# Supplementary material for: Experimental data of cathodes manufactured in a convective dryer at the pilot-plant scale, and charge and discharge capacities of half-coin lithium-ion cells
Source: Data Brief. 2021 Dec 16;40:107720. doi: 10.1016/j.dib.2021.107720 (PMC8703052; doi:10.1016/j.dib.2021.107720)
Supplement: Supplementary file 1 [file mmc1.zip › Maccor/NEX_CAT3_7_1.csv]

Name:	NEX_CAT3_7_no 4
Channel:	15
Tester	Maccor #2
Procedure	NEX_NMC_Form_Rate_ASI.000
Description	NEX NMC Cathode Rate & ASI Measurement
Started	27/08/2020 11:03
SCap	0
C Rate	0.003951
Ch. max. V	8.00 V
DisCh. min. V	-2.00 V
Ch. max. I	5.000 A
DisCh. max. I	5.000 A
Comment:	CAT3_7
SMB hdr:	SMBLabel
Rec	Cycle P	Cycle C	Step	TestTime	StepTime	Cap. [Ah]	Ener. [Wh]	Current [A]	Voltage [V]	Md	ES	DPT Time		VAR1	VAR2	VAR3	VAR4	VAR5	VAR6	VAR7	VAR8	VAR9	VAR10	VAR11	VAR12	VAR13	VAR14
1	0	1	1	0d 00:00:00.00000	0d 00:00:00.00000	0	0	0	3.3072	R	0	27/08/2020 11:03		0	0	0	0	0	0	0	0	0	0	0	0	0	0
2	0	1	1	0d 00:05:00.00000	0d 00:05:00.00000	0	0	0	3.2953	R	1	27/08/2020 11:08		0	0	0	0	0	0	0	0	0	0	0	0	0	0
3	0	1	1	0d 00:10:00.00000	0d 00:10:00.00000	0	0	0	3.281	R	1	27/08/2020 11:13		0	0	0	0	0	0	0	0	0	0	0	0	0	0
4	0	1	1	0d 00:15:00.00000	0d 00:15:00.00000	0	0	0	3.2586	R	1	27/08/2020 11:18		0	0	0	0	0	0	0	0	0	0	0	0	0	0
5	0	1	1	0d 00:20:00.00000	0d 00:20:00.00000	0	0	0	3.2325	R	1	27/08/2020 11:23		0	0	0	0	0	0	0	0	0	0	0	0	0	0
6	0	1	1	0d 00:25:00.00000	0d 00:25:00.00000	0	0	0	3.2076	R	1	27/08/2020 11:28		0	0	0	0	0	0	0	0	0	0	0	0	0	0
7	0	1	1	0d 00:30:00.00000	0d 00:30:00.00000	0	0	0	3.1843	R	129	27/08/2020 11:33		0	0	0	0	0	0	0	0	0	0	0	0	0	0
8	0	1	2	0d 00:30:00.04000	0d 00:00:00.04000	0	0	0.00019883	3.2808	C	0	27/08/2020 11:33		0	0	0	0	0	0	0	0	0	0	0	0	0	0
9	0	1	2	0d 00:30:00.20000	0d 00:00:00.20000	0.00000001	0.00000003	0.00019753	3.3019	C	5	27/08/2020 11:33		0	0	0	0	0	0	0	0	0	0	0	0	0	0
10	0	1	2	0d 00:30:00.38000	0d 00:00:00.38000	0.00000002	0.00000007	0.00019753	3.3191	C	5	27/08/2020 11:33		0	0	0	0	0	0	0	0	0	0	0	0	0	0
11	0	1	2	0d 00:30:00.59000	0d 00:00:00.59000	0.00000003	0.0000001	0.00019738	3.3362	C	5	27/08/2020 11:33		0	0	0	0	0	0	0	0	0	0	0	0	0	0
12	0	1	2	0d 00:30:00.81000	0d 00:00:00.81000	0.00000004	0.00000015	0.00019738	3.3526	C	5	27/08/2020 11:33		0	0	0	0	0	0	0	0	0	0	0	0	0	0
13	0	1	2	0d 00:30:01.04000	0d 00:00:01.04000	0.00000006	0.00000019	0.00019776	3.3687	C	5	27/08/2020 11:33		0	0	0	0	0	0	0	0	0	0	0	0	0	0
14	0	1	2	0d 00:30:01.28000	0d 00:00:01.28000	0.00000007	0.00000023	0.00019745	3.3841	C	5	27/08/2020 11:33		0	0	0	0	0	0	0	0	0	0	0	0	0	0
15	0	1	2	0d 00:30:01.52000	0d 00:00:01.52000	0.00000008	0.00000028	0.00019753	3.3991	C	5	27/08/2020 11:33		0	0	0	0	0	0	0	0	0	0	0	0	0	0
16	0	1	2	0d 00:30:01.78000	0d 00:00:01.78000	0.0000001	0.00000033	0.00019745	3.4139	C	5	27/08/2020 11:33		0	0	0	0	0	0	0	0	0	0	0	0	0	0
17	0	1	2	0d 00:30:02.04000	0d 00:00:02.04000	0.00000011	0.00000037	0.00019738	3.4282	C	5	27/08/2020 11:33		0	0	0	0	0	0	0	0	0	0	0	0	0	0
18	0	1	2	0d 00:30:02.32000	0d 00:00:02.32000	0.00000013	0.00000043	0.00019753	3.4424	C	5	27/08/2020 11:33		0	0	0	0	0	0	0	0	0	0	0	0	0	0
19	0	1	2	0d 00:30:02.61000	0d 00:00:02.61000	0.00000014	0.00000048	0.00019745	3.4565	C	5	27/08/2020 11:33		0	0	0	0	0	0	0	0	0	0	0	0	0	0
20	0	1	2	0d 00:30:02.91000	0d 00:00:02.91000	0.00000016	0.00000054	0.00019738	3.4701	C	5	27/08/2020 11:33		0	0	0	0	0	0	0	0	0	0	0	0	0	0
21	0	1	2	0d 00:30:03.22000	0d 00:00:03.22000	0.00000018	0.0000006	0.0001976	3.4836	C	5	27/08/2020 11:33		0	0	0	0	0	0	0	0	0	0	0	0	0	0
22	0	1	2	0d 00:30:03.55000	0d 00:00:03.55000	0.00000019	0.00000066	0.00019745	3.4969	C	5	27/08/2020 11:33		0	0	0	0	0	0	0	0	0	0	0	0	0	0
23	0	1	2	0d 00:30:03.90000	0d 00:00:03.90000	0.00000021	0.00000073	0.00019753	3.51	C	5	27/08/2020 11:33		0	0	0	0	0	0	0	0	0	0	0	0	0	0
24	0	1	2	0d 00:30:04.27000	0d 00:00:04.27000	0.00000023	0.0000008	0.00019745	3.5232	C	5	27/08/2020 11:33		0	0	0	0	0	0	0	0	0	0	0	0	0	0
25	0	1	2	0d 00:30:04.66000	0d 00:00:04.66000	0.00000025	0.00000088	0.00019738	3.536	C	5	27/08/2020 11:33		0	0	0	0	0	0	0	0	0	0	0	0	0	0
26	0	1	2	0d 00:30:05.07000	0d 00:00:05.07000	0.00000028	0.00000096	0.00019753	3.5488	C	5	27/08/2020 11:33		0	0	0	0	0	0	0	0	0	0	0	0	0	0
27	0	1	2	0d 00:30:05.50000	0d 00:00:05.50000	0.0000003	0.00000104	0.0001973	3.5608	C	5	27/08/2020 11:33		0	0	0	0	0	0	0	0	0	0	0	0	0	0
28	0	1	2	0d 00:30:05.95000	0d 00:00:05.95000	0.00000033	0.00000113	0.00019745	3.5731	C	5	27/08/2020 11:33		0	0	0	0	0	0	0	0	0	0	0	0	0	0
29	0	1	2	0d 00:30:06.43000	0d 00:00:06.43000	0.00000035	0.00000122	0.00019753	3.585	C	5	27/08/2020 11:33		0	0	0	0	0	0	0	0	0	0	0	0	0	0
30	0	1	2	0d 00:30:06.95000	0d 00:00:06.95000	0.00000038	0.00000132	0.00019753	3.597	C	5	27/08/2020 11:33		0	0	0	0	0	0	0	0	0	0	0	0	0	0
31	0	1	2	0d 00:30:07.51000	0d 00:00:07.51000	0.00000041	0.00000143	0.00019753	3.6091	C	5	27/08/2020 11:33		0	0	0	0	0	0	0	0	0	0	0	0	0	0
32	0	1	2	0d 00:30:08.12000	0d 00:00:08.12000	0.00000044	0.00000156	0.00019745	3.6202	C	5	27/08/2020 11:33		0	0	0	0	0	0	0	0	0	0	0	0	0	0
33	0	1	2	0d 00:30:08.77000	0d 00:00:08.77000	0.00000048	0.00000168	0.00019753	3.6315	C	5	27/08/2020 11:33		0	0	0	0	0	0	0	0	0	0	0	0	0	0
34	0	1	2	0d 00:30:09.52000	0d 00:00:09.52000	0.00000052	0.00000183	0.00019738	3.6428	C	5	27/08/2020 11:33		0	0	0	0	0	0	0	0	0	0	0	0	0	0
35	0	1	2	0d 00:30:10.42000	0d 00:00:10.42000	0.00000057	0.00000201	0.00019768	3.6544	C	5	27/08/2020 11:33		0	0	0	0	0	0	0	0	0	0	0	0	0	0
36	0	1	2	0d 00:30:11.52000	0d 00:00:11.52000	0.00000063	0.00000224	0.00019745	3.6652	C	5	27/08/2020 11:33		0	0	0	0	0	0	0	0	0	0	0	0	0	0
37	0	1	2	0d 00:30:13.01000	0d 00:00:13.01000	0.00000071	0.00000254	0.00019745	3.6757	C	5	27/08/2020 11:33		0	0	0	0	0	0	0	0	0	0	0	0	0	0
38	0	1	2	0d 00:30:15.20000	0d 00:00:15.20000	0.00000083	0.00000298	0.0001973	3.6861	C	5	27/08/2020 11:33		0	0	0	0	0	0	0	0	0	0	0	0	0	0
39	0	1	2	0d 00:30:19.43000	0d 00:00:19.43000	0.00000107	0.00000383	0.0001976	3.6962	C	5	27/08/2020 11:33		0	0	0	0	0	0	0	0	0	0	0	0	0	0
40	0	1	2	0d 00:32:12.80000	0d 00:02:12.80000	0.00000728	0.00002684	0.00019722	3.6861	C	5	27/08/2020 11:35		0	0	0	0	0	0	0	0	0	0	0	0	0	0
41	0	1	2	0d 00:33:37.07000	0d 00:03:37.07000	0.00001191	0.00004385	0.00019738	3.6759	C	5	27/08/2020 11:36		0	0	0	0	0	0	0	0	0	0	0	0	0	0
42	0	1	2	0d 00:43:37.07000	0d 00:13:37.07000	0.00004482	0.00016462	0.00019745	3.6675	C	1	27/08/2020 11:46		0	0	0	0	0	0	0	0	0	0	0	0	0	0
43	0	1	2	0d 00:53:37.07000	0d 00:23:37.07000	0.00007774	0.00028538	0.00019768	3.6695	C	1	27/08/2020 11:56		0	0	0	0	0	0	0	0	0	0	0	0	0	0
44	0	1	2	0d 01:03:37.07000	0d 00:33:37.07000	0.00011066	0.00040621	0.00019745	3.6719	C	1	27/08/2020 12:06		0	0	0	0	0	0	0	0	0	0	0	0	0	0
45	0	1	2	0d 01:13:37.07000	0d 00:43:37.07000	0.00014357	0.00052711	0.0001976	3.6739	C	1	27/08/2020 12:16		0	0	0	0	0	0	0	0	0	0	0	0	0	0
46	0	1	2	0d 01:23:37.07000	0d 00:53:37.07000	0.00017649	0.00064809	0.00019753	3.6759	C	1	27/08/2020 12:26		0	0	0	0	0	0	0	0	0	0	0	0	0	0
47	0	1	2	0d 01:33:37.07000	0d 01:03:37.07000	0.00020941	0.00076911	0.0001976	3.6774	C	1	27/08/2020 12:36		0	0	0	0	0	0	0	0	0	0	0	0	0	0
48	0	1	2	0d 01:43:37.07000	0d 01:13:37.07000	0.00024232	0.00089019	0.00019745	3.6791	C	1	27/08/2020 12:46		0	0	0	0	0	0	0	0	0	0	0	0	0	0
49	0	1	2	0d 01:53:37.07000	0d 01:23:37.07000	0.00027524	0.00101132	0.00019738	3.6806	C	1	27/08/2020 12:56		0	0	0	0	0	0	0	0	0	0	0	0	0	0
50	0	1	2	0d 02:03:37.07000	0d 01:33:37.07000	0.00030815	0.0011325	0.00019768	3.682	C	1	27/08/2020 13:06		0	0	0	0	0	0	0	0	0	0	0	0	0	0
51	0	1	2	0d 02:13:37.07000	0d 01:43:37.07000	0.00034107	0.00125373	0.0001976	3.6834	C	1	27/08/2020 13:16		0	0	0	0	0	0	0	0	0	0	0	0	0	0
52	0	1	2	0d 02:23:37.07000	0d 01:53:37.07000	0.00037399	0.00137499	0.00019722	3.6849	C	1	27/08/2020 13:26		0	0	0	0	0	0	0	0	0	0	0	0	0	0
53	0	1	2	0d 02:33:37.07000	0d 02:03:37.07000	0.0004069	0.00149631	0.00019738	3.6861	C	1	27/08/2020 13:36		0	0	0	0	0	0	0	0	0	0	0	0	0	0
54	0	1	2	0d 02:43:37.07000	0d 02:13:37.07000	0.00043982	0.00161766	0.0001976	3.6875	C	1	27/08/2020 13:46		0	0	0	0	0	0	0	0	0	0	0	0	0	0
55	0	1	2	0d 02:53:37.07000	0d 02:23:37.07000	0.00047274	0.00173906	0.00019745	3.689	C	1	27/08/2020 13:56		0	0	0	0	0	0	0	0	0	0	0	0	0	0
56	0	1	2	0d 03:03:37.07000	0d 02:33:37.07000	0.00050565	0.00186051	0.00019753	3.6899	C	1	27/08/2020 14:06		0	0	0	0	0	0	0	0	0	0	0	0	0	0
57	0	1	2	0d 03:13:37.07000	0d 02:43:37.07000	0.00053857	0.001982	0.0001976	3.6913	C	1	27/08/2020 14:16		0	0	0	0	0	0	0	0	0	0	0	0	0	0
58	0	1	2	0d 03:23:37.07000	0d 02:53:37.07000	0.00057149	0.00210353	0.00019738	3.6928	C	1	27/08/2020 14:26		0	0	0	0	0	0	0	0	0	0	0	0	0	0
59	0	1	2	0d 03:33:37.07000	0d 03:03:37.07000	0.0006044	0.0022251	0.0001976	3.6939	C	1	27/08/2020 14:36		0	0	0	0	0	0	0	0	0	0	0	0	0	0
60	0	1	2	0d 03:43:37.07000	0d 03:13:37.07000	0.00063732	0.00234672	0.00019745	3.6954	C	1	27/08/2020 14:46		0	0	0	0	0	0	0	0	0	0	0	0	0	0
61	0	1	2	0d 03:53:37.07000	0d 03:23:37.07000	0.00067023	0.00246839	0.00019745	3.6967	C	1	27/08/2020 14:56		0	0	0	0	0	0	0	0	0	0	0	0	0	0
62	0	1	2	0d 04:03:37.07000	0d 03:33:37.07000	0.00070315	0.0025901	0.00019738	3.6982	C	1	27/08/2020 15:06		0	0	0	0	0	0	0	0	0	0	0	0	0	0
63	0	1	2	0d 04:13:37.07000	0d 03:43:37.07000	0.00073607	0.00271186	0.00019768	3.6995	C	1	27/08/2020 15:16		0	0	0	0	0	0	0	0	0	0	0	0	0	0
64	0	1	2	0d 04:23:37.07000	0d 03:53:37.07000	0.00076898	0.00283366	0.00019745	3.7009	C	1	27/08/2020 15:26		0	0	0	0	0	0	0	0	0	0	0	0	0	0
65	0	1	2	0d 04:33:37.07000	0d 04:03:37.07000	0.0008019	0.00295552	0.00019738	3.7024	C	1	27/08/2020 15:36		0	0	0	0	0	0	0	0	0	0	0	0	0	0
66	0	1	2	0d 04:43:37.07000	0d 04:13:37.07000	0.00083482	0.00307742	0.00019738	3.7041	C	1	27/08/2020 15:46		0	0	0	0	0	0	0	0	0	0	0	0	0	0
67	0	1	2	0d 04:53:37.07000	0d 04:23:37.07000	0.00086773	0.00319937	0.00019753	3.7055	C	1	27/08/2020 15:56		0	0	0	0	0	0	0	0	0	0	0	0	0	0
68	0	1	2	0d 05:03:37.07000	0d 04:33:37.07000	0.00090065	0.00332137	0.0001976	3.7073	C	1	27/08/2020 16:06		0	0	0	0	0	0	0	0	0	0	0	0	0	0
69	0	1	2	0d 05:13:37.07000	0d 04:43:37.07000	0.00093356	0.00344343	0.00019753	3.7089	C	1	27/08/2020 16:16		0	0	0	0	0	0	0	0	0	0	0	0	0	0
70	0	1	2	0d 05:23:37.07000	0d 04:53:37.07000	0.00096648	0.00356554	0.0001976	3.7105	C	1	27/08/2020 16:26		0	0	0	0	0	0	0	0	0	0	0	0	0	0
71	0	1	2	0d 05:33:37.07000	0d 05:03:37.07000	0.0009994	0.0036877	0.00019753	3.7124	C	1	27/08/2020 16:36		0	0	0	0	0	0	0	0	0	0	0	0	0	0
72	0	1	2	0d 05:43:37.07000	0d 05:13:37.07000	0.00103231	0.00380993	0.00019745	3.7142	C	1	27/08/2020 16:46		0	0	0	0	0	0	0	0	0	0	0	0	0	0
73	0	1	2	0d 05:53:37.07000	0d 05:23:37.07000	0.00106523	0.00393221	0.00019745	3.7157	C	1	27/08/2020 16:56		0	0	0	0	0	0	0	0	0	0	0	0	0	0
74	0	1	2	0d 06:03:37.07000	0d 05:33:37.07000	0.00109815	0.00405456	0.0001976	3.7177	C	1	27/08/2020 17:06		0	0	0	0	0	0	0	0	0	0	0	0	0	0
75	0	1	2	0d 06:13:37.07000	0d 05:43:37.07000	0.00113106	0.00417696	0.00019753	3.7197	C	1	27/08/2020 17:16		0	0	0	0	0	0	0	0	0	0	0	0	0	0
76	0	1	2	0d 06:23:37.07000	0d 05:53:37.07000	0.00116398	0.00429943	0.00019745	3.7215	C	1	27/08/2020 17:26		0	0	0	0	0	0	0	0	0	0	0	0	0	0
77	0	1	2	0d 06:33:37.07000	0d 06:03:37.07000	0.0011969	0.00442197	0.00019753	3.724	C	1	27/08/2020 17:36		0	0	0	0	0	0	0	0	0	0	0	0	0	0
78	0	1	2	0d 06:43:37.07000	0d 06:13:37.07000	0.00122981	0.00454458	0.00019753	3.7259	C	1	27/08/2020 17:46		0	0	0	0	0	0	0	0	0	0	0	0	0	0
79	0	1	2	0d 06:53:37.07000	0d 06:23:37.07000	0.00126273	0.00466726	0.00019753	3.7279	C	1	27/08/2020 17:56		0	0	0	0	0	0	0	0	0	0	0	0	0	0
80	0	1	2	0d 07:03:37.07000	0d 06:33:37.07000	0.00129564	0.00479	0.0001976	3.7299	C	1	27/08/2020 18:06		0	0	0	0	0	0	0	0	0	0	0	0	0	0
81	0	1	2	0d 07:13:37.07000	0d 06:43:37.07000	0.00132856	0.00491283	0.00019745	3.7324	C	1	27/08/2020 18:16		0	0	0	0	0	0	0	0	0	0	0	0	0	0
82	0	1	2	0d 07:23:37.07000	0d 06:53:37.07000	0.00136148	0.00503572	0.00019738	3.7348	C	1	27/08/2020 18:26		0	0	0	0	0	0	0	0	0	0	0	0	0	0
83	0	1	2	0d 07:33:37.07000	0d 07:03:37.07000	0.00139439	0.00515869	0.0001976	3.7368	C	1	27/08/2020 18:36		0	0	0	0	0	0	0	0	0	0	0	0	0	0
84	0	1	2	0d 07:43:37.07000	0d 07:13:37.07000	0.00142731	0.00528174	0.00019745	3.7392	C	1	27/08/2020 18:46		0	0	0	0	0	0	0	0	0	0	0	0	0	0
85	0	1	2	0d 07:53:37.07000	0d 07:23:37.07000	0.00146023	0.00540486	0.0001976	3.7415	C	1	27/08/2020 18:56		0	0	0	0	0	0	0	0	0	0	0	0	0	0
86	0	1	2	0d 08:03:37.07000	0d 07:33:37.07000	0.00149314	0.00552806	0.00019753	3.744	C	1	27/08/2020 19:06		0	0	0	0	0	0	0	0	0	0	0	0	0	0
87	0	1	2	0d 08:13:37.07000	0d 07:43:37.07000	0.00152606	0.00565133	0.00019738	3.7462	C	1	27/08/2020 19:16		0	0	0	0	0	0	0	0	0	0	0	0	0	0
88	0	1	2	0d 08:23:37.07000	0d 07:53:37.07000	0.00155897	0.00577468	0.00019745	3.7487	C	1	27/08/2020 19:26		0	0	0	0	0	0	0	0	0	0	0	0	0	0
89	0	1	2	0d 08:33:37.07000	0d 08:03:37.07000	0.00159189	0.00589811	0.00019753	3.751	C	1	27/08/2020 19:36		0	0	0	0	0	0	0	0	0	0	0	0	0	0
90	0	1	2	0d 08:43:37.07000	0d 08:13:37.07000	0.00162481	0.00602162	0.00019753	3.7533	C	1	27/08/2020 19:46		0	0	0	0	0	0	0	0	0	0	0	0	0	0
91	0	1	2	0d 08:53:37.07000	0d 08:23:37.07000	0.00165772	0.0061452	0.00019753	3.7559	C	1	27/08/2020 19:56		0	0	0	0	0	0	0	0	0	0	0	0	0	0
92	0	1	2	0d 09:03:37.07000	0d 08:33:37.07000	0.00169064	0.00626886	0.00019745	3.7578	C	1	27/08/2020 20:06		0	0	0	0	0	0	0	0	0	0	0	0	0	0
93	0	1	2	0d 09:13:37.07000	0d 08:43:37.07000	0.00172356	0.00639261	0.00019745	3.7604	C	1	27/08/2020 20:16		0	0	0	0	0	0	0	0	0	0	0	0	0	0
94	0	1	2	0d 09:23:37.07000	0d 08:53:37.07000	0.00175647	0.00651642	0.00019745	3.7629	C	1	27/08/2020 20:26		0	0	0	0	0	0	0	0	0	0	0	0	0	0
95	0	1	2	0d 09:33:37.07000	0d 09:03:37.07000	0.00178939	0.00664032	0.00019753	3.7652	C	1	27/08/2020 20:36		0	0	0	0	0	0	0	0	0	0	0	0	0	0
96	0	1	2	0d 09:43:37.07000	0d 09:13:37.07000	0.00182231	0.0067643	0.00019738	3.7679	C	1	27/08/2020 20:46		0	0	0	0	0	0	0	0	0	0	0	0	0	0
97	0	1	2	0d 09:53:37.07000	0d 09:23:37.07000	0.00185522	0.00688836	0.0001976	3.7704	C	1	27/08/2020 20:56		0	0	0	0	0	0	0	0	0	0	0	0	0	0
98	0	1	2	0d 10:03:37.07000	0d 09:33:37.07000	0.00188814	0.00701251	0.00019745	3.7729	C	1	27/08/2020 21:06		0	0	0	0	0	0	0	0	0	0	0	0	0	0
99	0	1	2	0d 10:13:37.07000	0d 09:43:37.07000	0.00192105	0.00713674	0.00019745	3.7757	C	1	27/08/2020 21:16		0	0	0	0	0	0	0	0	0	0	0	0	0	0
100	0	1	2	0d 10:23:37.07000	0d 09:53:37.07000	0.00195397	0.00726107	0.00019738	3.7781	C	1	27/08/2020 21:26		0	0	0	0	0	0	0	0	0	0	0	0	0	0
101	0	1	2	0d 10:33:37.07000	0d 10:03:37.07000	0.00198689	0.00738548	0.0001976	3.781	C	1	27/08/2020 21:36		0	0	0	0	0	0	0	0	0	0	0	0	0	0
102	0	1	2	0d 10:43:37.07000	0d 10:13:37.07000	0.0020198	0.00750998	0.0001976	3.7836	C	1	27/08/2020 21:46		0	0	0	0	0	0	0	0	0	0	0	0	0	0
103	0	1	2	0d 10:53:37.07000	0d 10:23:37.07000	0.00205272	0.00763459	0.00019745	3.787	C	1	27/08/2020 21:56		0	0	0	0	0	0	0	0	0	0	0	0	0	0
104	0	1	2	0d 11:03:37.07000	0d 10:33:37.07000	0.00208564	0.00775929	0.0001976	3.7902	C	1	27/08/2020 22:06		0	0	0	0	0	0	0	0	0	0	0	0	0	0
105	0	1	2	0d 11:13:37.07000	0d 10:43:37.07000	0.00211855	0.0078841	0.00019768	3.7932	C	1	27/08/2020 22:16		0	0	0	0	0	0	0	0	0	0	0	0	0	0
106	0	1	2	0d 11:23:37.07000	0d 10:53:37.07000	0.00215147	0.00800902	0.00019745	3.7966	C	1	27/08/2020 22:26		0	0	0	0	0	0	0	0	0	0	0	0	0	0
107	0	1	2	0d 11:33:37.07000	0d 11:03:37.07000	0.00218438	0.00813405	0.00019745	3.8003	C	1	27/08/2020 22:36		0	0	0	0	0	0	0	0	0	0	0	0	0	0
108	0	1	2	0d 11:43:37.07000	0d 11:13:37.07000	0.0022173	0.00825921	0.00019753	3.8039	C	1	27/08/2020 22:46		0	0	0	0	0	0	0	0	0	0	0	0	0	0
109	0	1	2	0d 11:53:37.07000	0d 11:23:37.07000	0.00225022	0.00838449	0.00019753	3.8079	C	1	27/08/2020 22:56		0	0	0	0	0	0	0	0	0	0	0	0	0	0
110	0	1	2	0d 12:03:37.07000	0d 11:33:37.07000	0.00228313	0.0085099	0.00019768	3.812	C	1	27/08/2020 23:06		0	0	0	0	0	0	0	0	0	0	0	0	0	0
111	0	1	2	0d 12:13:37.07000	0d 11:43:37.07000	0.00231605	0.00863545	0.00019738	3.8163	C	1	27/08/2020 23:16		0	0	0	0	0	0	0	0	0	0	0	0	0	0
112	0	1	2	0d 12:23:37.07000	0d 11:53:37.07000	0.00234897	0.00876115	0.0001976	3.8209	C	1	27/08/2020 23:26		0	0	0	0	0	0	0	0	0	0	0	0	0	0
113	0	1	2	0d 12:33:37.07000	0d 12:03:37.07000	0.00238188	0.008887	0.00019753	3.8254	C	1	27/08/2020 23:36		0	0	0	0	0	0	0	0	0	0	0	0	0	0
114	0	1	2	0d 12:43:37.07000	0d 12:13:37.07000	0.0024148	0.00901301	0.00019745	3.8306	C	1	27/08/2020 23:46		0	0	0	0	0	0	0	0	0	0	0	0	0	0
115	0	1	2	0d 12:53:37.07000	0d 12:23:37.07000	0.00244772	0.00913918	0.00019745	3.8358	C	1	27/08/2020 23:56		0	0	0	0	0	0	0	0	0	0	0	0	0	0
116	0	1	2	0d 13:03:37.07000	0d 12:33:37.07000	0.00248063	0.00926554	0.0001973	3.8413	C	1	28/08/2020 00:06		0	0	0	0	0	0	0	0	0	0	0	0	0	0
117	0	1	2	0d 13:13:37.07000	0d 12:43:37.07000	0.00251355	0.00939208	0.00019745	3.8473	C	1	28/08/2020 00:16		0	0	0	0	0	0	0	0	0	0	0	0	0	0
118	0	1	2	0d 13:23:37.07000	0d 12:53:37.07000	0.00254646	0.00951881	0.00019738	3.8531	C	1	28/08/2020 00:26		0	0	0	0	0	0	0	0	0	0	0	0	0	0
119	0	1	2	0d 13:33:37.07000	0d 13:03:37.07000	0.00257938	0.00964574	0.00019738	3.8595	C	1	28/08/2020 00:36		0	0	0	0	0	0	0	0	0	0	0	0	0	0
120	0	1	2	0d 13:43:37.07000	0d 13:13:37.07000	0.0026123	0.00977288	0.00019753	3.8656	C	1	28/08/2020 00:46		0	0	0	0	0	0	0	0	0	0	0	0	0	0
121	0	1	2	0d 13:53:37.07000	0d 13:23:37.07000	0.00264521	0.00990023	0.0001976	3.8723	C	1	28/08/2020 00:56		0	0	0	0	0	0	0	0	0	0	0	0	0	0
122	0	1	2	0d 14:03:37.07000	0d 13:33:37.07000	0.00267813	0.0100278	0.00019753	3.8796	C	1	28/08/2020 01:06		0	0	0	0	0	0	0	0	0	0	0	0	0	0
123	0	1	2	0d 14:13:37.07000	0d 13:43:37.07000	0.00271105	0.0101556	0.00019738	3.8865	C	1	28/08/2020 01:16		0	0	0	0	0	0	0	0	0	0	0	0	0	0
124	0	1	2	0d 14:23:37.07000	0d 13:53:37.07000	0.00274396	0.0102837	0.00019745	3.8938	C	1	28/08/2020 01:26		0	0	0	0	0	0	0	0	0	0	0	0	0	0
125	0	1	2	0d 14:33:37.07000	0d 14:03:37.07000	0.00277688	0.010412	0.00019745	3.9014	C	1	28/08/2020 01:36		0	0	0	0	0	0	0	0	0	0	0	0	0	0
126	0	1	2	0d 14:43:37.07000	0d 14:13:37.07000	0.00280979	0.0105405	0.00019753	3.9089	C	1	28/08/2020 01:46		0	0	0	0	0	0	0	0	0	0	0	0	0	0
127	0	1	2	0d 14:53:37.07000	0d 14:23:37.07000	0.00284271	0.0106693	0.00019768	3.9167	C	1	28/08/2020 01:56		0	0	0	0	0	0	0	0	0	0	0	0	0	0
128	0	1	2	0d 15:03:37.07000	0d 14:33:37.07000	0.00287563	0.0107984	0.00019745	3.9249	C	1	28/08/2020 02:06		0	0	0	0	0	0	0	0	0	0	0	0	0	0
129	0	1	2	0d 15:13:37.07000	0d 14:43:37.07000	0.00290854	0.0109277	0.00019745	3.933	C	1	28/08/2020 02:16		0	0	0	0	0	0	0	0	0	0	0	0	0	0
130	0	1	2	0d 15:23:37.07000	0d 14:53:37.07000	0.00294146	0.0110573	0.00019738	3.9411	C	1	28/08/2020 02:26		0	0	0	0	0	0	0	0	0	0	0	0	0	0
131	0	1	2	0d 15:33:37.07000	0d 15:03:37.07000	0.00297438	0.0111872	0.00019753	3.9493	C	1	28/08/2020 02:36		0	0	0	0	0	0	0	0	0	0	0	0	0	0
132	0	1	2	0d 15:43:37.07000	0d 15:13:37.07000	0.00300729	0.0113173	0.00019753	3.9576	C	1	28/08/2020 02:46		0	0	0	0	0	0	0	0	0	0	0	0	0	0
133	0	1	2	0d 15:53:37.07000	0d 15:23:37.07000	0.00304021	0.0114477	0.0001973	3.9663	C	1	28/08/2020 02:56		0	0	0	0	0	0	0	0	0	0	0	0	0	0
134	0	1	2	0d 16:03:37.07000	0d 15:33:37.07000	0.00307313	0.0115784	0.00019753	3.9747	C	1	28/08/2020 03:06		0	0	0	0	0	0	0	0	0	0	0	0	0	0
135	0	1	2	0d 16:13:37.07000	0d 15:43:37.07000	0.00310604	0.0117094	0.00019768	3.9832	C	1	28/08/2020 03:16		0	0	0	0	0	0	0	0	0	0	0	0	0	0
136	0	1	2	0d 16:23:37.07000	0d 15:53:37.07000	0.00313896	0.0118406	0.00019753	3.9921	C	1	28/08/2020 03:26		0	0	0	0	0	0	0	0	0	0	0	0	0	0
137	0	1	2	0d 16:33:37.07000	0d 16:03:37.07000	0.00317187	0.0119722	0.00019745	4.0006	C	1	28/08/2020 03:36		0	0	0	0	0	0	0	0	0	0	0	0	0	0
138	0	1	2	0d 16:43:37.07000	0d 16:13:37.07000	0.00320479	0.012104	0.0001976	4.0095	C	1	28/08/2020 03:46		0	0	0	0	0	0	0	0	0	0	0	0	0	0
139	0	1	2	0d 16:53:37.07000	0d 16:23:37.07000	0.00323771	0.0122361	0.00019738	4.0182	C	1	28/08/2020 03:56		0	0	0	0	0	0	0	0	0	0	0	0	0	0
140	0	1	2	0d 17:03:37.07000	0d 16:33:37.07000	0.00327062	0.0123685	0.00019745	4.0272	C	1	28/08/2020 04:06		0	0	0	0	0	0	0	0	0	0	0	0	0	0
141	0	1	2	0d 17:13:37.07000	0d 16:43:37.07000	0.00330354	0.0125012	0.00019753	4.036	C	1	28/08/2020 04:16		0	0	0	0	0	0	0	0	0	0	0	0	0	0
142	0	1	2	0d 17:23:37.07000	0d 16:53:37.07000	0.00333646	0.0126342	0.00019776	4.0453	C	1	28/08/2020 04:26		0	0	0	0	0	0	0	0	0	0	0	0	0	0
143	0	1	2	0d 17:33:37.07000	0d 17:03:37.07000	0.00336937	0.0127676	0.00019745	4.0542	C	1	28/08/2020 04:36		0	0	0	0	0	0	0	0	0	0	0	0	0	0
144	0	1	2	0d 17:43:37.07000	0d 17:13:37.07000	0.00340229	0.0129012	0.00019745	4.0636	C	1	28/08/2020 04:46		0	0	0	0	0	0	0	0	0	0	0	0	0	0
145	0	1	2	0d 17:53:37.07000	0d 17:23:37.07000	0.0034352	0.0130351	0.00019753	4.0731	C	1	28/08/2020 04:56		0	0	0	0	0	0	0	0	0	0	0	0	0	0
146	0	1	2	0d 18:03:37.07000	0d 17:33:37.07000	0.00346812	0.0131693	0.0001973	4.0824	C	1	28/08/2020 05:06		0	0	0	0	0	0	0	0	0	0	0	0	0	0
147	0	1	2	0d 18:13:37.07000	0d 17:43:37.07000	0.00350104	0.0133038	0.00019738	4.0922	C	1	28/08/2020 05:16		0	0	0	0	0	0	0	0	0	0	0	0	0	0
148	0	1	2	0d 18:23:37.07000	0d 17:53:37.07000	0.00353395	0.0134387	0.0001973	4.1018	C	1	28/08/2020 05:26		0	0	0	0	0	0	0	0	0	0	0	0	0	0
149	0	1	2	0d 18:33:37.07000	0d 18:03:37.07000	0.00356687	0.0135739	0.00019753	4.1115	C	1	28/08/2020 05:36		0	0	0	0	0	0	0	0	0	0	0	0	0	0
150	0	1	2	0d 18:43:36.35000	0d 18:13:36.35000	0.00359975	0.0137092	0.00019745	4.1218	C	5	28/08/2020 05:46		0	0	0	0	0	0	0	0	0	0	0	0	0	0
151	0	1	2	0d 18:53:36.35000	0d 18:23:36.35000	0.00363266	0.013845	0.0001973	4.1317	C	1	28/08/2020 05:56		0	0	0	0	0	0	0	0	0	0	0	0	0	0
152	0	1	2	0d 19:03:30.53000	0d 18:33:30.53000	0.00366526	0.0139799	0.00019745	4.1418	C	5	28/08/2020 06:06		0	0	0	0	0	0	0	0	0	0	0	0	0	0
153	0	1	2	0d 19:13:25.19000	0d 18:43:25.19000	0.00369788	0.0141152	0.0001973	4.1518	C	5	28/08/2020 06:16		0	0	0	0	0	0	0	0	0	0	0	0	0	0
154	0	1	2	0d 19:23:13.47000	0d 18:53:13.47000	0.00373016	0.0142493	0.00019738	4.1619	C	5	28/08/2020 06:26		0	0	0	0	0	0	0	0	0	0	0	0	0	0
155	0	1	2	0d 19:32:55.01000	0d 19:02:55.01000	0.00376206	0.0143823	0.00019753	4.172	C	5	28/08/2020 06:36		0	0	0	0	0	0	0	0	0	0	0	0	0	0
156	0	1	2	0d 19:42:33.31000	0d 19:12:33.31000	0.00379379	0.0145148	0.00019745	4.182	C	5	28/08/2020 06:45		0	0	0	0	0	0	0	0	0	0	0	0	0	0
157	0	1	2	0d 19:52:09.13000	0d 19:22:09.13000	0.00382538	0.014647	0.00019738	4.1921	C	5	28/08/2020 06:55		0	0	0	0	0	0	0	0	0	0	0	0	0	0
158	0	1	2	0d 19:59:28.45000	0d 19:29:28.45000	0.00384948	0.0147482	0.0001976	4.2	C	133	28/08/2020 07:02		0	0	0	0	0	0	0	0	0	0	0	0	0	0
159	0	1	3	0d 19:59:28.48000	0d 00:00:00.03000	0.00384948	0.0147482	0.00019768	4.2	C	0	28/08/2020 07:02		0	0	0	0	0	0	0	0	0	0	0	0	0	0
160	0	1	3	0d 20:01:17.30000	0d 00:01:48.85000	0.00385406	0.0147674	0.00009758	4.2	C	4	28/08/2020 07:04		0	0	0	0	0	0	0	0	0	0	0	0	0	0
161	0	1	3	0d 20:09:37.38000	0d 00:10:08.93000	0.00385995	0.0147922	0.00001976	4.2	C	132	28/08/2020 07:12		0	0	0	0	0	0	0	0	0	0	0	0	0	0
162	0	1	4	0d 20:09:37.39000	0d 00:00:00.01000	0	0	0	4.1999	R	0	28/08/2020 07:12		0	0	0	0	0	0	0	0	0	0	0	0	0	0
163	0	1	4	0d 20:09:39.39000	0d 00:00:02.01000	0	0	0	4.1997	R	1	28/08/2020 07:13		0	0	0	0	0	0	0	0	0	0	0	0	0	0
164	0	1	4	0d 20:09:41.39000	0d 00:00:04.01000	0	0	0	4.1996	R	1	28/08/2020 07:13		0	0	0	0	0	0	0	0	0	0	0	0	0	0
165	0	1	4	0d 20:09:43.39000	0d 00:00:06.01000	0	0	0	4.1999	R	1	28/08/2020 07:13		0	0	0	0	0	0	0	0	0	0	0	0	0	0
166	0	1	4	0d 20:09:45.39000	0d 00:00:08.01000	0	0	0	4.1999	R	1	28/08/2020 07:13		0	0	0	0	0	0	0	0	0	0	0	0	0	0
167	0	1	4	0d 20:09:47.38000	0d 00:00:10.00000	0	0	0	4.1997	R	129	28/08/2020 07:13		0	0	0	0	0	0	0	0	0	0	0	0	0	0
168	0	1	5	0d 20:09:47.42000	0d 00:00:00.04000	0	0.00000001	0.00019875	4.1982	D	0	28/08/2020 07:13		0	0	0	0	0	0	0	0	0	0	0	0	0	0
169	0	1	5	0d 20:15:51.24000	0d 00:06:03.86000	0.00001996	0.00008368	0.00019768	4.1881	D	5	28/08/2020 07:19		0	0	0	0	0	0	0	0	0	0	0	0	0	0
170	0	1	5	0d 20:23:56.88000	0d 00:14:09.50000	0.0000466	0.00019514	0.0001976	4.1781	D	5	28/08/2020 07:27		0	0	0	0	0	0	0	0	0	0	0	0	0	0
171	0	1	5	0d 20:32:18.35000	0d 00:22:30.97000	0.00007411	0.00030995	0.00019745	4.168	D	5	28/08/2020 07:35		0	0	0	0	0	0	0	0	0	0	0	0	0	0
172	0	1	5	0d 20:40:54.23000	0d 00:31:06.85000	0.00010242	0.00042777	0.00019745	4.1579	D	5	28/08/2020 07:44		0	0	0	0	0	0	0	0	0	0	0	0	0	0
173	0	1	5	0d 20:49:40.15000	0d 00:39:52.77000	0.00013127	0.0005476	0.00019745	4.1479	D	5	28/08/2020 07:53		0	0	0	0	0	0	0	0	0	0	0	0	0	0
174	0	1	5	0d 20:58:36.88000	0d 00:48:49.50000	0.00016071	0.00066959	0.00019745	4.1378	D	5	28/08/2020 08:01		0	0	0	0	0	0	0	0	0	0	0	0	0	0
175	0	1	5	0d 21:07:34.47000	0d 00:57:47.09000	0.00019021	0.00079148	0.00019768	4.1277	D	5	28/08/2020 08:10		0	0	0	0	0	0	0	0	0	0	0	0	0	0
176	0	1	5	0d 21:16:41.13000	0d 01:06:53.75000	0.0002202	0.00091512	0.00019745	4.1176	D	5	28/08/2020 08:20		0	0	0	0	0	0	0	0	0	0	0	0	0	0
177	0	1	5	0d 21:25:54.51000	0d 01:16:07.13000	0.00025055	0.00103998	0.00019753	4.1076	D	5	28/08/2020 08:29		0	0	0	0	0	0	0	0	0	0	0	0	0	0
178	0	1	5	0d 21:35:18.23000	0d 01:25:30.85000	0.00028148	0.00116686	0.0001976	4.0975	D	5	28/08/2020 08:38		0	0	0	0	0	0	0	0	0	0	0	0	0	0
179	0	1	5	0d 21:44:56.28000	0d 01:35:08.90000	0.00031319	0.00129665	0.00019753	4.0874	D	5	28/08/2020 08:48		0	0	0	0	0	0	0	0	0	0	0	0	0	0
180	0	1	5	0d 21:54:38.83000	0d 01:44:51.45000	0.00034515	0.00142713	0.0001976	4.0774	D	5	28/08/2020 08:58		0	0	0	0	0	0	0	0	0	0	0	0	0	0
181	0	1	5	0d 22:04:38.83000	0d 01:54:51.45000	0.00037807	0.00156118	0.00019745	4.0674	D	1	28/08/2020 09:08		0	0	0	0	0	0	0	0	0	0	0	0	0	0
182	0	1	5	0d 22:14:34.31000	0d 02:04:46.93000	0.00041074	0.0016939	0.00019753	4.0572	D	5	28/08/2020 09:17		0	0	0	0	0	0	0	0	0	0	0	0	0	0
183	0	1	5	0d 22:24:34.31000	0d 02:14:46.93000	0.00044365	0.00182729	0.0001976	4.0478	D	1	28/08/2020 09:27		0	0	0	0	0	0	0	0	0	0	0	0	0	0
184	0	1	5	0d 22:34:30.74000	0d 02:24:43.36000	0.00047637	0.00195958	0.0001973	4.0377	D	5	28/08/2020 09:37		0	0	0	0	0	0	0	0	0	0	0	0	0	0
185	0	1	5	0d 22:44:30.74000	0d 02:34:43.36000	0.00050929	0.00209233	0.00019753	4.0282	D	1	28/08/2020 09:47		0	0	0	0	0	0	0	0	0	0	0	0	0	0
186	0	1	5	0d 22:54:30.74000	0d 02:44:43.36000	0.00054221	0.00222478	0.0001976	4.0191	D	1	28/08/2020 09:57		0	0	0	0	0	0	0	0	0	0	0	0	0	0
187	0	1	5	0d 23:04:30.74000	0d 02:54:43.36000	0.00057512	0.00235691	0.0001973	4.0093	D	1	28/08/2020 10:07		0	0	0	0	0	0	0	0	0	0	0	0	0	0
188	0	1	5	0d 23:14:30.74000	0d 03:04:43.36000	0.00060804	0.00248873	0.00019745	4.0002	D	1	28/08/2020 10:17		0	0	0	0	0	0	0	0	0	0	0	0	0	0
189	0	1	5	0d 23:24:30.74000	0d 03:14:43.36000	0.00064095	0.00262026	0.00019745	3.991	D	1	28/08/2020 10:27		0	0	0	0	0	0	0	0	0	0	0	0	0	0
190	0	1	5	0d 23:34:30.74000	0d 03:24:43.36000	0.00067387	0.00275148	0.00019753	3.9817	D	1	28/08/2020 10:37		0	0	0	0	0	0	0	0	0	0	0	0	0	0
191	0	1	5	0d 23:44:30.74000	0d 03:34:43.36000	0.00070679	0.0028824	0.00019738	3.9727	D	1	28/08/2020 10:47		0	0	0	0	0	0	0	0	0	0	0	0	0	0
192	0	1	5	0d 23:54:30.74000	0d 03:44:43.36000	0.0007397	0.00301302	0.00019738	3.9638	D	1	28/08/2020 10:57		0	0	0	0	0	0	0	0	0	0	0	0	0	0
193	0	1	5	1d 00:04:30.74000	0d 03:54:43.36000	0.00077262	0.00314335	0.00019738	3.9547	D	1	28/08/2020 11:07		0	0	0	0	0	0	0	0	0	0	0	0	0	0
194	0	1	5	1d 00:14:30.74000	0d 04:04:43.36000	0.00080554	0.00327338	0.00019745	3.946	D	1	28/08/2020 11:17		0	0	0	0	0	0	0	0	0	0	0	0	0	0
195	0	1	5	1d 00:24:30.74000	0d 04:14:43.36000	0.00083845	0.00340313	0.0001976	3.9371	D	1	28/08/2020 11:27		0	0	0	0	0	0	0	0	0	0	0	0	0	0
196	0	1	5	1d 00:34:30.74000	0d 04:24:43.36000	0.00087137	0.00353258	0.00019753	3.9286	D	1	28/08/2020 11:37		0	0	0	0	0	0	0	0	0	0	0	0	0	0
197	0	1	5	1d 00:44:30.74000	0d 04:34:43.36000	0.00090429	0.00366175	0.0001976	3.9202	D	1	28/08/2020 11:47		0	0	0	0	0	0	0	0	0	0	0	0	0	0
198	0	1	5	1d 00:54:30.74000	0d 04:44:43.36000	0.0009372	0.00379064	0.00019768	3.9113	D	1	28/08/2020 11:57		0	0	0	0	0	0	0	0	0	0	0	0	0	0
199	0	1	5	1d 01:04:30.74000	0d 04:54:43.36000	0.00097012	0.00391926	0.00019745	3.9031	D	1	28/08/2020 12:07		0	0	0	0	0	0	0	0	0	0	0	0	0	0
200	0	1	5	1d 01:14:30.74000	0d 05:04:43.36000	0.00100303	0.0040476	0.00019753	3.8949	D	1	28/08/2020 12:17		0	0	0	0	0	0	0	0	0	0	0	0	0	0
201	0	1	5	1d 01:24:30.74000	0d 05:14:43.36000	0.00103595	0.00417567	0.00019738	3.8868	D	1	28/08/2020 12:27		0	0	0	0	0	0	0	0	0	0	0	0	0	0
202	0	1	5	1d 01:34:30.74000	0d 05:24:43.36000	0.00106887	0.00430347	0.0001973	3.8787	D	1	28/08/2020 12:37		0	0	0	0	0	0	0	0	0	0	0	0	0	0
203	0	1	5	1d 01:44:30.74000	0d 05:34:43.36000	0.00110178	0.00443102	0.00019768	3.8711	D	1	28/08/2020 12:47		0	0	0	0	0	0	0	0	0	0	0	0	0	0
204	0	1	5	1d 01:54:30.74000	0d 05:44:43.36000	0.0011347	0.00455831	0.0001976	3.8634	D	1	28/08/2020 12:57		0	0	0	0	0	0	0	0	0	0	0	0	0	0
205	0	1	5	1d 02:04:30.74000	0d 05:54:43.36000	0.00116762	0.00468537	0.00019768	3.8563	D	1	28/08/2020 13:07		0	0	0	0	0	0	0	0	0	0	0	0	0	0
206	0	1	5	1d 02:14:30.74000	0d 06:04:43.36000	0.00120053	0.00481218	0.0001976	3.8491	D	1	28/08/2020 13:17		0	0	0	0	0	0	0	0	0	0	0	0	0	0
207	0	1	5	1d 02:24:30.74000	0d 06:14:43.36000	0.00123345	0.00493876	0.00019722	3.8422	D	1	28/08/2020 13:27		0	0	0	0	0	0	0	0	0	0	0	0	0	0
208	0	1	5	1d 02:34:30.74000	0d 06:24:43.36000	0.00126636	0.00506513	0.00019753	3.8355	D	1	28/08/2020 13:37		0	0	0	0	0	0	0	0	0	0	0	0	0	0
209	0	1	5	1d 02:44:30.74000	0d 06:34:43.36000	0.00129928	0.00519128	0.00019738	3.8294	D	1	28/08/2020 13:47		0	0	0	0	0	0	0	0	0	0	0	0	0	0
210	0	1	5	1d 02:54:30.74000	0d 06:44:43.36000	0.0013322	0.00531723	0.00019745	3.8231	D	1	28/08/2020 13:57		0	0	0	0	0	0	0	0	0	0	0	0	0	0
211	0	1	5	1d 03:04:30.74000	0d 06:54:43.36000	0.00136511	0.00544298	0.00019753	3.8175	D	1	28/08/2020 14:07		0	0	0	0	0	0	0	0	0	0	0	0	0	0
212	0	1	5	1d 03:14:30.74000	0d 07:04:43.36000	0.00139803	0.00556854	0.00019753	3.8117	D	1	28/08/2020 14:17		0	0	0	0	0	0	0	0	0	0	0	0	0	0
213	0	1	5	1d 03:24:30.74000	0d 07:14:43.36000	0.00143095	0.00569393	0.00019738	3.8065	D	1	28/08/2020 14:27		0	0	0	0	0	0	0	0	0	0	0	0	0	0
214	0	1	5	1d 03:34:30.74000	0d 07:24:43.36000	0.00146386	0.00581914	0.00019753	3.8015	D	1	28/08/2020 14:37		0	0	0	0	0	0	0	0	0	0	0	0	0	0
215	0	1	5	1d 03:44:30.74000	0d 07:34:43.36000	0.00149678	0.00594419	0.00019783	3.7966	D	1	28/08/2020 14:47		0	0	0	0	0	0	0	0	0	0	0	0	0	0
216	0	1	5	1d 03:54:30.74000	0d 07:44:43.36000	0.0015297	0.00606908	0.00019745	3.7916	D	1	28/08/2020 14:57		0	0	0	0	0	0	0	0	0	0	0	0	0	0
217	0	1	5	1d 04:04:30.74000	0d 07:54:43.36000	0.00156261	0.00619383	0.0001976	3.7874	D	1	28/08/2020 15:07		0	0	0	0	0	0	0	0	0	0	0	0	0	0
218	0	1	5	1d 04:14:30.74000	0d 08:04:43.36000	0.00159553	0.00631843	0.00019768	3.7833	D	1	28/08/2020 15:17		0	0	0	0	0	0	0	0	0	0	0	0	0	0
219	0	1	5	1d 04:24:30.74000	0d 08:14:43.36000	0.00162844	0.0064429	0.00019738	3.7795	D	1	28/08/2020 15:27		0	0	0	0	0	0	0	0	0	0	0	0	0	0
220	0	1	5	1d 04:34:30.74000	0d 08:24:43.36000	0.00166136	0.00656723	0.0001976	3.7754	D	1	28/08/2020 15:37		0	0	0	0	0	0	0	0	0	0	0	0	0	0
221	0	1	5	1d 04:44:30.74000	0d 08:34:43.36000	0.00169428	0.00669145	0.0001973	3.7719	D	1	28/08/2020 15:47		0	0	0	0	0	0	0	0	0	0	0	0	0	0
222	0	1	5	1d 04:54:30.74000	0d 08:44:43.36000	0.00172719	0.00681554	0.00019745	3.7682	D	1	28/08/2020 15:57		0	0	0	0	0	0	0	0	0	0	0	0	0	0
223	0	1	5	1d 05:04:30.74000	0d 08:54:43.36000	0.00176011	0.00693952	0.00019738	3.7647	D	1	28/08/2020 16:07		0	0	0	0	0	0	0	0	0	0	0	0	0	0
224	0	1	5	1d 05:14:30.74000	0d 09:04:43.36000	0.00179303	0.00706338	0.0001976	3.761	D	1	28/08/2020 16:17		0	0	0	0	0	0	0	0	0	0	0	0	0	0
225	0	1	5	1d 05:24:30.74000	0d 09:14:43.36000	0.00182594	0.00718714	0.00019768	3.758	D	1	28/08/2020 16:27		0	0	0	0	0	0	0	0	0	0	0	0	0	0
226	0	1	5	1d 05:34:30.74000	0d 09:24:43.36000	0.00185886	0.00731079	0.00019745	3.7548	D	1	28/08/2020 16:37		0	0	0	0	0	0	0	0	0	0	0	0	0	0
227	0	1	5	1d 05:44:30.74000	0d 09:34:43.36000	0.00189177	0.00743433	0.00019745	3.7519	D	1	28/08/2020 16:47		0	0	0	0	0	0	0	0	0	0	0	0	0	0
228	0	1	5	1d 05:54:30.74000	0d 09:44:43.36000	0.00192469	0.00755778	0.00019738	3.7487	D	1	28/08/2020 16:57		0	0	0	0	0	0	0	0	0	0	0	0	0	0
229	0	1	5	1d 06:04:30.74000	0d 09:54:43.36000	0.00195761	0.00768113	0.0001976	3.7456	D	1	28/08/2020 17:07		0	0	0	0	0	0	0	0	0	0	0	0	0	0
230	0	1	5	1d 06:14:30.74000	0d 10:04:43.36000	0.00199052	0.00780438	0.00019768	3.7427	D	1	28/08/2020 17:17		0	0	0	0	0	0	0	0	0	0	0	0	0	0
231	0	1	5	1d 06:24:30.74000	0d 10:14:43.36000	0.00202344	0.00792753	0.00019753	3.7398	D	1	28/08/2020 17:27		0	0	0	0	0	0	0	0	0	0	0	0	0	0
232	0	1	5	1d 06:34:30.74000	0d 10:24:43.36000	0.00205636	0.00805058	0.00019745	3.7369	D	1	28/08/2020 17:37		0	0	0	0	0	0	0	0	0	0	0	0	0	0
233	0	1	5	1d 06:44:30.74000	0d 10:34:43.36000	0.00208927	0.00817354	0.00019753	3.734	D	1	28/08/2020 17:47		0	0	0	0	0	0	0	0	0	0	0	0	0	0
234	0	1	5	1d 06:54:30.74000	0d 10:44:43.36000	0.00212219	0.0082964	0.00019753	3.7311	D	1	28/08/2020 17:57		0	0	0	0	0	0	0	0	0	0	0	0	0	0
235	0	1	5	1d 07:04:30.74000	0d 10:54:43.36000	0.00215511	0.00841916	0.00019768	3.7281	D	1	28/08/2020 18:07		0	0	0	0	0	0	0	0	0	0	0	0	0	0
236	0	1	5	1d 07:14:30.74000	0d 11:04:43.36000	0.00218802	0.00854183	0.00019745	3.725	D	1	28/08/2020 18:17		0	0	0	0	0	0	0	0	0	0	0	0	0	0
237	0	1	5	1d 07:24:30.74000	0d 11:14:43.36000	0.00222094	0.0086644	0.00019745	3.7221	D	1	28/08/2020 18:27		0	0	0	0	0	0	0	0	0	0	0	0	0	0
238	0	1	5	1d 07:34:30.74000	0d 11:24:43.36000	0.00225385	0.00878687	0.0001976	3.7191	D	1	28/08/2020 18:37		0	0	0	0	0	0	0	0	0	0	0	0	0	0
239	0	1	5	1d 07:44:30.74000	0d 11:34:43.36000	0.00228677	0.00890924	0.0001976	3.7162	D	1	28/08/2020 18:47		0	0	0	0	0	0	0	0	0	0	0	0	0	0
240	0	1	5	1d 07:54:30.74000	0d 11:44:43.36000	0.00231969	0.0090315	0.0001976	3.7127	D	1	28/08/2020 18:57		0	0	0	0	0	0	0	0	0	0	0	0	0	0
241	0	1	5	1d 08:04:30.74000	0d 11:54:43.36000	0.0023526	0.00915367	0.00019745	3.7096	D	1	28/08/2020 19:07		0	0	0	0	0	0	0	0	0	0	0	0	0	0
242	0	1	5	1d 08:14:30.74000	0d 12:04:43.36000	0.00238552	0.00927572	0.00019745	3.7066	D	1	28/08/2020 19:17		0	0	0	0	0	0	0	0	0	0	0	0	0	0
243	0	1	5	1d 08:24:30.74000	0d 12:14:43.36000	0.00241844	0.00939767	0.00019745	3.7031	D	1	28/08/2020 19:27		0	0	0	0	0	0	0	0	0	0	0	0	0	0
244	0	1	5	1d 08:34:30.74000	0d 12:24:43.36000	0.00245135	0.00951951	0.00019768	3.6997	D	1	28/08/2020 19:37		0	0	0	0	0	0	0	0	0	0	0	0	0	0
245	0	1	5	1d 08:44:30.74000	0d 12:34:43.36000	0.00248427	0.00964124	0.00019745	3.6963	D	1	28/08/2020 19:47		0	0	0	0	0	0	0	0	0	0	0	0	0	0
246	0	1	5	1d 08:54:30.74000	0d 12:44:43.36000	0.00251718	0.00976285	0.0001973	3.6928	D	1	28/08/2020 19:57		0	0	0	0	0	0	0	0	0	0	0	0	0	0
247	0	1	5	1d 09:04:30.74000	0d 12:54:43.36000	0.0025501	0.00988434	0.0001976	3.6892	D	1	28/08/2020 20:07		0	0	0	0	0	0	0	0	0	0	0	0	0	0
248	0	1	5	1d 09:14:30.74000	0d 13:04:43.36000	0.00258302	0.0100057	0.00019768	3.6857	D	1	28/08/2020 20:17		0	0	0	0	0	0	0	0	0	0	0	0	0	0
249	0	1	5	1d 09:24:30.74000	0d 13:14:43.36000	0.00261593	0.010127	0.00019738	3.6817	D	1	28/08/2020 20:27		0	0	0	0	0	0	0	0	0	0	0	0	0	0
250	0	1	5	1d 09:34:30.74000	0d 13:24:43.36000	0.00264885	0.0102481	0.00019768	3.6779	D	1	28/08/2020 20:37		0	0	0	0	0	0	0	0	0	0	0	0	0	0
251	0	1	5	1d 09:44:30.74000	0d 13:34:43.36000	0.00268177	0.0103691	0.00019745	3.6739	D	1	28/08/2020 20:47		0	0	0	0	0	0	0	0	0	0	0	0	0	0
252	0	1	5	1d 09:54:30.74000	0d 13:44:43.36000	0.00271468	0.01049	0.00019745	3.6699	D	1	28/08/2020 20:57		0	0	0	0	0	0	0	0	0	0	0	0	0	0
253	0	1	5	1d 10:04:30.74000	0d 13:54:43.36000	0.0027476	0.0106107	0.0001976	3.6657	D	1	28/08/2020 21:07		0	0	0	0	0	0	0	0	0	0	0	0	0	0
254	0	1	5	1d 10:14:30.74000	0d 14:04:43.36000	0.00278052	0.0107313	0.00019753	3.6614	D	1	28/08/2020 21:17		0	0	0	0	0	0	0	0	0	0	0	0	0	0
255	0	1	5	1d 10:24:30.74000	0d 14:14:43.36000	0.00281343	0.0108517	0.00019753	3.657	D	1	28/08/2020 21:27		0	0	0	0	0	0	0	0	0	0	0	0	0	0
256	0	1	5	1d 10:34:30.74000	0d 14:24:43.36000	0.00284635	0.010972	0.00019745	3.6526	D	1	28/08/2020 21:37		0	0	0	0	0	0	0	0	0	0	0	0	0	0
257	0	1	5	1d 10:44:30.74000	0d 14:34:43.36000	0.00287926	0.0110922	0.00019753	3.6478	D	1	28/08/2020 21:47		0	0	0	0	0	0	0	0	0	0	0	0	0	0
258	0	1	5	1d 10:54:30.74000	0d 14:44:43.36000	0.00291218	0.0112122	0.00019753	3.6431	D	1	28/08/2020 21:57		0	0	0	0	0	0	0	0	0	0	0	0	0	0
259	0	1	5	1d 11:04:30.74000	0d 14:54:43.36000	0.0029451	0.011332	0.00019753	3.6378	D	1	28/08/2020 22:07		0	0	0	0	0	0	0	0	0	0	0	0	0	0
260	0	1	5	1d 11:14:30.74000	0d 15:04:43.36000	0.00297801	0.0114517	0.00019745	3.6326	D	1	28/08/2020 22:17		0	0	0	0	0	0	0	0	0	0	0	0	0	0
261	0	1	5	1d 11:24:30.74000	0d 15:14:43.36000	0.00301093	0.0115711	0.0001976	3.6269	D	1	28/08/2020 22:27		0	0	0	0	0	0	0	0	0	0	0	0	0	0
262	0	1	5	1d 11:34:30.74000	0d 15:24:43.36000	0.00304385	0.0116904	0.0001976	3.6208	D	1	28/08/2020 22:37		0	0	0	0	0	0	0	0	0	0	0	0	0	0
263	0	1	5	1d 11:44:30.74000	0d 15:34:43.36000	0.00307676	0.0118095	0.00019738	3.6146	D	1	28/08/2020 22:47		0	0	0	0	0	0	0	0	0	0	0	0	0	0
264	0	1	5	1d 11:54:30.74000	0d 15:44:43.36000	0.00310968	0.0119284	0.00019745	3.6074	D	1	28/08/2020 22:57		0	0	0	0	0	0	0	0	0	0	0	0	0	0
265	0	1	5	1d 12:04:30.74000	0d 15:54:43.36000	0.00314259	0.012047	0.0001976	3.5991	D	1	28/08/2020 23:07		0	0	0	0	0	0	0	0	0	0	0	0	0	0
266	0	1	5	1d 12:14:30.74000	0d 16:04:43.36000	0.00317551	0.0121653	0.00019753	3.5898	D	1	28/08/2020 23:17		0	0	0	0	0	0	0	0	0	0	0	0	0	0
267	0	1	5	1d 12:23:21.58000	0d 16:13:34.20000	0.00320463	0.0122697	0.00019722	3.5798	D	5	28/08/2020 23:26		0	0	0	0	0	0	0	0	0	0	0	0	0	0
268	0	1	5	1d 12:30:42.25000	0d 16:20:54.87000	0.00322881	0.0123561	0.00019753	3.5697	D	5	28/08/2020 23:34		0	0	0	0	0	0	0	0	0	0	0	0	0	0
269	0	1	5	1d 12:36:55.40000	0d 16:27:08.02000	0.00324928	0.0124291	0.00019753	3.5595	D	5	28/08/2020 23:40		0	0	0	0	0	0	0	0	0	0	0	0	0	0
270	0	1	5	1d 12:41:57.85000	0d 16:32:10.47000	0.00326587	0.0124881	0.00019768	3.5494	D	5	28/08/2020 23:45		0	0	0	0	0	0	0	0	0	0	0	0	0	0
271	0	1	5	1d 12:46:15.53000	0d 16:36:28.15000	0.00328001	0.0125382	0.00019753	3.5393	D	5	28/08/2020 23:49		0	0	0	0	0	0	0	0	0	0	0	0	0	0
272	0	1	5	1d 12:49:43.39000	0d 16:39:56.01000	0.00329141	0.0125785	0.0001976	3.5293	D	5	28/08/2020 23:53		0	0	0	0	0	0	0	0	0	0	0	0	0	0
273	0	1	5	1d 12:52:41.26000	0d 16:42:53.88000	0.00330117	0.0126129	0.00019738	3.5192	D	5	28/08/2020 23:56		0	0	0	0	0	0	0	0	0	0	0	0	0	0
274	0	1	5	1d 12:55:14.96000	0d 16:45:27.58000	0.0033096	0.0126426	0.00019745	3.5091	D	5	28/08/2020 23:58		0	0	0	0	0	0	0	0	0	0	0	0	0	0
275	0	1	5	1d 12:57:31.08000	0d 16:47:43.70000	0.00331707	0.0126687	0.00019753	3.499	D	5	29/08/2020 00:00		0	0	0	0	0	0	0	0	0	0	0	0	0	0
276	0	1	5	1d 12:59:19.96000	0d 16:49:32.58000	0.00332304	0.0126896	0.0001973	3.489	D	5	29/08/2020 00:02		0	0	0	0	0	0	0	0	0	0	0	0	0	0
277	0	1	5	1d 13:00:58.85000	0d 16:51:11.47000	0.00332847	0.0127085	0.00019753	3.4789	D	5	29/08/2020 00:04		0	0	0	0	0	0	0	0	0	0	0	0	0	0
278	0	1	5	1d 13:02:24.95000	0d 16:52:37.57000	0.00333319	0.0127249	0.00019745	3.4688	D	5	29/08/2020 00:05		0	0	0	0	0	0	0	0	0	0	0	0	0	0
279	0	1	5	1d 13:03:43.18000	0d 16:53:55.80000	0.00333748	0.0127398	0.0001976	3.4588	D	5	29/08/2020 00:07		0	0	0	0	0	0	0	0	0	0	0	0	0	0
280	0	1	5	1d 13:05:01.17000	0d 16:55:13.79000	0.00334176	0.0127545	0.00019753	3.4487	D	5	29/08/2020 00:08		0	0	0	0	0	0	0	0	0	0	0	0	0	0
281	0	1	5	1d 13:06:01.99000	0d 16:56:14.61000	0.0033451	0.012766	0.0001976	3.4386	D	5	29/08/2020 00:09		0	0	0	0	0	0	0	0	0	0	0	0	0	0
282	0	1	5	1d 13:06:57.79000	0d 16:57:10.41000	0.00334816	0.0127766	0.0001976	3.4285	D	5	29/08/2020 00:10		0	0	0	0	0	0	0	0	0	0	0	0	0	0
283	0	1	5	1d 13:07:52.90000	0d 16:58:05.52000	0.00335118	0.0127869	0.0001976	3.4185	D	5	29/08/2020 00:11		0	0	0	0	0	0	0	0	0	0	0	0	0	0
284	0	1	5	1d 13:08:49.41000	0d 16:59:02.03000	0.00335428	0.0127975	0.0001976	3.4084	D	5	29/08/2020 00:12		0	0	0	0	0	0	0	0	0	0	0	0	0	0
285	0	1	5	1d 13:09:36.59000	0d 16:59:49.21000	0.00335687	0.0128063	0.00019753	3.3983	D	5	29/08/2020 00:12		0	0	0	0	0	0	0	0	0	0	0	0	0	0
286	0	1	5	1d 13:10:19.07000	0d 17:00:31.69000	0.0033592	0.0128142	0.00019753	3.3881	D	5	29/08/2020 00:13		0	0	0	0	0	0	0	0	0	0	0	0	0	0
287	0	1	5	1d 13:10:59.59000	0d 17:01:12.21000	0.00336143	0.0128217	0.0001976	3.3779	D	5	29/08/2020 00:14		0	0	0	0	0	0	0	0	0	0	0	0	0	0
288	0	1	5	1d 13:11:40.23000	0d 17:01:52.85000	0.00336365	0.0128292	0.0001976	3.3678	D	5	29/08/2020 00:15		0	0	0	0	0	0	0	0	0	0	0	0	0	0
289	0	1	5	1d 13:12:18.87000	0d 17:02:31.49000	0.00336577	0.0128364	0.00019745	3.3576	D	5	29/08/2020 00:15		0	0	0	0	0	0	0	0	0	0	0	0	0	0
290	0	1	5	1d 13:12:55.02000	0d 17:03:07.64000	0.00336776	0.012843	0.00019738	3.3475	D	5	29/08/2020 00:16		0	0	0	0	0	0	0	0	0	0	0	0	0	0
291	0	1	5	1d 13:13:28.79000	0d 17:03:41.41000	0.00336961	0.0128492	0.0001976	3.3375	D	5	29/08/2020 00:16		0	0	0	0	0	0	0	0	0	0	0	0	0	0
292	0	1	5	1d 13:14:02.62000	0d 17:04:15.24000	0.00337147	0.0128554	0.00019753	3.3274	D	5	29/08/2020 00:17		0	0	0	0	0	0	0	0	0	0	0	0	0	0
293	0	1	5	1d 13:14:36.17000	0d 17:04:48.79000	0.00337331	0.0128615	0.00019722	3.3172	D	5	29/08/2020 00:17		0	0	0	0	0	0	0	0	0	0	0	0	0	0
294	0	1	5	1d 13:15:09.64000	0d 17:05:22.26000	0.00337514	0.0128676	0.00019753	3.3071	D	5	29/08/2020 00:18		0	0	0	0	0	0	0	0	0	0	0	0	0	0
295	0	1	5	1d 13:15:39.01000	0d 17:05:51.63000	0.00337675	0.0128729	0.00019753	3.297	D	5	29/08/2020 00:19		0	0	0	0	0	0	0	0	0	0	0	0	0	0
296	0	1	5	1d 13:16:05.61000	0d 17:06:18.23000	0.00337821	0.0128777	0.00019745	3.2868	D	5	29/08/2020 00:19		0	0	0	0	0	0	0	0	0	0	0	0	0	0
297	0	1	5	1d 13:16:30.83000	0d 17:06:43.45000	0.0033796	0.0128823	0.00019776	3.2766	D	5	29/08/2020 00:19		0	0	0	0	0	0	0	0	0	0	0	0	0	0
298	0	1	5	1d 13:16:55.93000	0d 17:07:08.55000	0.00338097	0.0128868	0.0001976	3.2665	D	5	29/08/2020 00:20		0	0	0	0	0	0	0	0	0	0	0	0	0	0
299	0	1	5	1d 13:17:19.78000	0d 17:07:32.40000	0.00338228	0.012891	0.00019753	3.2564	D	5	29/08/2020 00:20		0	0	0	0	0	0	0	0	0	0	0	0	0	0
300	0	1	5	1d 13:17:43.31000	0d 17:07:55.93000	0.00338357	0.0128952	0.00019738	3.2464	D	5	29/08/2020 00:21		0	0	0	0	0	0	0	0	0	0	0	0	0	0
301	0	1	5	1d 13:18:06.31000	0d 17:08:18.93000	0.00338484	0.0128993	0.00019722	3.2363	D	5	29/08/2020 00:21		0	0	0	0	0	0	0	0	0	0	0	0	0	0
302	0	1	5	1d 13:18:28.30000	0d 17:08:40.92000	0.00338604	0.0129032	0.0001976	3.2262	D	5	29/08/2020 00:21		0	0	0	0	0	0	0	0	0	0	0	0	0	0
303	0	1	5	1d 13:18:49.67000	0d 17:09:02.29000	0.00338721	0.012907	0.00019753	3.216	D	5	29/08/2020 00:22		0	0	0	0	0	0	0	0	0	0	0	0	0	0
304	0	1	5	1d 13:19:11.02000	0d 17:09:23.64000	0.00338839	0.0129108	0.00019753	3.2059	D	5	29/08/2020 00:22		0	0	0	0	0	0	0	0	0	0	0	0	0	0
305	0	1	5	1d 13:19:31.98000	0d 17:09:44.60000	0.00338954	0.0129144	0.00019753	3.1958	D	5	29/08/2020 00:22		0	0	0	0	0	0	0	0	0	0	0	0	0	0
306	0	1	5	1d 13:19:52.44000	0d 17:10:05.06000	0.00339066	0.012918	0.0001976	3.1858	D	5	29/08/2020 00:23		0	0	0	0	0	0	0	0	0	0	0	0	0	0
307	0	1	5	1d 13:20:12.02000	0d 17:10:24.64000	0.00339173	0.0129214	0.00019745	3.1756	D	5	29/08/2020 00:23		0	0	0	0	0	0	0	0	0	0	0	0	0	0
308	0	1	5	1d 13:20:30.76000	0d 17:10:43.38000	0.00339276	0.0129247	0.00019745	3.1655	D	5	29/08/2020 00:23		0	0	0	0	0	0	0	0	0	0	0	0	0	0
309	0	1	5	1d 13:20:48.98000	0d 17:11:01.60000	0.00339376	0.0129279	0.00019753	3.1554	D	5	29/08/2020 00:24		0	0	0	0	0	0	0	0	0	0	0	0	0	0
310	0	1	5	1d 13:21:06.24000	0d 17:11:18.86000	0.00339471	0.0129308	0.00019745	3.1453	D	5	29/08/2020 00:24		0	0	0	0	0	0	0	0	0	0	0	0	0	0
311	0	1	5	1d 13:21:23.31000	0d 17:11:35.93000	0.00339564	0.0129338	0.00019753	3.1353	D	5	29/08/2020 00:24		0	0	0	0	0	0	0	0	0	0	0	0	0	0
312	0	1	5	1d 13:21:39.92000	0d 17:11:52.54000	0.00339655	0.0129366	0.00019753	3.125	D	5	29/08/2020 00:25		0	0	0	0	0	0	0	0	0	0	0	0	0	0
313	0	1	5	1d 13:21:56.38000	0d 17:12:09.00000	0.00339746	0.0129394	0.00019745	3.115	D	5	29/08/2020 00:25		0	0	0	0	0	0	0	0	0	0	0	0	0	0
314	0	1	5	1d 13:22:12.60000	0d 17:12:25.22000	0.00339835	0.0129422	0.00019745	3.1048	D	5	29/08/2020 00:25		0	0	0	0	0	0	0	0	0	0	0	0	0	0
315	0	1	5	1d 13:22:28.62000	0d 17:12:41.24000	0.00339923	0.0129449	0.00019753	3.0947	D	5	29/08/2020 00:25		0	0	0	0	0	0	0	0	0	0	0	0	0	0
316	0	1	5	1d 13:22:43.64000	0d 17:12:56.26000	0.00340005	0.0129475	0.0001976	3.0846	D	5	29/08/2020 00:26		0	0	0	0	0	0	0	0	0	0	0	0	0	0
317	0	1	5	1d 13:22:57.95000	0d 17:13:10.57000	0.00340083	0.0129499	0.00019768	3.0744	D	5	29/08/2020 00:26		0	0	0	0	0	0	0	0	0	0	0	0	0	0
318	0	1	5	1d 13:23:12.13000	0d 17:13:24.75000	0.00340161	0.0129523	0.0001976	3.0643	D	5	29/08/2020 00:26		0	0	0	0	0	0	0	0	0	0	0	0	0	0
319	0	1	5	1d 13:23:25.28000	0d 17:13:37.90000	0.00340233	0.0129545	0.00019738	3.0542	D	5	29/08/2020 00:26		0	0	0	0	0	0	0	0	0	0	0	0	0	0
320	0	1	5	1d 13:23:38.53000	0d 17:13:51.15000	0.00340306	0.0129567	0.0001973	3.044	D	5	29/08/2020 00:27		0	0	0	0	0	0	0	0	0	0	0	0	0	0
321	0	1	5	1d 13:23:51.33000	0d 17:14:03.95000	0.00340376	0.0129588	0.00019738	3.034	D	5	29/08/2020 00:27		0	0	0	0	0	0	0	0	0	0	0	0	0	0
322	0	1	5	1d 13:24:03.80000	0d 17:14:16.42000	0.00340445	0.0129609	0.00019753	3.0237	D	5	29/08/2020 00:27		0	0	0	0	0	0	0	0	0	0	0	0	0	0
323	0	1	5	1d 13:24:16.07000	0d 17:14:28.69000	0.00340512	0.012963	0.00019738	3.0137	D	5	29/08/2020 00:27		0	0	0	0	0	0	0	0	0	0	0	0	0	0
324	0	1	5	1d 13:24:27.82000	0d 17:14:40.44000	0.00340577	0.0129649	0.0001976	3.0036	D	5	29/08/2020 00:27		0	0	0	0	0	0	0	0	0	0	0	0	0	0
325	0	1	5	1d 13:24:39.43000	0d 17:14:52.05000	0.0034064	0.0129668	0.00019753	2.9935	D	5	29/08/2020 00:28		0	0	0	0	0	0	0	0	0	0	0	0	0	0
326	0	1	5	1d 13:24:50.91000	0d 17:15:03.53000	0.00340703	0.0129687	0.00019753	2.9834	D	5	29/08/2020 00:28		0	0	0	0	0	0	0	0	0	0	0	0	0	0
327	0	1	5	1d 13:25:02.39000	0d 17:15:15.01000	0.00340766	0.0129706	0.0001976	2.9734	D	5	29/08/2020 00:28		0	0	0	0	0	0	0	0	0	0	0	0	0	0
328	0	1	5	1d 13:25:13.94000	0d 17:15:26.56000	0.0034083	0.0129724	0.00019753	2.9633	D	5	29/08/2020 00:28		0	0	0	0	0	0	0	0	0	0	0	0	0	0
329	0	1	5	1d 13:25:25.21000	0d 17:15:37.83000	0.00340891	0.0129743	0.00019753	2.9531	D	5	29/08/2020 00:28		0	0	0	0	0	0	0	0	0	0	0	0	0	0
330	0	1	5	1d 13:25:36.00000	0d 17:15:48.62000	0.00340951	0.012976	0.00019753	2.943	D	5	29/08/2020 00:28		0	0	0	0	0	0	0	0	0	0	0	0	0	0
331	0	1	5	1d 13:25:46.25000	0d 17:15:58.87000	0.00341007	0.0129777	0.00019768	2.9329	D	5	29/08/2020 00:29		0	0	0	0	0	0	0	0	0	0	0	0	0	0
332	0	1	5	1d 13:25:56.21000	0d 17:16:08.83000	0.00341061	0.0129793	0.0001973	2.9227	D	5	29/08/2020 00:29		0	0	0	0	0	0	0	0	0	0	0	0	0	0
333	0	1	5	1d 13:26:05.97000	0d 17:16:18.59000	0.00341115	0.0129808	0.00019776	2.9126	D	5	29/08/2020 00:29		0	0	0	0	0	0	0	0	0	0	0	0	0	0
334	0	1	5	1d 13:26:15.52000	0d 17:16:28.14000	0.00341167	0.0129824	0.00019753	2.9023	D	5	29/08/2020 00:29		0	0	0	0	0	0	0	0	0	0	0	0	0	0
335	0	1	5	1d 13:26:24.87000	0d 17:16:37.49000	0.00341219	0.0129838	0.00019745	2.8922	D	5	29/08/2020 00:29		0	0	0	0	0	0	0	0	0	0	0	0	0	0
336	0	1	5	1d 13:26:33.90000	0d 17:16:46.52000	0.00341268	0.0129853	0.00019738	2.882	D	5	29/08/2020 00:29		0	0	0	0	0	0	0	0	0	0	0	0	0	0
337	0	1	5	1d 13:26:42.72000	0d 17:16:55.34000	0.00341317	0.0129867	0.0001976	2.8716	D	5	29/08/2020 00:30		0	0	0	0	0	0	0	0	0	0	0	0	0	0
338	0	1	5	1d 13:26:51.52000	0d 17:17:04.14000	0.00341365	0.012988	0.00019745	2.8614	D	5	29/08/2020 00:30		0	0	0	0	0	0	0	0	0	0	0	0	0	0
339	0	1	5	1d 13:26:59.96000	0d 17:17:12.58000	0.00341411	0.0129894	0.00019738	2.8511	D	5	29/08/2020 00:30		0	0	0	0	0	0	0	0	0	0	0	0	0	0
340	0	1	5	1d 13:27:08.22000	0d 17:17:20.84000	0.00341456	0.0129907	0.00019753	2.8411	D	5	29/08/2020 00:30		0	0	0	0	0	0	0	0	0	0	0	0	0	0
341	0	1	5	1d 13:27:16.09000	0d 17:17:28.71000	0.003415	0.0129919	0.00019738	2.831	D	5	29/08/2020 00:30		0	0	0	0	0	0	0	0	0	0	0	0	0	0
342	0	1	5	1d 13:27:24.04000	0d 17:17:36.66000	0.00341543	0.0129931	0.00019753	2.8209	D	5	29/08/2020 00:30		0	0	0	0	0	0	0	0	0	0	0	0	0	0
343	0	1	5	1d 13:27:31.63000	0d 17:17:44.25000	0.00341585	0.0129943	0.00019753	2.8107	D	5	29/08/2020 00:30		0	0	0	0	0	0	0	0	0	0	0	0	0	0
344	0	1	5	1d 13:27:39.41000	0d 17:17:52.03000	0.00341628	0.0129955	0.00019745	2.8005	D	5	29/08/2020 00:31		0	0	0	0	0	0	0	0	0	0	0	0	0	0
345	0	1	5	1d 13:27:47.01000	0d 17:17:59.63000	0.00341669	0.0129967	0.00019738	2.7903	D	5	29/08/2020 00:31		0	0	0	0	0	0	0	0	0	0	0	0	0	0
346	0	1	5	1d 13:27:54.46000	0d 17:18:07.08000	0.0034171	0.0129978	0.00019768	2.7802	D	5	29/08/2020 00:31		0	0	0	0	0	0	0	0	0	0	0	0	0	0
347	0	1	5	1d 13:28:01.92000	0d 17:18:14.54000	0.00341751	0.0129989	0.00019753	2.77	D	5	29/08/2020 00:31		0	0	0	0	0	0	0	0	0	0	0	0	0	0
348	0	1	5	1d 13:28:09.23000	0d 17:18:21.85000	0.00341791	0.013	0.00019745	2.7597	D	5	29/08/2020 00:31		0	0	0	0	0	0	0	0	0	0	0	0	0	0
349	0	1	5	1d 13:28:16.47000	0d 17:18:29.09000	0.00341831	0.0130011	0.0001976	2.7495	D	5	29/08/2020 00:31		0	0	0	0	0	0	0	0	0	0	0	0	0	0
350	0	1	5	1d 13:28:23.64000	0d 17:18:36.26000	0.0034187	0.0130022	0.00019738	2.7393	D	5	29/08/2020 00:31		0	0	0	0	0	0	0	0	0	0	0	0	0	0
351	0	1	5	1d 13:28:30.75000	0d 17:18:43.37000	0.00341909	0.0130033	0.00019738	2.7291	D	5	29/08/2020 00:31		0	0	0	0	0	0	0	0	0	0	0	0	0	0
352	0	1	5	1d 13:28:37.74000	0d 17:18:50.36000	0.00341948	0.0130043	0.00019753	2.7187	D	5	29/08/2020 00:32		0	0	0	0	0	0	0	0	0	0	0	0	0	0
353	0	1	5	1d 13:28:44.74000	0d 17:18:57.36000	0.00341986	0.0130054	0.00019753	2.7086	D	5	29/08/2020 00:32		0	0	0	0	0	0	0	0	0	0	0	0	0	0
354	0	1	5	1d 13:28:51.67000	0d 17:19:04.29000	0.00342024	0.0130064	0.0001976	2.6983	D	5	29/08/2020 00:32		0	0	0	0	0	0	0	0	0	0	0	0	0	0
355	0	1	5	1d 13:28:58.67000	0d 17:19:11.29000	0.00342062	0.0130074	0.0001973	2.6882	D	5	29/08/2020 00:32		0	0	0	0	0	0	0	0	0	0	0	0	0	0
356	0	1	5	1d 13:29:05.50000	0d 17:19:18.12000	0.003421	0.0130084	0.00019753	2.6781	D	5	29/08/2020 00:32		0	0	0	0	0	0	0	0	0	0	0	0	0	0
357	0	1	5	1d 13:29:12.36000	0d 17:19:24.98000	0.00342138	0.0130094	0.00019738	2.6679	D	5	29/08/2020 00:32		0	0	0	0	0	0	0	0	0	0	0	0	0	0
358	0	1	5	1d 13:29:19.34000	0d 17:19:31.96000	0.00342176	0.0130105	0.00019745	2.6575	D	5	29/08/2020 00:32		0	0	0	0	0	0	0	0	0	0	0	0	0	0
359	0	1	5	1d 13:29:26.22000	0d 17:19:38.84000	0.00342214	0.0130115	0.00019753	2.6474	D	5	29/08/2020 00:32		0	0	0	0	0	0	0	0	0	0	0	0	0	0
360	0	1	5	1d 13:29:33.02000	0d 17:19:45.64000	0.00342251	0.0130124	0.0001973	2.6372	D	5	29/08/2020 00:32		0	0	0	0	0	0	0	0	0	0	0	0	0	0
361	0	1	5	1d 13:29:39.84000	0d 17:19:52.46000	0.00342288	0.0130134	0.0001973	2.627	D	5	29/08/2020 00:33		0	0	0	0	0	0	0	0	0	0	0	0	0	0
362	0	1	5	1d 13:29:46.59000	0d 17:19:59.21000	0.00342325	0.0130144	0.00019745	2.6168	D	5	29/08/2020 00:33		0	0	0	0	0	0	0	0	0	0	0	0	0	0
363	0	1	5	1d 13:29:53.13000	0d 17:20:05.75000	0.00342361	0.0130153	0.00019738	2.6067	D	5	29/08/2020 00:33		0	0	0	0	0	0	0	0	0	0	0	0	0	0
364	0	1	5	1d 13:29:59.61000	0d 17:20:12.23000	0.00342397	0.0130163	0.00019738	2.5965	D	5	29/08/2020 00:33		0	0	0	0	0	0	0	0	0	0	0	0	0	0
365	0	1	5	1d 13:30:06.10000	0d 17:20:18.72000	0.00342432	0.0130172	0.00019738	2.5864	D	5	29/08/2020 00:33		0	0	0	0	0	0	0	0	0	0	0	0	0	0
366	0	1	5	1d 13:30:12.29000	0d 17:20:24.91000	0.00342466	0.0130181	0.00019753	2.5763	D	5	29/08/2020 00:33		0	0	0	0	0	0	0	0	0	0	0	0	0	0
367	0	1	5	1d 13:30:18.75000	0d 17:20:31.37000	0.00342502	0.013019	0.00019783	2.5661	D	5	29/08/2020 00:33		0	0	0	0	0	0	0	0	0	0	0	0	0	0
368	0	1	5	1d 13:30:25.03000	0d 17:20:37.65000	0.00342536	0.0130199	0.0001973	2.5559	D	5	29/08/2020 00:33		0	0	0	0	0	0	0	0	0	0	0	0	0	0
369	0	1	5	1d 13:30:31.43000	0d 17:20:44.05000	0.00342571	0.0130207	0.0001976	2.5457	D	5	29/08/2020 00:33		0	0	0	0	0	0	0	0	0	0	0	0	0	0
370	0	1	5	1d 13:30:37.74000	0d 17:20:50.36000	0.00342606	0.0130216	0.0001976	2.5356	D	5	29/08/2020 00:34		0	0	0	0	0	0	0	0	0	0	0	0	0	0
371	0	1	5	1d 13:30:44.05000	0d 17:20:56.67000	0.00342641	0.0130225	0.00019738	2.5252	D	5	29/08/2020 00:34		0	0	0	0	0	0	0	0	0	0	0	0	0	0
372	0	1	5	1d 13:30:50.36000	0d 17:21:02.98000	0.00342675	0.0130234	0.0001976	2.5151	D	5	29/08/2020 00:34		0	0	0	0	0	0	0	0	0	0	0	0	0	0
373	0	1	5	1d 13:30:56.49000	0d 17:21:09.11000	0.00342709	0.0130242	0.0001973	2.5049	D	5	29/08/2020 00:34		0	0	0	0	0	0	0	0	0	0	0	0	0	0
374	0	1	5	1d 13:30:59.43000	0d 17:21:12.05000	0.00342725	0.0130246	0.0001973	2.5	D	133	29/08/2020 00:34		0	0	0	0	0	0	0	0	0	0	0	0	0	0
375	0	1	6	1d 13:30:59.44000	0d 00:00:00.01000	0	0	0	2.5037	R	0	29/08/2020 00:34		0	0	0	0	0	0	0	0	0	0	0	0	0	0
376	0	1	6	1d 13:31:01.44000	0d 00:00:02.01000	0	0	0	2.5835	R	1	29/08/2020 00:34		0	0	0	0	0	0	0	0	0	0	0	0	0	0
377	0	1	6	1d 13:31:03.44000	0d 00:00:04.01000	0	0	0	2.6381	R	1	29/08/2020 00:34		0	0	0	0	0	0	0	0	0	0	0	0	0	0
378	0	1	6	1d 13:31:05.44000	0d 00:00:06.01000	0	0	0	2.6839	R	1	29/08/2020 00:34		0	0	0	0	0	0	0	0	0	0	0	0	0	0
379	0	1	6	1d 13:31:07.44000	0d 00:00:08.01000	0	0	0	2.7231	R	1	29/08/2020 00:34		0	0	0	0	0	0	0	0	0	0	0	0	0	0
380	0	1	6	1d 13:31:09.43000	0d 00:00:10.00000	0	0	0	2.7581	R	129	29/08/2020 00:34		0	0	0	0	0	0	0	0	0	0	0	0	0	0
381	1	2	9	1d 13:31:09.47000	0d 00:00:00.04000	0.00000001	0.00000002	0.00079126	2.7918	C	0	29/08/2020 00:34		0	0	0	0	0	0	0	0	0	0	0	0	0	0
382	1	2	9	1d 13:31:09.63000	0d 00:00:00.20000	0.00000004	0.00000012	0.00079011	2.8261	C	5	29/08/2020 00:34		0	0	0	0	0	0	0	0	0	0	0	0	0	0
383	1	2	9	1d 13:31:09.77000	0d 00:00:00.34000	0.00000007	0.00000021	0.00079019	2.8515	C	5	29/08/2020 00:34		0	0	0	0	0	0	0	0	0	0	0	0	0	0
384	1	2	9	1d 13:31:09.92000	0d 00:00:00.49000	0.00000011	0.0000003	0.00079019	2.8748	C	5	29/08/2020 00:34		0	0	0	0	0	0	0	0	0	0	0	0	0	0
385	1	2	9	1d 13:31:10.08000	0d 00:00:00.65000	0.00000014	0.00000041	0.00079034	2.8966	C	5	29/08/2020 00:34		0	0	0	0	0	0	0	0	0	0	0	0	0	0
386	1	2	9	1d 13:31:10.24000	0d 00:00:00.81000	0.00000018	0.00000051	0.00079026	2.9168	C	5	29/08/2020 00:34		0	0	0	0	0	0	0	0	0	0	0	0	0	0
387	1	2	9	1d 13:31:10.41000	0d 00:00:00.98000	0.00000021	0.00000062	0.00079042	2.9364	C	5	29/08/2020 00:34		0	0	0	0	0	0	0	0	0	0	0	0	0	0
388	1	2	9	1d 13:31:10.58000	0d 00:00:01.15000	0.00000025	0.00000073	0.00079042	2.9552	C	5	29/08/2020 00:34		0	0	0	0	0	0	0	0	0	0	0	0	0	0
389	1	2	9	1d 13:31:10.76000	0d 00:00:01.33000	0.00000029	0.00000084	0.00079019	2.9743	C	5	29/08/2020 00:34		0	0	0	0	0	0	0	0	0	0	0	0	0	0
390	1	2	9	1d 13:31:10.94000	0d 00:00:01.51000	0.00000033	0.00000096	0.00079042	2.9923	C	5	29/08/2020 00:34		0	0	0	0	0	0	0	0	0	0	0	0	0	0
391	1	2	9	1d 13:31:11.13000	0d 00:00:01.70000	0.00000037	0.00000109	0.00079004	3.0109	C	5	29/08/2020 00:34		0	0	0	0	0	0	0	0	0	0	0	0	0	0
392	1	2	9	1d 13:31:11.32000	0d 00:00:01.89000	0.00000041	0.00000121	0.00079004	3.0285	C	5	29/08/2020 00:34		0	0	0	0	0	0	0	0	0	0	0	0	0	0
393	1	2	9	1d 13:31:11.51000	0d 00:00:02.08000	0.00000046	0.00000134	0.00079019	3.0459	C	5	29/08/2020 00:34		0	0	0	0	0	0	0	0	0	0	0	0	0	0
394	1	2	9	1d 13:31:11.71000	0d 00:00:02.28000	0.0000005	0.00000147	0.00079011	3.0634	C	5	29/08/2020 00:34		0	0	0	0	0	0	0	0	0	0	0	0	0	0
395	1	2	9	1d 13:31:11.91000	0d 00:00:02.48000	0.00000054	0.00000161	0.00079034	3.0806	C	5	29/08/2020 00:34		0	0	0	0	0	0	0	0	0	0	0	0	0	0
396	1	2	9	1d 13:31:12.12000	0d 00:00:02.69000	0.00000059	0.00000175	0.00079026	3.0976	C	5	29/08/2020 00:34		0	0	0	0	0	0	0	0	0	0	0	0	0	0
397	1	2	9	1d 13:31:12.33000	0d 00:00:02.90000	0.00000064	0.00000189	0.00079034	3.1147	C	5	29/08/2020 00:34		0	0	0	0	0	0	0	0	0	0	0	0	0	0
398	1	2	9	1d 13:31:12.54000	0d 00:00:03.11000	0.00000068	0.00000204	0.00079034	3.131	C	5	29/08/2020 00:34		0	0	0	0	0	0	0	0	0	0	0	0	0	0
399	1	2	9	1d 13:31:12.76000	0d 00:00:03.33000	0.00000073	0.00000219	0.00079011	3.1478	C	5	29/08/2020 00:34		0	0	0	0	0	0	0	0	0	0	0	0	0	0
400	1	2	9	1d 13:31:12.98000	0d 00:00:03.55000	0.00000078	0.00000234	0.00079026	3.164	C	5	29/08/2020 00:34		0	0	0	0	0	0	0	0	0	0	0	0	0	0
401	1	2	9	1d 13:31:13.20000	0d 00:00:03.77000	0.00000083	0.0000025	0.00079026	3.1798	C	5	29/08/2020 00:34		0	0	0	0	0	0	0	0	0	0	0	0	0	0
402	1	2	9	1d 13:31:13.43000	0d 00:00:04.00000	0.00000088	0.00000266	0.00079034	3.1957	C	5	29/08/2020 00:34		0	0	0	0	0	0	0	0	0	0	0	0	0	0
403	1	2	9	1d 13:31:13.66000	0d 00:00:04.23000	0.00000093	0.00000282	0.00079026	3.2116	C	5	29/08/2020 00:34		0	0	0	0	0	0	0	0	0	0	0	0	0	0
404	1	2	9	1d 13:31:13.89000	0d 00:00:04.46000	0.00000098	0.00000298	0.00079004	3.227	C	5	29/08/2020 00:34		0	0	0	0	0	0	0	0	0	0	0	0	0	0
405	1	2	9	1d 13:31:14.13000	0d 00:00:04.70000	0.00000103	0.00000315	0.00079034	3.2422	C	5	29/08/2020 00:34		0	0	0	0	0	0	0	0	0	0	0	0	0	0
406	1	2	9	1d 13:31:14.37000	0d 00:00:04.94000	0.00000108	0.00000332	0.00079026	3.2573	C	5	29/08/2020 00:34		0	0	0	0	0	0	0	0	0	0	0	0	0	0
407	1	2	9	1d 13:31:14.62000	0d 00:00:05.19000	0.00000114	0.0000035	0.00079019	3.2724	C	5	29/08/2020 00:34		0	0	0	0	0	0	0	0	0	0	0	0	0	0
408	1	2	9	1d 13:31:14.87000	0d 00:00:05.44000	0.00000119	0.00000368	0.00079034	3.2873	C	5	29/08/2020 00:34		0	0	0	0	0	0	0	0	0	0	0	0	0	0
409	1	2	9	1d 13:31:15.13000	0d 00:00:05.70000	0.00000125	0.00000387	0.00079026	3.3022	C	5	29/08/2020 00:34		0	0	0	0	0	0	0	0	0	0	0	0	0	0
410	1	2	9	1d 13:31:15.39000	0d 00:00:05.96000	0.00000131	0.00000406	0.00079042	3.3167	C	5	29/08/2020 00:34		0	0	0	0	0	0	0	0	0	0	0	0	0	0
411	1	2	9	1d 13:31:15.66000	0d 00:00:06.23000	0.00000137	0.00000426	0.00079026	3.3312	C	5	29/08/2020 00:34		0	0	0	0	0	0	0	0	0	0	0	0	0	0
412	1	2	9	1d 13:31:15.94000	0d 00:00:06.51000	0.00000143	0.00000446	0.00079026	3.3458	C	5	29/08/2020 00:34		0	0	0	0	0	0	0	0	0	0	0	0	0	0
413	1	2	9	1d 13:31:16.22000	0d 00:00:06.79000	0.00000149	0.00000467	0.00079026	3.3597	C	5	29/08/2020 00:34		0	0	0	0	0	0	0	0	0	0	0	0	0	0
414	1	2	9	1d 13:31:16.50000	0d 00:00:07.07000	0.00000155	0.00000488	0.00079026	3.3736	C	5	29/08/2020 00:34		0	0	0	0	0	0	0	0	0	0	0	0	0	0
415	1	2	9	1d 13:31:16.80000	0d 00:00:07.37000	0.00000162	0.0000051	0.00079004	3.3878	C	5	29/08/2020 00:34		0	0	0	0	0	0	0	0	0	0	0	0	0	0
416	1	2	9	1d 13:31:17.11000	0d 00:00:07.68000	0.00000169	0.00000533	0.00079034	3.4018	C	5	29/08/2020 00:34		0	0	0	0	0	0	0	0	0	0	0	0	0	0
417	1	2	9	1d 13:31:17.43000	0d 00:00:08.00000	0.00000176	0.00000557	0.00079042	3.4157	C	5	29/08/2020 00:34		0	0	0	0	0	0	0	0	0	0	0	0	0	0
418	1	2	9	1d 13:31:17.76000	0d 00:00:08.33000	0.00000183	0.00000582	0.00079019	3.4293	C	5	29/08/2020 00:34		0	0	0	0	0	0	0	0	0	0	0	0	0	0
419	1	2	9	1d 13:31:18.09000	0d 00:00:08.66000	0.0000019	0.00000607	0.00079026	3.4426	C	5	29/08/2020 00:34		0	0	0	0	0	0	0	0	0	0	0	0	0	0
420	1	2	9	1d 13:31:18.44000	0d 00:00:09.01000	0.00000198	0.00000633	0.00079019	3.4559	C	5	29/08/2020 00:34		0	0	0	0	0	0	0	0	0	0	0	0	0	0
421	1	2	9	1d 13:31:18.80000	0d 00:00:09.37000	0.00000206	0.0000066	0.00079026	3.469	C	5	29/08/2020 00:34		0	0	0	0	0	0	0	0	0	0	0	0	0	0
422	1	2	9	1d 13:31:19.17000	0d 00:00:09.74000	0.00000214	0.00000689	0.00079034	3.4818	C	5	29/08/2020 00:34		0	0	0	0	0	0	0	0	0	0	0	0	0	0
423	1	2	9	1d 13:31:19.57000	0d 00:00:10.14000	0.00000223	0.00000719	0.00079019	3.4945	C	5	29/08/2020 00:34		0	0	0	0	0	0	0	0	0	0	0	0	0	0
424	1	2	9	1d 13:31:19.98000	0d 00:00:10.55000	0.00000232	0.00000751	0.00079011	3.5071	C	5	29/08/2020 00:34		0	0	0	0	0	0	0	0	0	0	0	0	0	0
425	1	2	9	1d 13:31:20.42000	0d 00:00:10.99000	0.00000241	0.00000785	0.00079034	3.5193	C	5	29/08/2020 00:34		0	0	0	0	0	0	0	0	0	0	0	0	0	0
426	1	2	9	1d 13:31:20.89000	0d 00:00:11.46000	0.00000252	0.00000821	0.00079026	3.5315	C	5	29/08/2020 00:34		0	0	0	0	0	0	0	0	0	0	0	0	0	0
427	1	2	9	1d 13:31:21.41000	0d 00:00:11.98000	0.00000263	0.00000862	0.00079011	3.5435	C	5	29/08/2020 00:34		0	0	0	0	0	0	0	0	0	0	0	0	0	0
428	1	2	9	1d 13:31:21.97000	0d 00:00:12.54000	0.00000275	0.00000905	0.00079026	3.5549	C	5	29/08/2020 00:34		0	0	0	0	0	0	0	0	0	0	0	0	0	0
429	1	2	9	1d 13:31:22.61000	0d 00:00:13.18000	0.00000289	0.00000955	0.00079004	3.5662	C	5	29/08/2020 00:34		0	0	0	0	0	0	0	0	0	0	0	0	0	0
430	1	2	9	1d 13:31:23.36000	0d 00:00:13.93000	0.00000306	0.00001014	0.00079019	3.5772	C	5	29/08/2020 00:34		0	0	0	0	0	0	0	0	0	0	0	0	0	0
431	1	2	9	1d 13:31:24.26000	0d 00:00:14.83000	0.00000325	0.00001085	0.00079026	3.5879	C	5	29/08/2020 00:34		0	0	0	0	0	0	0	0	0	0	0	0	0	0
432	1	2	9	1d 13:31:25.48000	0d 00:00:16.05000	0.00000352	0.00001181	0.00079034	3.5985	C	5	29/08/2020 00:34		0	0	0	0	0	0	0	0	0	0	0	0	0	0
433	1	2	9	1d 13:31:27.11000	0d 00:00:17.68000	0.00000388	0.0000131	0.00079019	3.6088	C	5	29/08/2020 00:34		0	0	0	0	0	0	0	0	0	0	0	0	0	0
434	1	2	9	1d 13:31:29.54000	0d 00:00:20.11000	0.00000441	0.00001503	0.00079019	3.6188	C	5	29/08/2020 00:34		0	0	0	0	0	0	0	0	0	0	0	0	0	0
435	1	2	9	1d 13:31:33.78000	0d 00:00:24.35000	0.00000534	0.0000184	0.00079011	3.6291	C	5	29/08/2020 00:34		0	0	0	0	0	0	0	0	0	0	0	0	0	0
436	1	2	9	1d 13:31:42.58000	0d 00:00:33.15000	0.00000728	0.00002542	0.00079026	3.6393	C	5	29/08/2020 00:35		0	0	0	0	0	0	0	0	0	0	0	0	0	0
437	1	2	9	1d 13:32:05.21000	0d 00:00:55.78000	0.00001224	0.00004353	0.00079026	3.6493	C	5	29/08/2020 00:35		0	0	0	0	0	0	0	0	0	0	0	0	0	0
438	1	2	9	1d 13:33:19.96000	0d 00:02:10.53000	0.00002865	0.00010351	0.00079026	3.6594	C	5	29/08/2020 00:36		0	0	0	0	0	0	0	0	0	0	0	0	0	0
439	1	2	9	1d 13:37:15.46000	0d 00:06:06.03000	0.00008035	0.00029299	0.00079042	3.6695	C	5	29/08/2020 00:40		0	0	0	0	0	0	0	0	0	0	0	0	0	0
440	1	2	9	1d 13:42:15.46000	0d 00:11:06.03000	0.0001462	0.00053487	0.00079019	3.6759	C	1	29/08/2020 00:45		0	0	0	0	0	0	0	0	0	0	0	0	0	0
441	1	2	9	1d 13:47:15.46000	0d 00:16:06.03000	0.00021205	0.00077711	0.00079034	3.6806	C	1	29/08/2020 00:50		0	0	0	0	0	0	0	0	0	0	0	0	0	0
442	1	2	9	1d 13:52:15.46000	0d 00:21:06.03000	0.00027791	0.00101965	0.00079019	3.6852	C	1	29/08/2020 00:55		0	0	0	0	0	0	0	0	0	0	0	0	0	0
443	1	2	9	1d 13:57:15.46000	0d 00:26:06.03000	0.00034376	0.00126247	0.00079019	3.6895	C	1	29/08/2020 01:00		0	0	0	0	0	0	0	0	0	0	0	0	0	0
444	1	2	9	1d 14:02:15.46000	0d 00:31:06.03000	0.00040961	0.00150555	0.00079026	3.693	C	1	29/08/2020 01:05		0	0	0	0	0	0	0	0	0	0	0	0	0	0
445	1	2	9	1d 14:07:15.46000	0d 00:36:06.03000	0.00047546	0.00174887	0.00079034	3.697	C	1	29/08/2020 01:10		0	0	0	0	0	0	0	0	0	0	0	0	0	0
446	1	2	9	1d 14:12:15.46000	0d 00:41:06.03000	0.00054132	0.00199245	0.00079026	3.7006	C	1	29/08/2020 01:15		0	0	0	0	0	0	0	0	0	0	0	0	0	0
447	1	2	9	1d 14:17:15.46000	0d 00:46:06.03000	0.00060717	0.00223628	0.00079011	3.7046	C	1	29/08/2020 01:20		0	0	0	0	0	0	0	0	0	0	0	0	0	0
448	1	2	9	1d 14:22:15.46000	0d 00:51:06.03000	0.00067302	0.00248039	0.00079034	3.7089	C	1	29/08/2020 01:25		0	0	0	0	0	0	0	0	0	0	0	0	0	0
449	1	2	9	1d 14:27:15.46000	0d 00:56:06.03000	0.00073888	0.00272479	0.00079026	3.7137	C	1	29/08/2020 01:30		0	0	0	0	0	0	0	0	0	0	0	0	0	0
450	1	2	9	1d 14:32:15.46000	0d 01:01:06.03000	0.00080473	0.00296951	0.00079019	3.7185	C	1	29/08/2020 01:35		0	0	0	0	0	0	0	0	0	0	0	0	0	0
451	1	2	9	1d 14:37:15.46000	0d 01:06:06.03000	0.00087058	0.00321455	0.00079004	3.724	C	1	29/08/2020 01:40		0	0	0	0	0	0	0	0	0	0	0	0	0	0
452	1	2	9	1d 14:42:15.46000	0d 01:11:06.03000	0.00093643	0.00345994	0.00079004	3.7288	C	1	29/08/2020 01:45		0	0	0	0	0	0	0	0	0	0	0	0	0	0
453	1	2	9	1d 14:47:15.46000	0d 01:16:06.03000	0.00100229	0.00370568	0.00079026	3.7342	C	1	29/08/2020 01:50		0	0	0	0	0	0	0	0	0	0	0	0	0	0
454	1	2	9	1d 14:52:15.46000	0d 01:21:06.03000	0.00106814	0.00395176	0.00078996	3.7394	C	1	29/08/2020 01:55		0	0	0	0	0	0	0	0	0	0	0	0	0	0
455	1	2	9	1d 14:57:15.46000	0d 01:26:06.03000	0.00113399	0.00419819	0.00079004	3.7446	C	1	29/08/2020 02:00		0	0	0	0	0	0	0	0	0	0	0	0	0	0
456	1	2	9	1d 15:02:15.46000	0d 01:31:06.03000	0.00119985	0.00444496	0.00079049	3.7499	C	1	29/08/2020 02:05		0	0	0	0	0	0	0	0	0	0	0	0	0	0
457	1	2	9	1d 15:07:15.46000	0d 01:36:06.03000	0.0012657	0.00469208	0.00078996	3.7551	C	1	29/08/2020 02:10		0	0	0	0	0	0	0	0	0	0	0	0	0	0
458	1	2	9	1d 15:12:15.46000	0d 01:41:06.03000	0.00133155	0.00493954	0.00079019	3.7603	C	1	29/08/2020 02:15		0	0	0	0	0	0	0	0	0	0	0	0	0	0
459	1	2	9	1d 15:17:15.46000	0d 01:46:06.03000	0.0013974	0.00518735	0.00079026	3.7656	C	1	29/08/2020 02:20		0	0	0	0	0	0	0	0	0	0	0	0	0	0
460	1	2	9	1d 15:22:15.46000	0d 01:51:06.03000	0.00146326	0.00543552	0.00079026	3.7713	C	1	29/08/2020 02:25		0	0	0	0	0	0	0	0	0	0	0	0	0	0
461	1	2	9	1d 15:27:15.46000	0d 01:56:06.03000	0.00152911	0.00568406	0.00079026	3.7768	C	1	29/08/2020 02:30		0	0	0	0	0	0	0	0	0	0	0	0	0	0
462	1	2	9	1d 15:32:15.46000	0d 02:01:06.03000	0.00159496	0.00593297	0.00079026	3.7829	C	1	29/08/2020 02:35		0	0	0	0	0	0	0	0	0	0	0	0	0	0
463	1	2	9	1d 15:37:15.46000	0d 02:06:06.03000	0.00166082	0.0061823	0.00079026	3.7891	C	1	29/08/2020 02:40		0	0	0	0	0	0	0	0	0	0	0	0	0	0
464	1	2	9	1d 15:42:15.46000	0d 02:11:06.03000	0.00172667	0.00643206	0.00079042	3.7961	C	1	29/08/2020 02:45		0	0	0	0	0	0	0	0	0	0	0	0	0	0
465	1	2	9	1d 15:47:15.46000	0d 02:16:06.03000	0.00179252	0.00668229	0.00079026	3.8036	C	1	29/08/2020 02:50		0	0	0	0	0	0	0	0	0	0	0	0	0	0
466	1	2	9	1d 15:52:15.46000	0d 02:21:06.03000	0.00185837	0.00693304	0.00079011	3.8117	C	1	29/08/2020 02:55		0	0	0	0	0	0	0	0	0	0	0	0	0	0
467	1	2	9	1d 15:57:15.46000	0d 02:26:06.03000	0.00192423	0.00718435	0.00079026	3.8209	C	1	29/08/2020 03:00		0	0	0	0	0	0	0	0	0	0	0	0	0	0
468	1	2	9	1d 16:02:14.13000	0d 02:31:04.70000	0.00198979	0.00743517	0.00079026	3.8309	C	5	29/08/2020 03:05		0	0	0	0	0	0	0	0	0	0	0	0	0	0
469	1	2	9	1d 16:06:53.92000	0d 02:35:44.49000	0.0020512	0.00767075	0.00079034	3.841	C	5	29/08/2020 03:10		0	0	0	0	0	0	0	0	0	0	0	0	0	0
470	1	2	9	1d 16:11:09.90000	0d 02:40:00.47000	0.0021074	0.00788685	0.00079026	3.8511	C	5	29/08/2020 03:14		0	0	0	0	0	0	0	0	0	0	0	0	0	0
471	1	2	9	1d 16:15:08.52000	0d 02:43:59.09000	0.00215977	0.00808883	0.00079019	3.8611	C	5	29/08/2020 03:18		0	0	0	0	0	0	0	0	0	0	0	0	0	0
472	1	2	9	1d 16:18:55.51000	0d 02:47:46.08000	0.0022096	0.00828146	0.00079026	3.8712	C	5	29/08/2020 03:22		0	0	0	0	0	0	0	0	0	0	0	0	0	0
473	1	2	9	1d 16:22:28.11000	0d 02:51:18.68000	0.00225627	0.00846236	0.00079034	3.8813	C	5	29/08/2020 03:25		0	0	0	0	0	0	0	0	0	0	0	0	0	0
474	1	2	9	1d 16:25:52.35000	0d 02:54:42.92000	0.0023011	0.0086366	0.00079034	3.8914	C	5	29/08/2020 03:29		0	0	0	0	0	0	0	0	0	0	0	0	0	0
475	1	2	9	1d 16:29:08.50000	0d 02:57:59.07000	0.00234416	0.00880436	0.00079019	3.9014	C	5	29/08/2020 03:32		0	0	0	0	0	0	0	0	0	0	0	0	0	0
476	1	2	9	1d 16:32:20.41000	0d 03:01:10.98000	0.00238628	0.00896892	0.00079026	3.9115	C	5	29/08/2020 03:35		0	0	0	0	0	0	0	0	0	0	0	0	0	0
477	1	2	9	1d 16:35:27.69000	0d 03:04:18.26000	0.00242739	0.00912993	0.00079026	3.9216	C	5	29/08/2020 03:38		0	0	0	0	0	0	0	0	0	0	0	0	0	0
478	1	2	9	1d 16:38:32.74000	0d 03:07:23.31000	0.00246801	0.00928942	0.00079034	3.9318	C	5	29/08/2020 03:41		0	0	0	0	0	0	0	0	0	0	0	0	0	0
479	1	2	9	1d 16:41:36.67000	0d 03:10:27.24000	0.00250839	0.00944837	0.00079026	3.9419	C	5	29/08/2020 03:45		0	0	0	0	0	0	0	0	0	0	0	0	0	0
480	1	2	9	1d 16:44:35.81000	0d 03:13:26.38000	0.00254771	0.00960357	0.00079019	3.9519	C	5	29/08/2020 03:47		0	0	0	0	0	0	0	0	0	0	0	0	0	0
481	1	2	9	1d 16:47:29.95000	0d 03:16:20.52000	0.00258594	0.00975483	0.00079026	3.962	C	5	29/08/2020 03:50		0	0	0	0	0	0	0	0	0	0	0	0	0	0
482	1	2	9	1d 16:50:25.31000	0d 03:19:15.88000	0.00262443	0.00990753	0.00079019	3.9721	C	5	29/08/2020 03:53		0	0	0	0	0	0	0	0	0	0	0	0	0	0
483	1	2	9	1d 16:53:18.83000	0d 03:22:09.40000	0.00266252	0.010059	0.00079011	3.9823	C	5	29/08/2020 03:56		0	0	0	0	0	0	0	0	0	0	0	0	0	0
484	1	2	9	1d 16:56:13.31000	0d 03:25:03.88000	0.00270082	0.0102117	0.00079011	3.9924	C	5	29/08/2020 03:59		0	0	0	0	0	0	0	0	0	0	0	0	0	0
485	1	2	9	1d 16:59:04.41000	0d 03:27:54.98000	0.00273838	0.0103619	0.00079026	4.0026	C	5	29/08/2020 04:02		0	0	0	0	0	0	0	0	0	0	0	0	0	0
486	1	2	9	1d 17:01:58.14000	0d 03:30:48.71000	0.00277651	0.0105147	0.00079004	4.0127	C	5	29/08/2020 04:05		0	0	0	0	0	0	0	0	0	0	0	0	0	0
487	1	2	9	1d 17:04:47.82000	0d 03:33:38.39000	0.00281376	0.0106643	0.00079011	4.0227	C	5	29/08/2020 04:08		0	0	0	0	0	0	0	0	0	0	0	0	0	0
488	1	2	9	1d 17:07:35.34000	0d 03:36:25.91000	0.00285053	0.0108124	0.00079026	4.033	C	5	29/08/2020 04:10		0	0	0	0	0	0	0	0	0	0	0	0	0	0
489	1	2	9	1d 17:10:21.65000	0d 03:39:12.22000	0.00288704	0.0109599	0.00079026	4.043	C	5	29/08/2020 04:13		0	0	0	0	0	0	0	0	0	0	0	0	0	0
490	1	2	9	1d 17:13:05.08000	0d 03:41:55.65000	0.00292291	0.0111051	0.00079034	4.0531	C	5	29/08/2020 04:16		0	0	0	0	0	0	0	0	0	0	0	0	0	0
491	1	2	9	1d 17:15:46.23000	0d 03:44:36.80000	0.00295829	0.0112486	0.00079034	4.0632	C	5	29/08/2020 04:19		0	0	0	0	0	0	0	0	0	0	0	0	0	0
492	1	2	9	1d 17:18:27.02000	0d 03:47:17.59000	0.00299358	0.0113922	0.00079034	4.0732	C	5	29/08/2020 04:21		0	0	0	0	0	0	0	0	0	0	0	0	0	0
493	1	2	9	1d 17:21:04.96000	0d 03:49:55.53000	0.00302825	0.0115336	0.00079034	4.0833	C	5	29/08/2020 04:24		0	0	0	0	0	0	0	0	0	0	0	0	0	0
494	1	2	9	1d 17:23:40.55000	0d 03:52:31.12000	0.0030624	0.0116732	0.00079011	4.0934	C	5	29/08/2020 04:27		0	0	0	0	0	0	0	0	0	0	0	0	0	0
495	1	2	9	1d 17:26:16.49000	0d 03:55:07.06000	0.00309663	0.0118135	0.00079011	4.1035	C	5	29/08/2020 04:29		0	0	0	0	0	0	0	0	0	0	0	0	0	0
496	1	2	9	1d 17:28:47.14000	0d 03:57:37.71000	0.0031297	0.0119494	0.00079011	4.1135	C	5	29/08/2020 04:32		0	0	0	0	0	0	0	0	0	0	0	0	0	0
497	1	2	9	1d 17:31:16.37000	0d 04:00:06.94000	0.00316246	0.0120843	0.00079026	4.1236	C	5	29/08/2020 04:34		0	0	0	0	0	0	0	0	0	0	0	0	0	0
498	1	2	9	1d 17:33:43.07000	0d 04:02:33.64000	0.00319466	0.0122172	0.00079019	4.1337	C	5	29/08/2020 04:37		0	0	0	0	0	0	0	0	0	0	0	0	0	0
499	1	2	9	1d 17:36:09.80000	0d 04:05:00.37000	0.00322687	0.0123505	0.00079019	4.1437	C	5	29/08/2020 04:39		0	0	0	0	0	0	0	0	0	0	0	0	0	0
500	1	2	9	1d 17:38:33.58000	0d 04:07:24.15000	0.00325843	0.0124815	0.00079019	4.1538	C	5	29/08/2020 04:41		0	0	0	0	0	0	0	0	0	0	0	0	0	0
501	1	2	9	1d 17:40:56.90000	0d 04:09:47.47000	0.00328989	0.0126123	0.00079004	4.164	C	5	29/08/2020 04:44		0	0	0	0	0	0	0	0	0	0	0	0	0	0
502	1	2	9	1d 17:43:22.23000	0d 04:12:12.80000	0.00332179	0.0127453	0.00079042	4.1743	C	5	29/08/2020 04:46		0	0	0	0	0	0	0	0	0	0	0	0	0	0
503	1	2	9	1d 17:45:45.60000	0d 04:14:36.17000	0.00335327	0.0128768	0.00079011	4.1843	C	5	29/08/2020 04:49		0	0	0	0	0	0	0	0	0	0	0	0	0	0
504	1	2	9	1d 17:48:04.54000	0d 04:16:55.11000	0.00338376	0.0130046	0.00079026	4.1944	C	5	29/08/2020 04:51		0	0	0	0	0	0	0	0	0	0	0	0	0	0
505	1	2	9	1d 17:49:20.10000	0d 04:18:10.67000	0.00340035	0.0130742	0.00079026	4.2	C	133	29/08/2020 04:52		0	0	0	0	0	0	0	0	0	0	0	0	0	0
506	1	2	10	1d 17:49:20.13000	0d 00:00:00.03000	0.00340036	0.0130742	0.00083879	4.2	C	0	29/08/2020 04:52		0	0	0	0	0	0	0	0	0	0	0	0	0	0
507	1	2	10	1d 17:49:34.60000	0d 00:00:14.50000	0.00340354	0.0130876	0.00073854	4.2005	C	4	29/08/2020 04:52		0	0	0	0	0	0	0	0	0	0	0	0	0	0
508	1	2	10	1d 17:49:48.03000	0d 00:00:27.93000	0.00340611	0.0130984	0.00063836	4.2004	C	4	29/08/2020 04:53		0	0	0	0	0	0	0	0	0	0	0	0	0	0
509	1	2	10	1d 17:50:04.05000	0d 00:00:43.95000	0.00340871	0.0131093	0.00053826	4.2004	C	4	29/08/2020 04:53		0	0	0	0	0	0	0	0	0	0	0	0	0	0
510	1	2	10	1d 17:50:28.93000	0d 00:01:08.83000	0.00341207	0.0131234	0.00043816	4.2	C	4	29/08/2020 04:53		0	0	0	0	0	0	0	0	0	0	0	0	0	0
511	1	2	10	1d 17:51:03.67000	0d 00:01:43.57000	0.00341578	0.013139	0.00033791	4.2	C	4	29/08/2020 04:54		0	0	0	0	0	0	0	0	0	0	0	0	0	0
512	1	2	10	1d 17:51:53.51000	0d 00:02:33.41000	0.0034197	0.0131555	0.00023781	4.2	C	4	29/08/2020 04:55		0	0	0	0	0	0	0	0	0	0	0	0	0	0
513	1	2	10	1d 17:53:24.56000	0d 00:04:04.46000	0.00342431	0.0131749	0.00013779	4.1999	C	4	29/08/2020 04:56		0	0	0	0	0	0	0	0	0	0	0	0	0	0
514	1	2	10	1d 17:55:46.40000	0d 00:06:26.30000	0.00342849	0.0131924	0.00007889	4.2	C	132	29/08/2020 04:59		0	0	0	0	0	0	0	0	0	0	0	0	0	0
515	1	2	11	1d 17:55:46.41000	0d 00:00:00.01000	0	0	0	4.1997	R	0	29/08/2020 04:59		0	0	0	0	0	0	0	0	0	0	0	0	0	0
516	1	2	11	1d 17:55:48.41000	0d 00:00:02.01000	0	0	0	4.1994	R	1	29/08/2020 04:59		0	0	0	0	0	0	0	0	0	0	0	0	0	0
517	1	2	11	1d 17:55:50.41000	0d 00:00:04.01000	0	0	0	4.1993	R	1	29/08/2020 04:59		0	0	0	0	0	0	0	0	0	0	0	0	0	0
518	1	2	11	1d 17:55:52.41000	0d 00:00:06.01000	0	0	0	4.1993	R	1	29/08/2020 04:59		0	0	0	0	0	0	0	0	0	0	0	0	0	0
519	1	2	11	1d 17:55:54.41000	0d 00:00:08.01000	0	0	0	4.1991	R	1	29/08/2020 04:59		0	0	0	0	0	0	0	0	0	0	0	0	0	0
520	1	2	11	1d 17:55:56.40000	0d 00:00:10.00000	0	0	0	4.1993	R	129	29/08/2020 04:59		0	0	0	0	0	0	0	0	0	0	0	0	0	0
521	1	2	12	1d 17:55:56.44000	0d 00:00:00.04000	0.00000001	0.00000004	0.00078988	4.1941	D	0	29/08/2020 04:59		0	0	0	0	0	0	0	0	0	0	0	0	0	0
522	1	2	12	1d 17:56:56.35000	0d 00:00:59.95000	0.00001316	0.00005511	0.00079011	4.1839	D	5	29/08/2020 05:00		0	0	0	0	0	0	0	0	0	0	0	0	0	0
523	1	2	12	1d 17:58:51.38000	0d 00:02:54.98000	0.00003841	0.00016062	0.00079019	4.1738	D	5	29/08/2020 05:02		0	0	0	0	0	0	0	0	0	0	0	0	0	0
524	1	2	12	1d 18:00:52.54000	0d 00:04:56.14000	0.00006501	0.0002715	0.00079034	4.1637	D	5	29/08/2020 05:04		0	0	0	0	0	0	0	0	0	0	0	0	0	0
525	1	2	12	1d 18:02:57.22000	0d 00:07:00.82000	0.00009237	0.00038532	0.00079026	4.1537	D	5	29/08/2020 05:06		0	0	0	0	0	0	0	0	0	0	0	0	0	0
526	1	2	12	1d 18:05:04.71000	0d 00:09:08.31000	0.00012036	0.00050142	0.00079034	4.1436	D	5	29/08/2020 05:08		0	0	0	0	0	0	0	0	0	0	0	0	0	0
527	1	2	12	1d 18:07:13.61000	0d 00:11:17.21000	0.00014865	0.00061852	0.00079034	4.1335	D	5	29/08/2020 05:10		0	0	0	0	0	0	0	0	0	0	0	0	0	0
528	1	2	12	1d 18:09:26.93000	0d 00:13:30.53000	0.00017792	0.00073935	0.00079026	4.1233	D	5	29/08/2020 05:12		0	0	0	0	0	0	0	0	0	0	0	0	0	0
529	1	2	12	1d 18:11:40.09000	0d 00:15:43.69000	0.00020715	0.00085973	0.00079026	4.1132	D	5	29/08/2020 05:15		0	0	0	0	0	0	0	0	0	0	0	0	0	0
530	1	2	12	1d 18:13:57.81000	0d 00:18:01.41000	0.00023738	0.00098392	0.00079004	4.1032	D	5	29/08/2020 05:17		0	0	0	0	0	0	0	0	0	0	0	0	0	0
531	1	2	12	1d 18:16:16.28000	0d 00:20:19.88000	0.00026777	0.00110849	0.00079026	4.0931	D	5	29/08/2020 05:19		0	0	0	0	0	0	0	0	0	0	0	0	0	0
532	1	2	12	1d 18:18:36.76000	0d 00:22:40.36000	0.00029861	0.00123455	0.00079034	4.083	D	5	29/08/2020 05:22		0	0	0	0	0	0	0	0	0	0	0	0	0	0
533	1	2	12	1d 18:21:01.55000	0d 00:25:05.15000	0.00033039	0.00136417	0.00079011	4.0729	D	5	29/08/2020 05:24		0	0	0	0	0	0	0	0	0	0	0	0	0	0
534	1	2	12	1d 18:23:25.91000	0d 00:27:29.51000	0.00036208	0.00149308	0.00079019	4.0629	D	5	29/08/2020 05:26		0	0	0	0	0	0	0	0	0	0	0	0	0	0
535	1	2	12	1d 18:25:54.06000	0d 00:29:57.66000	0.0003946	0.00162504	0.00079026	4.0528	D	5	29/08/2020 05:29		0	0	0	0	0	0	0	0	0	0	0	0	0	0
536	1	2	12	1d 18:28:25.26000	0d 00:32:28.86000	0.00042779	0.00175939	0.00079019	4.0426	D	5	29/08/2020 05:31		0	0	0	0	0	0	0	0	0	0	0	0	0	0
537	1	2	12	1d 18:30:58.30000	0d 00:35:01.90000	0.00046139	0.00189503	0.00079034	4.0323	D	5	29/08/2020 05:34		0	0	0	0	0	0	0	0	0	0	0	0	0	0
538	1	2	12	1d 18:33:34.56000	0d 00:37:38.16000	0.00049569	0.00203317	0.00079026	4.0223	D	5	29/08/2020 05:36		0	0	0	0	0	0	0	0	0	0	0	0	0	0
539	1	2	12	1d 18:36:10.73000	0d 00:40:14.33000	0.00052997	0.00217089	0.00079019	4.0122	D	5	29/08/2020 05:39		0	0	0	0	0	0	0	0	0	0	0	0	0	0
540	1	2	12	1d 18:38:48.56000	0d 00:42:52.16000	0.00056461	0.00230972	0.00079019	4.0021	D	5	29/08/2020 05:42		0	0	0	0	0	0	0	0	0	0	0	0	0	0
541	1	2	12	1d 18:41:28.90000	0d 00:45:32.50000	0.00059981	0.00245041	0.00079019	3.9921	D	5	29/08/2020 05:44		0	0	0	0	0	0	0	0	0	0	0	0	0	0
542	1	2	12	1d 18:44:11.06000	0d 00:48:14.66000	0.00063541	0.00259234	0.00079019	3.9818	D	5	29/08/2020 05:47		0	0	0	0	0	0	0	0	0	0	0	0	0	0
543	1	2	12	1d 18:46:55.63000	0d 00:50:59.23000	0.00067153	0.00273601	0.00079026	3.9718	D	5	29/08/2020 05:50		0	0	0	0	0	0	0	0	0	0	0	0	0	0
544	1	2	12	1d 18:49:43.42000	0d 00:53:47.02000	0.00070836	0.00288212	0.00079026	3.9615	D	5	29/08/2020 05:53		0	0	0	0	0	0	0	0	0	0	0	0	0	0
545	1	2	12	1d 18:52:31.58000	0d 00:56:35.18000	0.00074527	0.00302817	0.00079026	3.9515	D	5	29/08/2020 05:55		0	0	0	0	0	0	0	0	0	0	0	0	0	0
546	1	2	12	1d 18:55:16.92000	0d 00:59:20.52000	0.00078157	0.0031714	0.00079011	3.9414	D	5	29/08/2020 05:58		0	0	0	0	0	0	0	0	0	0	0	0	0	0
547	1	2	12	1d 18:58:05.76000	0d 01:02:09.36000	0.00081863	0.00331729	0.00079034	3.9313	D	5	29/08/2020 06:01		0	0	0	0	0	0	0	0	0	0	0	0	0	0
548	1	2	12	1d 19:00:56.78000	0d 01:05:00.38000	0.00085617	0.00346469	0.00079026	3.9213	D	5	29/08/2020 06:04		0	0	0	0	0	0	0	0	0	0	0	0	0	0
549	1	2	12	1d 19:03:49.05000	0d 01:07:52.65000	0.00089399	0.00361279	0.00079019	3.9112	D	5	29/08/2020 06:07		0	0	0	0	0	0	0	0	0	0	0	0	0	0
550	1	2	12	1d 19:06:45.25000	0d 01:10:48.85000	0.00093266	0.00376388	0.00079019	3.9011	D	5	29/08/2020 06:10		0	0	0	0	0	0	0	0	0	0	0	0	0	0
551	1	2	12	1d 19:09:44.41000	0d 01:13:48.01000	0.00097199	0.00391711	0.00079019	3.8909	D	5	29/08/2020 06:13		0	0	0	0	0	0	0	0	0	0	0	0	0	0
552	1	2	12	1d 19:12:52.76000	0d 01:16:56.36000	0.00101333	0.00407778	0.00079019	3.8808	D	5	29/08/2020 06:16		0	0	0	0	0	0	0	0	0	0	0	0	0	0
553	1	2	12	1d 19:15:59.65000	0d 01:20:03.25000	0.00105436	0.00423679	0.00079019	3.8708	D	5	29/08/2020 06:19		0	0	0	0	0	0	0	0	0	0	0	0	0	0
554	1	2	12	1d 19:19:13.28000	0d 01:23:16.88000	0.00109686	0.0044011	0.00079019	3.8607	D	5	29/08/2020 06:22		0	0	0	0	0	0	0	0	0	0	0	0	0	0
555	1	2	12	1d 19:22:35.11000	0d 01:26:38.71000	0.00114117	0.00457192	0.00079034	3.8506	D	5	29/08/2020 06:25		0	0	0	0	0	0	0	0	0	0	0	0	0	0
556	1	2	12	1d 19:26:03.22000	0d 01:30:06.82000	0.00118685	0.0047476	0.00079034	3.8405	D	5	29/08/2020 06:29		0	0	0	0	0	0	0	0	0	0	0	0	0	0
557	1	2	12	1d 19:29:47.34000	0d 01:33:50.94000	0.00123605	0.0049363	0.00079057	3.8305	D	5	29/08/2020 06:33		0	0	0	0	0	0	0	0	0	0	0	0	0	0
558	1	2	12	1d 19:33:39.62000	0d 01:37:43.22000	0.00128703	0.00513136	0.00079019	3.8204	D	5	29/08/2020 06:37		0	0	0	0	0	0	0	0	0	0	0	0	0	0
559	1	2	12	1d 19:37:53.04000	0d 01:41:56.64000	0.00134266	0.00534361	0.00079034	3.8103	D	5	29/08/2020 06:41		0	0	0	0	0	0	0	0	0	0	0	0	0	0
560	1	2	12	1d 19:42:26.66000	0d 01:46:30.26000	0.00140272	0.00557217	0.00079042	3.8003	D	5	29/08/2020 06:45		0	0	0	0	0	0	0	0	0	0	0	0	0	0
561	1	2	12	1d 19:47:23.65000	0d 01:51:27.25000	0.00146792	0.00581959	0.00079034	3.7902	D	5	29/08/2020 06:50		0	0	0	0	0	0	0	0	0	0	0	0	0	0
562	1	2	12	1d 19:52:23.65000	0d 01:56:27.25000	0.00153377	0.00606888	0.00079026	3.7809	D	1	29/08/2020 06:55		0	0	0	0	0	0	0	0	0	0	0	0	0	0
563	1	2	12	1d 19:57:23.65000	0d 02:01:27.25000	0.00159962	0.00631759	0.00079034	3.7726	D	1	29/08/2020 07:00		0	0	0	0	0	0	0	0	0	0	0	0	0	0
564	1	2	12	1d 20:02:23.65000	0d 02:06:27.25000	0.00166547	0.00656577	0.00079019	3.765	D	1	29/08/2020 07:05		0	0	0	0	0	0	0	0	0	0	0	0	0	0
565	1	2	12	1d 20:07:23.65000	0d 02:11:27.25000	0.00173133	0.00681345	0.00079042	3.7575	D	1	29/08/2020 07:10		0	0	0	0	0	0	0	0	0	0	0	0	0	0
566	1	2	12	1d 20:12:23.65000	0d 02:16:27.25000	0.00179718	0.00706068	0.00079026	3.7507	D	1	29/08/2020 07:15		0	0	0	0	0	0	0	0	0	0	0	0	0	0
567	1	2	12	1d 20:17:23.65000	0d 02:21:27.25000	0.00186303	0.00730747	0.00078996	3.7444	D	1	29/08/2020 07:20		0	0	0	0	0	0	0	0	0	0	0	0	0	0
568	1	2	12	1d 20:22:23.65000	0d 02:26:27.25000	0.00192889	0.00755384	0.00079034	3.738	D	1	29/08/2020 07:25		0	0	0	0	0	0	0	0	0	0	0	0	0	0
569	1	2	12	1d 20:27:23.65000	0d 02:31:27.25000	0.00199474	0.00779981	0.00079034	3.7319	D	1	29/08/2020 07:30		0	0	0	0	0	0	0	0	0	0	0	0	0	0
570	1	2	12	1d 20:32:23.65000	0d 02:36:27.25000	0.00206059	0.00804537	0.00079011	3.7259	D	1	29/08/2020 07:35		0	0	0	0	0	0	0	0	0	0	0	0	0	0
571	1	2	12	1d 20:37:23.65000	0d 02:41:27.25000	0.00212644	0.00829053	0.00079011	3.7198	D	1	29/08/2020 07:40		0	0	0	0	0	0	0	0	0	0	0	0	0	0
572	1	2	12	1d 20:42:23.65000	0d 02:46:27.25000	0.0021923	0.00853529	0.00079004	3.7137	D	1	29/08/2020 07:45		0	0	0	0	0	0	0	0	0	0	0	0	0	0
573	1	2	12	1d 20:47:23.65000	0d 02:51:27.25000	0.00225815	0.00877963	0.00079049	3.7072	D	1	29/08/2020 07:50		0	0	0	0	0	0	0	0	0	0	0	0	0	0
574	1	2	12	1d 20:52:23.65000	0d 02:56:27.25000	0.002324	0.00902354	0.00079011	3.7005	D	1	29/08/2020 07:55		0	0	0	0	0	0	0	0	0	0	0	0	0	0
575	1	2	12	1d 20:57:23.65000	0d 03:01:27.25000	0.00238986	0.00926701	0.00079034	3.6936	D	1	29/08/2020 08:00		0	0	0	0	0	0	0	0	0	0	0	0	0	0
576	1	2	12	1d 21:02:23.65000	0d 03:06:27.25000	0.00245571	0.00951001	0.00079011	3.6863	D	1	29/08/2020 08:05		0	0	0	0	0	0	0	0	0	0	0	0	0	0
577	1	2	12	1d 21:07:23.65000	0d 03:11:27.25000	0.00252156	0.00975252	0.00079026	3.6786	D	1	29/08/2020 08:10		0	0	0	0	0	0	0	0	0	0	0	0	0	0
578	1	2	12	1d 21:12:23.65000	0d 03:16:27.25000	0.00258741	0.00999451	0.00079034	3.6704	D	1	29/08/2020 08:15		0	0	0	0	0	0	0	0	0	0	0	0	0	0
579	1	2	12	1d 21:17:23.65000	0d 03:21:27.25000	0.00265327	0.0102359	0.00079004	3.6619	D	1	29/08/2020 08:20		0	0	0	0	0	0	0	0	0	0	0	0	0	0
580	1	2	12	1d 21:22:23.65000	0d 03:26:27.25000	0.00271912	0.0104768	0.00079034	3.6524	D	1	29/08/2020 08:25		0	0	0	0	0	0	0	0	0	0	0	0	0	0
581	1	2	12	1d 21:27:11.90000	0d 03:31:15.50000	0.00278239	0.0107076	0.00079011	3.6423	D	5	29/08/2020 08:30		0	0	0	0	0	0	0	0	0	0	0	0	0	0
582	1	2	12	1d 21:31:33.52000	0d 03:35:37.12000	0.00283982	0.0109165	0.00079034	3.6323	D	5	29/08/2020 08:34		0	0	0	0	0	0	0	0	0	0	0	0	0	0
583	1	2	12	1d 21:35:22.74000	0d 03:39:26.34000	0.00289014	0.011099	0.00079034	3.6222	D	5	29/08/2020 08:38		0	0	0	0	0	0	0	0	0	0	0	0	0	0
584	1	2	12	1d 21:38:47.09000	0d 03:42:50.69000	0.00293499	0.0112612	0.00079042	3.6121	D	5	29/08/2020 08:42		0	0	0	0	0	0	0	0	0	0	0	0	0	0
585	1	2	12	1d 21:41:39.66000	0d 03:45:43.26000	0.00297288	0.0113979	0.00079019	3.602	D	5	29/08/2020 08:45		0	0	0	0	0	0	0	0	0	0	0	0	0	0
586	1	2	12	1d 21:44:08.47000	0d 03:48:12.07000	0.00300554	0.0115154	0.00079042	3.592	D	5	29/08/2020 08:47		0	0	0	0	0	0	0	0	0	0	0	0	0	0
587	1	2	12	1d 21:46:13.74000	0d 03:50:17.34000	0.00303304	0.011614	0.00079011	3.5819	D	5	29/08/2020 08:49		0	0	0	0	0	0	0	0	0	0	0	0	0	0
588	1	2	12	1d 21:47:58.93000	0d 03:52:02.53000	0.00305613	0.0116966	0.00079019	3.5718	D	5	29/08/2020 08:51		0	0	0	0	0	0	0	0	0	0	0	0	0	0
589	1	2	12	1d 21:49:27.95000	0d 03:53:31.55000	0.00307567	0.0117663	0.00079026	3.5618	D	5	29/08/2020 08:52		0	0	0	0	0	0	0	0	0	0	0	0	0	0
590	1	2	12	1d 21:50:41.40000	0d 03:54:45.00000	0.00309179	0.0118237	0.00079026	3.5517	D	5	29/08/2020 08:54		0	0	0	0	0	0	0	0	0	0	0	0	0	0
591	1	2	12	1d 21:51:43.69000	0d 03:55:47.29000	0.00310547	0.0118722	0.00079042	3.5416	D	5	29/08/2020 08:55		0	0	0	0	0	0	0	0	0	0	0	0	0	0
592	1	2	12	1d 21:52:35.60000	0d 03:56:39.20000	0.00311686	0.0119125	0.00079034	3.5315	D	5	29/08/2020 08:55		0	0	0	0	0	0	0	0	0	0	0	0	0	0
593	1	2	12	1d 21:53:21.44000	0d 03:57:25.04000	0.00312692	0.011948	0.00078996	3.5215	D	5	29/08/2020 08:56		0	0	0	0	0	0	0	0	0	0	0	0	0	0
594	1	2	12	1d 21:54:00.08000	0d 03:58:03.68000	0.0031354	0.0119778	0.00079019	3.5114	D	5	29/08/2020 08:57		0	0	0	0	0	0	0	0	0	0	0	0	0	0
595	1	2	12	1d 21:54:32.95000	0d 03:58:36.55000	0.00314262	0.0120031	0.00079034	3.5013	D	5	29/08/2020 08:57		0	0	0	0	0	0	0	0	0	0	0	0	0	0
596	1	2	12	1d 21:55:01.45000	0d 03:59:05.05000	0.00314888	0.012025	0.00079019	3.4911	D	5	29/08/2020 08:58		0	0	0	0	0	0	0	0	0	0	0	0	0	0
597	1	2	12	1d 21:55:26.81000	0d 03:59:30.41000	0.00315444	0.0120444	0.00079011	3.4809	D	5	29/08/2020 08:58		0	0	0	0	0	0	0	0	0	0	0	0	0	0
598	1	2	12	1d 21:55:48.99000	0d 03:59:52.59000	0.00315931	0.0120613	0.00079034	3.4708	D	5	29/08/2020 08:59		0	0	0	0	0	0	0	0	0	0	0	0	0	0
599	1	2	12	1d 21:56:08.81000	0d 04:00:12.41000	0.00316366	0.0120764	0.00079042	3.4606	D	5	29/08/2020 08:59		0	0	0	0	0	0	0	0	0	0	0	0	0	0
600	1	2	12	1d 21:56:26.73000	0d 04:00:30.33000	0.0031676	0.01209	0.00079011	3.4505	D	5	29/08/2020 08:59		0	0	0	0	0	0	0	0	0	0	0	0	0	0
601	1	2	12	1d 21:56:42.98000	0d 04:00:46.58000	0.00317116	0.0121023	0.00079011	3.4405	D	5	29/08/2020 09:00		0	0	0	0	0	0	0	0	0	0	0	0	0	0
602	1	2	12	1d 21:56:58.10000	0d 04:01:01.70000	0.00317448	0.0121137	0.00079019	3.4302	D	5	29/08/2020 09:00		0	0	0	0	0	0	0	0	0	0	0	0	0	0
603	1	2	12	1d 21:57:11.96000	0d 04:01:15.56000	0.00317752	0.0121241	0.00079019	3.42	D	5	29/08/2020 09:00		0	0	0	0	0	0	0	0	0	0	0	0	0	0
604	1	2	12	1d 21:57:24.91000	0d 04:01:28.51000	0.00318037	0.0121338	0.00079026	3.4099	D	5	29/08/2020 09:00		0	0	0	0	0	0	0	0	0	0	0	0	0	0
605	1	2	12	1d 21:57:36.90000	0d 04:01:40.50000	0.003183	0.0121428	0.00079034	3.3999	D	5	29/08/2020 09:01		0	0	0	0	0	0	0	0	0	0	0	0	0	0
606	1	2	12	1d 21:57:48.17000	0d 04:01:51.77000	0.00318547	0.0121512	0.00079026	3.3896	D	5	29/08/2020 09:01		0	0	0	0	0	0	0	0	0	0	0	0	0	0
607	1	2	12	1d 21:57:58.98000	0d 04:02:02.58000	0.00318785	0.0121592	0.00079034	3.3796	D	5	29/08/2020 09:01		0	0	0	0	0	0	0	0	0	0	0	0	0	0
608	1	2	12	1d 21:58:09.25000	0d 04:02:12.85000	0.0031901	0.0121668	0.00079011	3.3693	D	5	29/08/2020 09:01		0	0	0	0	0	0	0	0	0	0	0	0	0	0
609	1	2	12	1d 21:58:19.09000	0d 04:02:22.69000	0.00319226	0.0121741	0.00079034	3.3593	D	5	29/08/2020 09:01		0	0	0	0	0	0	0	0	0	0	0	0	0	0
610	1	2	12	1d 21:58:28.22000	0d 04:02:31.82000	0.00319426	0.0121808	0.00079019	3.3489	D	5	29/08/2020 09:01		0	0	0	0	0	0	0	0	0	0	0	0	0	0
611	1	2	12	1d 21:58:37.06000	0d 04:02:40.66000	0.0031962	0.0121873	0.00079034	3.3387	D	5	29/08/2020 09:02		0	0	0	0	0	0	0	0	0	0	0	0	0	0
612	1	2	12	1d 21:58:45.45000	0d 04:02:49.05000	0.00319805	0.0121934	0.00079019	3.3283	D	5	29/08/2020 09:02		0	0	0	0	0	0	0	0	0	0	0	0	0	0
613	1	2	12	1d 21:58:53.48000	0d 04:02:57.08000	0.00319981	0.0121993	0.00079026	3.3182	D	5	29/08/2020 09:02		0	0	0	0	0	0	0	0	0	0	0	0	0	0
614	1	2	12	1d 21:59:01.02000	0d 04:03:04.62000	0.00320146	0.0122048	0.00079019	3.308	D	5	29/08/2020 09:02		0	0	0	0	0	0	0	0	0	0	0	0	0	0
615	1	2	12	1d 21:59:08.29000	0d 04:03:11.89000	0.00320306	0.01221	0.00079034	3.2978	D	5	29/08/2020 09:02		0	0	0	0	0	0	0	0	0	0	0	0	0	0
616	1	2	12	1d 21:59:15.31000	0d 04:03:18.91000	0.0032046	0.0122151	0.00079019	3.2876	D	5	29/08/2020 09:02		0	0	0	0	0	0	0	0	0	0	0	0	0	0
617	1	2	12	1d 21:59:22.05000	0d 04:03:25.65000	0.00320608	0.01222	0.00079011	3.2775	D	5	29/08/2020 09:02		0	0	0	0	0	0	0	0	0	0	0	0	0	0
618	1	2	12	1d 21:59:28.51000	0d 04:03:32.11000	0.0032075	0.0122246	0.00079026	3.2674	D	5	29/08/2020 09:02		0	0	0	0	0	0	0	0	0	0	0	0	0	0
619	1	2	12	1d 21:59:34.62000	0d 04:03:38.22000	0.00320884	0.012229	0.00079019	3.2573	D	5	29/08/2020 09:02		0	0	0	0	0	0	0	0	0	0	0	0	0	0
620	1	2	12	1d 21:59:40.73000	0d 04:03:44.33000	0.00321018	0.0122333	0.00079026	3.2471	D	5	29/08/2020 09:03		0	0	0	0	0	0	0	0	0	0	0	0	0	0
621	1	2	12	1d 21:59:46.72000	0d 04:03:50.32000	0.0032115	0.0122376	0.00079019	3.237	D	5	29/08/2020 09:03		0	0	0	0	0	0	0	0	0	0	0	0	0	0
622	1	2	12	1d 21:59:52.50000	0d 04:03:56.10000	0.00321276	0.0122417	0.00079011	3.2268	D	5	29/08/2020 09:03		0	0	0	0	0	0	0	0	0	0	0	0	0	0
623	1	2	12	1d 21:59:58.24000	0d 04:04:01.84000	0.00321402	0.0122458	0.00079019	3.2163	D	5	29/08/2020 09:03		0	0	0	0	0	0	0	0	0	0	0	0	0	0
624	1	2	12	1d 22:00:03.88000	0d 04:04:07.48000	0.00321526	0.0122497	0.00079019	3.2059	D	5	29/08/2020 09:03		0	0	0	0	0	0	0	0	0	0	0	0	0	0
625	1	2	12	1d 22:00:09.23000	0d 04:04:12.83000	0.00321644	0.0122535	0.00079011	3.1957	D	5	29/08/2020 09:03		0	0	0	0	0	0	0	0	0	0	0	0	0	0
626	1	2	12	1d 22:00:14.47000	0d 04:04:18.07000	0.00321759	0.0122572	0.00079019	3.1855	D	5	29/08/2020 09:03		0	0	0	0	0	0	0	0	0	0	0	0	0	0
627	1	2	12	1d 22:00:19.55000	0d 04:04:23.15000	0.0032187	0.0122607	0.00079019	3.1754	D	5	29/08/2020 09:03		0	0	0	0	0	0	0	0	0	0	0	0	0	0
628	1	2	12	1d 22:00:24.50000	0d 04:04:28.10000	0.00321979	0.0122642	0.00079011	3.1652	D	5	29/08/2020 09:03		0	0	0	0	0	0	0	0	0	0	0	0	0	0
629	1	2	12	1d 22:00:29.36000	0d 04:04:32.96000	0.00322086	0.0122675	0.00079026	3.155	D	5	29/08/2020 09:03		0	0	0	0	0	0	0	0	0	0	0	0	0	0
630	1	2	12	1d 22:00:34.07000	0d 04:04:37.67000	0.00322189	0.0122708	0.00079034	3.1449	D	5	29/08/2020 09:03		0	0	0	0	0	0	0	0	0	0	0	0	0	0
631	1	2	12	1d 22:00:38.69000	0d 04:04:42.29000	0.0032229	0.012274	0.00079026	3.1345	D	5	29/08/2020 09:04		0	0	0	0	0	0	0	0	0	0	0	0	0	0
632	1	2	12	1d 22:00:43.33000	0d 04:04:46.93000	0.00322392	0.0122772	0.00079019	3.1244	D	5	29/08/2020 09:04		0	0	0	0	0	0	0	0	0	0	0	0	0	0
633	1	2	12	1d 22:00:47.71000	0d 04:04:51.31000	0.00322488	0.0122802	0.00079019	3.1141	D	5	29/08/2020 09:04		0	0	0	0	0	0	0	0	0	0	0	0	0	0
634	1	2	12	1d 22:00:52.18000	0d 04:04:55.78000	0.00322586	0.0122832	0.00079011	3.1037	D	5	29/08/2020 09:04		0	0	0	0	0	0	0	0	0	0	0	0	0	0
635	1	2	12	1d 22:00:56.58000	0d 04:05:00.18000	0.00322683	0.0122862	0.00079011	3.0935	D	5	29/08/2020 09:04		0	0	0	0	0	0	0	0	0	0	0	0	0	0
636	1	2	12	1d 22:01:00.81000	0d 04:05:04.41000	0.00322776	0.0122891	0.00079034	3.0832	D	5	29/08/2020 09:04		0	0	0	0	0	0	0	0	0	0	0	0	0	0
637	1	2	12	1d 22:01:04.83000	0d 04:05:08.43000	0.00322864	0.0122918	0.00079019	3.0732	D	5	29/08/2020 09:04		0	0	0	0	0	0	0	0	0	0	0	0	0	0
638	1	2	12	1d 22:01:08.85000	0d 04:05:12.45000	0.00322952	0.0122945	0.00079011	3.0631	D	5	29/08/2020 09:04		0	0	0	0	0	0	0	0	0	0	0	0	0	0
639	1	2	12	1d 22:01:12.70000	0d 04:05:16.30000	0.00323037	0.0122971	0.00079019	3.0527	D	5	29/08/2020 09:04		0	0	0	0	0	0	0	0	0	0	0	0	0	0
640	1	2	12	1d 22:01:16.61000	0d 04:05:20.21000	0.00323123	0.0122997	0.00079034	3.0426	D	5	29/08/2020 09:04		0	0	0	0	0	0	0	0	0	0	0	0	0	0
641	1	2	12	1d 22:01:20.36000	0d 04:05:23.96000	0.00323205	0.0123022	0.00079034	3.0324	D	5	29/08/2020 09:04		0	0	0	0	0	0	0	0	0	0	0	0	0	0
642	1	2	12	1d 22:01:24.17000	0d 04:05:27.77000	0.00323289	0.0123047	0.00079019	3.0222	D	5	29/08/2020 09:04		0	0	0	0	0	0	0	0	0	0	0	0	0	0
643	1	2	12	1d 22:01:27.87000	0d 04:05:31.47000	0.0032337	0.0123072	0.00079034	3.012	D	5	29/08/2020 09:04		0	0	0	0	0	0	0	0	0	0	0	0	0	0
644	1	2	12	1d 22:01:31.56000	0d 04:05:35.16000	0.00323451	0.0123096	0.00079019	3.0014	D	5	29/08/2020 09:04		0	0	0	0	0	0	0	0	0	0	0	0	0	0
645	1	2	12	1d 22:01:35.24000	0d 04:05:38.84000	0.00323532	0.012312	0.00079011	2.9912	D	5	29/08/2020 09:04		0	0	0	0	0	0	0	0	0	0	0	0	0	0
646	1	2	12	1d 22:01:38.78000	0d 04:05:42.38000	0.00323609	0.0123143	0.00079019	2.9808	D	5	29/08/2020 09:05		0	0	0	0	0	0	0	0	0	0	0	0	0	0
647	1	2	12	1d 22:01:42.24000	0d 04:05:45.84000	0.00323685	0.0123166	0.00079026	2.9706	D	5	29/08/2020 09:05		0	0	0	0	0	0	0	0	0	0	0	0	0	0
648	1	2	12	1d 22:01:45.64000	0d 04:05:49.24000	0.0032376	0.0123188	0.00079026	2.9604	D	5	29/08/2020 09:05		0	0	0	0	0	0	0	0	0	0	0	0	0	0
649	1	2	12	1d 22:01:48.98000	0d 04:05:52.58000	0.00323833	0.012321	0.00079011	2.95	D	5	29/08/2020 09:05		0	0	0	0	0	0	0	0	0	0	0	0	0	0
650	1	2	12	1d 22:01:52.33000	0d 04:05:55.93000	0.00323907	0.0123232	0.00079026	2.94	D	5	29/08/2020 09:05		0	0	0	0	0	0	0	0	0	0	0	0	0	0
651	1	2	12	1d 22:01:55.56000	0d 04:05:59.16000	0.00323978	0.0123252	0.00079019	2.9294	D	5	29/08/2020 09:05		0	0	0	0	0	0	0	0	0	0	0	0	0	0
652	1	2	12	1d 22:01:58.85000	0d 04:06:02.45000	0.0032405	0.0123273	0.00079034	2.9194	D	5	29/08/2020 09:05		0	0	0	0	0	0	0	0	0	0	0	0	0	0
653	1	2	12	1d 22:02:01.97000	0d 04:06:05.57000	0.00324118	0.0123293	0.00079011	2.9091	D	5	29/08/2020 09:05		0	0	0	0	0	0	0	0	0	0	0	0	0	0
654	1	2	12	1d 22:02:05.07000	0d 04:06:08.67000	0.00324186	0.0123313	0.00079034	2.8988	D	5	29/08/2020 09:05		0	0	0	0	0	0	0	0	0	0	0	0	0	0
655	1	2	12	1d 22:02:08.18000	0d 04:06:11.78000	0.00324255	0.0123333	0.00079026	2.8884	D	5	29/08/2020 09:05		0	0	0	0	0	0	0	0	0	0	0	0	0	0
656	1	2	12	1d 22:02:11.21000	0d 04:06:14.81000	0.00324321	0.0123352	0.00079019	2.8782	D	5	29/08/2020 09:05		0	0	0	0	0	0	0	0	0	0	0	0	0	0
657	1	2	12	1d 22:02:14.23000	0d 04:06:17.83000	0.00324388	0.0123371	0.00079042	2.8676	D	5	29/08/2020 09:05		0	0	0	0	0	0	0	0	0	0	0	0	0	0
658	1	2	12	1d 22:02:17.23000	0d 04:06:20.83000	0.00324453	0.012339	0.00079057	2.8573	D	5	29/08/2020 09:05		0	0	0	0	0	0	0	0	0	0	0	0	0	0
659	1	2	12	1d 22:02:20.15000	0d 04:06:23.75000	0.00324517	0.0123408	0.00079019	2.8469	D	5	29/08/2020 09:05		0	0	0	0	0	0	0	0	0	0	0	0	0	0
660	1	2	12	1d 22:02:23.09000	0d 04:06:26.69000	0.00324582	0.0123427	0.00079019	2.8365	D	5	29/08/2020 09:05		0	0	0	0	0	0	0	0	0	0	0	0	0	0
661	1	2	12	1d 22:02:25.91000	0d 04:06:29.51000	0.00324644	0.0123444	0.00079034	2.826	D	5	29/08/2020 09:05		0	0	0	0	0	0	0	0	0	0	0	0	0	0
662	1	2	12	1d 22:02:28.80000	0d 04:06:32.40000	0.00324707	0.0123462	0.00079019	2.8156	D	5	29/08/2020 09:05		0	0	0	0	0	0	0	0	0	0	0	0	0	0
663	1	2	12	1d 22:02:31.53000	0d 04:06:35.13000	0.00324767	0.0123479	0.00078996	2.8055	D	5	29/08/2020 09:05		0	0	0	0	0	0	0	0	0	0	0	0	0	0
664	1	2	12	1d 22:02:34.22000	0d 04:06:37.82000	0.00324826	0.0123495	0.00079042	2.7951	D	5	29/08/2020 09:05		0	0	0	0	0	0	0	0	0	0	0	0	0	0
665	1	2	12	1d 22:02:36.94000	0d 04:06:40.54000	0.00324886	0.0123512	0.00079026	2.7848	D	5	29/08/2020 09:06		0	0	0	0	0	0	0	0	0	0	0	0	0	0
666	1	2	12	1d 22:02:39.62000	0d 04:06:43.22000	0.00324945	0.0123528	0.00079019	2.7745	D	5	29/08/2020 09:06		0	0	0	0	0	0	0	0	0	0	0	0	0	0
667	1	2	12	1d 22:02:42.22000	0d 04:06:45.82000	0.00325002	0.0123544	0.00079034	2.7643	D	5	29/08/2020 09:06		0	0	0	0	0	0	0	0	0	0	0	0	0	0
668	1	2	12	1d 22:02:44.77000	0d 04:06:48.37000	0.00325058	0.012356	0.00079004	2.7541	D	5	29/08/2020 09:06		0	0	0	0	0	0	0	0	0	0	0	0	0	0
669	1	2	12	1d 22:02:47.34000	0d 04:06:50.94000	0.00325114	0.0123575	0.00079019	2.7439	D	5	29/08/2020 09:06		0	0	0	0	0	0	0	0	0	0	0	0	0	0
670	1	2	12	1d 22:02:49.88000	0d 04:06:53.48000	0.0032517	0.012359	0.00079026	2.7335	D	5	29/08/2020 09:06		0	0	0	0	0	0	0	0	0	0	0	0	0	0
671	1	2	12	1d 22:02:52.35000	0d 04:06:55.95000	0.00325224	0.0123605	0.00079049	2.7231	D	5	29/08/2020 09:06		0	0	0	0	0	0	0	0	0	0	0	0	0	0
672	1	2	12	1d 22:02:54.82000	0d 04:06:58.42000	0.00325279	0.012362	0.00079004	2.7129	D	5	29/08/2020 09:06		0	0	0	0	0	0	0	0	0	0	0	0	0	0
673	1	2	12	1d 22:02:57.24000	0d 04:07:00.84000	0.00325332	0.0123634	0.00079019	2.7027	D	5	29/08/2020 09:06		0	0	0	0	0	0	0	0	0	0	0	0	0	0
674	1	2	12	1d 22:02:59.67000	0d 04:07:03.27000	0.00325385	0.0123649	0.00079049	2.6921	D	5	29/08/2020 09:06		0	0	0	0	0	0	0	0	0	0	0	0	0	0
675	1	2	12	1d 22:03:02.06000	0d 04:07:05.66000	0.00325437	0.0123663	0.00079011	2.6816	D	5	29/08/2020 09:06		0	0	0	0	0	0	0	0	0	0	0	0	0	0
676	1	2	12	1d 22:03:04.45000	0d 04:07:08.05000	0.0032549	0.0123677	0.00079026	2.6712	D	5	29/08/2020 09:06		0	0	0	0	0	0	0	0	0	0	0	0	0	0
677	1	2	12	1d 22:03:06.75000	0d 04:07:10.35000	0.0032554	0.012369	0.00079049	2.6609	D	5	29/08/2020 09:06		0	0	0	0	0	0	0	0	0	0	0	0	0	0
678	1	2	12	1d 22:03:09.03000	0d 04:07:12.63000	0.0032559	0.0123704	0.00079026	2.6505	D	5	29/08/2020 09:06		0	0	0	0	0	0	0	0	0	0	0	0	0	0
679	1	2	12	1d 22:03:11.30000	0d 04:07:14.90000	0.0032564	0.0123717	0.00079034	2.6403	D	5	29/08/2020 09:06		0	0	0	0	0	0	0	0	0	0	0	0	0	0
680	1	2	12	1d 22:03:13.55000	0d 04:07:17.15000	0.0032569	0.012373	0.00079049	2.6297	D	5	29/08/2020 09:06		0	0	0	0	0	0	0	0	0	0	0	0	0	0
681	1	2	12	1d 22:03:15.80000	0d 04:07:19.40000	0.00325739	0.0123743	0.00079042	2.6191	D	5	29/08/2020 09:06		0	0	0	0	0	0	0	0	0	0	0	0	0	0
682	1	2	12	1d 22:03:18.00000	0d 04:07:21.60000	0.00325787	0.0123755	0.00079004	2.6087	D	5	29/08/2020 09:06		0	0	0	0	0	0	0	0	0	0	0	0	0	0
683	1	2	12	1d 22:03:20.17000	0d 04:07:23.77000	0.00325835	0.0123768	0.00079011	2.5982	D	5	29/08/2020 09:06		0	0	0	0	0	0	0	0	0	0	0	0	0	0
684	1	2	12	1d 22:03:22.34000	0d 04:07:25.94000	0.00325883	0.012378	0.00079019	2.5876	D	5	29/08/2020 09:06		0	0	0	0	0	0	0	0	0	0	0	0	0	0
685	1	2	12	1d 22:03:24.47000	0d 04:07:28.07000	0.00325929	0.0123792	0.00079026	2.5772	D	5	29/08/2020 09:06		0	0	0	0	0	0	0	0	0	0	0	0	0	0
686	1	2	12	1d 22:03:26.55000	0d 04:07:30.15000	0.00325975	0.0123804	0.00079026	2.5669	D	5	29/08/2020 09:06		0	0	0	0	0	0	0	0	0	0	0	0	0	0
687	1	2	12	1d 22:03:28.61000	0d 04:07:32.21000	0.0032602	0.0123816	0.00079026	2.5562	D	5	29/08/2020 09:06		0	0	0	0	0	0	0	0	0	0	0	0	0	0
688	1	2	12	1d 22:03:30.75000	0d 04:07:34.35000	0.00326067	0.0123828	0.00079034	2.5455	D	5	29/08/2020 09:06		0	0	0	0	0	0	0	0	0	0	0	0	0	0
689	1	2	12	1d 22:03:32.78000	0d 04:07:36.38000	0.00326112	0.0123839	0.00079019	2.5351	D	5	29/08/2020 09:06		0	0	0	0	0	0	0	0	0	0	0	0	0	0
690	1	2	12	1d 22:03:34.81000	0d 04:07:38.41000	0.00326156	0.012385	0.00079011	2.5248	D	5	29/08/2020 09:06		0	0	0	0	0	0	0	0	0	0	0	0	0	0
691	1	2	12	1d 22:03:36.82000	0d 04:07:40.42000	0.003262	0.0123861	0.00079011	2.5142	D	5	29/08/2020 09:07		0	0	0	0	0	0	0	0	0	0	0	0	0	0
692	1	2	12	1d 22:03:38.81000	0d 04:07:42.41000	0.00326244	0.0123872	0.00079011	2.5037	D	5	29/08/2020 09:07		0	0	0	0	0	0	0	0	0	0	0	0	0	0
693	1	2	12	1d 22:03:39.49000	0d 04:07:43.09000	0.00326259	0.0123876	0.00079019	2.5	D	133	29/08/2020 09:07		0	0	0	0	0	0	0	0	0	0	0	0	0	0
694	1	2	13	1d 22:03:39.50000	0d 00:00:00.01000	0	0	0	2.5127	R	0	29/08/2020 09:07		0	0	0	0	0	0	0	0	0	0	0	0	0	0
695	1	2	13	1d 22:03:41.50000	0d 00:00:02.01000	0	0	0	2.7352	R	1	29/08/2020 09:07		0	0	0	0	0	0	0	0	0	0	0	0	0	0
696	1	2	13	1d 22:03:43.50000	0d 00:00:04.01000	0	0	0	2.8626	R	1	29/08/2020 09:07		0	0	0	0	0	0	0	0	0	0	0	0	0	0
697	1	2	13	1d 22:03:45.50000	0d 00:00:06.01000	0	0	0	2.961	R	1	29/08/2020 09:07		0	0	0	0	0	0	0	0	0	0	0	0	0	0
698	1	2	13	1d 22:03:47.50000	0d 00:00:08.01000	0	0	0	3.0422	R	1	29/08/2020 09:07		0	0	0	0	0	0	0	0	0	0	0	0	0	0
699	1	2	13	1d 22:03:49.49000	0d 00:00:10.00000	0	0	0	3.1109	R	129	29/08/2020 09:07		0	0	0	0	0	0	0	0	0	0	0	0	0	0
700	2	3	9	1d 22:03:49.53000	0d 00:00:00.04000	0.00000001	0.00000003	0.00079057	3.1479	C	0	29/08/2020 09:07		0	0	0	0	0	0	0	0	0	0	0	0	0	0
701	2	3	9	1d 22:03:49.69000	0d 00:00:00.20000	0.00000004	0.00000014	0.00079034	3.1733	C	5	29/08/2020 09:07		0	0	0	0	0	0	0	0	0	0	0	0	0	0
702	2	3	9	1d 22:03:49.85000	0d 00:00:00.36000	0.00000008	0.00000025	0.00079011	3.1939	C	5	29/08/2020 09:07		0	0	0	0	0	0	0	0	0	0	0	0	0	0
703	2	3	9	1d 22:03:50.02000	0d 00:00:00.53000	0.00000012	0.00000037	0.00079042	3.2126	C	5	29/08/2020 09:07		0	0	0	0	0	0	0	0	0	0	0	0	0	0
704	2	3	9	1d 22:03:50.20000	0d 00:00:00.71000	0.00000016	0.0000005	0.00079019	3.2309	C	5	29/08/2020 09:07		0	0	0	0	0	0	0	0	0	0	0	0	0	0
705	2	3	9	1d 22:03:50.40000	0d 00:00:00.91000	0.0000002	0.00000064	0.00079019	3.2491	C	5	29/08/2020 09:07		0	0	0	0	0	0	0	0	0	0	0	0	0	0
706	2	3	9	1d 22:03:50.60000	0d 00:00:01.11000	0.00000024	0.00000078	0.00079026	3.266	C	5	29/08/2020 09:07		0	0	0	0	0	0	0	0	0	0	0	0	0	0
707	2	3	9	1d 22:03:50.81000	0d 00:00:01.32000	0.00000029	0.00000093	0.00079011	3.283	C	5	29/08/2020 09:07		0	0	0	0	0	0	0	0	0	0	0	0	0	0
708	2	3	9	1d 22:03:51.02000	0d 00:00:01.53000	0.00000034	0.00000108	0.00079034	3.2993	C	5	29/08/2020 09:07		0	0	0	0	0	0	0	0	0	0	0	0	0	0
709	2	3	9	1d 22:03:51.24000	0d 00:00:01.75000	0.00000038	0.00000124	0.00079026	3.315	C	5	29/08/2020 09:07		0	0	0	0	0	0	0	0	0	0	0	0	0	0
710	2	3	9	1d 22:03:51.47000	0d 00:00:01.98000	0.00000043	0.00000141	0.00079026	3.3313	C	5	29/08/2020 09:07		0	0	0	0	0	0	0	0	0	0	0	0	0	0
711	2	3	9	1d 22:03:51.70000	0d 00:00:02.21000	0.00000048	0.00000158	0.00079011	3.3466	C	5	29/08/2020 09:07		0	0	0	0	0	0	0	0	0	0	0	0	0	0
712	2	3	9	1d 22:03:51.94000	0d 00:00:02.45000	0.00000054	0.00000176	0.00079019	3.3619	C	5	29/08/2020 09:07		0	0	0	0	0	0	0	0	0	0	0	0	0	0
713	2	3	9	1d 22:03:52.19000	0d 00:00:02.70000	0.00000059	0.00000194	0.00079042	3.377	C	5	29/08/2020 09:07		0	0	0	0	0	0	0	0	0	0	0	0	0	0
714	2	3	9	1d 22:03:52.44000	0d 00:00:02.95000	0.00000065	0.00000213	0.00079019	3.3916	C	5	29/08/2020 09:07		0	0	0	0	0	0	0	0	0	0	0	0	0	0
715	2	3	9	1d 22:03:52.70000	0d 00:00:03.21000	0.0000007	0.00000232	0.00079026	3.4058	C	5	29/08/2020 09:07		0	0	0	0	0	0	0	0	0	0	0	0	0	0
716	2	3	9	1d 22:03:52.97000	0d 00:00:03.48000	0.00000076	0.00000252	0.00079034	3.4199	C	5	29/08/2020 09:07		0	0	0	0	0	0	0	0	0	0	0	0	0	0
717	2	3	9	1d 22:03:53.25000	0d 00:00:03.76000	0.00000082	0.00000274	0.00079019	3.4337	C	5	29/08/2020 09:07		0	0	0	0	0	0	0	0	0	0	0	0	0	0
718	2	3	9	1d 22:03:53.54000	0d 00:00:04.05000	0.00000089	0.00000295	0.00079026	3.4473	C	5	29/08/2020 09:07		0	0	0	0	0	0	0	0	0	0	0	0	0	0
719	2	3	9	1d 22:03:53.85000	0d 00:00:04.36000	0.00000096	0.00000319	0.00079019	3.4611	C	5	29/08/2020 09:07		0	0	0	0	0	0	0	0	0	0	0	0	0	0
720	2	3	9	1d 22:03:54.17000	0d 00:00:04.68000	0.00000103	0.00000343	0.00079026	3.4742	C	5	29/08/2020 09:07		0	0	0	0	0	0	0	0	0	0	0	0	0	0
721	2	3	9	1d 22:03:54.52000	0d 00:00:05.03000	0.0000011	0.0000037	0.00079019	3.4873	C	5	29/08/2020 09:07		0	0	0	0	0	0	0	0	0	0	0	0	0	0
722	2	3	9	1d 22:03:54.89000	0d 00:00:05.40000	0.00000118	0.00000398	0.00079026	3.5003	C	5	29/08/2020 09:07		0	0	0	0	0	0	0	0	0	0	0	0	0	0
723	2	3	9	1d 22:03:55.28000	0d 00:00:05.79000	0.00000127	0.00000428	0.00079026	3.5128	C	5	29/08/2020 09:07		0	0	0	0	0	0	0	0	0	0	0	0	0	0
724	2	3	9	1d 22:03:55.71000	0d 00:00:06.22000	0.00000136	0.00000462	0.00079026	3.525	C	5	29/08/2020 09:07		0	0	0	0	0	0	0	0	0	0	0	0	0	0
725	2	3	9	1d 22:03:56.18000	0d 00:00:06.69000	0.00000147	0.00000498	0.00079011	3.5367	C	5	29/08/2020 09:07		0	0	0	0	0	0	0	0	0	0	0	0	0	0
726	2	3	9	1d 22:03:56.71000	0d 00:00:07.22000	0.00000158	0.00000539	0.00079026	3.5485	C	5	29/08/2020 09:07		0	0	0	0	0	0	0	0	0	0	0	0	0	0
727	2	3	9	1d 22:03:57.33000	0d 00:00:07.84000	0.00000172	0.00000588	0.00079019	3.5596	C	5	29/08/2020 09:07		0	0	0	0	0	0	0	0	0	0	0	0	0	0
728	2	3	9	1d 22:03:58.09000	0d 00:00:08.60000	0.00000189	0.00000647	0.00079011	3.5708	C	5	29/08/2020 09:07		0	0	0	0	0	0	0	0	0	0	0	0	0	0
729	2	3	9	1d 22:03:59.03000	0d 00:00:09.54000	0.00000209	0.00000721	0.00079042	3.5811	C	5	29/08/2020 09:07		0	0	0	0	0	0	0	0	0	0	0	0	0	0
730	2	3	9	1d 22:04:00.25000	0d 00:00:10.76000	0.00000236	0.00000817	0.00079011	3.5915	C	5	29/08/2020 09:07		0	0	0	0	0	0	0	0	0	0	0	0	0	0
731	2	3	9	1d 22:04:02.08000	0d 00:00:12.59000	0.00000276	0.00000962	0.00079019	3.6019	C	5	29/08/2020 09:07		0	0	0	0	0	0	0	0	0	0	0	0	0	0
732	2	3	9	1d 22:04:04.82000	0d 00:00:15.33000	0.00000336	0.00001179	0.00079026	3.6121	C	5	29/08/2020 09:07		0	0	0	0	0	0	0	0	0	0	0	0	0	0
733	2	3	9	1d 22:04:09.73000	0d 00:00:20.24000	0.00000444	0.00001569	0.00079019	3.6222	C	5	29/08/2020 09:07		0	0	0	0	0	0	0	0	0	0	0	0	0	0
734	2	3	9	1d 22:04:18.94000	0d 00:00:29.45000	0.00000646	0.00002302	0.00079034	3.6323	C	5	29/08/2020 09:07		0	0	0	0	0	0	0	0	0	0	0	0	0	0
735	2	3	9	1d 22:04:40.73000	0d 00:00:51.24000	0.00001125	0.00004042	0.00079004	3.6423	C	5	29/08/2020 09:08		0	0	0	0	0	0	0	0	0	0	0	0	0	0
736	2	3	9	1d 22:05:40.00000	0d 00:01:50.51000	0.00002426	0.00008789	0.00079042	3.6524	C	5	29/08/2020 09:09		0	0	0	0	0	0	0	0	0	0	0	0	0	0
737	2	3	9	1d 22:08:12.48000	0d 00:04:22.99000	0.00005773	0.00021033	0.00079011	3.6625	C	5	29/08/2020 09:11		0	0	0	0	0	0	0	0	0	0	0	0	0	0
738	2	3	9	1d 22:13:11.14000	0d 00:09:21.65000	0.00012329	0.00045079	0.00079026	3.6725	C	5	29/08/2020 09:16		0	0	0	0	0	0	0	0	0	0	0	0	0	0
739	2	3	9	1d 22:18:11.14000	0d 00:14:21.65000	0.00018914	0.00069287	0.00079034	3.6796	C	1	29/08/2020 09:21		0	0	0	0	0	0	0	0	0	0	0	0	0	0
740	2	3	9	1d 22:23:11.14000	0d 00:19:21.65000	0.00025499	0.00093537	0.00079019	3.6852	C	1	29/08/2020 09:26		0	0	0	0	0	0	0	0	0	0	0	0	0	0
741	2	3	9	1d 22:28:11.14000	0d 00:24:21.65000	0.00032085	0.00117824	0.00079034	3.6905	C	1	29/08/2020 09:31		0	0	0	0	0	0	0	0	0	0	0	0	0	0
742	2	3	9	1d 22:33:11.14000	0d 00:29:21.65000	0.0003867	0.00142144	0.00079034	3.6954	C	1	29/08/2020 09:36		0	0	0	0	0	0	0	0	0	0	0	0	0	0
743	2	3	9	1d 22:38:11.14000	0d 00:34:21.65000	0.00045255	0.00166496	0.00079026	3.7005	C	1	29/08/2020 09:41		0	0	0	0	0	0	0	0	0	0	0	0	0	0
744	2	3	9	1d 22:43:11.14000	0d 00:39:21.65000	0.0005184	0.00190882	0.00079004	3.7057	C	1	29/08/2020 09:46		0	0	0	0	0	0	0	0	0	0	0	0	0	0
745	2	3	9	1d 22:48:11.14000	0d 00:44:21.65000	0.00058426	0.00215303	0.00079004	3.711	C	1	29/08/2020 09:51		0	0	0	0	0	0	0	0	0	0	0	0	0	0
746	2	3	9	1d 22:53:11.14000	0d 00:49:21.65000	0.00065011	0.00239759	0.00079019	3.7168	C	1	29/08/2020 09:56		0	0	0	0	0	0	0	0	0	0	0	0	0	0
747	2	3	9	1d 22:58:11.14000	0d 00:54:21.65000	0.00071596	0.00264252	0.00079026	3.722	C	1	29/08/2020 10:01		0	0	0	0	0	0	0	0	0	0	0	0	0	0
748	2	3	9	1d 23:03:11.14000	0d 00:59:21.65000	0.00078182	0.00288782	0.00079026	3.7275	C	1	29/08/2020 10:06		0	0	0	0	0	0	0	0	0	0	0	0	0	0
749	2	3	9	1d 23:08:11.14000	0d 01:04:21.65000	0.00084767	0.00313347	0.00079011	3.733	C	1	29/08/2020 10:11		0	0	0	0	0	0	0	0	0	0	0	0	0	0
750	2	3	9	1d 23:13:11.14000	0d 01:09:21.65000	0.00091352	0.00337948	0.00079004	3.7383	C	1	29/08/2020 10:16		0	0	0	0	0	0	0	0	0	0	0	0	0	0
751	2	3	9	1d 23:18:11.14000	0d 01:14:21.65000	0.00097937	0.00362584	0.00078996	3.7438	C	1	29/08/2020 10:21		0	0	0	0	0	0	0	0	0	0	0	0	0	0
752	2	3	9	1d 23:23:11.14000	0d 01:19:21.65000	0.00104523	0.00387255	0.00079034	3.7491	C	1	29/08/2020 10:26		0	0	0	0	0	0	0	0	0	0	0	0	0	0
753	2	3	9	1d 23:28:11.14000	0d 01:24:21.65000	0.00111108	0.00411961	0.00079034	3.754	C	1	29/08/2020 10:31		0	0	0	0	0	0	0	0	0	0	0	0	0	0
754	2	3	9	1d 23:33:11.14000	0d 01:29:21.65000	0.00117693	0.00436701	0.00079019	3.7594	C	1	29/08/2020 10:36		0	0	0	0	0	0	0	0	0	0	0	0	0	0
755	2	3	9	1d 23:38:11.14000	0d 01:34:21.65000	0.00124279	0.00461476	0.00079026	3.7646	C	1	29/08/2020 10:41		0	0	0	0	0	0	0	0	0	0	0	0	0	0
756	2	3	9	1d 23:43:11.14000	0d 01:39:21.65000	0.00130864	0.00486286	0.00079034	3.7702	C	1	29/08/2020 10:46		0	0	0	0	0	0	0	0	0	0	0	0	0	0
757	2	3	9	1d 23:48:11.14000	0d 01:44:21.65000	0.00137449	0.00511132	0.00079019	3.7757	C	1	29/08/2020 10:51		0	0	0	0	0	0	0	0	0	0	0	0	0	0
758	2	3	9	1d 23:53:11.14000	0d 01:49:21.65000	0.00144034	0.00536016	0.00079019	3.7818	C	1	29/08/2020 10:56		0	0	0	0	0	0	0	0	0	0	0	0	0	0
759	2	3	9	1d 23:58:11.14000	0d 01:54:21.65000	0.0015062	0.00560941	0.00079019	3.7882	C	1	29/08/2020 11:01		0	0	0	0	0	0	0	0	0	0	0	0	0	0
760	2	3	9	2d 00:03:11.14000	0d 01:59:21.65000	0.00157205	0.00585908	0.00079011	3.7948	C	1	29/08/2020 11:06		0	0	0	0	0	0	0	0	0	0	0	0	0	0
761	2	3	9	2d 00:08:11.14000	0d 02:04:21.65000	0.0016379	0.00610922	0.00079004	3.8021	C	1	29/08/2020 11:11		0	0	0	0	0	0	0	0	0	0	0	0	0	0
762	2	3	9	2d 00:13:11.14000	0d 02:09:21.65000	0.00170376	0.00635987	0.00079026	3.8102	C	1	29/08/2020 11:16		0	0	0	0	0	0	0	0	0	0	0	0	0	0
763	2	3	9	2d 00:18:11.14000	0d 02:14:21.65000	0.00176961	0.00661107	0.00079034	3.819	C	1	29/08/2020 11:21		0	0	0	0	0	0	0	0	0	0	0	0	0	0
764	2	3	9	2d 00:23:11.14000	0d 02:19:21.65000	0.00183546	0.00686289	0.00079004	3.8288	C	1	29/08/2020 11:26		0	0	0	0	0	0	0	0	0	0	0	0	0	0
765	2	3	9	2d 00:27:46.11000	0d 02:23:56.62000	0.00189582	0.00709429	0.00079011	3.8389	C	5	29/08/2020 11:31		0	0	0	0	0	0	0	0	0	0	0	0	0	0
766	2	3	9	2d 00:32:01.81000	0d 02:28:12.32000	0.00195195	0.00731004	0.00079019	3.8489	C	5	29/08/2020 11:35		0	0	0	0	0	0	0	0	0	0	0	0	0	0
767	2	3	9	2d 00:36:01.56000	0d 02:32:12.07000	0.00200458	0.00751286	0.00079042	3.859	C	5	29/08/2020 11:39		0	0	0	0	0	0	0	0	0	0	0	0	0	0
768	2	3	9	2d 00:39:45.71000	0d 02:35:56.22000	0.00205378	0.00770297	0.00079019	3.8691	C	5	29/08/2020 11:43		0	0	0	0	0	0	0	0	0	0	0	0	0	0
769	2	3	9	2d 00:43:16.47000	0d 02:39:26.98000	0.00210004	0.0078822	0.00079019	3.8791	C	5	29/08/2020 11:46		0	0	0	0	0	0	0	0	0	0	0	0	0	0
770	2	3	9	2d 00:46:43.79000	0d 02:42:54.30000	0.00214555	0.00805896	0.00079026	3.8894	C	5	29/08/2020 11:50		0	0	0	0	0	0	0	0	0	0	0	0	0	0
771	2	3	9	2d 00:50:03.47000	0d 02:46:13.98000	0.00218938	0.00822965	0.00079034	3.8996	C	5	29/08/2020 11:53		0	0	0	0	0	0	0	0	0	0	0	0	0	0
772	2	3	9	2d 00:53:17.11000	0d 02:49:27.62000	0.00223189	0.00839562	0.00079026	3.9098	C	5	29/08/2020 11:56		0	0	0	0	0	0	0	0	0	0	0	0	0	0
773	2	3	9	2d 00:56:25.54000	0d 02:52:36.05000	0.00227325	0.00855754	0.00079019	3.92	C	5	29/08/2020 11:59		0	0	0	0	0	0	0	0	0	0	0	0	0	0
774	2	3	9	2d 00:59:29.48000	0d 02:55:39.99000	0.00231363	0.00871602	0.00079034	3.9301	C	5	29/08/2020 12:02		0	0	0	0	0	0	0	0	0	0	0	0	0	0
775	2	3	9	2d 01:02:26.77000	0d 02:58:37.28000	0.00235255	0.00886916	0.00078996	3.9402	C	5	29/08/2020 12:05		0	0	0	0	0	0	0	0	0	0	0	0	0	0
776	2	3	9	2d 01:05:24.00000	0d 03:01:34.51000	0.00239145	0.00902264	0.00079026	3.9503	C	5	29/08/2020 12:08		0	0	0	0	0	0	0	0	0	0	0	0	0	0
777	2	3	9	2d 01:08:16.55000	0d 03:04:27.06000	0.00242933	0.00917245	0.00079019	3.9603	C	5	29/08/2020 12:11		0	0	0	0	0	0	0	0	0	0	0	0	0	0
778	2	3	9	2d 01:11:09.50000	0d 03:07:20.01000	0.00246729	0.00932299	0.00079004	3.9704	C	5	29/08/2020 12:14		0	0	0	0	0	0	0	0	0	0	0	0	0	0
779	2	3	9	2d 01:14:01.13000	0d 03:10:11.64000	0.00250496	0.00947276	0.00079042	3.9805	C	5	29/08/2020 12:17		0	0	0	0	0	0	0	0	0	0	0	0	0	0
780	2	3	9	2d 01:16:52.13000	0d 03:13:02.64000	0.0025425	0.00962236	0.00079034	3.9905	C	5	29/08/2020 12:20		0	0	0	0	0	0	0	0	0	0	0	0	0	0
781	2	3	9	2d 01:19:39.15000	0d 03:15:49.66000	0.00257916	0.00976885	0.00079034	4.0006	C	5	29/08/2020 12:23		0	0	0	0	0	0	0	0	0	0	0	0	0	0
782	2	3	9	2d 01:22:27.16000	0d 03:18:37.67000	0.00261604	0.00991657	0.00079034	4.0107	C	5	29/08/2020 12:25		0	0	0	0	0	0	0	0	0	0	0	0	0	0
783	2	3	9	2d 01:25:12.32000	0d 03:21:22.83000	0.0026523	0.0100622	0.00079004	4.0208	C	5	29/08/2020 12:28		0	0	0	0	0	0	0	0	0	0	0	0	0	0
784	2	3	9	2d 01:27:55.69000	0d 03:24:06.20000	0.00268816	0.0102065	0.00079034	4.0308	C	5	29/08/2020 12:31		0	0	0	0	0	0	0	0	0	0	0	0	0	0
785	2	3	9	2d 01:30:36.58000	0d 03:26:47.09000	0.00272347	0.0103491	0.00079026	4.0409	C	5	29/08/2020 12:34		0	0	0	0	0	0	0	0	0	0	0	0	0	0
786	2	3	9	2d 01:33:18.28000	0d 03:29:28.79000	0.00275897	0.0104927	0.00079034	4.051	C	5	29/08/2020 12:36		0	0	0	0	0	0	0	0	0	0	0	0	0	0
787	2	3	9	2d 01:35:57.43000	0d 03:32:07.94000	0.0027939	0.0106344	0.00079004	4.061	C	5	29/08/2020 12:39		0	0	0	0	0	0	0	0	0	0	0	0	0	0
788	2	3	9	2d 01:38:32.35000	0d 03:34:42.86000	0.00282791	0.0107726	0.00079026	4.0713	C	5	29/08/2020 12:41		0	0	0	0	0	0	0	0	0	0	0	0	0	0
789	2	3	9	2d 01:41:10.76000	0d 03:37:21.27000	0.00286268	0.0109144	0.00079011	4.0813	C	5	29/08/2020 12:44		0	0	0	0	0	0	0	0	0	0	0	0	0	0
790	2	3	9	2d 01:43:43.47000	0d 03:39:53.98000	0.00289621	0.0110513	0.00079034	4.0916	C	5	29/08/2020 12:47		0	0	0	0	0	0	0	0	0	0	0	0	0	0
791	2	3	9	2d 01:46:15.78000	0d 03:42:26.29000	0.00292964	0.0111883	0.00079019	4.1018	C	5	29/08/2020 12:49		0	0	0	0	0	0	0	0	0	0	0	0	0	0
792	2	3	9	2d 01:48:46.72000	0d 03:44:57.23000	0.00296277	0.0113244	0.00079019	4.1118	C	5	29/08/2020 12:52		0	0	0	0	0	0	0	0	0	0	0	0	0	0
793	2	3	9	2d 01:51:12.20000	0d 03:47:22.71000	0.00299471	0.0114558	0.00078981	4.1221	C	5	29/08/2020 12:54		0	0	0	0	0	0	0	0	0	0	0	0	0	0
794	2	3	9	2d 01:53:39.74000	0d 03:49:50.25000	0.00302709	0.0115895	0.00079019	4.1323	C	5	29/08/2020 12:57		0	0	0	0	0	0	0	0	0	0	0	0	0	0
795	2	3	9	2d 01:56:06.61000	0d 03:52:17.12000	0.00305933	0.0117229	0.00079034	4.1424	C	5	29/08/2020 12:59		0	0	0	0	0	0	0	0	0	0	0	0	0	0
796	2	3	9	2d 01:58:28.15000	0d 03:54:38.66000	0.0030904	0.0118517	0.00079011	4.1524	C	5	29/08/2020 13:01		0	0	0	0	0	0	0	0	0	0	0	0	0	0
797	2	3	9	2d 02:00:48.17000	0d 03:56:58.68000	0.00312114	0.0119795	0.00079019	4.1625	C	5	29/08/2020 13:04		0	0	0	0	0	0	0	0	0	0	0	0	0	0
798	2	3	9	2d 02:03:07.10000	0d 03:59:17.61000	0.00315163	0.0121066	0.00079026	4.1726	C	5	29/08/2020 13:06		0	0	0	0	0	0	0	0	0	0	0	0	0	0
799	2	3	9	2d 02:05:26.92000	0d 04:01:37.43000	0.00318232	0.0122348	0.00079011	4.1827	C	5	29/08/2020 13:08		0	0	0	0	0	0	0	0	0	0	0	0	0	0
800	2	3	9	2d 02:07:44.84000	0d 04:03:55.35000	0.0032126	0.0123616	0.00079019	4.1927	C	5	29/08/2020 13:11		0	0	0	0	0	0	0	0	0	0	0	0	0	0
801	2	3	9	2d 02:09:21.36000	0d 04:05:31.87000	0.00323379	0.0124505	0.00079011	4.2	C	133	29/08/2020 13:12		0	0	0	0	0	0	0	0	0	0	0	0	0	0
802	2	3	10	2d 02:09:21.37000	0d 00:00:00.01000	0.00323379	0.0124505	0.00083902	4.1999	C	0	29/08/2020 13:12		0	0	0	0	0	0	0	0	0	0	0	0	0	0
803	2	3	10	2d 02:09:36.54000	0d 00:00:15.18000	0.00323713	0.0124646	0.00073899	4.2004	C	4	29/08/2020 13:13		0	0	0	0	0	0	0	0	0	0	0	0	0	0
804	2	3	10	2d 02:09:49.89000	0d 00:00:28.53000	0.00323969	0.0124753	0.0006389	4.2004	C	4	29/08/2020 13:13		0	0	0	0	0	0	0	0	0	0	0	0	0	0
805	2	3	10	2d 02:10:06.41000	0d 00:00:45.05000	0.00324238	0.0124866	0.00053887	4.2004	C	4	29/08/2020 13:13		0	0	0	0	0	0	0	0	0	0	0	0	0	0
806	2	3	10	2d 02:10:31.73000	0d 00:01:10.37000	0.0032458	0.012501	0.00043862	4.2	C	4	29/08/2020 13:13		0	0	0	0	0	0	0	0	0	0	0	0	0	0
807	2	3	10	2d 02:11:06.68000	0d 00:01:45.32000	0.00324954	0.0125167	0.00033852	4.2002	C	4	29/08/2020 13:14		0	0	0	0	0	0	0	0	0	0	0	0	0	0
808	2	3	10	2d 02:11:57.93000	0d 00:02:36.57000	0.00325357	0.0125336	0.00023835	4.2	C	4	29/08/2020 13:15		0	0	0	0	0	0	0	0	0	0	0	0	0	0
809	2	3	10	2d 02:13:34.19000	0d 00:04:12.83000	0.00325841	0.0125539	0.00013832	4.1999	C	4	29/08/2020 13:16		0	0	0	0	0	0	0	0	0	0	0	0	0	0
810	2	3	10	2d 02:15:50.01000	0d 00:06:28.65000	0.00326238	0.0125706	0.00007904	4.2	C	132	29/08/2020 13:19		0	0	0	0	0	0	0	0	0	0	0	0	0	0
811	2	3	11	2d 02:15:50.02000	0d 00:00:00.01000	0	0	0	4.1994	R	0	29/08/2020 13:19		0	0	0	0	0	0	0	0	0	0	0	0	0	0
812	2	3	11	2d 02:15:52.02000	0d 00:00:02.01000	0	0	0	4.1994	R	1	29/08/2020 13:19		0	0	0	0	0	0	0	0	0	0	0	0	0	0
813	2	3	11	2d 02:15:54.02000	0d 00:00:04.01000	0	0	0	4.1993	R	1	29/08/2020 13:19		0	0	0	0	0	0	0	0	0	0	0	0	0	0
814	2	3	11	2d 02:15:56.02000	0d 00:00:06.01000	0	0	0	4.1993	R	1	29/08/2020 13:19		0	0	0	0	0	0	0	0	0	0	0	0	0	0
815	2	3	11	2d 02:15:58.02000	0d 00:00:08.01000	0	0	0	4.1993	R	1	29/08/2020 13:19		0	0	0	0	0	0	0	0	0	0	0	0	0	0
816	2	3	11	2d 02:16:00.01000	0d 00:00:10.00000	0	0	0	4.1993	R	129	29/08/2020 13:19		0	0	0	0	0	0	0	0	0	0	0	0	0	0
817	2	3	12	2d 02:16:00.05000	0d 00:00:00.04000	0.00000001	0.00000004	0.00079034	4.1936	D	0	29/08/2020 13:19		0	0	0	0	0	0	0	0	0	0	0	0	0	0
818	2	3	12	2d 02:16:59.32000	0d 00:00:59.31000	0.00001302	0.00005451	0.00079026	4.1836	D	5	29/08/2020 13:20		0	0	0	0	0	0	0	0	0	0	0	0	0	0
819	2	3	12	2d 02:18:50.98000	0d 00:02:50.97000	0.00003753	0.00015693	0.00079004	4.1735	D	5	29/08/2020 13:22		0	0	0	0	0	0	0	0	0	0	0	0	0	0
820	2	3	12	2d 02:20:51.08000	0d 00:04:51.07000	0.00006389	0.00026683	0.00079011	4.1633	D	5	29/08/2020 13:24		0	0	0	0	0	0	0	0	0	0	0	0	0	0
821	2	3	12	2d 02:22:56.08000	0d 00:06:56.07000	0.00009133	0.00038093	0.00079004	4.153	D	5	29/08/2020 13:26		0	0	0	0	0	0	0	0	0	0	0	0	0	0
822	2	3	12	2d 02:25:03.45000	0d 00:09:03.44000	0.00011929	0.00049691	0.00079011	4.143	D	5	29/08/2020 13:28		0	0	0	0	0	0	0	0	0	0	0	0	0	0
823	2	3	12	2d 02:27:10.91000	0d 00:11:10.90000	0.00014727	0.00061269	0.00079019	4.1329	D	5	29/08/2020 13:30		0	0	0	0	0	0	0	0	0	0	0	0	0	0
824	2	3	12	2d 02:29:20.94000	0d 00:13:20.93000	0.00017581	0.00073051	0.00079019	4.1228	D	5	29/08/2020 13:32		0	0	0	0	0	0	0	0	0	0	0	0	0	0
825	2	3	12	2d 02:31:32.35000	0d 00:15:32.34000	0.00020466	0.0008493	0.00079011	4.1126	D	5	29/08/2020 13:34		0	0	0	0	0	0	0	0	0	0	0	0	0	0
826	2	3	12	2d 02:33:49.87000	0d 00:17:49.86000	0.00023484	0.0009733	0.00079026	4.1025	D	5	29/08/2020 13:37		0	0	0	0	0	0	0	0	0	0	0	0	0	0
827	2	3	12	2d 02:36:07.54000	0d 00:20:07.53000	0.00026506	0.00109713	0.00079019	4.0925	D	5	29/08/2020 13:39		0	0	0	0	0	0	0	0	0	0	0	0	0	0
828	2	3	12	2d 02:38:26.46000	0d 00:22:26.45000	0.00029556	0.00122177	0.00079004	4.0824	D	5	29/08/2020 13:41		0	0	0	0	0	0	0	0	0	0	0	0	0	0
829	2	3	12	2d 02:40:46.95000	0d 00:24:46.94000	0.0003264	0.00134752	0.00079049	4.0723	D	5	29/08/2020 13:44		0	0	0	0	0	0	0	0	0	0	0	0	0	0
830	2	3	12	2d 02:43:09.21000	0d 00:27:09.20000	0.00035762	0.00147453	0.00079034	4.0623	D	5	29/08/2020 13:46		0	0	0	0	0	0	0	0	0	0	0	0	0	0
831	2	3	12	2d 02:45:34.91000	0d 00:29:34.90000	0.00038961	0.0016043	0.00079011	4.0522	D	5	29/08/2020 13:49		0	0	0	0	0	0	0	0	0	0	0	0	0	0
832	2	3	12	2d 02:48:03.64000	0d 00:32:03.63000	0.00042225	0.00173643	0.00079034	4.0421	D	5	29/08/2020 13:51		0	0	0	0	0	0	0	0	0	0	0	0	0	0
833	2	3	12	2d 02:50:33.20000	0d 00:34:33.19000	0.00045508	0.00186897	0.00079019	4.032	D	5	29/08/2020 13:53		0	0	0	0	0	0	0	0	0	0	0	0	0	0
834	2	3	12	2d 02:53:06.33000	0d 00:37:06.32000	0.0004887	0.00200434	0.00079026	4.022	D	5	29/08/2020 13:56		0	0	0	0	0	0	0	0	0	0	0	0	0	0
835	2	3	12	2d 02:55:41.44000	0d 00:39:41.43000	0.00052275	0.00214111	0.00079026	4.0119	D	5	29/08/2020 13:59		0	0	0	0	0	0	0	0	0	0	0	0	0	0
836	2	3	12	2d 02:58:16.86000	0d 00:42:16.85000	0.00055686	0.00227781	0.00079019	4.0018	D	5	29/08/2020 14:01		0	0	0	0	0	0	0	0	0	0	0	0	0	0
837	2	3	12	2d 03:00:54.41000	0d 00:44:54.40000	0.00059145	0.00241603	0.00079034	3.9918	D	5	29/08/2020 14:04		0	0	0	0	0	0	0	0	0	0	0	0	0	0
838	2	3	12	2d 03:03:34.90000	0d 00:47:34.89000	0.00062668	0.00255649	0.00079011	3.9817	D	5	29/08/2020 14:07		0	0	0	0	0	0	0	0	0	0	0	0	0	0
839	2	3	12	2d 03:06:14.93000	0d 00:50:14.92000	0.0006618	0.00269618	0.00079042	3.9716	D	5	29/08/2020 14:09		0	0	0	0	0	0	0	0	0	0	0	0	0	0
840	2	3	12	2d 03:08:58.24000	0d 00:52:58.23000	0.00069765	0.00283838	0.00079042	3.9615	D	5	29/08/2020 14:12		0	0	0	0	0	0	0	0	0	0	0	0	0	0
841	2	3	12	2d 03:11:41.52000	0d 00:55:41.51000	0.00073349	0.0029802	0.00079042	3.9515	D	5	29/08/2020 14:15		0	0	0	0	0	0	0	0	0	0	0	0	0	0
842	2	3	12	2d 03:14:25.33000	0d 00:58:25.32000	0.00076945	0.0031221	0.00079019	3.9414	D	5	29/08/2020 14:17		0	0	0	0	0	0	0	0	0	0	0	0	0	0
843	2	3	12	2d 03:17:12.87000	0d 01:01:12.86000	0.00080623	0.00326688	0.00079026	3.9313	D	5	29/08/2020 14:20		0	0	0	0	0	0	0	0	0	0	0	0	0	0
844	2	3	12	2d 03:20:00.61000	0d 01:04:00.60000	0.00084305	0.00341145	0.00079019	3.9213	D	5	29/08/2020 14:23		0	0	0	0	0	0	0	0	0	0	0	0	0	0
845	2	3	12	2d 03:22:52.24000	0d 01:06:52.23000	0.00088072	0.003559	0.00079019	3.9112	D	5	29/08/2020 14:26		0	0	0	0	0	0	0	0	0	0	0	0	0	0
846	2	3	12	2d 03:25:45.59000	0d 01:09:45.58000	0.00091877	0.00370764	0.00079019	3.9011	D	5	29/08/2020 14:29		0	0	0	0	0	0	0	0	0	0	0	0	0	0
847	2	3	12	2d 03:28:41.32000	0d 01:12:41.31000	0.00095735	0.00385794	0.00079034	3.8911	D	5	29/08/2020 14:32		0	0	0	0	0	0	0	0	0	0	0	0	0	0
848	2	3	12	2d 03:31:44.82000	0d 01:15:44.81000	0.00099763	0.00401447	0.00079019	3.8808	D	5	29/08/2020 14:35		0	0	0	0	0	0	0	0	0	0	0	0	0	0
849	2	3	12	2d 03:34:51.39000	0d 01:18:51.38000	0.00103858	0.00417321	0.00079019	3.8708	D	5	29/08/2020 14:38		0	0	0	0	0	0	0	0	0	0	0	0	0	0
850	2	3	12	2d 03:38:02.32000	0d 01:22:02.31000	0.00108049	0.00433523	0.00079026	3.8607	D	5	29/08/2020 14:41		0	0	0	0	0	0	0	0	0	0	0	0	0	0
851	2	3	12	2d 03:41:20.01000	0d 01:25:20.00000	0.00112389	0.00450254	0.00079011	3.8506	D	5	29/08/2020 14:44		0	0	0	0	0	0	0	0	0	0	0	0	0	0
852	2	3	12	2d 03:44:46.22000	0d 01:28:46.21000	0.00116915	0.00467662	0.00079026	3.8405	D	5	29/08/2020 14:48		0	0	0	0	0	0	0	0	0	0	0	0	0	0
853	2	3	12	2d 03:48:24.48000	0d 01:32:24.47000	0.00121706	0.00486038	0.00079019	3.8305	D	5	29/08/2020 14:51		0	0	0	0	0	0	0	0	0	0	0	0	0	0
854	2	3	12	2d 03:52:13.62000	0d 01:36:13.61000	0.00126736	0.0050528	0.00079019	3.8204	D	5	29/08/2020 14:55		0	0	0	0	0	0	0	0	0	0	0	0	0	0
855	2	3	12	2d 03:56:20.38000	0d 01:40:20.37000	0.00132153	0.00525948	0.00078996	3.8103	D	5	29/08/2020 14:59		0	0	0	0	0	0	0	0	0	0	0	0	0	0
856	2	3	12	2d 04:00:51.13000	0d 01:44:51.12000	0.00138096	0.00548564	0.00079019	3.8003	D	5	29/08/2020 15:04		0	0	0	0	0	0	0	0	0	0	0	0	0	0
857	2	3	12	2d 04:05:40.54000	0d 01:49:40.53000	0.00144449	0.00572674	0.00079011	3.7902	D	5	29/08/2020 15:09		0	0	0	0	0	0	0	0	0	0	0	0	0	0
858	2	3	12	2d 04:10:40.54000	0d 01:54:40.53000	0.00151034	0.00597602	0.00079034	3.7807	D	1	29/08/2020 15:14		0	0	0	0	0	0	0	0	0	0	0	0	0	0
859	2	3	12	2d 04:15:40.54000	0d 01:59:40.53000	0.00157619	0.00622471	0.00079034	3.772	D	1	29/08/2020 15:19		0	0	0	0	0	0	0	0	0	0	0	0	0	0
860	2	3	12	2d 04:20:40.54000	0d 02:04:40.53000	0.00164205	0.00647285	0.00079026	3.7644	D	1	29/08/2020 15:24		0	0	0	0	0	0	0	0	0	0	0	0	0	0
861	2	3	12	2d 04:25:40.54000	0d 02:09:40.53000	0.0017079	0.0067205	0.00079004	3.7568	D	1	29/08/2020 15:29		0	0	0	0	0	0	0	0	0	0	0	0	0	0
862	2	3	12	2d 04:30:40.54000	0d 02:14:40.53000	0.00177375	0.00696767	0.00079011	3.7499	D	1	29/08/2020 15:34		0	0	0	0	0	0	0	0	0	0	0	0	0	0
863	2	3	12	2d 04:35:40.54000	0d 02:19:40.53000	0.00183961	0.0072144	0.00079026	3.7433	D	1	29/08/2020 15:39		0	0	0	0	0	0	0	0	0	0	0	0	0	0
864	2	3	12	2d 04:40:40.54000	0d 02:24:40.53000	0.00190546	0.0074607	0.00079026	3.7371	D	1	29/08/2020 15:44		0	0	0	0	0	0	0	0	0	0	0	0	0	0
865	2	3	12	2d 04:45:40.54000	0d 02:29:40.53000	0.00197131	0.00770659	0.00079019	3.7307	D	1	29/08/2020 15:49		0	0	0	0	0	0	0	0	0	0	0	0	0	0
866	2	3	12	2d 04:50:40.54000	0d 02:34:40.53000	0.00203716	0.00795208	0.00079004	3.7247	D	1	29/08/2020 15:54		0	0	0	0	0	0	0	0	0	0	0	0	0	0
867	2	3	12	2d 04:55:40.54000	0d 02:39:40.53000	0.00210302	0.00819715	0.00079026	3.7183	D	1	29/08/2020 15:59		0	0	0	0	0	0	0	0	0	0	0	0	0	0
868	2	3	12	2d 05:00:40.54000	0d 02:44:40.53000	0.00216887	0.00844181	0.00079011	3.7119	D	1	29/08/2020 16:04		0	0	0	0	0	0	0	0	0	0	0	0	0	0
869	2	3	12	2d 05:05:40.54000	0d 02:49:40.53000	0.00223472	0.00868605	0.00079034	3.7057	D	1	29/08/2020 16:09		0	0	0	0	0	0	0	0	0	0	0	0	0	0
870	2	3	12	2d 05:10:40.54000	0d 02:54:40.53000	0.00230058	0.00892984	0.00079019	3.6988	D	1	29/08/2020 16:14		0	0	0	0	0	0	0	0	0	0	0	0	0	0
871	2	3	12	2d 05:15:40.54000	0d 02:59:40.53000	0.00236643	0.00917318	0.00079042	3.6916	D	1	29/08/2020 16:19		0	0	0	0	0	0	0	0	0	0	0	0	0	0
872	2	3	12	2d 05:20:40.54000	0d 03:04:40.53000	0.00243228	0.00941604	0.00079026	3.6841	D	1	29/08/2020 16:24		0	0	0	0	0	0	0	0	0	0	0	0	0	0
873	2	3	12	2d 05:25:40.54000	0d 03:09:40.53000	0.00249814	0.0096584	0.00079019	3.6762	D	1	29/08/2020 16:29		0	0	0	0	0	0	0	0	0	0	0	0	0	0
874	2	3	12	2d 05:30:40.54000	0d 03:14:40.53000	0.00256399	0.00990022	0.00079026	3.6678	D	1	29/08/2020 16:34		0	0	0	0	0	0	0	0	0	0	0	0	0	0
875	2	3	12	2d 05:35:40.54000	0d 03:19:40.53000	0.00262984	0.0101415	0.00079034	3.6588	D	1	29/08/2020 16:39		0	0	0	0	0	0	0	0	0	0	0	0	0	0
876	2	3	12	2d 05:40:40.54000	0d 03:24:40.53000	0.00269569	0.0103821	0.00079011	3.6492	D	1	29/08/2020 16:44		0	0	0	0	0	0	0	0	0	0	0	0	0	0
877	2	3	12	2d 05:45:14.42000	0d 03:29:14.41000	0.00275581	0.0106012	0.00079042	3.639	D	5	29/08/2020 16:48		0	0	0	0	0	0	0	0	0	0	0	0	0	0
878	2	3	12	2d 05:49:30.22000	0d 03:33:30.21000	0.00281196	0.0108052	0.00079011	3.6289	D	5	29/08/2020 16:52		0	0	0	0	0	0	0	0	0	0	0	0	0	0
879	2	3	12	2d 05:53:16.76000	0d 03:37:16.75000	0.00286169	0.0109855	0.00079042	3.6188	D	5	29/08/2020 16:56		0	0	0	0	0	0	0	0	0	0	0	0	0	0
880	2	3	12	2d 05:56:33.72000	0d 03:40:33.71000	0.00290493	0.0111417	0.00079019	3.6088	D	5	29/08/2020 16:59		0	0	0	0	0	0	0	0	0	0	0	0	0	0
881	2	3	12	2d 05:59:24.94000	0d 03:43:24.93000	0.00294251	0.0112772	0.00078996	3.5987	D	5	29/08/2020 17:02		0	0	0	0	0	0	0	0	0	0	0	0	0	0
882	2	3	12	2d 06:01:50.57000	0d 03:45:50.56000	0.00297448	0.0113921	0.00079042	3.5886	D	5	29/08/2020 17:05		0	0	0	0	0	0	0	0	0	0	0	0	0	0
883	2	3	12	2d 06:03:52.67000	0d 03:47:52.66000	0.00300128	0.0114881	0.00079026	3.5785	D	5	29/08/2020 17:07		0	0	0	0	0	0	0	0	0	0	0	0	0	0
884	2	3	12	2d 06:05:32.85000	0d 03:49:32.84000	0.00302327	0.0115667	0.00079019	3.5685	D	5	29/08/2020 17:08		0	0	0	0	0	0	0	0	0	0	0	0	0	0
885	2	3	12	2d 06:07:00.19000	0d 03:51:00.18000	0.00304244	0.011635	0.00078996	3.5584	D	5	29/08/2020 17:10		0	0	0	0	0	0	0	0	0	0	0	0	0	0
886	2	3	12	2d 06:08:15.23000	0d 03:52:15.22000	0.00305891	0.0116936	0.00079042	3.5483	D	5	29/08/2020 17:11		0	0	0	0	0	0	0	0	0	0	0	0	0	0
887	2	3	12	2d 06:09:17.91000	0d 03:53:17.90000	0.00307267	0.0117423	0.00079026	3.5381	D	5	29/08/2020 17:12		0	0	0	0	0	0	0	0	0	0	0	0	0	0
888	2	3	12	2d 06:10:09.86000	0d 03:54:09.85000	0.00308408	0.0117826	0.00079019	3.5279	D	5	29/08/2020 17:13		0	0	0	0	0	0	0	0	0	0	0	0	0	0
889	2	3	12	2d 06:10:56.26000	0d 03:54:56.25000	0.00309426	0.0118185	0.00079019	3.5178	D	5	29/08/2020 17:14		0	0	0	0	0	0	0	0	0	0	0	0	0	0
890	2	3	12	2d 06:11:35.26000	0d 03:55:35.25000	0.00310282	0.0118486	0.00079049	3.5077	D	5	29/08/2020 17:15		0	0	0	0	0	0	0	0	0	0	0	0	0	0
891	2	3	12	2d 06:12:08.82000	0d 03:56:08.81000	0.00311019	0.0118744	0.00079042	3.4977	D	5	29/08/2020 17:15		0	0	0	0	0	0	0	0	0	0	0	0	0	0
892	2	3	12	2d 06:12:39.69000	0d 03:56:39.68000	0.00311697	0.011898	0.00079019	3.4876	D	5	29/08/2020 17:16		0	0	0	0	0	0	0	0	0	0	0	0	0	0
893	2	3	12	2d 06:13:07.15000	0d 03:57:07.14000	0.00312299	0.011919	0.00079034	3.4774	D	5	29/08/2020 17:16		0	0	0	0	0	0	0	0	0	0	0	0	0	0
894	2	3	12	2d 06:13:32.27000	0d 03:57:32.26000	0.00312851	0.0119382	0.00079026	3.4672	D	5	29/08/2020 17:16		0	0	0	0	0	0	0	0	0	0	0	0	0	0
895	2	3	12	2d 06:13:55.01000	0d 03:57:55.00000	0.0031335	0.0119555	0.00079034	3.4571	D	5	29/08/2020 17:17		0	0	0	0	0	0	0	0	0	0	0	0	0	0
896	2	3	12	2d 06:14:16.20000	0d 03:58:16.19000	0.00313815	0.0119715	0.00079026	3.4469	D	5	29/08/2020 17:17		0	0	0	0	0	0	0	0	0	0	0	0	0	0
897	2	3	12	2d 06:14:35.38000	0d 03:58:35.37000	0.00314236	0.011986	0.00079011	3.4366	D	5	29/08/2020 17:18		0	0	0	0	0	0	0	0	0	0	0	0	0	0
898	2	3	12	2d 06:14:53.09000	0d 03:58:53.08000	0.00314625	0.0119994	0.00079042	3.4266	D	5	29/08/2020 17:18		0	0	0	0	0	0	0	0	0	0	0	0	0	0
899	2	3	12	2d 06:15:09.31000	0d 03:59:09.30000	0.00314981	0.0120115	0.00079026	3.4165	D	5	29/08/2020 17:18		0	0	0	0	0	0	0	0	0	0	0	0	0	0
900	2	3	12	2d 06:15:24.47000	0d 03:59:24.46000	0.00315314	0.0120229	0.00079034	3.4061	D	5	29/08/2020 17:18		0	0	0	0	0	0	0	0	0	0	0	0	0	0
901	2	3	12	2d 06:15:39.19000	0d 03:59:39.18000	0.00315637	0.0120339	0.00079042	3.396	D	5	29/08/2020 17:19		0	0	0	0	0	0	0	0	0	0	0	0	0	0
902	2	3	12	2d 06:15:52.83000	0d 03:59:52.82000	0.00315936	0.012044	0.00079004	3.3858	D	5	29/08/2020 17:19		0	0	0	0	0	0	0	0	0	0	0	0	0	0
903	2	3	12	2d 06:16:05.84000	0d 04:00:05.83000	0.00316222	0.0120537	0.00079011	3.3756	D	5	29/08/2020 17:19		0	0	0	0	0	0	0	0	0	0	0	0	0	0
904	2	3	12	2d 06:16:18.73000	0d 04:00:18.72000	0.00316505	0.0120632	0.00079026	3.3655	D	5	29/08/2020 17:19		0	0	0	0	0	0	0	0	0	0	0	0	0	0
905	2	3	12	2d 06:16:31.03000	0d 04:00:31.02000	0.00316775	0.0120723	0.00079019	3.3553	D	5	29/08/2020 17:19		0	0	0	0	0	0	0	0	0	0	0	0	0	0
906	2	3	12	2d 06:16:42.97000	0d 04:00:42.96000	0.00317037	0.0120811	0.00079049	3.3451	D	5	29/08/2020 17:20		0	0	0	0	0	0	0	0	0	0	0	0	0	0
907	2	3	12	2d 06:16:54.18000	0d 04:00:54.17000	0.00317283	0.0120893	0.00079042	3.3349	D	5	29/08/2020 17:20		0	0	0	0	0	0	0	0	0	0	0	0	0	0
908	2	3	12	2d 06:17:05.32000	0d 04:01:05.31000	0.00317527	0.0120974	0.00079019	3.3246	D	5	29/08/2020 17:20		0	0	0	0	0	0	0	0	0	0	0	0	0	0
909	2	3	12	2d 06:17:15.94000	0d 04:01:15.93000	0.00317761	0.0121052	0.00079019	3.3144	D	5	29/08/2020 17:20		0	0	0	0	0	0	0	0	0	0	0	0	0	0
910	2	3	12	2d 06:17:26.20000	0d 04:01:26.19000	0.00317986	0.0121126	0.00079042	3.3042	D	5	29/08/2020 17:20		0	0	0	0	0	0	0	0	0	0	0	0	0	0
911	2	3	12	2d 06:17:36.54000	0d 04:01:36.53000	0.00318213	0.0121201	0.00079026	3.294	D	5	29/08/2020 17:21		0	0	0	0	0	0	0	0	0	0	0	0	0	0
912	2	3	12	2d 06:17:46.35000	0d 04:01:46.34000	0.00318428	0.0121272	0.00079034	3.2839	D	5	29/08/2020 17:21		0	0	0	0	0	0	0	0	0	0	0	0	0	0
913	2	3	12	2d 06:17:55.52000	0d 04:01:55.51000	0.00318629	0.0121338	0.00079019	3.2738	D	5	29/08/2020 17:21		0	0	0	0	0	0	0	0	0	0	0	0	0	0
914	2	3	12	2d 06:18:04.72000	0d 04:02:04.71000	0.00318831	0.0121404	0.00079019	3.2636	D	5	29/08/2020 17:21		0	0	0	0	0	0	0	0	0	0	0	0	0	0
915	2	3	12	2d 06:18:13.61000	0d 04:02:13.60000	0.00319026	0.0121468	0.00079034	3.2534	D	5	29/08/2020 17:21		0	0	0	0	0	0	0	0	0	0	0	0	0	0
916	2	3	12	2d 06:18:22.23000	0d 04:02:22.22000	0.00319216	0.0121529	0.00079019	3.2433	D	5	29/08/2020 17:21		0	0	0	0	0	0	0	0	0	0	0	0	0	0
917	2	3	12	2d 06:18:30.35000	0d 04:02:30.34000	0.00319394	0.0121587	0.00079034	3.2332	D	5	29/08/2020 17:21		0	0	0	0	0	0	0	0	0	0	0	0	0	0
918	2	3	12	2d 06:18:38.32000	0d 04:02:38.31000	0.00319569	0.0121643	0.00079026	3.2232	D	5	29/08/2020 17:22		0	0	0	0	0	0	0	0	0	0	0	0	0	0
919	2	3	12	2d 06:18:46.00000	0d 04:02:45.99000	0.00319737	0.0121698	0.00079019	3.2128	D	5	29/08/2020 17:22		0	0	0	0	0	0	0	0	0	0	0	0	0	0
920	2	3	12	2d 06:18:53.71000	0d 04:02:53.70000	0.00319907	0.0121752	0.00079034	3.2026	D	5	29/08/2020 17:22		0	0	0	0	0	0	0	0	0	0	0	0	0	0
921	2	3	12	2d 06:19:00.97000	0d 04:03:00.96000	0.00320066	0.0121803	0.00079019	3.1922	D	5	29/08/2020 17:22		0	0	0	0	0	0	0	0	0	0	0	0	0	0
922	2	3	12	2d 06:19:08.04000	0d 04:03:08.03000	0.00320221	0.0121852	0.00079034	3.1821	D	5	29/08/2020 17:22		0	0	0	0	0	0	0	0	0	0	0	0	0	0
923	2	3	12	2d 06:19:14.87000	0d 04:03:14.86000	0.00320371	0.01219	0.00079049	3.172	D	5	29/08/2020 17:22		0	0	0	0	0	0	0	0	0	0	0	0	0	0
924	2	3	12	2d 06:19:21.41000	0d 04:03:21.40000	0.00320515	0.0121945	0.00079026	3.1618	D	5	29/08/2020 17:22		0	0	0	0	0	0	0	0	0	0	0	0	0	0
925	2	3	12	2d 06:19:28.15000	0d 04:03:28.14000	0.00320663	0.0121992	0.00079011	3.1516	D	5	29/08/2020 17:22		0	0	0	0	0	0	0	0	0	0	0	0	0	0
926	2	3	12	2d 06:19:34.55000	0d 04:03:34.54000	0.00320803	0.0122036	0.00079019	3.1414	D	5	29/08/2020 17:23		0	0	0	0	0	0	0	0	0	0	0	0	0	0
927	2	3	12	2d 06:19:40.78000	0d 04:03:40.77000	0.0032094	0.0122079	0.00079049	3.1312	D	5	29/08/2020 17:23		0	0	0	0	0	0	0	0	0	0	0	0	0	0
928	2	3	12	2d 06:19:46.76000	0d 04:03:46.75000	0.00321071	0.012212	0.00079026	3.1211	D	5	29/08/2020 17:23		0	0	0	0	0	0	0	0	0	0	0	0	0	0
929	2	3	12	2d 06:19:52.40000	0d 04:03:52.39000	0.00321195	0.0122159	0.00079034	3.1107	D	5	29/08/2020 17:23		0	0	0	0	0	0	0	0	0	0	0	0	0	0
930	2	3	12	2d 06:19:58.14000	0d 04:03:58.13000	0.00321321	0.0122198	0.00079011	3.1005	D	5	29/08/2020 17:23		0	0	0	0	0	0	0	0	0	0	0	0	0	0
931	2	3	12	2d 06:20:03.76000	0d 04:04:03.75000	0.00321444	0.0122236	0.00079034	3.0903	D	5	29/08/2020 17:23		0	0	0	0	0	0	0	0	0	0	0	0	0	0
932	2	3	12	2d 06:20:09.18000	0d 04:04:09.17000	0.00321563	0.0122273	0.00078996	3.08	D	5	29/08/2020 17:23		0	0	0	0	0	0	0	0	0	0	0	0	0	0
933	2	3	12	2d 06:20:14.45000	0d 04:04:14.44000	0.00321679	0.0122308	0.00079011	3.07	D	5	29/08/2020 17:23		0	0	0	0	0	0	0	0	0	0	0	0	0	0
934	2	3	12	2d 06:20:19.55000	0d 04:04:19.54000	0.00321791	0.0122343	0.00079034	3.0597	D	5	29/08/2020 17:23		0	0	0	0	0	0	0	0	0	0	0	0	0	0
935	2	3	12	2d 06:20:24.53000	0d 04:04:24.52000	0.003219	0.0122376	0.00079019	3.0495	D	5	29/08/2020 17:23		0	0	0	0	0	0	0	0	0	0	0	0	0	0
936	2	3	12	2d 06:20:29.53000	0d 04:04:29.52000	0.0032201	0.012241	0.00079034	3.039	D	5	29/08/2020 17:23		0	0	0	0	0	0	0	0	0	0	0	0	0	0
937	2	3	12	2d 06:20:34.54000	0d 04:04:34.53000	0.0032212	0.0122443	0.00079026	3.0288	D	5	29/08/2020 17:24		0	0	0	0	0	0	0	0	0	0	0	0	0	0
938	2	3	12	2d 06:20:39.37000	0d 04:04:39.36000	0.00322226	0.0122475	0.00079026	3.0185	D	5	29/08/2020 17:24		0	0	0	0	0	0	0	0	0	0	0	0	0	0
939	2	3	12	2d 06:20:44.05000	0d 04:04:44.04000	0.00322329	0.0122506	0.00079019	3.0083	D	5	29/08/2020 17:24		0	0	0	0	0	0	0	0	0	0	0	0	0	0
940	2	3	12	2d 06:20:48.79000	0d 04:04:48.78000	0.00322433	0.0122537	0.00079019	2.9981	D	5	29/08/2020 17:24		0	0	0	0	0	0	0	0	0	0	0	0	0	0
941	2	3	12	2d 06:20:53.36000	0d 04:04:53.35000	0.00322533	0.0122567	0.00079019	2.9879	D	5	29/08/2020 17:24		0	0	0	0	0	0	0	0	0	0	0	0	0	0
942	2	3	12	2d 06:20:57.87000	0d 04:04:57.86000	0.00322632	0.0122597	0.00079011	2.9773	D	5	29/08/2020 17:24		0	0	0	0	0	0	0	0	0	0	0	0	0	0
943	2	3	12	2d 06:21:02.26000	0d 04:05:02.25000	0.00322728	0.0122625	0.00078996	2.9673	D	5	29/08/2020 17:24		0	0	0	0	0	0	0	0	0	0	0	0	0	0
944	2	3	12	2d 06:21:06.58000	0d 04:05:06.57000	0.00322823	0.0122653	0.00079019	2.9569	D	5	29/08/2020 17:24		0	0	0	0	0	0	0	0	0	0	0	0	0	0
945	2	3	12	2d 06:21:10.90000	0d 04:05:10.89000	0.00322918	0.0122681	0.00079034	2.9465	D	5	29/08/2020 17:24		0	0	0	0	0	0	0	0	0	0	0	0	0	0
946	2	3	12	2d 06:21:15.15000	0d 04:05:15.14000	0.00323011	0.0122709	0.00079004	2.9364	D	5	29/08/2020 17:24		0	0	0	0	0	0	0	0	0	0	0	0	0	0
947	2	3	12	2d 06:21:19.22000	0d 04:05:19.21000	0.00323101	0.0122735	0.00079004	2.9262	D	5	29/08/2020 17:24		0	0	0	0	0	0	0	0	0	0	0	0	0	0
948	2	3	12	2d 06:21:23.38000	0d 04:05:23.37000	0.00323192	0.0122762	0.00079026	2.9158	D	5	29/08/2020 17:24		0	0	0	0	0	0	0	0	0	0	0	0	0	0
949	2	3	12	2d 06:21:27.42000	0d 04:05:27.41000	0.00323281	0.0122788	0.00079042	2.9056	D	5	29/08/2020 17:24		0	0	0	0	0	0	0	0	0	0	0	0	0	0
950	2	3	12	2d 06:21:31.29000	0d 04:05:31.28000	0.00323366	0.0122812	0.00079026	2.8954	D	5	29/08/2020 17:24		0	0	0	0	0	0	0	0	0	0	0	0	0	0
951	2	3	12	2d 06:21:35.12000	0d 04:05:35.11000	0.0032345	0.0122837	0.00079026	2.8853	D	5	29/08/2020 17:25		0	0	0	0	0	0	0	0	0	0	0	0	0	0
952	2	3	12	2d 06:21:38.86000	0d 04:05:38.85000	0.00323532	0.012286	0.00079034	2.875	D	5	29/08/2020 17:25		0	0	0	0	0	0	0	0	0	0	0	0	0	0
953	2	3	12	2d 06:21:42.61000	0d 04:05:42.60000	0.00323614	0.0122884	0.00079049	2.8647	D	5	29/08/2020 17:25		0	0	0	0	0	0	0	0	0	0	0	0	0	0
954	2	3	12	2d 06:21:46.34000	0d 04:05:46.33000	0.00323696	0.0122907	0.00079034	2.8544	D	5	29/08/2020 17:25		0	0	0	0	0	0	0	0	0	0	0	0	0	0
955	2	3	12	2d 06:21:50.03000	0d 04:05:50.02000	0.00323777	0.012293	0.00079019	2.8441	D	5	29/08/2020 17:25		0	0	0	0	0	0	0	0	0	0	0	0	0	0
956	2	3	12	2d 06:21:53.56000	0d 04:05:53.55000	0.00323855	0.0122952	0.00079049	2.8339	D	5	29/08/2020 17:25		0	0	0	0	0	0	0	0	0	0	0	0	0	0
957	2	3	12	2d 06:21:57.24000	0d 04:05:57.23000	0.00323935	0.0122975	0.00079011	2.8235	D	5	29/08/2020 17:25		0	0	0	0	0	0	0	0	0	0	0	0	0	0
958	2	3	12	2d 06:22:00.71000	0d 04:06:00.70000	0.00324012	0.0122997	0.00079034	2.813	D	5	29/08/2020 17:25		0	0	0	0	0	0	0	0	0	0	0	0	0	0
959	2	3	12	2d 06:22:04.31000	0d 04:06:04.30000	0.00324091	0.0123019	0.00079011	2.8026	D	5	29/08/2020 17:25		0	0	0	0	0	0	0	0	0	0	0	0	0	0
960	2	3	12	2d 06:22:07.73000	0d 04:06:07.72000	0.00324166	0.012304	0.00079011	2.7922	D	5	29/08/2020 17:25		0	0	0	0	0	0	0	0	0	0	0	0	0	0
961	2	3	12	2d 06:22:11.15000	0d 04:06:11.14000	0.00324241	0.0123061	0.00079026	2.7819	D	5	29/08/2020 17:25		0	0	0	0	0	0	0	0	0	0	0	0	0	0
962	2	3	12	2d 06:22:14.50000	0d 04:06:14.49000	0.00324314	0.0123081	0.00079004	2.7715	D	5	29/08/2020 17:25		0	0	0	0	0	0	0	0	0	0	0	0	0	0
963	2	3	12	2d 06:22:17.79000	0d 04:06:17.78000	0.00324386	0.0123101	0.00079049	2.7613	D	5	29/08/2020 17:25		0	0	0	0	0	0	0	0	0	0	0	0	0	0
964	2	3	12	2d 06:22:20.94000	0d 04:06:20.93000	0.00324456	0.012312	0.00079011	2.751	D	5	29/08/2020 17:25		0	0	0	0	0	0	0	0	0	0	0	0	0	0
965	2	3	12	2d 06:22:24.16000	0d 04:06:24.15000	0.00324526	0.012314	0.00079026	2.7407	D	5	29/08/2020 17:25		0	0	0	0	0	0	0	0	0	0	0	0	0	0
966	2	3	12	2d 06:22:27.36000	0d 04:06:27.35000	0.00324597	0.0123159	0.00079011	2.7304	D	5	29/08/2020 17:25		0	0	0	0	0	0	0	0	0	0	0	0	0	0
967	2	3	12	2d 06:22:30.40000	0d 04:06:30.39000	0.00324663	0.0123177	0.00079026	2.7202	D	5	29/08/2020 17:25		0	0	0	0	0	0	0	0	0	0	0	0	0	0
968	2	3	12	2d 06:22:33.55000	0d 04:06:33.54000	0.00324732	0.0123196	0.00079034	2.7098	D	5	29/08/2020 17:25		0	0	0	0	0	0	0	0	0	0	0	0	0	0
969	2	3	12	2d 06:22:36.66000	0d 04:06:36.65000	0.00324801	0.0123214	0.00079042	2.6995	D	5	29/08/2020 17:26		0	0	0	0	0	0	0	0	0	0	0	0	0	0
970	2	3	12	2d 06:22:39.70000	0d 04:06:39.69000	0.00324867	0.0123232	0.00079019	2.6891	D	5	29/08/2020 17:26		0	0	0	0	0	0	0	0	0	0	0	0	0	0
971	2	3	12	2d 06:22:42.70000	0d 04:06:42.69000	0.00324933	0.012325	0.00079019	2.679	D	5	29/08/2020 17:26		0	0	0	0	0	0	0	0	0	0	0	0	0	0
972	2	3	12	2d 06:22:45.67000	0d 04:06:45.66000	0.00324998	0.0123267	0.00079042	2.6685	D	5	29/08/2020 17:26		0	0	0	0	0	0	0	0	0	0	0	0	0	0
973	2	3	12	2d 06:22:48.65000	0d 04:06:48.64000	0.00325064	0.0123285	0.00079019	2.6581	D	5	29/08/2020 17:26		0	0	0	0	0	0	0	0	0	0	0	0	0	0
974	2	3	12	2d 06:22:51.53000	0d 04:06:51.52000	0.00325127	0.0123302	0.00079034	2.6477	D	5	29/08/2020 17:26		0	0	0	0	0	0	0	0	0	0	0	0	0	0
975	2	3	12	2d 06:22:54.48000	0d 04:06:54.47000	0.00325192	0.0123319	0.00079026	2.6374	D	5	29/08/2020 17:26		0	0	0	0	0	0	0	0	0	0	0	0	0	0
976	2	3	12	2d 06:22:57.34000	0d 04:06:57.33000	0.00325255	0.0123335	0.00079011	2.627	D	5	29/08/2020 17:26		0	0	0	0	0	0	0	0	0	0	0	0	0	0
977	2	3	12	2d 06:23:00.19000	0d 04:07:00.18000	0.00325317	0.0123352	0.00079011	2.6166	D	5	29/08/2020 17:26		0	0	0	0	0	0	0	0	0	0	0	0	0	0
978	2	3	12	2d 06:23:02.99000	0d 04:07:02.98000	0.00325379	0.0123368	0.00079034	2.6065	D	5	29/08/2020 17:26		0	0	0	0	0	0	0	0	0	0	0	0	0	0
979	2	3	12	2d 06:23:05.70000	0d 04:07:05.69000	0.00325438	0.0123383	0.00079034	2.5963	D	5	29/08/2020 17:26		0	0	0	0	0	0	0	0	0	0	0	0	0	0
980	2	3	12	2d 06:23:08.43000	0d 04:07:08.42000	0.00325498	0.0123399	0.00079034	2.5861	D	5	29/08/2020 17:26		0	0	0	0	0	0	0	0	0	0	0	0	0	0
981	2	3	12	2d 06:23:11.08000	0d 04:07:11.07000	0.00325556	0.0123414	0.00079042	2.5757	D	5	29/08/2020 17:26		0	0	0	0	0	0	0	0	0	0	0	0	0	0
982	2	3	12	2d 06:23:13.82000	0d 04:07:13.81000	0.00325616	0.0123429	0.00079026	2.5652	D	5	29/08/2020 17:26		0	0	0	0	0	0	0	0	0	0	0	0	0	0
983	2	3	12	2d 06:23:16.55000	0d 04:07:16.54000	0.00325676	0.0123444	0.00079004	2.5547	D	5	29/08/2020 17:26		0	0	0	0	0	0	0	0	0	0	0	0	0	0
984	2	3	12	2d 06:23:19.25000	0d 04:07:19.24000	0.00325736	0.012346	0.00079011	2.5444	D	5	29/08/2020 17:26		0	0	0	0	0	0	0	0	0	0	0	0	0	0
985	2	3	12	2d 06:23:21.92000	0d 04:07:21.91000	0.00325794	0.0123474	0.00079019	2.5338	D	5	29/08/2020 17:26		0	0	0	0	0	0	0	0	0	0	0	0	0	0
986	2	3	12	2d 06:23:24.63000	0d 04:07:24.62000	0.00325854	0.0123489	0.00079026	2.5234	D	5	29/08/2020 17:26		0	0	0	0	0	0	0	0	0	0	0	0	0	0
987	2	3	12	2d 06:23:27.35000	0d 04:07:27.34000	0.00325913	0.0123504	0.00079026	2.5132	D	5	29/08/2020 17:26		0	0	0	0	0	0	0	0	0	0	0	0	0	0
988	2	3	12	2d 06:23:29.97000	0d 04:07:29.96000	0.00325971	0.0123519	0.00079011	2.5028	D	5	29/08/2020 17:26		0	0	0	0	0	0	0	0	0	0	0	0	0	0
989	2	3	12	2d 06:23:30.65000	0d 04:07:30.64000	0.00325986	0.0123523	0.00079026	2.5	D	133	29/08/2020 17:26		0	0	0	0	0	0	0	0	0	0	0	0	0	0
990	2	3	13	2d 06:23:30.66000	0d 00:00:00.01000	0	0	0	2.5325	R	0	29/08/2020 17:26		0	0	0	0	0	0	0	0	0	0	0	0	0	0
991	2	3	13	2d 06:23:32.66000	0d 00:00:02.01000	0	0	0	2.7822	R	1	29/08/2020 17:26		0	0	0	0	0	0	0	0	0	0	0	0	0	0
992	2	3	13	2d 06:23:34.66000	0d 00:00:04.01000	0	0	0	2.9055	R	1	29/08/2020 17:27		0	0	0	0	0	0	0	0	0	0	0	0	0	0
993	2	3	13	2d 06:23:36.66000	0d 00:00:06.01000	0	0	0	2.9989	R	1	29/08/2020 17:27		0	0	0	0	0	0	0	0	0	0	0	0	0	0
994	2	3	13	2d 06:23:38.66000	0d 00:00:08.01000	0	0	0	3.0755	R	1	29/08/2020 17:27		0	0	0	0	0	0	0	0	0	0	0	0	0	0
995	2	3	13	2d 06:23:40.65000	0d 00:00:10.00000	0	0	0	3.1392	R	129	29/08/2020 17:27		0	0	0	0	0	0	0	0	0	0	0	0	0	0
996	3	4	9	2d 06:23:40.69000	0d 00:00:00.04000	0.00000001	0.00000003	0.00079095	3.2004	C	0	29/08/2020 17:27		0	0	0	0	0	0	0	0	0	0	0	0	0	0
997	3	4	9	2d 06:23:40.85000	0d 00:00:00.20000	0.00000004	0.00000014	0.00079026	3.2335	C	5	29/08/2020 17:27		0	0	0	0	0	0	0	0	0	0	0	0	0	0
998	3	4	9	2d 06:23:41.00000	0d 00:00:00.35000	0.00000008	0.00000025	0.00079011	3.256	C	5	29/08/2020 17:27		0	0	0	0	0	0	0	0	0	0	0	0	0	0
999	3	4	9	2d 06:23:41.16000	0d 00:00:00.51000	0.00000011	0.00000036	0.00079026	3.2757	C	5	29/08/2020 17:27		0	0	0	0	0	0	0	0	0	0	0	0	0	0
1000	3	4	9	2d 06:23:41.34000	0d 00:00:00.69000	0.00000015	0.00000049	0.00079034	3.2946	C	5	29/08/2020 17:27		0	0	0	0	0	0	0	0	0	0	0	0	0	0
1001	3	4	9	2d 06:23:41.53000	0d 00:00:00.88000	0.00000019	0.00000063	0.00079026	3.3129	C	5	29/08/2020 17:27		0	0	0	0	0	0	0	0	0	0	0	0	0	0
1002	3	4	9	2d 06:23:41.73000	0d 00:00:01.08000	0.00000024	0.00000078	0.00079034	3.3307	C	5	29/08/2020 17:27		0	0	0	0	0	0	0	0	0	0	0	0	0	0
1003	3	4	9	2d 06:23:41.94000	0d 00:00:01.29000	0.00000028	0.00000093	0.00079011	3.3475	C	5	29/08/2020 17:27		0	0	0	0	0	0	0	0	0	0	0	0	0	0
1004	3	4	9	2d 06:23:42.15000	0d 00:00:01.50000	0.00000033	0.00000108	0.00079042	3.3637	C	5	29/08/2020 17:27		0	0	0	0	0	0	0	0	0	0	0	0	0	0
1005	3	4	9	2d 06:23:42.37000	0d 00:00:01.72000	0.00000038	0.00000125	0.00079026	3.3797	C	5	29/08/2020 17:27		0	0	0	0	0	0	0	0	0	0	0	0	0	0
1006	3	4	9	2d 06:23:42.59000	0d 00:00:01.94000	0.00000043	0.00000141	0.00079034	3.3948	C	5	29/08/2020 17:27		0	0	0	0	0	0	0	0	0	0	0	0	0	0
1007	3	4	9	2d 06:23:42.82000	0d 00:00:02.17000	0.00000048	0.00000158	0.00079026	3.4098	C	5	29/08/2020 17:27		0	0	0	0	0	0	0	0	0	0	0	0	0	0
1008	3	4	9	2d 06:23:43.07000	0d 00:00:02.42000	0.00000053	0.00000177	0.00079019	3.4252	C	5	29/08/2020 17:27		0	0	0	0	0	0	0	0	0	0	0	0	0	0
1009	3	4	9	2d 06:23:43.33000	0d 00:00:02.68000	0.00000059	0.00000197	0.00079034	3.44	C	5	29/08/2020 17:27		0	0	0	0	0	0	0	0	0	0	0	0	0	0
1010	3	4	9	2d 06:23:43.60000	0d 00:00:02.95000	0.00000065	0.00000217	0.00079026	3.4548	C	5	29/08/2020 17:27		0	0	0	0	0	0	0	0	0	0	0	0	0	0
1011	3	4	9	2d 06:23:43.88000	0d 00:00:03.23000	0.00000071	0.00000238	0.00079034	3.4693	C	5	29/08/2020 17:27		0	0	0	0	0	0	0	0	0	0	0	0	0	0
1012	3	4	9	2d 06:23:44.17000	0d 00:00:03.52000	0.00000077	0.0000026	0.00079026	3.4832	C	5	29/08/2020 17:27		0	0	0	0	0	0	0	0	0	0	0	0	0	0
1013	3	4	9	2d 06:23:44.47000	0d 00:00:03.82000	0.00000084	0.00000283	0.00079019	3.4966	C	5	29/08/2020 17:27		0	0	0	0	0	0	0	0	0	0	0	0	0	0
1014	3	4	9	2d 06:23:44.79000	0d 00:00:04.14000	0.00000091	0.00000308	0.00079026	3.5102	C	5	29/08/2020 17:27		0	0	0	0	0	0	0	0	0	0	0	0	0	0
1015	3	4	9	2d 06:23:45.14000	0d 00:00:04.49000	0.00000099	0.00000335	0.00079042	3.5236	C	5	29/08/2020 17:27		0	0	0	0	0	0	0	0	0	0	0	0	0	0
1016	3	4	9	2d 06:23:45.51000	0d 00:00:04.86000	0.00000107	0.00000364	0.00079011	3.5364	C	5	29/08/2020 17:27		0	0	0	0	0	0	0	0	0	0	0	0	0	0
1017	3	4	9	2d 06:23:45.91000	0d 00:00:05.26000	0.00000115	0.00000395	0.00079034	3.5491	C	5	29/08/2020 17:27		0	0	0	0	0	0	0	0	0	0	0	0	0	0
1018	3	4	9	2d 06:23:46.34000	0d 00:00:05.69000	0.00000125	0.00000428	0.00079019	3.5612	C	5	29/08/2020 17:27		0	0	0	0	0	0	0	0	0	0	0	0	0	0
1019	3	4	9	2d 06:23:46.83000	0d 00:00:06.18000	0.00000136	0.00000467	0.00079042	3.5734	C	5	29/08/2020 17:27		0	0	0	0	0	0	0	0	0	0	0	0	0	0
1020	3	4	9	2d 06:23:47.41000	0d 00:00:06.76000	0.00000148	0.00000512	0.00079026	3.5851	C	5	29/08/2020 17:27		0	0	0	0	0	0	0	0	0	0	0	0	0	0
1021	3	4	9	2d 06:23:48.10000	0d 00:00:07.45000	0.00000163	0.00000567	0.00079011	3.5964	C	5	29/08/2020 17:27		0	0	0	0	0	0	0	0	0	0	0	0	0	0
1022	3	4	9	2d 06:23:48.96000	0d 00:00:08.31000	0.00000182	0.00000635	0.00079026	3.6074	C	5	29/08/2020 17:27		0	0	0	0	0	0	0	0	0	0	0	0	0	0
1023	3	4	9	2d 06:23:50.06000	0d 00:00:09.41000	0.00000207	0.00000722	0.00079034	3.6179	C	5	29/08/2020 17:27		0	0	0	0	0	0	0	0	0	0	0	0	0	0
1024	3	4	9	2d 06:23:51.61000	0d 00:00:10.96000	0.00000241	0.00000845	0.00079026	3.6287	C	5	29/08/2020 17:27		0	0	0	0	0	0	0	0	0	0	0	0	0	0
1025	3	4	9	2d 06:23:54.02000	0d 00:00:13.37000	0.00000293	0.00001038	0.00079034	3.6393	C	5	29/08/2020 17:27		0	0	0	0	0	0	0	0	0	0	0	0	0	0
1026	3	4	9	2d 06:23:57.95000	0d 00:00:17.30000	0.0000038	0.00001352	0.00079034	3.6495	C	5	29/08/2020 17:27		0	0	0	0	0	0	0	0	0	0	0	0	0	0
1027	3	4	9	2d 06:24:05.28000	0d 00:00:24.63000	0.00000541	0.0000194	0.00079042	3.6596	C	5	29/08/2020 17:27		0	0	0	0	0	0	0	0	0	0	0	0	0	0
1028	3	4	9	2d 06:24:20.12000	0d 00:00:39.47000	0.00000866	0.00003134	0.00079026	3.6696	C	5	29/08/2020 17:27		0	0	0	0	0	0	0	0	0	0	0	0	0	0
1029	3	4	9	2d 06:25:00.02000	0d 00:01:19.37000	0.00001742	0.00006353	0.00079026	3.6797	C	5	29/08/2020 17:28		0	0	0	0	0	0	0	0	0	0	0	0	0	0
1030	3	4	9	2d 06:30:00.02000	0d 00:06:19.37000	0.00008327	0.00030633	0.00079004	3.6881	C	1	29/08/2020 17:33		0	0	0	0	0	0	0	0	0	0	0	0	0	0
1031	3	4	9	2d 06:35:00.02000	0d 00:11:19.37000	0.00014913	0.00054924	0.00079026	3.6895	C	1	29/08/2020 17:38		0	0	0	0	0	0	0	0	0	0	0	0	0	0
1032	3	4	9	2d 06:40:00.02000	0d 00:16:19.37000	0.00021498	0.00079226	0.00079019	3.6915	C	1	29/08/2020 17:43		0	0	0	0	0	0	0	0	0	0	0	0	0	0
1033	3	4	9	2d 06:45:00.02000	0d 00:21:19.37000	0.00028083	0.00103546	0.00079004	3.6947	C	1	29/08/2020 17:48		0	0	0	0	0	0	0	0	0	0	0	0	0	0
1034	3	4	9	2d 06:50:00.02000	0d 00:26:19.37000	0.00034669	0.00127886	0.00079011	3.6979	C	1	29/08/2020 17:53		0	0	0	0	0	0	0	0	0	0	0	0	0	0
1035	3	4	9	2d 06:55:00.02000	0d 00:31:19.37000	0.00041254	0.00152249	0.00079019	3.7014	C	1	29/08/2020 17:58		0	0	0	0	0	0	0	0	0	0	0	0	0	0
1036	3	4	9	2d 07:00:00.02000	0d 00:36:19.37000	0.00047839	0.00176637	0.00079042	3.7052	C	1	29/08/2020 18:03		0	0	0	0	0	0	0	0	0	0	0	0	0	0
1037	3	4	9	2d 07:05:00.02000	0d 00:41:19.37000	0.00054425	0.00201052	0.00079042	3.7095	C	1	29/08/2020 18:08		0	0	0	0	0	0	0	0	0	0	0	0	0	0
1038	3	4	9	2d 07:10:00.02000	0d 00:46:19.37000	0.0006101	0.00225497	0.00079026	3.7144	C	1	29/08/2020 18:13		0	0	0	0	0	0	0	0	0	0	0	0	0	0
1039	3	4	9	2d 07:15:00.02000	0d 00:51:19.37000	0.00067595	0.00249973	0.00079019	3.7192	C	1	29/08/2020 18:18		0	0	0	0	0	0	0	0	0	0	0	0	0	0
1040	3	4	9	2d 07:20:00.02000	0d 00:56:19.37000	0.0007418	0.00274482	0.00079042	3.7244	C	1	29/08/2020 18:23		0	0	0	0	0	0	0	0	0	0	0	0	0	0
1041	3	4	9	2d 07:25:00.02000	0d 01:01:19.37000	0.00080766	0.00299026	0.00079019	3.7295	C	1	29/08/2020 18:28		0	0	0	0	0	0	0	0	0	0	0	0	0	0
1042	3	4	9	2d 07:30:00.02000	0d 01:06:19.37000	0.00087351	0.00323604	0.00079034	3.735	C	1	29/08/2020 18:33		0	0	0	0	0	0	0	0	0	0	0	0	0	0
1043	3	4	9	2d 07:35:00.02000	0d 01:11:19.37000	0.00093936	0.00348217	0.00078996	3.7401	C	1	29/08/2020 18:38		0	0	0	0	0	0	0	0	0	0	0	0	0	0
1044	3	4	9	2d 07:40:00.02000	0d 01:16:19.37000	0.00100522	0.00372865	0.00079011	3.7455	C	1	29/08/2020 18:43		0	0	0	0	0	0	0	0	0	0	0	0	0	0
1045	3	4	9	2d 07:45:00.02000	0d 01:21:19.37000	0.00107107	0.00397547	0.00079034	3.7507	C	1	29/08/2020 18:48		0	0	0	0	0	0	0	0	0	0	0	0	0	0
1046	3	4	9	2d 07:50:00.02000	0d 01:26:19.37000	0.00113692	0.00422263	0.00079034	3.7557	C	1	29/08/2020 18:53		0	0	0	0	0	0	0	0	0	0	0	0	0	0
1047	3	4	9	2d 07:55:00.02000	0d 01:31:19.37000	0.00120277	0.00447014	0.00079011	3.761	C	1	29/08/2020 18:58		0	0	0	0	0	0	0	0	0	0	0	0	0	0
1048	3	4	9	2d 08:00:00.02000	0d 01:36:19.37000	0.00126863	0.00471799	0.00079011	3.7664	C	1	29/08/2020 19:03		0	0	0	0	0	0	0	0	0	0	0	0	0	0
1049	3	4	9	2d 08:05:00.02000	0d 01:41:19.37000	0.00133448	0.0049662	0.00079019	3.7719	C	1	29/08/2020 19:08		0	0	0	0	0	0	0	0	0	0	0	0	0	0
1050	3	4	9	2d 08:10:00.02000	0d 01:46:19.37000	0.00140033	0.00521477	0.00079019	3.7777	C	1	29/08/2020 19:13		0	0	0	0	0	0	0	0	0	0	0	0	0	0
1051	3	4	9	2d 08:15:00.02000	0d 01:51:19.37000	0.00146619	0.00546373	0.00079026	3.7833	C	1	29/08/2020 19:18		0	0	0	0	0	0	0	0	0	0	0	0	0	0
1052	3	4	9	2d 08:20:00.02000	0d 01:56:19.37000	0.00153204	0.00571309	0.00079019	3.7897	C	1	29/08/2020 19:23		0	0	0	0	0	0	0	0	0	0	0	0	0	0
1053	3	4	9	2d 08:25:00.02000	0d 02:01:19.37000	0.00159789	0.00596289	0.00079011	3.7969	C	1	29/08/2020 19:28		0	0	0	0	0	0	0	0	0	0	0	0	0	0
1054	3	4	9	2d 08:30:00.02000	0d 02:06:19.37000	0.00166374	0.00621317	0.00079019	3.8042	C	1	29/08/2020 19:33		0	0	0	0	0	0	0	0	0	0	0	0	0	0
1055	3	4	9	2d 08:35:00.02000	0d 02:11:19.37000	0.0017296	0.00646397	0.00079019	3.8128	C	1	29/08/2020 19:38		0	0	0	0	0	0	0	0	0	0	0	0	0	0
1056	3	4	9	2d 08:40:00.02000	0d 02:16:19.37000	0.00179545	0.00671535	0.00079019	3.8218	C	1	29/08/2020 19:43		0	0	0	0	0	0	0	0	0	0	0	0	0	0
1057	3	4	9	2d 08:44:53.84000	0d 02:21:13.19000	0.00185995	0.00696216	0.00079011	3.8318	C	5	29/08/2020 19:48		0	0	0	0	0	0	0	0	0	0	0	0	0	0
1058	3	4	9	2d 08:49:24.74000	0d 02:25:44.09000	0.00191941	0.00719031	0.00079034	3.8419	C	5	29/08/2020 19:52		0	0	0	0	0	0	0	0	0	0	0	0	0	0
1059	3	4	9	2d 08:53:35.21000	0d 02:29:54.56000	0.00197439	0.00740181	0.00079019	3.852	C	5	29/08/2020 19:57		0	0	0	0	0	0	0	0	0	0	0	0	0	0
1060	3	4	9	2d 08:57:28.12000	0d 02:33:47.47000	0.00202552	0.007599	0.00079011	3.8621	C	5	29/08/2020 20:00		0	0	0	0	0	0	0	0	0	0	0	0	0	0
1061	3	4	9	2d 09:01:05.88000	0d 02:37:25.23000	0.00207332	0.00778385	0.00079019	3.8723	C	5	29/08/2020 20:04		0	0	0	0	0	0	0	0	0	0	0	0	0	0
1062	3	4	9	2d 09:04:37.38000	0d 02:40:56.73000	0.00211974	0.00796385	0.00079011	3.8824	C	5	29/08/2020 20:08		0	0	0	0	0	0	0	0	0	0	0	0	0	0
1063	3	4	9	2d 09:07:58.92000	0d 02:44:18.27000	0.00216398	0.00813582	0.00079019	3.8924	C	5	29/08/2020 20:11		0	0	0	0	0	0	0	0	0	0	0	0	0	0
1064	3	4	9	2d 09:11:12.24000	0d 02:47:31.59000	0.00220642	0.00830122	0.00079019	3.9026	C	5	29/08/2020 20:14		0	0	0	0	0	0	0	0	0	0	0	0	0	0
1065	3	4	9	2d 09:14:21.29000	0d 02:50:40.64000	0.00224792	0.00846337	0.00079011	3.9127	C	5	29/08/2020 20:17		0	0	0	0	0	0	0	0	0	0	0	0	0	0
1066	3	4	9	2d 09:17:24.81000	0d 02:53:44.16000	0.0022882	0.0086212	0.00079004	3.9228	C	5	29/08/2020 20:20		0	0	0	0	0	0	0	0	0	0	0	0	0	0
1067	3	4	9	2d 09:20:24.14000	0d 02:56:43.49000	0.00232757	0.00877581	0.00079019	3.9329	C	5	29/08/2020 20:23		0	0	0	0	0	0	0	0	0	0	0	0	0	0
1068	3	4	9	2d 09:23:19.81000	0d 02:59:39.16000	0.00236613	0.00892766	0.00079026	3.9429	C	5	29/08/2020 20:26		0	0	0	0	0	0	0	0	0	0	0	0	0	0
1069	3	4	9	2d 09:26:13.47000	0d 03:02:32.82000	0.00240425	0.00907815	0.00079019	3.953	C	5	29/08/2020 20:29		0	0	0	0	0	0	0	0	0	0	0	0	0	0
1070	3	4	9	2d 09:29:06.53000	0d 03:05:25.88000	0.00244224	0.00922851	0.00079042	3.9631	C	5	29/08/2020 20:32		0	0	0	0	0	0	0	0	0	0	0	0	0	0
1071	3	4	9	2d 09:31:56.25000	0d 03:08:15.60000	0.00247949	0.00937634	0.00078996	3.9733	C	5	29/08/2020 20:35		0	0	0	0	0	0	0	0	0	0	0	0	0	0
1072	3	4	9	2d 09:34:49.24000	0d 03:11:08.59000	0.00251747	0.00952741	0.00079011	3.9834	C	5	29/08/2020 20:38		0	0	0	0	0	0	0	0	0	0	0	0	0	0
1073	3	4	9	2d 09:37:36.16000	0d 03:13:55.51000	0.00255411	0.00967354	0.00079026	3.9934	C	5	29/08/2020 20:41		0	0	0	0	0	0	0	0	0	0	0	0	0	0
1074	3	4	9	2d 09:40:21.92000	0d 03:16:41.27000	0.00259049	0.00981903	0.00079034	4.0035	C	5	29/08/2020 20:43		0	0	0	0	0	0	0	0	0	0	0	0	0	0
1075	3	4	9	2d 09:43:08.20000	0d 03:19:27.55000	0.00262699	0.00996534	0.00079026	4.0136	C	5	29/08/2020 20:46		0	0	0	0	0	0	0	0	0	0	0	0	0	0
1076	3	4	9	2d 09:45:52.07000	0d 03:22:11.42000	0.00266296	0.0101099	0.00079019	4.0238	C	5	29/08/2020 20:49		0	0	0	0	0	0	0	0	0	0	0	0	0	0
1077	3	4	9	2d 09:48:37.47000	0d 03:24:56.82000	0.00269927	0.0102562	0.00079011	4.0339	C	5	29/08/2020 20:52		0	0	0	0	0	0	0	0	0	0	0	0	0	0
1078	3	4	9	2d 09:51:16.90000	0d 03:27:36.25000	0.00273427	0.0103975	0.00079019	4.0439	C	5	29/08/2020 20:54		0	0	0	0	0	0	0	0	0	0	0	0	0	0
1079	3	4	9	2d 09:53:56.14000	0d 03:30:15.49000	0.00276922	0.010539	0.00079011	4.054	C	5	29/08/2020 20:57		0	0	0	0	0	0	0	0	0	0	0	0	0	0
1080	3	4	9	2d 09:56:32.26000	0d 03:32:51.61000	0.00280349	0.0106781	0.00079042	4.0641	C	5	29/08/2020 20:59		0	0	0	0	0	0	0	0	0	0	0	0	0	0
1081	3	4	9	2d 09:59:07.64000	0d 03:35:26.99000	0.0028376	0.0108169	0.00079011	4.0743	C	5	29/08/2020 21:02		0	0	0	0	0	0	0	0	0	0	0	0	0	0
1082	3	4	9	2d 10:01:44.21000	0d 03:38:03.56000	0.00287197	0.0109571	0.00079019	4.0844	C	5	29/08/2020 21:05		0	0	0	0	0	0	0	0	0	0	0	0	0	0
1083	3	4	9	2d 10:04:14.20000	0d 03:40:33.55000	0.00290489	0.0110918	0.00079026	4.0945	C	5	29/08/2020 21:07		0	0	0	0	0	0	0	0	0	0	0	0	0	0
1084	3	4	9	2d 10:06:42.55000	0d 03:43:01.90000	0.00293746	0.0112253	0.00079026	4.1047	C	5	29/08/2020 21:10		0	0	0	0	0	0	0	0	0	0	0	0	0	0
1085	3	4	9	2d 10:09:12.12000	0d 03:45:31.47000	0.00297029	0.0113602	0.00079011	4.1147	C	5	29/08/2020 21:12		0	0	0	0	0	0	0	0	0	0	0	0	0	0
1086	3	4	9	2d 10:11:37.26000	0d 03:47:56.61000	0.00300215	0.0114914	0.00079042	4.125	C	5	29/08/2020 21:15		0	0	0	0	0	0	0	0	0	0	0	0	0	0
1087	3	4	9	2d 10:14:02.58000	0d 03:50:21.93000	0.00303405	0.0116232	0.00079004	4.135	C	5	29/08/2020 21:17		0	0	0	0	0	0	0	0	0	0	0	0	0	0
1088	3	4	9	2d 10:16:25.66000	0d 03:52:45.01000	0.00306545	0.0117532	0.00079026	4.1451	C	5	29/08/2020 21:19		0	0	0	0	0	0	0	0	0	0	0	0	0	0
1089	3	4	9	2d 10:18:45.61000	0d 03:55:04.96000	0.00309617	0.0118807	0.00079026	4.1552	C	5	29/08/2020 21:22		0	0	0	0	0	0	0	0	0	0	0	0	0	0
1090	3	4	9	2d 10:21:03.94000	0d 03:57:23.29000	0.00312654	0.012007	0.00079011	4.1653	C	5	29/08/2020 21:24		0	0	0	0	0	0	0	0	0	0	0	0	0	0
1091	3	4	9	2d 10:23:21.87000	0d 03:59:41.22000	0.00315682	0.0121333	0.00079034	4.1753	C	5	29/08/2020 21:26		0	0	0	0	0	0	0	0	0	0	0	0	0	0
1092	3	4	9	2d 10:25:40.78000	0d 04:02:00.13000	0.00318731	0.0122608	0.00079026	4.1854	C	5	29/08/2020 21:29		0	0	0	0	0	0	0	0	0	0	0	0	0	0
1093	3	4	9	2d 10:27:57.47000	0d 04:04:16.82000	0.00321731	0.0123865	0.00079042	4.1956	C	5	29/08/2020 21:31		0	0	0	0	0	0	0	0	0	0	0	0	0	0
1094	3	4	9	2d 10:28:56.96000	0d 04:05:16.31000	0.00323037	0.0124413	0.00079026	4.2	C	133	29/08/2020 21:32		0	0	0	0	0	0	0	0	0	0	0	0	0	0
1095	3	4	10	2d 10:28:56.97000	0d 00:00:00.01000	0.00323037	0.0124413	0.00083871	4.2	C	0	29/08/2020 21:32		0	0	0	0	0	0	0	0	0	0	0	0	0	0
1096	3	4	10	2d 10:29:11.61000	0d 00:00:14.65000	0.0032336	0.0124548	0.00073854	4.2007	C	4	29/08/2020 21:32		0	0	0	0	0	0	0	0	0	0	0	0	0	0
1097	3	4	10	2d 10:29:25.46000	0d 00:00:28.50000	0.00323624	0.012466	0.00063851	4.2004	C	4	29/08/2020 21:32		0	0	0	0	0	0	0	0	0	0	0	0	0	0
1098	3	4	10	2d 10:29:43.29000	0d 00:00:46.33000	0.00323914	0.0124781	0.00053849	4.2002	C	4	29/08/2020 21:33		0	0	0	0	0	0	0	0	0	0	0	0	0	0
1099	3	4	10	2d 10:30:10.15000	0d 00:01:13.19000	0.00324277	0.0124934	0.00043847	4.2	C	4	29/08/2020 21:33		0	0	0	0	0	0	0	0	0	0	0	0	0	0
1100	3	4	10	2d 10:30:45.27000	0d 00:01:48.31000	0.00324651	0.0125091	0.00033837	4.1999	C	4	29/08/2020 21:34		0	0	0	0	0	0	0	0	0	0	0	0	0	0
1101	3	4	10	2d 10:31:39.17000	0d 00:02:42.21000	0.00325076	0.012527	0.00023835	4.2	C	4	29/08/2020 21:35		0	0	0	0	0	0	0	0	0	0	0	0	0	0
1102	3	4	10	2d 10:33:19.99000	0d 00:04:23.03000	0.00325584	0.0125483	0.00013825	4.2	C	4	29/08/2020 21:36		0	0	0	0	0	0	0	0	0	0	0	0	0	0
1103	3	4	10	2d 10:35:48.76000	0d 00:06:51.80000	0.00326012	0.0125663	0.00007897	4.2	C	132	29/08/2020 21:39		0	0	0	0	0	0	0	0	0	0	0	0	0	0
1104	3	4	11	2d 10:35:48.77000	0d 00:00:00.01000	0	0	0	4.1999	R	0	29/08/2020 21:39		0	0	0	0	0	0	0	0	0	0	0	0	0	0
1105	3	4	11	2d 10:35:50.77000	0d 00:00:02.01000	0	0	0	4.1993	R	1	29/08/2020 21:39		0	0	0	0	0	0	0	0	0	0	0	0	0	0
1106	3	4	11	2d 10:35:52.77000	0d 00:00:04.01000	0	0	0	4.1994	R	1	29/08/2020 21:39		0	0	0	0	0	0	0	0	0	0	0	0	0	0
1107	3	4	11	2d 10:35:54.77000	0d 00:00:06.01000	0	0	0	4.1993	R	1	29/08/2020 21:39		0	0	0	0	0	0	0	0	0	0	0	0	0	0
1108	3	4	11	2d 10:35:56.77000	0d 00:00:08.01000	0	0	0	4.1993	R	1	29/08/2020 21:39		0	0	0	0	0	0	0	0	0	0	0	0	0	0
1109	3	4	11	2d 10:35:58.76000	0d 00:00:10.00000	0	0	0	4.199	R	129	29/08/2020 21:39		0	0	0	0	0	0	0	0	0	0	0	0	0	0
1110	3	4	12	2d 10:35:58.80000	0d 00:00:00.04000	0.00000001	0.00000003	0.00079095	4.1935	D	0	29/08/2020 21:39		0	0	0	0	0	0	0	0	0	0	0	0	0	0
1111	3	4	12	2d 10:36:53.58000	0d 00:00:54.82000	0.00001203	0.00005038	0.00079011	4.1834	D	5	29/08/2020 21:40		0	0	0	0	0	0	0	0	0	0	0	0	0	0
1112	3	4	12	2d 10:38:44.50000	0d 00:02:45.74000	0.00003638	0.00015212	0.00079026	4.1733	D	5	29/08/2020 21:42		0	0	0	0	0	0	0	0	0	0	0	0	0	0
1113	3	4	12	2d 10:40:43.21000	0d 00:04:44.45000	0.00006244	0.00026074	0.00079019	4.1633	D	5	29/08/2020 21:44		0	0	0	0	0	0	0	0	0	0	0	0	0	0
1114	3	4	12	2d 10:42:44.10000	0d 00:06:45.34000	0.00008898	0.00037108	0.00079034	4.153	D	5	29/08/2020 21:46		0	0	0	0	0	0	0	0	0	0	0	0	0	0
1115	3	4	12	2d 10:44:52.31000	0d 00:08:53.55000	0.00011712	0.00048783	0.00079042	4.1428	D	5	29/08/2020 21:48		0	0	0	0	0	0	0	0	0	0	0	0	0	0
1116	3	4	12	2d 10:46:59.91000	0d 00:11:01.15000	0.00014513	0.00060373	0.00079004	4.1328	D	5	29/08/2020 21:50		0	0	0	0	0	0	0	0	0	0	0	0	0	0
1117	3	4	12	2d 10:49:08.32000	0d 00:13:09.56000	0.00017332	0.00072008	0.00079019	4.1227	D	5	29/08/2020 21:52		0	0	0	0	0	0	0	0	0	0	0	0	0	0
1118	3	4	12	2d 10:51:18.02000	0d 00:15:19.26000	0.00020179	0.00083732	0.00079011	4.1125	D	5	29/08/2020 21:54		0	0	0	0	0	0	0	0	0	0	0	0	0	0
1119	3	4	12	2d 10:53:34.25000	0d 00:17:35.49000	0.00023169	0.00096015	0.00079019	4.1024	D	5	29/08/2020 21:57		0	0	0	0	0	0	0	0	0	0	0	0	0	0
1120	3	4	12	2d 10:55:50.19000	0d 00:19:51.43000	0.00026153	0.00108242	0.00079042	4.0923	D	5	29/08/2020 21:59		0	0	0	0	0	0	0	0	0	0	0	0	0	0
1121	3	4	12	2d 10:58:07.07000	0d 00:22:08.31000	0.00029158	0.00120523	0.00079019	4.0822	D	5	29/08/2020 22:01		0	0	0	0	0	0	0	0	0	0	0	0	0	0
1122	3	4	12	2d 11:00:27.91000	0d 00:24:29.15000	0.00032249	0.00133128	0.00079011	4.0722	D	5	29/08/2020 22:03		0	0	0	0	0	0	0	0	0	0	0	0	0	0
1123	3	4	12	2d 11:02:49.33000	0d 00:26:50.57000	0.00035354	0.00145754	0.00079057	4.0621	D	5	29/08/2020 22:06		0	0	0	0	0	0	0	0	0	0	0	0	0	0
1124	3	4	12	2d 11:05:12.42000	0d 00:29:13.66000	0.00038494	0.00158498	0.00079026	4.052	D	5	29/08/2020 22:08		0	0	0	0	0	0	0	0	0	0	0	0	0	0
1125	3	4	12	2d 11:07:38.56000	0d 00:31:39.80000	0.00041702	0.00171481	0.00079026	4.042	D	5	29/08/2020 22:11		0	0	0	0	0	0	0	0	0	0	0	0	0	0
1126	3	4	12	2d 11:10:08.01000	0d 00:34:09.25000	0.00044983	0.00184725	0.00079026	4.0319	D	5	29/08/2020 22:13		0	0	0	0	0	0	0	0	0	0	0	0	0	0
1127	3	4	12	2d 11:12:39.31000	0d 00:36:40.55000	0.00048304	0.00198099	0.00079026	4.0218	D	5	29/08/2020 22:16		0	0	0	0	0	0	0	0	0	0	0	0	0	0
1128	3	4	12	2d 11:15:11.70000	0d 00:39:12.94000	0.00051649	0.00211536	0.00079019	4.0116	D	5	29/08/2020 22:18		0	0	0	0	0	0	0	0	0	0	0	0	0	0
1129	3	4	12	2d 11:17:49.74000	0d 00:41:50.98000	0.00055118	0.00225436	0.00079026	4.0015	D	5	29/08/2020 22:21		0	0	0	0	0	0	0	0	0	0	0	0	0	0
1130	3	4	12	2d 11:20:25.79000	0d 00:44:27.03000	0.00058544	0.00239126	0.00079042	3.9915	D	5	29/08/2020 22:23		0	0	0	0	0	0	0	0	0	0	0	0	0	0
1131	3	4	12	2d 11:23:02.92000	0d 00:47:04.16000	0.00061993	0.00252876	0.00079011	3.9814	D	5	29/08/2020 22:26		0	0	0	0	0	0	0	0	0	0	0	0	0	0
1132	3	4	12	2d 11:25:44.00000	0d 00:49:45.24000	0.00065529	0.00266937	0.00079034	3.9713	D	5	29/08/2020 22:29		0	0	0	0	0	0	0	0	0	0	0	0	0	0
1133	3	4	12	2d 11:28:24.28000	0d 00:52:25.52000	0.00069047	0.00280892	0.00079026	3.9612	D	5	29/08/2020 22:31		0	0	0	0	0	0	0	0	0	0	0	0	0	0
1134	3	4	12	2d 11:31:04.88000	0d 00:55:06.12000	0.00072572	0.00294839	0.00079011	3.9512	D	5	29/08/2020 22:34		0	0	0	0	0	0	0	0	0	0	0	0	0	0
1135	3	4	12	2d 11:33:51.06000	0d 00:57:52.30000	0.0007622	0.00309234	0.00079004	3.9411	D	5	29/08/2020 22:37		0	0	0	0	0	0	0	0	0	0	0	0	0	0
1136	3	4	12	2d 11:36:36.46000	0d 01:00:37.70000	0.00079851	0.00323525	0.00079004	3.931	D	5	29/08/2020 22:40		0	0	0	0	0	0	0	0	0	0	0	0	0	0
1137	3	4	12	2d 11:39:22.47000	0d 01:03:23.71000	0.00083495	0.00337832	0.00079042	3.921	D	5	29/08/2020 22:42		0	0	0	0	0	0	0	0	0	0	0	0	0	0
1138	3	4	12	2d 11:42:11.52000	0d 01:06:12.76000	0.00087206	0.00352364	0.00079034	3.9109	D	5	29/08/2020 22:45		0	0	0	0	0	0	0	0	0	0	0	0	0	0
1139	3	4	12	2d 11:45:03.15000	0d 01:09:04.39000	0.00090973	0.00367079	0.00079026	3.9008	D	5	29/08/2020 22:48		0	0	0	0	0	0	0	0	0	0	0	0	0	0
1140	3	4	12	2d 11:47:56.43000	0d 01:11:57.67000	0.00094777	0.00381898	0.00079011	3.8906	D	5	29/08/2020 22:51		0	0	0	0	0	0	0	0	0	0	0	0	0	0
1141	3	4	12	2d 11:50:59.71000	0d 01:15:00.95000	0.000988	0.00397532	0.00079049	3.8805	D	5	29/08/2020 22:54		0	0	0	0	0	0	0	0	0	0	0	0	0	0
1142	3	4	12	2d 11:54:01.41000	0d 01:18:02.65000	0.00102789	0.00412989	0.00079011	3.8703	D	5	29/08/2020 22:57		0	0	0	0	0	0	0	0	0	0	0	0	0	0
1143	3	4	12	2d 11:57:14.62000	0d 01:21:15.86000	0.0010703	0.00429383	0.00079026	3.8602	D	5	29/08/2020 23:00		0	0	0	0	0	0	0	0	0	0	0	0	0	0
1144	3	4	12	2d 12:00:29.82000	0d 01:24:31.06000	0.00111315	0.00445902	0.00079049	3.8502	D	5	29/08/2020 23:03		0	0	0	0	0	0	0	0	0	0	0	0	0	0
1145	3	4	12	2d 12:03:51.96000	0d 01:27:53.20000	0.00115752	0.00462964	0.00079019	3.8401	D	5	29/08/2020 23:07		0	0	0	0	0	0	0	0	0	0	0	0	0	0
1146	3	4	12	2d 12:07:28.21000	0d 01:31:29.45000	0.00120499	0.00481169	0.00079004	3.83	D	5	29/08/2020 23:10		0	0	0	0	0	0	0	0	0	0	0	0	0	0
1147	3	4	12	2d 12:11:13.28000	0d 01:35:14.52000	0.00125439	0.00500068	0.00079011	3.8199	D	5	29/08/2020 23:14		0	0	0	0	0	0	0	0	0	0	0	0	0	0
1148	3	4	12	2d 12:15:16.51000	0d 01:39:17.75000	0.00130778	0.00520437	0.00079019	3.8099	D	5	29/08/2020 23:18		0	0	0	0	0	0	0	0	0	0	0	0	0	0
1149	3	4	12	2d 12:19:40.23000	0d 01:43:41.47000	0.00136567	0.00542464	0.00079034	3.7998	D	5	29/08/2020 23:23		0	0	0	0	0	0	0	0	0	0	0	0	0	0
1150	3	4	12	2d 12:24:25.55000	0d 01:48:26.79000	0.0014283	0.00566231	0.00079026	3.7897	D	5	29/08/2020 23:27		0	0	0	0	0	0	0	0	0	0	0	0	0	0
1151	3	4	12	2d 12:29:25.55000	0d 01:53:26.79000	0.00149416	0.00591156	0.00079026	3.7801	D	1	29/08/2020 23:32		0	0	0	0	0	0	0	0	0	0	0	0	0	0
1152	3	4	12	2d 12:34:25.55000	0d 01:58:26.79000	0.00156001	0.0061602	0.00079034	3.7711	D	1	29/08/2020 23:37		0	0	0	0	0	0	0	0	0	0	0	0	0	0
1153	3	4	12	2d 12:39:25.55000	0d 02:03:26.79000	0.00162586	0.00640829	0.00079019	3.7633	D	1	29/08/2020 23:42		0	0	0	0	0	0	0	0	0	0	0	0	0	0
1154	3	4	12	2d 12:44:25.55000	0d 02:08:26.79000	0.00169171	0.00665587	0.00079011	3.7557	D	1	29/08/2020 23:47		0	0	0	0	0	0	0	0	0	0	0	0	0	0
1155	3	4	12	2d 12:49:25.55000	0d 02:13:26.79000	0.00175757	0.00690297	0.00079019	3.7488	D	1	29/08/2020 23:52		0	0	0	0	0	0	0	0	0	0	0	0	0	0
1156	3	4	12	2d 12:54:25.55000	0d 02:18:26.79000	0.00182342	0.00714962	0.00079026	3.7421	D	1	29/08/2020 23:57		0	0	0	0	0	0	0	0	0	0	0	0	0	0
1157	3	4	12	2d 12:59:25.55000	0d 02:23:26.79000	0.00188927	0.00739583	0.00079011	3.7356	D	1	30/08/2020 00:02		0	0	0	0	0	0	0	0	0	0	0	0	0	0
1158	3	4	12	2d 13:04:25.55000	0d 02:28:26.79000	0.00195513	0.00764163	0.00079026	3.729	D	1	30/08/2020 00:07		0	0	0	0	0	0	0	0	0	0	0	0	0	0
1159	3	4	12	2d 13:09:25.55000	0d 02:33:26.79000	0.00202098	0.007887	0.00079026	3.7227	D	1	30/08/2020 00:12		0	0	0	0	0	0	0	0	0	0	0	0	0	0
1160	3	4	12	2d 13:14:25.55000	0d 02:38:26.79000	0.00208683	0.00813196	0.00079034	3.7166	D	1	30/08/2020 00:17		0	0	0	0	0	0	0	0	0	0	0	0	0	0
1161	3	4	12	2d 13:19:25.55000	0d 02:43:26.79000	0.00215268	0.0083765	0.00079034	3.7101	D	1	30/08/2020 00:22		0	0	0	0	0	0	0	0	0	0	0	0	0	0
1162	3	4	12	2d 13:24:25.55000	0d 02:48:26.79000	0.00221854	0.0086206	0.00079019	3.7035	D	1	30/08/2020 00:27		0	0	0	0	0	0	0	0	0	0	0	0	0	0
1163	3	4	12	2d 13:29:25.55000	0d 02:53:26.79000	0.00228439	0.00886426	0.00079011	3.6965	D	1	30/08/2020 00:32		0	0	0	0	0	0	0	0	0	0	0	0	0	0
1164	3	4	12	2d 13:34:25.55000	0d 02:58:26.79000	0.00235024	0.00910746	0.00079026	3.6892	D	1	30/08/2020 00:37		0	0	0	0	0	0	0	0	0	0	0	0	0	0
1165	3	4	12	2d 13:39:25.55000	0d 03:03:26.79000	0.0024161	0.00935017	0.00079026	3.6815	D	1	30/08/2020 00:42		0	0	0	0	0	0	0	0	0	0	0	0	0	0
1166	3	4	12	2d 13:44:25.55000	0d 03:08:26.79000	0.00248195	0.00959236	0.00079011	3.6738	D	1	30/08/2020 00:47		0	0	0	0	0	0	0	0	0	0	0	0	0	0
1167	3	4	12	2d 13:49:25.55000	0d 03:13:26.79000	0.0025478	0.00983399	0.00079026	3.6651	D	1	30/08/2020 00:52		0	0	0	0	0	0	0	0	0	0	0	0	0	0
1168	3	4	12	2d 13:54:25.55000	0d 03:18:26.79000	0.00261365	0.010075	0.00079034	3.6555	D	1	30/08/2020 00:57		0	0	0	0	0	0	0	0	0	0	0	0	0	0
1169	3	4	12	2d 13:59:13.03000	0d 03:23:14.27000	0.00267676	0.0103054	0.00079011	3.6454	D	5	30/08/2020 01:02		0	0	0	0	0	0	0	0	0	0	0	0	0	0
1170	3	4	12	2d 14:03:31.51000	0d 03:27:32.75000	0.0027335	0.010512	0.00079026	3.6353	D	5	30/08/2020 01:06		0	0	0	0	0	0	0	0	0	0	0	0	0	0
1171	3	4	12	2d 14:07:17.57000	0d 03:31:18.81000	0.00278312	0.0106921	0.00079019	3.6252	D	5	30/08/2020 01:10		0	0	0	0	0	0	0	0	0	0	0	0	0	0
1172	3	4	12	2d 14:10:30.45000	0d 03:34:31.69000	0.00282546	0.0108454	0.00079026	3.615	D	5	30/08/2020 01:13		0	0	0	0	0	0	0	0	0	0	0	0	0	0
1173	3	4	12	2d 14:13:08.51000	0d 03:37:09.75000	0.00286015	0.0109707	0.00079019	3.6049	D	5	30/08/2020 01:16		0	0	0	0	0	0	0	0	0	0	0	0	0	0
1174	3	4	12	2d 14:15:15.20000	0d 03:39:16.44000	0.00288796	0.0110708	0.00079034	3.5949	D	5	30/08/2020 01:18		0	0	0	0	0	0	0	0	0	0	0	0	0	0
1175	3	4	12	2d 14:17:02.50000	0d 03:41:03.74000	0.00291152	0.0111554	0.00079034	3.5848	D	5	30/08/2020 01:20		0	0	0	0	0	0	0	0	0	0	0	0	0	0
1176	3	4	12	2d 14:18:31.97000	0d 03:42:33.21000	0.00293116	0.0112257	0.00079011	3.5747	D	5	30/08/2020 01:21		0	0	0	0	0	0	0	0	0	0	0	0	0	0
1177	3	4	12	2d 14:19:47.06000	0d 03:43:48.30000	0.00294764	0.0112845	0.00079026	3.5647	D	5	30/08/2020 01:23		0	0	0	0	0	0	0	0	0	0	0	0	0	0
1178	3	4	12	2d 14:20:53.29000	0d 03:44:54.53000	0.00296218	0.0113363	0.00079019	3.5546	D	5	30/08/2020 01:24		0	0	0	0	0	0	0	0	0	0	0	0	0	0
1179	3	4	12	2d 14:21:52.18000	0d 03:45:53.42000	0.00297511	0.0113822	0.00079019	3.5444	D	5	30/08/2020 01:25		0	0	0	0	0	0	0	0	0	0	0	0	0	0
1180	3	4	12	2d 14:22:48.98000	0d 03:46:50.22000	0.00298757	0.0114263	0.00079026	3.5343	D	5	30/08/2020 01:26		0	0	0	0	0	0	0	0	0	0	0	0	0	0
1181	3	4	12	2d 14:23:39.37000	0d 03:47:40.61000	0.00299863	0.0114653	0.00079004	3.5242	D	5	30/08/2020 01:27		0	0	0	0	0	0	0	0	0	0	0	0	0	0
1182	3	4	12	2d 14:24:24.82000	0d 03:48:26.06000	0.00300861	0.0115004	0.00079042	3.5142	D	5	30/08/2020 01:27		0	0	0	0	0	0	0	0	0	0	0	0	0	0
1183	3	4	12	2d 14:25:05.03000	0d 03:49:06.27000	0.00301744	0.0115314	0.00079034	3.5041	D	5	30/08/2020 01:28		0	0	0	0	0	0	0	0	0	0	0	0	0	0
1184	3	4	12	2d 14:25:43.21000	0d 03:49:44.45000	0.00302582	0.0115607	0.00079019	3.494	D	5	30/08/2020 01:29		0	0	0	0	0	0	0	0	0	0	0	0	0	0
1185	3	4	12	2d 14:26:16.11000	0d 03:50:17.35000	0.00303304	0.0115859	0.00079026	3.4839	D	5	30/08/2020 01:29		0	0	0	0	0	0	0	0	0	0	0	0	0	0
1186	3	4	12	2d 14:26:45.73000	0d 03:50:46.97000	0.00303954	0.0116086	0.00079034	3.4739	D	5	30/08/2020 01:30		0	0	0	0	0	0	0	0	0	0	0	0	0	0
1187	3	4	12	2d 14:27:13.15000	0d 03:51:14.39000	0.00304556	0.0116294	0.00079011	3.4636	D	5	30/08/2020 01:30		0	0	0	0	0	0	0	0	0	0	0	0	0	0
1188	3	4	12	2d 14:27:37.33000	0d 03:51:38.57000	0.00305087	0.0116478	0.00079004	3.4533	D	5	30/08/2020 01:31		0	0	0	0	0	0	0	0	0	0	0	0	0	0
1189	3	4	12	2d 14:28:03.29000	0d 03:52:04.53000	0.00305657	0.0116674	0.00078996	3.443	D	5	30/08/2020 01:31		0	0	0	0	0	0	0	0	0	0	0	0	0	0
1190	3	4	12	2d 14:28:29.91000	0d 03:52:31.15000	0.00306241	0.0116875	0.00079019	3.433	D	5	30/08/2020 01:31		0	0	0	0	0	0	0	0	0	0	0	0	0	0
1191	3	4	12	2d 14:29:00.61000	0d 03:53:01.85000	0.00306915	0.0117106	0.00079026	3.4229	D	5	30/08/2020 01:32		0	0	0	0	0	0	0	0	0	0	0	0	0	0
1192	3	4	12	2d 14:29:25.55000	0d 03:53:26.79000	0.00307462	0.0117294	0.00079026	3.4127	D	5	30/08/2020 01:32		0	0	0	0	0	0	0	0	0	0	0	0	0	0
1193	3	4	12	2d 14:29:50.96000	0d 03:53:52.20000	0.0030802	0.0117484	0.00079019	3.4026	D	5	30/08/2020 01:33		0	0	0	0	0	0	0	0	0	0	0	0	0	0
1194	3	4	12	2d 14:30:20.84000	0d 03:54:22.08000	0.00308676	0.0117706	0.00079026	3.3924	D	5	30/08/2020 01:33		0	0	0	0	0	0	0	0	0	0	0	0	0	0
1195	3	4	12	2d 14:30:50.72000	0d 03:54:51.96000	0.00309332	0.0117929	0.00079026	3.3822	D	5	30/08/2020 01:34		0	0	0	0	0	0	0	0	0	0	0	0	0	0
1196	3	4	12	2d 14:31:23.67000	0d 03:55:24.91000	0.00310055	0.0118173	0.00079011	3.3719	D	5	30/08/2020 01:34		0	0	0	0	0	0	0	0	0	0	0	0	0	0
1197	3	4	12	2d 14:31:57.76000	0d 03:55:59.00000	0.00310804	0.0118425	0.00079011	3.3619	D	5	30/08/2020 01:35		0	0	0	0	0	0	0	0	0	0	0	0	0	0
1198	3	4	12	2d 14:32:34.01000	0d 03:56:35.25000	0.00311599	0.0118692	0.00078996	3.3518	D	5	30/08/2020 01:36		0	0	0	0	0	0	0	0	0	0	0	0	0	0
1199	3	4	12	2d 14:33:11.41000	0d 03:57:12.65000	0.0031242	0.0118967	0.00079019	3.3416	D	5	30/08/2020 01:36		0	0	0	0	0	0	0	0	0	0	0	0	0	0
1200	3	4	12	2d 14:33:44.14000	0d 03:57:45.38000	0.00313139	0.0119206	0.00079004	3.3312	D	5	30/08/2020 01:37		0	0	0	0	0	0	0	0	0	0	0	0	0	0
1201	3	4	12	2d 14:34:18.60000	0d 03:58:19.84000	0.00313895	0.0119458	0.00079026	3.321	D	5	30/08/2020 01:37		0	0	0	0	0	0	0	0	0	0	0	0	0	0
1202	3	4	12	2d 14:34:49.93000	0d 03:58:51.17000	0.00314583	0.0119686	0.00079019	3.3109	D	5	30/08/2020 01:38		0	0	0	0	0	0	0	0	0	0	0	0	0	0
1203	3	4	12	2d 14:35:16.83000	0d 03:59:18.07000	0.00315173	0.0119881	0.00079034	3.3007	D	5	30/08/2020 01:38		0	0	0	0	0	0	0	0	0	0	0	0	0	0
1204	3	4	12	2d 14:35:42.16000	0d 03:59:43.40000	0.00315729	0.0120065	0.00079026	3.2905	D	5	30/08/2020 01:39		0	0	0	0	0	0	0	0	0	0	0	0	0	0
1205	3	4	12	2d 14:36:04.85000	0d 04:00:06.09000	0.00316227	0.0120228	0.00079019	3.2802	D	5	30/08/2020 01:39		0	0	0	0	0	0	0	0	0	0	0	0	0	0
1206	3	4	12	2d 14:36:25.25000	0d 04:00:26.49000	0.00316675	0.0120375	0.00079019	3.27	D	5	30/08/2020 01:39		0	0	0	0	0	0	0	0	0	0	0	0	0	0
1207	3	4	12	2d 14:36:42.42000	0d 04:00:43.66000	0.00317052	0.0120498	0.00079011	3.2598	D	5	30/08/2020 01:40		0	0	0	0	0	0	0	0	0	0	0	0	0	0
1208	3	4	12	2d 14:36:57.70000	0d 04:00:58.94000	0.00317388	0.0120607	0.00079026	3.2497	D	5	30/08/2020 01:40		0	0	0	0	0	0	0	0	0	0	0	0	0	0
1209	3	4	12	2d 14:37:10.31000	0d 04:01:11.55000	0.00317664	0.0120697	0.00079034	3.2396	D	5	30/08/2020 01:40		0	0	0	0	0	0	0	0	0	0	0	0	0	0
1210	3	4	12	2d 14:37:23.25000	0d 04:01:24.49000	0.00317948	0.0120789	0.00079034	3.2294	D	5	30/08/2020 01:40		0	0	0	0	0	0	0	0	0	0	0	0	0	0
1211	3	4	12	2d 14:37:35.06000	0d 04:01:36.30000	0.00318208	0.0120872	0.00079019	3.2192	D	5	30/08/2020 01:41		0	0	0	0	0	0	0	0	0	0	0	0	0	0
1212	3	4	12	2d 14:37:46.42000	0d 04:01:47.66000	0.00318457	0.0120953	0.00079026	3.2091	D	5	30/08/2020 01:41		0	0	0	0	0	0	0	0	0	0	0	0	0	0
1213	3	4	12	2d 14:37:56.74000	0d 04:01:57.98000	0.00318684	0.0121025	0.00079026	3.1989	D	5	30/08/2020 01:41		0	0	0	0	0	0	0	0	0	0	0	0	0	0
1214	3	4	12	2d 14:38:06.92000	0d 04:02:08.16000	0.00318907	0.0121097	0.00079026	3.1887	D	5	30/08/2020 01:41		0	0	0	0	0	0	0	0	0	0	0	0	0	0
1215	3	4	12	2d 14:38:15.89000	0d 04:02:17.13000	0.00319104	0.0121159	0.00079034	3.1786	D	5	30/08/2020 01:41		0	0	0	0	0	0	0	0	0	0	0	0	0	0
1216	3	4	12	2d 14:38:24.79000	0d 04:02:26.03000	0.00319299	0.0121221	0.00079019	3.1685	D	5	30/08/2020 01:41		0	0	0	0	0	0	0	0	0	0	0	0	0	0
1217	3	4	12	2d 14:38:33.36000	0d 04:02:34.60000	0.00319487	0.0121281	0.00079019	3.1583	D	5	30/08/2020 01:42		0	0	0	0	0	0	0	0	0	0	0	0	0	0
1218	3	4	12	2d 14:38:41.69000	0d 04:02:42.93000	0.0031967	0.0121338	0.00079004	3.1479	D	5	30/08/2020 01:42		0	0	0	0	0	0	0	0	0	0	0	0	0	0
1219	3	4	12	2d 14:38:49.74000	0d 04:02:50.98000	0.00319847	0.0121394	0.00078996	3.1377	D	5	30/08/2020 01:42		0	0	0	0	0	0	0	0	0	0	0	0	0	0
1220	3	4	12	2d 14:38:57.15000	0d 04:02:58.39000	0.0032001	0.0121445	0.00079026	3.1276	D	5	30/08/2020 01:42		0	0	0	0	0	0	0	0	0	0	0	0	0	0
1221	3	4	12	2d 14:39:04.40000	0d 04:03:05.64000	0.00320169	0.0121495	0.00079011	3.1174	D	5	30/08/2020 01:42		0	0	0	0	0	0	0	0	0	0	0	0	0	0
1222	3	4	12	2d 14:39:11.57000	0d 04:03:12.81000	0.00320326	0.0121544	0.00079011	3.107	D	5	30/08/2020 01:42		0	0	0	0	0	0	0	0	0	0	0	0	0	0
1223	3	4	12	2d 14:39:18.53000	0d 04:03:19.77000	0.00320479	0.0121591	0.00079019	3.0968	D	5	30/08/2020 01:42		0	0	0	0	0	0	0	0	0	0	0	0	0	0
1224	3	4	12	2d 14:39:25.35000	0d 04:03:26.59000	0.00320629	0.0121637	0.00079026	3.0866	D	5	30/08/2020 01:42		0	0	0	0	0	0	0	0	0	0	0	0	0	0
1225	3	4	12	2d 14:39:31.85000	0d 04:03:33.09000	0.00320771	0.0121681	0.00079004	3.0764	D	5	30/08/2020 01:42		0	0	0	0	0	0	0	0	0	0	0	0	0	0
1226	3	4	12	2d 14:39:38.08000	0d 04:03:39.32000	0.00320908	0.0121723	0.00079019	3.0663	D	5	30/08/2020 01:43		0	0	0	0	0	0	0	0	0	0	0	0	0	0
1227	3	4	12	2d 14:39:43.79000	0d 04:03:45.03000	0.00321033	0.0121762	0.00079026	3.0562	D	5	30/08/2020 01:43		0	0	0	0	0	0	0	0	0	0	0	0	0	0
1228	3	4	12	2d 14:39:49.84000	0d 04:03:51.08000	0.00321166	0.0121802	0.00079026	3.046	D	5	30/08/2020 01:43		0	0	0	0	0	0	0	0	0	0	0	0	0	0
1229	3	4	12	2d 14:39:55.51000	0d 04:03:56.75000	0.00321291	0.012184	0.00079026	3.0358	D	5	30/08/2020 01:43		0	0	0	0	0	0	0	0	0	0	0	0	0	0
1230	3	4	12	2d 14:40:01.24000	0d 04:04:02.48000	0.00321416	0.0121878	0.00079034	3.0254	D	5	30/08/2020 01:43		0	0	0	0	0	0	0	0	0	0	0	0	0	0
1231	3	4	12	2d 14:40:06.65000	0d 04:04:07.89000	0.00321535	0.0121914	0.00079026	3.0153	D	5	30/08/2020 01:43		0	0	0	0	0	0	0	0	0	0	0	0	0	0
1232	3	4	12	2d 14:40:12.04000	0d 04:04:13.28000	0.00321654	0.012195	0.00079026	3.0053	D	5	30/08/2020 01:43		0	0	0	0	0	0	0	0	0	0	0	0	0	0
1233	3	4	12	2d 14:40:17.32000	0d 04:04:18.56000	0.00321769	0.0121984	0.00079019	2.9949	D	5	30/08/2020 01:43		0	0	0	0	0	0	0	0	0	0	0	0	0	0
1234	3	4	12	2d 14:40:22.51000	0d 04:04:23.75000	0.00321883	0.0122018	0.00079019	2.9845	D	5	30/08/2020 01:43		0	0	0	0	0	0	0	0	0	0	0	0	0	0
1235	3	4	12	2d 14:40:27.49000	0d 04:04:28.73000	0.00321993	0.0122051	0.00079011	2.9743	D	5	30/08/2020 01:43		0	0	0	0	0	0	0	0	0	0	0	0	0	0
1236	3	4	12	2d 14:40:32.38000	0d 04:04:33.62000	0.003221	0.0122083	0.00079034	2.9638	D	5	30/08/2020 01:43		0	0	0	0	0	0	0	0	0	0	0	0	0	0
1237	3	4	12	2d 14:40:37.25000	0d 04:04:38.49000	0.00322207	0.0122114	0.00079019	2.9535	D	5	30/08/2020 01:44		0	0	0	0	0	0	0	0	0	0	0	0	0	0
1238	3	4	12	2d 14:40:41.98000	0d 04:04:43.22000	0.00322311	0.0122145	0.00079034	2.9433	D	5	30/08/2020 01:44		0	0	0	0	0	0	0	0	0	0	0	0	0	0
1239	3	4	12	2d 14:40:46.57000	0d 04:04:47.81000	0.00322412	0.0122175	0.00079026	2.9331	D	5	30/08/2020 01:44		0	0	0	0	0	0	0	0	0	0	0	0	0	0
1240	3	4	12	2d 14:40:51.20000	0d 04:04:52.44000	0.00322513	0.0122204	0.00079026	2.9229	D	5	30/08/2020 01:44		0	0	0	0	0	0	0	0	0	0	0	0	0	0
1241	3	4	12	2d 14:40:55.39000	0d 04:04:56.63000	0.00322605	0.0122231	0.00079026	2.9128	D	5	30/08/2020 01:44		0	0	0	0	0	0	0	0	0	0	0	0	0	0
1242	3	4	12	2d 14:40:59.67000	0d 04:05:00.91000	0.00322699	0.0122259	0.00079034	2.9027	D	5	30/08/2020 01:44		0	0	0	0	0	0	0	0	0	0	0	0	0	0
1243	3	4	12	2d 14:41:03.96000	0d 04:05:05.20000	0.00322793	0.0122286	0.00079042	2.8923	D	5	30/08/2020 01:44		0	0	0	0	0	0	0	0	0	0	0	0	0	0
1244	3	4	12	2d 14:41:08.17000	0d 04:05:09.41000	0.00322886	0.0122313	0.00079026	2.8823	D	5	30/08/2020 01:44		0	0	0	0	0	0	0	0	0	0	0	0	0	0
1245	3	4	12	2d 14:41:12.32000	0d 04:05:13.56000	0.00322977	0.0122339	0.00079004	2.8722	D	5	30/08/2020 01:44		0	0	0	0	0	0	0	0	0	0	0	0	0	0
1246	3	4	12	2d 14:41:16.52000	0d 04:05:17.76000	0.00323069	0.0122365	0.00079011	2.8615	D	5	30/08/2020 01:44		0	0	0	0	0	0	0	0	0	0	0	0	0	0
1247	3	4	12	2d 14:41:20.90000	0d 04:05:22.14000	0.00323165	0.0122393	0.00079026	2.8511	D	5	30/08/2020 01:44		0	0	0	0	0	0	0	0	0	0	0	0	0	0
1248	3	4	12	2d 14:41:24.61000	0d 04:05:25.85000	0.00323247	0.0122416	0.00079026	2.8408	D	5	30/08/2020 01:44		0	0	0	0	0	0	0	0	0	0	0	0	0	0
1249	3	4	12	2d 14:41:28.61000	0d 04:05:29.85000	0.00323334	0.0122441	0.00079026	2.8305	D	5	30/08/2020 01:44		0	0	0	0	0	0	0	0	0	0	0	0	0	0
1250	3	4	12	2d 14:41:32.57000	0d 04:05:33.81000	0.00323421	0.0122465	0.00079011	2.8202	D	5	30/08/2020 01:44		0	0	0	0	0	0	0	0	0	0	0	0	0	0
1251	3	4	12	2d 14:41:36.29000	0d 04:05:37.53000	0.00323503	0.0122488	0.00079026	2.8099	D	5	30/08/2020 01:45		0	0	0	0	0	0	0	0	0	0	0	0	0	0
1252	3	4	12	2d 14:41:40.11000	0d 04:05:41.35000	0.00323587	0.0122512	0.00079026	2.7997	D	5	30/08/2020 01:45		0	0	0	0	0	0	0	0	0	0	0	0	0	0
1253	3	4	12	2d 14:41:43.90000	0d 04:05:45.14000	0.0032367	0.0122535	0.00079034	2.7893	D	5	30/08/2020 01:45		0	0	0	0	0	0	0	0	0	0	0	0	0	0
1254	3	4	12	2d 14:41:47.71000	0d 04:05:48.95000	0.00323754	0.0122558	0.00079026	2.7791	D	5	30/08/2020 01:45		0	0	0	0	0	0	0	0	0	0	0	0	0	0
1255	3	4	12	2d 14:41:51.38000	0d 04:05:52.62000	0.00323834	0.0122581	0.00079049	2.7689	D	5	30/08/2020 01:45		0	0	0	0	0	0	0	0	0	0	0	0	0	0
1256	3	4	12	2d 14:41:54.96000	0d 04:05:56.20000	0.00323913	0.0122602	0.00079042	2.7588	D	5	30/08/2020 01:45		0	0	0	0	0	0	0	0	0	0	0	0	0	0
1257	3	4	12	2d 14:41:58.46000	0d 04:05:59.70000	0.0032399	0.0122624	0.00079049	2.7486	D	5	30/08/2020 01:45		0	0	0	0	0	0	0	0	0	0	0	0	0	0
1258	3	4	12	2d 14:42:02.08000	0d 04:06:03.32000	0.00324069	0.0122645	0.00079011	2.7382	D	5	30/08/2020 01:45		0	0	0	0	0	0	0	0	0	0	0	0	0	0
1259	3	4	12	2d 14:42:05.62000	0d 04:06:06.86000	0.00324147	0.0122667	0.00079026	2.728	D	5	30/08/2020 01:45		0	0	0	0	0	0	0	0	0	0	0	0	0	0
1260	3	4	12	2d 14:42:09.07000	0d 04:06:10.31000	0.00324222	0.0122687	0.00079019	2.7178	D	5	30/08/2020 01:45		0	0	0	0	0	0	0	0	0	0	0	0	0	0
1261	3	4	12	2d 14:42:12.53000	0d 04:06:13.77000	0.00324298	0.0122708	0.00079026	2.7076	D	5	30/08/2020 01:45		0	0	0	0	0	0	0	0	0	0	0	0	0	0
1262	3	4	12	2d 14:42:16.01000	0d 04:06:17.25000	0.00324375	0.0122728	0.00079026	2.697	D	5	30/08/2020 01:45		0	0	0	0	0	0	0	0	0	0	0	0	0	0
1263	3	4	12	2d 14:42:19.38000	0d 04:06:20.62000	0.00324449	0.0122748	0.00079019	2.6868	D	5	30/08/2020 01:45		0	0	0	0	0	0	0	0	0	0	0	0	0	0
1264	3	4	12	2d 14:42:22.72000	0d 04:06:23.96000	0.00324522	0.0122768	0.00079019	2.6764	D	5	30/08/2020 01:45		0	0	0	0	0	0	0	0	0	0	0	0	0	0
1265	3	4	12	2d 14:42:25.94000	0d 04:06:27.18000	0.00324593	0.0122787	0.00079019	2.6662	D	5	30/08/2020 01:45		0	0	0	0	0	0	0	0	0	0	0	0	0	0
1266	3	4	12	2d 14:42:29.22000	0d 04:06:30.46000	0.00324665	0.0122806	0.00079019	2.6558	D	5	30/08/2020 01:45		0	0	0	0	0	0	0	0	0	0	0	0	0	0
1267	3	4	12	2d 14:42:32.39000	0d 04:06:33.63000	0.00324734	0.0122825	0.00079019	2.6456	D	5	30/08/2020 01:45		0	0	0	0	0	0	0	0	0	0	0	0	0	0
1268	3	4	12	2d 14:42:35.76000	0d 04:06:37.00000	0.00324808	0.0122844	0.00079019	2.6354	D	5	30/08/2020 01:46		0	0	0	0	0	0	0	0	0	0	0	0	0	0
1269	3	4	12	2d 14:42:38.93000	0d 04:06:40.17000	0.00324878	0.0122862	0.00079034	2.6247	D	5	30/08/2020 01:46		0	0	0	0	0	0	0	0	0	0	0	0	0	0
1270	3	4	12	2d 14:42:42.21000	0d 04:06:43.45000	0.0032495	0.0122881	0.00079004	2.6142	D	5	30/08/2020 01:46		0	0	0	0	0	0	0	0	0	0	0	0	0	0
1271	3	4	12	2d 14:42:45.29000	0d 04:06:46.53000	0.00325018	0.0122899	0.00079026	2.604	D	5	30/08/2020 01:46		0	0	0	0	0	0	0	0	0	0	0	0	0	0
1272	3	4	12	2d 14:42:48.44000	0d 04:06:49.68000	0.00325087	0.0122917	0.00079011	2.5934	D	5	30/08/2020 01:46		0	0	0	0	0	0	0	0	0	0	0	0	0	0
1273	3	4	12	2d 14:42:51.60000	0d 04:06:52.84000	0.00325156	0.0122935	0.00079019	2.5832	D	5	30/08/2020 01:46		0	0	0	0	0	0	0	0	0	0	0	0	0	0
1274	3	4	12	2d 14:42:54.63000	0d 04:06:55.87000	0.00325223	0.0122952	0.00079026	2.573	D	5	30/08/2020 01:46		0	0	0	0	0	0	0	0	0	0	0	0	0	0
1275	3	4	12	2d 14:42:57.66000	0d 04:06:58.90000	0.00325289	0.0122969	0.00079034	2.5626	D	5	30/08/2020 01:46		0	0	0	0	0	0	0	0	0	0	0	0	0	0
1276	3	4	12	2d 14:43:00.70000	0d 04:07:01.94000	0.00325356	0.0122986	0.00079026	2.5522	D	5	30/08/2020 01:46		0	0	0	0	0	0	0	0	0	0	0	0	0	0
1277	3	4	12	2d 14:43:03.68000	0d 04:07:04.92000	0.00325421	0.0123003	0.00079011	2.542	D	5	30/08/2020 01:46		0	0	0	0	0	0	0	0	0	0	0	0	0	0
1278	3	4	12	2d 14:43:06.67000	0d 04:07:07.91000	0.00325487	0.0123019	0.00079026	2.5318	D	5	30/08/2020 01:46		0	0	0	0	0	0	0	0	0	0	0	0	0	0
1279	3	4	12	2d 14:43:09.75000	0d 04:07:10.99000	0.00325554	0.0123036	0.00079026	2.5214	D	5	30/08/2020 01:46		0	0	0	0	0	0	0	0	0	0	0	0	0	0
1280	3	4	12	2d 14:43:12.66000	0d 04:07:13.90000	0.00325618	0.0123053	0.00079034	2.511	D	5	30/08/2020 01:46		0	0	0	0	0	0	0	0	0	0	0	0	0	0
1281	3	4	12	2d 14:43:15.42000	0d 04:07:16.66000	0.00325679	0.0123068	0.00079019	2.5005	D	5	30/08/2020 01:46		0	0	0	0	0	0	0	0	0	0	0	0	0	0
1282	3	4	12	2d 14:43:15.59000	0d 04:07:16.83000	0.00325683	0.0123069	0.00079011	2.5	D	133	30/08/2020 01:46		0	0	0	0	0	0	0	0	0	0	0	0	0	0
1283	3	4	13	2d 14:43:15.60000	0d 00:00:00.01000	0	0	0	2.6093	R	0	30/08/2020 01:46		0	0	0	0	0	0	0	0	0	0	0	0	0	0
1284	3	4	13	2d 14:43:17.60000	0d 00:00:02.01000	0	0	0	2.8379	R	1	30/08/2020 01:46		0	0	0	0	0	0	0	0	0	0	0	0	0	0
1285	3	4	13	2d 14:43:19.60000	0d 00:00:04.01000	0	0	0	2.9526	R	1	30/08/2020 01:46		0	0	0	0	0	0	0	0	0	0	0	0	0	0
1286	3	4	13	2d 14:43:21.60000	0d 00:00:06.01000	0	0	0	3.0404	R	1	30/08/2020 01:46		0	0	0	0	0	0	0	0	0	0	0	0	0	0
1287	3	4	13	2d 14:43:23.60000	0d 00:00:08.01000	0	0	0	3.1121	R	1	30/08/2020 01:46		0	0	0	0	0	0	0	0	0	0	0	0	0	0
1288	3	4	13	2d 14:43:25.59000	0d 00:00:10.00000	0	0	0	3.1717	R	129	30/08/2020 01:46		0	0	0	0	0	0	0	0	0	0	0	0	0	0
1289	4	5	9	2d 14:43:25.63000	0d 00:00:00.04000	0.00000001	0.00000003	0.00079187	3.3207	C	0	30/08/2020 01:46		0	0	0	0	0	0	0	0	0	0	0	0	0	0
1290	4	5	9	2d 14:43:25.79000	0d 00:00:00.20000	0.00000004	0.00000015	0.00079019	3.3509	C	5	30/08/2020 01:46		0	0	0	0	0	0	0	0	0	0	0	0	0	0
1291	4	5	9	2d 14:43:25.94000	0d 00:00:00.35000	0.00000008	0.00000026	0.00079019	3.371	C	5	30/08/2020 01:46		0	0	0	0	0	0	0	0	0	0	0	0	0	0
1292	4	5	9	2d 14:43:26.11000	0d 00:00:00.52000	0.00000011	0.00000038	0.00079019	3.3895	C	5	30/08/2020 01:46		0	0	0	0	0	0	0	0	0	0	0	0	0	0
1293	4	5	9	2d 14:43:26.30000	0d 00:00:00.71000	0.00000016	0.00000052	0.00079026	3.4073	C	5	30/08/2020 01:46		0	0	0	0	0	0	0	0	0	0	0	0	0	0
1294	4	5	9	2d 14:43:26.50000	0d 00:00:00.91000	0.0000002	0.00000067	0.00079019	3.4243	C	5	30/08/2020 01:46		0	0	0	0	0	0	0	0	0	0	0	0	0	0
1295	4	5	9	2d 14:43:26.71000	0d 00:00:01.12000	0.00000025	0.00000083	0.00079026	3.4408	C	5	30/08/2020 01:46		0	0	0	0	0	0	0	0	0	0	0	0	0	0
1296	4	5	9	2d 14:43:26.93000	0d 00:00:01.34000	0.00000029	0.000001	0.00079011	3.4568	C	5	30/08/2020 01:46		0	0	0	0	0	0	0	0	0	0	0	0	0	0
1297	4	5	9	2d 14:43:27.16000	0d 00:00:01.57000	0.00000034	0.00000117	0.00079034	3.4725	C	5	30/08/2020 01:46		0	0	0	0	0	0	0	0	0	0	0	0	0	0
1298	4	5	9	2d 14:43:27.40000	0d 00:00:01.81000	0.0000004	0.00000136	0.00079034	3.4881	C	5	30/08/2020 01:46		0	0	0	0	0	0	0	0	0	0	0	0	0	0
1299	4	5	9	2d 14:43:27.65000	0d 00:00:02.06000	0.00000045	0.00000155	0.00079019	3.503	C	5	30/08/2020 01:46		0	0	0	0	0	0	0	0	0	0	0	0	0	0
1300	4	5	9	2d 14:43:27.91000	0d 00:00:02.32000	0.00000051	0.00000175	0.00079034	3.518	C	5	30/08/2020 01:46		0	0	0	0	0	0	0	0	0	0	0	0	0	0
1301	4	5	9	2d 14:43:28.18000	0d 00:00:02.59000	0.00000057	0.00000196	0.00079019	3.5326	C	5	30/08/2020 01:46		0	0	0	0	0	0	0	0	0	0	0	0	0	0
1302	4	5	9	2d 14:43:28.46000	0d 00:00:02.87000	0.00000063	0.00000218	0.00079034	3.5468	C	5	30/08/2020 01:46		0	0	0	0	0	0	0	0	0	0	0	0	0	0
1303	4	5	9	2d 14:43:28.75000	0d 00:00:03.16000	0.00000069	0.0000024	0.00079034	3.5607	C	5	30/08/2020 01:46		0	0	0	0	0	0	0	0	0	0	0	0	0	0
1304	4	5	9	2d 14:43:29.06000	0d 00:00:03.47000	0.00000076	0.00000265	0.00079011	3.5746	C	5	30/08/2020 01:46		0	0	0	0	0	0	0	0	0	0	0	0	0	0
1305	4	5	9	2d 14:43:29.38000	0d 00:00:03.79000	0.00000083	0.0000029	0.00079004	3.588	C	5	30/08/2020 01:46		0	0	0	0	0	0	0	0	0	0	0	0	0	0
1306	4	5	9	2d 14:43:29.72000	0d 00:00:04.13000	0.00000091	0.00000317	0.00079026	3.6011	C	5	30/08/2020 01:46		0	0	0	0	0	0	0	0	0	0	0	0	0	0
1307	4	5	9	2d 14:43:30.09000	0d 00:00:04.50000	0.00000099	0.00000346	0.00079019	3.6141	C	5	30/08/2020 01:46		0	0	0	0	0	0	0	0	0	0	0	0	0	0
1308	4	5	9	2d 14:43:30.48000	0d 00:00:04.89000	0.00000107	0.00000377	0.00079019	3.6269	C	5	30/08/2020 01:46		0	0	0	0	0	0	0	0	0	0	0	0	0	0
1309	4	5	9	2d 14:43:30.92000	0d 00:00:05.33000	0.00000117	0.00000412	0.00079026	3.6393	C	5	30/08/2020 01:46		0	0	0	0	0	0	0	0	0	0	0	0	0	0
1310	4	5	9	2d 14:43:31.40000	0d 00:00:05.81000	0.00000127	0.0000045	0.00079026	3.6515	C	5	30/08/2020 01:46		0	0	0	0	0	0	0	0	0	0	0	0	0	0
1311	4	5	9	2d 14:43:31.95000	0d 00:00:06.36000	0.0000014	0.00000495	0.00078996	3.6631	C	5	30/08/2020 01:46		0	0	0	0	0	0	0	0	0	0	0	0	0	0
1312	4	5	9	2d 14:43:32.58000	0d 00:00:06.99000	0.00000153	0.00000545	0.00079004	3.6744	C	5	30/08/2020 01:47		0	0	0	0	0	0	0	0	0	0	0	0	0	0
1313	4	5	9	2d 14:43:33.35000	0d 00:00:07.76000	0.0000017	0.00000607	0.00079026	3.6855	C	5	30/08/2020 01:47		0	0	0	0	0	0	0	0	0	0	0	0	0	0
1314	4	5	9	2d 14:43:34.33000	0d 00:00:08.74000	0.00000192	0.00000687	0.00079026	3.6967	C	5	30/08/2020 01:47		0	0	0	0	0	0	0	0	0	0	0	0	0	0
1315	4	5	9	2d 14:43:35.72000	0d 00:00:10.13000	0.00000222	0.000008	0.00079019	3.7072	C	5	30/08/2020 01:47		0	0	0	0	0	0	0	0	0	0	0	0	0	0
1316	4	5	9	2d 14:43:37.71000	0d 00:00:12.12000	0.00000266	0.00000962	0.00079026	3.7176	C	5	30/08/2020 01:47		0	0	0	0	0	0	0	0	0	0	0	0	0	0
1317	4	5	9	2d 14:43:41.38000	0d 00:00:15.79000	0.00000347	0.00001262	0.00079011	3.7278	C	5	30/08/2020 01:47		0	0	0	0	0	0	0	0	0	0	0	0	0	0
1318	4	5	9	2d 14:44:31.28000	0d 00:01:05.69000	0.00001442	0.00005348	0.00079034	3.7177	C	5	30/08/2020 01:47		0	0	0	0	0	0	0	0	0	0	0	0	0	0
1319	4	5	9	2d 14:44:49.64000	0d 00:01:24.05000	0.00001845	0.00006845	0.00079019	3.7076	C	5	30/08/2020 01:48		0	0	0	0	0	0	0	0	0	0	0	0	0	0
1320	4	5	9	2d 14:45:17.17000	0d 00:01:51.58000	0.00002449	0.00009082	0.00079004	3.6976	C	5	30/08/2020 01:48		0	0	0	0	0	0	0	0	0	0	0	0	0	0
1321	4	5	9	2d 14:46:02.49000	0d 00:02:36.90000	0.00003444	0.00012755	0.00079019	3.6875	C	5	30/08/2020 01:49		0	0	0	0	0	0	0	0	0	0	0	0	0	0
1322	4	5	9	2d 14:51:02.49000	0d 00:07:36.90000	0.00010029	0.00036993	0.00079034	3.6788	C	1	30/08/2020 01:54		0	0	0	0	0	0	0	0	0	0	0	0	0	0
1323	4	5	9	2d 14:56:02.49000	0d 00:12:36.90000	0.00016615	0.00061226	0.00079049	3.6814	C	1	30/08/2020 01:59		0	0	0	0	0	0	0	0	0	0	0	0	0	0
1324	4	5	9	2d 15:01:02.49000	0d 00:17:36.90000	0.000232	0.0008548	0.00079019	3.6847	C	1	30/08/2020 02:04		0	0	0	0	0	0	0	0	0	0	0	0	0	0
1325	4	5	9	2d 15:06:02.49000	0d 00:22:36.90000	0.00029785	0.00109759	0.00079004	3.6889	C	1	30/08/2020 02:09		0	0	0	0	0	0	0	0	0	0	0	0	0	0
1326	4	5	9	2d 15:11:02.49000	0d 00:27:36.90000	0.00036371	0.00134064	0.00079026	3.6927	C	1	30/08/2020 02:14		0	0	0	0	0	0	0	0	0	0	0	0	0	0
1327	4	5	9	2d 15:16:02.49000	0d 00:32:36.90000	0.00042956	0.00158396	0.00079019	3.6968	C	1	30/08/2020 02:19		0	0	0	0	0	0	0	0	0	0	0	0	0	0
1328	4	5	9	2d 15:21:02.49000	0d 00:37:36.90000	0.00049541	0.00182756	0.00079011	3.7012	C	1	30/08/2020 02:24		0	0	0	0	0	0	0	0	0	0	0	0	0	0
1329	4	5	9	2d 15:26:02.49000	0d 00:42:36.90000	0.00056126	0.00207145	0.00079034	3.706	C	1	30/08/2020 02:29		0	0	0	0	0	0	0	0	0	0	0	0	0	0
1330	4	5	9	2d 15:31:02.49000	0d 00:47:36.90000	0.00062712	0.00231567	0.00079034	3.7107	C	1	30/08/2020 02:34		0	0	0	0	0	0	0	0	0	0	0	0	0	0
1331	4	5	9	2d 15:36:02.49000	0d 00:52:36.90000	0.00069297	0.00256023	0.00079042	3.7162	C	1	30/08/2020 02:39		0	0	0	0	0	0	0	0	0	0	0	0	0	0
1332	4	5	9	2d 15:41:02.49000	0d 00:57:36.90000	0.00075882	0.00280514	0.00079026	3.7218	C	1	30/08/2020 02:44		0	0	0	0	0	0	0	0	0	0	0	0	0	0
1333	4	5	9	2d 15:46:02.49000	0d 01:02:36.90000	0.00082468	0.00305042	0.00079042	3.7275	C	1	30/08/2020 02:49		0	0	0	0	0	0	0	0	0	0	0	0	0	0
1334	4	5	9	2d 15:51:02.49000	0d 01:07:36.90000	0.00089053	0.00329607	0.00079026	3.7328	C	1	30/08/2020 02:54		0	0	0	0	0	0	0	0	0	0	0	0	0	0
1335	4	5	9	2d 15:56:02.49000	0d 01:12:36.90000	0.00095638	0.00354208	0.00079034	3.7386	C	1	30/08/2020 02:59		0	0	0	0	0	0	0	0	0	0	0	0	0	0
1336	4	5	9	2d 16:01:02.49000	0d 01:17:36.90000	0.00102223	0.00378846	0.00079034	3.7438	C	1	30/08/2020 03:04		0	0	0	0	0	0	0	0	0	0	0	0	0	0
1337	4	5	9	2d 16:06:02.49000	0d 01:22:36.90000	0.00108809	0.00403518	0.00079004	3.7493	C	1	30/08/2020 03:09		0	0	0	0	0	0	0	0	0	0	0	0	0	0
1338	4	5	9	2d 16:11:02.49000	0d 01:27:36.90000	0.00115394	0.00428226	0.00079034	3.7546	C	1	30/08/2020 03:14		0	0	0	0	0	0	0	0	0	0	0	0	0	0
1339	4	5	9	2d 16:16:02.49000	0d 01:32:36.90000	0.00121979	0.0045297	0.00079057	3.76	C	1	30/08/2020 03:19		0	0	0	0	0	0	0	0	0	0	0	0	0	0
1340	4	5	9	2d 16:21:02.49000	0d 01:37:36.90000	0.00128565	0.00477748	0.00079019	3.7652	C	1	30/08/2020 03:24		0	0	0	0	0	0	0	0	0	0	0	0	0	0
1341	4	5	9	2d 16:26:02.49000	0d 01:42:36.90000	0.0013515	0.00502564	0.00079042	3.771	C	1	30/08/2020 03:29		0	0	0	0	0	0	0	0	0	0	0	0	0	0
1342	4	5	9	2d 16:31:02.49000	0d 01:47:36.90000	0.00141735	0.00527416	0.00079026	3.7769	C	1	30/08/2020 03:34		0	0	0	0	0	0	0	0	0	0	0	0	0	0
1343	4	5	9	2d 16:36:02.49000	0d 01:52:36.90000	0.0014832	0.00552308	0.00079034	3.7829	C	1	30/08/2020 03:39		0	0	0	0	0	0	0	0	0	0	0	0	0	0
1344	4	5	9	2d 16:41:02.49000	0d 01:57:36.90000	0.00154906	0.00577242	0.00079026	3.7896	C	1	30/08/2020 03:44		0	0	0	0	0	0	0	0	0	0	0	0	0	0
1345	4	5	9	2d 16:46:02.49000	0d 02:02:36.90000	0.00161491	0.0060222	0.00079026	3.7967	C	1	30/08/2020 03:49		0	0	0	0	0	0	0	0	0	0	0	0	0	0
1346	4	5	9	2d 16:51:02.49000	0d 02:07:36.90000	0.00168076	0.00627248	0.00079019	3.8045	C	1	30/08/2020 03:54		0	0	0	0	0	0	0	0	0	0	0	0	0	0
1347	4	5	9	2d 16:56:02.49000	0d 02:12:36.90000	0.00174662	0.00652329	0.00079034	3.8128	C	1	30/08/2020 03:59		0	0	0	0	0	0	0	0	0	0	0	0	0	0
1348	4	5	9	2d 17:01:02.49000	0d 02:17:36.90000	0.00181247	0.0067747	0.00079034	3.8224	C	1	30/08/2020 04:04		0	0	0	0	0	0	0	0	0	0	0	0	0	0
1349	4	5	9	2d 17:05:52.06000	0d 02:22:26.47000	0.00187603	0.00701798	0.00079011	3.8325	C	5	30/08/2020 04:09		0	0	0	0	0	0	0	0	0	0	0	0	0	0
1350	4	5	9	2d 17:10:14.78000	0d 02:26:49.19000	0.0019337	0.00723928	0.00079004	3.8427	C	5	30/08/2020 04:13		0	0	0	0	0	0	0	0	0	0	0	0	0	0
1351	4	5	9	2d 17:14:24.75000	0d 02:30:59.16000	0.00198857	0.0074504	0.00079011	3.8528	C	5	30/08/2020 04:17		0	0	0	0	0	0	0	0	0	0	0	0	0	0
1352	4	5	9	2d 17:18:11.93000	0d 02:34:46.34000	0.00203844	0.00764278	0.00079057	3.8628	C	5	30/08/2020 04:21		0	0	0	0	0	0	0	0	0	0	0	0	0	0
1353	4	5	9	2d 17:21:46.01000	0d 02:38:20.42000	0.00208543	0.00782454	0.00079026	3.8729	C	5	30/08/2020 04:25		0	0	0	0	0	0	0	0	0	0	0	0	0	0
1354	4	5	9	2d 17:25:11.05000	0d 02:41:45.46000	0.00213044	0.00799908	0.00079042	3.883	C	5	30/08/2020 04:28		0	0	0	0	0	0	0	0	0	0	0	0	0	0
1355	4	5	9	2d 17:28:26.14000	0d 02:45:00.55000	0.00217327	0.00816557	0.00079019	3.893	C	5	30/08/2020 04:31		0	0	0	0	0	0	0	0	0	0	0	0	0	0
1356	4	5	9	2d 17:31:39.62000	0d 02:48:14.03000	0.00221574	0.00833112	0.00079026	3.9031	C	5	30/08/2020 04:35		0	0	0	0	0	0	0	0	0	0	0	0	0	0
1357	4	5	9	2d 17:34:45.92000	0d 02:51:20.33000	0.00225663	0.00849094	0.00079011	3.9133	C	5	30/08/2020 04:38		0	0	0	0	0	0	0	0	0	0	0	0	0	0
1358	4	5	9	2d 17:37:49.56000	0d 02:54:23.97000	0.00229694	0.00864889	0.00079049	3.9234	C	5	30/08/2020 04:41		0	0	0	0	0	0	0	0	0	0	0	0	0	0
1359	4	5	9	2d 17:40:47.39000	0d 02:57:21.80000	0.00233598	0.00880224	0.00079042	3.9336	C	5	30/08/2020 04:44		0	0	0	0	0	0	0	0	0	0	0	0	0	0
1360	4	5	9	2d 17:43:42.57000	0d 03:00:16.98000	0.00237443	0.00895369	0.00079011	3.9437	C	5	30/08/2020 04:47		0	0	0	0	0	0	0	0	0	0	0	0	0	0
1361	4	5	9	2d 17:46:35.10000	0d 03:03:09.51000	0.0024123	0.00910323	0.00079004	3.9538	C	5	30/08/2020 04:50		0	0	0	0	0	0	0	0	0	0	0	0	0	0
1362	4	5	9	2d 17:49:24.67000	0d 03:05:59.08000	0.00244952	0.00925058	0.00079004	3.9638	C	5	30/08/2020 04:52		0	0	0	0	0	0	0	0	0	0	0	0	0	0
1363	4	5	9	2d 17:52:15.03000	0d 03:08:49.44000	0.00248692	0.009399	0.00079011	3.9741	C	5	30/08/2020 04:55		0	0	0	0	0	0	0	0	0	0	0	0	0	0
1364	4	5	9	2d 17:55:04.79000	0d 03:11:39.20000	0.00252418	0.00954727	0.00079026	3.9841	C	5	30/08/2020 04:58		0	0	0	0	0	0	0	0	0	0	0	0	0	0
1365	4	5	9	2d 17:57:50.95000	0d 03:14:25.36000	0.00256066	0.00969277	0.00079042	3.9942	C	5	30/08/2020 05:01		0	0	0	0	0	0	0	0	0	0	0	0	0	0
1366	4	5	9	2d 18:00:37.87000	0d 03:17:12.28000	0.0025973	0.0098393	0.00079026	4.0043	C	5	30/08/2020 05:04		0	0	0	0	0	0	0	0	0	0	0	0	0	0
1367	4	5	9	2d 18:03:22.28000	0d 03:19:56.69000	0.00263339	0.00998399	0.00079026	4.0143	C	5	30/08/2020 05:06		0	0	0	0	0	0	0	0	0	0	0	0	0	0
1368	4	5	9	2d 18:06:04.53000	0d 03:22:38.94000	0.002669	0.0101271	0.00079011	4.0244	C	5	30/08/2020 05:09		0	0	0	0	0	0	0	0	0	0	0	0	0	0
1369	4	5	9	2d 18:08:44.84000	0d 03:25:19.25000	0.00270419	0.0102689	0.00079019	4.0345	C	5	30/08/2020 05:12		0	0	0	0	0	0	0	0	0	0	0	0	0	0
1370	4	5	9	2d 18:11:22.17000	0d 03:27:56.58000	0.00273873	0.0104084	0.00079026	4.0446	C	5	30/08/2020 05:14		0	0	0	0	0	0	0	0	0	0	0	0	0	0
1371	4	5	9	2d 18:14:00.59000	0d 03:30:35.00000	0.0027735	0.0105493	0.00079011	4.0546	C	5	30/08/2020 05:17		0	0	0	0	0	0	0	0	0	0	0	0	0	0
1372	4	5	9	2d 18:16:36.83000	0d 03:33:11.24000	0.0028078	0.0106885	0.00079034	4.0647	C	5	30/08/2020 05:20		0	0	0	0	0	0	0	0	0	0	0	0	0	0
1373	4	5	9	2d 18:19:11.25000	0d 03:35:45.66000	0.0028417	0.0108264	0.00079011	4.0748	C	5	30/08/2020 05:22		0	0	0	0	0	0	0	0	0	0	0	0	0	0
1374	4	5	9	2d 18:21:42.97000	0d 03:38:17.38000	0.002875	0.0109623	0.00079026	4.0848	C	5	30/08/2020 05:25		0	0	0	0	0	0	0	0	0	0	0	0	0	0
1375	4	5	9	2d 18:24:12.63000	0d 03:40:47.04000	0.00290785	0.0110967	0.00079034	4.0949	C	5	30/08/2020 05:27		0	0	0	0	0	0	0	0	0	0	0	0	0	0
1376	4	5	9	2d 18:26:40.77000	0d 03:43:15.18000	0.00294037	0.01123	0.00079011	4.105	C	5	30/08/2020 05:30		0	0	0	0	0	0	0	0	0	0	0	0	0	0
1377	4	5	9	2d 18:29:07.13000	0d 03:45:41.54000	0.0029725	0.011362	0.00079026	4.1151	C	5	30/08/2020 05:32		0	0	0	0	0	0	0	0	0	0	0	0	0	0
1378	4	5	9	2d 18:31:30.24000	0d 03:48:04.65000	0.00300391	0.0114915	0.00079034	4.1251	C	5	30/08/2020 05:34		0	0	0	0	0	0	0	0	0	0	0	0	0	0
1379	4	5	9	2d 18:33:53.54000	0d 03:50:27.95000	0.00303537	0.0116214	0.00079019	4.1353	C	5	30/08/2020 05:37		0	0	0	0	0	0	0	0	0	0	0	0	0	0
1380	4	5	9	2d 18:36:17.14000	0d 03:52:51.55000	0.00306689	0.0117519	0.00079019	4.1454	C	5	30/08/2020 05:39		0	0	0	0	0	0	0	0	0	0	0	0	0	0
1381	4	5	9	2d 18:38:36.33000	0d 03:55:10.74000	0.00309744	0.0118787	0.00079011	4.1555	C	5	30/08/2020 05:42		0	0	0	0	0	0	0	0	0	0	0	0	0	0
1382	4	5	9	2d 18:40:53.90000	0d 03:57:28.31000	0.00312764	0.0120043	0.00079026	4.1656	C	5	30/08/2020 05:44		0	0	0	0	0	0	0	0	0	0	0	0	0	0
1383	4	5	9	2d 18:43:11.75000	0d 03:59:46.16000	0.0031579	0.0121305	0.00079034	4.1756	C	5	30/08/2020 05:46		0	0	0	0	0	0	0	0	0	0	0	0	0	0
1384	4	5	9	2d 18:45:28.92000	0d 04:02:03.33000	0.00318801	0.0122564	0.00079026	4.1857	C	5	30/08/2020 05:48		0	0	0	0	0	0	0	0	0	0	0	0	0	0
1385	4	5	9	2d 18:47:45.25000	0d 04:04:19.66000	0.00321794	0.0123818	0.00079026	4.1958	C	5	30/08/2020 05:51		0	0	0	0	0	0	0	0	0	0	0	0	0	0
1386	4	5	9	2d 18:48:41.12000	0d 04:05:15.53000	0.0032302	0.0124333	0.00079011	4.2	C	133	30/08/2020 05:52		0	0	0	0	0	0	0	0	0	0	0	0	0	0
1387	4	5	10	2d 18:48:41.13000	0d 00:00:00.01000	0.0032302	0.0124333	0.00083902	4.2	C	0	30/08/2020 05:52		0	0	0	0	0	0	0	0	0	0	0	0	0	0
1388	4	5	10	2d 18:48:55.57000	0d 00:00:14.45000	0.00323338	0.0124466	0.00073899	4.2004	C	4	30/08/2020 05:52		0	0	0	0	0	0	0	0	0	0	0	0	0	0
1389	4	5	10	2d 18:49:09.10000	0d 00:00:27.98000	0.00323597	0.0124575	0.0006389	4.2004	C	4	30/08/2020 05:52		0	0	0	0	0	0	0	0	0	0	0	0	0	0
1390	4	5	10	2d 18:49:26.89000	0d 00:00:45.77000	0.00323886	0.0124697	0.00053887	4.2002	C	4	30/08/2020 05:52		0	0	0	0	0	0	0	0	0	0	0	0	0	0
1391	4	5	10	2d 18:49:53.49000	0d 00:01:12.37000	0.00324246	0.0124848	0.00043885	4.2	C	4	30/08/2020 05:53		0	0	0	0	0	0	0	0	0	0	0	0	0	0
1392	4	5	10	2d 18:50:29.64000	0d 00:01:48.52000	0.00324634	0.0125011	0.00033883	4.2002	C	4	30/08/2020 05:53		0	0	0	0	0	0	0	0	0	0	0	0	0	0
1393	4	5	10	2d 18:51:20.53000	0d 00:02:39.41000	0.00325037	0.012518	0.00023873	4.2	C	4	30/08/2020 05:54		0	0	0	0	0	0	0	0	0	0	0	0	0	0
1394	4	5	10	2d 18:52:59.68000	0d 00:04:18.56000	0.0032554	0.0125392	0.0001387	4.2	C	4	30/08/2020 05:56		0	0	0	0	0	0	0	0	0	0	0	0	0	0
1395	4	5	10	2d 18:55:32.69000	0d 00:06:51.57000	0.00325983	0.0125578	0.00007904	4.2	C	132	30/08/2020 05:59		0	0	0	0	0	0	0	0	0	0	0	0	0	0
1396	4	5	11	2d 18:55:32.70000	0d 00:00:00.01000	0	0	0	4.1993	R	0	30/08/2020 05:59		0	0	0	0	0	0	0	0	0	0	0	0	0	0
1397	4	5	11	2d 18:55:34.70000	0d 00:00:02.01000	0	0	0	4.1993	R	1	30/08/2020 05:59		0	0	0	0	0	0	0	0	0	0	0	0	0	0
1398	4	5	11	2d 18:55:36.70000	0d 00:00:04.01000	0	0	0	4.1993	R	1	30/08/2020 05:59		0	0	0	0	0	0	0	0	0	0	0	0	0	0
1399	4	5	11	2d 18:55:38.70000	0d 00:00:06.01000	0	0	0	4.1993	R	1	30/08/2020 05:59		0	0	0	0	0	0	0	0	0	0	0	0	0	0
1400	4	5	11	2d 18:55:40.70000	0d 00:00:08.01000	0	0	0	4.1991	R	1	30/08/2020 05:59		0	0	0	0	0	0	0	0	0	0	0	0	0	0
1401	4	5	11	2d 18:55:42.69000	0d 00:00:10.00000	0	0	0	4.199	R	129	30/08/2020 05:59		0	0	0	0	0	0	0	0	0	0	0	0	0	0
1402	4	5	12	2d 18:55:42.73000	0d 00:00:00.04000	0.00000001	0.00000004	0.00079065	4.1935	D	0	30/08/2020 05:59		0	0	0	0	0	0	0	0	0	0	0	0	0	0
1403	4	5	12	2d 18:56:37.68000	0d 00:00:54.99000	0.00001207	0.00005054	0.00078996	4.1833	D	5	30/08/2020 06:00		0	0	0	0	0	0	0	0	0	0	0	0	0	0
1404	4	5	12	2d 18:58:29.40000	0d 00:02:46.71000	0.00003659	0.000153	0.00079011	4.1732	D	5	30/08/2020 06:01		0	0	0	0	0	0	0	0	0	0	0	0	0	0
1405	4	5	12	2d 19:00:26.69000	0d 00:04:44.00000	0.00006234	0.00026032	0.00079011	4.1631	D	5	30/08/2020 06:03		0	0	0	0	0	0	0	0	0	0	0	0	0	0
1406	4	5	12	2d 19:02:27.25000	0d 00:06:44.56000	0.0000888	0.00037036	0.00079019	4.153	D	5	30/08/2020 06:05		0	0	0	0	0	0	0	0	0	0	0	0	0	0
1407	4	5	12	2d 19:04:33.28000	0d 00:08:50.59000	0.00011647	0.00048512	0.00079019	4.143	D	5	30/08/2020 06:08		0	0	0	0	0	0	0	0	0	0	0	0	0	0
1408	4	5	12	2d 19:06:38.55000	0d 00:10:55.86000	0.00014397	0.00059891	0.00079026	4.1329	D	5	30/08/2020 06:10		0	0	0	0	0	0	0	0	0	0	0	0	0	0
1409	4	5	12	2d 19:08:47.40000	0d 00:13:04.71000	0.00017225	0.00071566	0.00079026	4.1228	D	5	30/08/2020 06:12		0	0	0	0	0	0	0	0	0	0	0	0	0	0
1410	4	5	12	2d 19:10:55.90000	0d 00:15:13.21000	0.00020046	0.00083182	0.00079042	4.1128	D	5	30/08/2020 06:14		0	0	0	0	0	0	0	0	0	0	0	0	0	0
1411	4	5	12	2d 19:13:08.59000	0d 00:17:25.90000	0.00022958	0.00095147	0.00079034	4.1027	D	5	30/08/2020 06:16		0	0	0	0	0	0	0	0	0	0	0	0	0	0
1412	4	5	12	2d 19:15:24.24000	0d 00:19:41.55000	0.00025936	0.00107349	0.00079011	4.0926	D	5	30/08/2020 06:18		0	0	0	0	0	0	0	0	0	0	0	0	0	0
1413	4	5	12	2d 19:17:40.64000	0d 00:21:57.95000	0.0002893	0.00119588	0.00079034	4.0826	D	5	30/08/2020 06:21		0	0	0	0	0	0	0	0	0	0	0	0	0	0
1414	4	5	12	2d 19:20:00.01000	0d 00:24:17.32000	0.0003199	0.00132062	0.00079057	4.0725	D	5	30/08/2020 06:23		0	0	0	0	0	0	0	0	0	0	0	0	0	0
1415	4	5	12	2d 19:22:21.56000	0d 00:26:38.87000	0.00035097	0.00144701	0.00079011	4.0623	D	5	30/08/2020 06:25		0	0	0	0	0	0	0	0	0	0	0	0	0	0
1416	4	5	12	2d 19:24:45.58000	0d 00:29:02.89000	0.00038258	0.00157528	0.00079034	4.0522	D	5	30/08/2020 06:28		0	0	0	0	0	0	0	0	0	0	0	0	0	0
1417	4	5	12	2d 19:27:12.49000	0d 00:31:29.80000	0.00041483	0.0017058	0.00079034	4.0421	D	5	30/08/2020 06:30		0	0	0	0	0	0	0	0	0	0	0	0	0	0
1418	4	5	12	2d 19:29:41.42000	0d 00:33:58.73000	0.00044752	0.00183779	0.00079026	4.0319	D	5	30/08/2020 06:33		0	0	0	0	0	0	0	0	0	0	0	0	0	0
1419	4	5	12	2d 19:32:14.61000	0d 00:36:31.92000	0.00048115	0.0019732	0.00079011	4.0218	D	5	30/08/2020 06:35		0	0	0	0	0	0	0	0	0	0	0	0	0	0
1420	4	5	12	2d 19:34:46.85000	0d 00:39:04.16000	0.00051457	0.00210743	0.00079011	4.0117	D	5	30/08/2020 06:38		0	0	0	0	0	0	0	0	0	0	0	0	0	0
1421	4	5	12	2d 19:37:19.95000	0d 00:41:37.26000	0.00054817	0.00224209	0.00079026	4.0017	D	5	30/08/2020 06:40		0	0	0	0	0	0	0	0	0	0	0	0	0	0
1422	4	5	12	2d 19:39:55.49000	0d 00:44:12.80000	0.00058231	0.00237855	0.00079019	3.9916	D	5	30/08/2020 06:43		0	0	0	0	0	0	0	0	0	0	0	0	0	0
1423	4	5	12	2d 19:42:32.89000	0d 00:46:50.20000	0.00061687	0.00251629	0.00079004	3.9815	D	5	30/08/2020 06:46		0	0	0	0	0	0	0	0	0	0	0	0	0	0
1424	4	5	12	2d 19:45:11.44000	0d 00:49:28.75000	0.00065167	0.0026547	0.00079026	3.9715	D	5	30/08/2020 06:48		0	0	0	0	0	0	0	0	0	0	0	0	0	0
1425	4	5	12	2d 19:47:52.20000	0d 00:52:09.51000	0.00068696	0.00279467	0.00079026	3.9614	D	5	30/08/2020 06:51		0	0	0	0	0	0	0	0	0	0	0	0	0	0
1426	4	5	12	2d 19:50:33.93000	0d 00:54:51.24000	0.00072246	0.00293513	0.00079011	3.9512	D	5	30/08/2020 06:54		0	0	0	0	0	0	0	0	0	0	0	0	0	0
1427	4	5	12	2d 19:53:20.30000	0d 00:57:37.61000	0.00075898	0.00307924	0.00079034	3.9411	D	5	30/08/2020 06:56		0	0	0	0	0	0	0	0	0	0	0	0	0	0
1428	4	5	12	2d 19:56:03.62000	0d 01:00:20.93000	0.00079483	0.00322036	0.00079019	3.931	D	5	30/08/2020 06:59		0	0	0	0	0	0	0	0	0	0	0	0	0	0
1429	4	5	12	2d 19:58:49.87000	0d 01:03:07.18000	0.00083132	0.00336363	0.00079026	3.921	D	5	30/08/2020 07:02		0	0	0	0	0	0	0	0	0	0	0	0	0	0
1430	4	5	12	2d 20:01:39.00000	0d 01:05:56.31000	0.00086845	0.00350902	0.00079042	3.9109	D	5	30/08/2020 07:05		0	0	0	0	0	0	0	0	0	0	0	0	0	0
1431	4	5	12	2d 20:04:29.66000	0d 01:08:46.97000	0.00090591	0.00365534	0.00079034	3.9008	D	5	30/08/2020 07:07		0	0	0	0	0	0	0	0	0	0	0	0	0	0
1432	4	5	12	2d 20:07:22.35000	0d 01:11:39.66000	0.00094382	0.00380303	0.00079042	3.8907	D	5	30/08/2020 07:10		0	0	0	0	0	0	0	0	0	0	0	0	0	0
1433	4	5	12	2d 20:10:21.33000	0d 01:14:38.64000	0.0009831	0.0039557	0.00079026	3.8805	D	5	30/08/2020 07:13		0	0	0	0	0	0	0	0	0	0	0	0	0	0
1434	4	5	12	2d 20:13:27.00000	0d 01:17:44.31000	0.00102386	0.00411366	0.00079026	3.8705	D	5	30/08/2020 07:16		0	0	0	0	0	0	0	0	0	0	0	0	0	0
1435	4	5	12	2d 20:16:35.63000	0d 01:20:52.94000	0.00106527	0.00427371	0.00079034	3.8604	D	5	30/08/2020 07:20		0	0	0	0	0	0	0	0	0	0	0	0	0	0
1436	4	5	12	2d 20:19:50.31000	0d 01:24:07.62000	0.001108	0.00443847	0.00079026	3.8502	D	5	30/08/2020 07:23		0	0	0	0	0	0	0	0	0	0	0	0	0	0
1437	4	5	12	2d 20:23:16.01000	0d 01:27:33.32000	0.00115315	0.00461209	0.00079042	3.8401	D	5	30/08/2020 07:26		0	0	0	0	0	0	0	0	0	0	0	0	0	0
1438	4	5	12	2d 20:26:51.08000	0d 01:31:08.39000	0.00120036	0.00479315	0.00079004	3.83	D	5	30/08/2020 07:30		0	0	0	0	0	0	0	0	0	0	0	0	0	0
1439	4	5	12	2d 20:30:36.86000	0d 01:34:54.17000	0.00124992	0.00498273	0.00079011	3.8199	D	5	30/08/2020 07:34		0	0	0	0	0	0	0	0	0	0	0	0	0	0
1440	4	5	12	2d 20:34:38.33000	0d 01:38:55.64000	0.00130293	0.00518494	0.00079019	3.8099	D	5	30/08/2020 07:38		0	0	0	0	0	0	0	0	0	0	0	0	0	0
1441	4	5	12	2d 20:39:03.60000	0d 01:43:20.91000	0.00136116	0.0054065	0.00079011	3.7998	D	5	30/08/2020 07:42		0	0	0	0	0	0	0	0	0	0	0	0	0	0
1442	4	5	12	2d 20:43:48.78000	0d 01:48:06.09000	0.00142376	0.00564405	0.00079026	3.7896	D	5	30/08/2020 07:47		0	0	0	0	0	0	0	0	0	0	0	0	0	0
1443	4	5	12	2d 20:48:48.78000	0d 01:53:06.09000	0.00148961	0.0058933	0.00079011	3.7801	D	1	30/08/2020 07:52		0	0	0	0	0	0	0	0	0	0	0	0	0	0
1444	4	5	12	2d 20:53:48.78000	0d 01:58:06.09000	0.00155546	0.00614194	0.00079011	3.7711	D	1	30/08/2020 07:57		0	0	0	0	0	0	0	0	0	0	0	0	0	0
1445	4	5	12	2d 20:58:48.78000	0d 02:03:06.09000	0.00162132	0.00639003	0.00079011	3.7633	D	1	30/08/2020 08:02		0	0	0	0	0	0	0	0	0	0	0	0	0	0
1446	4	5	12	2d 21:03:48.78000	0d 02:08:06.09000	0.00168717	0.00663761	0.00079034	3.7559	D	1	30/08/2020 08:07		0	0	0	0	0	0	0	0	0	0	0	0	0	0
1447	4	5	12	2d 21:08:48.78000	0d 02:13:06.09000	0.00175302	0.00688472	0.00079011	3.7488	D	1	30/08/2020 08:12		0	0	0	0	0	0	0	0	0	0	0	0	0	0
1448	4	5	12	2d 21:13:48.78000	0d 02:18:06.09000	0.00181888	0.00713137	0.00079026	3.7421	D	1	30/08/2020 08:17		0	0	0	0	0	0	0	0	0	0	0	0	0	0
1449	4	5	12	2d 21:18:48.78000	0d 02:23:06.09000	0.00188473	0.0073776	0.00079042	3.7357	D	1	30/08/2020 08:22		0	0	0	0	0	0	0	0	0	0	0	0	0	0
1450	4	5	12	2d 21:23:48.78000	0d 02:28:06.09000	0.00195058	0.0076234	0.00079019	3.7293	D	1	30/08/2020 08:27		0	0	0	0	0	0	0	0	0	0	0	0	0	0
1451	4	5	12	2d 21:28:48.78000	0d 02:33:06.09000	0.00201643	0.00786879	0.00079034	3.7232	D	1	30/08/2020 08:32		0	0	0	0	0	0	0	0	0	0	0	0	0	0
1452	4	5	12	2d 21:33:48.78000	0d 02:38:06.09000	0.00208229	0.00811377	0.00079034	3.7169	D	1	30/08/2020 08:37		0	0	0	0	0	0	0	0	0	0	0	0	0	0
1453	4	5	12	2d 21:38:48.78000	0d 02:43:06.09000	0.00214814	0.00835832	0.00079019	3.7102	D	1	30/08/2020 08:42		0	0	0	0	0	0	0	0	0	0	0	0	0	0
1454	4	5	12	2d 21:43:48.78000	0d 02:48:06.09000	0.00221399	0.00860245	0.00079019	3.7038	D	1	30/08/2020 08:47		0	0	0	0	0	0	0	0	0	0	0	0	0	0
1455	4	5	12	2d 21:48:48.78000	0d 02:53:06.09000	0.00227985	0.00884613	0.00079026	3.6968	D	1	30/08/2020 08:52		0	0	0	0	0	0	0	0	0	0	0	0	0	0
1456	4	5	12	2d 21:53:48.78000	0d 02:58:06.09000	0.0023457	0.00908934	0.00079019	3.6898	D	1	30/08/2020 08:57		0	0	0	0	0	0	0	0	0	0	0	0	0	0
1457	4	5	12	2d 21:58:48.78000	0d 03:03:06.09000	0.00241155	0.00933207	0.00079019	3.682	D	1	30/08/2020 09:02		0	0	0	0	0	0	0	0	0	0	0	0	0	0
1458	4	5	12	2d 22:03:48.78000	0d 03:08:06.09000	0.0024774	0.00957428	0.00079011	3.6739	D	1	30/08/2020 09:07		0	0	0	0	0	0	0	0	0	0	0	0	0	0
1459	4	5	12	2d 22:08:48.78000	0d 03:13:06.09000	0.00254326	0.00981593	0.00079026	3.6651	D	1	30/08/2020 09:12		0	0	0	0	0	0	0	0	0	0	0	0	0	0
1460	4	5	12	2d 22:13:48.78000	0d 03:18:06.09000	0.00260911	0.010057	0.00079026	3.6551	D	1	30/08/2020 09:17		0	0	0	0	0	0	0	0	0	0	0	0	0	0
1461	4	5	12	2d 22:18:16.12000	0d 03:22:33.43000	0.00266779	0.0102712	0.00079019	3.6451	D	5	30/08/2020 09:21		0	0	0	0	0	0	0	0	0	0	0	0	0	0
1462	4	5	12	2d 22:22:07.50000	0d 03:26:24.81000	0.00271858	0.0104561	0.00079019	3.635	D	5	30/08/2020 09:25		0	0	0	0	0	0	0	0	0	0	0	0	0	0
1463	4	5	12	2d 22:25:17.78000	0d 03:29:35.09000	0.00276035	0.0106077	0.00079019	3.6248	D	5	30/08/2020 09:28		0	0	0	0	0	0	0	0	0	0	0	0	0	0
1464	4	5	12	2d 22:27:53.30000	0d 03:32:10.61000	0.00279449	0.0107313	0.00079011	3.6147	D	5	30/08/2020 09:31		0	0	0	0	0	0	0	0	0	0	0	0	0	0
1465	4	5	12	2d 22:29:56.39000	0d 03:34:13.70000	0.00282151	0.0108288	0.00079026	3.6046	D	5	30/08/2020 09:33		0	0	0	0	0	0	0	0	0	0	0	0	0	0
1466	4	5	12	2d 22:31:36.27000	0d 03:35:53.58000	0.00284343	0.0109078	0.00079019	3.5946	D	5	30/08/2020 09:35		0	0	0	0	0	0	0	0	0	0	0	0	0	0
1467	4	5	12	2d 22:32:56.63000	0d 03:37:13.94000	0.00286107	0.0109711	0.00079011	3.5845	D	5	30/08/2020 09:36		0	0	0	0	0	0	0	0	0	0	0	0	0	0
1468	4	5	12	2d 22:34:03.07000	0d 03:38:20.38000	0.00287566	0.0110233	0.00079026	3.5744	D	5	30/08/2020 09:37		0	0	0	0	0	0	0	0	0	0	0	0	0	0
1469	4	5	12	2d 22:35:01.16000	0d 03:39:18.47000	0.00288841	0.0110688	0.00079034	3.5644	D	5	30/08/2020 09:38		0	0	0	0	0	0	0	0	0	0	0	0	0	0
1470	4	5	12	2d 22:35:49.64000	0d 03:40:06.95000	0.00289905	0.0111067	0.00079026	3.5541	D	5	30/08/2020 09:39		0	0	0	0	0	0	0	0	0	0	0	0	0	0
1471	4	5	12	2d 22:36:31.75000	0d 03:40:49.06000	0.0029083	0.0111395	0.00079019	3.5439	D	5	30/08/2020 09:40		0	0	0	0	0	0	0	0	0	0	0	0	0	0
1472	4	5	12	2d 22:37:10.16000	0d 03:41:27.47000	0.00291673	0.0111693	0.00079034	3.5338	D	5	30/08/2020 09:40		0	0	0	0	0	0	0	0	0	0	0	0	0	0
1473	4	5	12	2d 22:37:46.56000	0d 03:42:03.87000	0.00292472	0.0111975	0.00079019	3.5238	D	5	30/08/2020 09:41		0	0	0	0	0	0	0	0	0	0	0	0	0	0
1474	4	5	12	2d 22:38:18.64000	0d 03:42:35.95000	0.00293176	0.0112223	0.00079042	3.5137	D	5	30/08/2020 09:41		0	0	0	0	0	0	0	0	0	0	0	0	0	0
1475	4	5	12	2d 22:38:48.89000	0d 03:43:06.20000	0.0029384	0.0112456	0.00079042	3.5036	D	5	30/08/2020 09:42		0	0	0	0	0	0	0	0	0	0	0	0	0	0
1476	4	5	12	2d 22:39:17.72000	0d 03:43:35.03000	0.00294473	0.0112678	0.00079019	3.4934	D	5	30/08/2020 09:42		0	0	0	0	0	0	0	0	0	0	0	0	0	0
1477	4	5	12	2d 22:39:45.63000	0d 03:44:02.94000	0.00295085	0.0112891	0.00079011	3.4833	D	5	30/08/2020 09:43		0	0	0	0	0	0	0	0	0	0	0	0	0	0
1478	4	5	12	2d 22:40:10.16000	0d 03:44:27.47000	0.00295624	0.0113079	0.00079019	3.4731	D	5	30/08/2020 09:43		0	0	0	0	0	0	0	0	0	0	0	0	0	0
1479	4	5	12	2d 22:40:34.47000	0d 03:44:51.78000	0.00296158	0.0113264	0.00079011	3.463	D	5	30/08/2020 09:44		0	0	0	0	0	0	0	0	0	0	0	0	0	0
1480	4	5	12	2d 22:41:03.68000	0d 03:45:20.99000	0.00296799	0.0113485	0.00079019	3.4528	D	5	30/08/2020 09:44		0	0	0	0	0	0	0	0	0	0	0	0	0	0
1481	4	5	12	2d 22:41:45.23000	0d 03:46:02.54000	0.00297711	0.01138	0.00079019	3.4427	D	5	30/08/2020 09:45		0	0	0	0	0	0	0	0	0	0	0	0	0	0
1482	4	5	12	2d 22:42:32.66000	0d 03:46:49.97000	0.00298752	0.0114158	0.00079011	3.4325	D	5	30/08/2020 09:46		0	0	0	0	0	0	0	0	0	0	0	0	0	0
1483	4	5	12	2d 22:43:52.16000	0d 03:48:09.47000	0.00300497	0.0114756	0.00079019	3.4224	D	5	30/08/2020 09:47		0	0	0	0	0	0	0	0	0	0	0	0	0	0
1484	4	5	12	2d 22:45:14.11000	0d 03:49:31.42000	0.00302296	0.0115371	0.00079034	3.4124	D	5	30/08/2020 09:48		0	0	0	0	0	0	0	0	0	0	0	0	0	0
1485	4	5	12	2d 22:46:48.47000	0d 03:51:05.78000	0.00304367	0.0116076	0.00079019	3.4023	D	5	30/08/2020 09:50		0	0	0	0	0	0	0	0	0	0	0	0	0	0
1486	4	5	12	2d 22:48:34.82000	0d 03:52:52.13000	0.00306702	0.011687	0.00079034	3.3921	D	5	30/08/2020 09:52		0	0	0	0	0	0	0	0	0	0	0	0	0	0
1487	4	5	12	2d 22:50:08.70000	0d 03:54:26.01000	0.00308762	0.0117568	0.00079034	3.382	D	5	30/08/2020 09:53		0	0	0	0	0	0	0	0	0	0	0	0	0	0
1488	4	5	12	2d 22:51:19.82000	0d 03:55:37.13000	0.00310324	0.0118095	0.00079011	3.3719	D	5	30/08/2020 09:54		0	0	0	0	0	0	0	0	0	0	0	0	0	0
1489	4	5	12	2d 22:52:18.06000	0d 03:56:35.37000	0.00311602	0.0118525	0.00079019	3.3617	D	5	30/08/2020 09:55		0	0	0	0	0	0	0	0	0	0	0	0	0	0
1490	4	5	12	2d 22:53:07.31000	0d 03:57:24.62000	0.00312683	0.0118888	0.00079049	3.3515	D	5	30/08/2020 09:56		0	0	0	0	0	0	0	0	0	0	0	0	0	0
1491	4	5	12	2d 22:53:44.80000	0d 03:58:02.11000	0.00313506	0.0119164	0.00079042	3.3414	D	5	30/08/2020 09:57		0	0	0	0	0	0	0	0	0	0	0	0	0	0
1492	4	5	12	2d 22:54:16.33000	0d 03:58:33.64000	0.00314198	0.0119395	0.00079019	3.3313	D	5	30/08/2020 09:57		0	0	0	0	0	0	0	0	0	0	0	0	0	0
1493	4	5	12	2d 22:54:44.46000	0d 03:59:01.77000	0.00314816	0.01196	0.00079034	3.3211	D	5	30/08/2020 09:58		0	0	0	0	0	0	0	0	0	0	0	0	0	0
1494	4	5	12	2d 22:55:08.80000	0d 03:59:26.11000	0.0031535	0.0119777	0.00079034	3.3111	D	5	30/08/2020 09:58		0	0	0	0	0	0	0	0	0	0	0	0	0	0
1495	4	5	12	2d 22:55:30.51000	0d 03:59:47.82000	0.00315826	0.0119935	0.00079026	3.3007	D	5	30/08/2020 09:58		0	0	0	0	0	0	0	0	0	0	0	0	0	0
1496	4	5	12	2d 22:55:50.22000	0d 04:00:07.53000	0.00316259	0.0120077	0.00079019	3.2906	D	5	30/08/2020 09:59		0	0	0	0	0	0	0	0	0	0	0	0	0	0
1497	4	5	12	2d 22:56:07.25000	0d 04:00:24.56000	0.00316633	0.01202	0.00079019	3.2805	D	5	30/08/2020 09:59		0	0	0	0	0	0	0	0	0	0	0	0	0	0
1498	4	5	12	2d 22:56:22.91000	0d 04:00:40.22000	0.00316977	0.0120313	0.00079019	3.2705	D	5	30/08/2020 09:59		0	0	0	0	0	0	0	0	0	0	0	0	0	0
1499	4	5	12	2d 22:56:37.52000	0d 04:00:54.83000	0.00317297	0.0120418	0.00079019	3.2604	D	5	30/08/2020 10:00		0	0	0	0	0	0	0	0	0	0	0	0	0	0
1500	4	5	12	2d 22:56:51.12000	0d 04:01:08.43000	0.00317596	0.0120515	0.00079034	3.2503	D	5	30/08/2020 10:00		0	0	0	0	0	0	0	0	0	0	0	0	0	0
1501	4	5	12	2d 22:57:04.36000	0d 04:01:21.67000	0.00317887	0.0120609	0.00079019	3.2403	D	5	30/08/2020 10:00		0	0	0	0	0	0	0	0	0	0	0	0	0	0
1502	4	5	12	2d 22:57:16.21000	0d 04:01:33.52000	0.00318147	0.0120693	0.00079019	3.23	D	5	30/08/2020 10:00		0	0	0	0	0	0	0	0	0	0	0	0	0	0
1503	4	5	12	2d 22:57:27.12000	0d 04:01:44.43000	0.00318386	0.012077	0.00079026	3.2198	D	5	30/08/2020 10:00		0	0	0	0	0	0	0	0	0	0	0	0	0	0
1504	4	5	12	2d 22:57:37.69000	0d 04:01:55.00000	0.00318618	0.0120845	0.00079004	3.2096	D	5	30/08/2020 10:01		0	0	0	0	0	0	0	0	0	0	0	0	0	0
1505	4	5	12	2d 22:57:47.59000	0d 04:02:04.90000	0.00318835	0.0120915	0.00079026	3.1995	D	5	30/08/2020 10:01		0	0	0	0	0	0	0	0	0	0	0	0	0	0
1506	4	5	12	2d 22:57:57.28000	0d 04:02:14.59000	0.00319048	0.0120983	0.00079026	3.1894	D	5	30/08/2020 10:01		0	0	0	0	0	0	0	0	0	0	0	0	0	0
1507	4	5	12	2d 22:58:06.30000	0d 04:02:23.61000	0.00319246	0.0121046	0.00079011	3.1792	D	5	30/08/2020 10:01		0	0	0	0	0	0	0	0	0	0	0	0	0	0
1508	4	5	12	2d 22:58:15.10000	0d 04:02:32.41000	0.00319439	0.0121107	0.00079019	3.1691	D	5	30/08/2020 10:01		0	0	0	0	0	0	0	0	0	0	0	0	0	0
1509	4	5	12	2d 22:58:23.53000	0d 04:02:40.84000	0.00319624	0.0121166	0.00079026	3.1591	D	5	30/08/2020 10:01		0	0	0	0	0	0	0	0	0	0	0	0	0	0
1510	4	5	12	2d 22:58:31.61000	0d 04:02:48.92000	0.00319802	0.0121222	0.00079019	3.149	D	5	30/08/2020 10:02		0	0	0	0	0	0	0	0	0	0	0	0	0	0
1511	4	5	12	2d 22:58:39.31000	0d 04:02:56.62000	0.00319971	0.0121275	0.00079065	3.1389	D	5	30/08/2020 10:02		0	0	0	0	0	0	0	0	0	0	0	0	0	0
1512	4	5	12	2d 22:58:47.01000	0d 04:03:04.32000	0.0032014	0.0121328	0.00079026	3.1284	D	5	30/08/2020 10:02		0	0	0	0	0	0	0	0	0	0	0	0	0	0
1513	4	5	12	2d 22:58:54.46000	0d 04:03:11.77000	0.00320303	0.0121379	0.00079019	3.1183	D	5	30/08/2020 10:02		0	0	0	0	0	0	0	0	0	0	0	0	0	0
1514	4	5	12	2d 22:59:01.70000	0d 04:03:19.01000	0.00320462	0.0121428	0.00079019	3.108	D	5	30/08/2020 10:02		0	0	0	0	0	0	0	0	0	0	0	0	0	0
1515	4	5	12	2d 22:59:08.68000	0d 04:03:25.99000	0.00320615	0.0121476	0.00079026	3.0976	D	5	30/08/2020 10:02		0	0	0	0	0	0	0	0	0	0	0	0	0	0
1516	4	5	12	2d 22:59:15.50000	0d 04:03:32.81000	0.00320765	0.0121522	0.00079011	3.0875	D	5	30/08/2020 10:02		0	0	0	0	0	0	0	0	0	0	0	0	0	0
1517	4	5	12	2d 22:59:22.02000	0d 04:03:39.33000	0.00320908	0.0121566	0.00079011	3.0773	D	5	30/08/2020 10:02		0	0	0	0	0	0	0	0	0	0	0	0	0	0
1518	4	5	12	2d 22:59:28.51000	0d 04:03:45.82000	0.00321051	0.012161	0.00079034	3.0669	D	5	30/08/2020 10:02		0	0	0	0	0	0	0	0	0	0	0	0	0	0
1519	4	5	12	2d 22:59:35.05000	0d 04:03:52.36000	0.00321194	0.0121654	0.00079011	3.0565	D	5	30/08/2020 10:03		0	0	0	0	0	0	0	0	0	0	0	0	0	0
1520	4	5	12	2d 22:59:41.15000	0d 04:03:58.46000	0.00321328	0.0121695	0.00079019	3.0463	D	5	30/08/2020 10:03		0	0	0	0	0	0	0	0	0	0	0	0	0	0
1521	4	5	12	2d 22:59:46.75000	0d 04:04:04.06000	0.00321451	0.0121732	0.00079026	3.0361	D	5	30/08/2020 10:03		0	0	0	0	0	0	0	0	0	0	0	0	0	0
1522	4	5	12	2d 22:59:52.52000	0d 04:04:09.83000	0.00321578	0.0121771	0.00079004	3.0259	D	5	30/08/2020 10:03		0	0	0	0	0	0	0	0	0	0	0	0	0	0
1523	4	5	12	2d 22:59:58.09000	0d 04:04:15.40000	0.003217	0.0121807	0.00079034	3.0156	D	5	30/08/2020 10:03		0	0	0	0	0	0	0	0	0	0	0	0	0	0
1524	4	5	12	2d 23:00:03.54000	0d 04:04:20.85000	0.0032182	0.0121843	0.00079026	3.0053	D	5	30/08/2020 10:03		0	0	0	0	0	0	0	0	0	0	0	0	0	0
1525	4	5	12	2d 23:00:09.01000	0d 04:04:26.32000	0.0032194	0.0121879	0.00079026	2.9947	D	5	30/08/2020 10:03		0	0	0	0	0	0	0	0	0	0	0	0	0	0
1526	4	5	12	2d 23:00:14.32000	0d 04:04:31.63000	0.00322056	0.0121914	0.00079026	2.9841	D	5	30/08/2020 10:03		0	0	0	0	0	0	0	0	0	0	0	0	0	0
1527	4	5	12	2d 23:00:19.69000	0d 04:04:37.00000	0.00322174	0.0121949	0.00079019	2.974	D	5	30/08/2020 10:03		0	0	0	0	0	0	0	0	0	0	0	0	0	0
1528	4	5	12	2d 23:00:24.52000	0d 04:04:41.83000	0.0032228	0.0121981	0.00079042	2.9639	D	5	30/08/2020 10:03		0	0	0	0	0	0	0	0	0	0	0	0	0	0
1529	4	5	12	2d 23:00:29.61000	0d 04:04:46.92000	0.00322392	0.0122014	0.00079034	2.9537	D	5	30/08/2020 10:03		0	0	0	0	0	0	0	0	0	0	0	0	0	0
1530	4	5	12	2d 23:00:34.10000	0d 04:04:51.41000	0.00322491	0.0122043	0.00079019	2.9436	D	5	30/08/2020 10:04		0	0	0	0	0	0	0	0	0	0	0	0	0	0
1531	4	5	12	2d 23:00:38.74000	0d 04:04:56.05000	0.00322592	0.0122073	0.00079042	2.9335	D	5	30/08/2020 10:04		0	0	0	0	0	0	0	0	0	0	0	0	0	0
1532	4	5	12	2d 23:00:43.23000	0d 04:05:00.54000	0.00322691	0.0122102	0.00079042	2.9233	D	5	30/08/2020 10:04		0	0	0	0	0	0	0	0	0	0	0	0	0	0
1533	4	5	12	2d 23:00:47.57000	0d 04:05:04.88000	0.00322786	0.012213	0.00079011	2.9133	D	5	30/08/2020 10:04		0	0	0	0	0	0	0	0	0	0	0	0	0	0
1534	4	5	12	2d 23:00:51.84000	0d 04:05:09.15000	0.0032288	0.0122157	0.00079026	2.9032	D	5	30/08/2020 10:04		0	0	0	0	0	0	0	0	0	0	0	0	0	0
1535	4	5	12	2d 23:00:56.22000	0d 04:05:13.53000	0.00322976	0.0122185	0.00079042	2.8927	D	5	30/08/2020 10:04		0	0	0	0	0	0	0	0	0	0	0	0	0	0
1536	4	5	12	2d 23:01:00.70000	0d 04:05:18.01000	0.00323074	0.0122213	0.00079011	2.8824	D	5	30/08/2020 10:04		0	0	0	0	0	0	0	0	0	0	0	0	0	0
1537	4	5	12	2d 23:01:04.96000	0d 04:05:22.27000	0.00323168	0.012224	0.00079034	2.8724	D	5	30/08/2020 10:04		0	0	0	0	0	0	0	0	0	0	0	0	0	0
1538	4	5	12	2d 23:01:09.13000	0d 04:05:26.44000	0.00323259	0.0122266	0.00079019	2.8623	D	5	30/08/2020 10:04		0	0	0	0	0	0	0	0	0	0	0	0	0	0
1539	4	5	12	2d 23:01:13.19000	0d 04:05:30.50000	0.00323349	0.0122292	0.00079019	2.8522	D	5	30/08/2020 10:04		0	0	0	0	0	0	0	0	0	0	0	0	0	0
1540	4	5	12	2d 23:01:17.34000	0d 04:05:34.65000	0.0032344	0.0122318	0.00079019	2.8418	D	5	30/08/2020 10:04		0	0	0	0	0	0	0	0	0	0	0	0	0	0
1541	4	5	12	2d 23:01:21.46000	0d 04:05:38.77000	0.0032353	0.0122343	0.00079026	2.8318	D	5	30/08/2020 10:04		0	0	0	0	0	0	0	0	0	0	0	0	0	0
1542	4	5	12	2d 23:01:25.45000	0d 04:05:42.76000	0.00323618	0.0122368	0.00079034	2.8215	D	5	30/08/2020 10:04		0	0	0	0	0	0	0	0	0	0	0	0	0	0
1543	4	5	12	2d 23:01:29.39000	0d 04:05:46.70000	0.00323704	0.0122392	0.00079011	2.8112	D	5	30/08/2020 10:04		0	0	0	0	0	0	0	0	0	0	0	0	0	0
1544	4	5	12	2d 23:01:33.51000	0d 04:05:50.82000	0.00323795	0.0122418	0.00079019	2.8008	D	5	30/08/2020 10:05		0	0	0	0	0	0	0	0	0	0	0	0	0	0
1545	4	5	12	2d 23:01:37.39000	0d 04:05:54.70000	0.0032388	0.0122442	0.00079004	2.7906	D	5	30/08/2020 10:05		0	0	0	0	0	0	0	0	0	0	0	0	0	0
1546	4	5	12	2d 23:01:41.33000	0d 04:05:58.64000	0.00323966	0.0122466	0.00079004	2.7805	D	5	30/08/2020 10:05		0	0	0	0	0	0	0	0	0	0	0	0	0	0
1547	4	5	12	2d 23:01:45.11000	0d 04:06:02.42000	0.00324049	0.0122489	0.00079019	2.7704	D	5	30/08/2020 10:05		0	0	0	0	0	0	0	0	0	0	0	0	0	0
1548	4	5	12	2d 23:01:48.93000	0d 04:06:06.24000	0.00324133	0.0122512	0.00079019	2.7601	D	5	30/08/2020 10:05		0	0	0	0	0	0	0	0	0	0	0	0	0	0
1549	4	5	12	2d 23:01:52.67000	0d 04:06:09.98000	0.00324215	0.0122535	0.00079042	2.7498	D	5	30/08/2020 10:05		0	0	0	0	0	0	0	0	0	0	0	0	0	0
1550	4	5	12	2d 23:01:56.34000	0d 04:06:13.65000	0.00324296	0.0122557	0.00079019	2.7398	D	5	30/08/2020 10:05		0	0	0	0	0	0	0	0	0	0	0	0	0	0
1551	4	5	12	2d 23:01:59.80000	0d 04:06:17.11000	0.00324372	0.0122577	0.00079019	2.7297	D	5	30/08/2020 10:05		0	0	0	0	0	0	0	0	0	0	0	0	0	0
1552	4	5	12	2d 23:02:03.37000	0d 04:06:20.68000	0.0032445	0.0122599	0.00079026	2.7195	D	5	30/08/2020 10:05		0	0	0	0	0	0	0	0	0	0	0	0	0	0
1553	4	5	12	2d 23:02:06.86000	0d 04:06:24.17000	0.00324527	0.012262	0.00079019	2.7092	D	5	30/08/2020 10:05		0	0	0	0	0	0	0	0	0	0	0	0	0	0
1554	4	5	12	2d 23:02:10.31000	0d 04:06:27.62000	0.00324602	0.012264	0.00079042	2.6992	D	5	30/08/2020 10:05		0	0	0	0	0	0	0	0	0	0	0	0	0	0
1555	4	5	12	2d 23:02:13.75000	0d 04:06:31.06000	0.00324678	0.012266	0.00079034	2.6889	D	5	30/08/2020 10:05		0	0	0	0	0	0	0	0	0	0	0	0	0	0
1556	4	5	12	2d 23:02:17.21000	0d 04:06:34.52000	0.00324754	0.0122681	0.00079004	2.6783	D	5	30/08/2020 10:05		0	0	0	0	0	0	0	0	0	0	0	0	0	0
1557	4	5	12	2d 23:02:20.68000	0d 04:06:37.99000	0.0032483	0.0122701	0.00079026	2.668	D	5	30/08/2020 10:05		0	0	0	0	0	0	0	0	0	0	0	0	0	0
1558	4	5	12	2d 23:02:23.97000	0d 04:06:41.28000	0.00324902	0.012272	0.00079042	2.6578	D	5	30/08/2020 10:05		0	0	0	0	0	0	0	0	0	0	0	0	0	0
1559	4	5	12	2d 23:02:27.22000	0d 04:06:44.53000	0.00324974	0.0122739	0.00078988	2.6476	D	5	30/08/2020 10:05		0	0	0	0	0	0	0	0	0	0	0	0	0	0
1560	4	5	12	2d 23:02:30.48000	0d 04:06:47.79000	0.00325045	0.0122758	0.00079019	2.6374	D	5	30/08/2020 10:05		0	0	0	0	0	0	0	0	0	0	0	0	0	0
1561	4	5	12	2d 23:02:33.69000	0d 04:06:51.00000	0.00325116	0.0122777	0.00079026	2.6271	D	5	30/08/2020 10:06		0	0	0	0	0	0	0	0	0	0	0	0	0	0
1562	4	5	12	2d 23:02:36.84000	0d 04:06:54.15000	0.00325185	0.0122795	0.00079026	2.6169	D	5	30/08/2020 10:06		0	0	0	0	0	0	0	0	0	0	0	0	0	0
1563	4	5	12	2d 23:02:40.02000	0d 04:06:57.33000	0.00325255	0.0122813	0.00079042	2.6065	D	5	30/08/2020 10:06		0	0	0	0	0	0	0	0	0	0	0	0	0	0
1564	4	5	12	2d 23:02:43.17000	0d 04:07:00.48000	0.00325324	0.0122831	0.00079065	2.5962	D	5	30/08/2020 10:06		0	0	0	0	0	0	0	0	0	0	0	0	0	0
1565	4	5	12	2d 23:02:46.31000	0d 04:07:03.62000	0.00325393	0.0122849	0.00079026	2.5858	D	5	30/08/2020 10:06		0	0	0	0	0	0	0	0	0	0	0	0	0	0
1566	4	5	12	2d 23:02:49.40000	0d 04:07:06.71000	0.0032546	0.0122867	0.00079042	2.5756	D	5	30/08/2020 10:06		0	0	0	0	0	0	0	0	0	0	0	0	0	0
1567	4	5	12	2d 23:02:52.38000	0d 04:07:09.69000	0.00325526	0.0122883	0.00079026	2.5652	D	5	30/08/2020 10:06		0	0	0	0	0	0	0	0	0	0	0	0	0	0
1568	4	5	12	2d 23:02:55.44000	0d 04:07:12.75000	0.00325593	0.0122901	0.00079026	2.555	D	5	30/08/2020 10:06		0	0	0	0	0	0	0	0	0	0	0	0	0	0
1569	4	5	12	2d 23:02:58.43000	0d 04:07:15.74000	0.00325659	0.0122917	0.00079026	2.5446	D	5	30/08/2020 10:06		0	0	0	0	0	0	0	0	0	0	0	0	0	0
1570	4	5	12	2d 23:03:01.43000	0d 04:07:18.74000	0.00325725	0.0122934	0.00079026	2.5344	D	5	30/08/2020 10:06		0	0	0	0	0	0	0	0	0	0	0	0	0	0
1571	4	5	12	2d 23:03:04.38000	0d 04:07:21.69000	0.00325789	0.012295	0.00079042	2.5238	D	5	30/08/2020 10:06		0	0	0	0	0	0	0	0	0	0	0	0	0	0
1572	4	5	12	2d 23:03:07.34000	0d 04:07:24.65000	0.00325854	0.0122967	0.00079026	2.5136	D	5	30/08/2020 10:06		0	0	0	0	0	0	0	0	0	0	0	0	0	0
1573	4	5	12	2d 23:03:10.27000	0d 04:07:27.58000	0.00325919	0.0122983	0.00079004	2.5032	D	5	30/08/2020 10:06		0	0	0	0	0	0	0	0	0	0	0	0	0	0
1574	4	5	12	2d 23:03:11.15000	0d 04:07:28.46000	0.00325938	0.0122988	0.00079011	2.5	D	133	30/08/2020 10:06		0	0	0	0	0	0	0	0	0	0	0	0	0	0
1575	4	5	13	2d 23:03:11.16000	0d 00:00:00.01000	0	0	0	2.6252	R	0	30/08/2020 10:06		0	0	0	0	0	0	0	0	0	0	0	0	0	0
1576	4	5	13	2d 23:03:13.16000	0d 00:00:02.01000	0	0	0	2.8215	R	1	30/08/2020 10:06		0	0	0	0	0	0	0	0	0	0	0	0	0	0
1577	4	5	13	2d 23:03:15.16000	0d 00:00:04.01000	0	0	0	2.9339	R	1	30/08/2020 10:06		0	0	0	0	0	0	0	0	0	0	0	0	0	0
1578	4	5	13	2d 23:03:17.16000	0d 00:00:06.01000	0	0	0	3.0204	R	1	30/08/2020 10:06		0	0	0	0	0	0	0	0	0	0	0	0	0	0
1579	4	5	13	2d 23:03:19.16000	0d 00:00:08.01000	0	0	0	3.0918	R	1	30/08/2020 10:06		0	0	0	0	0	0	0	0	0	0	0	0	0	0
1580	4	5	13	2d 23:03:21.15000	0d 00:00:10.00000	0	0	0	3.1514	R	129	30/08/2020 10:06		0	0	0	0	0	0	0	0	0	0	0	0	0	0
1581	5	6	9	2d 23:03:21.18000	0d 00:00:00.03000	0.00000001	0.00000002	0.00079263	3.3031	C	0	30/08/2020 10:06		0	0	0	0	0	0	0	0	0	0	0	0	0	0
1582	5	6	9	2d 23:03:21.34000	0d 00:00:00.19000	0.00000004	0.00000014	0.00079026	3.3262	C	5	30/08/2020 10:06		0	0	0	0	0	0	0	0	0	0	0	0	0	0
1583	5	6	9	2d 23:03:21.51000	0d 00:00:00.36000	0.00000008	0.00000026	0.00079034	3.346	C	5	30/08/2020 10:06		0	0	0	0	0	0	0	0	0	0	0	0	0	0
1584	5	6	9	2d 23:03:21.69000	0d 00:00:00.54000	0.00000012	0.00000039	0.00079034	3.3635	C	5	30/08/2020 10:06		0	0	0	0	0	0	0	0	0	0	0	0	0	0
1585	5	6	9	2d 23:03:21.89000	0d 00:00:00.74000	0.00000016	0.00000054	0.00079011	3.3811	C	5	30/08/2020 10:06		0	0	0	0	0	0	0	0	0	0	0	0	0	0
1586	5	6	9	2d 23:03:22.10000	0d 00:00:00.95000	0.00000021	0.0000007	0.00079034	3.3979	C	5	30/08/2020 10:06		0	0	0	0	0	0	0	0	0	0	0	0	0	0
1587	5	6	9	2d 23:03:22.32000	0d 00:00:01.17000	0.00000026	0.00000086	0.00079026	3.4141	C	5	30/08/2020 10:06		0	0	0	0	0	0	0	0	0	0	0	0	0	0
1588	5	6	9	2d 23:03:22.55000	0d 00:00:01.40000	0.00000031	0.00000104	0.00079011	3.4301	C	5	30/08/2020 10:06		0	0	0	0	0	0	0	0	0	0	0	0	0	0
1589	5	6	9	2d 23:03:22.78000	0d 00:00:01.63000	0.00000036	0.00000121	0.00079011	3.4453	C	5	30/08/2020 10:06		0	0	0	0	0	0	0	0	0	0	0	0	0	0
1590	5	6	9	2d 23:03:23.02000	0d 00:00:01.87000	0.00000041	0.00000139	0.00079026	3.4606	C	5	30/08/2020 10:06		0	0	0	0	0	0	0	0	0	0	0	0	0	0
1591	5	6	9	2d 23:03:23.27000	0d 00:00:02.12000	0.00000046	0.00000158	0.00079026	3.4755	C	5	30/08/2020 10:06		0	0	0	0	0	0	0	0	0	0	0	0	0	0
1592	5	6	9	2d 23:03:23.53000	0d 00:00:02.38000	0.00000052	0.00000178	0.00079011	3.4905	C	5	30/08/2020 10:06		0	0	0	0	0	0	0	0	0	0	0	0	0	0
1593	5	6	9	2d 23:03:23.80000	0d 00:00:02.65000	0.00000058	0.00000199	0.00079026	3.505	C	5	30/08/2020 10:06		0	0	0	0	0	0	0	0	0	0	0	0	0	0
1594	5	6	9	2d 23:03:24.08000	0d 00:00:02.93000	0.00000064	0.0000022	0.00079019	3.5196	C	5	30/08/2020 10:06		0	0	0	0	0	0	0	0	0	0	0	0	0	0
1595	5	6	9	2d 23:03:24.37000	0d 00:00:03.22000	0.00000071	0.00000243	0.00079011	3.5338	C	5	30/08/2020 10:06		0	0	0	0	0	0	0	0	0	0	0	0	0	0
1596	5	6	9	2d 23:03:24.66000	0d 00:00:03.51000	0.00000077	0.00000265	0.00079019	3.5473	C	5	30/08/2020 10:06		0	0	0	0	0	0	0	0	0	0	0	0	0	0
1597	5	6	9	2d 23:03:24.97000	0d 00:00:03.82000	0.00000084	0.0000029	0.00079019	3.5612	C	5	30/08/2020 10:06		0	0	0	0	0	0	0	0	0	0	0	0	0	0
1598	5	6	9	2d 23:03:25.29000	0d 00:00:04.14000	0.00000091	0.00000315	0.00079019	3.5743	C	5	30/08/2020 10:06		0	0	0	0	0	0	0	0	0	0	0	0	0	0
1599	5	6	9	2d 23:03:25.62000	0d 00:00:04.47000	0.00000098	0.00000341	0.00079026	3.5874	C	5	30/08/2020 10:06		0	0	0	0	0	0	0	0	0	0	0	0	0	0
1600	5	6	9	2d 23:03:25.98000	0d 00:00:04.83000	0.00000106	0.00000369	0.00079011	3.6001	C	5	30/08/2020 10:06		0	0	0	0	0	0	0	0	0	0	0	0	0	0
1601	5	6	9	2d 23:03:26.35000	0d 00:00:05.20000	0.00000114	0.00000398	0.00079034	3.6127	C	5	30/08/2020 10:06		0	0	0	0	0	0	0	0	0	0	0	0	0	0
1602	5	6	9	2d 23:03:26.75000	0d 00:00:05.60000	0.00000123	0.0000043	0.00079019	3.6251	C	5	30/08/2020 10:06		0	0	0	0	0	0	0	0	0	0	0	0	0	0
1603	5	6	9	2d 23:03:27.19000	0d 00:00:06.04000	0.00000133	0.00000465	0.00079026	3.6376	C	5	30/08/2020 10:06		0	0	0	0	0	0	0	0	0	0	0	0	0	0
1604	5	6	9	2d 23:03:27.67000	0d 00:00:06.52000	0.00000143	0.00000504	0.00079011	3.6495	C	5	30/08/2020 10:06		0	0	0	0	0	0	0	0	0	0	0	0	0	0
1605	5	6	9	2d 23:03:28.22000	0d 00:00:07.07000	0.00000155	0.00000548	0.00079011	3.6614	C	5	30/08/2020 10:06		0	0	0	0	0	0	0	0	0	0	0	0	0	0
1606	5	6	9	2d 23:03:28.85000	0d 00:00:07.70000	0.00000169	0.00000598	0.00079042	3.673	C	5	30/08/2020 10:06		0	0	0	0	0	0	0	0	0	0	0	0	0	0
1607	5	6	9	2d 23:03:29.59000	0d 00:00:08.44000	0.00000185	0.00000658	0.00079026	3.6838	C	5	30/08/2020 10:06		0	0	0	0	0	0	0	0	0	0	0	0	0	0
1608	5	6	9	2d 23:03:30.50000	0d 00:00:09.35000	0.00000205	0.00000732	0.00079034	3.6945	C	5	30/08/2020 10:06		0	0	0	0	0	0	0	0	0	0	0	0	0	0
1609	5	6	9	2d 23:03:31.74000	0d 00:00:10.59000	0.00000232	0.00000833	0.00079034	3.7052	C	5	30/08/2020 10:07		0	0	0	0	0	0	0	0	0	0	0	0	0	0
1610	5	6	9	2d 23:03:33.50000	0d 00:00:12.35000	0.00000271	0.00000976	0.00079019	3.7154	C	5	30/08/2020 10:07		0	0	0	0	0	0	0	0	0	0	0	0	0	0
1611	5	6	9	2d 23:03:36.37000	0d 00:00:15.22000	0.00000334	0.0000121	0.00079011	3.7258	C	5	30/08/2020 10:07		0	0	0	0	0	0	0	0	0	0	0	0	0	0
1612	5	6	9	2d 23:03:42.42000	0d 00:00:21.27000	0.00000467	0.00001706	0.00079011	3.7359	C	5	30/08/2020 10:07		0	0	0	0	0	0	0	0	0	0	0	0	0	0
1613	5	6	9	2d 23:04:15.86000	0d 00:00:54.71000	0.00001201	0.00004448	0.00079011	3.7255	C	5	30/08/2020 10:07		0	0	0	0	0	0	0	0	0	0	0	0	0	0
1614	5	6	9	2d 23:04:29.27000	0d 00:01:08.12000	0.00001495	0.00005543	0.00079026	3.7153	C	5	30/08/2020 10:07		0	0	0	0	0	0	0	0	0	0	0	0	0	0
1615	5	6	9	2d 23:04:46.07000	0d 00:01:24.92000	0.00001864	0.00006911	0.00079034	3.705	C	5	30/08/2020 10:08		0	0	0	0	0	0	0	0	0	0	0	0	0	0
1616	5	6	9	2d 23:05:11.87000	0d 00:01:50.72000	0.0000243	0.00009007	0.00079026	3.695	C	5	30/08/2020 10:08		0	0	0	0	0	0	0	0	0	0	0	0	0	0
1617	5	6	9	2d 23:06:03.00000	0d 00:02:41.85000	0.00003553	0.00013147	0.00079026	3.6849	C	5	30/08/2020 10:09		0	0	0	0	0	0	0	0	0	0	0	0	0	0
1618	5	6	9	2d 23:11:03.00000	0d 00:07:41.85000	0.00010138	0.0003737	0.00079026	3.6765	C	1	30/08/2020 10:14		0	0	0	0	0	0	0	0	0	0	0	0	0	0
1619	5	6	9	2d 23:16:03.00000	0d 00:12:41.85000	0.00016723	0.00061589	0.00078996	3.6791	C	1	30/08/2020 10:19		0	0	0	0	0	0	0	0	0	0	0	0	0	0
1620	5	6	9	2d 23:21:03.00000	0d 00:17:41.85000	0.00023309	0.00085828	0.00079011	3.6828	C	1	30/08/2020 10:24		0	0	0	0	0	0	0	0	0	0	0	0	0	0
1621	5	6	9	2d 23:26:03.00000	0d 00:22:41.85000	0.00029894	0.00110093	0.00079034	3.6867	C	1	30/08/2020 10:29		0	0	0	0	0	0	0	0	0	0	0	0	0	0
1622	5	6	9	2d 23:31:03.00000	0d 00:27:41.85000	0.00036479	0.00134384	0.00079011	3.6905	C	1	30/08/2020 10:34		0	0	0	0	0	0	0	0	0	0	0	0	0	0
1623	5	6	9	2d 23:36:03.00000	0d 00:32:41.85000	0.00043064	0.00158703	0.00078996	3.695	C	1	30/08/2020 10:39		0	0	0	0	0	0	0	0	0	0	0	0	0	0
1624	5	6	9	2d 23:41:03.00000	0d 00:37:41.85000	0.0004965	0.0018305	0.00079019	3.6995	C	1	30/08/2020 10:44		0	0	0	0	0	0	0	0	0	0	0	0	0	0
1625	5	6	9	2d 23:46:03.00000	0d 00:42:41.85000	0.00056235	0.00207427	0.00079042	3.7041	C	1	30/08/2020 10:49		0	0	0	0	0	0	0	0	0	0	0	0	0	0
1626	5	6	9	2d 23:51:03.00000	0d 00:47:41.85000	0.0006282	0.00231837	0.00079011	3.7092	C	1	30/08/2020 10:54		0	0	0	0	0	0	0	0	0	0	0	0	0	0
1627	5	6	9	2d 23:56:03.00000	0d 00:52:41.85000	0.00069406	0.00256282	0.00079049	3.7147	C	1	30/08/2020 10:59		0	0	0	0	0	0	0	0	0	0	0	0	0	0
1628	5	6	9	3d 00:01:03.00000	0d 00:57:41.85000	0.00075991	0.00280763	0.00079019	3.7205	C	1	30/08/2020 11:04		0	0	0	0	0	0	0	0	0	0	0	0	0	0
1629	5	6	9	3d 00:06:03.00000	0d 01:02:41.85000	0.00082576	0.00305281	0.00079042	3.7259	C	1	30/08/2020 11:09		0	0	0	0	0	0	0	0	0	0	0	0	0	0
1630	5	6	9	3d 00:11:03.00000	0d 01:07:41.85000	0.00089161	0.00329837	0.00079011	3.7316	C	1	30/08/2020 11:14		0	0	0	0	0	0	0	0	0	0	0	0	0	0
1631	5	6	9	3d 00:16:03.00000	0d 01:12:41.85000	0.00095747	0.0035443	0.00079004	3.7371	C	1	30/08/2020 11:19		0	0	0	0	0	0	0	0	0	0	0	0	0	0
1632	5	6	9	3d 00:21:03.00000	0d 01:17:41.85000	0.00102332	0.00379059	0.00079019	3.7427	C	1	30/08/2020 11:24		0	0	0	0	0	0	0	0	0	0	0	0	0	0
1633	5	6	9	3d 00:26:03.00000	0d 01:22:41.85000	0.00108917	0.00403725	0.00079026	3.7479	C	1	30/08/2020 11:29		0	0	0	0	0	0	0	0	0	0	0	0	0	0
1634	5	6	9	3d 00:31:03.00000	0d 01:27:41.85000	0.00115503	0.00428425	0.00079034	3.7536	C	1	30/08/2020 11:34		0	0	0	0	0	0	0	0	0	0	0	0	0	0
1635	5	6	9	3d 00:36:03.00000	0d 01:32:41.85000	0.00122088	0.00453161	0.00079011	3.7589	C	1	30/08/2020 11:39		0	0	0	0	0	0	0	0	0	0	0	0	0	0
1636	5	6	9	3d 00:41:03.00000	0d 01:37:41.85000	0.00128673	0.00477933	0.00079034	3.7646	C	1	30/08/2020 11:44		0	0	0	0	0	0	0	0	0	0	0	0	0	0
1637	5	6	9	3d 00:46:03.00000	0d 01:42:41.85000	0.00135258	0.00502741	0.00079011	3.77	C	1	30/08/2020 11:49		0	0	0	0	0	0	0	0	0	0	0	0	0	0
1638	5	6	9	3d 00:51:03.00000	0d 01:47:41.85000	0.00141844	0.00527587	0.00079019	3.7757	C	1	30/08/2020 11:54		0	0	0	0	0	0	0	0	0	0	0	0	0	0
1639	5	6	9	3d 00:56:03.00000	0d 01:52:41.85000	0.00148429	0.00552472	0.00079019	3.7821	C	1	30/08/2020 11:59		0	0	0	0	0	0	0	0	0	0	0	0	0	0
1640	5	6	9	3d 01:01:03.00000	0d 01:57:41.85000	0.00155014	0.00577399	0.00079042	3.7887	C	1	30/08/2020 12:04		0	0	0	0	0	0	0	0	0	0	0	0	0	0
1641	5	6	9	3d 01:06:03.00000	0d 02:02:41.85000	0.001616	0.0060237	0.00079034	3.7955	C	1	30/08/2020 12:09		0	0	0	0	0	0	0	0	0	0	0	0	0	0
1642	5	6	9	3d 01:11:03.00000	0d 02:07:41.85000	0.00168185	0.0062739	0.00079034	3.8032	C	1	30/08/2020 12:14		0	0	0	0	0	0	0	0	0	0	0	0	0	0
1643	5	6	9	3d 01:16:03.00000	0d 02:12:41.85000	0.0017477	0.00652464	0.00079026	3.8116	C	1	30/08/2020 12:19		0	0	0	0	0	0	0	0	0	0	0	0	0	0
1644	5	6	9	3d 01:21:03.00000	0d 02:17:41.85000	0.00181356	0.00677596	0.00079034	3.8209	C	1	30/08/2020 12:24		0	0	0	0	0	0	0	0	0	0	0	0	0	0
1645	5	6	9	3d 01:25:44.54000	0d 02:22:23.39000	0.00187536	0.0070124	0.00079026	3.8309	C	5	30/08/2020 12:29		0	0	0	0	0	0	0	0	0	0	0	0	0	0
1646	5	6	9	3d 01:30:12.16000	0d 02:26:51.01000	0.0019341	0.00723774	0.00079026	3.841	C	5	30/08/2020 12:33		0	0	0	0	0	0	0	0	0	0	0	0	0	0
1647	5	6	9	3d 01:34:16.98000	0d 02:30:55.83000	0.00198784	0.00744442	0.00079026	3.8511	C	5	30/08/2020 12:37		0	0	0	0	0	0	0	0	0	0	0	0	0	0
1648	5	6	9	3d 01:38:08.80000	0d 02:34:47.65000	0.00203873	0.00764064	0.00079049	3.8611	C	5	30/08/2020 12:41		0	0	0	0	0	0	0	0	0	0	0	0	0	0
1649	5	6	9	3d 01:41:46.24000	0d 02:38:25.09000	0.00208646	0.00782517	0.00079019	3.8712	C	5	30/08/2020 12:45		0	0	0	0	0	0	0	0	0	0	0	0	0	0
1650	5	6	9	3d 01:45:09.31000	0d 02:41:48.16000	0.00213103	0.00799796	0.00079034	3.8813	C	5	30/08/2020 12:48		0	0	0	0	0	0	0	0	0	0	0	0	0	0
1651	5	6	9	3d 01:48:26.54000	0d 02:45:05.39000	0.00217433	0.00816621	0.00079026	3.8914	C	5	30/08/2020 12:51		0	0	0	0	0	0	0	0	0	0	0	0	0	0
1652	5	6	9	3d 01:51:37.23000	0d 02:48:16.08000	0.00221619	0.0083293	0.00079004	3.9014	C	5	30/08/2020 12:55		0	0	0	0	0	0	0	0	0	0	0	0	0	0
1653	5	6	9	3d 01:54:43.27000	0d 02:51:22.12000	0.00225702	0.00848883	0.00079042	3.9115	C	5	30/08/2020 12:58		0	0	0	0	0	0	0	0	0	0	0	0	0	0
1654	5	6	9	3d 01:57:43.64000	0d 02:54:22.49000	0.00229662	0.00864389	0.00079011	3.9216	C	5	30/08/2020 13:01		0	0	0	0	0	0	0	0	0	0	0	0	0	0
1655	5	6	9	3d 02:00:41.41000	0d 02:57:20.26000	0.00233564	0.00879712	0.00079019	3.9316	C	5	30/08/2020 13:04		0	0	0	0	0	0	0	0	0	0	0	0	0	0
1656	5	6	9	3d 02:03:37.52000	0d 03:00:16.37000	0.0023743	0.0089493	0.00079034	3.9419	C	5	30/08/2020 13:07		0	0	0	0	0	0	0	0	0	0	0	0	0	0
1657	5	6	9	3d 02:06:32.43000	0d 03:03:11.28000	0.00241269	0.00910083	0.00079004	3.9519	C	5	30/08/2020 13:10		0	0	0	0	0	0	0	0	0	0	0	0	0	0
1658	5	6	9	3d 02:09:21.40000	0d 03:06:00.25000	0.00244978	0.0092476	0.00079034	3.962	C	5	30/08/2020 13:12		0	0	0	0	0	0	0	0	0	0	0	0	0	0
1659	5	6	9	3d 02:12:08.61000	0d 03:08:47.46000	0.00248649	0.00939321	0.00079019	3.9721	C	5	30/08/2020 13:15		0	0	0	0	0	0	0	0	0	0	0	0	0	0
1660	5	6	9	3d 02:14:55.68000	0d 03:11:34.53000	0.00252316	0.00953906	0.00079026	3.9821	C	5	30/08/2020 13:18		0	0	0	0	0	0	0	0	0	0	0	0	0	0
1661	5	6	9	3d 02:17:41.25000	0d 03:14:20.10000	0.0025595	0.00968397	0.00079019	3.9922	C	5	30/08/2020 13:21		0	0	0	0	0	0	0	0	0	0	0	0	0	0
1662	5	6	9	3d 02:20:25.79000	0d 03:17:04.64000	0.00259562	0.00982834	0.00079026	4.0023	C	5	30/08/2020 13:23		0	0	0	0	0	0	0	0	0	0	0	0	0	0
1663	5	6	9	3d 02:23:10.56000	0d 03:19:49.41000	0.00263179	0.00997327	0.00079034	4.0124	C	5	30/08/2020 13:26		0	0	0	0	0	0	0	0	0	0	0	0	0	0
1664	5	6	9	3d 02:25:53.72000	0d 03:22:32.57000	0.00266761	0.0101172	0.00079019	4.0224	C	5	30/08/2020 13:29		0	0	0	0	0	0	0	0	0	0	0	0	0	0
1665	5	6	9	3d 02:28:34.94000	0d 03:25:13.79000	0.00270299	0.0102597	0.00079011	4.0325	C	5	30/08/2020 13:32		0	0	0	0	0	0	0	0	0	0	0	0	0	0
1666	5	6	9	3d 02:31:11.70000	0d 03:27:50.55000	0.00273741	0.0103986	0.00079026	4.0426	C	5	30/08/2020 13:34		0	0	0	0	0	0	0	0	0	0	0	0	0	0
1667	5	6	9	3d 02:33:50.71000	0d 03:30:29.56000	0.00277231	0.0105399	0.00079034	4.0528	C	5	30/08/2020 13:37		0	0	0	0	0	0	0	0	0	0	0	0	0	0
1668	5	6	9	3d 02:36:26.47000	0d 03:33:05.32000	0.0028065	0.0106786	0.00079011	4.0629	C	5	30/08/2020 13:39		0	0	0	0	0	0	0	0	0	0	0	0	0	0
1669	5	6	9	3d 02:38:58.01000	0d 03:35:36.86000	0.00283976	0.0108139	0.00079019	4.0729	C	5	30/08/2020 13:42		0	0	0	0	0	0	0	0	0	0	0	0	0	0
1670	5	6	9	3d 02:41:31.35000	0d 03:38:10.20000	0.00287342	0.0109512	0.00079011	4.083	C	5	30/08/2020 13:45		0	0	0	0	0	0	0	0	0	0	0	0	0	0
1671	5	6	9	3d 02:44:04.00000	0d 03:40:42.85000	0.00290693	0.0110882	0.00079034	4.0931	C	5	30/08/2020 13:47		0	0	0	0	0	0	0	0	0	0	0	0	0	0
1672	5	6	9	3d 02:46:31.00000	0d 03:43:09.85000	0.0029392	0.0112204	0.00079011	4.1032	C	5	30/08/2020 13:50		0	0	0	0	0	0	0	0	0	0	0	0	0	0
1673	5	6	9	3d 02:48:56.80000	0d 03:45:35.65000	0.0029712	0.0113519	0.00079049	4.1132	C	5	30/08/2020 13:52		0	0	0	0	0	0	0	0	0	0	0	0	0	0
1674	5	6	9	3d 02:51:18.94000	0d 03:47:57.79000	0.00300241	0.0114804	0.00079042	4.1233	C	5	30/08/2020 13:54		0	0	0	0	0	0	0	0	0	0	0	0	0	0
1675	5	6	9	3d 02:53:40.51000	0d 03:50:19.36000	0.00303348	0.0116087	0.00079034	4.1334	C	5	30/08/2020 13:57		0	0	0	0	0	0	0	0	0	0	0	0	0	0
1676	5	6	9	3d 02:56:01.74000	0d 03:52:40.59000	0.00306448	0.011737	0.00079034	4.1434	C	5	30/08/2020 13:59		0	0	0	0	0	0	0	0	0	0	0	0	0	0
1677	5	6	9	3d 02:58:20.08000	0d 03:54:58.93000	0.00309485	0.0118629	0.00079019	4.1535	C	5	30/08/2020 14:01		0	0	0	0	0	0	0	0	0	0	0	0	0	0
1678	5	6	9	3d 03:00:41.08000	0d 03:57:19.93000	0.0031258	0.0119917	0.00079034	4.1636	C	5	30/08/2020 14:04		0	0	0	0	0	0	0	0	0	0	0	0	0	0
1679	5	6	9	3d 03:02:58.64000	0d 03:59:37.49000	0.003156	0.0121175	0.00079019	4.1736	C	5	30/08/2020 14:06		0	0	0	0	0	0	0	0	0	0	0	0	0	0
1680	5	6	9	3d 03:05:14.42000	0d 04:01:53.27000	0.0031858	0.0122421	0.00079026	4.1839	C	5	30/08/2020 14:08		0	0	0	0	0	0	0	0	0	0	0	0	0	0
1681	5	6	9	3d 03:07:31.27000	0d 04:04:10.12000	0.00321584	0.0123679	0.00079004	4.1939	C	5	30/08/2020 14:11		0	0	0	0	0	0	0	0	0	0	0	0	0	0
1682	5	6	9	3d 03:08:51.35000	0d 04:05:30.20000	0.00323342	0.0124417	0.00079034	4.2	C	133	30/08/2020 14:12		0	0	0	0	0	0	0	0	0	0	0	0	0	0
1683	5	6	10	3d 03:08:51.36000	0d 00:00:00.01000	0.00323342	0.0124417	0.00083932	4.2004	C	0	30/08/2020 14:12		0	0	0	0	0	0	0	0	0	0	0	0	0	0
1684	5	6	10	3d 03:09:05.58000	0d 00:00:14.23000	0.00323655	0.0124548	0.00073922	4.2005	C	4	30/08/2020 14:12		0	0	0	0	0	0	0	0	0	0	0	0	0	0
1685	5	6	10	3d 03:09:19.41000	0d 00:00:28.06000	0.00323919	0.0124659	0.0006392	4.2002	C	4	30/08/2020 14:12		0	0	0	0	0	0	0	0	0	0	0	0	0	0
1686	5	6	10	3d 03:09:38.86000	0d 00:00:47.51000	0.00324235	0.0124792	0.00053918	4.2	C	4	30/08/2020 14:13		0	0	0	0	0	0	0	0	0	0	0	0	0	0
1687	5	6	10	3d 03:10:07.56000	0d 00:01:16.21000	0.00324624	0.0124955	0.00043915	4.2	C	4	30/08/2020 14:13		0	0	0	0	0	0	0	0	0	0	0	0	0	0
1688	5	6	10	3d 03:10:44.16000	0d 00:01:52.81000	0.00325016	0.012512	0.00033913	4.2	C	4	30/08/2020 14:14		0	0	0	0	0	0	0	0	0	0	0	0	0	0
1689	5	6	10	3d 03:11:39.07000	0d 00:02:47.72000	0.00325452	0.0125303	0.00023903	4.2	C	4	30/08/2020 14:15		0	0	0	0	0	0	0	0	0	0	0	0	0	0
1690	5	6	10	3d 03:13:21.85000	0d 00:04:30.50000	0.00325975	0.0125523	0.00013893	4.2	C	4	30/08/2020 14:16		0	0	0	0	0	0	0	0	0	0	0	0	0	0
1691	5	6	10	3d 03:15:47.40000	0d 00:06:56.05000	0.00326404	0.0125703	0.00007904	4.2	C	132	30/08/2020 14:19		0	0	0	0	0	0	0	0	0	0	0	0	0	0
1692	5	6	11	3d 03:15:47.41000	0d 00:00:00.01000	0	0	0	4.1996	R	0	30/08/2020 14:19		0	0	0	0	0	0	0	0	0	0	0	0	0	0
1693	5	6	11	3d 03:15:49.41000	0d 00:00:02.01000	0	0	0	4.1991	R	1	30/08/2020 14:19		0	0	0	0	0	0	0	0	0	0	0	0	0	0
1694	5	6	11	3d 03:15:51.41000	0d 00:00:04.01000	0	0	0	4.1993	R	1	30/08/2020 14:19		0	0	0	0	0	0	0	0	0	0	0	0	0	0
1695	5	6	11	3d 03:15:53.41000	0d 00:00:06.01000	0	0	0	4.1991	R	1	30/08/2020 14:19		0	0	0	0	0	0	0	0	0	0	0	0	0	0
1696	5	6	11	3d 03:15:55.41000	0d 00:00:08.01000	0	0	0	4.199	R	1	30/08/2020 14:19		0	0	0	0	0	0	0	0	0	0	0	0	0	0
1697	5	6	11	3d 03:15:57.40000	0d 00:00:10.00000	0	0	0	4.1991	R	129	30/08/2020 14:19		0	0	0	0	0	0	0	0	0	0	0	0	0	0
1698	5	6	12	3d 03:15:57.44000	0d 00:00:00.04000	0.00000001	0.00000004	0.00079057	4.1933	D	0	30/08/2020 14:19		0	0	0	0	0	0	0	0	0	0	0	0	0	0
1699	5	6	12	3d 03:16:47.05000	0d 00:00:49.65000	0.0000109	0.00004563	0.00079026	4.1833	D	5	30/08/2020 14:20		0	0	0	0	0	0	0	0	0	0	0	0	0	0
1700	5	6	12	3d 03:18:36.01000	0d 00:02:38.61000	0.00003482	0.00014556	0.00079011	4.1732	D	5	30/08/2020 14:22		0	0	0	0	0	0	0	0	0	0	0	0	0	0
1701	5	6	12	3d 03:20:32.90000	0d 00:04:35.50000	0.00006047	0.00025251	0.00079019	4.163	D	5	30/08/2020 14:24		0	0	0	0	0	0	0	0	0	0	0	0	0	0
1702	5	6	12	3d 03:22:36.77000	0d 00:06:39.37000	0.00008767	0.00036557	0.00079004	4.1529	D	5	30/08/2020 14:26		0	0	0	0	0	0	0	0	0	0	0	0	0	0
1703	5	6	12	3d 03:24:40.06000	0d 00:08:42.66000	0.00011473	0.00047783	0.00079026	4.1427	D	5	30/08/2020 14:28		0	0	0	0	0	0	0	0	0	0	0	0	0	0
1704	5	6	12	3d 03:26:46.25000	0d 00:10:48.85000	0.00014243	0.00059245	0.00079034	4.1326	D	5	30/08/2020 14:30		0	0	0	0	0	0	0	0	0	0	0	0	0	0
1705	5	6	12	3d 03:28:54.94000	0d 00:12:57.54000	0.00017068	0.00070905	0.00079019	4.1225	D	5	30/08/2020 14:32		0	0	0	0	0	0	0	0	0	0	0	0	0	0
1706	5	6	12	3d 03:31:02.07000	0d 00:15:04.67000	0.00019858	0.00082396	0.00079019	4.1125	D	5	30/08/2020 14:34		0	0	0	0	0	0	0	0	0	0	0	0	0	0
1707	5	6	12	3d 03:33:16.61000	0d 00:17:19.21000	0.00022812	0.00094527	0.00079026	4.1022	D	5	30/08/2020 14:36		0	0	0	0	0	0	0	0	0	0	0	0	0	0
1708	5	6	12	3d 03:35:31.84000	0d 00:19:34.44000	0.0002578	0.0010669	0.00079026	4.0922	D	5	30/08/2020 14:39		0	0	0	0	0	0	0	0	0	0	0	0	0	0
1709	5	6	12	3d 03:37:48.66000	0d 00:21:51.26000	0.00028783	0.00118965	0.00079026	4.0821	D	5	30/08/2020 14:41		0	0	0	0	0	0	0	0	0	0	0	0	0	0
1710	5	6	12	3d 03:40:07.58000	0d 00:24:10.18000	0.00031833	0.00131398	0.00079019	4.072	D	5	30/08/2020 14:43		0	0	0	0	0	0	0	0	0	0	0	0	0	0
1711	5	6	12	3d 03:42:26.95000	0d 00:26:29.55000	0.00034892	0.0014384	0.00079026	4.062	D	5	30/08/2020 14:45		0	0	0	0	0	0	0	0	0	0	0	0	0	0
1712	5	6	12	3d 03:44:50.51000	0d 00:28:53.11000	0.00038043	0.00156625	0.00079026	4.0519	D	5	30/08/2020 14:48		0	0	0	0	0	0	0	0	0	0	0	0	0	0
1713	5	6	12	3d 03:47:15.10000	0d 00:31:17.70000	0.00041217	0.0016947	0.00079026	4.0418	D	5	30/08/2020 14:50		0	0	0	0	0	0	0	0	0	0	0	0	0	0
1714	5	6	12	3d 03:49:41.39000	0d 00:33:43.99000	0.00044428	0.00182434	0.00079019	4.0317	D	5	30/08/2020 14:53		0	0	0	0	0	0	0	0	0	0	0	0	0	0
1715	5	6	12	3d 03:52:12.62000	0d 00:36:15.22000	0.00047748	0.00195801	0.00079011	4.0217	D	5	30/08/2020 14:55		0	0	0	0	0	0	0	0	0	0	0	0	0	0
1716	5	6	12	3d 03:54:42.98000	0d 00:38:45.58000	0.00051049	0.00209059	0.00079026	4.0116	D	5	30/08/2020 14:58		0	0	0	0	0	0	0	0	0	0	0	0	0	0
1717	5	6	12	3d 03:57:16.42000	0d 00:41:19.02000	0.00054417	0.00222554	0.00079042	4.0015	D	5	30/08/2020 15:00		0	0	0	0	0	0	0	0	0	0	0	0	0	0
1718	5	6	12	3d 03:59:52.16000	0d 00:43:54.76000	0.00057835	0.00236217	0.00079019	3.9915	D	5	30/08/2020 15:03		0	0	0	0	0	0	0	0	0	0	0	0	0	0
1719	5	6	12	3d 04:02:28.47000	0d 00:46:31.07000	0.00061267	0.00249895	0.00079026	3.9814	D	5	30/08/2020 15:05		0	0	0	0	0	0	0	0	0	0	0	0	0	0
1720	5	6	12	3d 04:05:05.23000	0d 00:49:07.83000	0.00064708	0.00263579	0.00079026	3.9713	D	5	30/08/2020 15:08		0	0	0	0	0	0	0	0	0	0	0	0	0	0
1721	5	6	12	3d 04:07:45.48000	0d 00:51:48.08000	0.00068225	0.00277531	0.00079042	3.9612	D	5	30/08/2020 15:11		0	0	0	0	0	0	0	0	0	0	0	0	0	0
1722	5	6	12	3d 04:10:27.01000	0d 00:54:29.61000	0.00071771	0.0029156	0.00079019	3.9512	D	5	30/08/2020 15:13		0	0	0	0	0	0	0	0	0	0	0	0	0	0
1723	5	6	12	3d 04:13:08.96000	0d 00:57:11.56000	0.00075326	0.00305588	0.00079011	3.9411	D	5	30/08/2020 15:16		0	0	0	0	0	0	0	0	0	0	0	0	0	0
1724	5	6	12	3d 04:15:53.93000	0d 00:59:56.53000	0.00078947	0.00319842	0.00079019	3.9309	D	5	30/08/2020 15:19		0	0	0	0	0	0	0	0	0	0	0	0	0	0
1725	5	6	12	3d 04:18:41.24000	0d 01:02:43.84000	0.0008262	0.00334261	0.00079034	3.9208	D	5	30/08/2020 15:22		0	0	0	0	0	0	0	0	0	0	0	0	0	0
1726	5	6	12	3d 04:21:27.39000	0d 01:05:29.99000	0.00086267	0.00348542	0.00079026	3.9107	D	5	30/08/2020 15:24		0	0	0	0	0	0	0	0	0	0	0	0	0	0
1727	5	6	12	3d 04:24:17.95000	0d 01:08:20.55000	0.00090011	0.00363166	0.00079019	3.9007	D	5	30/08/2020 15:27		0	0	0	0	0	0	0	0	0	0	0	0	0	0
1728	5	6	12	3d 04:27:09.69000	0d 01:11:12.29000	0.00093781	0.00377852	0.00079019	3.8906	D	5	30/08/2020 15:30		0	0	0	0	0	0	0	0	0	0	0	0	0	0
1729	5	6	12	3d 04:30:06.79000	0d 01:14:09.39000	0.00097668	0.00392958	0.00079011	3.8805	D	5	30/08/2020 15:33		0	0	0	0	0	0	0	0	0	0	0	0	0	0
1730	5	6	12	3d 04:33:08.25000	0d 01:17:10.85000	0.00101652	0.00408396	0.00079019	3.8705	D	5	30/08/2020 15:36		0	0	0	0	0	0	0	0	0	0	0	0	0	0
1731	5	6	12	3d 04:36:15.76000	0d 01:20:18.36000	0.00105768	0.00424306	0.00079011	3.8604	D	5	30/08/2020 15:39		0	0	0	0	0	0	0	0	0	0	0	0	0	0
1732	5	6	12	3d 04:39:28.75000	0d 01:23:31.35000	0.00110004	0.00440639	0.00079042	3.8503	D	5	30/08/2020 15:42		0	0	0	0	0	0	0	0	0	0	0	0	0	0
1733	5	6	12	3d 04:42:50.23000	0d 01:26:52.83000	0.00114427	0.00457646	0.00079026	3.8402	D	5	30/08/2020 15:46		0	0	0	0	0	0	0	0	0	0	0	0	0	0
1734	5	6	12	3d 04:46:21.01000	0d 01:30:23.61000	0.00119053	0.00475391	0.00079042	3.8302	D	5	30/08/2020 15:49		0	0	0	0	0	0	0	0	0	0	0	0	0	0
1735	5	6	12	3d 04:50:05.71000	0d 01:34:08.31000	0.00123986	0.00494259	0.00079034	3.8201	D	5	30/08/2020 15:53		0	0	0	0	0	0	0	0	0	0	0	0	0	0
1736	5	6	12	3d 04:54:04.60000	0d 01:38:07.20000	0.0012923	0.00514265	0.00079034	3.8099	D	5	30/08/2020 15:57		0	0	0	0	0	0	0	0	0	0	0	0	0	0
1737	5	6	12	3d 04:58:26.33000	0d 01:42:28.93000	0.00134975	0.00536126	0.00079026	3.7998	D	5	30/08/2020 16:01		0	0	0	0	0	0	0	0	0	0	0	0	0	0
1738	5	6	12	3d 05:03:07.62000	0d 01:47:10.22000	0.00141149	0.00559557	0.00079042	3.7897	D	5	30/08/2020 16:06		0	0	0	0	0	0	0	0	0	0	0	0	0	0
1739	5	6	12	3d 05:08:07.62000	0d 01:52:10.22000	0.00147735	0.00584481	0.00079004	3.78	D	1	30/08/2020 16:11		0	0	0	0	0	0	0	0	0	0	0	0	0	0
1740	5	6	12	3d 05:13:07.62000	0d 01:57:10.22000	0.0015432	0.00609343	0.00079019	3.771	D	1	30/08/2020 16:16		0	0	0	0	0	0	0	0	0	0	0	0	0	0
1741	5	6	12	3d 05:18:07.62000	0d 02:02:10.22000	0.00160905	0.00634148	0.00079026	3.7626	D	1	30/08/2020 16:21		0	0	0	0	0	0	0	0	0	0	0	0	0	0
1742	5	6	12	3d 05:23:07.62000	0d 02:07:10.22000	0.00167491	0.00658901	0.00079019	3.7549	D	1	30/08/2020 16:26		0	0	0	0	0	0	0	0	0	0	0	0	0	0
1743	5	6	12	3d 05:28:07.62000	0d 02:12:10.22000	0.00174076	0.00683605	0.00079049	3.7478	D	1	30/08/2020 16:31		0	0	0	0	0	0	0	0	0	0	0	0	0	0
1744	5	6	12	3d 05:33:07.62000	0d 02:17:10.22000	0.00180661	0.00708261	0.00079042	3.7407	D	1	30/08/2020 16:36		0	0	0	0	0	0	0	0	0	0	0	0	0	0
1745	5	6	12	3d 05:38:07.62000	0d 02:22:10.22000	0.00187246	0.00732872	0.00079034	3.7337	D	1	30/08/2020 16:41		0	0	0	0	0	0	0	0	0	0	0	0	0	0
1746	5	6	12	3d 05:43:07.62000	0d 02:27:10.22000	0.00193832	0.00757437	0.00079026	3.7269	D	1	30/08/2020 16:46		0	0	0	0	0	0	0	0	0	0	0	0	0	0
1747	5	6	12	3d 05:48:07.62000	0d 02:32:10.22000	0.00200417	0.00781956	0.00079042	3.7198	D	1	30/08/2020 16:51		0	0	0	0	0	0	0	0	0	0	0	0	0	0
1748	5	6	12	3d 05:53:07.62000	0d 02:37:10.22000	0.00207002	0.00806428	0.00079026	3.7124	D	1	30/08/2020 16:56		0	0	0	0	0	0	0	0	0	0	0	0	0	0
1749	5	6	12	3d 05:58:07.62000	0d 02:42:10.22000	0.00213588	0.00830851	0.00079034	3.7049	D	1	30/08/2020 17:01		0	0	0	0	0	0	0	0	0	0	0	0	0	0
1750	5	6	12	3d 06:03:07.62000	0d 02:47:10.22000	0.00220173	0.00855223	0.00079026	3.6968	D	1	30/08/2020 17:06		0	0	0	0	0	0	0	0	0	0	0	0	0	0
1751	5	6	12	3d 06:08:07.62000	0d 02:52:10.22000	0.00226758	0.0087954	0.00079026	3.6881	D	1	30/08/2020 17:11		0	0	0	0	0	0	0	0	0	0	0	0	0	0
1752	5	6	12	3d 06:13:07.62000	0d 02:57:10.22000	0.00233343	0.00903797	0.00079019	3.6785	D	1	30/08/2020 17:16		0	0	0	0	0	0	0	0	0	0	0	0	0	0
1753	5	6	12	3d 06:17:52.66000	0d 03:01:55.26000	0.002396	0.00926783	0.00079026	3.6684	D	5	30/08/2020 17:21		0	0	0	0	0	0	0	0	0	0	0	0	0	0
1754	5	6	12	3d 06:22:02.57000	0d 03:06:05.17000	0.00245086	0.00946881	0.00079004	3.6584	D	5	30/08/2020 17:25		0	0	0	0	0	0	0	0	0	0	0	0	0	0
1755	5	6	12	3d 06:25:45.26000	0d 03:09:47.86000	0.00249974	0.00964741	0.00079019	3.6483	D	5	30/08/2020 17:29		0	0	0	0	0	0	0	0	0	0	0	0	0	0
1756	5	6	12	3d 06:29:02.99000	0d 03:13:05.59000	0.00254315	0.00980555	0.00079034	3.6381	D	5	30/08/2020 17:32		0	0	0	0	0	0	0	0	0	0	0	0	0	0
1757	5	6	12	3d 06:31:53.46000	0d 03:15:56.06000	0.00258057	0.00994151	0.00079026	3.628	D	5	30/08/2020 17:35		0	0	0	0	0	0	0	0	0	0	0	0	0	0
1758	5	6	12	3d 06:34:22.18000	0d 03:18:24.78000	0.00261321	0.0100598	0.00079026	3.6178	D	5	30/08/2020 17:37		0	0	0	0	0	0	0	0	0	0	0	0	0	0
1759	5	6	12	3d 06:36:29.95000	0d 03:20:32.55000	0.00264126	0.0101611	0.00079034	3.6077	D	5	30/08/2020 17:40		0	0	0	0	0	0	0	0	0	0	0	0	0	0
1760	5	6	12	3d 06:38:19.99000	0d 03:22:22.59000	0.00266541	0.0102481	0.00079011	3.5975	D	5	30/08/2020 17:41		0	0	0	0	0	0	0	0	0	0	0	0	0	0
1761	5	6	12	3d 06:39:52.79000	0d 03:23:55.39000	0.00268579	0.0103213	0.00079019	3.5874	D	5	30/08/2020 17:43		0	0	0	0	0	0	0	0	0	0	0	0	0	0
1762	5	6	12	3d 06:41:15.95000	0d 03:25:18.55000	0.00270404	0.0103867	0.00079004	3.5773	D	5	30/08/2020 17:44		0	0	0	0	0	0	0	0	0	0	0	0	0	0
1763	5	6	12	3d 06:42:29.48000	0d 03:26:32.08000	0.00272018	0.0104444	0.00079034	3.5673	D	5	30/08/2020 17:45		0	0	0	0	0	0	0	0	0	0	0	0	0	0
1764	5	6	12	3d 06:43:40.10000	0d 03:27:42.70000	0.00273568	0.0104996	0.00079011	3.5572	D	5	30/08/2020 17:47		0	0	0	0	0	0	0	0	0	0	0	0	0	0
1765	5	6	12	3d 06:44:44.06000	0d 03:28:46.66000	0.00274972	0.0105495	0.00079019	3.5471	D	5	30/08/2020 17:48		0	0	0	0	0	0	0	0	0	0	0	0	0	0
1766	5	6	12	3d 06:45:51.23000	0d 03:29:53.83000	0.00276447	0.0106017	0.00079026	3.537	D	5	30/08/2020 17:49		0	0	0	0	0	0	0	0	0	0	0	0	0	0
1767	5	6	12	3d 06:47:02.78000	0d 03:31:05.38000	0.00278017	0.0106572	0.00079019	3.527	D	5	30/08/2020 17:50		0	0	0	0	0	0	0	0	0	0	0	0	0	0
1768	5	6	12	3d 06:48:21.37000	0d 03:32:23.97000	0.00279742	0.010718	0.00079019	3.5167	D	5	30/08/2020 17:51		0	0	0	0	0	0	0	0	0	0	0	0	0	0
1769	5	6	12	3d 06:50:05.54000	0d 03:34:08.14000	0.00282029	0.0107983	0.00079019	3.5067	D	5	30/08/2020 17:53		0	0	0	0	0	0	0	0	0	0	0	0	0	0
1770	5	6	12	3d 06:52:26.18000	0d 03:36:28.78000	0.00285116	0.0109064	0.00079011	3.4966	D	5	30/08/2020 17:55		0	0	0	0	0	0	0	0	0	0	0	0	0	0
1771	5	6	12	3d 06:55:39.74000	0d 03:39:42.34000	0.00289365	0.0110547	0.00079011	3.4865	D	5	30/08/2020 17:59		0	0	0	0	0	0	0	0	0	0	0	0	0	0
1772	5	6	12	3d 06:59:04.73000	0d 03:43:07.33000	0.00293865	0.0112114	0.00079019	3.4765	D	5	30/08/2020 18:02		0	0	0	0	0	0	0	0	0	0	0	0	0	0
1773	5	6	12	3d 07:01:55.51000	0d 03:45:58.11000	0.00297614	0.0113415	0.00079026	3.4662	D	5	30/08/2020 18:05		0	0	0	0	0	0	0	0	0	0	0	0	0	0
1774	5	6	12	3d 07:04:24.49000	0d 03:48:27.09000	0.00300884	0.0114547	0.00079004	3.4562	D	5	30/08/2020 18:07		0	0	0	0	0	0	0	0	0	0	0	0	0	0
1775	5	6	12	3d 07:06:30.20000	0d 03:50:32.80000	0.00303643	0.01155	0.00079049	3.4461	D	5	30/08/2020 18:10		0	0	0	0	0	0	0	0	0	0	0	0	0	0
1776	5	6	12	3d 07:08:23.98000	0d 03:52:26.58000	0.00306141	0.0116359	0.00079019	3.436	D	5	30/08/2020 18:11		0	0	0	0	0	0	0	0	0	0	0	0	0	0
1777	5	6	12	3d 07:09:51.76000	0d 03:53:54.36000	0.00308068	0.011702	0.00079034	3.426	D	5	30/08/2020 18:13		0	0	0	0	0	0	0	0	0	0	0	0	0	0
1778	5	6	12	3d 07:11:01.42000	0d 03:55:04.02000	0.00309597	0.0117544	0.00079019	3.4159	D	5	30/08/2020 18:14		0	0	0	0	0	0	0	0	0	0	0	0	0	0
1779	5	6	12	3d 07:12:02.81000	0d 03:56:05.41000	0.00310944	0.0118003	0.00079011	3.4058	D	5	30/08/2020 18:15		0	0	0	0	0	0	0	0	0	0	0	0	0	0
1780	5	6	12	3d 07:12:55.38000	0d 03:56:57.98000	0.00312098	0.0118396	0.00079011	3.3956	D	5	30/08/2020 18:16		0	0	0	0	0	0	0	0	0	0	0	0	0	0
1781	5	6	12	3d 07:13:35.94000	0d 03:57:38.54000	0.00312989	0.0118698	0.00079011	3.3855	D	5	30/08/2020 18:17		0	0	0	0	0	0	0	0	0	0	0	0	0	0
1782	5	6	12	3d 07:14:11.80000	0d 03:58:14.40000	0.00313776	0.0118964	0.00079019	3.3754	D	5	30/08/2020 18:17		0	0	0	0	0	0	0	0	0	0	0	0	0	0
1783	5	6	12	3d 07:14:43.03000	0d 03:58:45.63000	0.00314461	0.0119195	0.00079034	3.3652	D	5	30/08/2020 18:18		0	0	0	0	0	0	0	0	0	0	0	0	0	0
1784	5	6	12	3d 07:15:10.88000	0d 03:59:13.48000	0.00315073	0.01194	0.00079042	3.3552	D	5	30/08/2020 18:18		0	0	0	0	0	0	0	0	0	0	0	0	0	0
1785	5	6	12	3d 07:15:35.29000	0d 03:59:37.89000	0.00315608	0.011958	0.00079042	3.3451	D	5	30/08/2020 18:19		0	0	0	0	0	0	0	0	0	0	0	0	0	0
1786	5	6	12	3d 07:15:57.26000	0d 03:59:59.86000	0.00316091	0.0119741	0.00079026	3.3349	D	5	30/08/2020 18:19		0	0	0	0	0	0	0	0	0	0	0	0	0	0
1787	5	6	12	3d 07:16:17.96000	0d 04:00:20.56000	0.00316545	0.0119892	0.00079019	3.3248	D	5	30/08/2020 18:19		0	0	0	0	0	0	0	0	0	0	0	0	0	0
1788	5	6	12	3d 07:16:35.87000	0d 04:00:38.47000	0.00316938	0.0120023	0.00079026	3.3146	D	5	30/08/2020 18:20		0	0	0	0	0	0	0	0	0	0	0	0	0	0
1789	5	6	12	3d 07:16:52.44000	0d 04:00:55.04000	0.00317302	0.0120143	0.00079034	3.3042	D	5	30/08/2020 18:20		0	0	0	0	0	0	0	0	0	0	0	0	0	0
1790	5	6	12	3d 07:17:07.49000	0d 04:01:10.09000	0.00317632	0.0120252	0.00079034	3.294	D	5	30/08/2020 18:20		0	0	0	0	0	0	0	0	0	0	0	0	0	0
1791	5	6	12	3d 07:17:21.13000	0d 04:01:23.73000	0.00317932	0.0120351	0.00079019	3.2839	D	5	30/08/2020 18:20		0	0	0	0	0	0	0	0	0	0	0	0	0	0
1792	5	6	12	3d 07:17:33.87000	0d 04:01:36.47000	0.00318211	0.0120442	0.00079026	3.2738	D	5	30/08/2020 18:21		0	0	0	0	0	0	0	0	0	0	0	0	0	0
1793	5	6	12	3d 07:17:45.92000	0d 04:01:48.52000	0.00318476	0.0120529	0.00079034	3.2636	D	5	30/08/2020 18:21		0	0	0	0	0	0	0	0	0	0	0	0	0	0
1794	5	6	12	3d 07:17:57.31000	0d 04:01:59.91000	0.00318726	0.012061	0.00079026	3.2535	D	5	30/08/2020 18:21		0	0	0	0	0	0	0	0	0	0	0	0	0	0
1795	5	6	12	3d 07:18:08.08000	0d 04:02:10.68000	0.00318962	0.0120687	0.00079042	3.2433	D	5	30/08/2020 18:21		0	0	0	0	0	0	0	0	0	0	0	0	0	0
1796	5	6	12	3d 07:18:18.29000	0d 04:02:20.89000	0.00319186	0.012076	0.00079026	3.2332	D	5	30/08/2020 18:21		0	0	0	0	0	0	0	0	0	0	0	0	0	0
1797	5	6	12	3d 07:18:28.05000	0d 04:02:30.65000	0.00319401	0.0120829	0.00079034	3.2232	D	5	30/08/2020 18:21		0	0	0	0	0	0	0	0	0	0	0	0	0	0
1798	5	6	12	3d 07:18:37.19000	0d 04:02:39.79000	0.00319601	0.0120893	0.00079034	3.2129	D	5	30/08/2020 18:22		0	0	0	0	0	0	0	0	0	0	0	0	0	0
1799	5	6	12	3d 07:18:46.44000	0d 04:02:49.04000	0.00319804	0.0120958	0.00079019	3.2027	D	5	30/08/2020 18:22		0	0	0	0	0	0	0	0	0	0	0	0	0	0
1800	5	6	12	3d 07:18:54.94000	0d 04:02:57.54000	0.00319991	0.0121018	0.00079034	3.1925	D	5	30/08/2020 18:22		0	0	0	0	0	0	0	0	0	0	0	0	0	0
1801	5	6	12	3d 07:19:03.34000	0d 04:03:05.94000	0.00320175	0.0121077	0.00079019	3.1823	D	5	30/08/2020 18:22		0	0	0	0	0	0	0	0	0	0	0	0	0	0
1802	5	6	12	3d 07:19:11.28000	0d 04:03:13.88000	0.0032035	0.0121132	0.00079019	3.1722	D	5	30/08/2020 18:22		0	0	0	0	0	0	0	0	0	0	0	0	0	0
1803	5	6	12	3d 07:19:18.91000	0d 04:03:21.51000	0.00320517	0.0121185	0.00079019	3.162	D	5	30/08/2020 18:22		0	0	0	0	0	0	0	0	0	0	0	0	0	0
1804	5	6	12	3d 07:19:26.32000	0d 04:03:28.92000	0.0032068	0.0121237	0.00079019	3.1518	D	5	30/08/2020 18:22		0	0	0	0	0	0	0	0	0	0	0	0	0	0
1805	5	6	12	3d 07:19:33.53000	0d 04:03:36.13000	0.00320838	0.0121286	0.00079011	3.1415	D	5	30/08/2020 18:23		0	0	0	0	0	0	0	0	0	0	0	0	0	0
1806	5	6	12	3d 07:19:40.43000	0d 04:03:43.03000	0.0032099	0.0121334	0.00079026	3.1313	D	5	30/08/2020 18:23		0	0	0	0	0	0	0	0	0	0	0	0	0	0
1807	5	6	12	3d 07:19:47.20000	0d 04:03:49.80000	0.00321138	0.012138	0.00079019	3.1211	D	5	30/08/2020 18:23		0	0	0	0	0	0	0	0	0	0	0	0	0	0
1808	5	6	12	3d 07:19:53.70000	0d 04:03:56.30000	0.00321281	0.0121425	0.00079026	3.1109	D	5	30/08/2020 18:23		0	0	0	0	0	0	0	0	0	0	0	0	0	0
1809	5	6	12	3d 07:20:00.28000	0d 04:04:02.88000	0.00321425	0.012147	0.00079026	3.1008	D	5	30/08/2020 18:23		0	0	0	0	0	0	0	0	0	0	0	0	0	0
1810	5	6	12	3d 07:20:06.35000	0d 04:04:08.95000	0.00321559	0.0121511	0.00079034	3.0906	D	5	30/08/2020 18:23		0	0	0	0	0	0	0	0	0	0	0	0	0	0
1811	5	6	12	3d 07:20:12.40000	0d 04:04:15.00000	0.00321691	0.0121552	0.00079019	3.0803	D	5	30/08/2020 18:23		0	0	0	0	0	0	0	0	0	0	0	0	0	0
1812	5	6	12	3d 07:20:18.22000	0d 04:04:20.82000	0.00321819	0.0121591	0.00079026	3.0703	D	5	30/08/2020 18:23		0	0	0	0	0	0	0	0	0	0	0	0	0	0
1813	5	6	12	3d 07:20:23.75000	0d 04:04:26.35000	0.0032194	0.0121628	0.00079026	3.06	D	5	30/08/2020 18:23		0	0	0	0	0	0	0	0	0	0	0	0	0	0
1814	5	6	12	3d 07:20:29.42000	0d 04:04:32.02000	0.00322065	0.0121666	0.00079019	3.0497	D	5	30/08/2020 18:23		0	0	0	0	0	0	0	0	0	0	0	0	0	0
1815	5	6	12	3d 07:20:34.96000	0d 04:04:37.56000	0.00322187	0.0121704	0.00079026	3.0394	D	5	30/08/2020 18:24		0	0	0	0	0	0	0	0	0	0	0	0	0	0
1816	5	6	12	3d 07:20:40.26000	0d 04:04:42.86000	0.00322303	0.0121739	0.00079011	3.0292	D	5	30/08/2020 18:24		0	0	0	0	0	0	0	0	0	0	0	0	0	0
1817	5	6	12	3d 07:20:45.39000	0d 04:04:47.99000	0.00322415	0.0121773	0.00079019	3.0192	D	5	30/08/2020 18:24		0	0	0	0	0	0	0	0	0	0	0	0	0	0
1818	5	6	12	3d 07:20:50.58000	0d 04:04:53.18000	0.00322529	0.0121807	0.00079026	3.0089	D	5	30/08/2020 18:24		0	0	0	0	0	0	0	0	0	0	0	0	0	0
1819	5	6	12	3d 07:20:55.63000	0d 04:04:58.23000	0.0032264	0.012184	0.00079034	2.9986	D	5	30/08/2020 18:24		0	0	0	0	0	0	0	0	0	0	0	0	0	0
1820	5	6	12	3d 07:21:00.59000	0d 04:05:03.19000	0.00322749	0.0121873	0.00079011	2.9883	D	5	30/08/2020 18:24		0	0	0	0	0	0	0	0	0	0	0	0	0	0
1821	5	6	12	3d 07:21:05.47000	0d 04:05:08.07000	0.00322856	0.0121905	0.00079019	2.9783	D	5	30/08/2020 18:24		0	0	0	0	0	0	0	0	0	0	0	0	0	0
1822	5	6	12	3d 07:21:10.11000	0d 04:05:12.71000	0.00322958	0.0121935	0.00079026	2.9682	D	5	30/08/2020 18:24		0	0	0	0	0	0	0	0	0	0	0	0	0	0
1823	5	6	12	3d 07:21:14.79000	0d 04:05:17.39000	0.00323061	0.0121966	0.00079011	2.9581	D	5	30/08/2020 18:24		0	0	0	0	0	0	0	0	0	0	0	0	0	0
1824	5	6	12	3d 07:21:19.43000	0d 04:05:22.03000	0.00323163	0.0121996	0.00079034	2.9479	D	5	30/08/2020 18:24		0	0	0	0	0	0	0	0	0	0	0	0	0	0
1825	5	6	12	3d 07:21:23.99000	0d 04:05:26.59000	0.00323263	0.0122025	0.00079026	2.9375	D	5	30/08/2020 18:24		0	0	0	0	0	0	0	0	0	0	0	0	0	0
1826	5	6	12	3d 07:21:28.59000	0d 04:05:31.19000	0.00323364	0.0122055	0.00079019	2.9273	D	5	30/08/2020 18:24		0	0	0	0	0	0	0	0	0	0	0	0	0	0
1827	5	6	12	3d 07:21:32.99000	0d 04:05:35.59000	0.0032346	0.0122083	0.00079019	2.9171	D	5	30/08/2020 18:25		0	0	0	0	0	0	0	0	0	0	0	0	0	0
1828	5	6	12	3d 07:21:37.42000	0d 04:05:40.02000	0.00323558	0.0122111	0.00079026	2.9068	D	5	30/08/2020 18:25		0	0	0	0	0	0	0	0	0	0	0	0	0	0
1829	5	6	12	3d 07:21:41.96000	0d 04:05:44.56000	0.00323657	0.012214	0.00079019	2.8963	D	5	30/08/2020 18:25		0	0	0	0	0	0	0	0	0	0	0	0	0	0
1830	5	6	12	3d 07:21:46.22000	0d 04:05:48.82000	0.00323751	0.0122167	0.00079004	2.8859	D	5	30/08/2020 18:25		0	0	0	0	0	0	0	0	0	0	0	0	0	0
1831	5	6	12	3d 07:21:50.45000	0d 04:05:53.05000	0.00323844	0.0122194	0.00079011	2.8757	D	5	30/08/2020 18:25		0	0	0	0	0	0	0	0	0	0	0	0	0	0
1832	5	6	12	3d 07:21:54.59000	0d 04:05:57.19000	0.00323934	0.012222	0.00079019	2.8652	D	5	30/08/2020 18:25		0	0	0	0	0	0	0	0	0	0	0	0	0	0
1833	5	6	12	3d 07:21:58.75000	0d 04:06:01.35000	0.00324026	0.0122246	0.00079026	2.8548	D	5	30/08/2020 18:25		0	0	0	0	0	0	0	0	0	0	0	0	0	0
1834	5	6	12	3d 07:22:02.81000	0d 04:06:05.41000	0.00324115	0.0122272	0.00079034	2.8446	D	5	30/08/2020 18:25		0	0	0	0	0	0	0	0	0	0	0	0	0	0
1835	5	6	12	3d 07:22:06.75000	0d 04:06:09.35000	0.00324201	0.0122296	0.00079026	2.8341	D	5	30/08/2020 18:25		0	0	0	0	0	0	0	0	0	0	0	0	0	0
1836	5	6	12	3d 07:22:10.70000	0d 04:06:13.30000	0.00324288	0.0122321	0.00079004	2.8238	D	5	30/08/2020 18:25		0	0	0	0	0	0	0	0	0	0	0	0	0	0
1837	5	6	12	3d 07:22:14.48000	0d 04:06:17.08000	0.00324371	0.0122344	0.00079042	2.8136	D	5	30/08/2020 18:25		0	0	0	0	0	0	0	0	0	0	0	0	0	0
1838	5	6	12	3d 07:22:18.26000	0d 04:06:20.86000	0.00324454	0.0122368	0.00079026	2.8035	D	5	30/08/2020 18:25		0	0	0	0	0	0	0	0	0	0	0	0	0	0
1839	5	6	12	3d 07:22:21.94000	0d 04:06:24.54000	0.00324535	0.012239	0.00079019	2.7932	D	5	30/08/2020 18:25		0	0	0	0	0	0	0	0	0	0	0	0	0	0
1840	5	6	12	3d 07:22:25.76000	0d 04:06:28.36000	0.00324619	0.0122414	0.00079026	2.7828	D	5	30/08/2020 18:25		0	0	0	0	0	0	0	0	0	0	0	0	0	0
1841	5	6	12	3d 07:22:29.35000	0d 04:06:31.95000	0.00324697	0.0122435	0.00079026	2.7723	D	5	30/08/2020 18:25		0	0	0	0	0	0	0	0	0	0	0	0	0	0
1842	5	6	12	3d 07:22:33.15000	0d 04:06:35.75000	0.00324781	0.0122458	0.00079026	2.762	D	5	30/08/2020 18:26		0	0	0	0	0	0	0	0	0	0	0	0	0	0
1843	5	6	12	3d 07:22:36.60000	0d 04:06:39.20000	0.00324857	0.0122479	0.00079042	2.7517	D	5	30/08/2020 18:26		0	0	0	0	0	0	0	0	0	0	0	0	0	0
1844	5	6	12	3d 07:22:40.18000	0d 04:06:42.78000	0.00324935	0.0122501	0.00079019	2.7413	D	5	30/08/2020 18:26		0	0	0	0	0	0	0	0	0	0	0	0	0	0
1845	5	6	12	3d 07:22:43.69000	0d 04:06:46.29000	0.00325012	0.0122522	0.00079026	2.7309	D	5	30/08/2020 18:26		0	0	0	0	0	0	0	0	0	0	0	0	0	0
1846	5	6	12	3d 07:22:47.04000	0d 04:06:49.64000	0.00325086	0.0122542	0.00079026	2.7207	D	5	30/08/2020 18:26		0	0	0	0	0	0	0	0	0	0	0	0	0	0
1847	5	6	12	3d 07:22:50.47000	0d 04:06:53.07000	0.00325161	0.0122563	0.00079019	2.7102	D	5	30/08/2020 18:26		0	0	0	0	0	0	0	0	0	0	0	0	0	0
1848	5	6	12	3d 07:22:53.97000	0d 04:06:56.57000	0.00325238	0.0122583	0.00079034	2.6998	D	5	30/08/2020 18:26		0	0	0	0	0	0	0	0	0	0	0	0	0	0
1849	5	6	12	3d 07:22:57.32000	0d 04:06:59.92000	0.00325311	0.0122603	0.00079019	2.6892	D	5	30/08/2020 18:26		0	0	0	0	0	0	0	0	0	0	0	0	0	0
1850	5	6	12	3d 07:23:00.70000	0d 04:07:03.30000	0.00325386	0.0122623	0.00079011	2.6792	D	5	30/08/2020 18:26		0	0	0	0	0	0	0	0	0	0	0	0	0	0
1851	5	6	12	3d 07:23:03.85000	0d 04:07:06.45000	0.00325455	0.0122642	0.00079019	2.669	D	5	30/08/2020 18:26		0	0	0	0	0	0	0	0	0	0	0	0	0	0
1852	5	6	12	3d 07:23:07.19000	0d 04:07:09.79000	0.00325528	0.0122661	0.00079026	2.6586	D	5	30/08/2020 18:26		0	0	0	0	0	0	0	0	0	0	0	0	0	0
1853	5	6	12	3d 07:23:10.32000	0d 04:07:12.92000	0.00325597	0.0122679	0.00079011	2.6482	D	5	30/08/2020 18:26		0	0	0	0	0	0	0	0	0	0	0	0	0	0
1854	5	6	12	3d 07:23:13.43000	0d 04:07:16.03000	0.00325665	0.0122697	0.00078996	2.638	D	5	30/08/2020 18:26		0	0	0	0	0	0	0	0	0	0	0	0	0	0
1855	5	6	12	3d 07:23:16.57000	0d 04:07:19.17000	0.00325734	0.0122715	0.00079019	2.6276	D	5	30/08/2020 18:26		0	0	0	0	0	0	0	0	0	0	0	0	0	0
1856	5	6	12	3d 07:23:19.70000	0d 04:07:22.30000	0.00325803	0.0122733	0.00079004	2.6174	D	5	30/08/2020 18:26		0	0	0	0	0	0	0	0	0	0	0	0	0	0
1857	5	6	12	3d 07:23:22.80000	0d 04:07:25.40000	0.00325871	0.0122751	0.00079034	2.6072	D	5	30/08/2020 18:26		0	0	0	0	0	0	0	0	0	0	0	0	0	0
1858	5	6	12	3d 07:23:25.88000	0d 04:07:28.48000	0.00325938	0.0122769	0.00079026	2.5968	D	5	30/08/2020 18:26		0	0	0	0	0	0	0	0	0	0	0	0	0	0
1859	5	6	12	3d 07:23:28.92000	0d 04:07:31.52000	0.00326005	0.0122786	0.00079026	2.5867	D	5	30/08/2020 18:26		0	0	0	0	0	0	0	0	0	0	0	0	0	0
1860	5	6	12	3d 07:23:31.94000	0d 04:07:34.54000	0.00326071	0.0122803	0.00079026	2.5762	D	5	30/08/2020 18:27		0	0	0	0	0	0	0	0	0	0	0	0	0	0
1861	5	6	12	3d 07:23:34.99000	0d 04:07:37.59000	0.00326138	0.012282	0.00079026	2.5658	D	5	30/08/2020 18:27		0	0	0	0	0	0	0	0	0	0	0	0	0	0
1862	5	6	12	3d 07:23:38.02000	0d 04:07:40.62000	0.00326205	0.0122838	0.00079019	2.5554	D	5	30/08/2020 18:27		0	0	0	0	0	0	0	0	0	0	0	0	0	0
1863	5	6	12	3d 07:23:41.01000	0d 04:07:43.61000	0.0032627	0.0122854	0.00079026	2.5451	D	5	30/08/2020 18:27		0	0	0	0	0	0	0	0	0	0	0	0	0	0
1864	5	6	12	3d 07:23:44.03000	0d 04:07:46.63000	0.00326337	0.0122871	0.00079026	2.5345	D	5	30/08/2020 18:27		0	0	0	0	0	0	0	0	0	0	0	0	0	0
1865	5	6	12	3d 07:23:47.00000	0d 04:07:49.60000	0.00326402	0.0122888	0.00079034	2.5243	D	5	30/08/2020 18:27		0	0	0	0	0	0	0	0	0	0	0	0	0	0
1866	5	6	12	3d 07:23:49.95000	0d 04:07:52.55000	0.00326467	0.0122904	0.00079004	2.5139	D	5	30/08/2020 18:27		0	0	0	0	0	0	0	0	0	0	0	0	0	0
1867	5	6	12	3d 07:23:52.91000	0d 04:07:55.51000	0.00326532	0.012292	0.00079026	2.5034	D	5	30/08/2020 18:27		0	0	0	0	0	0	0	0	0	0	0	0	0	0
1868	5	6	12	3d 07:23:53.84000	0d 04:07:56.44000	0.00326552	0.0122925	0.00079019	2.5	D	133	30/08/2020 18:27		0	0	0	0	0	0	0	0	0	0	0	0	0	0
1869	5	6	13	3d 07:23:53.85000	0d 00:00:00.01000	0	0	0	2.6064	R	0	30/08/2020 18:27		0	0	0	0	0	0	0	0	0	0	0	0	0	0
1870	5	6	13	3d 07:23:55.85000	0d 00:00:02.01000	0	0	0	2.7951	R	1	30/08/2020 18:27		0	0	0	0	0	0	0	0	0	0	0	0	0	0
1871	5	6	13	3d 07:23:57.85000	0d 00:00:04.01000	0	0	0	2.9061	R	1	30/08/2020 18:27		0	0	0	0	0	0	0	0	0	0	0	0	0	0
1872	5	6	13	3d 07:23:59.85000	0d 00:00:06.01000	0	0	0	2.992	R	1	30/08/2020 18:27		0	0	0	0	0	0	0	0	0	0	0	0	0	0
1873	5	6	13	3d 07:24:01.85000	0d 00:00:08.01000	0	0	0	3.0637	R	1	30/08/2020 18:27		0	0	0	0	0	0	0	0	0	0	0	0	0	0
1874	5	6	13	3d 07:24:03.84000	0d 00:00:10.00000	0	0	0	3.1238	R	129	30/08/2020 18:27		0	0	0	0	0	0	0	0	0	0	0	0	0	0
1875	6	7	9	3d 07:24:03.88000	0d 00:00:00.04000	0.00000001	0.00000003	0.00079133	3.2561	C	0	30/08/2020 18:27		0	0	0	0	0	0	0	0	0	0	0	0	0	0
1876	6	7	9	3d 07:24:04.04000	0d 00:00:00.20000	0.00000004	0.00000014	0.00079034	3.2776	C	5	30/08/2020 18:27		0	0	0	0	0	0	0	0	0	0	0	0	0	0
1877	6	7	9	3d 07:24:04.21000	0d 00:00:00.37000	0.00000008	0.00000026	0.00079034	3.2967	C	5	30/08/2020 18:27		0	0	0	0	0	0	0	0	0	0	0	0	0	0
1878	6	7	9	3d 07:24:04.40000	0d 00:00:00.56000	0.00000012	0.0000004	0.00079019	3.3149	C	5	30/08/2020 18:27		0	0	0	0	0	0	0	0	0	0	0	0	0	0
1879	6	7	9	3d 07:24:04.60000	0d 00:00:00.76000	0.00000017	0.00000055	0.00079019	3.3323	C	5	30/08/2020 18:27		0	0	0	0	0	0	0	0	0	0	0	0	0	0
1880	6	7	9	3d 07:24:04.81000	0d 00:00:00.97000	0.00000021	0.0000007	0.00079026	3.3487	C	5	30/08/2020 18:27		0	0	0	0	0	0	0	0	0	0	0	0	0	0
1881	6	7	9	3d 07:24:05.03000	0d 00:00:01.19000	0.00000026	0.00000087	0.00079034	3.3651	C	5	30/08/2020 18:27		0	0	0	0	0	0	0	0	0	0	0	0	0	0
1882	6	7	9	3d 07:24:05.26000	0d 00:00:01.42000	0.00000031	0.00000104	0.00079004	3.3812	C	5	30/08/2020 18:27		0	0	0	0	0	0	0	0	0	0	0	0	0	0
1883	6	7	9	3d 07:24:05.49000	0d 00:00:01.65000	0.00000036	0.00000121	0.00079011	3.3967	C	5	30/08/2020 18:27		0	0	0	0	0	0	0	0	0	0	0	0	0	0
1884	6	7	9	3d 07:24:05.73000	0d 00:00:01.89000	0.00000041	0.00000139	0.00079034	3.4119	C	5	30/08/2020 18:27		0	0	0	0	0	0	0	0	0	0	0	0	0	0
1885	6	7	9	3d 07:24:05.98000	0d 00:00:02.14000	0.00000047	0.00000157	0.00079026	3.427	C	5	30/08/2020 18:27		0	0	0	0	0	0	0	0	0	0	0	0	0	0
1886	6	7	9	3d 07:24:06.24000	0d 00:00:02.40000	0.00000053	0.00000177	0.00079034	3.442	C	5	30/08/2020 18:27		0	0	0	0	0	0	0	0	0	0	0	0	0	0
1887	6	7	9	3d 07:24:06.51000	0d 00:00:02.67000	0.00000059	0.00000197	0.00079019	3.4569	C	5	30/08/2020 18:27		0	0	0	0	0	0	0	0	0	0	0	0	0	0
1888	6	7	9	3d 07:24:06.78000	0d 00:00:02.94000	0.00000064	0.00000218	0.00079019	3.4713	C	5	30/08/2020 18:27		0	0	0	0	0	0	0	0	0	0	0	0	0	0
1889	6	7	9	3d 07:24:07.06000	0d 00:00:03.22000	0.00000071	0.00000239	0.00079019	3.4855	C	5	30/08/2020 18:27		0	0	0	0	0	0	0	0	0	0	0	0	0	0
1890	6	7	9	3d 07:24:07.35000	0d 00:00:03.51000	0.00000077	0.00000262	0.00079026	3.4997	C	5	30/08/2020 18:27		0	0	0	0	0	0	0	0	0	0	0	0	0	0
1891	6	7	9	3d 07:24:07.65000	0d 00:00:03.81000	0.00000084	0.00000285	0.00079049	3.5132	C	5	30/08/2020 18:27		0	0	0	0	0	0	0	0	0	0	0	0	0	0
1892	6	7	9	3d 07:24:07.96000	0d 00:00:04.12000	0.0000009	0.00000309	0.00079042	3.5267	C	5	30/08/2020 18:27		0	0	0	0	0	0	0	0	0	0	0	0	0	0
1893	6	7	9	3d 07:24:08.28000	0d 00:00:04.44000	0.00000097	0.00000333	0.00079019	3.5401	C	5	30/08/2020 18:27		0	0	0	0	0	0	0	0	0	0	0	0	0	0
1894	6	7	9	3d 07:24:08.62000	0d 00:00:04.78000	0.00000105	0.0000036	0.00079049	3.5534	C	5	30/08/2020 18:27		0	0	0	0	0	0	0	0	0	0	0	0	0	0
1895	6	7	9	3d 07:24:08.98000	0d 00:00:05.14000	0.00000113	0.00000388	0.00079026	3.5668	C	5	30/08/2020 18:27		0	0	0	0	0	0	0	0	0	0	0	0	0	0
1896	6	7	9	3d 07:24:09.36000	0d 00:00:05.52000	0.00000121	0.00000418	0.00079042	3.5796	C	5	30/08/2020 18:27		0	0	0	0	0	0	0	0	0	0	0	0	0	0
1897	6	7	9	3d 07:24:09.76000	0d 00:00:05.92000	0.0000013	0.00000449	0.00079026	3.5923	C	5	30/08/2020 18:27		0	0	0	0	0	0	0	0	0	0	0	0	0	0
1898	6	7	9	3d 07:24:10.19000	0d 00:00:06.35000	0.00000139	0.00000483	0.00079019	3.6046	C	5	30/08/2020 18:27		0	0	0	0	0	0	0	0	0	0	0	0	0	0
1899	6	7	9	3d 07:24:10.64000	0d 00:00:06.80000	0.00000149	0.00000519	0.00078996	3.6167	C	5	30/08/2020 18:27		0	0	0	0	0	0	0	0	0	0	0	0	0	0
1900	6	7	9	3d 07:24:11.14000	0d 00:00:07.30000	0.0000016	0.00000559	0.00079004	3.6283	C	5	30/08/2020 18:27		0	0	0	0	0	0	0	0	0	0	0	0	0	0
1901	6	7	9	3d 07:24:11.70000	0d 00:00:07.86000	0.00000172	0.00000603	0.00079026	3.64	C	5	30/08/2020 18:27		0	0	0	0	0	0	0	0	0	0	0	0	0	0
1902	6	7	9	3d 07:24:12.34000	0d 00:00:08.50000	0.00000187	0.00000655	0.00079004	3.651	C	5	30/08/2020 18:27		0	0	0	0	0	0	0	0	0	0	0	0	0	0
1903	6	7	9	3d 07:24:13.10000	0d 00:00:09.26000	0.00000203	0.00000716	0.00079042	3.6619	C	5	30/08/2020 18:27		0	0	0	0	0	0	0	0	0	0	0	0	0	0
1904	6	7	9	3d 07:24:14.04000	0d 00:00:10.20000	0.00000224	0.00000791	0.00079026	3.6725	C	5	30/08/2020 18:27		0	0	0	0	0	0	0	0	0	0	0	0	0	0
1905	6	7	9	3d 07:24:15.30000	0d 00:00:11.46000	0.00000252	0.00000893	0.00079019	3.6831	C	5	30/08/2020 18:27		0	0	0	0	0	0	0	0	0	0	0	0	0	0
1906	6	7	9	3d 07:24:17.08000	0d 00:00:13.24000	0.00000291	0.00001037	0.00079011	3.6934	C	5	30/08/2020 18:27		0	0	0	0	0	0	0	0	0	0	0	0	0	0
1907	6	7	9	3d 07:24:19.91000	0d 00:00:16.07000	0.00000353	0.00001267	0.00079026	3.7035	C	5	30/08/2020 18:27		0	0	0	0	0	0	0	0	0	0	0	0	0	0
1908	6	7	9	3d 07:24:25.01000	0d 00:00:21.17000	0.00000465	0.00001682	0.00079026	3.7139	C	5	30/08/2020 18:27		0	0	0	0	0	0	0	0	0	0	0	0	0	0
1909	6	7	9	3d 07:25:37.76000	0d 00:01:33.92000	0.00002062	0.00007616	0.00078988	3.7037	C	5	30/08/2020 18:29		0	0	0	0	0	0	0	0	0	0	0	0	0	0
1910	6	7	9	3d 07:26:18.58000	0d 00:02:14.74000	0.00002958	0.00010929	0.00079042	3.6936	C	5	30/08/2020 18:29		0	0	0	0	0	0	0	0	0	0	0	0	0	0
1911	6	7	9	3d 07:27:45.64000	0d 00:03:41.80000	0.00004869	0.00017977	0.00079034	3.6835	C	5	30/08/2020 18:31		0	0	0	0	0	0	0	0	0	0	0	0	0	0
1912	6	7	9	3d 07:32:45.64000	0d 00:08:41.80000	0.00011454	0.00042207	0.00079019	3.6782	C	1	30/08/2020 18:36		0	0	0	0	0	0	0	0	0	0	0	0	0	0
1913	6	7	9	3d 07:37:45.64000	0d 00:13:41.80000	0.00018039	0.00066434	0.00079026	3.68	C	1	30/08/2020 18:41		0	0	0	0	0	0	0	0	0	0	0	0	0	0
1914	6	7	9	3d 07:42:45.64000	0d 00:18:41.80000	0.00024625	0.00090679	0.00079034	3.6835	C	1	30/08/2020 18:46		0	0	0	0	0	0	0	0	0	0	0	0	0	0
1915	6	7	9	3d 07:47:45.64000	0d 00:23:41.80000	0.0003121	0.00114949	0.00079019	3.6872	C	1	30/08/2020 18:51		0	0	0	0	0	0	0	0	0	0	0	0	0	0
1916	6	7	9	3d 07:52:45.64000	0d 00:28:41.80000	0.00037795	0.00139243	0.00079026	3.691	C	1	30/08/2020 18:56		0	0	0	0	0	0	0	0	0	0	0	0	0	0
1917	6	7	9	3d 07:57:45.64000	0d 00:33:41.80000	0.0004438	0.00163566	0.00079034	3.6957	C	1	30/08/2020 19:01		0	0	0	0	0	0	0	0	0	0	0	0	0	0
1918	6	7	9	3d 08:02:45.64000	0d 00:38:41.80000	0.00050966	0.00187917	0.00079004	3.7003	C	1	30/08/2020 19:06		0	0	0	0	0	0	0	0	0	0	0	0	0	0
1919	6	7	9	3d 08:07:45.64000	0d 00:43:41.80000	0.00057551	0.002123	0.00079004	3.7049	C	1	30/08/2020 19:11		0	0	0	0	0	0	0	0	0	0	0	0	0	0
1920	6	7	9	3d 08:12:45.64000	0d 00:48:41.80000	0.00064136	0.00236715	0.00079004	3.7101	C	1	30/08/2020 19:16		0	0	0	0	0	0	0	0	0	0	0	0	0	0
1921	6	7	9	3d 08:17:45.64000	0d 00:53:41.80000	0.00070722	0.00261165	0.00079019	3.7154	C	1	30/08/2020 19:21		0	0	0	0	0	0	0	0	0	0	0	0	0	0
1922	6	7	9	3d 08:22:45.64000	0d 00:58:41.80000	0.00077307	0.00285652	0.00079019	3.7212	C	1	30/08/2020 19:26		0	0	0	0	0	0	0	0	0	0	0	0	0	0
1923	6	7	9	3d 08:27:45.64000	0d 01:03:41.80000	0.00083892	0.00310176	0.00079004	3.7269	C	1	30/08/2020 19:31		0	0	0	0	0	0	0	0	0	0	0	0	0	0
1924	6	7	9	3d 08:32:45.64000	0d 01:08:41.80000	0.00090477	0.00334738	0.00079011	3.7325	C	1	30/08/2020 19:36		0	0	0	0	0	0	0	0	0	0	0	0	0	0
1925	6	7	9	3d 08:37:45.64000	0d 01:13:41.80000	0.00097063	0.00359336	0.00079034	3.7385	C	1	30/08/2020 19:41		0	0	0	0	0	0	0	0	0	0	0	0	0	0
1926	6	7	9	3d 08:42:45.64000	0d 01:18:41.80000	0.00103648	0.00383972	0.00079019	3.7435	C	1	30/08/2020 19:46		0	0	0	0	0	0	0	0	0	0	0	0	0	0
1927	6	7	9	3d 08:47:45.64000	0d 01:23:41.80000	0.00110233	0.00408643	0.00079034	3.749	C	1	30/08/2020 19:51		0	0	0	0	0	0	0	0	0	0	0	0	0	0
1928	6	7	9	3d 08:52:45.64000	0d 01:28:41.80000	0.00116819	0.0043335	0.00079057	3.7545	C	1	30/08/2020 19:56		0	0	0	0	0	0	0	0	0	0	0	0	0	0
1929	6	7	9	3d 08:57:45.64000	0d 01:33:41.80000	0.00123404	0.00458092	0.00079034	3.7598	C	1	30/08/2020 20:01		0	0	0	0	0	0	0	0	0	0	0	0	0	0
1930	6	7	9	3d 09:02:45.64000	0d 01:38:41.80000	0.00129989	0.0048287	0.00079026	3.7653	C	1	30/08/2020 20:06		0	0	0	0	0	0	0	0	0	0	0	0	0	0
1931	6	7	9	3d 09:07:45.64000	0d 01:43:41.80000	0.00136574	0.00507684	0.00079026	3.771	C	1	30/08/2020 20:11		0	0	0	0	0	0	0	0	0	0	0	0	0	0
1932	6	7	9	3d 09:12:45.64000	0d 01:48:41.80000	0.0014316	0.00532536	0.00079019	3.7766	C	1	30/08/2020 20:16		0	0	0	0	0	0	0	0	0	0	0	0	0	0
1933	6	7	9	3d 09:17:45.64000	0d 01:53:41.80000	0.00149745	0.00557427	0.00079019	3.7827	C	1	30/08/2020 20:21		0	0	0	0	0	0	0	0	0	0	0	0	0	0
1934	6	7	9	3d 09:22:45.64000	0d 01:58:41.80000	0.0015633	0.0058236	0.00079034	3.7894	C	1	30/08/2020 20:26		0	0	0	0	0	0	0	0	0	0	0	0	0	0
1935	6	7	9	3d 09:27:45.64000	0d 02:03:41.80000	0.00162916	0.00607337	0.00079026	3.7964	C	1	30/08/2020 20:31		0	0	0	0	0	0	0	0	0	0	0	0	0	0
1936	6	7	9	3d 09:32:45.64000	0d 02:08:41.80000	0.00169501	0.00632364	0.00079034	3.8042	C	1	30/08/2020 20:36		0	0	0	0	0	0	0	0	0	0	0	0	0	0
1937	6	7	9	3d 09:37:45.64000	0d 02:13:41.80000	0.00176086	0.00657444	0.00079049	3.8128	C	1	30/08/2020 20:41		0	0	0	0	0	0	0	0	0	0	0	0	0	0
1938	6	7	9	3d 09:42:45.64000	0d 02:18:41.80000	0.00182671	0.00682582	0.00079019	3.8222	C	1	30/08/2020 20:46		0	0	0	0	0	0	0	0	0	0	0	0	0	0
1939	6	7	9	3d 09:47:37.71000	0d 02:23:33.87000	0.00189083	0.00707119	0.00079011	3.8323	C	5	30/08/2020 20:51		0	0	0	0	0	0	0	0	0	0	0	0	0	0
1940	6	7	9	3d 09:52:03.11000	0d 02:27:59.27000	0.00194908	0.00729474	0.00079019	3.8424	C	5	30/08/2020 20:55		0	0	0	0	0	0	0	0	0	0	0	0	0	0
1941	6	7	9	3d 09:56:05.72000	0d 02:32:01.88000	0.00200234	0.00749963	0.00079042	3.8524	C	5	30/08/2020 20:59		0	0	0	0	0	0	0	0	0	0	0	0	0	0
1942	6	7	9	3d 09:59:54.17000	0d 02:35:50.33000	0.00205249	0.00769307	0.00079034	3.8625	C	5	30/08/2020 21:03		0	0	0	0	0	0	0	0	0	0	0	0	0	0
1943	6	7	9	3d 10:03:30.85000	0d 02:39:27.01000	0.00210005	0.00787702	0.00079057	3.8726	C	5	30/08/2020 21:07		0	0	0	0	0	0	0	0	0	0	0	0	0	0
1944	6	7	9	3d 10:06:52.97000	0d 02:42:49.13000	0.00214442	0.00804905	0.00079026	3.8827	C	5	30/08/2020 21:10		0	0	0	0	0	0	0	0	0	0	0	0	0	0
1945	6	7	9	3d 10:10:10.49000	0d 02:46:06.65000	0.00218777	0.00821761	0.00079034	3.8929	C	5	30/08/2020 21:13		0	0	0	0	0	0	0	0	0	0	0	0	0	0
1946	6	7	9	3d 10:13:24.81000	0d 02:49:20.97000	0.00223043	0.00838387	0.00079019	3.9031	C	5	30/08/2020 21:16		0	0	0	0	0	0	0	0	0	0	0	0	0	0
1947	6	7	9	3d 10:16:31.70000	0d 02:52:27.86000	0.00227145	0.0085442	0.00079019	3.9132	C	5	30/08/2020 21:20		0	0	0	0	0	0	0	0	0	0	0	0	0	0
1948	6	7	9	3d 10:19:32.43000	0d 02:55:28.59000	0.00231113	0.00869964	0.00079004	3.9232	C	5	30/08/2020 21:23		0	0	0	0	0	0	0	0	0	0	0	0	0	0
1949	6	7	9	3d 10:22:28.04000	0d 02:58:24.20000	0.00234967	0.00885107	0.00079026	3.9335	C	5	30/08/2020 21:25		0	0	0	0	0	0	0	0	0	0	0	0	0	0
1950	6	7	9	3d 10:25:24.54000	0d 03:01:20.70000	0.00238842	0.00900366	0.00079011	3.9435	C	5	30/08/2020 21:28		0	0	0	0	0	0	0	0	0	0	0	0	0	0
1951	6	7	9	3d 10:28:14.37000	0d 03:04:10.53000	0.0024257	0.00915086	0.00079019	3.9536	C	5	30/08/2020 21:31		0	0	0	0	0	0	0	0	0	0	0	0	0	0
1952	6	7	9	3d 10:31:02.69000	0d 03:06:58.85000	0.00246265	0.00929711	0.00079026	3.9637	C	5	30/08/2020 21:34		0	0	0	0	0	0	0	0	0	0	0	0	0	0
1953	6	7	9	3d 10:33:51.93000	0d 03:09:48.09000	0.00249979	0.00944455	0.00079019	3.9738	C	5	30/08/2020 21:37		0	0	0	0	0	0	0	0	0	0	0	0	0	0
1954	6	7	9	3d 10:36:40.03000	0d 03:12:36.19000	0.00253669	0.00959136	0.00079019	3.9838	C	5	30/08/2020 21:40		0	0	0	0	0	0	0	0	0	0	0	0	0	0
1955	6	7	9	3d 10:39:25.13000	0d 03:15:21.29000	0.00257294	0.00973593	0.00079026	3.9939	C	5	30/08/2020 21:42		0	0	0	0	0	0	0	0	0	0	0	0	0	0
1956	6	7	9	3d 10:42:08.38000	0d 03:18:04.54000	0.00260877	0.00987923	0.00079011	4.004	C	5	30/08/2020 21:45		0	0	0	0	0	0	0	0	0	0	0	0	0	0
1957	6	7	9	3d 10:44:51.45000	0d 03:20:47.61000	0.00264457	0.0100227	0.00079034	4.014	C	5	30/08/2020 21:48		0	0	0	0	0	0	0	0	0	0	0	0	0	0
1958	6	7	9	3d 10:47:31.63000	0d 03:23:27.79000	0.00267973	0.010164	0.00079011	4.0241	C	5	30/08/2020 21:51		0	0	0	0	0	0	0	0	0	0	0	0	0	0
1959	6	7	9	3d 10:50:13.10000	0d 03:26:09.26000	0.00271517	0.0103068	0.00079019	4.0342	C	5	30/08/2020 21:53		0	0	0	0	0	0	0	0	0	0	0	0	0	0
1960	6	7	9	3d 10:52:50.28000	0d 03:28:46.44000	0.00274967	0.0104462	0.00079026	4.0443	C	5	30/08/2020 21:56		0	0	0	0	0	0	0	0	0	0	0	0	0	0
1961	6	7	9	3d 10:55:28.39000	0d 03:31:24.55000	0.00278438	0.0105867	0.00079019	4.0543	C	5	30/08/2020 21:58		0	0	0	0	0	0	0	0	0	0	0	0	0	0
1962	6	7	9	3d 10:58:03.64000	0d 03:33:59.80000	0.00281846	0.0107251	0.00079034	4.0644	C	5	30/08/2020 22:01		0	0	0	0	0	0	0	0	0	0	0	0	0	0
1963	6	7	9	3d 11:00:35.42000	0d 03:36:31.58000	0.00285178	0.0108607	0.00079034	4.0745	C	5	30/08/2020 22:04		0	0	0	0	0	0	0	0	0	0	0	0	0	0
1964	6	7	9	3d 11:03:06.23000	0d 03:39:02.39000	0.00288488	0.0109957	0.00079019	4.0845	C	5	30/08/2020 22:06		0	0	0	0	0	0	0	0	0	0	0	0	0	0
1965	6	7	9	3d 11:05:35.23000	0d 03:41:31.39000	0.00291759	0.0111295	0.00079011	4.0946	C	5	30/08/2020 22:09		0	0	0	0	0	0	0	0	0	0	0	0	0	0
1966	6	7	9	3d 11:08:00.73000	0d 03:43:56.89000	0.00294953	0.0112604	0.00079034	4.1047	C	5	30/08/2020 22:11		0	0	0	0	0	0	0	0	0	0	0	0	0	0
1967	6	7	9	3d 11:10:26.74000	0d 03:46:22.90000	0.00298158	0.0113921	0.00079026	4.1147	C	5	30/08/2020 22:13		0	0	0	0	0	0	0	0	0	0	0	0	0	0
1968	6	7	9	3d 11:12:50.57000	0d 03:48:46.73000	0.00301315	0.0115222	0.00079026	4.1248	C	5	30/08/2020 22:16		0	0	0	0	0	0	0	0	0	0	0	0	0	0
1969	6	7	9	3d 11:15:11.63000	0d 03:51:07.79000	0.00304411	0.0116501	0.00079026	4.1349	C	5	30/08/2020 22:18		0	0	0	0	0	0	0	0	0	0	0	0	0	0
1970	6	7	9	3d 11:17:32.09000	0d 03:53:28.25000	0.00307495	0.0117777	0.00079049	4.145	C	5	30/08/2020 22:21		0	0	0	0	0	0	0	0	0	0	0	0	0	0
1971	6	7	9	3d 11:19:50.16000	0d 03:55:46.32000	0.00310525	0.0119035	0.00079034	4.155	C	5	30/08/2020 22:23		0	0	0	0	0	0	0	0	0	0	0	0	0	0
1972	6	7	9	3d 11:22:08.50000	0d 03:58:04.66000	0.00313562	0.0120298	0.00079042	4.1651	C	5	30/08/2020 22:25		0	0	0	0	0	0	0	0	0	0	0	0	0	0
1973	6	7	9	3d 11:24:26.04000	0d 04:00:22.20000	0.00316581	0.0121557	0.00079011	4.1752	C	5	30/08/2020 22:27		0	0	0	0	0	0	0	0	0	0	0	0	0	0
1974	6	7	9	3d 11:26:39.29000	0d 04:02:35.45000	0.00319506	0.012278	0.00079026	4.1852	C	5	30/08/2020 22:30		0	0	0	0	0	0	0	0	0	0	0	0	0	0
1975	6	7	9	3d 11:28:57.53000	0d 04:04:53.69000	0.00322541	0.0124051	0.00079049	4.1955	C	5	30/08/2020 22:32		0	0	0	0	0	0	0	0	0	0	0	0	0	0
1976	6	7	9	3d 11:29:56.37000	0d 04:05:52.53000	0.00323832	0.0124593	0.00079019	4.2	C	133	30/08/2020 22:33		0	0	0	0	0	0	0	0	0	0	0	0	0	0
1977	6	7	10	3d 11:29:56.38000	0d 00:00:00.01000	0.00323832	0.0124593	0.00083917	4.2	C	0	30/08/2020 22:33		0	0	0	0	0	0	0	0	0	0	0	0	0	0
1978	6	7	10	3d 11:30:11.28000	0d 00:00:14.91000	0.0032416	0.0124731	0.00073907	4.2005	C	4	30/08/2020 22:33		0	0	0	0	0	0	0	0	0	0	0	0	0	0
1979	6	7	10	3d 11:30:27.11000	0d 00:00:30.74000	0.00324462	0.0124858	0.0006389	4.2002	C	4	30/08/2020 22:33		0	0	0	0	0	0	0	0	0	0	0	0	0	0
1980	6	7	10	3d 11:30:50.43000	0d 00:00:54.06000	0.00324842	0.0125018	0.00053887	4.2004	C	4	30/08/2020 22:34		0	0	0	0	0	0	0	0	0	0	0	0	0	0
1981	6	7	10	3d 11:31:22.12000	0d 00:01:25.75000	0.00325271	0.0125198	0.00043885	4.2002	C	4	30/08/2020 22:34		0	0	0	0	0	0	0	0	0	0	0	0	0	0
1982	6	7	10	3d 11:32:02.59000	0d 00:02:06.22000	0.00325706	0.012538	0.00033883	4.1999	C	4	30/08/2020 22:35		0	0	0	0	0	0	0	0	0	0	0	0	0	0
1983	6	7	10	3d 11:33:03.70000	0d 00:03:07.33000	0.00326191	0.0125584	0.00023865	4.2002	C	4	30/08/2020 22:36		0	0	0	0	0	0	0	0	0	0	0	0	0	0
1984	6	7	10	3d 11:34:55.34000	0d 00:04:58.97000	0.00326765	0.0125825	0.00013863	4.1999	C	4	30/08/2020 22:38		0	0	0	0	0	0	0	0	0	0	0	0	0	0
1985	6	7	10	3d 11:37:42.05000	0d 00:07:45.68000	0.00327256	0.0126031	0.00007904	4.2002	C	132	30/08/2020 22:41		0	0	0	0	0	0	0	0	0	0	0	0	0	0
[truncated: 3,198 more rows]
