# Supplementary material for: Experimental data of cathodes manufactured in a convective dryer at the pilot-plant scale, and charge and discharge capacities of half-coin lithium-ion cells
Source: Data Brief. 2021 Dec 16;40:107720. doi: 10.1016/j.dib.2021.107720 (PMC8703052; doi:10.1016/j.dib.2021.107720)
Supplement: Supplementary file 1 [file mmc1.zip › Maccor/NEX_CAT3_7_2.csv]

Name:	NEX_CAT3_7_no 5
Channel:	16
Tester	Maccor #2
Procedure	NEX_NMC_Form_Rate_ASI.000
Description	NEX NMC Cathode Rate & ASI Measurement
Started	27/08/2020 11:04
SCap	0
C Rate	0.003915
Ch. max. V	8.00 V
DisCh. min. V	-2.00 V
Ch. max. I	5.000 A
DisCh. max. I	5.000 A
Comment:	NEX_CAT3_7
SMB hdr:	SMBLabel
Rec	Cycle P	Cycle C	Step	TestTime	StepTime	Cap. [Ah]	Ener. [Wh]	Current [A]	Voltage [V]	Md	ES	DPT Time		VAR1	VAR2	VAR3	VAR4	VAR5	VAR6	VAR7	VAR8	VAR9	VAR10	VAR11	VAR12	VAR13	VAR14
1	0	1	1	0d 00:00:00.00000	0d 00:00:00.00000	0	0	0	3.2941	R	0	27/08/2020 11:04		0	0	0	0	0	0	0	0	0	0	0	0	0	0
2	0	1	1	0d 00:05:00.00000	0d 00:05:00.00000	0	0	0	3.2798	R	1	27/08/2020 11:09		0	0	0	0	0	0	0	0	0	0	0	0	0	0
3	0	1	1	0d 00:10:00.00000	0d 00:10:00.00000	0	0	0	3.2607	R	1	27/08/2020 11:14		0	0	0	0	0	0	0	0	0	0	0	0	0	0
4	0	1	1	0d 00:15:00.00000	0d 00:15:00.00000	0	0	0	3.2395	R	1	27/08/2020 11:19		0	0	0	0	0	0	0	0	0	0	0	0	0	0
5	0	1	1	0d 00:20:00.00000	0d 00:20:00.00000	0	0	0	3.2195	R	1	27/08/2020 11:24		0	0	0	0	0	0	0	0	0	0	0	0	0	0
6	0	1	1	0d 00:25:00.00000	0d 00:25:00.00000	0	0	0	3.2029	R	1	27/08/2020 11:29		0	0	0	0	0	0	0	0	0	0	0	0	0	0
7	0	1	1	0d 00:30:00.00000	0d 00:30:00.00000	0	0	0	3.1875	R	129	27/08/2020 11:34		0	0	0	0	0	0	0	0	0	0	0	0	0	0
8	0	1	2	0d 00:30:00.04000	0d 00:00:00.04000	0	0	0.00019684	3.2993	C	0	27/08/2020 11:34		0	0	0	0	0	0	0	0	0	0	0	0	0	0
9	0	1	2	0d 00:30:00.20000	0d 00:00:00.20000	0.00000001	0.00000003	0.00019554	3.3329	C	5	27/08/2020 11:34		0	0	0	0	0	0	0	0	0	0	0	0	0	0
10	0	1	2	0d 00:30:00.36000	0d 00:00:00.36000	0.00000002	0.00000006	0.00019585	3.3521	C	5	27/08/2020 11:34		0	0	0	0	0	0	0	0	0	0	0	0	0	0
11	0	1	2	0d 00:30:00.55000	0d 00:00:00.55000	0.00000003	0.0000001	0.00019577	3.3696	C	5	27/08/2020 11:34		0	0	0	0	0	0	0	0	0	0	0	0	0	0
12	0	1	2	0d 00:30:00.76000	0d 00:00:00.76000	0.00000004	0.00000014	0.00019562	3.386	C	5	27/08/2020 11:34		0	0	0	0	0	0	0	0	0	0	0	0	0	0
13	0	1	2	0d 00:30:00.98000	0d 00:00:00.98000	0.00000005	0.00000018	0.00019577	3.4017	C	5	27/08/2020 11:34		0	0	0	0	0	0	0	0	0	0	0	0	0	0
14	0	1	2	0d 00:30:01.22000	0d 00:00:01.22000	0.00000007	0.00000022	0.00019593	3.4174	C	5	27/08/2020 11:34		0	0	0	0	0	0	0	0	0	0	0	0	0	0
15	0	1	2	0d 00:30:01.47000	0d 00:00:01.47000	0.00000008	0.00000027	0.00019562	3.4324	C	5	27/08/2020 11:34		0	0	0	0	0	0	0	0	0	0	0	0	0	0
16	0	1	2	0d 00:30:01.73000	0d 00:00:01.73000	0.00000009	0.00000032	0.0001957	3.4469	C	5	27/08/2020 11:34		0	0	0	0	0	0	0	0	0	0	0	0	0	0
17	0	1	2	0d 00:30:02.00000	0d 00:00:02.00000	0.00000011	0.00000037	0.0001957	3.4614	C	5	27/08/2020 11:34		0	0	0	0	0	0	0	0	0	0	0	0	0	0
18	0	1	2	0d 00:30:02.29000	0d 00:00:02.29000	0.00000012	0.00000042	0.00019562	3.4757	C	5	27/08/2020 11:34		0	0	0	0	0	0	0	0	0	0	0	0	0	0
19	0	1	2	0d 00:30:02.59000	0d 00:00:02.59000	0.00000014	0.00000048	0.00019577	3.4896	C	5	27/08/2020 11:34		0	0	0	0	0	0	0	0	0	0	0	0	0	0
20	0	1	2	0d 00:30:02.89000	0d 00:00:02.89000	0.00000016	0.00000054	0.00019585	3.5029	C	5	27/08/2020 11:34		0	0	0	0	0	0	0	0	0	0	0	0	0	0
21	0	1	2	0d 00:30:03.21000	0d 00:00:03.21000	0.00000017	0.0000006	0.00019585	3.5161	C	5	27/08/2020 11:34		0	0	0	0	0	0	0	0	0	0	0	0	0	0
22	0	1	2	0d 00:30:03.55000	0d 00:00:03.55000	0.00000019	0.00000066	0.00019577	3.5294	C	5	27/08/2020 11:34		0	0	0	0	0	0	0	0	0	0	0	0	0	0
23	0	1	2	0d 00:30:03.91000	0d 00:00:03.91000	0.00000021	0.00000073	0.00019577	3.5424	C	5	27/08/2020 11:34		0	0	0	0	0	0	0	0	0	0	0	0	0	0
24	0	1	2	0d 00:30:04.28000	0d 00:00:04.28000	0.00000023	0.0000008	0.00019585	3.5552	C	5	27/08/2020 11:34		0	0	0	0	0	0	0	0	0	0	0	0	0	0
25	0	1	2	0d 00:30:04.67000	0d 00:00:04.67000	0.00000025	0.00000088	0.00019577	3.5677	C	5	27/08/2020 11:34		0	0	0	0	0	0	0	0	0	0	0	0	0	0
26	0	1	2	0d 00:30:05.09000	0d 00:00:05.09000	0.00000028	0.00000096	0.0001957	3.5801	C	5	27/08/2020 11:34		0	0	0	0	0	0	0	0	0	0	0	0	0	0
27	0	1	2	0d 00:30:05.54000	0d 00:00:05.54000	0.0000003	0.00000105	0.00019554	3.5924	C	5	27/08/2020 11:34		0	0	0	0	0	0	0	0	0	0	0	0	0	0
28	0	1	2	0d 00:30:06.01000	0d 00:00:06.01000	0.00000033	0.00000114	0.00019562	3.6043	C	5	27/08/2020 11:34		0	0	0	0	0	0	0	0	0	0	0	0	0	0
29	0	1	2	0d 00:30:06.52000	0d 00:00:06.52000	0.00000035	0.00000124	0.00019562	3.6164	C	5	27/08/2020 11:34		0	0	0	0	0	0	0	0	0	0	0	0	0	0
30	0	1	2	0d 00:30:07.06000	0d 00:00:07.06000	0.00000038	0.00000135	0.0001957	3.6278	C	5	27/08/2020 11:34		0	0	0	0	0	0	0	0	0	0	0	0	0	0
31	0	1	2	0d 00:30:07.65000	0d 00:00:07.65000	0.00000042	0.00000146	0.0001957	3.639	C	5	27/08/2020 11:34		0	0	0	0	0	0	0	0	0	0	0	0	0	0
32	0	1	2	0d 00:30:08.29000	0d 00:00:08.29000	0.00000045	0.00000159	0.00019593	3.65	C	5	27/08/2020 11:34		0	0	0	0	0	0	0	0	0	0	0	0	0	0
33	0	1	2	0d 00:30:09.04000	0d 00:00:09.04000	0.00000049	0.00000174	0.0001957	3.6612	C	5	27/08/2020 11:34		0	0	0	0	0	0	0	0	0	0	0	0	0	0
34	0	1	2	0d 00:30:09.97000	0d 00:00:09.97000	0.00000054	0.00000192	0.00019577	3.6724	C	5	27/08/2020 11:34		0	0	0	0	0	0	0	0	0	0	0	0	0	0
35	0	1	2	0d 00:30:11.16000	0d 00:00:11.16000	0.00000061	0.00000216	0.00019554	3.6831	C	5	27/08/2020 11:34		0	0	0	0	0	0	0	0	0	0	0	0	0	0
36	0	1	2	0d 00:30:12.89000	0d 00:00:12.89000	0.0000007	0.00000251	0.00019577	3.6936	C	5	27/08/2020 11:34		0	0	0	0	0	0	0	0	0	0	0	0	0	0
37	0	1	2	0d 00:30:18.80000	0d 00:00:18.80000	0.00000102	0.0000037	0.00019577	3.7038	C	5	27/08/2020 11:34		0	0	0	0	0	0	0	0	0	0	0	0	0	0
38	0	1	2	0d 00:30:37.54000	0d 00:00:37.54000	0.00000204	0.00000747	0.0001957	3.6936	C	5	27/08/2020 11:35		0	0	0	0	0	0	0	0	0	0	0	0	0	0
39	0	1	2	0d 00:31:00.62000	0d 00:01:00.62000	0.0000033	0.0000121	0.00019577	3.6834	C	5	27/08/2020 11:35		0	0	0	0	0	0	0	0	0	0	0	0	0	0
40	0	1	2	0d 00:32:01.64000	0d 00:02:01.64000	0.00000661	0.0000243	0.00019562	3.6733	C	5	27/08/2020 11:36		0	0	0	0	0	0	0	0	0	0	0	0	0	0
41	0	1	2	0d 00:42:01.64000	0d 00:12:01.64000	0.00003924	0.00014392	0.0001957	3.6661	C	1	27/08/2020 11:46		0	0	0	0	0	0	0	0	0	0	0	0	0	0
42	0	1	2	0d 00:52:01.64000	0d 00:22:01.64000	0.00007186	0.00026351	0.0001957	3.6669	C	1	27/08/2020 11:56		0	0	0	0	0	0	0	0	0	0	0	0	0	0
43	0	1	2	0d 01:02:01.64000	0d 00:32:01.64000	0.00010448	0.00038318	0.000196	3.6695	C	1	27/08/2020 12:06		0	0	0	0	0	0	0	0	0	0	0	0	0	0
44	0	1	2	0d 01:12:01.64000	0d 00:42:01.64000	0.00013711	0.00050293	0.00019585	3.6715	C	1	27/08/2020 12:16		0	0	0	0	0	0	0	0	0	0	0	0	0	0
45	0	1	2	0d 01:22:01.64000	0d 00:52:01.64000	0.00016973	0.00062274	0.0001957	3.6735	C	1	27/08/2020 12:26		0	0	0	0	0	0	0	0	0	0	0	0	0	0
46	0	1	2	0d 01:32:01.64000	0d 01:02:01.64000	0.00020236	0.00074261	0.00019585	3.675	C	1	27/08/2020 12:36		0	0	0	0	0	0	0	0	0	0	0	0	0	0
47	0	1	2	0d 01:42:01.64000	0d 01:12:01.64000	0.00023498	0.00086253	0.00019577	3.6767	C	1	27/08/2020 12:46		0	0	0	0	0	0	0	0	0	0	0	0	0	0
48	0	1	2	0d 01:52:01.64000	0d 01:22:01.64000	0.0002676	0.00098251	0.00019585	3.6782	C	1	27/08/2020 12:56		0	0	0	0	0	0	0	0	0	0	0	0	0	0
49	0	1	2	0d 02:02:01.64000	0d 01:32:01.64000	0.00030023	0.00110254	0.00019562	3.6799	C	1	27/08/2020 13:06		0	0	0	0	0	0	0	0	0	0	0	0	0	0
50	0	1	2	0d 02:12:01.64000	0d 01:42:01.64000	0.00033285	0.00122261	0.0001957	3.6812	C	1	27/08/2020 13:16		0	0	0	0	0	0	0	0	0	0	0	0	0	0
51	0	1	2	0d 02:22:01.64000	0d 01:52:01.64000	0.00036548	0.00134273	0.00019585	3.6828	C	1	27/08/2020 13:26		0	0	0	0	0	0	0	0	0	0	0	0	0	0
52	0	1	2	0d 02:32:01.64000	0d 02:02:01.64000	0.0003981	0.0014629	0.00019577	3.684	C	1	27/08/2020 13:36		0	0	0	0	0	0	0	0	0	0	0	0	0	0
53	0	1	2	0d 02:42:01.64000	0d 02:12:01.64000	0.00043072	0.0015831	0.00019593	3.6851	C	1	27/08/2020 13:46		0	0	0	0	0	0	0	0	0	0	0	0	0	0
54	0	1	2	0d 02:52:01.64000	0d 02:22:01.64000	0.00046335	0.00170335	0.00019585	3.6867	C	1	27/08/2020 13:56		0	0	0	0	0	0	0	0	0	0	0	0	0	0
55	0	1	2	0d 03:02:01.64000	0d 02:32:01.64000	0.00049597	0.00182364	0.00019585	3.6878	C	1	27/08/2020 14:06		0	0	0	0	0	0	0	0	0	0	0	0	0	0
56	0	1	2	0d 03:12:01.64000	0d 02:42:01.64000	0.00052859	0.00194398	0.00019562	3.6893	C	1	27/08/2020 14:16		0	0	0	0	0	0	0	0	0	0	0	0	0	0
57	0	1	2	0d 03:22:01.64000	0d 02:52:01.64000	0.00056122	0.00206436	0.0001957	3.6905	C	1	27/08/2020 14:26		0	0	0	0	0	0	0	0	0	0	0	0	0	0
58	0	1	2	0d 03:32:01.64000	0d 03:02:01.64000	0.00059384	0.00218478	0.00019577	3.6921	C	1	27/08/2020 14:36		0	0	0	0	0	0	0	0	0	0	0	0	0	0
59	0	1	2	0d 03:42:01.64000	0d 03:12:01.64000	0.00062647	0.00230525	0.0001957	3.6934	C	1	27/08/2020 14:46		0	0	0	0	0	0	0	0	0	0	0	0	0	0
60	0	1	2	0d 03:52:01.64000	0d 03:22:01.64000	0.00065909	0.00242576	0.00019577	3.6944	C	1	27/08/2020 14:56		0	0	0	0	0	0	0	0	0	0	0	0	0	0
61	0	1	2	0d 04:02:01.64000	0d 03:32:01.64000	0.00069171	0.00254631	0.0001957	3.6959	C	1	27/08/2020 15:06		0	0	0	0	0	0	0	0	0	0	0	0	0	0
62	0	1	2	0d 04:12:01.64000	0d 03:42:01.64000	0.00072434	0.00266691	0.00019585	3.6973	C	1	27/08/2020 15:16		0	0	0	0	0	0	0	0	0	0	0	0	0	0
63	0	1	2	0d 04:22:01.64000	0d 03:52:01.64000	0.00075696	0.00278755	0.00019562	3.6985	C	1	27/08/2020 15:26		0	0	0	0	0	0	0	0	0	0	0	0	0	0
64	0	1	2	0d 04:32:01.64000	0d 04:02:01.64000	0.00078959	0.00290824	0.0001957	3.7003	C	1	27/08/2020 15:36		0	0	0	0	0	0	0	0	0	0	0	0	0	0
65	0	1	2	0d 04:42:01.64000	0d 04:12:01.64000	0.00082221	0.00302898	0.00019585	3.7017	C	1	27/08/2020 15:46		0	0	0	0	0	0	0	0	0	0	0	0	0	0
66	0	1	2	0d 04:52:01.64000	0d 04:22:01.64000	0.00085483	0.00314977	0.00019562	3.7034	C	1	27/08/2020 15:56		0	0	0	0	0	0	0	0	0	0	0	0	0	0
67	0	1	2	0d 05:02:01.64000	0d 04:32:01.64000	0.00088746	0.00327061	0.00019585	3.7044	C	1	27/08/2020 16:06		0	0	0	0	0	0	0	0	0	0	0	0	0	0
68	0	1	2	0d 05:12:01.64000	0d 04:42:01.64000	0.00092008	0.00339149	0.00019585	3.7061	C	1	27/08/2020 16:16		0	0	0	0	0	0	0	0	0	0	0	0	0	0
69	0	1	2	0d 05:22:01.64000	0d 04:52:01.64000	0.0009527	0.00351243	0.0001957	3.7078	C	1	27/08/2020 16:26		0	0	0	0	0	0	0	0	0	0	0	0	0	0
70	0	1	2	0d 05:32:01.64000	0d 05:02:01.64000	0.00098533	0.00363343	0.00019577	3.7093	C	1	27/08/2020 16:36		0	0	0	0	0	0	0	0	0	0	0	0	0	0
71	0	1	2	0d 05:42:01.64000	0d 05:12:01.64000	0.00101795	0.00375447	0.0001957	3.7111	C	1	27/08/2020 16:46		0	0	0	0	0	0	0	0	0	0	0	0	0	0
72	0	1	2	0d 05:52:01.64000	0d 05:22:01.64000	0.00105058	0.00387558	0.00019577	3.7128	C	1	27/08/2020 16:56		0	0	0	0	0	0	0	0	0	0	0	0	0	0
73	0	1	2	0d 06:02:01.64000	0d 05:32:01.64000	0.0010832	0.00399674	0.00019577	3.7147	C	1	27/08/2020 17:06		0	0	0	0	0	0	0	0	0	0	0	0	0	0
74	0	1	2	0d 06:12:01.64000	0d 05:42:01.64000	0.00111582	0.00411796	0.000196	3.7166	C	1	27/08/2020 17:16		0	0	0	0	0	0	0	0	0	0	0	0	0	0
75	0	1	2	0d 06:22:01.64000	0d 05:52:01.64000	0.00114845	0.00423924	0.00019554	3.7186	C	1	27/08/2020 17:26		0	0	0	0	0	0	0	0	0	0	0	0	0	0
76	0	1	2	0d 06:32:01.64000	0d 06:02:01.64000	0.00118107	0.00436059	0.00019593	3.7208	C	1	27/08/2020 17:36		0	0	0	0	0	0	0	0	0	0	0	0	0	0
77	0	1	2	0d 06:42:01.64000	0d 06:12:01.64000	0.0012137	0.004482	0.00019608	3.7226	C	1	27/08/2020 17:46		0	0	0	0	0	0	0	0	0	0	0	0	0	0
78	0	1	2	0d 06:52:01.64000	0d 06:22:01.64000	0.00124632	0.00460348	0.00019577	3.7249	C	1	27/08/2020 17:56		0	0	0	0	0	0	0	0	0	0	0	0	0	0
79	0	1	2	0d 07:02:01.64000	0d 06:32:01.64000	0.00127894	0.00472503	0.00019585	3.7269	C	1	27/08/2020 18:06		0	0	0	0	0	0	0	0	0	0	0	0	0	0
80	0	1	2	0d 07:12:01.64000	0d 06:42:01.64000	0.00131157	0.00484665	0.00019585	3.729	C	1	27/08/2020 18:16		0	0	0	0	0	0	0	0	0	0	0	0	0	0
81	0	1	2	0d 07:22:01.64000	0d 06:52:01.64000	0.00134419	0.00496834	0.00019577	3.7313	C	1	27/08/2020 18:26		0	0	0	0	0	0	0	0	0	0	0	0	0	0
82	0	1	2	0d 07:32:01.64000	0d 07:02:01.64000	0.00137682	0.00509011	0.0001957	3.7333	C	1	27/08/2020 18:36		0	0	0	0	0	0	0	0	0	0	0	0	0	0
83	0	1	2	0d 07:42:01.64000	0d 07:12:01.64000	0.00140944	0.00521195	0.00019593	3.7357	C	1	27/08/2020 18:46		0	0	0	0	0	0	0	0	0	0	0	0	0	0
84	0	1	2	0d 07:52:01.64000	0d 07:22:01.64000	0.00144206	0.00533387	0.00019562	3.738	C	1	27/08/2020 18:56		0	0	0	0	0	0	0	0	0	0	0	0	0	0
85	0	1	2	0d 08:02:01.64000	0d 07:32:01.64000	0.00147469	0.00545586	0.00019577	3.7406	C	1	27/08/2020 19:06		0	0	0	0	0	0	0	0	0	0	0	0	0	0
86	0	1	2	0d 08:12:01.64000	0d 07:42:01.64000	0.00150731	0.00557793	0.00019554	3.7429	C	1	27/08/2020 19:16		0	0	0	0	0	0	0	0	0	0	0	0	0	0
87	0	1	2	0d 08:22:01.64000	0d 07:52:01.64000	0.00153993	0.00570007	0.00019577	3.7452	C	1	27/08/2020 19:26		0	0	0	0	0	0	0	0	0	0	0	0	0	0
88	0	1	2	0d 08:32:01.64000	0d 08:02:01.64000	0.00157256	0.0058223	0.00019547	3.7475	C	1	27/08/2020 19:36		0	0	0	0	0	0	0	0	0	0	0	0	0	0
89	0	1	2	0d 08:42:01.64000	0d 08:12:01.64000	0.00160518	0.0059446	0.00019562	3.7498	C	1	27/08/2020 19:46		0	0	0	0	0	0	0	0	0	0	0	0	0	0
90	0	1	2	0d 08:52:01.64000	0d 08:22:01.64000	0.00163781	0.00606697	0.0001957	3.7522	C	1	27/08/2020 19:56		0	0	0	0	0	0	0	0	0	0	0	0	0	0
91	0	1	2	0d 09:02:01.64000	0d 08:32:01.64000	0.00167043	0.00618942	0.0001957	3.7545	C	1	27/08/2020 20:06		0	0	0	0	0	0	0	0	0	0	0	0	0	0
92	0	1	2	0d 09:12:01.64000	0d 08:42:01.64000	0.00170305	0.00631196	0.00019562	3.7569	C	1	27/08/2020 20:16		0	0	0	0	0	0	0	0	0	0	0	0	0	0
93	0	1	2	0d 09:22:01.64000	0d 08:52:01.64000	0.00173568	0.00643456	0.00019585	3.7594	C	1	27/08/2020 20:26		0	0	0	0	0	0	0	0	0	0	0	0	0	0
94	0	1	2	0d 09:32:01.64000	0d 09:02:01.64000	0.0017683	0.00655725	0.00019593	3.7615	C	1	27/08/2020 20:36		0	0	0	0	0	0	0	0	0	0	0	0	0	0
95	0	1	2	0d 09:42:01.64000	0d 09:12:01.64000	0.00180093	0.00668002	0.0001957	3.7642	C	1	27/08/2020 20:46		0	0	0	0	0	0	0	0	0	0	0	0	0	0
96	0	1	2	0d 09:52:01.64000	0d 09:22:01.64000	0.00183355	0.00680286	0.0001957	3.7665	C	1	27/08/2020 20:56		0	0	0	0	0	0	0	0	0	0	0	0	0	0
97	0	1	2	0d 10:02:01.64000	0d 09:32:01.64000	0.00186617	0.00692579	0.00019554	3.7691	C	1	27/08/2020 21:06		0	0	0	0	0	0	0	0	0	0	0	0	0	0
98	0	1	2	0d 10:12:01.64000	0d 09:42:01.64000	0.0018988	0.0070488	0.0001957	3.7719	C	1	27/08/2020 21:16		0	0	0	0	0	0	0	0	0	0	0	0	0	0
99	0	1	2	0d 10:22:01.64000	0d 09:52:01.64000	0.00193142	0.0071719	0.0001957	3.7745	C	1	27/08/2020 21:26		0	0	0	0	0	0	0	0	0	0	0	0	0	0
100	0	1	2	0d 10:32:01.64000	0d 10:02:01.64000	0.00196404	0.00729508	0.0001957	3.7774	C	1	27/08/2020 21:36		0	0	0	0	0	0	0	0	0	0	0	0	0	0
101	0	1	2	0d 10:42:01.64000	0d 10:12:01.64000	0.00199667	0.00741835	0.0001957	3.78	C	1	27/08/2020 21:46		0	0	0	0	0	0	0	0	0	0	0	0	0	0
102	0	1	2	0d 10:52:01.64000	0d 10:22:01.64000	0.00202929	0.00754172	0.00019577	3.7829	C	1	27/08/2020 21:56		0	0	0	0	0	0	0	0	0	0	0	0	0	0
103	0	1	2	0d 11:02:01.64000	0d 10:32:01.64000	0.00206192	0.00766519	0.0001957	3.7859	C	1	27/08/2020 22:06		0	0	0	0	0	0	0	0	0	0	0	0	0	0
104	0	1	2	0d 11:12:01.64000	0d 10:42:01.64000	0.00209454	0.00778875	0.00019593	3.789	C	1	27/08/2020 22:16		0	0	0	0	0	0	0	0	0	0	0	0	0	0
105	0	1	2	0d 11:22:01.64000	0d 10:52:01.64000	0.00212716	0.00791242	0.00019577	3.7923	C	1	27/08/2020 22:26		0	0	0	0	0	0	0	0	0	0	0	0	0	0
106	0	1	2	0d 11:32:01.64000	0d 11:02:01.64000	0.00215979	0.0080362	0.00019585	3.7957	C	1	27/08/2020 22:36		0	0	0	0	0	0	0	0	0	0	0	0	0	0
107	0	1	2	0d 11:42:01.64000	0d 11:12:01.64000	0.00219241	0.0081601	0.00019562	3.7995	C	1	27/08/2020 22:46		0	0	0	0	0	0	0	0	0	0	0	0	0	0
108	0	1	2	0d 11:52:01.64000	0d 11:22:01.64000	0.00222504	0.00828411	0.0001957	3.8033	C	1	27/08/2020 22:56		0	0	0	0	0	0	0	0	0	0	0	0	0	0
109	0	1	2	0d 12:02:01.64000	0d 11:32:01.64000	0.00225766	0.00840825	0.0001957	3.807	C	1	27/08/2020 23:06		0	0	0	0	0	0	0	0	0	0	0	0	0	0
110	0	1	2	0d 12:12:01.64000	0d 11:42:01.64000	0.00229028	0.00853252	0.00019562	3.8112	C	1	27/08/2020 23:16		0	0	0	0	0	0	0	0	0	0	0	0	0	0
111	0	1	2	0d 12:22:01.64000	0d 11:52:01.64000	0.00232291	0.00865693	0.00019547	3.8157	C	1	27/08/2020 23:26		0	0	0	0	0	0	0	0	0	0	0	0	0	0
112	0	1	2	0d 12:32:01.64000	0d 12:02:01.64000	0.00235553	0.00878148	0.00019593	3.8201	C	1	27/08/2020 23:36		0	0	0	0	0	0	0	0	0	0	0	0	0	0
113	0	1	2	0d 12:42:01.64000	0d 12:12:01.64000	0.00238815	0.00890619	0.00019554	3.8247	C	1	27/08/2020 23:46		0	0	0	0	0	0	0	0	0	0	0	0	0	0
114	0	1	2	0d 12:52:01.64000	0d 12:22:01.64000	0.00242078	0.00903105	0.00019562	3.83	C	1	27/08/2020 23:56		0	0	0	0	0	0	0	0	0	0	0	0	0	0
115	0	1	2	0d 13:02:01.64000	0d 12:32:01.64000	0.0024534	0.00915608	0.0001957	3.8352	C	1	28/08/2020 00:06		0	0	0	0	0	0	0	0	0	0	0	0	0	0
116	0	1	2	0d 13:12:01.64000	0d 12:42:01.64000	0.00248603	0.00928129	0.0001957	3.8407	C	1	28/08/2020 00:16		0	0	0	0	0	0	0	0	0	0	0	0	0	0
117	0	1	2	0d 13:22:01.64000	0d 12:52:01.64000	0.00251865	0.00940667	0.000196	3.8463	C	1	28/08/2020 00:26		0	0	0	0	0	0	0	0	0	0	0	0	0	0
118	0	1	2	0d 13:32:01.64000	0d 13:02:01.64000	0.00255127	0.00953226	0.00019585	3.8523	C	1	28/08/2020 00:36		0	0	0	0	0	0	0	0	0	0	0	0	0	0
119	0	1	2	0d 13:42:01.64000	0d 13:12:01.64000	0.0025839	0.00965803	0.0001957	3.8585	C	1	28/08/2020 00:46		0	0	0	0	0	0	0	0	0	0	0	0	0	0
120	0	1	2	0d 13:52:01.64000	0d 13:22:01.64000	0.00261652	0.00978402	0.0001957	3.8651	C	1	28/08/2020 00:56		0	0	0	0	0	0	0	0	0	0	0	0	0	0
121	0	1	2	0d 14:02:01.64000	0d 13:32:01.64000	0.00264915	0.00991023	0.00019585	3.8717	C	1	28/08/2020 01:06		0	0	0	0	0	0	0	0	0	0	0	0	0	0
122	0	1	2	0d 14:12:01.64000	0d 13:42:01.64000	0.00268177	0.0100367	0.00019577	3.8788	C	1	28/08/2020 01:16		0	0	0	0	0	0	0	0	0	0	0	0	0	0
123	0	1	2	0d 14:22:01.64000	0d 13:52:01.64000	0.00271439	0.0101633	0.00019577	3.8859	C	1	28/08/2020 01:26		0	0	0	0	0	0	0	0	0	0	0	0	0	0
124	0	1	2	0d 14:32:01.64000	0d 14:02:01.64000	0.00274702	0.0102902	0.00019562	3.8933	C	1	28/08/2020 01:36		0	0	0	0	0	0	0	0	0	0	0	0	0	0
125	0	1	2	0d 14:42:01.64000	0d 14:12:01.64000	0.00277964	0.0104173	0.0001957	3.901	C	1	28/08/2020 01:46		0	0	0	0	0	0	0	0	0	0	0	0	0	0
126	0	1	2	0d 14:52:01.64000	0d 14:22:01.64000	0.00281226	0.0105447	0.00019585	3.9086	C	1	28/08/2020 01:56		0	0	0	0	0	0	0	0	0	0	0	0	0	0
127	0	1	2	0d 15:02:01.64000	0d 14:32:01.64000	0.00284489	0.0106724	0.00019577	3.9162	C	1	28/08/2020 02:06		0	0	0	0	0	0	0	0	0	0	0	0	0	0
128	0	1	2	0d 15:12:01.64000	0d 14:42:01.64000	0.00287751	0.0108003	0.00019577	3.9243	C	1	28/08/2020 02:16		0	0	0	0	0	0	0	0	0	0	0	0	0	0
129	0	1	2	0d 15:22:01.64000	0d 14:52:01.64000	0.00291014	0.0109284	0.00019577	3.9326	C	1	28/08/2020 02:26		0	0	0	0	0	0	0	0	0	0	0	0	0	0
130	0	1	2	0d 15:32:01.64000	0d 15:02:01.64000	0.00294276	0.0110569	0.000196	3.9406	C	1	28/08/2020 02:36		0	0	0	0	0	0	0	0	0	0	0	0	0	0
131	0	1	2	0d 15:42:01.64000	0d 15:12:01.64000	0.00297538	0.0111856	0.00019585	3.9487	C	1	28/08/2020 02:46		0	0	0	0	0	0	0	0	0	0	0	0	0	0
132	0	1	2	0d 15:52:01.64000	0d 15:22:01.64000	0.00300801	0.0113145	0.00019577	3.9574	C	1	28/08/2020 02:56		0	0	0	0	0	0	0	0	0	0	0	0	0	0
133	0	1	2	0d 16:02:01.64000	0d 15:32:01.64000	0.00304063	0.0114438	0.0001957	3.966	C	1	28/08/2020 03:06		0	0	0	0	0	0	0	0	0	0	0	0	0	0
134	0	1	2	0d 16:12:01.64000	0d 15:42:01.64000	0.00307326	0.0115733	0.00019577	3.9745	C	1	28/08/2020 03:16		0	0	0	0	0	0	0	0	0	0	0	0	0	0
135	0	1	2	0d 16:22:01.64000	0d 15:52:01.64000	0.00310588	0.0117031	0.00019585	3.9831	C	1	28/08/2020 03:26		0	0	0	0	0	0	0	0	0	0	0	0	0	0
136	0	1	2	0d 16:32:01.64000	0d 16:02:01.64000	0.0031385	0.0118332	0.0001957	3.9918	C	1	28/08/2020 03:36		0	0	0	0	0	0	0	0	0	0	0	0	0	0
137	0	1	2	0d 16:42:01.64000	0d 16:12:01.64000	0.00317113	0.0119636	0.0001957	4.0005	C	1	28/08/2020 03:46		0	0	0	0	0	0	0	0	0	0	0	0	0	0
138	0	1	2	0d 16:52:01.64000	0d 16:22:01.64000	0.00320375	0.0120942	0.00019585	4.009	C	1	28/08/2020 03:56		0	0	0	0	0	0	0	0	0	0	0	0	0	0
139	0	1	2	0d 17:02:01.64000	0d 16:32:01.64000	0.00323637	0.0122251	0.00019577	4.0179	C	1	28/08/2020 04:06		0	0	0	0	0	0	0	0	0	0	0	0	0	0
140	0	1	2	0d 17:12:01.64000	0d 16:42:01.64000	0.003269	0.0123564	0.0001957	4.0267	C	1	28/08/2020 04:16		0	0	0	0	0	0	0	0	0	0	0	0	0	0
141	0	1	2	0d 17:22:01.64000	0d 16:52:01.64000	0.00330162	0.0124879	0.00019547	4.0357	C	1	28/08/2020 04:26		0	0	0	0	0	0	0	0	0	0	0	0	0	0
142	0	1	2	0d 17:32:01.64000	0d 17:02:01.64000	0.00333425	0.0126197	0.00019562	4.0449	C	1	28/08/2020 04:36		0	0	0	0	0	0	0	0	0	0	0	0	0	0
143	0	1	2	0d 17:42:01.64000	0d 17:12:01.64000	0.00336687	0.0127518	0.000196	4.0542	C	1	28/08/2020 04:46		0	0	0	0	0	0	0	0	0	0	0	0	0	0
144	0	1	2	0d 17:52:01.64000	0d 17:22:01.64000	0.00339949	0.0128842	0.0001957	4.0633	C	1	28/08/2020 04:56		0	0	0	0	0	0	0	0	0	0	0	0	0	0
145	0	1	2	0d 18:02:01.64000	0d 17:32:01.64000	0.00343212	0.0130169	0.00019562	4.0726	C	1	28/08/2020 05:06		0	0	0	0	0	0	0	0	0	0	0	0	0	0
146	0	1	2	0d 18:12:01.64000	0d 17:42:01.64000	0.00346474	0.01315	0.00019585	4.0822	C	1	28/08/2020 05:16		0	0	0	0	0	0	0	0	0	0	0	0	0	0
147	0	1	2	0d 18:22:01.64000	0d 17:52:01.64000	0.00349737	0.0132833	0.00019562	4.0919	C	1	28/08/2020 05:26		0	0	0	0	0	0	0	0	0	0	0	0	0	0
148	0	1	2	0d 18:32:01.64000	0d 18:02:01.64000	0.00352999	0.0134169	0.00019577	4.101	C	1	28/08/2020 05:36		0	0	0	0	0	0	0	0	0	0	0	0	0	0
149	0	1	2	0d 18:41:54.27000	0d 18:11:54.27000	0.00356221	0.0135493	0.00019562	4.1111	C	5	28/08/2020 05:46		0	0	0	0	0	0	0	0	0	0	0	0	0	0
150	0	1	2	0d 18:51:54.27000	0d 18:21:54.27000	0.00359484	0.0136835	0.0001957	4.1212	C	1	28/08/2020 05:56		0	0	0	0	0	0	0	0	0	0	0	0	0	0
151	0	1	2	0d 19:01:54.27000	0d 18:31:54.27000	0.00362746	0.0138181	0.0001957	4.1311	C	1	28/08/2020 06:06		0	0	0	0	0	0	0	0	0	0	0	0	0	0
152	0	1	2	0d 19:11:44.91000	0d 18:41:44.91000	0.00365958	0.013951	0.00019577	4.1411	C	5	28/08/2020 06:16		0	0	0	0	0	0	0	0	0	0	0	0	0	0
153	0	1	2	0d 19:21:39.22000	0d 18:51:39.22000	0.00369189	0.0140849	0.00019585	4.1512	C	5	28/08/2020 06:26		0	0	0	0	0	0	0	0	0	0	0	0	0	0
154	0	1	2	0d 19:31:31.04000	0d 19:01:31.04000	0.00372407	0.0142187	0.0001957	4.1614	C	5	28/08/2020 06:36		0	0	0	0	0	0	0	0	0	0	0	0	0	0
155	0	1	2	0d 19:41:26.74000	0d 19:11:26.74000	0.00375646	0.0143536	0.00019577	4.1715	C	5	28/08/2020 06:45		0	0	0	0	0	0	0	0	0	0	0	0	0	0
156	0	1	2	0d 19:51:02.78000	0d 19:21:02.78000	0.00378778	0.0144844	0.0001957	4.1816	C	5	28/08/2020 06:55		0	0	0	0	0	0	0	0	0	0	0	0	0	0
157	0	1	2	0d 20:00:38.85000	0d 19:30:38.85000	0.0038191	0.0146156	0.0001957	4.1917	C	5	28/08/2020 07:05		0	0	0	0	0	0	0	0	0	0	0	0	0	0
158	0	1	2	0d 20:08:18.82000	0d 19:38:18.82000	0.00384411	0.0147205	0.00019577	4.2	C	133	28/08/2020 07:12		0	0	0	0	0	0	0	0	0	0	0	0	0	0
159	0	1	3	0d 20:08:18.85000	0d 00:00:00.03000	0.00384411	0.0147205	0.00019593	4.2	C	0	28/08/2020 07:12		0	0	0	0	0	0	0	0	0	0	0	0	0	0
160	0	1	3	0d 20:10:16.37000	0d 00:01:57.55000	0.00384884	0.0147404	0.0000959	4.2	C	4	28/08/2020 07:14		0	0	0	0	0	0	0	0	0	0	0	0	0	0
161	0	1	3	0d 20:17:30.65000	0d 00:09:11.83000	0.00385415	0.0147627	0.00001961	4.1999	C	132	28/08/2020 07:22		0	0	0	0	0	0	0	0	0	0	0	0	0	0
162	0	1	4	0d 20:17:30.66000	0d 00:00:00.01000	0	0	0	4.1997	R	0	28/08/2020 07:22		0	0	0	0	0	0	0	0	0	0	0	0	0	0
163	0	1	4	0d 20:17:32.66000	0d 00:00:02.01000	0	0	0	4.1997	R	1	28/08/2020 07:22		0	0	0	0	0	0	0	0	0	0	0	0	0	0
164	0	1	4	0d 20:17:34.66000	0d 00:00:04.01000	0	0	0	4.1996	R	1	28/08/2020 07:22		0	0	0	0	0	0	0	0	0	0	0	0	0	0
165	0	1	4	0d 20:17:36.66000	0d 00:00:06.01000	0	0	0	4.1996	R	1	28/08/2020 07:22		0	0	0	0	0	0	0	0	0	0	0	0	0	0
166	0	1	4	0d 20:17:38.66000	0d 00:00:08.01000	0	0	0	4.1997	R	1	28/08/2020 07:22		0	0	0	0	0	0	0	0	0	0	0	0	0	0
167	0	1	4	0d 20:17:40.65000	0d 00:00:10.00000	0	0	0	4.1994	R	129	28/08/2020 07:22		0	0	0	0	0	0	0	0	0	0	0	0	0	0
168	0	1	5	0d 20:17:40.68000	0d 00:00:00.03000	0	0	0.00019776	4.1981	D	0	28/08/2020 07:22		0	0	0	0	0	0	0	0	0	0	0	0	0	0
169	0	1	5	0d 20:23:48.88000	0d 00:06:08.23000	0.00002002	0.00008394	0.00019593	4.1878	D	5	28/08/2020 07:28		0	0	0	0	0	0	0	0	0	0	0	0	0	0
170	0	1	5	0d 20:32:11.40000	0d 00:14:30.75000	0.00004734	0.00019823	0.00019577	4.1778	D	5	28/08/2020 07:36		0	0	0	0	0	0	0	0	0	0	0	0	0	0
171	0	1	5	0d 20:40:37.45000	0d 00:22:56.80000	0.00007486	0.00031305	0.000196	4.1677	D	5	28/08/2020 07:45		0	0	0	0	0	0	0	0	0	0	0	0	0	0
172	0	1	5	0d 20:49:16.97000	0d 00:31:36.32000	0.00010311	0.00043064	0.00019577	4.1575	D	5	28/08/2020 07:53		0	0	0	0	0	0	0	0	0	0	0	0	0	0
173	0	1	5	0d 20:58:06.82000	0d 00:40:26.17000	0.00013192	0.00055028	0.00019562	4.1474	D	5	28/08/2020 08:02		0	0	0	0	0	0	0	0	0	0	0	0	0	0
174	0	1	5	0d 21:07:01.65000	0d 00:49:21.00000	0.000161	0.00067074	0.00019577	4.1373	D	5	28/08/2020 08:11		0	0	0	0	0	0	0	0	0	0	0	0	0	0
175	0	1	5	0d 21:16:02.63000	0d 00:58:21.98000	0.00019041	0.0007923	0.00019554	4.1273	D	5	28/08/2020 08:20		0	0	0	0	0	0	0	0	0	0	0	0	0	0
176	0	1	5	0d 21:25:00.51000	0d 01:07:19.86000	0.00021966	0.00091286	0.0001957	4.1172	D	5	28/08/2020 08:29		0	0	0	0	0	0	0	0	0	0	0	0	0	0
177	0	1	5	0d 21:34:23.66000	0d 01:16:43.01000	0.00025028	0.00103878	0.00019577	4.1071	D	5	28/08/2020 08:38		0	0	0	0	0	0	0	0	0	0	0	0	0	0
178	0	1	5	0d 21:43:47.93000	0d 01:26:07.28000	0.00028096	0.00116465	0.0001957	4.097	D	5	28/08/2020 08:48		0	0	0	0	0	0	0	0	0	0	0	0	0	0
179	0	1	5	0d 21:53:23.84000	0d 01:35:43.19000	0.00031227	0.00129279	0.00019593	4.087	D	5	28/08/2020 08:57		0	0	0	0	0	0	0	0	0	0	0	0	0	0
180	0	1	5	0d 22:03:20.27000	0d 01:45:39.62000	0.0003447	0.00142517	0.00019585	4.0769	D	5	28/08/2020 09:07		0	0	0	0	0	0	0	0	0	0	0	0	0	0
181	0	1	5	0d 22:13:11.01000	0d 01:55:30.36000	0.00037682	0.00155596	0.0001957	4.0668	D	5	28/08/2020 09:17		0	0	0	0	0	0	0	0	0	0	0	0	0	0
182	0	1	5	0d 22:23:11.01000	0d 02:05:30.36000	0.00040945	0.00168848	0.00019562	4.0571	D	1	28/08/2020 09:27		0	0	0	0	0	0	0	0	0	0	0	0	0	0
183	0	1	5	0d 22:33:10.82000	0d 02:15:30.17000	0.00044206	0.00182063	0.00019562	4.047	D	5	28/08/2020 09:37		0	0	0	0	0	0	0	0	0	0	0	0	0	0
184	0	1	5	0d 22:43:10.82000	0d 02:25:30.17000	0.00047469	0.00195251	0.00019577	4.0374	D	1	28/08/2020 09:47		0	0	0	0	0	0	0	0	0	0	0	0	0	0
185	0	1	5	0d 22:53:10.82000	0d 02:35:30.17000	0.00050731	0.00208407	0.00019547	4.0279	D	1	28/08/2020 09:57		0	0	0	0	0	0	0	0	0	0	0	0	0	0
186	0	1	5	0d 23:03:10.82000	0d 02:45:30.17000	0.00053993	0.00221532	0.00019562	4.0183	D	1	28/08/2020 10:07		0	0	0	0	0	0	0	0	0	0	0	0	0	0
187	0	1	5	0d 23:13:10.82000	0d 02:55:30.17000	0.00057256	0.00234626	0.00019554	4.009	D	1	28/08/2020 10:17		0	0	0	0	0	0	0	0	0	0	0	0	0	0
188	0	1	5	0d 23:23:10.82000	0d 03:05:30.17000	0.00060518	0.0024769	0.00019585	3.9997	D	1	28/08/2020 10:27		0	0	0	0	0	0	0	0	0	0	0	0	0	0
189	0	1	5	0d 23:33:10.82000	0d 03:15:30.17000	0.0006378	0.00260724	0.00019577	3.9905	D	1	28/08/2020 10:37		0	0	0	0	0	0	0	0	0	0	0	0	0	0
190	0	1	5	0d 23:43:10.82000	0d 03:25:30.17000	0.00067043	0.00273729	0.0001957	3.9815	D	1	28/08/2020 10:47		0	0	0	0	0	0	0	0	0	0	0	0	0	0
191	0	1	5	0d 23:53:10.82000	0d 03:35:30.17000	0.00070305	0.00286703	0.0001957	3.9727	D	1	28/08/2020 10:57		0	0	0	0	0	0	0	0	0	0	0	0	0	0
192	0	1	5	1d 00:03:10.82000	0d 03:45:30.17000	0.00073568	0.00299649	0.0001957	3.9637	D	1	28/08/2020 11:07		0	0	0	0	0	0	0	0	0	0	0	0	0	0
193	0	1	5	1d 00:13:10.82000	0d 03:55:30.17000	0.0007683	0.00312565	0.00019577	3.9544	D	1	28/08/2020 11:17		0	0	0	0	0	0	0	0	0	0	0	0	0	0
194	0	1	5	1d 00:23:10.82000	0d 04:05:30.17000	0.00080092	0.00325452	0.0001957	3.9457	D	1	28/08/2020 11:27		0	0	0	0	0	0	0	0	0	0	0	0	0	0
195	0	1	5	1d 00:33:10.82000	0d 04:15:30.17000	0.00083355	0.00338311	0.00019577	3.937	D	1	28/08/2020 11:37		0	0	0	0	0	0	0	0	0	0	0	0	0	0
196	0	1	5	1d 00:43:10.82000	0d 04:25:30.17000	0.00086617	0.00351141	0.00019585	3.9283	D	1	28/08/2020 11:47		0	0	0	0	0	0	0	0	0	0	0	0	0	0
197	0	1	5	1d 00:53:10.82000	0d 04:35:30.17000	0.0008988	0.00363943	0.00019547	3.9197	D	1	28/08/2020 11:57		0	0	0	0	0	0	0	0	0	0	0	0	0	0
198	0	1	5	1d 01:03:10.82000	0d 04:45:30.17000	0.00093142	0.00376717	0.00019562	3.9113	D	1	28/08/2020 12:07		0	0	0	0	0	0	0	0	0	0	0	0	0	0
199	0	1	5	1d 01:13:10.82000	0d 04:55:30.17000	0.00096404	0.00389464	0.00019577	3.9031	D	1	28/08/2020 12:17		0	0	0	0	0	0	0	0	0	0	0	0	0	0
200	0	1	5	1d 01:23:10.82000	0d 05:05:30.17000	0.00099667	0.00402184	0.00019593	3.8946	D	1	28/08/2020 12:27		0	0	0	0	0	0	0	0	0	0	0	0	0	0
201	0	1	5	1d 01:33:10.82000	0d 05:15:30.17000	0.00102929	0.00414877	0.0001957	3.8865	D	1	28/08/2020 12:37		0	0	0	0	0	0	0	0	0	0	0	0	0	0
202	0	1	5	1d 01:43:10.82000	0d 05:25:30.17000	0.00106191	0.00427544	0.00019577	3.8788	D	1	28/08/2020 12:47		0	0	0	0	0	0	0	0	0	0	0	0	0	0
203	0	1	5	1d 01:53:10.82000	0d 05:35:30.17000	0.00109454	0.00440185	0.00019577	3.8709	D	1	28/08/2020 12:57		0	0	0	0	0	0	0	0	0	0	0	0	0	0
204	0	1	5	1d 02:03:10.82000	0d 05:45:30.17000	0.00112716	0.00452802	0.00019577	3.8634	D	1	28/08/2020 13:07		0	0	0	0	0	0	0	0	0	0	0	0	0	0
205	0	1	5	1d 02:13:10.82000	0d 05:55:30.17000	0.00115979	0.00465394	0.00019547	3.8561	D	1	28/08/2020 13:17		0	0	0	0	0	0	0	0	0	0	0	0	0	0
206	0	1	5	1d 02:23:10.82000	0d 06:05:30.17000	0.00119241	0.00477963	0.00019577	3.8492	D	1	28/08/2020 13:27		0	0	0	0	0	0	0	0	0	0	0	0	0	0
207	0	1	5	1d 02:33:10.82000	0d 06:15:30.17000	0.00122503	0.00490509	0.00019593	3.8422	D	1	28/08/2020 13:37		0	0	0	0	0	0	0	0	0	0	0	0	0	0
208	0	1	5	1d 02:43:10.82000	0d 06:25:30.17000	0.00125766	0.00503034	0.0001957	3.8355	D	1	28/08/2020 13:47		0	0	0	0	0	0	0	0	0	0	0	0	0	0
209	0	1	5	1d 02:53:10.82000	0d 06:35:30.17000	0.00129028	0.00515537	0.00019547	3.8296	D	1	28/08/2020 13:57		0	0	0	0	0	0	0	0	0	0	0	0	0	0
210	0	1	5	1d 03:03:10.82000	0d 06:45:30.17000	0.00132291	0.0052802	0.00019547	3.8236	D	1	28/08/2020 14:07		0	0	0	0	0	0	0	0	0	0	0	0	0	0
211	0	1	5	1d 03:13:10.82000	0d 06:55:30.17000	0.00135553	0.00540484	0.00019562	3.8173	D	1	28/08/2020 14:17		0	0	0	0	0	0	0	0	0	0	0	0	0	0
212	0	1	5	1d 03:23:10.82000	0d 07:05:30.17000	0.00138815	0.00552929	0.00019554	3.8119	D	1	28/08/2020 14:27		0	0	0	0	0	0	0	0	0	0	0	0	0	0
213	0	1	5	1d 03:33:10.82000	0d 07:15:30.17000	0.00142078	0.00565356	0.00019577	3.8067	D	1	28/08/2020 14:37		0	0	0	0	0	0	0	0	0	0	0	0	0	0
214	0	1	5	1d 03:43:10.82000	0d 07:25:30.17000	0.0014534	0.00577767	0.00019577	3.8015	D	1	28/08/2020 14:47		0	0	0	0	0	0	0	0	0	0	0	0	0	0
215	0	1	5	1d 03:53:10.82000	0d 07:35:30.17000	0.00148602	0.00590161	0.00019562	3.7967	D	1	28/08/2020 14:57		0	0	0	0	0	0	0	0	0	0	0	0	0	0
216	0	1	5	1d 04:03:10.82000	0d 07:45:30.17000	0.00151865	0.00602539	0.00019577	3.792	D	1	28/08/2020 15:07		0	0	0	0	0	0	0	0	0	0	0	0	0	0
217	0	1	5	1d 04:13:10.82000	0d 07:55:30.17000	0.00155127	0.00614902	0.00019577	3.7873	D	1	28/08/2020 15:17		0	0	0	0	0	0	0	0	0	0	0	0	0	0
218	0	1	5	1d 04:23:10.82000	0d 08:05:30.17000	0.0015839	0.00627252	0.00019585	3.7832	D	1	28/08/2020 15:27		0	0	0	0	0	0	0	0	0	0	0	0	0	0
219	0	1	5	1d 04:33:10.82000	0d 08:15:30.17000	0.00161652	0.00639588	0.00019562	3.7792	D	1	28/08/2020 15:37		0	0	0	0	0	0	0	0	0	0	0	0	0	0
220	0	1	5	1d 04:43:10.82000	0d 08:25:30.17000	0.00164914	0.00651911	0.0001957	3.7755	D	1	28/08/2020 15:47		0	0	0	0	0	0	0	0	0	0	0	0	0	0
221	0	1	5	1d 04:53:10.82000	0d 08:35:30.17000	0.00168177	0.00664222	0.00019554	3.7717	D	1	28/08/2020 15:57		0	0	0	0	0	0	0	0	0	0	0	0	0	0
222	0	1	5	1d 05:03:10.82000	0d 08:45:30.17000	0.00171439	0.00676521	0.0001957	3.7682	D	1	28/08/2020 16:07		0	0	0	0	0	0	0	0	0	0	0	0	0	0
223	0	1	5	1d 05:13:10.82000	0d 08:55:30.17000	0.00174702	0.00688808	0.00019562	3.7647	D	1	28/08/2020 16:17		0	0	0	0	0	0	0	0	0	0	0	0	0	0
224	0	1	5	1d 05:23:10.82000	0d 09:05:30.17000	0.00177964	0.00701084	0.00019593	3.7612	D	1	28/08/2020 16:27		0	0	0	0	0	0	0	0	0	0	0	0	0	0
225	0	1	5	1d 05:33:10.82000	0d 09:15:30.17000	0.00181226	0.0071335	0.000196	3.758	D	1	28/08/2020 16:37		0	0	0	0	0	0	0	0	0	0	0	0	0	0
226	0	1	5	1d 05:43:10.82000	0d 09:25:30.17000	0.00184489	0.00725605	0.00019547	3.7548	D	1	28/08/2020 16:47		0	0	0	0	0	0	0	0	0	0	0	0	0	0
227	0	1	5	1d 05:53:10.82000	0d 09:35:30.17000	0.00187751	0.0073785	0.0001957	3.7517	D	1	28/08/2020 16:57		0	0	0	0	0	0	0	0	0	0	0	0	0	0
228	0	1	5	1d 06:03:10.82000	0d 09:45:30.17000	0.00191014	0.00750085	0.0001957	3.7487	D	1	28/08/2020 17:07		0	0	0	0	0	0	0	0	0	0	0	0	0	0
229	0	1	5	1d 06:13:10.82000	0d 09:55:30.17000	0.00194276	0.0076231	0.00019585	3.7458	D	1	28/08/2020 17:17		0	0	0	0	0	0	0	0	0	0	0	0	0	0
230	0	1	5	1d 06:23:10.82000	0d 10:05:30.17000	0.00197538	0.00774525	0.00019577	3.743	D	1	28/08/2020 17:27		0	0	0	0	0	0	0	0	0	0	0	0	0	0
231	0	1	5	1d 06:33:10.82000	0d 10:15:30.17000	0.00200801	0.00786731	0.00019554	3.7398	D	1	28/08/2020 17:37		0	0	0	0	0	0	0	0	0	0	0	0	0	0
232	0	1	5	1d 06:43:10.82000	0d 10:25:30.17000	0.00204063	0.00798928	0.00019585	3.7371	D	1	28/08/2020 17:47		0	0	0	0	0	0	0	0	0	0	0	0	0	0
233	0	1	5	1d 06:53:10.82000	0d 10:35:30.17000	0.00207325	0.00811114	0.00019577	3.7337	D	1	28/08/2020 17:57		0	0	0	0	0	0	0	0	0	0	0	0	0	0
234	0	1	5	1d 07:03:10.82000	0d 10:45:30.17000	0.00210588	0.00823292	0.00019577	3.7311	D	1	28/08/2020 18:07		0	0	0	0	0	0	0	0	0	0	0	0	0	0
235	0	1	5	1d 07:13:10.82000	0d 10:55:30.17000	0.0021385	0.0083546	0.0001957	3.7282	D	1	28/08/2020 18:17		0	0	0	0	0	0	0	0	0	0	0	0	0	0
236	0	1	5	1d 07:23:10.82000	0d 11:05:30.17000	0.00217113	0.00847618	0.00019554	3.7255	D	1	28/08/2020 18:27		0	0	0	0	0	0	0	0	0	0	0	0	0	0
237	0	1	5	1d 07:33:10.82000	0d 11:15:30.17000	0.00220375	0.00859767	0.00019585	3.7223	D	1	28/08/2020 18:37		0	0	0	0	0	0	0	0	0	0	0	0	0	0
238	0	1	5	1d 07:43:10.82000	0d 11:25:30.17000	0.00223637	0.00871906	0.00019577	3.7194	D	1	28/08/2020 18:47		0	0	0	0	0	0	0	0	0	0	0	0	0	0
239	0	1	5	1d 07:53:10.82000	0d 11:35:30.17000	0.002269	0.00884035	0.00019577	3.7163	D	1	28/08/2020 18:57		0	0	0	0	0	0	0	0	0	0	0	0	0	0
240	0	1	5	1d 08:03:10.82000	0d 11:45:30.17000	0.00230162	0.00896155	0.00019577	3.7133	D	1	28/08/2020 19:07		0	0	0	0	0	0	0	0	0	0	0	0	0	0
241	0	1	5	1d 08:13:10.82000	0d 11:55:30.17000	0.00233425	0.00908264	0.00019577	3.7099	D	1	28/08/2020 19:17		0	0	0	0	0	0	0	0	0	0	0	0	0	0
242	0	1	5	1d 08:23:10.82000	0d 12:05:30.17000	0.00236687	0.00920362	0.0001957	3.707	D	1	28/08/2020 19:27		0	0	0	0	0	0	0	0	0	0	0	0	0	0
243	0	1	5	1d 08:33:10.82000	0d 12:15:30.17000	0.00239949	0.00932451	0.00019577	3.7035	D	1	28/08/2020 19:37		0	0	0	0	0	0	0	0	0	0	0	0	0	0
244	0	1	5	1d 08:43:10.82000	0d 12:25:30.17000	0.00243212	0.00944528	0.00019562	3.7003	D	1	28/08/2020 19:47		0	0	0	0	0	0	0	0	0	0	0	0	0	0
245	0	1	5	1d 08:53:10.82000	0d 12:35:30.17000	0.00246474	0.00956595	0.00019577	3.697	D	1	28/08/2020 19:57		0	0	0	0	0	0	0	0	0	0	0	0	0	0
246	0	1	5	1d 09:03:10.82000	0d 12:45:30.17000	0.00249736	0.0096865	0.0001957	3.6934	D	1	28/08/2020 20:07		0	0	0	0	0	0	0	0	0	0	0	0	0	0
247	0	1	5	1d 09:13:10.82000	0d 12:55:30.17000	0.00252999	0.00980694	0.00019562	3.6901	D	1	28/08/2020 20:17		0	0	0	0	0	0	0	0	0	0	0	0	0	0
248	0	1	5	1d 09:23:10.82000	0d 13:05:30.17000	0.00256261	0.00992726	0.0001957	3.6863	D	1	28/08/2020 20:27		0	0	0	0	0	0	0	0	0	0	0	0	0	0
249	0	1	5	1d 09:33:10.82000	0d 13:15:30.17000	0.00259524	0.0100475	0.00019577	3.6826	D	1	28/08/2020 20:37		0	0	0	0	0	0	0	0	0	0	0	0	0	0
250	0	1	5	1d 09:43:10.82000	0d 13:25:30.17000	0.00262786	0.0101675	0.00019577	3.6786	D	1	28/08/2020 20:47		0	0	0	0	0	0	0	0	0	0	0	0	0	0
251	0	1	5	1d 09:53:10.82000	0d 13:35:30.17000	0.00266048	0.0102875	0.00019562	3.675	D	1	28/08/2020 20:57		0	0	0	0	0	0	0	0	0	0	0	0	0	0
252	0	1	5	1d 10:03:10.82000	0d 13:45:30.17000	0.00269311	0.0104073	0.0001957	3.671	D	1	28/08/2020 21:07		0	0	0	0	0	0	0	0	0	0	0	0	0	0
253	0	1	5	1d 10:13:10.82000	0d 13:55:30.17000	0.00272573	0.010527	0.00019577	3.6669	D	1	28/08/2020 21:17		0	0	0	0	0	0	0	0	0	0	0	0	0	0
254	0	1	5	1d 10:23:10.82000	0d 14:05:30.17000	0.00275836	0.0106466	0.00019554	3.6626	D	1	28/08/2020 21:27		0	0	0	0	0	0	0	0	0	0	0	0	0	0
255	0	1	5	1d 10:33:10.82000	0d 14:15:30.17000	0.00279098	0.010766	0.00019593	3.6582	D	1	28/08/2020 21:37		0	0	0	0	0	0	0	0	0	0	0	0	0	0
256	0	1	5	1d 10:43:10.82000	0d 14:25:30.17000	0.0028236	0.0108853	0.00019577	3.6538	D	1	28/08/2020 21:47		0	0	0	0	0	0	0	0	0	0	0	0	0	0
257	0	1	5	1d 10:53:10.82000	0d 14:35:30.17000	0.00285623	0.0110044	0.00019593	3.6493	D	1	28/08/2020 21:57		0	0	0	0	0	0	0	0	0	0	0	0	0	0
258	0	1	5	1d 11:03:10.82000	0d 14:45:30.17000	0.00288885	0.0111234	0.00019562	3.6446	D	1	28/08/2020 22:07		0	0	0	0	0	0	0	0	0	0	0	0	0	0
259	0	1	5	1d 11:13:10.82000	0d 14:55:30.17000	0.00292147	0.0112422	0.00019585	3.6397	D	1	28/08/2020 22:17		0	0	0	0	0	0	0	0	0	0	0	0	0	0
260	0	1	5	1d 11:23:10.82000	0d 15:05:30.17000	0.0029541	0.0113609	0.00019585	3.6347	D	1	28/08/2020 22:27		0	0	0	0	0	0	0	0	0	0	0	0	0	0
261	0	1	5	1d 11:33:10.82000	0d 15:15:30.17000	0.00298672	0.0114794	0.00019562	3.6291	D	1	28/08/2020 22:37		0	0	0	0	0	0	0	0	0	0	0	0	0	0
262	0	1	5	1d 11:43:10.82000	0d 15:25:30.17000	0.00301935	0.0115977	0.00019577	3.6233	D	1	28/08/2020 22:47		0	0	0	0	0	0	0	0	0	0	0	0	0	0
263	0	1	5	1d 11:53:10.82000	0d 15:35:30.17000	0.00305197	0.0117158	0.00019562	3.6168	D	1	28/08/2020 22:57		0	0	0	0	0	0	0	0	0	0	0	0	0	0
264	0	1	5	1d 12:03:10.82000	0d 15:45:30.17000	0.00308459	0.0118337	0.00019577	3.6101	D	1	28/08/2020 23:07		0	0	0	0	0	0	0	0	0	0	0	0	0	0
265	0	1	5	1d 12:13:10.82000	0d 15:55:30.17000	0.00311722	0.0119513	0.0001957	3.6025	D	1	28/08/2020 23:17		0	0	0	0	0	0	0	0	0	0	0	0	0	0
266	0	1	5	1d 12:23:10.82000	0d 16:05:30.17000	0.00314984	0.0120687	0.00019585	3.5937	D	1	28/08/2020 23:27		0	0	0	0	0	0	0	0	0	0	0	0	0	0
267	0	1	5	1d 12:32:34.97000	0d 16:14:54.32000	0.00318052	0.0121788	0.0001957	3.5836	D	5	28/08/2020 23:37		0	0	0	0	0	0	0	0	0	0	0	0	0	0
268	0	1	5	1d 12:40:28.64000	0d 16:22:47.99000	0.00320627	0.012271	0.00019593	3.5735	D	5	28/08/2020 23:45		0	0	0	0	0	0	0	0	0	0	0	0	0	0
269	0	1	5	1d 12:47:00.64000	0d 16:29:19.99000	0.00322759	0.012347	0.00019577	3.5634	D	5	28/08/2020 23:51		0	0	0	0	0	0	0	0	0	0	0	0	0	0
270	0	1	5	1d 12:52:20.92000	0d 16:34:40.27000	0.003245	0.012409	0.00019585	3.5534	D	5	28/08/2020 23:56		0	0	0	0	0	0	0	0	0	0	0	0	0	0
271	0	1	5	1d 12:56:49.59000	0d 16:39:08.94000	0.00325961	0.0124609	0.00019562	3.5433	D	5	29/08/2020 00:01		0	0	0	0	0	0	0	0	0	0	0	0	0	0
272	0	1	5	1d 13:00:32.24000	0d 16:42:51.59000	0.00327171	0.0125037	0.0001957	3.5332	D	5	29/08/2020 00:05		0	0	0	0	0	0	0	0	0	0	0	0	0	0
273	0	1	5	1d 13:03:45.32000	0d 16:46:04.67000	0.00328221	0.0125407	0.00019547	3.523	D	5	29/08/2020 00:08		0	0	0	0	0	0	0	0	0	0	0	0	0	0
274	0	1	5	1d 13:06:15.05000	0d 16:48:34.40000	0.00329035	0.0125694	0.00019585	3.5129	D	5	29/08/2020 00:10		0	0	0	0	0	0	0	0	0	0	0	0	0	0
275	0	1	5	1d 13:08:35.14000	0d 16:50:54.49000	0.00329797	0.0125961	0.0001957	3.5029	D	5	29/08/2020 00:13		0	0	0	0	0	0	0	0	0	0	0	0	0	0
276	0	1	5	1d 13:10:25.69000	0d 16:52:45.04000	0.00330398	0.0126171	0.00019562	3.4926	D	5	29/08/2020 00:15		0	0	0	0	0	0	0	0	0	0	0	0	0	0
277	0	1	5	1d 13:12:08.75000	0d 16:54:28.10000	0.00330959	0.0126367	0.0001957	3.4826	D	5	29/08/2020 00:16		0	0	0	0	0	0	0	0	0	0	0	0	0	0
278	0	1	5	1d 13:13:45.59000	0d 16:56:04.94000	0.00331485	0.012655	0.00019562	3.4725	D	5	29/08/2020 00:18		0	0	0	0	0	0	0	0	0	0	0	0	0	0
279	0	1	5	1d 13:15:02.07000	0d 16:57:21.42000	0.00331901	0.0126694	0.0001957	3.4624	D	5	29/08/2020 00:19		0	0	0	0	0	0	0	0	0	0	0	0	0	0
280	0	1	5	1d 13:16:10.49000	0d 16:58:29.84000	0.00332273	0.0126823	0.00019547	3.4524	D	5	29/08/2020 00:20		0	0	0	0	0	0	0	0	0	0	0	0	0	0
281	0	1	5	1d 13:17:14.95000	0d 16:59:34.30000	0.00332623	0.0126943	0.0001957	3.4423	D	5	29/08/2020 00:21		0	0	0	0	0	0	0	0	0	0	0	0	0	0
282	0	1	5	1d 13:18:16.77000	0d 17:00:36.12000	0.0033296	0.0127059	0.00019593	3.4321	D	5	29/08/2020 00:22		0	0	0	0	0	0	0	0	0	0	0	0	0	0
283	0	1	5	1d 13:19:15.55000	0d 17:01:34.90000	0.00333279	0.0127169	0.00019554	3.422	D	5	29/08/2020 00:23		0	0	0	0	0	0	0	0	0	0	0	0	0	0
284	0	1	5	1d 13:20:06.74000	0d 17:02:26.09000	0.00333558	0.0127264	0.0001957	3.4119	D	5	29/08/2020 00:24		0	0	0	0	0	0	0	0	0	0	0	0	0	0
285	0	1	5	1d 13:20:55.67000	0d 17:03:15.02000	0.00333824	0.0127354	0.0001957	3.4018	D	5	29/08/2020 00:25		0	0	0	0	0	0	0	0	0	0	0	0	0	0
286	0	1	5	1d 13:21:42.28000	0d 17:04:01.63000	0.00334077	0.012744	0.00019585	3.3918	D	5	29/08/2020 00:26		0	0	0	0	0	0	0	0	0	0	0	0	0	0
287	0	1	5	1d 13:22:24.05000	0d 17:04:43.40000	0.00334304	0.0127517	0.00019593	3.3816	D	5	29/08/2020 00:26		0	0	0	0	0	0	0	0	0	0	0	0	0	0
288	0	1	5	1d 13:23:04.32000	0d 17:05:23.67000	0.00334523	0.0127591	0.00019562	3.3715	D	5	29/08/2020 00:27		0	0	0	0	0	0	0	0	0	0	0	0	0	0
289	0	1	5	1d 13:23:44.23000	0d 17:06:03.58000	0.0033474	0.0127664	0.00019577	3.3613	D	5	29/08/2020 00:28		0	0	0	0	0	0	0	0	0	0	0	0	0	0
290	0	1	5	1d 13:24:26.55000	0d 17:06:45.90000	0.0033497	0.0127742	0.00019577	3.3512	D	5	29/08/2020 00:29		0	0	0	0	0	0	0	0	0	0	0	0	0	0
291	0	1	5	1d 13:25:02.25000	0d 17:07:21.60000	0.00335164	0.0127807	0.00019577	3.3411	D	5	29/08/2020 00:29		0	0	0	0	0	0	0	0	0	0	0	0	0	0
292	0	1	5	1d 13:25:34.22000	0d 17:07:53.57000	0.00335338	0.0127865	0.00019562	3.331	D	5	29/08/2020 00:30		0	0	0	0	0	0	0	0	0	0	0	0	0	0
293	0	1	5	1d 13:26:04.19000	0d 17:08:23.54000	0.00335501	0.0127919	0.0001957	3.3208	D	5	29/08/2020 00:30		0	0	0	0	0	0	0	0	0	0	0	0	0	0
294	0	1	5	1d 13:26:32.95000	0d 17:08:52.30000	0.00335658	0.0127971	0.00019562	3.3108	D	5	29/08/2020 00:31		0	0	0	0	0	0	0	0	0	0	0	0	0	0
295	0	1	5	1d 13:26:59.88000	0d 17:09:19.23000	0.00335804	0.0128019	0.00019593	3.3007	D	5	29/08/2020 00:31		0	0	0	0	0	0	0	0	0	0	0	0	0	0
296	0	1	5	1d 13:27:26.79000	0d 17:09:46.14000	0.0033595	0.0128067	0.00019593	3.2905	D	5	29/08/2020 00:32		0	0	0	0	0	0	0	0	0	0	0	0	0	0
297	0	1	5	1d 13:27:54.31000	0d 17:10:13.66000	0.003361	0.0128116	0.0001957	3.2804	D	5	29/08/2020 00:32		0	0	0	0	0	0	0	0	0	0	0	0	0	0
298	0	1	5	1d 13:28:22.95000	0d 17:10:42.30000	0.00336256	0.0128167	0.00019562	3.2703	D	5	29/08/2020 00:32		0	0	0	0	0	0	0	0	0	0	0	0	0	0
299	0	1	5	1d 13:28:49.18000	0d 17:11:08.53000	0.00336398	0.0128214	0.00019554	3.2602	D	5	29/08/2020 00:33		0	0	0	0	0	0	0	0	0	0	0	0	0	0
300	0	1	5	1d 13:29:12.97000	0d 17:11:32.32000	0.00336528	0.0128256	0.0001957	3.2502	D	5	29/08/2020 00:33		0	0	0	0	0	0	0	0	0	0	0	0	0	0
301	0	1	5	1d 13:29:36.16000	0d 17:11:55.51000	0.00336654	0.0128297	0.00019585	3.2401	D	5	29/08/2020 00:34		0	0	0	0	0	0	0	0	0	0	0	0	0	0
302	0	1	5	1d 13:29:58.27000	0d 17:12:17.62000	0.00336774	0.0128336	0.00019585	3.2299	D	5	29/08/2020 00:34		0	0	0	0	0	0	0	0	0	0	0	0	0	0
303	0	1	5	1d 13:30:19.31000	0d 17:12:38.66000	0.00336888	0.0128373	0.00019554	3.2197	D	5	29/08/2020 00:34		0	0	0	0	0	0	0	0	0	0	0	0	0	0
304	0	1	5	1d 13:30:39.37000	0d 17:12:58.72000	0.00336997	0.0128408	0.0001957	3.2096	D	5	29/08/2020 00:35		0	0	0	0	0	0	0	0	0	0	0	0	0	0
305	0	1	5	1d 13:30:58.78000	0d 17:13:18.13000	0.00337103	0.0128442	0.00019562	3.1994	D	5	29/08/2020 00:35		0	0	0	0	0	0	0	0	0	0	0	0	0	0
306	0	1	5	1d 13:31:17.81000	0d 17:13:37.16000	0.00337206	0.0128475	0.0001957	3.1893	D	5	29/08/2020 00:35		0	0	0	0	0	0	0	0	0	0	0	0	0	0
307	0	1	5	1d 13:31:36.65000	0d 17:13:56.00000	0.00337309	0.0128507	0.00019593	3.1792	D	5	29/08/2020 00:36		0	0	0	0	0	0	0	0	0	0	0	0	0	0
308	0	1	5	1d 13:31:55.47000	0d 17:14:14.82000	0.00337411	0.012854	0.0001957	3.1691	D	5	29/08/2020 00:36		0	0	0	0	0	0	0	0	0	0	0	0	0	0
309	0	1	5	1d 13:32:13.64000	0d 17:14:32.99000	0.0033751	0.0128571	0.00019577	3.1591	D	5	29/08/2020 00:36		0	0	0	0	0	0	0	0	0	0	0	0	0	0
310	0	1	5	1d 13:32:30.87000	0d 17:14:50.22000	0.00337604	0.0128601	0.0001957	3.1489	D	5	29/08/2020 00:37		0	0	0	0	0	0	0	0	0	0	0	0	0	0
311	0	1	5	1d 13:32:47.81000	0d 17:15:07.16000	0.00337696	0.012863	0.00019593	3.1386	D	5	29/08/2020 00:37		0	0	0	0	0	0	0	0	0	0	0	0	0	0
312	0	1	5	1d 13:33:04.15000	0d 17:15:23.50000	0.00337785	0.0128657	0.00019577	3.1284	D	5	29/08/2020 00:37		0	0	0	0	0	0	0	0	0	0	0	0	0	0
313	0	1	5	1d 13:33:20.05000	0d 17:15:39.40000	0.00337871	0.0128684	0.0001957	3.1183	D	5	29/08/2020 00:37		0	0	0	0	0	0	0	0	0	0	0	0	0	0
314	0	1	5	1d 13:33:35.51000	0d 17:15:54.86000	0.00337955	0.0128711	0.00019577	3.1081	D	5	29/08/2020 00:38		0	0	0	0	0	0	0	0	0	0	0	0	0	0
315	0	1	5	1d 13:33:50.87000	0d 17:16:10.22000	0.00338039	0.0128736	0.00019585	3.0979	D	5	29/08/2020 00:38		0	0	0	0	0	0	0	0	0	0	0	0	0	0
316	0	1	5	1d 13:34:06.28000	0d 17:16:25.63000	0.00338122	0.0128762	0.0001957	3.0877	D	5	29/08/2020 00:38		0	0	0	0	0	0	0	0	0	0	0	0	0	0
317	0	1	5	1d 13:34:21.64000	0d 17:16:40.99000	0.00338206	0.0128788	0.00019554	3.0776	D	5	29/08/2020 00:38		0	0	0	0	0	0	0	0	0	0	0	0	0	0
318	0	1	5	1d 13:34:36.81000	0d 17:16:56.16000	0.00338288	0.0128813	0.00019577	3.0675	D	5	29/08/2020 00:39		0	0	0	0	0	0	0	0	0	0	0	0	0	0
319	0	1	5	1d 13:34:51.47000	0d 17:17:10.82000	0.00338368	0.0128838	0.00019577	3.0575	D	5	29/08/2020 00:39		0	0	0	0	0	0	0	0	0	0	0	0	0	0
320	0	1	5	1d 13:35:05.61000	0d 17:17:24.96000	0.00338445	0.0128861	0.00019554	3.0474	D	5	29/08/2020 00:39		0	0	0	0	0	0	0	0	0	0	0	0	0	0
321	0	1	5	1d 13:35:18.79000	0d 17:17:38.14000	0.00338517	0.0128883	0.00019562	3.0372	D	5	29/08/2020 00:39		0	0	0	0	0	0	0	0	0	0	0	0	0	0
322	0	1	5	1d 13:35:31.80000	0d 17:17:51.15000	0.00338587	0.0128905	0.00019577	3.0271	D	5	29/08/2020 00:40		0	0	0	0	0	0	0	0	0	0	0	0	0	0
323	0	1	5	1d 13:35:44.31000	0d 17:18:03.66000	0.00338655	0.0128925	0.0001957	3.017	D	5	29/08/2020 00:40		0	0	0	0	0	0	0	0	0	0	0	0	0	0
324	0	1	5	1d 13:35:56.39000	0d 17:18:15.74000	0.00338721	0.0128945	0.0001957	3.0068	D	5	29/08/2020 00:40		0	0	0	0	0	0	0	0	0	0	0	0	0	0
325	0	1	5	1d 13:36:08.04000	0d 17:18:27.39000	0.00338784	0.0128964	0.0001957	2.9966	D	5	29/08/2020 00:40		0	0	0	0	0	0	0	0	0	0	0	0	0	0
326	0	1	5	1d 13:36:19.49000	0d 17:18:38.84000	0.00338847	0.0128983	0.00019577	2.9865	D	5	29/08/2020 00:40		0	0	0	0	0	0	0	0	0	0	0	0	0	0
327	0	1	5	1d 13:36:30.24000	0d 17:18:49.59000	0.00338905	0.0129	0.00019562	2.9764	D	5	29/08/2020 00:41		0	0	0	0	0	0	0	0	0	0	0	0	0	0
328	0	1	5	1d 13:36:40.69000	0d 17:19:00.04000	0.00338962	0.0129017	0.00019577	2.9664	D	5	29/08/2020 00:41		0	0	0	0	0	0	0	0	0	0	0	0	0	0
329	0	1	5	1d 13:36:51.04000	0d 17:19:10.39000	0.00339018	0.0129034	0.0001957	2.9561	D	5	29/08/2020 00:41		0	0	0	0	0	0	0	0	0	0	0	0	0	0
330	0	1	5	1d 13:37:01.08000	0d 17:19:20.43000	0.00339073	0.012905	0.00019562	2.9461	D	5	29/08/2020 00:41		0	0	0	0	0	0	0	0	0	0	0	0	0	0
331	0	1	5	1d 13:37:11.04000	0d 17:19:30.39000	0.00339127	0.0129066	0.00019577	2.936	D	5	29/08/2020 00:41		0	0	0	0	0	0	0	0	0	0	0	0	0	0
332	0	1	5	1d 13:37:20.69000	0d 17:19:40.04000	0.00339179	0.0129081	0.0001957	2.9258	D	5	29/08/2020 00:41		0	0	0	0	0	0	0	0	0	0	0	0	0	0
333	0	1	5	1d 13:37:30.32000	0d 17:19:49.67000	0.00339232	0.0129096	0.00019577	2.9155	D	5	29/08/2020 00:42		0	0	0	0	0	0	0	0	0	0	0	0	0	0
334	0	1	5	1d 13:37:39.92000	0d 17:19:59.27000	0.00339284	0.0129111	0.0001957	2.9053	D	5	29/08/2020 00:42		0	0	0	0	0	0	0	0	0	0	0	0	0	0
335	0	1	5	1d 13:37:49.13000	0d 17:20:08.48000	0.00339334	0.0129126	0.00019562	2.8951	D	5	29/08/2020 00:42		0	0	0	0	0	0	0	0	0	0	0	0	0	0
336	0	1	5	1d 13:37:58.25000	0d 17:20:17.60000	0.00339384	0.012914	0.00019577	2.8849	D	5	29/08/2020 00:42		0	0	0	0	0	0	0	0	0	0	0	0	0	0
337	0	1	5	1d 13:38:07.27000	0d 17:20:26.62000	0.00339433	0.0129154	0.00019562	2.8748	D	5	29/08/2020 00:42		0	0	0	0	0	0	0	0	0	0	0	0	0	0
338	0	1	5	1d 13:38:16.33000	0d 17:20:35.68000	0.00339482	0.0129169	0.0001957	2.8644	D	5	29/08/2020 00:42		0	0	0	0	0	0	0	0	0	0	0	0	0	0
339	0	1	5	1d 13:38:25.44000	0d 17:20:44.79000	0.00339532	0.0129183	0.00019554	2.854	D	5	29/08/2020 00:43		0	0	0	0	0	0	0	0	0	0	0	0	0	0
340	0	1	5	1d 13:38:34.34000	0d 17:20:53.69000	0.0033958	0.0129197	0.00019562	2.8438	D	5	29/08/2020 00:43		0	0	0	0	0	0	0	0	0	0	0	0	0	0
341	0	1	5	1d 13:38:43.27000	0d 17:21:02.62000	0.00339628	0.012921	0.00019593	2.8336	D	5	29/08/2020 00:43		0	0	0	0	0	0	0	0	0	0	0	0	0	0
342	0	1	5	1d 13:38:51.99000	0d 17:21:11.34000	0.00339676	0.0129224	0.00019577	2.8235	D	5	29/08/2020 00:43		0	0	0	0	0	0	0	0	0	0	0	0	0	0
343	0	1	5	1d 13:39:00.35000	0d 17:21:19.70000	0.00339721	0.0129237	0.00019562	2.8135	D	5	29/08/2020 00:43		0	0	0	0	0	0	0	0	0	0	0	0	0	0
344	0	1	5	1d 13:39:08.86000	0d 17:21:28.21000	0.00339768	0.012925	0.00019577	2.8032	D	5	29/08/2020 00:43		0	0	0	0	0	0	0	0	0	0	0	0	0	0
345	0	1	5	1d 13:39:17.33000	0d 17:21:36.68000	0.00339814	0.0129262	0.00019585	2.7932	D	5	29/08/2020 00:43		0	0	0	0	0	0	0	0	0	0	0	0	0	0
346	0	1	5	1d 13:39:25.69000	0d 17:21:45.04000	0.00339859	0.0129275	0.00019577	2.7828	D	5	29/08/2020 00:44		0	0	0	0	0	0	0	0	0	0	0	0	0	0
347	0	1	5	1d 13:39:34.00000	0d 17:21:53.35000	0.00339904	0.0129288	0.0001957	2.7727	D	5	29/08/2020 00:44		0	0	0	0	0	0	0	0	0	0	0	0	0	0
348	0	1	5	1d 13:39:41.71000	0d 17:22:01.06000	0.00339946	0.0129299	0.00019585	2.7626	D	5	29/08/2020 00:44		0	0	0	0	0	0	0	0	0	0	0	0	0	0
349	0	1	5	1d 13:39:49.54000	0d 17:22:08.89000	0.00339989	0.0129311	0.00019593	2.7524	D	5	29/08/2020 00:44		0	0	0	0	0	0	0	0	0	0	0	0	0	0
350	0	1	5	1d 13:39:57.36000	0d 17:22:16.71000	0.00340031	0.0129323	0.00019547	2.7424	D	5	29/08/2020 00:44		0	0	0	0	0	0	0	0	0	0	0	0	0	0
351	0	1	5	1d 13:40:04.74000	0d 17:22:24.09000	0.00340071	0.0129334	0.00019562	2.7323	D	5	29/08/2020 00:44		0	0	0	0	0	0	0	0	0	0	0	0	0	0
352	0	1	5	1d 13:40:12.09000	0d 17:22:31.44000	0.00340111	0.0129345	0.0001957	2.7221	D	5	29/08/2020 00:44		0	0	0	0	0	0	0	0	0	0	0	0	0	0
353	0	1	5	1d 13:40:19.42000	0d 17:22:38.77000	0.00340151	0.0129355	0.00019577	2.7118	D	5	29/08/2020 00:44		0	0	0	0	0	0	0	0	0	0	0	0	0	0
354	0	1	5	1d 13:40:26.71000	0d 17:22:46.06000	0.00340191	0.0129366	0.0001957	2.7016	D	5	29/08/2020 00:45		0	0	0	0	0	0	0	0	0	0	0	0	0	0
355	0	1	5	1d 13:40:33.89000	0d 17:22:53.24000	0.0034023	0.0129377	0.00019593	2.6915	D	5	29/08/2020 00:45		0	0	0	0	0	0	0	0	0	0	0	0	0	0
356	0	1	5	1d 13:40:40.79000	0d 17:23:00.14000	0.00340267	0.0129387	0.0001957	2.6813	D	5	29/08/2020 00:45		0	0	0	0	0	0	0	0	0	0	0	0	0	0
357	0	1	5	1d 13:40:47.90000	0d 17:23:07.25000	0.00340306	0.0129397	0.00019577	2.6711	D	5	29/08/2020 00:45		0	0	0	0	0	0	0	0	0	0	0	0	0	0
358	0	1	5	1d 13:40:54.86000	0d 17:23:14.21000	0.00340344	0.0129407	0.0001957	2.6609	D	5	29/08/2020 00:45		0	0	0	0	0	0	0	0	0	0	0	0	0	0
359	0	1	5	1d 13:41:01.75000	0d 17:23:21.10000	0.00340381	0.0129417	0.00019577	2.6508	D	5	29/08/2020 00:45		0	0	0	0	0	0	0	0	0	0	0	0	0	0
360	0	1	5	1d 13:41:08.54000	0d 17:23:27.89000	0.00340418	0.0129427	0.0001957	2.6407	D	5	29/08/2020 00:45		0	0	0	0	0	0	0	0	0	0	0	0	0	0
361	0	1	5	1d 13:41:15.35000	0d 17:23:34.70000	0.00340455	0.0129437	0.0001957	2.6307	D	5	29/08/2020 00:45		0	0	0	0	0	0	0	0	0	0	0	0	0	0
362	0	1	5	1d 13:41:22.16000	0d 17:23:41.51000	0.00340492	0.0129446	0.0001957	2.6203	D	5	29/08/2020 00:45		0	0	0	0	0	0	0	0	0	0	0	0	0	0
363	0	1	5	1d 13:41:29.16000	0d 17:23:48.51000	0.0034053	0.0129456	0.00019593	2.6099	D	5	29/08/2020 00:46		0	0	0	0	0	0	0	0	0	0	0	0	0	0
364	0	1	5	1d 13:41:36.03000	0d 17:23:55.38000	0.00340568	0.0129466	0.00019554	2.5997	D	5	29/08/2020 00:46		0	0	0	0	0	0	0	0	0	0	0	0	0	0
365	0	1	5	1d 13:41:42.80000	0d 17:24:02.15000	0.00340605	0.0129476	0.0001957	2.5895	D	5	29/08/2020 00:46		0	0	0	0	0	0	0	0	0	0	0	0	0	0
366	0	1	5	1d 13:41:49.58000	0d 17:24:08.93000	0.00340641	0.0129485	0.0001957	2.5791	D	5	29/08/2020 00:46		0	0	0	0	0	0	0	0	0	0	0	0	0	0
367	0	1	5	1d 13:41:56.33000	0d 17:24:15.68000	0.00340678	0.0129495	0.00019585	2.5689	D	5	29/08/2020 00:46		0	0	0	0	0	0	0	0	0	0	0	0	0	0
368	0	1	5	1d 13:42:03.02000	0d 17:24:22.37000	0.00340715	0.0129504	0.00019577	2.5586	D	5	29/08/2020 00:46		0	0	0	0	0	0	0	0	0	0	0	0	0	0
369	0	1	5	1d 13:42:09.64000	0d 17:24:28.99000	0.00340751	0.0129513	0.00019585	2.5486	D	5	29/08/2020 00:46		0	0	0	0	0	0	0	0	0	0	0	0	0	0
370	0	1	5	1d 13:42:16.23000	0d 17:24:35.58000	0.00340786	0.0129522	0.00019585	2.5385	D	5	29/08/2020 00:46		0	0	0	0	0	0	0	0	0	0	0	0	0	0
371	0	1	5	1d 13:42:22.96000	0d 17:24:42.31000	0.00340823	0.0129532	0.00019554	2.5283	D	5	29/08/2020 00:46		0	0	0	0	0	0	0	0	0	0	0	0	0	0
372	0	1	5	1d 13:42:29.78000	0d 17:24:49.13000	0.0034086	0.0129541	0.0001957	2.518	D	5	29/08/2020 00:47		0	0	0	0	0	0	0	0	0	0	0	0	0	0
373	0	1	5	1d 13:42:36.49000	0d 17:24:55.84000	0.00340897	0.012955	0.00019577	2.5078	D	5	29/08/2020 00:47		0	0	0	0	0	0	0	0	0	0	0	0	0	0
374	0	1	5	1d 13:42:41.67000	0d 17:25:01.02000	0.00340925	0.0129557	0.00019577	2.5	D	133	29/08/2020 00:47		0	0	0	0	0	0	0	0	0	0	0	0	0	0
375	0	1	6	1d 13:42:41.68000	0d 00:00:00.01000	0	0	0	2.5035	R	0	29/08/2020 00:47		0	0	0	0	0	0	0	0	0	0	0	0	0	0
376	0	1	6	1d 13:42:43.68000	0d 00:00:02.01000	0	0	0	2.5812	R	1	29/08/2020 00:47		0	0	0	0	0	0	0	0	0	0	0	0	0	0
377	0	1	6	1d 13:42:45.68000	0d 00:00:04.01000	0	0	0	2.6349	R	1	29/08/2020 00:47		0	0	0	0	0	0	0	0	0	0	0	0	0	0
378	0	1	6	1d 13:42:47.68000	0d 00:00:06.01000	0	0	0	2.6792	R	1	29/08/2020 00:47		0	0	0	0	0	0	0	0	0	0	0	0	0	0
379	0	1	6	1d 13:42:49.68000	0d 00:00:08.01000	0	0	0	2.7179	R	1	29/08/2020 00:47		0	0	0	0	0	0	0	0	0	0	0	0	0	0
380	0	1	6	1d 13:42:51.67000	0d 00:00:10.00000	0	0	0	2.7521	R	129	29/08/2020 00:47		0	0	0	0	0	0	0	0	0	0	0	0	0	0
381	1	2	9	1d 13:42:51.70000	0d 00:00:00.03000	0.00000001	0.00000002	0.00078531	2.782	C	0	29/08/2020 00:47		0	0	0	0	0	0	0	0	0	0	0	0	0	0
382	1	2	9	1d 13:42:51.86000	0d 00:00:00.19000	0.00000004	0.00000011	0.00078317	2.8154	C	5	29/08/2020 00:47		0	0	0	0	0	0	0	0	0	0	0	0	0	0
383	1	2	9	1d 13:42:52.00000	0d 00:00:00.33000	0.00000007	0.0000002	0.00078309	2.8403	C	5	29/08/2020 00:47		0	0	0	0	0	0	0	0	0	0	0	0	0	0
384	1	2	9	1d 13:42:52.15000	0d 00:00:00.48000	0.0000001	0.00000029	0.00078317	2.8626	C	5	29/08/2020 00:47		0	0	0	0	0	0	0	0	0	0	0	0	0	0
385	1	2	9	1d 13:42:52.31000	0d 00:00:00.64000	0.00000014	0.00000039	0.00078279	2.884	C	5	29/08/2020 00:47		0	0	0	0	0	0	0	0	0	0	0	0	0	0
386	1	2	9	1d 13:42:52.47000	0d 00:00:00.80000	0.00000017	0.00000049	0.00078317	2.9039	C	5	29/08/2020 00:47		0	0	0	0	0	0	0	0	0	0	0	0	0	0
387	1	2	9	1d 13:42:52.64000	0d 00:00:00.97000	0.00000021	0.0000006	0.00078317	2.9233	C	5	29/08/2020 00:47		0	0	0	0	0	0	0	0	0	0	0	0	0	0
388	1	2	9	1d 13:42:52.82000	0d 00:00:01.15000	0.00000025	0.00000072	0.00078317	2.9427	C	5	29/08/2020 00:47		0	0	0	0	0	0	0	0	0	0	0	0	0	0
389	1	2	9	1d 13:42:53.00000	0d 00:00:01.33000	0.00000029	0.00000083	0.00078309	2.9612	C	5	29/08/2020 00:47		0	0	0	0	0	0	0	0	0	0	0	0	0	0
390	1	2	9	1d 13:42:53.19000	0d 00:00:01.52000	0.00000033	0.00000096	0.00078332	2.9796	C	5	29/08/2020 00:47		0	0	0	0	0	0	0	0	0	0	0	0	0	0
391	1	2	9	1d 13:42:53.38000	0d 00:00:01.71000	0.00000037	0.00000108	0.00078317	2.9976	C	5	29/08/2020 00:47		0	0	0	0	0	0	0	0	0	0	0	0	0	0
392	1	2	9	1d 13:42:53.57000	0d 00:00:01.90000	0.00000041	0.0000012	0.00078302	3.015	C	5	29/08/2020 00:47		0	0	0	0	0	0	0	0	0	0	0	0	0	0
393	1	2	9	1d 13:42:53.77000	0d 00:00:02.10000	0.00000046	0.00000134	0.00078309	3.0326	C	5	29/08/2020 00:47		0	0	0	0	0	0	0	0	0	0	0	0	0	0
394	1	2	9	1d 13:42:53.97000	0d 00:00:02.30000	0.0000005	0.00000147	0.00078317	3.0495	C	5	29/08/2020 00:47		0	0	0	0	0	0	0	0	0	0	0	0	0	0
395	1	2	9	1d 13:42:54.17000	0d 00:00:02.50000	0.00000054	0.0000016	0.00078302	3.0663	C	5	29/08/2020 00:47		0	0	0	0	0	0	0	0	0	0	0	0	0	0
396	1	2	9	1d 13:42:54.38000	0d 00:00:02.71000	0.00000059	0.00000174	0.00078309	3.0832	C	5	29/08/2020 00:47		0	0	0	0	0	0	0	0	0	0	0	0	0	0
397	1	2	9	1d 13:42:54.59000	0d 00:00:02.92000	0.00000063	0.00000188	0.00078294	3.0999	C	5	29/08/2020 00:47		0	0	0	0	0	0	0	0	0	0	0	0	0	0
398	1	2	9	1d 13:42:54.81000	0d 00:00:03.14000	0.00000068	0.00000203	0.00078317	3.1165	C	5	29/08/2020 00:47		0	0	0	0	0	0	0	0	0	0	0	0	0	0
399	1	2	9	1d 13:42:55.03000	0d 00:00:03.36000	0.00000073	0.00000218	0.00078302	3.133	C	5	29/08/2020 00:47		0	0	0	0	0	0	0	0	0	0	0	0	0	0
400	1	2	9	1d 13:42:55.25000	0d 00:00:03.58000	0.00000078	0.00000233	0.00078302	3.1487	C	5	29/08/2020 00:47		0	0	0	0	0	0	0	0	0	0	0	0	0	0
401	1	2	9	1d 13:42:55.47000	0d 00:00:03.80000	0.00000083	0.00000248	0.00078302	3.1646	C	5	29/08/2020 00:47		0	0	0	0	0	0	0	0	0	0	0	0	0	0
402	1	2	9	1d 13:42:55.70000	0d 00:00:04.03000	0.00000088	0.00000264	0.00078294	3.1803	C	5	29/08/2020 00:47		0	0	0	0	0	0	0	0	0	0	0	0	0	0
403	1	2	9	1d 13:42:55.93000	0d 00:00:04.26000	0.00000093	0.0000028	0.00078309	3.196	C	5	29/08/2020 00:47		0	0	0	0	0	0	0	0	0	0	0	0	0	0
404	1	2	9	1d 13:42:56.17000	0d 00:00:04.50000	0.00000098	0.00000297	0.00078325	3.2114	C	5	29/08/2020 00:47		0	0	0	0	0	0	0	0	0	0	0	0	0	0
405	1	2	9	1d 13:42:56.41000	0d 00:00:04.74000	0.00000103	0.00000314	0.00078325	3.2267	C	5	29/08/2020 00:47		0	0	0	0	0	0	0	0	0	0	0	0	0	0
406	1	2	9	1d 13:42:56.66000	0d 00:00:04.99000	0.00000108	0.00000331	0.00078317	3.2421	C	5	29/08/2020 00:47		0	0	0	0	0	0	0	0	0	0	0	0	0	0
407	1	2	9	1d 13:42:56.91000	0d 00:00:05.24000	0.00000114	0.00000349	0.00078302	3.2572	C	5	29/08/2020 00:47		0	0	0	0	0	0	0	0	0	0	0	0	0	0
408	1	2	9	1d 13:42:57.17000	0d 00:00:05.50000	0.0000012	0.00000367	0.00078294	3.2723	C	5	29/08/2020 00:47		0	0	0	0	0	0	0	0	0	0	0	0	0	0
409	1	2	9	1d 13:42:57.43000	0d 00:00:05.76000	0.00000125	0.00000386	0.00078302	3.2869	C	5	29/08/2020 00:47		0	0	0	0	0	0	0	0	0	0	0	0	0	0
410	1	2	9	1d 13:42:57.70000	0d 00:00:06.03000	0.00000131	0.00000405	0.00078309	3.3019	C	5	29/08/2020 00:47		0	0	0	0	0	0	0	0	0	0	0	0	0	0
411	1	2	9	1d 13:42:57.97000	0d 00:00:06.30000	0.00000137	0.00000425	0.00078309	3.3162	C	5	29/08/2020 00:47		0	0	0	0	0	0	0	0	0	0	0	0	0	0
412	1	2	9	1d 13:42:58.25000	0d 00:00:06.58000	0.00000143	0.00000445	0.00078309	3.3307	C	5	29/08/2020 00:47		0	0	0	0	0	0	0	0	0	0	0	0	0	0
413	1	2	9	1d 13:42:58.53000	0d 00:00:06.86000	0.00000149	0.00000465	0.00078286	3.3449	C	5	29/08/2020 00:47		0	0	0	0	0	0	0	0	0	0	0	0	0	0
414	1	2	9	1d 13:42:58.82000	0d 00:00:07.15000	0.00000155	0.00000486	0.00078302	3.3588	C	5	29/08/2020 00:47		0	0	0	0	0	0	0	0	0	0	0	0	0	0
415	1	2	9	1d 13:42:59.11000	0d 00:00:07.44000	0.00000162	0.00000508	0.00078294	3.3727	C	5	29/08/2020 00:47		0	0	0	0	0	0	0	0	0	0	0	0	0	0
416	1	2	9	1d 13:42:59.42000	0d 00:00:07.75000	0.00000169	0.00000531	0.00078309	3.3866	C	5	29/08/2020 00:47		0	0	0	0	0	0	0	0	0	0	0	0	0	0
417	1	2	9	1d 13:42:59.73000	0d 00:00:08.06000	0.00000175	0.00000553	0.00078294	3.4003	C	5	29/08/2020 00:47		0	0	0	0	0	0	0	0	0	0	0	0	0	0
418	1	2	9	1d 13:43:00.05000	0d 00:00:08.38000	0.00000182	0.00000577	0.00078309	3.4137	C	5	29/08/2020 00:47		0	0	0	0	0	0	0	0	0	0	0	0	0	0
419	1	2	9	1d 13:43:00.38000	0d 00:00:08.71000	0.00000189	0.00000602	0.00078325	3.4269	C	5	29/08/2020 00:47		0	0	0	0	0	0	0	0	0	0	0	0	0	0
420	1	2	9	1d 13:43:00.72000	0d 00:00:09.05000	0.00000197	0.00000627	0.00078309	3.44	C	5	29/08/2020 00:47		0	0	0	0	0	0	0	0	0	0	0	0	0	0
421	1	2	9	1d 13:43:01.07000	0d 00:00:09.40000	0.00000204	0.00000653	0.00078317	3.4531	C	5	29/08/2020 00:47		0	0	0	0	0	0	0	0	0	0	0	0	0	0
422	1	2	9	1d 13:43:01.43000	0d 00:00:09.76000	0.00000212	0.0000068	0.00078317	3.4658	C	5	29/08/2020 00:47		0	0	0	0	0	0	0	0	0	0	0	0	0	0
423	1	2	9	1d 13:43:01.80000	0d 00:00:10.13000	0.0000022	0.00000708	0.00078294	3.4781	C	5	29/08/2020 00:47		0	0	0	0	0	0	0	0	0	0	0	0	0	0
424	1	2	9	1d 13:43:02.19000	0d 00:00:10.52000	0.00000229	0.00000738	0.00078294	3.4907	C	5	29/08/2020 00:47		0	0	0	0	0	0	0	0	0	0	0	0	0	0
425	1	2	9	1d 13:43:02.61000	0d 00:00:10.94000	0.00000238	0.0000077	0.00078317	3.5033	C	5	29/08/2020 00:47		0	0	0	0	0	0	0	0	0	0	0	0	0	0
426	1	2	9	1d 13:43:03.06000	0d 00:00:11.39000	0.00000248	0.00000804	0.00078302	3.5155	C	5	29/08/2020 00:47		0	0	0	0	0	0	0	0	0	0	0	0	0	0
427	1	2	9	1d 13:43:03.53000	0d 00:00:11.86000	0.00000258	0.0000084	0.00078325	3.5274	C	5	29/08/2020 00:47		0	0	0	0	0	0	0	0	0	0	0	0	0	0
428	1	2	9	1d 13:43:04.03000	0d 00:00:12.36000	0.00000269	0.00000879	0.00078317	3.539	C	5	29/08/2020 00:47		0	0	0	0	0	0	0	0	0	0	0	0	0	0
429	1	2	9	1d 13:43:04.60000	0d 00:00:12.93000	0.00000281	0.00000923	0.00078302	3.5509	C	5	29/08/2020 00:47		0	0	0	0	0	0	0	0	0	0	0	0	0	0
430	1	2	9	1d 13:43:05.25000	0d 00:00:13.58000	0.00000295	0.00000973	0.00078302	3.5622	C	5	29/08/2020 00:47		0	0	0	0	0	0	0	0	0	0	0	0	0	0
431	1	2	9	1d 13:43:06.00000	0d 00:00:14.33000	0.00000312	0.00001031	0.00078309	3.5735	C	5	29/08/2020 00:47		0	0	0	0	0	0	0	0	0	0	0	0	0	0
432	1	2	9	1d 13:43:06.92000	0d 00:00:15.25000	0.00000332	0.00001103	0.00078317	3.5845	C	5	29/08/2020 00:47		0	0	0	0	0	0	0	0	0	0	0	0	0	0
433	1	2	9	1d 13:43:08.09000	0d 00:00:16.42000	0.00000357	0.00001194	0.00078309	3.5952	C	5	29/08/2020 00:47		0	0	0	0	0	0	0	0	0	0	0	0	0	0
434	1	2	9	1d 13:43:09.69000	0d 00:00:18.02000	0.00000392	0.00001319	0.00078294	3.6057	C	5	29/08/2020 00:47		0	0	0	0	0	0	0	0	0	0	0	0	0	0
435	1	2	9	1d 13:43:12.07000	0d 00:00:20.40000	0.00000444	0.00001506	0.00078309	3.6159	C	5	29/08/2020 00:47		0	0	0	0	0	0	0	0	0	0	0	0	0	0
436	1	2	9	1d 13:43:16.08000	0d 00:00:24.41000	0.00000531	0.00001822	0.00078294	3.6263	C	5	29/08/2020 00:47		0	0	0	0	0	0	0	0	0	0	0	0	0	0
437	1	2	9	1d 13:43:23.96000	0d 00:00:32.29000	0.00000702	0.00002445	0.00078302	3.6364	C	5	29/08/2020 00:47		0	0	0	0	0	0	0	0	0	0	0	0	0	0
438	1	2	9	1d 13:43:43.31000	0d 00:00:51.64000	0.00001123	0.00003978	0.00078325	3.6466	C	5	29/08/2020 00:48		0	0	0	0	0	0	0	0	0	0	0	0	0	0
439	1	2	9	1d 13:44:42.37000	0d 00:01:50.70000	0.00002408	0.0000867	0.00078317	3.6567	C	5	29/08/2020 00:49		0	0	0	0	0	0	0	0	0	0	0	0	0	0
440	1	2	9	1d 13:47:39.04000	0d 00:04:47.37000	0.00006251	0.00022745	0.00078309	3.6667	C	5	29/08/2020 00:52		0	0	0	0	0	0	0	0	0	0	0	0	0	0
441	1	2	9	1d 13:52:39.04000	0d 00:09:47.37000	0.00012776	0.00046699	0.00078286	3.6741	C	1	29/08/2020 00:57		0	0	0	0	0	0	0	0	0	0	0	0	0	0
442	1	2	9	1d 13:57:39.04000	0d 00:14:47.37000	0.00019302	0.00070693	0.00078294	3.6796	C	1	29/08/2020 01:02		0	0	0	0	0	0	0	0	0	0	0	0	0	0
443	1	2	9	1d 14:02:39.04000	0d 00:19:47.37000	0.00025827	0.00094718	0.00078286	3.684	C	1	29/08/2020 01:07		0	0	0	0	0	0	0	0	0	0	0	0	0	0
444	1	2	9	1d 14:07:39.04000	0d 00:24:47.37000	0.00032353	0.00118771	0.00078317	3.688	C	1	29/08/2020 01:12		0	0	0	0	0	0	0	0	0	0	0	0	0	0
445	1	2	9	1d 14:12:39.04000	0d 00:29:47.37000	0.00038878	0.00142851	0.00078309	3.6919	C	1	29/08/2020 01:17		0	0	0	0	0	0	0	0	0	0	0	0	0	0
446	1	2	9	1d 14:17:39.04000	0d 00:34:47.37000	0.00045404	0.00166957	0.00078317	3.696	C	1	29/08/2020 01:22		0	0	0	0	0	0	0	0	0	0	0	0	0	0
447	1	2	9	1d 14:22:39.04000	0d 00:39:47.37000	0.00051929	0.00191088	0.00078294	3.6999	C	1	29/08/2020 01:27		0	0	0	0	0	0	0	0	0	0	0	0	0	0
448	1	2	9	1d 14:27:39.04000	0d 00:44:47.37000	0.00058455	0.00215245	0.00078294	3.7041	C	1	29/08/2020 01:32		0	0	0	0	0	0	0	0	0	0	0	0	0	0
449	1	2	9	1d 14:32:39.04000	0d 00:49:47.37000	0.0006498	0.00239429	0.00078302	3.7084	C	1	29/08/2020 01:37		0	0	0	0	0	0	0	0	0	0	0	0	0	0
450	1	2	9	1d 14:37:39.04000	0d 00:54:47.37000	0.00071506	0.00263642	0.00078294	3.7127	C	1	29/08/2020 01:42		0	0	0	0	0	0	0	0	0	0	0	0	0	0
451	1	2	9	1d 14:42:39.04000	0d 00:59:47.37000	0.00078032	0.00287886	0.00078302	3.7177	C	1	29/08/2020 01:47		0	0	0	0	0	0	0	0	0	0	0	0	0	0
452	1	2	9	1d 14:47:39.04000	0d 01:04:47.37000	0.00084557	0.00312163	0.00078294	3.7227	C	1	29/08/2020 01:52		0	0	0	0	0	0	0	0	0	0	0	0	0	0
453	1	2	9	1d 14:52:39.04000	0d 01:09:47.37000	0.00091083	0.00336473	0.00078309	3.7281	C	1	29/08/2020 01:57		0	0	0	0	0	0	0	0	0	0	0	0	0	0
454	1	2	9	1d 14:57:39.04000	0d 01:14:47.37000	0.00097608	0.00360818	0.00078309	3.7333	C	1	29/08/2020 02:02		0	0	0	0	0	0	0	0	0	0	0	0	0	0
455	1	2	9	1d 15:02:39.04000	0d 01:19:47.37000	0.00104134	0.00385197	0.00078309	3.7386	C	1	29/08/2020 02:07		0	0	0	0	0	0	0	0	0	0	0	0	0	0
456	1	2	9	1d 15:07:39.04000	0d 01:24:47.37000	0.00110659	0.00409611	0.00078309	3.744	C	1	29/08/2020 02:12		0	0	0	0	0	0	0	0	0	0	0	0	0	0
457	1	2	9	1d 15:12:39.04000	0d 01:29:47.37000	0.00117185	0.0043406	0.00078286	3.749	C	1	29/08/2020 02:17		0	0	0	0	0	0	0	0	0	0	0	0	0	0
458	1	2	9	1d 15:17:39.04000	0d 01:34:47.37000	0.0012371	0.00458543	0.00078302	3.7543	C	1	29/08/2020 02:22		0	0	0	0	0	0	0	0	0	0	0	0	0	0
459	1	2	9	1d 15:22:39.04000	0d 01:39:47.37000	0.00130236	0.0048306	0.00078302	3.7598	C	1	29/08/2020 02:27		0	0	0	0	0	0	0	0	0	0	0	0	0	0
460	1	2	9	1d 15:27:39.04000	0d 01:44:47.37000	0.00136761	0.00507611	0.00078294	3.7649	C	1	29/08/2020 02:32		0	0	0	0	0	0	0	0	0	0	0	0	0	0
461	1	2	9	1d 15:32:39.04000	0d 01:49:47.37000	0.00143287	0.00532198	0.00078286	3.7704	C	1	29/08/2020 02:37		0	0	0	0	0	0	0	0	0	0	0	0	0	0
462	1	2	9	1d 15:37:39.04000	0d 01:54:47.37000	0.00149812	0.0055682	0.00078279	3.7762	C	1	29/08/2020 02:42		0	0	0	0	0	0	0	0	0	0	0	0	0	0
463	1	2	9	1d 15:42:39.04000	0d 01:59:47.37000	0.00156338	0.00581481	0.00078309	3.7819	C	1	29/08/2020 02:47		0	0	0	0	0	0	0	0	0	0	0	0	0	0
464	1	2	9	1d 15:47:39.04000	0d 02:04:47.37000	0.00162863	0.00606181	0.00078325	3.7882	C	1	29/08/2020 02:52		0	0	0	0	0	0	0	0	0	0	0	0	0	0
465	1	2	9	1d 15:52:39.04000	0d 02:09:47.37000	0.00169389	0.00630924	0.00078294	3.7951	C	1	29/08/2020 02:57		0	0	0	0	0	0	0	0	0	0	0	0	0	0
466	1	2	9	1d 15:57:39.04000	0d 02:14:47.37000	0.00175914	0.00655713	0.00078309	3.8025	C	1	29/08/2020 03:02		0	0	0	0	0	0	0	0	0	0	0	0	0	0
467	1	2	9	1d 16:02:39.04000	0d 02:19:47.37000	0.0018244	0.00680552	0.00078309	3.8105	C	1	29/08/2020 03:07		0	0	0	0	0	0	0	0	0	0	0	0	0	0
468	1	2	9	1d 16:07:39.04000	0d 02:24:47.37000	0.00188965	0.00705446	0.00078309	3.8193	C	1	29/08/2020 03:12		0	0	0	0	0	0	0	0	0	0	0	0	0	0
469	1	2	9	1d 16:12:39.04000	0d 02:29:47.37000	0.00195491	0.00730401	0.00078309	3.8288	C	1	29/08/2020 03:17		0	0	0	0	0	0	0	0	0	0	0	0	0	0
470	1	2	9	1d 16:17:13.08000	0d 02:34:21.41000	0.00201452	0.00753254	0.00078302	3.8389	C	5	29/08/2020 03:21		0	0	0	0	0	0	0	0	0	0	0	0	0	0
471	1	2	9	1d 16:21:33.75000	0d 02:38:42.08000	0.00207122	0.00775049	0.00078294	3.8489	C	5	29/08/2020 03:26		0	0	0	0	0	0	0	0	0	0	0	0	0	0
472	1	2	9	1d 16:25:35.84000	0d 02:42:44.17000	0.00212388	0.00795343	0.00078302	3.859	C	5	29/08/2020 03:30		0	0	0	0	0	0	0	0	0	0	0	0	0	0
473	1	2	9	1d 16:29:21.64000	0d 02:46:29.97000	0.00217299	0.00814321	0.00078317	3.8691	C	5	29/08/2020 03:33		0	0	0	0	0	0	0	0	0	0	0	0	0	0
474	1	2	9	1d 16:32:55.39000	0d 02:50:03.72000	0.00221949	0.00832333	0.00078302	3.8791	C	5	29/08/2020 03:37		0	0	0	0	0	0	0	0	0	0	0	0	0	0
475	1	2	9	1d 16:36:22.50000	0d 02:53:30.83000	0.00226454	0.00849831	0.00078279	3.8892	C	5	29/08/2020 03:40		0	0	0	0	0	0	0	0	0	0	0	0	0	0
476	1	2	9	1d 16:39:42.14000	0d 02:56:50.47000	0.00230796	0.00866741	0.00078309	3.8993	C	5	29/08/2020 03:44		0	0	0	0	0	0	0	0	0	0	0	0	0	0
477	1	2	9	1d 16:42:57.68000	0d 03:00:06.01000	0.0023505	0.00883347	0.00078294	3.9094	C	5	29/08/2020 03:47		0	0	0	0	0	0	0	0	0	0	0	0	0	0
478	1	2	9	1d 16:46:05.06000	0d 03:03:13.39000	0.00239125	0.00899301	0.00078309	3.9194	C	5	29/08/2020 03:50		0	0	0	0	0	0	0	0	0	0	0	0	0	0
479	1	2	9	1d 16:49:10.74000	0d 03:06:19.07000	0.00243164	0.00915152	0.00078302	3.9295	C	5	29/08/2020 03:53		0	0	0	0	0	0	0	0	0	0	0	0	0	0
480	1	2	9	1d 16:52:12.40000	0d 03:09:20.73000	0.00247116	0.00930698	0.00078294	3.9396	C	5	29/08/2020 03:56		0	0	0	0	0	0	0	0	0	0	0	0	0	0
481	1	2	9	1d 16:55:11.71000	0d 03:12:20.04000	0.00251016	0.00946083	0.00078302	3.9496	C	5	29/08/2020 03:59		0	0	0	0	0	0	0	0	0	0	0	0	0	0
482	1	2	9	1d 16:58:07.00000	0d 03:15:15.33000	0.00254829	0.00961161	0.00078309	3.9599	C	5	29/08/2020 04:02		0	0	0	0	0	0	0	0	0	0	0	0	0	0
483	1	2	9	1d 17:01:05.02000	0d 03:18:13.35000	0.00258701	0.00976514	0.00078309	3.9699	C	5	29/08/2020 04:05		0	0	0	0	0	0	0	0	0	0	0	0	0	0
484	1	2	9	1d 17:03:59.27000	0d 03:21:07.60000	0.00262491	0.00991579	0.00078325	3.98	C	5	29/08/2020 04:08		0	0	0	0	0	0	0	0	0	0	0	0	0	0
485	1	2	9	1d 17:06:53.80000	0d 03:24:02.13000	0.00266288	0.0100671	0.00078309	3.9902	C	5	29/08/2020 04:11		0	0	0	0	0	0	0	0	0	0	0	0	0	0
486	1	2	9	1d 17:09:48.25000	0d 03:26:56.58000	0.00270082	0.0102187	0.00078309	4.0003	C	5	29/08/2020 04:14		0	0	0	0	0	0	0	0	0	0	0	0	0	0
487	1	2	9	1d 17:12:41.05000	0d 03:29:49.38000	0.00273841	0.0103692	0.00078302	4.0105	C	5	29/08/2020 04:17		0	0	0	0	0	0	0	0	0	0	0	0	0	0
488	1	2	9	1d 17:15:32.24000	0d 03:32:40.57000	0.00277565	0.0105187	0.00078317	4.0206	C	5	29/08/2020 04:20		0	0	0	0	0	0	0	0	0	0	0	0	0	0
489	1	2	9	1d 17:18:19.70000	0d 03:35:28.03000	0.00281207	0.0106654	0.00078309	4.0308	C	5	29/08/2020 04:22		0	0	0	0	0	0	0	0	0	0	0	0	0	0
490	1	2	9	1d 17:21:06.99000	0d 03:38:15.32000	0.00284846	0.0108122	0.00078294	4.041	C	5	29/08/2020 04:25		0	0	0	0	0	0	0	0	0	0	0	0	0	0
491	1	2	9	1d 17:23:52.06000	0d 03:41:00.39000	0.00288437	0.0109575	0.00078286	4.0511	C	5	29/08/2020 04:28		0	0	0	0	0	0	0	0	0	0	0	0	0	0
492	1	2	9	1d 17:26:36.36000	0d 03:43:44.69000	0.0029201	0.0111025	0.00078309	4.0612	C	5	29/08/2020 04:31		0	0	0	0	0	0	0	0	0	0	0	0	0	0
493	1	2	9	1d 17:29:16.98000	0d 03:46:25.31000	0.00295504	0.0112445	0.00078317	4.0713	C	5	29/08/2020 04:33		0	0	0	0	0	0	0	0	0	0	0	0	0	0
494	1	2	9	1d 17:31:54.88000	0d 03:49:03.21000	0.00298939	0.0113845	0.00078302	4.0813	C	5	29/08/2020 04:36		0	0	0	0	0	0	0	0	0	0	0	0	0	0
495	1	2	9	1d 17:34:33.54000	0d 03:51:41.87000	0.0030239	0.0115256	0.00078294	4.0914	C	5	29/08/2020 04:39		0	0	0	0	0	0	0	0	0	0	0	0	0	0
496	1	2	9	1d 17:37:09.14000	0d 03:54:17.47000	0.00305774	0.0116642	0.00078302	4.1015	C	5	29/08/2020 04:41		0	0	0	0	0	0	0	0	0	0	0	0	0	0
497	1	2	9	1d 17:39:40.92000	0d 03:56:49.25000	0.00309076	0.0117998	0.00078309	4.1115	C	5	29/08/2020 04:44		0	0	0	0	0	0	0	0	0	0	0	0	0	0
498	1	2	9	1d 17:42:13.00000	0d 03:59:21.33000	0.00312384	0.011936	0.00078279	4.1216	C	5	29/08/2020 04:46		0	0	0	0	0	0	0	0	0	0	0	0	0	0
499	1	2	9	1d 17:44:40.09000	0d 04:01:48.42000	0.00315583	0.012068	0.00078294	4.1317	C	5	29/08/2020 04:49		0	0	0	0	0	0	0	0	0	0	0	0	0	0
500	1	2	9	1d 17:47:08.31000	0d 04:04:16.64000	0.00318807	0.0122014	0.00078309	4.1418	C	5	29/08/2020 04:51		0	0	0	0	0	0	0	0	0	0	0	0	0	0
501	1	2	9	1d 17:49:35.12000	0d 04:06:43.45000	0.00322001	0.0123338	0.00078325	4.1518	C	5	29/08/2020 04:54		0	0	0	0	0	0	0	0	0	0	0	0	0	0
502	1	2	9	1d 17:51:59.84000	0d 04:09:08.17000	0.00325149	0.0124646	0.00078309	4.1619	C	5	29/08/2020 04:56		0	0	0	0	0	0	0	0	0	0	0	0	0	0
503	1	2	9	1d 17:54:24.74000	0d 04:11:33.07000	0.00328301	0.012596	0.00078309	4.172	C	5	29/08/2020 04:59		0	0	0	0	0	0	0	0	0	0	0	0	0	0
504	1	2	9	1d 17:56:48.08000	0d 04:13:56.41000	0.00331418	0.0127262	0.00078317	4.182	C	5	29/08/2020 05:01		0	0	0	0	0	0	0	0	0	0	0	0	0	0
505	1	2	9	1d 17:59:09.94000	0d 04:16:18.27000	0.00334504	0.0128554	0.00078302	4.1921	C	5	29/08/2020 05:03		0	0	0	0	0	0	0	0	0	0	0	0	0	0
506	1	2	9	1d 18:00:56.10000	0d 04:18:04.43000	0.00336813	0.0129523	0.00078309	4.2	C	133	29/08/2020 05:05		0	0	0	0	0	0	0	0	0	0	0	0	0	0
507	1	2	10	1d 18:00:56.13000	0d 00:00:00.03000	0.00336814	0.0129523	0.0008323	4.1997	C	0	29/08/2020 05:05		0	0	0	0	0	0	0	0	0	0	0	0	0	0
508	1	2	10	1d 18:01:11.05000	0d 00:00:14.95000	0.0033714	0.012966	0.00073228	4.2002	C	4	29/08/2020 05:05		0	0	0	0	0	0	0	0	0	0	0	0	0	0
509	1	2	10	1d 18:01:25.81000	0d 00:00:29.71000	0.00337419	0.0129777	0.00063226	4.2004	C	4	29/08/2020 05:06		0	0	0	0	0	0	0	0	0	0	0	0	0	0
510	1	2	10	1d 18:01:46.38000	0d 00:00:50.28000	0.0033775	0.0129916	0.00053223	4.2	C	4	29/08/2020 05:06		0	0	0	0	0	0	0	0	0	0	0	0	0	0
511	1	2	10	1d 18:02:14.87000	0d 00:01:18.77000	0.0033813	0.0130076	0.00043214	4.2002	C	4	29/08/2020 05:06		0	0	0	0	0	0	0	0	0	0	0	0	0	0
512	1	2	10	1d 18:02:54.97000	0d 00:01:58.87000	0.00338553	0.0130254	0.00033211	4.1999	C	4	29/08/2020 05:07		0	0	0	0	0	0	0	0	0	0	0	0	0	0
513	1	2	10	1d 18:03:55.28000	0d 00:02:59.18000	0.00339017	0.0130449	0.00023201	4.2	C	4	29/08/2020 05:08		0	0	0	0	0	0	0	0	0	0	0	0	0	0
514	1	2	10	1d 18:05:53.02000	0d 00:04:56.92000	0.00339588	0.0130688	0.00013184	4.2	C	4	29/08/2020 05:10		0	0	0	0	0	0	0	0	0	0	0	0	0	0
515	1	2	10	1d 18:08:41.65000	0d 00:07:45.55000	0.00340064	0.0130888	0.00007828	4.1999	C	132	29/08/2020 05:13		0	0	0	0	0	0	0	0	0	0	0	0	0	0
516	1	2	11	1d 18:08:41.66000	0d 00:00:00.01000	0	0	0	4.1993	R	0	29/08/2020 05:13		0	0	0	0	0	0	0	0	0	0	0	0	0	0
517	1	2	11	1d 18:08:43.66000	0d 00:00:02.01000	0	0	0	4.1991	R	1	29/08/2020 05:13		0	0	0	0	0	0	0	0	0	0	0	0	0	0
518	1	2	11	1d 18:08:45.66000	0d 00:00:04.01000	0	0	0	4.199	R	1	29/08/2020 05:13		0	0	0	0	0	0	0	0	0	0	0	0	0	0
519	1	2	11	1d 18:08:47.66000	0d 00:00:06.01000	0	0	0	4.1993	R	1	29/08/2020 05:13		0	0	0	0	0	0	0	0	0	0	0	0	0	0
520	1	2	11	1d 18:08:49.66000	0d 00:00:08.01000	0	0	0	4.1988	R	1	29/08/2020 05:13		0	0	0	0	0	0	0	0	0	0	0	0	0	0
521	1	2	11	1d 18:08:51.65000	0d 00:00:10.00000	0	0	0	4.199	R	129	29/08/2020 05:13		0	0	0	0	0	0	0	0	0	0	0	0	0	0
522	1	2	12	1d 18:08:51.68000	0d 00:00:00.03000	0.00000001	0.00000003	0.00078439	4.1933	D	0	29/08/2020 05:13		0	0	0	0	0	0	0	0	0	0	0	0	0	0
523	1	2	12	1d 18:09:51.87000	0d 00:01:00.22000	0.0000131	0.00005484	0.00078302	4.1831	D	5	29/08/2020 05:14		0	0	0	0	0	0	0	0	0	0	0	0	0	0
524	1	2	12	1d 18:11:45.81000	0d 00:02:54.16000	0.00003788	0.00015839	0.00078309	4.173	D	5	29/08/2020 05:16		0	0	0	0	0	0	0	0	0	0	0	0	0	0
525	1	2	12	1d 18:13:45.90000	0d 00:04:54.25000	0.000064	0.00026727	0.00078309	4.163	D	5	29/08/2020 05:18		0	0	0	0	0	0	0	0	0	0	0	0	0	0
526	1	2	12	1d 18:15:49.50000	0d 00:06:57.85000	0.00009089	0.00037906	0.00078325	4.1529	D	5	29/08/2020 05:20		0	0	0	0	0	0	0	0	0	0	0	0	0	0
527	1	2	12	1d 18:17:56.71000	0d 00:09:05.06000	0.00011856	0.00049384	0.00078309	4.1427	D	5	29/08/2020 05:22		0	0	0	0	0	0	0	0	0	0	0	0	0	0
528	1	2	12	1d 18:20:08.97000	0d 00:11:17.32000	0.00014733	0.00061288	0.00078302	4.1324	D	5	29/08/2020 05:24		0	0	0	0	0	0	0	0	0	0	0	0	0	0
529	1	2	12	1d 18:22:20.27000	0d 00:13:28.62000	0.00017589	0.00073077	0.00078302	4.1222	D	5	29/08/2020 05:26		0	0	0	0	0	0	0	0	0	0	0	0	0	0
530	1	2	12	1d 18:24:35.58000	0d 00:15:43.93000	0.00020532	0.00085195	0.00078309	4.1122	D	5	29/08/2020 05:29		0	0	0	0	0	0	0	0	0	0	0	0	0	0
531	1	2	12	1d 18:26:53.22000	0d 00:18:01.57000	0.00023526	0.00097492	0.00078309	4.1019	D	5	29/08/2020 05:31		0	0	0	0	0	0	0	0	0	0	0	0	0	0
532	1	2	12	1d 18:29:12.51000	0d 00:20:20.86000	0.00026556	0.00109905	0.00078302	4.0919	D	5	29/08/2020 05:33		0	0	0	0	0	0	0	0	0	0	0	0	0	0
533	1	2	12	1d 18:31:33.45000	0d 00:22:41.80000	0.00029621	0.00122434	0.00078309	4.0818	D	5	29/08/2020 05:36		0	0	0	0	0	0	0	0	0	0	0	0	0	0
534	1	2	12	1d 18:33:55.57000	0d 00:25:03.92000	0.00032713	0.00135037	0.00078309	4.0717	D	5	29/08/2020 05:38		0	0	0	0	0	0	0	0	0	0	0	0	0	0
535	1	2	12	1d 18:36:21.01000	0d 00:27:29.36000	0.00035876	0.00147903	0.00078302	4.0616	D	5	29/08/2020 05:40		0	0	0	0	0	0	0	0	0	0	0	0	0	0
536	1	2	12	1d 18:38:48.27000	0d 00:29:56.62000	0.0003908	0.00160897	0.00078309	4.0514	D	5	29/08/2020 05:43		0	0	0	0	0	0	0	0	0	0	0	0	0	0
537	1	2	12	1d 18:41:20.75000	0d 00:32:29.10000	0.00042396	0.00174319	0.00078286	4.0414	D	5	29/08/2020 05:45		0	0	0	0	0	0	0	0	0	0	0	0	0	0
538	1	2	12	1d 18:43:51.62000	0d 00:34:59.97000	0.00045678	0.00187565	0.00078317	4.0311	D	5	29/08/2020 05:48		0	0	0	0	0	0	0	0	0	0	0	0	0	0
539	1	2	12	1d 18:46:28.55000	0d 00:37:36.90000	0.00049091	0.00201308	0.00078309	4.0209	D	5	29/08/2020 05:51		0	0	0	0	0	0	0	0	0	0	0	0	0	0
540	1	2	12	1d 18:49:08.52000	0d 00:40:16.87000	0.00052571	0.00215283	0.00078309	4.0108	D	5	29/08/2020 05:53		0	0	0	0	0	0	0	0	0	0	0	0	0	0
541	1	2	12	1d 18:51:46.64000	0d 00:42:54.99000	0.0005601	0.0022906	0.00078302	4.0008	D	5	29/08/2020 05:56		0	0	0	0	0	0	0	0	0	0	0	0	0	0
542	1	2	12	1d 18:54:27.41000	0d 00:45:35.76000	0.00059508	0.00243034	0.00078309	3.9907	D	5	29/08/2020 05:59		0	0	0	0	0	0	0	0	0	0	0	0	0	0
543	1	2	12	1d 18:57:09.05000	0d 00:48:17.40000	0.00063023	0.00257047	0.00078317	3.9806	D	5	29/08/2020 06:01		0	0	0	0	0	0	0	0	0	0	0	0	0	0
544	1	2	12	1d 18:59:48.94000	0d 00:50:57.29000	0.00066501	0.00270874	0.00078309	3.9706	D	5	29/08/2020 06:04		0	0	0	0	0	0	0	0	0	0	0	0	0	0
545	1	2	12	1d 19:02:35.97000	0d 00:53:44.32000	0.00070135	0.00285282	0.00078302	3.9605	D	5	29/08/2020 06:07		0	0	0	0	0	0	0	0	0	0	0	0	0	0
546	1	2	12	1d 19:05:19.94000	0d 00:56:28.29000	0.00073701	0.0029939	0.00078302	3.9504	D	5	29/08/2020 06:09		0	0	0	0	0	0	0	0	0	0	0	0	0	0
547	1	2	12	1d 19:08:06.24000	0d 00:59:14.59000	0.00077318	0.00313663	0.00078294	3.9402	D	5	29/08/2020 06:12		0	0	0	0	0	0	0	0	0	0	0	0	0	0
548	1	2	12	1d 19:10:58.02000	0d 01:02:06.37000	0.00081055	0.00328367	0.00078317	3.9301	D	5	29/08/2020 06:15		0	0	0	0	0	0	0	0	0	0	0	0	0	0
549	1	2	12	1d 19:13:49.85000	0d 01:04:58.20000	0.00084793	0.00343039	0.00078302	3.9199	D	5	29/08/2020 06:18		0	0	0	0	0	0	0	0	0	0	0	0	0	0
550	1	2	12	1d 19:16:46.62000	0d 01:07:54.97000	0.00088638	0.00358092	0.00078302	3.9098	D	5	29/08/2020 06:21		0	0	0	0	0	0	0	0	0	0	0	0	0	0
551	1	2	12	1d 19:19:43.30000	0d 01:10:51.65000	0.00092481	0.00373099	0.00078317	3.8997	D	5	29/08/2020 06:24		0	0	0	0	0	0	0	0	0	0	0	0	0	0
552	1	2	12	1d 19:22:42.93000	0d 01:13:51.28000	0.00096388	0.00388317	0.00078302	3.8897	D	5	29/08/2020 06:27		0	0	0	0	0	0	0	0	0	0	0	0	0	0
553	1	2	12	1d 19:25:45.60000	0d 01:16:53.95000	0.00100361	0.00403753	0.00078309	3.8796	D	5	29/08/2020 06:30		0	0	0	0	0	0	0	0	0	0	0	0	0	0
554	1	2	12	1d 19:28:52.80000	0d 01:20:01.15000	0.00104433	0.0041953	0.00078309	3.8695	D	5	29/08/2020 06:33		0	0	0	0	0	0	0	0	0	0	0	0	0	0
555	1	2	12	1d 19:32:07.14000	0d 01:23:15.49000	0.00108661	0.00435867	0.00078317	3.8593	D	5	29/08/2020 06:36		0	0	0	0	0	0	0	0	0	0	0	0	0	0
556	1	2	12	1d 19:35:32.83000	0d 01:26:41.18000	0.00113135	0.00453112	0.00078332	3.8492	D	5	29/08/2020 06:40		0	0	0	0	0	0	0	0	0	0	0	0	0	0
557	1	2	12	1d 19:39:01.91000	0d 01:30:10.26000	0.00117683	0.00470596	0.00078302	3.8392	D	5	29/08/2020 06:43		0	0	0	0	0	0	0	0	0	0	0	0	0	0
558	1	2	12	1d 19:42:43.35000	0d 01:33:51.70000	0.00122499	0.00489064	0.00078309	3.8291	D	5	29/08/2020 06:47		0	0	0	0	0	0	0	0	0	0	0	0	0	0
559	1	2	12	1d 19:46:40.90000	0d 01:37:49.25000	0.00127666	0.00508824	0.00078294	3.819	D	5	29/08/2020 06:51		0	0	0	0	0	0	0	0	0	0	0	0	0	0
560	1	2	12	1d 19:50:53.74000	0d 01:42:02.09000	0.00133166	0.005298	0.00078302	3.809	D	5	29/08/2020 06:55		0	0	0	0	0	0	0	0	0	0	0	0	0	0
561	1	2	12	1d 19:55:26.23000	0d 01:46:34.58000	0.00139093	0.00552346	0.00078302	3.7989	D	5	29/08/2020 07:00		0	0	0	0	0	0	0	0	0	0	0	0	0	0
562	1	2	12	1d 20:00:21.17000	0d 01:51:29.52000	0.00145509	0.00576686	0.00078302	3.7888	D	5	29/08/2020 07:04		0	0	0	0	0	0	0	0	0	0	0	0	0	0
563	1	2	12	1d 20:05:21.17000	0d 01:56:29.52000	0.00152034	0.0060138	0.00078302	3.7797	D	1	29/08/2020 07:09		0	0	0	0	0	0	0	0	0	0	0	0	0	0
564	1	2	12	1d 20:10:21.17000	0d 02:01:29.52000	0.0015856	0.00626017	0.00078332	3.7714	D	1	29/08/2020 07:14		0	0	0	0	0	0	0	0	0	0	0	0	0	0
565	1	2	12	1d 20:15:21.17000	0d 02:06:29.52000	0.00165085	0.00650601	0.00078309	3.7635	D	1	29/08/2020 07:19		0	0	0	0	0	0	0	0	0	0	0	0	0	0
566	1	2	12	1d 20:20:21.17000	0d 02:11:29.52000	0.00171611	0.00675136	0.00078294	3.7562	D	1	29/08/2020 07:24		0	0	0	0	0	0	0	0	0	0	0	0	0	0
567	1	2	12	1d 20:25:21.17000	0d 02:16:29.52000	0.00178136	0.00699626	0.00078325	3.7494	D	1	29/08/2020 07:29		0	0	0	0	0	0	0	0	0	0	0	0	0	0
568	1	2	12	1d 20:30:21.17000	0d 02:21:29.52000	0.00184662	0.00724072	0.00078302	3.743	D	1	29/08/2020 07:34		0	0	0	0	0	0	0	0	0	0	0	0	0	0
569	1	2	12	1d 20:35:21.17000	0d 02:26:29.52000	0.00191187	0.00748477	0.00078309	3.7368	D	1	29/08/2020 07:39		0	0	0	0	0	0	0	0	0	0	0	0	0	0
570	1	2	12	1d 20:40:21.17000	0d 02:31:29.52000	0.00197713	0.00772841	0.00078317	3.7305	D	1	29/08/2020 07:44		0	0	0	0	0	0	0	0	0	0	0	0	0	0
571	1	2	12	1d 20:45:21.17000	0d 02:36:29.52000	0.00204238	0.00797165	0.00078309	3.7244	D	1	29/08/2020 07:49		0	0	0	0	0	0	0	0	0	0	0	0	0	0
572	1	2	12	1d 20:50:21.17000	0d 02:41:29.52000	0.00210764	0.0082145	0.00078302	3.7183	D	1	29/08/2020 07:54		0	0	0	0	0	0	0	0	0	0	0	0	0	0
573	1	2	12	1d 20:55:21.17000	0d 02:46:29.52000	0.00217289	0.00845694	0.00078302	3.7122	D	1	29/08/2020 07:59		0	0	0	0	0	0	0	0	0	0	0	0	0	0
574	1	2	12	1d 21:00:21.17000	0d 02:51:29.52000	0.00223815	0.00869897	0.00078294	3.7058	D	1	29/08/2020 08:04		0	0	0	0	0	0	0	0	0	0	0	0	0	0
575	1	2	12	1d 21:05:21.17000	0d 02:56:29.52000	0.00230341	0.00894057	0.00078294	3.6991	D	1	29/08/2020 08:09		0	0	0	0	0	0	0	0	0	0	0	0	0	0
576	1	2	12	1d 21:10:21.17000	0d 03:01:29.52000	0.00236866	0.00918173	0.00078317	3.6921	D	1	29/08/2020 08:14		0	0	0	0	0	0	0	0	0	0	0	0	0	0
577	1	2	12	1d 21:15:21.17000	0d 03:06:29.52000	0.00243392	0.00942243	0.00078302	3.6847	D	1	29/08/2020 08:19		0	0	0	0	0	0	0	0	0	0	0	0	0	0
578	1	2	12	1d 21:20:21.17000	0d 03:11:29.52000	0.00249917	0.00966264	0.00078309	3.6773	D	1	29/08/2020 08:24		0	0	0	0	0	0	0	0	0	0	0	0	0	0
579	1	2	12	1d 21:25:21.17000	0d 03:16:29.52000	0.00256443	0.00990233	0.00078309	3.6689	D	1	29/08/2020 08:29		0	0	0	0	0	0	0	0	0	0	0	0	0	0
580	1	2	12	1d 21:30:21.17000	0d 03:21:29.52000	0.00262968	0.0101415	0.00078317	3.6602	D	1	29/08/2020 08:34		0	0	0	0	0	0	0	0	0	0	0	0	0	0
581	1	2	12	1d 21:35:21.17000	0d 03:26:29.52000	0.00269494	0.01038	0.00078286	3.6507	D	1	29/08/2020 08:39		0	0	0	0	0	0	0	0	0	0	0	0	0	0
582	1	2	12	1d 21:40:08.14000	0d 03:31:16.49000	0.00275736	0.0106076	0.00078317	3.6407	D	5	29/08/2020 08:44		0	0	0	0	0	0	0	0	0	0	0	0	0	0
583	1	2	12	1d 21:44:28.84000	0d 03:35:37.19000	0.00281406	0.0108138	0.00078279	3.6306	D	5	29/08/2020 08:49		0	0	0	0	0	0	0	0	0	0	0	0	0	0
584	1	2	12	1d 21:48:24.47000	0d 03:39:32.82000	0.00286532	0.0109996	0.00078302	3.6205	D	5	29/08/2020 08:53		0	0	0	0	0	0	0	0	0	0	0	0	0	0
585	1	2	12	1d 21:51:46.20000	0d 03:42:54.55000	0.0029092	0.0111583	0.00078309	3.6104	D	5	29/08/2020 08:56		0	0	0	0	0	0	0	0	0	0	0	0	0	0
586	1	2	12	1d 21:54:41.75000	0d 03:45:50.10000	0.00294738	0.011296	0.00078302	3.6004	D	5	29/08/2020 08:59		0	0	0	0	0	0	0	0	0	0	0	0	0	0
587	1	2	12	1d 21:57:11.70000	0d 03:48:20.05000	0.00298	0.0114132	0.00078309	3.5903	D	5	29/08/2020 09:01		0	0	0	0	0	0	0	0	0	0	0	0	0	0
588	1	2	12	1d 21:59:17.21000	0d 03:50:25.56000	0.0030073	0.0115111	0.00078294	3.5802	D	5	29/08/2020 09:03		0	0	0	0	0	0	0	0	0	0	0	0	0	0
589	1	2	12	1d 22:01:02.99000	0d 03:52:11.34000	0.00303031	0.0115934	0.00078309	3.5702	D	5	29/08/2020 09:05		0	0	0	0	0	0	0	0	0	0	0	0	0	0
590	1	2	12	1d 22:02:34.31000	0d 03:53:42.66000	0.00305017	0.0116642	0.00078302	3.5601	D	5	29/08/2020 09:07		0	0	0	0	0	0	0	0	0	0	0	0	0	0
591	1	2	12	1d 22:03:47.50000	0d 03:54:55.85000	0.00306609	0.0117208	0.00078302	3.5499	D	5	29/08/2020 09:08		0	0	0	0	0	0	0	0	0	0	0	0	0	0
592	1	2	12	1d 22:04:51.09000	0d 03:55:59.44000	0.00307992	0.0117698	0.00078302	3.5398	D	5	29/08/2020 09:09		0	0	0	0	0	0	0	0	0	0	0	0	0	0
593	1	2	12	1d 22:05:44.52000	0d 03:56:52.87000	0.00309155	0.0118109	0.00078332	3.5297	D	5	29/08/2020 09:10		0	0	0	0	0	0	0	0	0	0	0	0	0	0
594	1	2	12	1d 22:06:31.02000	0d 03:57:39.37000	0.00310166	0.0118466	0.00078309	3.5195	D	5	29/08/2020 09:11		0	0	0	0	0	0	0	0	0	0	0	0	0	0
595	1	2	12	1d 22:07:11.90000	0d 03:58:20.25000	0.00311055	0.0118778	0.00078294	3.5094	D	5	29/08/2020 09:11		0	0	0	0	0	0	0	0	0	0	0	0	0	0
596	1	2	12	1d 22:07:46.03000	0d 03:58:54.38000	0.00311798	0.0119039	0.00078294	3.4994	D	5	29/08/2020 09:12		0	0	0	0	0	0	0	0	0	0	0	0	0	0
597	1	2	12	1d 22:08:14.88000	0d 03:59:23.23000	0.00312425	0.0119258	0.00078317	3.4893	D	5	29/08/2020 09:12		0	0	0	0	0	0	0	0	0	0	0	0	0	0
598	1	2	12	1d 22:08:40.64000	0d 03:59:48.99000	0.00312986	0.0119453	0.00078286	3.4791	D	5	29/08/2020 09:13		0	0	0	0	0	0	0	0	0	0	0	0	0	0
599	1	2	12	1d 22:09:03.36000	0d 04:00:11.71000	0.0031348	0.0119625	0.00078317	3.469	D	5	29/08/2020 09:13		0	0	0	0	0	0	0	0	0	0	0	0	0	0
600	1	2	12	1d 22:09:23.65000	0d 04:00:32.00000	0.00313921	0.0119778	0.00078317	3.4589	D	5	29/08/2020 09:14		0	0	0	0	0	0	0	0	0	0	0	0	0	0
601	1	2	12	1d 22:09:42.32000	0d 04:00:50.67000	0.00314327	0.0119918	0.00078309	3.4488	D	5	29/08/2020 09:14		0	0	0	0	0	0	0	0	0	0	0	0	0	0
602	1	2	12	1d 22:09:59.22000	0d 04:01:07.57000	0.00314695	0.0120045	0.00078286	3.4388	D	5	29/08/2020 09:14		0	0	0	0	0	0	0	0	0	0	0	0	0	0
603	1	2	12	1d 22:10:14.61000	0d 04:01:22.96000	0.0031503	0.0120159	0.00078309	3.4287	D	5	29/08/2020 09:14		0	0	0	0	0	0	0	0	0	0	0	0	0	0
604	1	2	12	1d 22:10:28.86000	0d 04:01:37.21000	0.0031534	0.0120266	0.00078325	3.4186	D	5	29/08/2020 09:15		0	0	0	0	0	0	0	0	0	0	0	0	0	0
605	1	2	12	1d 22:10:41.72000	0d 04:01:50.07000	0.00315619	0.0120361	0.00078309	3.4084	D	5	29/08/2020 09:15		0	0	0	0	0	0	0	0	0	0	0	0	0	0
606	1	2	12	1d 22:10:54.25000	0d 04:02:02.60000	0.00315892	0.0120454	0.00078286	3.3982	D	5	29/08/2020 09:15		0	0	0	0	0	0	0	0	0	0	0	0	0	0
607	1	2	12	1d 22:11:06.19000	0d 04:02:14.54000	0.00316152	0.0120542	0.00078294	3.388	D	5	29/08/2020 09:15		0	0	0	0	0	0	0	0	0	0	0	0	0	0
608	1	2	12	1d 22:11:17.26000	0d 04:02:25.61000	0.00316392	0.0120623	0.00078309	3.3777	D	5	29/08/2020 09:15		0	0	0	0	0	0	0	0	0	0	0	0	0	0
609	1	2	12	1d 22:11:27.99000	0d 04:02:36.34000	0.00316626	0.0120702	0.00078302	3.3677	D	5	29/08/2020 09:16		0	0	0	0	0	0	0	0	0	0	0	0	0	0
610	1	2	12	1d 22:11:37.73000	0d 04:02:46.08000	0.00316838	0.0120773	0.00078325	3.3576	D	5	29/08/2020 09:16		0	0	0	0	0	0	0	0	0	0	0	0	0	0
611	1	2	12	1d 22:11:47.08000	0d 04:02:55.43000	0.00317041	0.0120842	0.00078302	3.3475	D	5	29/08/2020 09:16		0	0	0	0	0	0	0	0	0	0	0	0	0	0
612	1	2	12	1d 22:11:55.96000	0d 04:03:04.31000	0.00317234	0.0120906	0.00078325	3.3373	D	5	29/08/2020 09:16		0	0	0	0	0	0	0	0	0	0	0	0	0	0
613	1	2	12	1d 22:12:04.49000	0d 04:03:12.84000	0.0031742	0.0120968	0.00078302	3.3271	D	5	29/08/2020 09:16		0	0	0	0	0	0	0	0	0	0	0	0	0	0
614	1	2	12	1d 22:12:12.62000	0d 04:03:20.97000	0.00317597	0.0121027	0.00078294	3.3169	D	5	29/08/2020 09:16		0	0	0	0	0	0	0	0	0	0	0	0	0	0
615	1	2	12	1d 22:12:20.46000	0d 04:03:28.81000	0.00317767	0.0121083	0.00078286	3.3066	D	5	29/08/2020 09:16		0	0	0	0	0	0	0	0	0	0	0	0	0	0
616	1	2	12	1d 22:12:27.87000	0d 04:03:36.22000	0.00317928	0.0121136	0.00078309	3.2966	D	5	29/08/2020 09:17		0	0	0	0	0	0	0	0	0	0	0	0	0	0
617	1	2	12	1d 22:12:35.15000	0d 04:03:43.50000	0.00318087	0.0121189	0.00078309	3.2862	D	5	29/08/2020 09:17		0	0	0	0	0	0	0	0	0	0	0	0	0	0
618	1	2	12	1d 22:12:42.19000	0d 04:03:50.54000	0.0031824	0.0121239	0.00078317	3.2761	D	5	29/08/2020 09:17		0	0	0	0	0	0	0	0	0	0	0	0	0	0
619	1	2	12	1d 22:12:48.78000	0d 04:03:57.13000	0.00318383	0.0121286	0.00078309	3.2659	D	5	29/08/2020 09:17		0	0	0	0	0	0	0	0	0	0	0	0	0	0
620	1	2	12	1d 22:12:55.39000	0d 04:04:03.74000	0.00318527	0.0121333	0.00078302	3.2557	D	5	29/08/2020 09:17		0	0	0	0	0	0	0	0	0	0	0	0	0	0
621	1	2	12	1d 22:13:01.68000	0d 04:04:10.03000	0.00318664	0.0121377	0.00078309	3.2454	D	5	29/08/2020 09:17		0	0	0	0	0	0	0	0	0	0	0	0	0	0
622	1	2	12	1d 22:13:07.83000	0d 04:04:16.18000	0.00318797	0.012142	0.00078294	3.2352	D	5	29/08/2020 09:17		0	0	0	0	0	0	0	0	0	0	0	0	0	0
623	1	2	12	1d 22:13:13.73000	0d 04:04:22.08000	0.00318926	0.0121462	0.00078302	3.225	D	5	29/08/2020 09:17		0	0	0	0	0	0	0	0	0	0	0	0	0	0
624	1	2	12	1d 22:13:19.63000	0d 04:04:27.98000	0.00319054	0.0121503	0.00078317	3.2148	D	5	29/08/2020 09:17		0	0	0	0	0	0	0	0	0	0	0	0	0	0
625	1	2	12	1d 22:13:25.25000	0d 04:04:33.60000	0.00319176	0.0121542	0.00078302	3.2045	D	5	29/08/2020 09:18		0	0	0	0	0	0	0	0	0	0	0	0	0	0
626	1	2	12	1d 22:13:30.99000	0d 04:04:39.34000	0.00319301	0.0121582	0.00078317	3.1942	D	5	29/08/2020 09:18		0	0	0	0	0	0	0	0	0	0	0	0	0	0
627	1	2	12	1d 22:13:36.55000	0d 04:04:44.90000	0.00319422	0.0121621	0.00078309	3.1839	D	5	29/08/2020 09:18		0	0	0	0	0	0	0	0	0	0	0	0	0	0
628	1	2	12	1d 22:13:41.92000	0d 04:04:50.27000	0.00319539	0.0121658	0.00078317	3.1737	D	5	29/08/2020 09:18		0	0	0	0	0	0	0	0	0	0	0	0	0	0
629	1	2	12	1d 22:13:47.18000	0d 04:04:55.53000	0.00319653	0.0121694	0.00078302	3.1635	D	5	29/08/2020 09:18		0	0	0	0	0	0	0	0	0	0	0	0	0	0
630	1	2	12	1d 22:13:52.26000	0d 04:05:00.61000	0.00319764	0.0121729	0.00078302	3.1533	D	5	29/08/2020 09:18		0	0	0	0	0	0	0	0	0	0	0	0	0	0
631	1	2	12	1d 22:13:57.30000	0d 04:05:05.65000	0.00319874	0.0121764	0.00078294	3.1427	D	5	29/08/2020 09:18		0	0	0	0	0	0	0	0	0	0	0	0	0	0
632	1	2	12	1d 22:14:02.29000	0d 04:05:10.64000	0.00319982	0.0121798	0.00078325	3.1322	D	5	29/08/2020 09:18		0	0	0	0	0	0	0	0	0	0	0	0	0	0
633	1	2	12	1d 22:14:07.10000	0d 04:05:15.45000	0.00320087	0.012183	0.00078317	3.1218	D	5	29/08/2020 09:18		0	0	0	0	0	0	0	0	0	0	0	0	0	0
634	1	2	12	1d 22:14:11.71000	0d 04:05:20.06000	0.00320187	0.0121862	0.00078317	3.1116	D	5	29/08/2020 09:18		0	0	0	0	0	0	0	0	0	0	0	0	0	0
635	1	2	12	1d 22:14:16.24000	0d 04:05:24.59000	0.00320286	0.0121892	0.00078286	3.1012	D	5	29/08/2020 09:18		0	0	0	0	0	0	0	0	0	0	0	0	0	0
636	1	2	12	1d 22:14:20.67000	0d 04:05:29.02000	0.00320382	0.0121922	0.00078309	3.0912	D	5	29/08/2020 09:18		0	0	0	0	0	0	0	0	0	0	0	0	0	0
637	1	2	12	1d 22:14:24.88000	0d 04:05:33.23000	0.00320473	0.012195	0.00078286	3.0809	D	5	29/08/2020 09:19		0	0	0	0	0	0	0	0	0	0	0	0	0	0
638	1	2	12	1d 22:14:29.08000	0d 04:05:37.43000	0.00320565	0.0121979	0.00078302	3.0707	D	5	29/08/2020 09:19		0	0	0	0	0	0	0	0	0	0	0	0	0	0
639	1	2	12	1d 22:14:33.18000	0d 04:05:41.53000	0.00320654	0.0122006	0.00078286	3.0605	D	5	29/08/2020 09:19		0	0	0	0	0	0	0	0	0	0	0	0	0	0
640	1	2	12	1d 22:14:37.20000	0d 04:05:45.55000	0.00320741	0.0122033	0.00078317	3.0503	D	5	29/08/2020 09:19		0	0	0	0	0	0	0	0	0	0	0	0	0	0
641	1	2	12	1d 22:14:41.14000	0d 04:05:49.49000	0.00320827	0.0122059	0.00078302	3.0401	D	5	29/08/2020 09:19		0	0	0	0	0	0	0	0	0	0	0	0	0	0
642	1	2	12	1d 22:14:45.01000	0d 04:05:53.36000	0.00320911	0.0122084	0.00078309	3.0297	D	5	29/08/2020 09:19		0	0	0	0	0	0	0	0	0	0	0	0	0	0
643	1	2	12	1d 22:14:48.88000	0d 04:05:57.23000	0.00320995	0.012211	0.00078317	3.0196	D	5	29/08/2020 09:19		0	0	0	0	0	0	0	0	0	0	0	0	0	0
644	1	2	12	1d 22:14:52.57000	0d 04:06:00.92000	0.00321076	0.0122134	0.00078302	3.0092	D	5	29/08/2020 09:19		0	0	0	0	0	0	0	0	0	0	0	0	0	0
645	1	2	12	1d 22:14:56.22000	0d 04:06:04.57000	0.00321155	0.0122158	0.00078317	2.9992	D	5	29/08/2020 09:19		0	0	0	0	0	0	0	0	0	0	0	0	0	0
646	1	2	12	1d 22:14:59.81000	0d 04:06:08.16000	0.00321233	0.0122181	0.00078309	2.9891	D	5	29/08/2020 09:19		0	0	0	0	0	0	0	0	0	0	0	0	0	0
647	1	2	12	1d 22:15:03.26000	0d 04:06:11.61000	0.00321308	0.0122204	0.00078302	2.9789	D	5	29/08/2020 09:19		0	0	0	0	0	0	0	0	0	0	0	0	0	0
648	1	2	12	1d 22:15:06.72000	0d 04:06:15.07000	0.00321384	0.0122226	0.00078302	2.9686	D	5	29/08/2020 09:19		0	0	0	0	0	0	0	0	0	0	0	0	0	0
649	1	2	12	1d 22:15:10.14000	0d 04:06:18.49000	0.00321458	0.0122248	0.00078309	2.9584	D	5	29/08/2020 09:19		0	0	0	0	0	0	0	0	0	0	0	0	0	0
650	1	2	12	1d 22:15:13.59000	0d 04:06:21.94000	0.00321533	0.012227	0.00078302	2.9479	D	5	29/08/2020 09:19		0	0	0	0	0	0	0	0	0	0	0	0	0	0
651	1	2	12	1d 22:15:16.98000	0d 04:06:25.33000	0.00321607	0.0122292	0.00078325	2.9377	D	5	29/08/2020 09:19		0	0	0	0	0	0	0	0	0	0	0	0	0	0
652	1	2	12	1d 22:15:20.21000	0d 04:06:28.56000	0.00321677	0.0122312	0.00078294	2.9271	D	5	29/08/2020 09:19		0	0	0	0	0	0	0	0	0	0	0	0	0	0
653	1	2	12	1d 22:15:23.50000	0d 04:06:31.85000	0.00321749	0.0122333	0.00078294	2.9168	D	5	29/08/2020 09:19		0	0	0	0	0	0	0	0	0	0	0	0	0	0
654	1	2	12	1d 22:15:26.68000	0d 04:06:35.03000	0.00321818	0.0122353	0.00078286	2.9062	D	5	29/08/2020 09:20		0	0	0	0	0	0	0	0	0	0	0	0	0	0
655	1	2	12	1d 22:15:29.86000	0d 04:06:38.21000	0.00321887	0.0122374	0.00078302	2.896	D	5	29/08/2020 09:20		0	0	0	0	0	0	0	0	0	0	0	0	0	0
656	1	2	12	1d 22:15:32.90000	0d 04:06:41.25000	0.00321953	0.0122393	0.00078302	2.8858	D	5	29/08/2020 09:20		0	0	0	0	0	0	0	0	0	0	0	0	0	0
657	1	2	12	1d 22:15:35.90000	0d 04:06:44.25000	0.00322018	0.0122411	0.00078302	2.8754	D	5	29/08/2020 09:20		0	0	0	0	0	0	0	0	0	0	0	0	0	0
658	1	2	12	1d 22:15:38.84000	0d 04:06:47.19000	0.00322082	0.012243	0.00078309	2.8652	D	5	29/08/2020 09:20		0	0	0	0	0	0	0	0	0	0	0	0	0	0
659	1	2	12	1d 22:15:41.72000	0d 04:06:50.07000	0.00322145	0.0122448	0.00078294	2.8548	D	5	29/08/2020 09:20		0	0	0	0	0	0	0	0	0	0	0	0	0	0
660	1	2	12	1d 22:15:44.67000	0d 04:06:53.02000	0.00322209	0.0122466	0.00078309	2.8444	D	5	29/08/2020 09:20		0	0	0	0	0	0	0	0	0	0	0	0	0	0
661	1	2	12	1d 22:15:47.53000	0d 04:06:55.88000	0.00322271	0.0122484	0.00078325	2.8342	D	5	29/08/2020 09:20		0	0	0	0	0	0	0	0	0	0	0	0	0	0
662	1	2	12	1d 22:15:50.30000	0d 04:06:58.65000	0.00322331	0.0122501	0.00078325	2.8238	D	5	29/08/2020 09:20		0	0	0	0	0	0	0	0	0	0	0	0	0	0
663	1	2	12	1d 22:15:53.04000	0d 04:07:01.39000	0.00322391	0.0122518	0.00078294	2.8136	D	5	29/08/2020 09:20		0	0	0	0	0	0	0	0	0	0	0	0	0	0
664	1	2	12	1d 22:15:55.81000	0d 04:07:04.16000	0.00322451	0.0122534	0.00078294	2.8032	D	5	29/08/2020 09:20		0	0	0	0	0	0	0	0	0	0	0	0	0	0
665	1	2	12	1d 22:15:58.44000	0d 04:07:06.79000	0.00322509	0.012255	0.00078309	2.793	D	5	29/08/2020 09:20		0	0	0	0	0	0	0	0	0	0	0	0	0	0
666	1	2	12	1d 22:16:01.10000	0d 04:07:09.45000	0.00322566	0.0122567	0.00078325	2.7826	D	5	29/08/2020 09:20		0	0	0	0	0	0	0	0	0	0	0	0	0	0
667	1	2	12	1d 22:16:03.73000	0d 04:07:12.08000	0.00322624	0.0122582	0.00078309	2.7723	D	5	29/08/2020 09:20		0	0	0	0	0	0	0	0	0	0	0	0	0	0
668	1	2	12	1d 22:16:06.28000	0d 04:07:14.63000	0.00322679	0.0122598	0.00078317	2.7619	D	5	29/08/2020 09:20		0	0	0	0	0	0	0	0	0	0	0	0	0	0
669	1	2	12	1d 22:16:08.89000	0d 04:07:17.24000	0.00322736	0.0122613	0.00078325	2.7512	D	5	29/08/2020 09:20		0	0	0	0	0	0	0	0	0	0	0	0	0	0
670	1	2	12	1d 22:16:11.49000	0d 04:07:19.84000	0.00322792	0.0122629	0.00078302	2.7408	D	5	29/08/2020 09:20		0	0	0	0	0	0	0	0	0	0	0	0	0	0
671	1	2	12	1d 22:16:13.90000	0d 04:07:22.25000	0.00322845	0.0122643	0.00078317	2.7308	D	5	29/08/2020 09:20		0	0	0	0	0	0	0	0	0	0	0	0	0	0
672	1	2	12	1d 22:16:16.32000	0d 04:07:24.67000	0.00322897	0.0122658	0.00078302	2.7204	D	5	29/08/2020 09:20		0	0	0	0	0	0	0	0	0	0	0	0	0	0
673	1	2	12	1d 22:16:18.77000	0d 04:07:27.12000	0.00322951	0.0122672	0.00078302	2.7102	D	5	29/08/2020 09:20		0	0	0	0	0	0	0	0	0	0	0	0	0	0
674	1	2	12	1d 22:16:21.13000	0d 04:07:29.48000	0.00323002	0.0122686	0.00078309	2.6998	D	5	29/08/2020 09:20		0	0	0	0	0	0	0	0	0	0	0	0	0	0
675	1	2	12	1d 22:16:23.50000	0d 04:07:31.85000	0.00323054	0.01227	0.00078317	2.6897	D	5	29/08/2020 09:20		0	0	0	0	0	0	0	0	0	0	0	0	0	0
676	1	2	12	1d 22:16:25.78000	0d 04:07:34.13000	0.00323103	0.0122713	0.00078294	2.6793	D	5	29/08/2020 09:21		0	0	0	0	0	0	0	0	0	0	0	0	0	0
677	1	2	12	1d 22:16:28.16000	0d 04:07:36.51000	0.00323155	0.0122727	0.00078317	2.6688	D	5	29/08/2020 09:21		0	0	0	0	0	0	0	0	0	0	0	0	0	0
678	1	2	12	1d 22:16:30.46000	0d 04:07:38.81000	0.00323205	0.012274	0.00078332	2.6586	D	5	29/08/2020 09:21		0	0	0	0	0	0	0	0	0	0	0	0	0	0
679	1	2	12	1d 22:16:32.72000	0d 04:07:41.07000	0.00323254	0.0122753	0.00078309	2.6481	D	5	29/08/2020 09:21		0	0	0	0	0	0	0	0	0	0	0	0	0	0
680	1	2	12	1d 22:16:34.99000	0d 04:07:43.34000	0.00323304	0.0122767	0.00078317	2.6378	D	5	29/08/2020 09:21		0	0	0	0	0	0	0	0	0	0	0	0	0	0
681	1	2	12	1d 22:16:37.24000	0d 04:07:45.59000	0.00323352	0.0122779	0.00078325	2.6273	D	5	29/08/2020 09:21		0	0	0	0	0	0	0	0	0	0	0	0	0	0
682	1	2	12	1d 22:16:39.46000	0d 04:07:47.81000	0.00323401	0.0122792	0.00078325	2.6169	D	5	29/08/2020 09:21		0	0	0	0	0	0	0	0	0	0	0	0	0	0
683	1	2	12	1d 22:16:41.69000	0d 04:07:50.04000	0.00323449	0.0122805	0.00078317	2.6064	D	5	29/08/2020 09:21		0	0	0	0	0	0	0	0	0	0	0	0	0	0
684	1	2	12	1d 22:16:43.88000	0d 04:07:52.23000	0.00323497	0.0122817	0.00078302	2.596	D	5	29/08/2020 09:21		0	0	0	0	0	0	0	0	0	0	0	0	0	0
685	1	2	12	1d 22:16:46.06000	0d 04:07:54.41000	0.00323544	0.0122829	0.00078317	2.5853	D	5	29/08/2020 09:21		0	0	0	0	0	0	0	0	0	0	0	0	0	0
686	1	2	12	1d 22:16:48.25000	0d 04:07:56.60000	0.00323592	0.0122842	0.00078294	2.5748	D	5	29/08/2020 09:21		0	0	0	0	0	0	0	0	0	0	0	0	0	0
687	1	2	12	1d 22:16:50.34000	0d 04:07:58.69000	0.00323637	0.0122853	0.00078309	2.5644	D	5	29/08/2020 09:21		0	0	0	0	0	0	0	0	0	0	0	0	0	0
688	1	2	12	1d 22:16:52.46000	0d 04:08:00.81000	0.00323684	0.0122865	0.00078309	2.5542	D	5	29/08/2020 09:21		0	0	0	0	0	0	0	0	0	0	0	0	0	0
689	1	2	12	1d 22:16:54.54000	0d 04:08:02.89000	0.00323729	0.0122877	0.00078286	2.5438	D	5	29/08/2020 09:21		0	0	0	0	0	0	0	0	0	0	0	0	0	0
690	1	2	12	1d 22:16:56.61000	0d 04:08:04.96000	0.00323774	0.0122888	0.00078309	2.5333	D	5	29/08/2020 09:21		0	0	0	0	0	0	0	0	0	0	0	0	0	0
691	1	2	12	1d 22:16:58.69000	0d 04:08:07.04000	0.00323819	0.01229	0.00078309	2.5228	D	5	29/08/2020 09:21		0	0	0	0	0	0	0	0	0	0	0	0	0	0
692	1	2	12	1d 22:17:00.79000	0d 04:08:09.14000	0.00323865	0.0122911	0.00078302	2.5121	D	5	29/08/2020 09:21		0	0	0	0	0	0	0	0	0	0	0	0	0	0
693	1	2	12	1d 22:17:02.83000	0d 04:08:11.18000	0.00323909	0.0122922	0.00078294	2.5016	D	5	29/08/2020 09:21		0	0	0	0	0	0	0	0	0	0	0	0	0	0
694	1	2	12	1d 22:17:03.13000	0d 04:08:11.48000	0.00323916	0.0122924	0.00078294	2.5	D	133	29/08/2020 09:21		0	0	0	0	0	0	0	0	0	0	0	0	0	0
695	1	2	13	1d 22:17:03.14000	0d 00:00:00.01000	0	0	0	2.5129	R	0	29/08/2020 09:21		0	0	0	0	0	0	0	0	0	0	0	0	0	0
696	1	2	13	1d 22:17:05.14000	0d 00:00:02.01000	0	0	0	2.7274	R	1	29/08/2020 09:21		0	0	0	0	0	0	0	0	0	0	0	0	0	0
697	1	2	13	1d 22:17:07.14000	0d 00:00:04.01000	0	0	0	2.8519	R	1	29/08/2020 09:21		0	0	0	0	0	0	0	0	0	0	0	0	0	0
698	1	2	13	1d 22:17:09.14000	0d 00:00:06.01000	0	0	0	2.9471	R	1	29/08/2020 09:21		0	0	0	0	0	0	0	0	0	0	0	0	0	0
699	1	2	13	1d 22:17:11.14000	0d 00:00:08.01000	0	0	0	3.0265	R	1	29/08/2020 09:21		0	0	0	0	0	0	0	0	0	0	0	0	0	0
700	1	2	13	1d 22:17:13.13000	0d 00:00:10.00000	0	0	0	3.0941	R	129	29/08/2020 09:21		0	0	0	0	0	0	0	0	0	0	0	0	0	0
701	2	3	9	1d 22:17:13.16000	0d 00:00:00.03000	0.00000001	0.00000002	0.00078508	3.1281	C	0	29/08/2020 09:21		0	0	0	0	0	0	0	0	0	0	0	0	0	0
702	2	3	9	1d 22:17:13.32000	0d 00:00:00.19000	0.00000004	0.00000013	0.00078325	3.1534	C	5	29/08/2020 09:21		0	0	0	0	0	0	0	0	0	0	0	0	0	0
703	2	3	9	1d 22:17:13.48000	0d 00:00:00.35000	0.00000008	0.00000024	0.00078325	3.174	C	5	29/08/2020 09:21		0	0	0	0	0	0	0	0	0	0	0	0	0	0
704	2	3	9	1d 22:17:13.65000	0d 00:00:00.52000	0.00000011	0.00000036	0.00078286	3.1926	C	5	29/08/2020 09:21		0	0	0	0	0	0	0	0	0	0	0	0	0	0
705	2	3	9	1d 22:17:13.83000	0d 00:00:00.70000	0.00000015	0.00000048	0.00078286	3.2103	C	5	29/08/2020 09:21		0	0	0	0	0	0	0	0	0	0	0	0	0	0
706	2	3	9	1d 22:17:14.02000	0d 00:00:00.89000	0.00000019	0.00000062	0.00078294	3.2277	C	5	29/08/2020 09:21		0	0	0	0	0	0	0	0	0	0	0	0	0	0
707	2	3	9	1d 22:17:14.22000	0d 00:00:01.09000	0.00000024	0.00000076	0.00078317	3.2447	C	5	29/08/2020 09:21		0	0	0	0	0	0	0	0	0	0	0	0	0	0
708	2	3	9	1d 22:17:14.43000	0d 00:00:01.30000	0.00000028	0.0000009	0.00078317	3.2616	C	5	29/08/2020 09:21		0	0	0	0	0	0	0	0	0	0	0	0	0	0
709	2	3	9	1d 22:17:14.65000	0d 00:00:01.52000	0.00000033	0.00000106	0.00078302	3.2784	C	5	29/08/2020 09:21		0	0	0	0	0	0	0	0	0	0	0	0	0	0
710	2	3	9	1d 22:17:14.87000	0d 00:00:01.74000	0.00000038	0.00000122	0.00078294	3.2946	C	5	29/08/2020 09:21		0	0	0	0	0	0	0	0	0	0	0	0	0	0
711	2	3	9	1d 22:17:15.10000	0d 00:00:01.97000	0.00000043	0.00000138	0.00078294	3.3108	C	5	29/08/2020 09:21		0	0	0	0	0	0	0	0	0	0	0	0	0	0
712	2	3	9	1d 22:17:15.34000	0d 00:00:02.21000	0.00000048	0.00000156	0.00078302	3.3268	C	5	29/08/2020 09:21		0	0	0	0	0	0	0	0	0	0	0	0	0	0
713	2	3	9	1d 22:17:15.58000	0d 00:00:02.45000	0.00000053	0.00000173	0.00078317	3.3423	C	5	29/08/2020 09:21		0	0	0	0	0	0	0	0	0	0	0	0	0	0
714	2	3	9	1d 22:17:15.83000	0d 00:00:02.70000	0.00000059	0.00000191	0.00078309	3.3576	C	5	29/08/2020 09:21		0	0	0	0	0	0	0	0	0	0	0	0	0	0
715	2	3	9	1d 22:17:16.09000	0d 00:00:02.96000	0.00000064	0.0000021	0.00078294	3.3725	C	5	29/08/2020 09:21		0	0	0	0	0	0	0	0	0	0	0	0	0	0
716	2	3	9	1d 22:17:16.35000	0d 00:00:03.22000	0.0000007	0.0000023	0.00078309	3.3872	C	5	29/08/2020 09:21		0	0	0	0	0	0	0	0	0	0	0	0	0	0
717	2	3	9	1d 22:17:16.62000	0d 00:00:03.49000	0.00000076	0.00000249	0.00078325	3.4014	C	5	29/08/2020 09:21		0	0	0	0	0	0	0	0	0	0	0	0	0	0
718	2	3	9	1d 22:17:16.90000	0d 00:00:03.77000	0.00000082	0.0000027	0.00078325	3.4157	C	5	29/08/2020 09:21		0	0	0	0	0	0	0	0	0	0	0	0	0	0
719	2	3	9	1d 22:17:17.19000	0d 00:00:04.06000	0.00000088	0.00000292	0.00078302	3.4295	C	5	29/08/2020 09:21		0	0	0	0	0	0	0	0	0	0	0	0	0	0
720	2	3	9	1d 22:17:17.49000	0d 00:00:04.36000	0.00000095	0.00000314	0.00078332	3.4432	C	5	29/08/2020 09:21		0	0	0	0	0	0	0	0	0	0	0	0	0	0
721	2	3	9	1d 22:17:17.81000	0d 00:00:04.68000	0.00000102	0.00000338	0.00078309	3.4568	C	5	29/08/2020 09:21		0	0	0	0	0	0	0	0	0	0	0	0	0	0
722	2	3	9	1d 22:17:18.14000	0d 00:00:05.01000	0.00000109	0.00000363	0.00078309	3.4701	C	5	29/08/2020 09:21		0	0	0	0	0	0	0	0	0	0	0	0	0	0
723	2	3	9	1d 22:17:18.49000	0d 00:00:05.36000	0.00000117	0.0000039	0.00078317	3.483	C	5	29/08/2020 09:21		0	0	0	0	0	0	0	0	0	0	0	0	0	0
724	2	3	9	1d 22:17:18.86000	0d 00:00:05.73000	0.00000125	0.00000418	0.00078325	3.4958	C	5	29/08/2020 09:21		0	0	0	0	0	0	0	0	0	0	0	0	0	0
725	2	3	9	1d 22:17:19.26000	0d 00:00:06.13000	0.00000133	0.00000448	0.00078309	3.5084	C	5	29/08/2020 09:21		0	0	0	0	0	0	0	0	0	0	0	0	0	0
726	2	3	9	1d 22:17:19.69000	0d 00:00:06.56000	0.00000143	0.00000481	0.00078302	3.5206	C	5	29/08/2020 09:21		0	0	0	0	0	0	0	0	0	0	0	0	0	0
727	2	3	9	1d 22:17:20.18000	0d 00:00:07.05000	0.00000153	0.00000519	0.00078302	3.5326	C	5	29/08/2020 09:21		0	0	0	0	0	0	0	0	0	0	0	0	0	0
728	2	3	9	1d 22:17:20.71000	0d 00:00:07.58000	0.00000165	0.00000559	0.00078325	3.5442	C	5	29/08/2020 09:21		0	0	0	0	0	0	0	0	0	0	0	0	0	0
729	2	3	9	1d 22:17:21.33000	0d 00:00:08.20000	0.00000178	0.00000607	0.00078302	3.5558	C	5	29/08/2020 09:21		0	0	0	0	0	0	0	0	0	0	0	0	0	0
730	2	3	9	1d 22:17:22.09000	0d 00:00:08.96000	0.00000195	0.00000666	0.00078279	3.5669	C	5	29/08/2020 09:21		0	0	0	0	0	0	0	0	0	0	0	0	0	0
731	2	3	9	1d 22:17:23.04000	0d 00:00:09.91000	0.00000216	0.0000074	0.00078309	3.5779	C	5	29/08/2020 09:21		0	0	0	0	0	0	0	0	0	0	0	0	0	0
732	2	3	9	1d 22:17:24.27000	0d 00:00:11.14000	0.00000242	0.00000836	0.00078309	3.5885	C	5	29/08/2020 09:22		0	0	0	0	0	0	0	0	0	0	0	0	0	0
733	2	3	9	1d 22:17:25.99000	0d 00:00:12.86000	0.0000028	0.0000097	0.00078309	3.5988	C	5	29/08/2020 09:22		0	0	0	0	0	0	0	0	0	0	0	0	0	0
734	2	3	9	1d 22:17:28.71000	0d 00:00:15.58000	0.00000339	0.00001184	0.00078317	3.6094	C	5	29/08/2020 09:22		0	0	0	0	0	0	0	0	0	0	0	0	0	0
735	2	3	9	1d 22:17:33.32000	0d 00:00:20.19000	0.00000439	0.00001546	0.00078309	3.6197	C	5	29/08/2020 09:22		0	0	0	0	0	0	0	0	0	0	0	0	0	0
736	2	3	9	1d 22:17:42.40000	0d 00:00:29.27000	0.00000637	0.00002262	0.00078302	3.6298	C	5	29/08/2020 09:22		0	0	0	0	0	0	0	0	0	0	0	0	0	0
737	2	3	9	1d 22:18:02.13000	0d 00:00:49.00000	0.00001066	0.00003822	0.00078309	3.6399	C	5	29/08/2020 09:22		0	0	0	0	0	0	0	0	0	0	0	0	0	0
738	2	3	9	1d 22:18:53.29000	0d 00:01:40.16000	0.00002179	0.0000788	0.00078294	3.65	C	5	29/08/2020 09:23		0	0	0	0	0	0	0	0	0	0	0	0	0	0
739	2	3	9	1d 22:21:07.11000	0d 00:03:53.98000	0.00005089	0.00018521	0.00078317	3.66	C	5	29/08/2020 09:25		0	0	0	0	0	0	0	0	0	0	0	0	0	0
740	2	3	9	1d 22:25:40.14000	0d 00:08:27.01000	0.00011028	0.0004029	0.00078302	3.6701	C	5	29/08/2020 09:30		0	0	0	0	0	0	0	0	0	0	0	0	0	0
741	2	3	9	1d 22:30:40.14000	0d 00:13:27.01000	0.00017554	0.00064265	0.00078294	3.6776	C	1	29/08/2020 09:35		0	0	0	0	0	0	0	0	0	0	0	0	0	0
742	2	3	9	1d 22:35:40.14000	0d 00:18:27.01000	0.00024079	0.00088284	0.00078317	3.6835	C	1	29/08/2020 09:40		0	0	0	0	0	0	0	0	0	0	0	0	0	0
743	2	3	9	1d 22:40:40.14000	0d 00:23:27.01000	0.00030605	0.0011234	0.00078302	3.689	C	1	29/08/2020 09:45		0	0	0	0	0	0	0	0	0	0	0	0	0	0
744	2	3	9	1d 22:45:40.14000	0d 00:28:27.01000	0.0003713	0.00136431	0.00078286	3.6942	C	1	29/08/2020 09:50		0	0	0	0	0	0	0	0	0	0	0	0	0	0
745	2	3	9	1d 22:50:40.14000	0d 00:33:27.01000	0.00043656	0.00160555	0.00078302	3.6992	C	1	29/08/2020 09:55		0	0	0	0	0	0	0	0	0	0	0	0	0	0
746	2	3	9	1d 22:55:40.14000	0d 00:38:27.01000	0.00050181	0.00184712	0.00078309	3.7046	C	1	29/08/2020 10:00		0	0	0	0	0	0	0	0	0	0	0	0	0	0
747	2	3	9	1d 23:00:40.14000	0d 00:43:27.01000	0.00056707	0.00208903	0.00078286	3.7101	C	1	29/08/2020 10:05		0	0	0	0	0	0	0	0	0	0	0	0	0	0
748	2	3	9	1d 23:05:40.14000	0d 00:48:27.01000	0.00063233	0.0023313	0.00078309	3.7153	C	1	29/08/2020 10:10		0	0	0	0	0	0	0	0	0	0	0	0	0	0
749	2	3	9	1d 23:10:40.14000	0d 00:53:27.01000	0.00069758	0.00257394	0.00078286	3.7208	C	1	29/08/2020 10:15		0	0	0	0	0	0	0	0	0	0	0	0	0	0
750	2	3	9	1d 23:15:40.14000	0d 00:58:27.01000	0.00076284	0.00281694	0.00078317	3.7267	C	1	29/08/2020 10:20		0	0	0	0	0	0	0	0	0	0	0	0	0	0
751	2	3	9	1d 23:20:40.14000	0d 01:03:27.01000	0.00082809	0.0030603	0.00078309	3.7325	C	1	29/08/2020 10:25		0	0	0	0	0	0	0	0	0	0	0	0	0	0
752	2	3	9	1d 23:25:40.14000	0d 01:08:27.01000	0.00089335	0.00330403	0.00078317	3.7375	C	1	29/08/2020 10:30		0	0	0	0	0	0	0	0	0	0	0	0	0	0
753	2	3	9	1d 23:30:40.14000	0d 01:13:27.01000	0.0009586	0.00354811	0.00078325	3.743	C	1	29/08/2020 10:35		0	0	0	0	0	0	0	0	0	0	0	0	0	0
754	2	3	9	1d 23:35:40.14000	0d 01:18:27.01000	0.00102386	0.00379254	0.00078302	3.7482	C	1	29/08/2020 10:40		0	0	0	0	0	0	0	0	0	0	0	0	0	0
755	2	3	9	1d 23:40:40.14000	0d 01:23:27.01000	0.00108911	0.00403731	0.00078302	3.7537	C	1	29/08/2020 10:45		0	0	0	0	0	0	0	0	0	0	0	0	0	0
756	2	3	9	1d 23:45:40.14000	0d 01:28:27.01000	0.00115437	0.00428243	0.00078302	3.7588	C	1	29/08/2020 10:50		0	0	0	0	0	0	0	0	0	0	0	0	0	0
757	2	3	9	1d 23:50:40.14000	0d 01:33:27.01000	0.00121962	0.0045279	0.00078317	3.7641	C	1	29/08/2020 10:55		0	0	0	0	0	0	0	0	0	0	0	0	0	0
758	2	3	9	1d 23:55:40.14000	0d 01:38:27.01000	0.00128488	0.00477371	0.00078302	3.7697	C	1	29/08/2020 11:00		0	0	0	0	0	0	0	0	0	0	0	0	0	0
759	2	3	9	2d 00:00:40.14000	0d 01:43:27.01000	0.00135013	0.00501989	0.00078302	3.7754	C	1	29/08/2020 11:05		0	0	0	0	0	0	0	0	0	0	0	0	0	0
760	2	3	9	2d 00:05:40.14000	0d 01:48:27.01000	0.00141539	0.00526644	0.00078302	3.7813	C	1	29/08/2020 11:10		0	0	0	0	0	0	0	0	0	0	0	0	0	0
761	2	3	9	2d 00:10:40.14000	0d 01:53:27.01000	0.00148064	0.00551338	0.00078309	3.7873	C	1	29/08/2020 11:15		0	0	0	0	0	0	0	0	0	0	0	0	0	0
762	2	3	9	2d 00:15:40.14000	0d 01:58:27.01000	0.0015459	0.00576074	0.00078309	3.7939	C	1	29/08/2020 11:20		0	0	0	0	0	0	0	0	0	0	0	0	0	0
763	2	3	9	2d 00:20:40.14000	0d 02:03:27.01000	0.00161115	0.00600856	0.00078309	3.8016	C	1	29/08/2020 11:25		0	0	0	0	0	0	0	0	0	0	0	0	0	0
764	2	3	9	2d 00:25:40.14000	0d 02:08:27.01000	0.00167641	0.00625688	0.00078302	3.8091	C	1	29/08/2020 11:30		0	0	0	0	0	0	0	0	0	0	0	0	0	0
765	2	3	9	2d 00:30:40.14000	0d 02:13:27.01000	0.00174166	0.00650573	0.00078317	3.8178	C	1	29/08/2020 11:35		0	0	0	0	0	0	0	0	0	0	0	0	0	0
766	2	3	9	2d 00:35:40.14000	0d 02:18:27.01000	0.00180692	0.00675517	0.00078325	3.8273	C	1	29/08/2020 11:40		0	0	0	0	0	0	0	0	0	0	0	0	0	0
767	2	3	9	2d 00:40:20.02000	0d 02:23:06.89000	0.0018678	0.00698847	0.00078286	3.8373	C	5	29/08/2020 11:44		0	0	0	0	0	0	0	0	0	0	0	0	0	0
768	2	3	9	2d 00:44:44.48000	0d 02:27:31.35000	0.00192532	0.00720949	0.00078309	3.8474	C	5	29/08/2020 11:49		0	0	0	0	0	0	0	0	0	0	0	0	0	0
769	2	3	9	2d 00:48:47.41000	0d 02:31:34.28000	0.00197816	0.00741305	0.00078302	3.8575	C	5	29/08/2020 11:53		0	0	0	0	0	0	0	0	0	0	0	0	0	0
770	2	3	9	2d 00:52:41.59000	0d 02:35:28.46000	0.0020291	0.00760979	0.00078317	3.8676	C	5	29/08/2020 11:57		0	0	0	0	0	0	0	0	0	0	0	0	0	0
771	2	3	9	2d 00:56:17.39000	0d 02:39:04.26000	0.00207604	0.00779157	0.00078317	3.8776	C	5	29/08/2020 12:00		0	0	0	0	0	0	0	0	0	0	0	0	0	0
772	2	3	9	2d 00:59:44.60000	0d 02:42:31.47000	0.00212111	0.00796657	0.00078317	3.8878	C	5	29/08/2020 12:04		0	0	0	0	0	0	0	0	0	0	0	0	0	0
773	2	3	9	2d 01:03:06.08000	0d 02:45:52.95000	0.00216494	0.00813717	0.00078302	3.8979	C	5	29/08/2020 12:07		0	0	0	0	0	0	0	0	0	0	0	0	0	0
774	2	3	9	2d 01:06:17.90000	0d 02:49:04.77000	0.00220666	0.00830002	0.00078294	3.908	C	5	29/08/2020 12:10		0	0	0	0	0	0	0	0	0	0	0	0	0	0
775	2	3	9	2d 01:09:26.41000	0d 02:52:13.28000	0.00224767	0.00846047	0.00078302	3.9181	C	5	29/08/2020 12:14		0	0	0	0	0	0	0	0	0	0	0	0	0	0
776	2	3	9	2d 01:12:27.53000	0d 02:55:14.40000	0.00228707	0.00861503	0.00078302	3.9281	C	5	29/08/2020 12:17		0	0	0	0	0	0	0	0	0	0	0	0	0	0
777	2	3	9	2d 01:15:29.78000	0d 02:58:16.65000	0.00232671	0.00877094	0.00078317	3.9382	C	5	29/08/2020 12:20		0	0	0	0	0	0	0	0	0	0	0	0	0	0
778	2	3	9	2d 01:18:24.62000	0d 03:01:11.49000	0.00236474	0.00892091	0.00078309	3.9483	C	5	29/08/2020 12:23		0	0	0	0	0	0	0	0	0	0	0	0	0	0
779	2	3	9	2d 01:21:23.17000	0d 03:04:10.04000	0.00240358	0.00907444	0.00078294	3.9585	C	5	29/08/2020 12:26		0	0	0	0	0	0	0	0	0	0	0	0	0	0
780	2	3	9	2d 01:24:17.30000	0d 03:07:04.17000	0.00244145	0.00922457	0.00078309	3.9686	C	5	29/08/2020 12:28		0	0	0	0	0	0	0	0	0	0	0	0	0	0
781	2	3	9	2d 01:27:08.92000	0d 03:09:55.79000	0.00247878	0.00937291	0.00078317	3.9786	C	5	29/08/2020 12:31		0	0	0	0	0	0	0	0	0	0	0	0	0	0
782	2	3	9	2d 01:29:58.66000	0d 03:12:45.53000	0.0025157	0.00951999	0.00078317	3.9889	C	5	29/08/2020 12:34		0	0	0	0	0	0	0	0	0	0	0	0	0	0
783	2	3	9	2d 01:32:49.85000	0d 03:15:36.72000	0.00255294	0.00966871	0.00078294	3.9989	C	5	29/08/2020 12:37		0	0	0	0	0	0	0	0	0	0	0	0	0	0
784	2	3	9	2d 01:35:36.40000	0d 03:18:23.27000	0.00258917	0.00981376	0.00078302	4.009	C	5	29/08/2020 12:40		0	0	0	0	0	0	0	0	0	0	0	0	0	0
785	2	3	9	2d 01:38:20.99000	0d 03:21:07.86000	0.00262497	0.00995747	0.00078309	4.0191	C	5	29/08/2020 12:42		0	0	0	0	0	0	0	0	0	0	0	0	0	0
786	2	3	9	2d 01:41:05.61000	0d 03:23:52.48000	0.00266078	0.0101016	0.00078332	4.0291	C	5	29/08/2020 12:45		0	0	0	0	0	0	0	0	0	0	0	0	0	0
787	2	3	9	2d 01:43:49.36000	0d 03:26:36.23000	0.0026964	0.0102452	0.00078302	4.0392	C	5	29/08/2020 12:48		0	0	0	0	0	0	0	0	0	0	0	0	0	0
788	2	3	9	2d 01:46:31.05000	0d 03:29:17.92000	0.00273157	0.0103875	0.00078302	4.0493	C	5	29/08/2020 12:51		0	0	0	0	0	0	0	0	0	0	0	0	0	0
789	2	3	9	2d 01:49:10.15000	0d 03:31:57.02000	0.00276617	0.0105278	0.00078302	4.0594	C	5	29/08/2020 12:53		0	0	0	0	0	0	0	0	0	0	0	0	0	0
790	2	3	9	2d 01:51:47.27000	0d 03:34:34.14000	0.00280035	0.0106667	0.00078302	4.0694	C	5	29/08/2020 12:56		0	0	0	0	0	0	0	0	0	0	0	0	0	0
791	2	3	9	2d 01:54:21.92000	0d 03:37:08.79000	0.00283399	0.0108038	0.00078302	4.0795	C	5	29/08/2020 12:58		0	0	0	0	0	0	0	0	0	0	0	0	0	0
792	2	3	9	2d 01:56:55.12000	0d 03:39:41.99000	0.00286731	0.0109399	0.00078271	4.0896	C	5	29/08/2020 13:01		0	0	0	0	0	0	0	0	0	0	0	0	0	0
793	2	3	9	2d 01:59:27.24000	0d 03:42:14.11000	0.0029004	0.0110753	0.00078302	4.0996	C	5	29/08/2020 13:04		0	0	0	0	0	0	0	0	0	0	0	0	0	0
794	2	3	9	2d 02:01:55.60000	0d 03:44:42.47000	0.00293267	0.0112078	0.00078325	4.1097	C	5	29/08/2020 13:06		0	0	0	0	0	0	0	0	0	0	0	0	0	0
795	2	3	9	2d 02:04:23.04000	0d 03:47:09.91000	0.00296474	0.0113398	0.00078302	4.1198	C	5	29/08/2020 13:09		0	0	0	0	0	0	0	0	0	0	0	0	0	0
796	2	3	9	2d 02:06:48.66000	0d 03:49:35.53000	0.00299642	0.0114704	0.00078317	4.1299	C	5	29/08/2020 13:11		0	0	0	0	0	0	0	0	0	0	0	0	0	0
797	2	3	9	2d 02:09:11.34000	0d 03:51:58.21000	0.00302745	0.0115988	0.00078302	4.1399	C	5	29/08/2020 13:13		0	0	0	0	0	0	0	0	0	0	0	0	0	0
798	2	3	9	2d 02:11:35.60000	0d 03:54:22.47000	0.00305883	0.0117288	0.00078317	4.15	C	5	29/08/2020 13:16		0	0	0	0	0	0	0	0	0	0	0	0	0	0
799	2	3	9	2d 02:13:55.51000	0d 03:56:42.38000	0.00308926	0.0118553	0.00078294	4.1601	C	5	29/08/2020 13:18		0	0	0	0	0	0	0	0	0	0	0	0	0	0
800	2	3	9	2d 02:16:15.62000	0d 03:59:02.49000	0.00311974	0.0119822	0.00078294	4.1701	C	5	29/08/2020 13:20		0	0	0	0	0	0	0	0	0	0	0	0	0	0
801	2	3	9	2d 02:18:33.83000	0d 04:01:20.70000	0.0031498	0.0121077	0.00078294	4.1802	C	5	29/08/2020 13:23		0	0	0	0	0	0	0	0	0	0	0	0	0	0
802	2	3	9	2d 02:20:51.99000	0d 04:03:38.86000	0.00317986	0.0122335	0.00078309	4.1903	C	5	29/08/2020 13:25		0	0	0	0	0	0	0	0	0	0	0	0	0	0
803	2	3	9	2d 02:23:03.25000	0d 04:05:50.12000	0.00320841	0.0123533	0.00078325	4.2	C	133	29/08/2020 13:27		0	0	0	0	0	0	0	0	0	0	0	0	0	0
804	2	3	10	2d 02:23:03.26000	0d 00:00:00.01000	0.00320841	0.0123533	0.00083268	4.1997	C	0	29/08/2020 13:27		0	0	0	0	0	0	0	0	0	0	0	0	0	0
805	2	3	10	2d 02:23:17.20000	0d 00:00:13.95000	0.00321145	0.012366	0.00073251	4.2005	C	4	29/08/2020 13:27		0	0	0	0	0	0	0	0	0	0	0	0	0	0
806	2	3	10	2d 02:23:31.13000	0d 00:00:27.88000	0.00321408	0.0123771	0.00063249	4.2002	C	4	29/08/2020 13:28		0	0	0	0	0	0	0	0	0	0	0	0	0	0
807	2	3	10	2d 02:23:51.79000	0d 00:00:48.54000	0.0032174	0.012391	0.00053246	4.2002	C	4	29/08/2020 13:28		0	0	0	0	0	0	0	0	0	0	0	0	0	0
808	2	3	10	2d 02:24:20.22000	0d 00:01:16.97000	0.00322119	0.012407	0.00043244	4.2	C	4	29/08/2020 13:28		0	0	0	0	0	0	0	0	0	0	0	0	0	0
809	2	3	10	2d 02:24:59.54000	0d 00:01:56.29000	0.00322534	0.0124244	0.00033242	4.2	C	4	29/08/2020 13:29		0	0	0	0	0	0	0	0	0	0	0	0	0	0
810	2	3	10	2d 02:25:57.20000	0d 00:02:53.95000	0.00322981	0.0124432	0.00023239	4.2002	C	4	29/08/2020 13:30		0	0	0	0	0	0	0	0	0	0	0	0	0	0
811	2	3	10	2d 02:27:49.58000	0d 00:04:46.33000	0.0032353	0.0124662	0.00013237	4.2	C	4	29/08/2020 13:32		0	0	0	0	0	0	0	0	0	0	0	0	0	0
812	2	3	10	2d 02:30:27.53000	0d 00:07:24.28000	0.00323977	0.012485	0.00007828	4.2002	C	132	29/08/2020 13:35		0	0	0	0	0	0	0	0	0	0	0	0	0	0
813	2	3	11	2d 02:30:27.54000	0d 00:00:00.01000	0	0	0	4.1994	R	0	29/08/2020 13:35		0	0	0	0	0	0	0	0	0	0	0	0	0	0
814	2	3	11	2d 02:30:29.54000	0d 00:00:02.01000	0	0	0	4.1993	R	1	29/08/2020 13:35		0	0	0	0	0	0	0	0	0	0	0	0	0	0
815	2	3	11	2d 02:30:31.54000	0d 00:00:04.01000	0	0	0	4.199	R	1	29/08/2020 13:35		0	0	0	0	0	0	0	0	0	0	0	0	0	0
816	2	3	11	2d 02:30:33.54000	0d 00:00:06.01000	0	0	0	4.1991	R	1	29/08/2020 13:35		0	0	0	0	0	0	0	0	0	0	0	0	0	0
817	2	3	11	2d 02:30:35.54000	0d 00:00:08.01000	0	0	0	4.199	R	1	29/08/2020 13:35		0	0	0	0	0	0	0	0	0	0	0	0	0	0
818	2	3	11	2d 02:30:37.53000	0d 00:00:10.00000	0	0	0	4.1991	R	129	29/08/2020 13:35		0	0	0	0	0	0	0	0	0	0	0	0	0	0
819	2	3	12	2d 02:30:37.56000	0d 00:00:00.03000	0.00000001	0.00000003	0.00078492	4.1933	D	0	29/08/2020 13:35		0	0	0	0	0	0	0	0	0	0	0	0	0	0
820	2	3	12	2d 02:31:32.68000	0d 00:00:55.15000	0.000012	0.00005022	0.00078317	4.1833	D	5	29/08/2020 13:36		0	0	0	0	0	0	0	0	0	0	0	0	0	0
821	2	3	12	2d 02:33:22.77000	0d 00:02:45.24000	0.00003594	0.00015028	0.00078302	4.1732	D	5	29/08/2020 13:38		0	0	0	0	0	0	0	0	0	0	0	0	0	0
822	2	3	12	2d 02:35:22.62000	0d 00:04:45.09000	0.00006201	0.00025895	0.00078325	4.163	D	5	29/08/2020 13:40		0	0	0	0	0	0	0	0	0	0	0	0	0	0
823	2	3	12	2d 02:37:27.14000	0d 00:06:49.61000	0.0000891	0.00037157	0.00078309	4.1529	D	5	29/08/2020 13:42		0	0	0	0	0	0	0	0	0	0	0	0	0	0
824	2	3	12	2d 02:39:32.24000	0d 00:08:54.71000	0.00011631	0.00048445	0.00078309	4.1428	D	5	29/08/2020 13:44		0	0	0	0	0	0	0	0	0	0	0	0	0	0
825	2	3	12	2d 02:41:41.76000	0d 00:11:04.23000	0.00014448	0.00060102	0.00078309	4.1328	D	5	29/08/2020 13:46		0	0	0	0	0	0	0	0	0	0	0	0	0	0
826	2	3	12	2d 02:43:51.34000	0d 00:13:13.81000	0.00017267	0.00071737	0.00078317	4.1227	D	5	29/08/2020 13:48		0	0	0	0	0	0	0	0	0	0	0	0	0	0
827	2	3	12	2d 02:46:01.23000	0d 00:15:23.70000	0.00020092	0.00083371	0.00078309	4.1126	D	5	29/08/2020 13:50		0	0	0	0	0	0	0	0	0	0	0	0	0	0
828	2	3	12	2d 02:48:15.98000	0d 00:17:38.45000	0.00023023	0.0009541	0.00078302	4.1025	D	5	29/08/2020 13:52		0	0	0	0	0	0	0	0	0	0	0	0	0	0
829	2	3	12	2d 02:50:32.46000	0d 00:19:54.93000	0.00025992	0.00107575	0.00078309	4.0925	D	5	29/08/2020 13:55		0	0	0	0	0	0	0	0	0	0	0	0	0	0
830	2	3	12	2d 02:52:51.18000	0d 00:22:13.65000	0.00029009	0.00119908	0.00078294	4.0824	D	5	29/08/2020 13:57		0	0	0	0	0	0	0	0	0	0	0	0	0	0
831	2	3	12	2d 02:55:11.52000	0d 00:24:33.99000	0.00032062	0.00132356	0.00078309	4.0723	D	5	29/08/2020 13:59		0	0	0	0	0	0	0	0	0	0	0	0	0	0
832	2	3	12	2d 02:57:34.62000	0d 00:26:57.09000	0.00035174	0.00145016	0.00078332	4.0623	D	5	29/08/2020 14:02		0	0	0	0	0	0	0	0	0	0	0	0	0	0
833	2	3	12	2d 03:00:00.53000	0d 00:29:23.00000	0.00038348	0.00157894	0.00078302	4.0522	D	5	29/08/2020 14:04		0	0	0	0	0	0	0	0	0	0	0	0	0	0
834	2	3	12	2d 03:02:30.10000	0d 00:31:52.57000	0.00041602	0.00171061	0.00078302	4.0421	D	5	29/08/2020 14:07		0	0	0	0	0	0	0	0	0	0	0	0	0	0
835	2	3	12	2d 03:04:58.43000	0d 00:34:20.90000	0.00044828	0.00184087	0.00078309	4.032	D	5	29/08/2020 14:09		0	0	0	0	0	0	0	0	0	0	0	0	0	0
836	2	3	12	2d 03:07:30.29000	0d 00:36:52.76000	0.00048131	0.00197389	0.00078294	4.022	D	5	29/08/2020 14:12		0	0	0	0	0	0	0	0	0	0	0	0	0	0
837	2	3	12	2d 03:10:05.91000	0d 00:39:28.38000	0.00051516	0.00210987	0.00078309	4.0119	D	5	29/08/2020 14:14		0	0	0	0	0	0	0	0	0	0	0	0	0	0
838	2	3	12	2d 03:12:41.36000	0d 00:42:03.83000	0.00054898	0.00224536	0.00078309	4.0018	D	5	29/08/2020 14:17		0	0	0	0	0	0	0	0	0	0	0	0	0	0
839	2	3	12	2d 03:15:19.25000	0d 00:44:41.72000	0.00058332	0.00238263	0.00078294	3.9918	D	5	29/08/2020 14:19		0	0	0	0	0	0	0	0	0	0	0	0	0	0
840	2	3	12	2d 03:17:57.88000	0d 00:47:20.35000	0.00061783	0.00252019	0.00078286	3.9817	D	5	29/08/2020 14:22		0	0	0	0	0	0	0	0	0	0	0	0	0	0
841	2	3	12	2d 03:20:38.79000	0d 00:50:01.26000	0.00065283	0.00265939	0.00078294	3.9716	D	5	29/08/2020 14:25		0	0	0	0	0	0	0	0	0	0	0	0	0	0
842	2	3	12	2d 03:23:20.90000	0d 00:52:43.37000	0.00068809	0.00279926	0.0007834	3.9615	D	5	29/08/2020 14:27		0	0	0	0	0	0	0	0	0	0	0	0	0	0
843	2	3	12	2d 03:26:05.14000	0d 00:55:27.61000	0.00072381	0.00294061	0.00078302	3.9515	D	5	29/08/2020 14:30		0	0	0	0	0	0	0	0	0	0	0	0	0	0
844	2	3	12	2d 03:28:51.06000	0d 00:58:13.53000	0.0007599	0.00308305	0.00078286	3.9414	D	5	29/08/2020 14:33		0	0	0	0	0	0	0	0	0	0	0	0	0	0
845	2	3	12	2d 03:31:38.68000	0d 01:01:01.15000	0.00079636	0.00322657	0.00078294	3.9313	D	5	29/08/2020 14:36		0	0	0	0	0	0	0	0	0	0	0	0	0	0
846	2	3	12	2d 03:34:26.93000	0d 01:03:49.40000	0.00083296	0.00337026	0.00078309	3.9213	D	5	29/08/2020 14:39		0	0	0	0	0	0	0	0	0	0	0	0	0	0
847	2	3	12	2d 03:37:17.81000	0d 01:06:40.28000	0.00087013	0.00351583	0.00078309	3.9112	D	5	29/08/2020 14:41		0	0	0	0	0	0	0	0	0	0	0	0	0	0
848	2	3	12	2d 03:40:10.84000	0d 01:09:33.31000	0.00090777	0.00366285	0.00078302	3.901	D	5	29/08/2020 14:44		0	0	0	0	0	0	0	0	0	0	0	0	0	0
849	2	3	12	2d 03:43:09.23000	0d 01:12:31.70000	0.00094657	0.00381403	0.00078302	3.8909	D	5	29/08/2020 14:47		0	0	0	0	0	0	0	0	0	0	0	0	0	0
850	2	3	12	2d 03:46:09.94000	0d 01:15:32.41000	0.00098588	0.00396678	0.00078309	3.8808	D	5	29/08/2020 14:50		0	0	0	0	0	0	0	0	0	0	0	0	0	0
851	2	3	12	2d 03:49:12.90000	0d 01:18:35.37000	0.00102567	0.00412103	0.00078302	3.8708	D	5	29/08/2020 14:53		0	0	0	0	0	0	0	0	0	0	0	0	0	0
852	2	3	12	2d 03:52:23.09000	0d 01:21:45.56000	0.00106704	0.00428096	0.00078286	3.8607	D	5	29/08/2020 14:57		0	0	0	0	0	0	0	0	0	0	0	0	0	0
853	2	3	12	2d 03:55:42.11000	0d 01:25:04.58000	0.00111033	0.00444787	0.00078302	3.8506	D	5	29/08/2020 15:00		0	0	0	0	0	0	0	0	0	0	0	0	0	0
854	2	3	12	2d 03:59:08.20000	0d 01:28:30.67000	0.00115516	0.00462027	0.00078309	3.8404	D	5	29/08/2020 15:03		0	0	0	0	0	0	0	0	0	0	0	0	0	0
855	2	3	12	2d 04:02:46.64000	0d 01:32:09.11000	0.00120268	0.00480251	0.00078317	3.8303	D	5	29/08/2020 15:07		0	0	0	0	0	0	0	0	0	0	0	0	0	0
856	2	3	12	2d 04:06:36.28000	0d 01:35:58.75000	0.00125263	0.00499359	0.00078302	3.8202	D	5	29/08/2020 15:11		0	0	0	0	0	0	0	0	0	0	0	0	0	0
857	2	3	12	2d 04:10:42.02000	0d 01:40:04.49000	0.00130608	0.00519753	0.00078294	3.8102	D	5	29/08/2020 15:15		0	0	0	0	0	0	0	0	0	0	0	0	0	0
858	2	3	12	2d 04:15:04.33000	0d 01:44:26.80000	0.00136314	0.00541465	0.00078309	3.8001	D	5	29/08/2020 15:19		0	0	0	0	0	0	0	0	0	0	0	0	0	0
859	2	3	12	2d 04:19:49.24000	0d 01:49:11.71000	0.00142511	0.00564985	0.00078317	3.79	D	5	29/08/2020 15:24		0	0	0	0	0	0	0	0	0	0	0	0	0	0
860	2	3	12	2d 04:24:49.24000	0d 01:54:11.71000	0.00149037	0.00589687	0.00078302	3.7806	D	1	29/08/2020 15:29		0	0	0	0	0	0	0	0	0	0	0	0	0	0
861	2	3	12	2d 04:29:49.24000	0d 01:59:11.71000	0.00155562	0.00614329	0.00078302	3.7719	D	1	29/08/2020 15:34		0	0	0	0	0	0	0	0	0	0	0	0	0	0
862	2	3	12	2d 04:34:49.24000	0d 02:04:11.71000	0.00162088	0.00638916	0.00078317	3.7639	D	1	29/08/2020 15:39		0	0	0	0	0	0	0	0	0	0	0	0	0	0
863	2	3	12	2d 04:39:49.24000	0d 02:09:11.71000	0.00168613	0.00663454	0.00078309	3.7566	D	1	29/08/2020 15:44		0	0	0	0	0	0	0	0	0	0	0	0	0	0
864	2	3	12	2d 04:44:49.24000	0d 02:14:11.71000	0.00175139	0.00687944	0.00078325	3.7496	D	1	29/08/2020 15:49		0	0	0	0	0	0	0	0	0	0	0	0	0	0
865	2	3	12	2d 04:49:49.24000	0d 02:19:11.71000	0.00181664	0.00712391	0.00078294	3.7429	D	1	29/08/2020 15:54		0	0	0	0	0	0	0	0	0	0	0	0	0	0
866	2	3	12	2d 04:54:49.24000	0d 02:24:11.71000	0.0018819	0.00736795	0.00078286	3.7366	D	1	29/08/2020 15:59		0	0	0	0	0	0	0	0	0	0	0	0	0	0
867	2	3	12	2d 04:59:49.24000	0d 02:29:11.71000	0.00194715	0.00761157	0.00078309	3.7302	D	1	29/08/2020 16:04		0	0	0	0	0	0	0	0	0	0	0	0	0	0
868	2	3	12	2d 05:04:49.24000	0d 02:34:11.71000	0.00201241	0.00785479	0.00078279	3.7238	D	1	29/08/2020 16:09		0	0	0	0	0	0	0	0	0	0	0	0	0	0
869	2	3	12	2d 05:09:49.24000	0d 02:39:11.71000	0.00207766	0.00809761	0.00078317	3.7177	D	1	29/08/2020 16:14		0	0	0	0	0	0	0	0	0	0	0	0	0	0
870	2	3	12	2d 05:14:49.24000	0d 02:44:11.71000	0.00214292	0.00834001	0.00078286	3.7113	D	1	29/08/2020 16:19		0	0	0	0	0	0	0	0	0	0	0	0	0	0
871	2	3	12	2d 05:19:49.24000	0d 02:49:11.71000	0.00220817	0.00858199	0.00078317	3.7047	D	1	29/08/2020 16:24		0	0	0	0	0	0	0	0	0	0	0	0	0	0
872	2	3	12	2d 05:24:49.24000	0d 02:54:11.71000	0.00227343	0.00882354	0.00078325	3.6983	D	1	29/08/2020 16:29		0	0	0	0	0	0	0	0	0	0	0	0	0	0
873	2	3	12	2d 05:29:49.24000	0d 02:59:11.71000	0.00233868	0.00906465	0.00078294	3.691	D	1	29/08/2020 16:34		0	0	0	0	0	0	0	0	0	0	0	0	0	0
874	2	3	12	2d 05:34:49.24000	0d 03:04:11.71000	0.00240394	0.00930528	0.00078309	3.6837	D	1	29/08/2020 16:39		0	0	0	0	0	0	0	0	0	0	0	0	0	0
875	2	3	12	2d 05:39:49.24000	0d 03:09:11.71000	0.00246919	0.00954542	0.00078302	3.6761	D	1	29/08/2020 16:44		0	0	0	0	0	0	0	0	0	0	0	0	0	0
876	2	3	12	2d 05:44:49.24000	0d 03:14:11.71000	0.00253445	0.00978503	0.00078309	3.6677	D	1	29/08/2020 16:49		0	0	0	0	0	0	0	0	0	0	0	0	0	0
877	2	3	12	2d 05:49:49.24000	0d 03:19:11.71000	0.00259971	0.0100241	0.00078286	3.659	D	1	29/08/2020 16:54		0	0	0	0	0	0	0	0	0	0	0	0	0	0
878	2	3	12	2d 05:54:49.24000	0d 03:24:11.71000	0.00266496	0.0102625	0.00078332	3.6493	D	1	29/08/2020 16:59		0	0	0	0	0	0	0	0	0	0	0	0	0	0
879	2	3	12	2d 05:59:33.65000	0d 03:28:56.12000	0.00272682	0.010488	0.00078302	3.6393	D	5	29/08/2020 17:04		0	0	0	0	0	0	0	0	0	0	0	0	0	0
880	2	3	12	2d 06:03:49.52000	0d 03:33:11.99000	0.00278248	0.0106903	0.00078302	3.6292	D	5	29/08/2020 17:08		0	0	0	0	0	0	0	0	0	0	0	0	0	0
881	2	3	12	2d 06:07:43.18000	0d 03:37:05.65000	0.00283331	0.0108745	0.00078302	3.619	D	5	29/08/2020 17:12		0	0	0	0	0	0	0	0	0	0	0	0	0	0
882	2	3	12	2d 06:11:11.71000	0d 03:40:34.18000	0.00287866	0.0110384	0.00078325	3.6089	D	5	29/08/2020 17:15		0	0	0	0	0	0	0	0	0	0	0	0	0	0
883	2	3	12	2d 06:14:12.65000	0d 03:43:35.12000	0.00291802	0.0111803	0.00078317	3.5987	D	5	29/08/2020 17:18		0	0	0	0	0	0	0	0	0	0	0	0	0	0
884	2	3	12	2d 06:16:47.31000	0d 03:46:09.78000	0.00295166	0.0113012	0.00078309	3.5885	D	5	29/08/2020 17:21		0	0	0	0	0	0	0	0	0	0	0	0	0	0
885	2	3	12	2d 06:19:01.28000	0d 03:48:23.75000	0.0029808	0.0114056	0.00078302	3.5784	D	5	29/08/2020 17:23		0	0	0	0	0	0	0	0	0	0	0	0	0	0
886	2	3	12	2d 06:20:54.24000	0d 03:50:16.71000	0.00300538	0.0114935	0.00078309	3.5682	D	5	29/08/2020 17:25		0	0	0	0	0	0	0	0	0	0	0	0	0	0
887	2	3	12	2d 06:22:30.99000	0d 03:51:53.46000	0.00302642	0.0115684	0.00078325	3.5581	D	5	29/08/2020 17:27		0	0	0	0	0	0	0	0	0	0	0	0	0	0
888	2	3	12	2d 06:23:49.68000	0d 03:53:12.15000	0.00304354	0.0116293	0.00078309	3.548	D	5	29/08/2020 17:28		0	0	0	0	0	0	0	0	0	0	0	0	0	0
889	2	3	12	2d 06:24:58.40000	0d 03:54:20.87000	0.00305848	0.0116822	0.00078302	3.538	D	5	29/08/2020 17:29		0	0	0	0	0	0	0	0	0	0	0	0	0	0
890	2	3	12	2d 06:25:58.57000	0d 03:55:21.04000	0.00307157	0.0117285	0.00078309	3.5279	D	5	29/08/2020 17:30		0	0	0	0	0	0	0	0	0	0	0	0	0	0
891	2	3	12	2d 06:26:48.06000	0d 03:56:10.53000	0.00308234	0.0117664	0.00078309	3.5178	D	5	29/08/2020 17:31		0	0	0	0	0	0	0	0	0	0	0	0	0	0
892	2	3	12	2d 06:27:31.23000	0d 03:56:53.70000	0.00309173	0.0117994	0.00078302	3.5077	D	5	29/08/2020 17:32		0	0	0	0	0	0	0	0	0	0	0	0	0	0
893	2	3	12	2d 06:28:07.36000	0d 03:57:29.83000	0.00309959	0.0118269	0.00078286	3.4977	D	5	29/08/2020 17:32		0	0	0	0	0	0	0	0	0	0	0	0	0	0
894	2	3	12	2d 06:28:39.91000	0d 03:58:02.38000	0.00310667	0.0118516	0.00078286	3.4876	D	5	29/08/2020 17:33		0	0	0	0	0	0	0	0	0	0	0	0	0	0
895	2	3	12	2d 06:29:08.62000	0d 03:58:31.09000	0.00311291	0.0118734	0.00078286	3.4774	D	5	29/08/2020 17:33		0	0	0	0	0	0	0	0	0	0	0	0	0	0
896	2	3	12	2d 06:29:34.57000	0d 03:58:57.04000	0.00311856	0.011893	0.00078332	3.4673	D	5	29/08/2020 17:34		0	0	0	0	0	0	0	0	0	0	0	0	0	0
897	2	3	12	2d 06:29:58.31000	0d 03:59:20.78000	0.00312372	0.0119109	0.00078302	3.4572	D	5	29/08/2020 17:34		0	0	0	0	0	0	0	0	0	0	0	0	0	0
898	2	3	12	2d 06:30:18.85000	0d 03:59:41.32000	0.00312819	0.0119263	0.00078286	3.4472	D	5	29/08/2020 17:34		0	0	0	0	0	0	0	0	0	0	0	0	0	0
899	2	3	12	2d 06:30:37.94000	0d 04:00:00.41000	0.00313234	0.0119406	0.00078286	3.4371	D	5	29/08/2020 17:35		0	0	0	0	0	0	0	0	0	0	0	0	0	0
900	2	3	12	2d 06:30:55.31000	0d 04:00:17.78000	0.00313612	0.0119536	0.00078294	3.4269	D	5	29/08/2020 17:35		0	0	0	0	0	0	0	0	0	0	0	0	0	0
901	2	3	12	2d 06:31:11.63000	0d 04:00:34.10000	0.00313967	0.0119657	0.00078325	3.4168	D	5	29/08/2020 17:35		0	0	0	0	0	0	0	0	0	0	0	0	0	0
902	2	3	12	2d 06:31:26.99000	0d 04:00:49.46000	0.00314301	0.0119771	0.00078317	3.4067	D	5	29/08/2020 17:36		0	0	0	0	0	0	0	0	0	0	0	0	0	0
903	2	3	12	2d 06:31:40.73000	0d 04:01:03.20000	0.003146	0.0119873	0.00078302	3.3964	D	5	29/08/2020 17:36		0	0	0	0	0	0	0	0	0	0	0	0	0	0
904	2	3	12	2d 06:31:53.86000	0d 04:01:16.33000	0.00314885	0.011997	0.00078302	3.3861	D	5	29/08/2020 17:36		0	0	0	0	0	0	0	0	0	0	0	0	0	0
905	2	3	12	2d 06:32:06.64000	0d 04:01:29.11000	0.00315163	0.0120064	0.00078317	3.3759	D	5	29/08/2020 17:36		0	0	0	0	0	0	0	0	0	0	0	0	0	0
906	2	3	12	2d 06:32:18.28000	0d 04:01:40.75000	0.00315417	0.0120149	0.00078325	3.3658	D	5	29/08/2020 17:36		0	0	0	0	0	0	0	0	0	0	0	0	0	0
907	2	3	12	2d 06:32:29.47000	0d 04:01:51.94000	0.0031566	0.0120231	0.00078309	3.3558	D	5	29/08/2020 17:37		0	0	0	0	0	0	0	0	0	0	0	0	0	0
908	2	3	12	2d 06:32:40.31000	0d 04:02:02.78000	0.00315896	0.012031	0.00078317	3.3457	D	5	29/08/2020 17:37		0	0	0	0	0	0	0	0	0	0	0	0	0	0
909	2	3	12	2d 06:32:50.80000	0d 04:02:13.27000	0.00316124	0.0120386	0.00078317	3.3355	D	5	29/08/2020 17:37		0	0	0	0	0	0	0	0	0	0	0	0	0	0
910	2	3	12	2d 06:33:00.96000	0d 04:02:23.43000	0.00316345	0.012046	0.00078302	3.3252	D	5	29/08/2020 17:37		0	0	0	0	0	0	0	0	0	0	0	0	0	0
911	2	3	12	2d 06:33:10.30000	0d 04:02:32.77000	0.00316548	0.0120527	0.00078325	3.3152	D	5	29/08/2020 17:37		0	0	0	0	0	0	0	0	0	0	0	0	0	0
912	2	3	12	2d 06:33:19.23000	0d 04:02:41.70000	0.00316742	0.0120591	0.00078317	3.3051	D	5	29/08/2020 17:37		0	0	0	0	0	0	0	0	0	0	0	0	0	0
913	2	3	12	2d 06:33:28.31000	0d 04:02:50.78000	0.0031694	0.0120656	0.00078309	3.2947	D	5	29/08/2020 17:38		0	0	0	0	0	0	0	0	0	0	0	0	0	0
914	2	3	12	2d 06:33:36.92000	0d 04:02:59.39000	0.00317127	0.0120718	0.00078286	3.2844	D	5	29/08/2020 17:38		0	0	0	0	0	0	0	0	0	0	0	0	0	0
915	2	3	12	2d 06:33:45.41000	0d 04:03:07.88000	0.00317312	0.0120779	0.00078309	3.2743	D	5	29/08/2020 17:38		0	0	0	0	0	0	0	0	0	0	0	0	0	0
916	2	3	12	2d 06:33:53.72000	0d 04:03:16.19000	0.00317493	0.0120838	0.00078302	3.2641	D	5	29/08/2020 17:38		0	0	0	0	0	0	0	0	0	0	0	0	0	0
917	2	3	12	2d 06:34:01.74000	0d 04:03:24.21000	0.00317667	0.0120895	0.00078294	3.2538	D	5	29/08/2020 17:38		0	0	0	0	0	0	0	0	0	0	0	0	0	0
918	2	3	12	2d 06:34:09.53000	0d 04:03:32.00000	0.00317836	0.012095	0.00078309	3.2436	D	5	29/08/2020 17:38		0	0	0	0	0	0	0	0	0	0	0	0	0	0
919	2	3	12	2d 06:34:17.09000	0d 04:03:39.56000	0.00318001	0.0121003	0.00078332	3.2335	D	5	29/08/2020 17:38		0	0	0	0	0	0	0	0	0	0	0	0	0	0
920	2	3	12	2d 06:34:24.29000	0d 04:03:46.76000	0.00318158	0.0121054	0.00078302	3.2233	D	5	29/08/2020 17:39		0	0	0	0	0	0	0	0	0	0	0	0	0	0
921	2	3	12	2d 06:34:31.55000	0d 04:03:54.02000	0.00318315	0.0121104	0.00078279	3.2131	D	5	29/08/2020 17:39		0	0	0	0	0	0	0	0	0	0	0	0	0	0
922	2	3	12	2d 06:34:38.43000	0d 04:04:00.90000	0.00318465	0.0121152	0.00078302	3.203	D	5	29/08/2020 17:39		0	0	0	0	0	0	0	0	0	0	0	0	0	0
923	2	3	12	2d 06:34:45.08000	0d 04:04:07.55000	0.0031861	0.0121199	0.00078294	3.1928	D	5	29/08/2020 17:39		0	0	0	0	0	0	0	0	0	0	0	0	0	0
924	2	3	12	2d 06:34:51.65000	0d 04:04:14.12000	0.00318753	0.0121244	0.00078309	3.1826	D	5	29/08/2020 17:39		0	0	0	0	0	0	0	0	0	0	0	0	0	0
925	2	3	12	2d 06:34:58.01000	0d 04:04:20.48000	0.00318891	0.0121288	0.00078317	3.1725	D	5	29/08/2020 17:39		0	0	0	0	0	0	0	0	0	0	0	0	0	0
926	2	3	12	2d 06:35:04.13000	0d 04:04:26.60000	0.00319024	0.012133	0.00078294	3.1623	D	5	29/08/2020 17:39		0	0	0	0	0	0	0	0	0	0	0	0	0	0
927	2	3	12	2d 06:35:10.19000	0d 04:04:32.66000	0.00319156	0.0121372	0.00078317	3.1521	D	5	29/08/2020 17:39		0	0	0	0	0	0	0	0	0	0	0	0	0	0
928	2	3	12	2d 06:35:15.97000	0d 04:04:38.44000	0.00319282	0.0121411	0.00078302	3.142	D	5	29/08/2020 17:39		0	0	0	0	0	0	0	0	0	0	0	0	0	0
929	2	3	12	2d 06:35:21.59000	0d 04:04:44.06000	0.00319404	0.012145	0.00078332	3.1319	D	5	29/08/2020 17:39		0	0	0	0	0	0	0	0	0	0	0	0	0	0
930	2	3	12	2d 06:35:26.97000	0d 04:04:49.44000	0.00319521	0.0121486	0.00078325	3.1218	D	5	29/08/2020 17:40		0	0	0	0	0	0	0	0	0	0	0	0	0	0
931	2	3	12	2d 06:35:32.30000	0d 04:04:54.77000	0.00319637	0.0121523	0.00078317	3.1116	D	5	29/08/2020 17:40		0	0	0	0	0	0	0	0	0	0	0	0	0	0
932	2	3	12	2d 06:35:37.49000	0d 04:04:59.96000	0.0031975	0.0121558	0.00078309	3.1014	D	5	29/08/2020 17:40		0	0	0	0	0	0	0	0	0	0	0	0	0	0
933	2	3	12	2d 06:35:42.46000	0d 04:05:04.93000	0.00319858	0.0121591	0.00078286	3.091	D	5	29/08/2020 17:40		0	0	0	0	0	0	0	0	0	0	0	0	0	0
934	2	3	12	2d 06:35:47.59000	0d 04:05:10.06000	0.00319969	0.0121626	0.00078317	3.0808	D	5	29/08/2020 17:40		0	0	0	0	0	0	0	0	0	0	0	0	0	0
935	2	3	12	2d 06:35:52.48000	0d 04:05:14.95000	0.00320076	0.0121658	0.00078302	3.0706	D	5	29/08/2020 17:40		0	0	0	0	0	0	0	0	0	0	0	0	0	0
936	2	3	12	2d 06:35:57.25000	0d 04:05:19.72000	0.0032018	0.012169	0.00078294	3.0603	D	5	29/08/2020 17:40		0	0	0	0	0	0	0	0	0	0	0	0	0	0
937	2	3	12	2d 06:36:01.88000	0d 04:05:24.35000	0.0032028	0.0121721	0.00078294	3.0501	D	5	29/08/2020 17:40		0	0	0	0	0	0	0	0	0	0	0	0	0	0
938	2	3	12	2d 06:36:06.42000	0d 04:05:28.89000	0.00320379	0.0121751	0.00078302	3.0396	D	5	29/08/2020 17:40		0	0	0	0	0	0	0	0	0	0	0	0	0	0
939	2	3	12	2d 06:36:10.99000	0d 04:05:33.46000	0.00320478	0.0121781	0.00078309	3.0294	D	5	29/08/2020 17:40		0	0	0	0	0	0	0	0	0	0	0	0	0	0
940	2	3	12	2d 06:36:15.51000	0d 04:05:37.98000	0.00320577	0.0121811	0.00078309	3.0192	D	5	29/08/2020 17:40		0	0	0	0	0	0	0	0	0	0	0	0	0	0
941	2	3	12	2d 06:36:19.99000	0d 04:05:42.46000	0.00320674	0.012184	0.00078294	3.0088	D	5	29/08/2020 17:40		0	0	0	0	0	0	0	0	0	0	0	0	0	0
942	2	3	12	2d 06:36:24.27000	0d 04:05:46.74000	0.00320767	0.0121868	0.00078317	2.9987	D	5	29/08/2020 17:41		0	0	0	0	0	0	0	0	0	0	0	0	0	0
943	2	3	12	2d 06:36:28.54000	0d 04:05:51.01000	0.0032086	0.0121896	0.00078309	2.9885	D	5	29/08/2020 17:41		0	0	0	0	0	0	0	0	0	0	0	0	0	0
944	2	3	12	2d 06:36:32.76000	0d 04:05:55.23000	0.00320952	0.0121923	0.00078302	2.9783	D	5	29/08/2020 17:41		0	0	0	0	0	0	0	0	0	0	0	0	0	0
945	2	3	12	2d 06:36:36.82000	0d 04:05:59.29000	0.0032104	0.012195	0.00078294	2.968	D	5	29/08/2020 17:41		0	0	0	0	0	0	0	0	0	0	0	0	0	0
946	2	3	12	2d 06:36:40.97000	0d 04:06:03.44000	0.00321131	0.0121976	0.00078302	2.9578	D	5	29/08/2020 17:41		0	0	0	0	0	0	0	0	0	0	0	0	0	0
947	2	3	12	2d 06:36:44.82000	0d 04:06:07.29000	0.00321214	0.0122001	0.00078325	2.9476	D	5	29/08/2020 17:41		0	0	0	0	0	0	0	0	0	0	0	0	0	0
948	2	3	12	2d 06:36:48.75000	0d 04:06:11.22000	0.003213	0.0122026	0.00078302	2.9372	D	5	29/08/2020 17:41		0	0	0	0	0	0	0	0	0	0	0	0	0	0
949	2	3	12	2d 06:36:52.63000	0d 04:06:15.10000	0.00321384	0.0122051	0.00078317	2.927	D	5	29/08/2020 17:41		0	0	0	0	0	0	0	0	0	0	0	0	0	0
950	2	3	12	2d 06:36:56.46000	0d 04:06:18.93000	0.00321468	0.0122075	0.00078286	2.9168	D	5	29/08/2020 17:41		0	0	0	0	0	0	0	0	0	0	0	0	0	0
951	2	3	12	2d 06:37:00.35000	0d 04:06:22.82000	0.00321552	0.01221	0.00078302	2.9065	D	5	29/08/2020 17:41		0	0	0	0	0	0	0	0	0	0	0	0	0	0
952	2	3	12	2d 06:37:03.93000	0d 04:06:26.40000	0.0032163	0.0122122	0.00078309	2.8962	D	5	29/08/2020 17:41		0	0	0	0	0	0	0	0	0	0	0	0	0	0
953	2	3	12	2d 06:37:07.68000	0d 04:06:30.15000	0.00321712	0.0122146	0.00078317	2.8858	D	5	29/08/2020 17:41		0	0	0	0	0	0	0	0	0	0	0	0	0	0
954	2	3	12	2d 06:37:11.40000	0d 04:06:33.87000	0.00321792	0.0122169	0.00078294	2.8756	D	5	29/08/2020 17:41		0	0	0	0	0	0	0	0	0	0	0	0	0	0
955	2	3	12	2d 06:37:15.12000	0d 04:06:37.59000	0.00321873	0.0122193	0.00078302	2.8652	D	5	29/08/2020 17:41		0	0	0	0	0	0	0	0	0	0	0	0	0	0
956	2	3	12	2d 06:37:18.65000	0d 04:06:41.12000	0.0032195	0.0122215	0.00078317	2.8548	D	5	29/08/2020 17:41		0	0	0	0	0	0	0	0	0	0	0	0	0	0
957	2	3	12	2d 06:37:22.25000	0d 04:06:44.72000	0.00322028	0.0122237	0.00078286	2.8447	D	5	29/08/2020 17:42		0	0	0	0	0	0	0	0	0	0	0	0	0	0
958	2	3	12	2d 06:37:25.56000	0d 04:06:48.03000	0.003221	0.0122257	0.00078302	2.8347	D	5	29/08/2020 17:42		0	0	0	0	0	0	0	0	0	0	0	0	0	0
959	2	3	12	2d 06:37:29.03000	0d 04:06:51.50000	0.00322176	0.0122279	0.00078286	2.8243	D	5	29/08/2020 17:42		0	0	0	0	0	0	0	0	0	0	0	0	0	0
960	2	3	12	2d 06:37:32.38000	0d 04:06:54.85000	0.00322249	0.0122299	0.00078317	2.8141	D	5	29/08/2020 17:42		0	0	0	0	0	0	0	0	0	0	0	0	0	0
961	2	3	12	2d 06:37:35.77000	0d 04:06:58.24000	0.00322323	0.012232	0.00078286	2.8037	D	5	29/08/2020 17:42		0	0	0	0	0	0	0	0	0	0	0	0	0	0
962	2	3	12	2d 06:37:39.13000	0d 04:07:01.60000	0.00322396	0.012234	0.00078317	2.7935	D	5	29/08/2020 17:42		0	0	0	0	0	0	0	0	0	0	0	0	0	0
963	2	3	12	2d 06:37:42.52000	0d 04:07:04.99000	0.00322469	0.0122361	0.00078317	2.7831	D	5	29/08/2020 17:42		0	0	0	0	0	0	0	0	0	0	0	0	0	0
964	2	3	12	2d 06:37:45.71000	0d 04:07:08.18000	0.00322539	0.012238	0.00078309	2.7729	D	5	29/08/2020 17:42		0	0	0	0	0	0	0	0	0	0	0	0	0	0
965	2	3	12	2d 06:37:48.83000	0d 04:07:11.30000	0.00322607	0.0122399	0.00078302	2.7625	D	5	29/08/2020 17:42		0	0	0	0	0	0	0	0	0	0	0	0	0	0
966	2	3	12	2d 06:37:52.00000	0d 04:07:14.47000	0.00322676	0.0122418	0.00078325	2.7521	D	5	29/08/2020 17:42		0	0	0	0	0	0	0	0	0	0	0	0	0	0
967	2	3	12	2d 06:37:55.15000	0d 04:07:17.62000	0.00322744	0.0122437	0.00078325	2.7417	D	5	29/08/2020 17:42		0	0	0	0	0	0	0	0	0	0	0	0	0	0
968	2	3	12	2d 06:37:58.23000	0d 04:07:20.70000	0.00322811	0.0122455	0.00078294	2.7317	D	5	29/08/2020 17:42		0	0	0	0	0	0	0	0	0	0	0	0	0	0
969	2	3	12	2d 06:38:01.25000	0d 04:07:23.72000	0.00322877	0.0122473	0.00078317	2.7213	D	5	29/08/2020 17:42		0	0	0	0	0	0	0	0	0	0	0	0	0	0
970	2	3	12	2d 06:38:04.27000	0d 04:07:26.74000	0.00322942	0.0122491	0.00078309	2.7109	D	5	29/08/2020 17:42		0	0	0	0	0	0	0	0	0	0	0	0	0	0
971	2	3	12	2d 06:38:07.36000	0d 04:07:29.83000	0.0032301	0.0122509	0.00078317	2.7002	D	5	29/08/2020 17:42		0	0	0	0	0	0	0	0	0	0	0	0	0	0
972	2	3	12	2d 06:38:10.37000	0d 04:07:32.84000	0.00323075	0.0122527	0.00078309	2.6899	D	5	29/08/2020 17:42		0	0	0	0	0	0	0	0	0	0	0	0	0	0
973	2	3	12	2d 06:38:13.26000	0d 04:07:35.73000	0.00323138	0.0122544	0.00078302	2.6795	D	5	29/08/2020 17:42		0	0	0	0	0	0	0	0	0	0	0	0	0	0
974	2	3	12	2d 06:38:16.06000	0d 04:07:38.53000	0.00323199	0.012256	0.00078309	2.6693	D	5	29/08/2020 17:42		0	0	0	0	0	0	0	0	0	0	0	0	0	0
975	2	3	12	2d 06:38:18.95000	0d 04:07:41.42000	0.00323262	0.0122577	0.00078317	2.6589	D	5	29/08/2020 17:42		0	0	0	0	0	0	0	0	0	0	0	0	0	0
976	2	3	12	2d 06:38:21.73000	0d 04:07:44.20000	0.00323322	0.0122593	0.00078309	2.6485	D	5	29/08/2020 17:42		0	0	0	0	0	0	0	0	0	0	0	0	0	0
977	2	3	12	2d 06:38:24.53000	0d 04:07:47.00000	0.00323383	0.0122609	0.00078309	2.638	D	5	29/08/2020 17:43		0	0	0	0	0	0	0	0	0	0	0	0	0	0
978	2	3	12	2d 06:38:27.29000	0d 04:07:49.76000	0.00323443	0.0122625	0.00078302	2.6276	D	5	29/08/2020 17:43		0	0	0	0	0	0	0	0	0	0	0	0	0	0
979	2	3	12	2d 06:38:29.98000	0d 04:07:52.45000	0.00323502	0.012264	0.00078317	2.6169	D	5	29/08/2020 17:43		0	0	0	0	0	0	0	0	0	0	0	0	0	0
980	2	3	12	2d 06:38:32.71000	0d 04:07:55.18000	0.00323561	0.0122655	0.00078325	2.6064	D	5	29/08/2020 17:43		0	0	0	0	0	0	0	0	0	0	0	0	0	0
981	2	3	12	2d 06:38:35.41000	0d 04:07:57.88000	0.0032362	0.0122671	0.00078309	2.596	D	5	29/08/2020 17:43		0	0	0	0	0	0	0	0	0	0	0	0	0	0
982	2	3	12	2d 06:38:38.01000	0d 04:08:00.48000	0.00323676	0.0122685	0.00078317	2.5856	D	5	29/08/2020 17:43		0	0	0	0	0	0	0	0	0	0	0	0	0	0
983	2	3	12	2d 06:38:40.60000	0d 04:08:03.07000	0.00323733	0.01227	0.00078294	2.5751	D	5	29/08/2020 17:43		0	0	0	0	0	0	0	0	0	0	0	0	0	0
984	2	3	12	2d 06:38:43.20000	0d 04:08:05.67000	0.00323789	0.0122714	0.00078325	2.5647	D	5	29/08/2020 17:43		0	0	0	0	0	0	0	0	0	0	0	0	0	0
985	2	3	12	2d 06:38:45.84000	0d 04:08:08.31000	0.00323847	0.0122729	0.00078302	2.5544	D	5	29/08/2020 17:43		0	0	0	0	0	0	0	0	0	0	0	0	0	0
986	2	3	12	2d 06:38:48.41000	0d 04:08:10.88000	0.00323903	0.0122743	0.00078325	2.5437	D	5	29/08/2020 17:43		0	0	0	0	0	0	0	0	0	0	0	0	0	0
987	2	3	12	2d 06:38:50.97000	0d 04:08:13.44000	0.00323958	0.0122758	0.00078294	2.5335	D	5	29/08/2020 17:43		0	0	0	0	0	0	0	0	0	0	0	0	0	0
988	2	3	12	2d 06:38:53.41000	0d 04:08:15.88000	0.00324011	0.0122771	0.00078302	2.5232	D	5	29/08/2020 17:43		0	0	0	0	0	0	0	0	0	0	0	0	0	0
989	2	3	12	2d 06:38:55.86000	0d 04:08:18.33000	0.00324065	0.0122784	0.00078309	2.5129	D	5	29/08/2020 17:43		0	0	0	0	0	0	0	0	0	0	0	0	0	0
990	2	3	12	2d 06:38:58.30000	0d 04:08:20.77000	0.00324118	0.0122798	0.00078317	2.5026	D	5	29/08/2020 17:43		0	0	0	0	0	0	0	0	0	0	0	0	0	0
991	2	3	12	2d 06:38:58.90000	0d 04:08:21.37000	0.00324131	0.0122801	0.00078309	2.5	D	133	29/08/2020 17:43		0	0	0	0	0	0	0	0	0	0	0	0	0	0
992	2	3	13	2d 06:38:58.91000	0d 00:00:00.01000	0	0	0	2.5228	R	0	29/08/2020 17:43		0	0	0	0	0	0	0	0	0	0	0	0	0	0
993	2	3	13	2d 06:39:00.91000	0d 00:00:02.01000	0	0	0	2.7541	R	1	29/08/2020 17:43		0	0	0	0	0	0	0	0	0	0	0	0	0	0
994	2	3	13	2d 06:39:02.91000	0d 00:00:04.01000	0	0	0	2.8753	R	1	29/08/2020 17:43		0	0	0	0	0	0	0	0	0	0	0	0	0	0
995	2	3	13	2d 06:39:04.91000	0d 00:00:06.01000	0	0	0	2.9676	R	1	29/08/2020 17:43		0	0	0	0	0	0	0	0	0	0	0	0	0	0
996	2	3	13	2d 06:39:06.91000	0d 00:00:08.01000	0	0	0	3.0436	R	1	29/08/2020 17:43		0	0	0	0	0	0	0	0	0	0	0	0	0	0
997	2	3	13	2d 06:39:08.90000	0d 00:00:10.00000	0	0	0	3.1075	R	129	29/08/2020 17:43		0	0	0	0	0	0	0	0	0	0	0	0	0	0
998	3	4	9	2d 06:39:08.93000	0d 00:00:00.03000	0.00000001	0.00000002	0.00078515	3.1536	C	0	29/08/2020 17:43		0	0	0	0	0	0	0	0	0	0	0	0	0	0
999	3	4	9	2d 06:39:09.09000	0d 00:00:00.19000	0.00000004	0.00000013	0.00078317	3.1839	C	5	29/08/2020 17:43		0	0	0	0	0	0	0	0	0	0	0	0	0	0
1000	3	4	9	2d 06:39:09.24000	0d 00:00:00.34000	0.00000007	0.00000023	0.00078302	3.2053	C	5	29/08/2020 17:43		0	0	0	0	0	0	0	0	0	0	0	0	0	0
1001	3	4	9	2d 06:39:09.41000	0d 00:00:00.51000	0.00000011	0.00000035	0.00078286	3.225	C	5	29/08/2020 17:43		0	0	0	0	0	0	0	0	0	0	0	0	0	0
1002	3	4	9	2d 06:39:09.59000	0d 00:00:00.69000	0.00000015	0.00000048	0.00078325	3.2436	C	5	29/08/2020 17:43		0	0	0	0	0	0	0	0	0	0	0	0	0	0
1003	3	4	9	2d 06:39:09.78000	0d 00:00:00.88000	0.00000019	0.00000061	0.00078317	3.2612	C	5	29/08/2020 17:43		0	0	0	0	0	0	0	0	0	0	0	0	0	0
1004	3	4	9	2d 06:39:09.98000	0d 00:00:01.08000	0.00000023	0.00000076	0.00078317	3.2784	C	5	29/08/2020 17:43		0	0	0	0	0	0	0	0	0	0	0	0	0	0
1005	3	4	9	2d 06:39:10.19000	0d 00:00:01.29000	0.00000028	0.00000091	0.00078325	3.2953	C	5	29/08/2020 17:43		0	0	0	0	0	0	0	0	0	0	0	0	0	0
1006	3	4	9	2d 06:39:10.40000	0d 00:00:01.50000	0.00000033	0.00000106	0.00078309	3.3115	C	5	29/08/2020 17:43		0	0	0	0	0	0	0	0	0	0	0	0	0	0
1007	3	4	9	2d 06:39:10.62000	0d 00:00:01.72000	0.00000037	0.00000122	0.00078317	3.3275	C	5	29/08/2020 17:43		0	0	0	0	0	0	0	0	0	0	0	0	0	0
1008	3	4	9	2d 06:39:10.85000	0d 00:00:01.95000	0.00000042	0.00000138	0.00078309	3.3434	C	5	29/08/2020 17:43		0	0	0	0	0	0	0	0	0	0	0	0	0	0
1009	3	4	9	2d 06:39:11.09000	0d 00:00:02.19000	0.00000048	0.00000156	0.00078279	3.3591	C	5	29/08/2020 17:43		0	0	0	0	0	0	0	0	0	0	0	0	0	0
1010	3	4	9	2d 06:39:11.33000	0d 00:00:02.43000	0.00000053	0.00000173	0.00078317	3.3741	C	5	29/08/2020 17:43		0	0	0	0	0	0	0	0	0	0	0	0	0	0
1011	3	4	9	2d 06:39:11.58000	0d 00:00:02.68000	0.00000058	0.00000192	0.00078317	3.3892	C	5	29/08/2020 17:43		0	0	0	0	0	0	0	0	0	0	0	0	0	0
1012	3	4	9	2d 06:39:11.83000	0d 00:00:02.93000	0.00000064	0.0000021	0.00078302	3.4037	C	5	29/08/2020 17:43		0	0	0	0	0	0	0	0	0	0	0	0	0	0
1013	3	4	9	2d 06:39:12.10000	0d 00:00:03.20000	0.0000007	0.0000023	0.00078309	3.4182	C	5	29/08/2020 17:43		0	0	0	0	0	0	0	0	0	0	0	0	0	0
1014	3	4	9	2d 06:39:12.38000	0d 00:00:03.48000	0.00000076	0.00000251	0.00078317	3.4325	C	5	29/08/2020 17:43		0	0	0	0	0	0	0	0	0	0	0	0	0	0
1015	3	4	9	2d 06:39:12.67000	0d 00:00:03.77000	0.00000082	0.00000273	0.00078309	3.4467	C	5	29/08/2020 17:43		0	0	0	0	0	0	0	0	0	0	0	0	0	0
1016	3	4	9	2d 06:39:12.97000	0d 00:00:04.07000	0.00000088	0.00000295	0.00078309	3.4603	C	5	29/08/2020 17:43		0	0	0	0	0	0	0	0	0	0	0	0	0	0
1017	3	4	9	2d 06:39:13.28000	0d 00:00:04.38000	0.00000095	0.00000319	0.00078317	3.474	C	5	29/08/2020 17:43		0	0	0	0	0	0	0	0	0	0	0	0	0	0
1018	3	4	9	2d 06:39:13.61000	0d 00:00:04.71000	0.00000102	0.00000344	0.00078309	3.4873	C	5	29/08/2020 17:43		0	0	0	0	0	0	0	0	0	0	0	0	0	0
1019	3	4	9	2d 06:39:13.96000	0d 00:00:05.06000	0.0000011	0.0000037	0.00078294	3.5003	C	5	29/08/2020 17:43		0	0	0	0	0	0	0	0	0	0	0	0	0	0
1020	3	4	9	2d 06:39:14.33000	0d 00:00:05.43000	0.00000118	0.00000399	0.00078302	3.5132	C	5	29/08/2020 17:43		0	0	0	0	0	0	0	0	0	0	0	0	0	0
1021	3	4	9	2d 06:39:14.73000	0d 00:00:05.83000	0.00000127	0.00000429	0.00078309	3.5259	C	5	29/08/2020 17:43		0	0	0	0	0	0	0	0	0	0	0	0	0	0
1022	3	4	9	2d 06:39:15.17000	0d 00:00:06.27000	0.00000136	0.00000463	0.00078309	3.5383	C	5	29/08/2020 17:43		0	0	0	0	0	0	0	0	0	0	0	0	0	0
1023	3	4	9	2d 06:39:15.65000	0d 00:00:06.75000	0.00000147	0.000005	0.00078309	3.5505	C	5	29/08/2020 17:43		0	0	0	0	0	0	0	0	0	0	0	0	0	0
1024	3	4	9	2d 06:39:16.18000	0d 00:00:07.28000	0.00000158	0.00000541	0.00078309	3.5618	C	5	29/08/2020 17:43		0	0	0	0	0	0	0	0	0	0	0	0	0	0
1025	3	4	9	2d 06:39:16.80000	0d 00:00:07.90000	0.00000172	0.00000589	0.00078309	3.5731	C	5	29/08/2020 17:43		0	0	0	0	0	0	0	0	0	0	0	0	0	0
1026	3	4	9	2d 06:39:17.55000	0d 00:00:08.65000	0.00000188	0.00000648	0.00078294	3.5842	C	5	29/08/2020 17:43		0	0	0	0	0	0	0	0	0	0	0	0	0	0
1027	3	4	9	2d 06:39:18.50000	0d 00:00:09.60000	0.00000209	0.00000722	0.00078317	3.595	C	5	29/08/2020 17:43		0	0	0	0	0	0	0	0	0	0	0	0	0	0
1028	3	4	9	2d 06:39:19.76000	0d 00:00:10.86000	0.00000236	0.00000821	0.00078302	3.6057	C	5	29/08/2020 17:43		0	0	0	0	0	0	0	0	0	0	0	0	0	0
1029	3	4	9	2d 06:39:21.62000	0d 00:00:12.72000	0.00000277	0.00000967	0.00078309	3.6165	C	5	29/08/2020 17:44		0	0	0	0	0	0	0	0	0	0	0	0	0	0
1030	3	4	9	2d 06:39:24.38000	0d 00:00:15.48000	0.00000337	0.00001184	0.00078294	3.6269	C	5	29/08/2020 17:44		0	0	0	0	0	0	0	0	0	0	0	0	0	0
1031	3	4	9	2d 06:39:29.14000	0d 00:00:20.24000	0.0000044	0.0000156	0.00078294	3.6371	C	5	29/08/2020 17:44		0	0	0	0	0	0	0	0	0	0	0	0	0	0
1032	3	4	9	2d 06:39:38.09000	0d 00:00:29.19000	0.00000635	0.00002269	0.00078325	3.6474	C	5	29/08/2020 17:44		0	0	0	0	0	0	0	0	0	0	0	0	0	0
1033	3	4	9	2d 06:39:57.45000	0d 00:00:48.55000	0.00001056	0.00003808	0.00078317	3.6574	C	5	29/08/2020 17:44		0	0	0	0	0	0	0	0	0	0	0	0	0	0
1034	3	4	9	2d 06:40:45.96000	0d 00:01:37.06000	0.00002111	0.00007673	0.00078309	3.6675	C	5	29/08/2020 17:45		0	0	0	0	0	0	0	0	0	0	0	0	0	0
1035	3	4	9	2d 06:43:05.55000	0d 00:03:56.65000	0.00005148	0.00018827	0.00078317	3.6776	C	5	29/08/2020 17:47		0	0	0	0	0	0	0	0	0	0	0	0	0	0
1036	3	4	9	2d 06:48:05.55000	0d 00:08:56.65000	0.00011673	0.00042853	0.00078294	3.6852	C	1	29/08/2020 17:52		0	0	0	0	0	0	0	0	0	0	0	0	0	0
1037	3	4	9	2d 06:53:05.55000	0d 00:13:56.65000	0.00018199	0.00066919	0.00078325	3.6901	C	1	29/08/2020 17:57		0	0	0	0	0	0	0	0	0	0	0	0	0	0
1038	3	4	9	2d 06:58:05.55000	0d 00:18:56.65000	0.00024724	0.00091011	0.00078302	3.6941	C	1	29/08/2020 18:02		0	0	0	0	0	0	0	0	0	0	0	0	0	0
1039	3	4	9	2d 07:03:05.55000	0d 00:23:56.65000	0.0003125	0.0011513	0.00078332	3.6979	C	1	29/08/2020 18:07		0	0	0	0	0	0	0	0	0	0	0	0	0	0
1040	3	4	9	2d 07:08:05.55000	0d 00:28:56.65000	0.00037775	0.00139274	0.00078317	3.7017	C	1	29/08/2020 18:12		0	0	0	0	0	0	0	0	0	0	0	0	0	0
1041	3	4	9	2d 07:13:05.55000	0d 00:33:56.65000	0.00044301	0.00163443	0.00078294	3.7057	C	1	29/08/2020 18:17		0	0	0	0	0	0	0	0	0	0	0	0	0	0
1042	3	4	9	2d 07:18:05.55000	0d 00:38:56.65000	0.00050826	0.0018764	0.00078294	3.7102	C	1	29/08/2020 18:22		0	0	0	0	0	0	0	0	0	0	0	0	0	0
1043	3	4	9	2d 07:23:05.55000	0d 00:43:56.65000	0.00057352	0.00211864	0.00078325	3.7148	C	1	29/08/2020 18:27		0	0	0	0	0	0	0	0	0	0	0	0	0	0
1044	3	4	9	2d 07:28:05.55000	0d 00:48:56.65000	0.00063877	0.0023612	0.00078309	3.7191	C	1	29/08/2020 18:32		0	0	0	0	0	0	0	0	0	0	0	0	0	0
1045	3	4	9	2d 07:33:05.55000	0d 00:53:56.65000	0.00070403	0.00260406	0.00078294	3.7241	C	1	29/08/2020 18:37		0	0	0	0	0	0	0	0	0	0	0	0	0	0
1046	3	4	9	2d 07:38:05.55000	0d 00:58:56.65000	0.00076928	0.00284724	0.00078309	3.7292	C	1	29/08/2020 18:42		0	0	0	0	0	0	0	0	0	0	0	0	0	0
1047	3	4	9	2d 07:43:05.55000	0d 01:03:56.65000	0.00083454	0.00309075	0.00078309	3.7339	C	1	29/08/2020 18:47		0	0	0	0	0	0	0	0	0	0	0	0	0	0
1048	3	4	9	2d 07:48:05.55000	0d 01:08:56.65000	0.00089979	0.00333459	0.0007834	3.7392	C	1	29/08/2020 18:52		0	0	0	0	0	0	0	0	0	0	0	0	0	0
1049	3	4	9	2d 07:53:05.55000	0d 01:13:56.65000	0.00096505	0.00357876	0.00078309	3.7443	C	1	29/08/2020 18:57		0	0	0	0	0	0	0	0	0	0	0	0	0	0
1050	3	4	9	2d 07:58:05.55000	0d 01:18:56.65000	0.0010303	0.00382327	0.00078302	3.7496	C	1	29/08/2020 19:02		0	0	0	0	0	0	0	0	0	0	0	0	0	0
1051	3	4	9	2d 08:03:05.55000	0d 01:23:56.65000	0.00109556	0.00406811	0.00078302	3.7546	C	1	29/08/2020 19:07		0	0	0	0	0	0	0	0	0	0	0	0	0	0
1052	3	4	9	2d 08:08:05.55000	0d 01:28:56.65000	0.00116081	0.00431329	0.00078294	3.7598	C	1	29/08/2020 19:12		0	0	0	0	0	0	0	0	0	0	0	0	0	0
1053	3	4	9	2d 08:13:05.55000	0d 01:33:56.65000	0.00122607	0.0045588	0.00078294	3.7647	C	1	29/08/2020 19:17		0	0	0	0	0	0	0	0	0	0	0	0	0	0
1054	3	4	9	2d 08:18:05.55000	0d 01:38:56.65000	0.00129132	0.00480465	0.00078309	3.7702	C	1	29/08/2020 19:22		0	0	0	0	0	0	0	0	0	0	0	0	0	0
1055	3	4	9	2d 08:23:05.55000	0d 01:43:56.65000	0.00135658	0.00505086	0.00078302	3.7757	C	1	29/08/2020 19:27		0	0	0	0	0	0	0	0	0	0	0	0	0	0
1056	3	4	9	2d 08:28:05.55000	0d 01:48:56.65000	0.00142184	0.00529743	0.00078302	3.7815	C	1	29/08/2020 19:32		0	0	0	0	0	0	0	0	0	0	0	0	0	0
1057	3	4	9	2d 08:33:05.55000	0d 01:53:56.65000	0.00148709	0.00554439	0.00078317	3.7877	C	1	29/08/2020 19:37		0	0	0	0	0	0	0	0	0	0	0	0	0	0
1058	3	4	9	2d 08:38:05.55000	0d 01:58:56.65000	0.00155235	0.00579177	0.00078317	3.794	C	1	29/08/2020 19:42		0	0	0	0	0	0	0	0	0	0	0	0	0	0
1059	3	4	9	2d 08:43:05.55000	0d 02:03:56.65000	0.0016176	0.00603959	0.00078309	3.8016	C	1	29/08/2020 19:47		0	0	0	0	0	0	0	0	0	0	0	0	0	0
1060	3	4	9	2d 08:48:05.55000	0d 02:08:56.65000	0.00168286	0.0062879	0.00078286	3.8093	C	1	29/08/2020 19:52		0	0	0	0	0	0	0	0	0	0	0	0	0	0
1061	3	4	9	2d 08:53:05.55000	0d 02:13:56.65000	0.00174811	0.00653675	0.00078294	3.8178	C	1	29/08/2020 19:57		0	0	0	0	0	0	0	0	0	0	0	0	0	0
1062	3	4	9	2d 08:58:05.55000	0d 02:18:56.65000	0.00181337	0.00678619	0.00078302	3.8271	C	1	29/08/2020 20:02		0	0	0	0	0	0	0	0	0	0	0	0	0	0
1063	3	4	9	2d 09:02:45.96000	0d 02:23:37.06000	0.00187436	0.00701992	0.00078286	3.8372	C	5	29/08/2020 20:07		0	0	0	0	0	0	0	0	0	0	0	0	0	0
1064	3	4	9	2d 09:07:11.06000	0d 02:28:02.16000	0.00193202	0.00724147	0.00078302	3.8473	C	5	29/08/2020 20:11		0	0	0	0	0	0	0	0	0	0	0	0	0	0
1065	3	4	9	2d 09:11:14.24000	0d 02:32:05.34000	0.00198492	0.00744524	0.00078309	3.8575	C	5	29/08/2020 20:15		0	0	0	0	0	0	0	0	0	0	0	0	0	0
1066	3	4	9	2d 09:15:08.27000	0d 02:35:59.37000	0.00203583	0.00764185	0.00078309	3.8676	C	5	29/08/2020 20:19		0	0	0	0	0	0	0	0	0	0	0	0	0	0
1067	3	4	9	2d 09:18:43.99000	0d 02:39:35.09000	0.00208275	0.00782356	0.00078332	3.8776	C	5	29/08/2020 20:23		0	0	0	0	0	0	0	0	0	0	0	0	0	0
1068	3	4	9	2d 09:22:08.80000	0d 02:42:59.90000	0.0021273	0.00799654	0.00078309	3.8877	C	5	29/08/2020 20:26		0	0	0	0	0	0	0	0	0	0	0	0	0	0
1069	3	4	9	2d 09:25:24.50000	0d 02:46:15.60000	0.00216987	0.00816224	0.00078294	3.8978	C	5	29/08/2020 20:30		0	0	0	0	0	0	0	0	0	0	0	0	0	0
1070	3	4	9	2d 09:28:37.12000	0d 02:49:28.22000	0.00221176	0.00832576	0.00078302	3.908	C	5	29/08/2020 20:33		0	0	0	0	0	0	0	0	0	0	0	0	0	0
1071	3	4	9	2d 09:31:46.97000	0d 02:52:38.07000	0.00225306	0.00848734	0.00078317	3.9181	C	5	29/08/2020 20:36		0	0	0	0	0	0	0	0	0	0	0	0	0	0
1072	3	4	9	2d 09:34:49.17000	0d 02:55:40.27000	0.00229269	0.00864282	0.00078302	3.9281	C	5	29/08/2020 20:39		0	0	0	0	0	0	0	0	0	0	0	0	0	0
1073	3	4	9	2d 09:37:47.05000	0d 02:58:38.15000	0.00233138	0.008795	0.00078325	3.9382	C	5	29/08/2020 20:42		0	0	0	0	0	0	0	0	0	0	0	0	0	0
1074	3	4	9	2d 09:40:41.95000	0d 03:01:33.05000	0.00236943	0.00894501	0.00078294	3.9483	C	5	29/08/2020 20:45		0	0	0	0	0	0	0	0	0	0	0	0	0	0
1075	3	4	9	2d 09:43:38.52000	0d 03:04:29.62000	0.00240784	0.00909685	0.00078302	3.9583	C	5	29/08/2020 20:48		0	0	0	0	0	0	0	0	0	0	0	0	0	0
1076	3	4	9	2d 09:46:29.09000	0d 03:07:20.19000	0.00244494	0.0092439	0.00078294	3.9684	C	5	29/08/2020 20:51		0	0	0	0	0	0	0	0	0	0	0	0	0	0
1077	3	4	9	2d 09:49:18.30000	0d 03:10:09.40000	0.00248174	0.00939014	0.00078309	3.9785	C	5	29/08/2020 20:53		0	0	0	0	0	0	0	0	0	0	0	0	0	0
1078	3	4	9	2d 09:52:08.89000	0d 03:12:59.99000	0.00251885	0.00953796	0.00078325	3.9886	C	5	29/08/2020 20:56		0	0	0	0	0	0	0	0	0	0	0	0	0	0
1079	3	4	9	2d 09:54:56.20000	0d 03:15:47.30000	0.00255524	0.00968329	0.00078302	3.9986	C	5	29/08/2020 20:59		0	0	0	0	0	0	0	0	0	0	0	0	0	0
1080	3	4	9	2d 09:57:42.79000	0d 03:18:33.89000	0.00259148	0.00982837	0.00078309	4.0087	C	5	29/08/2020 21:02		0	0	0	0	0	0	0	0	0	0	0	0	0	0
1081	3	4	9	2d 10:00:26.75000	0d 03:21:17.85000	0.00262714	0.00997151	0.00078317	4.0188	C	5	29/08/2020 21:05		0	0	0	0	0	0	0	0	0	0	0	0	0	0
1082	3	4	9	2d 10:03:11.85000	0d 03:24:02.95000	0.00266305	0.010116	0.00078317	4.029	C	5	29/08/2020 21:07		0	0	0	0	0	0	0	0	0	0	0	0	0	0
1083	3	4	9	2d 10:05:57.04000	0d 03:26:48.14000	0.00269899	0.010261	0.00078294	4.0391	C	5	29/08/2020 21:10		0	0	0	0	0	0	0	0	0	0	0	0	0	0
1084	3	4	9	2d 10:08:36.75000	0d 03:29:27.85000	0.00273373	0.0104014	0.00078332	4.0491	C	5	29/08/2020 21:13		0	0	0	0	0	0	0	0	0	0	0	0	0	0
1085	3	4	9	2d 10:11:15.38000	0d 03:32:06.48000	0.00276823	0.0105413	0.00078309	4.0592	C	5	29/08/2020 21:15		0	0	0	0	0	0	0	0	0	0	0	0	0	0
1086	3	4	9	2d 10:13:51.56000	0d 03:34:42.66000	0.0028022	0.0106794	0.00078302	4.0693	C	5	29/08/2020 21:18		0	0	0	0	0	0	0	0	0	0	0	0	0	0
1087	3	4	9	2d 10:16:26.58000	0d 03:37:17.68000	0.00283592	0.0108168	0.00078294	4.0793	C	5	29/08/2020 21:21		0	0	0	0	0	0	0	0	0	0	0	0	0	0
1088	3	4	9	2d 10:18:58.72000	0d 03:39:49.82000	0.00286902	0.010952	0.00078309	4.0894	C	5	29/08/2020 21:23		0	0	0	0	0	0	0	0	0	0	0	0	0	0
1089	3	4	9	2d 10:21:27.75000	0d 03:42:18.85000	0.00290143	0.0110847	0.00078294	4.0995	C	5	29/08/2020 21:26		0	0	0	0	0	0	0	0	0	0	0	0	0	0
1090	3	4	9	2d 10:23:56.62000	0d 03:44:47.72000	0.00293381	0.0112176	0.00078286	4.1096	C	5	29/08/2020 21:28		0	0	0	0	0	0	0	0	0	0	0	0	0	0
1091	3	4	9	2d 10:26:24.14000	0d 03:47:15.24000	0.0029659	0.0113496	0.00078317	4.1196	C	5	29/08/2020 21:31		0	0	0	0	0	0	0	0	0	0	0	0	0	0
1092	3	4	9	2d 10:28:49.07000	0d 03:49:40.17000	0.00299743	0.0114797	0.00078309	4.1297	C	5	29/08/2020 21:33		0	0	0	0	0	0	0	0	0	0	0	0	0	0
1093	3	4	9	2d 10:31:11.33000	0d 03:52:02.43000	0.00302837	0.0116076	0.00078286	4.1398	C	5	29/08/2020 21:35		0	0	0	0	0	0	0	0	0	0	0	0	0	0
1094	3	4	9	2d 10:33:32.34000	0d 03:54:23.44000	0.00305904	0.0117347	0.00078317	4.15	C	5	29/08/2020 21:38		0	0	0	0	0	0	0	0	0	0	0	0	0	0
1095	3	4	9	2d 10:35:55.23000	0d 03:56:46.33000	0.00309012	0.0118639	0.00078294	4.1601	C	5	29/08/2020 21:40		0	0	0	0	0	0	0	0	0	0	0	0	0	0
1096	3	4	9	2d 10:38:14.48000	0d 03:59:05.58000	0.00312041	0.01199	0.00078286	4.1701	C	5	29/08/2020 21:42		0	0	0	0	0	0	0	0	0	0	0	0	0	0
1097	3	4	9	2d 10:40:33.78000	0d 04:01:24.88000	0.00315071	0.0121165	0.00078302	4.1802	C	5	29/08/2020 21:45		0	0	0	0	0	0	0	0	0	0	0	0	0	0
1098	3	4	9	2d 10:42:50.01000	0d 04:03:41.11000	0.00318035	0.0122405	0.00078317	4.1903	C	5	29/08/2020 21:47		0	0	0	0	0	0	0	0	0	0	0	0	0	0
1099	3	4	9	2d 10:44:59.51000	0d 04:05:50.61000	0.00320851	0.0123587	0.00078317	4.2	C	133	29/08/2020 21:49		0	0	0	0	0	0	0	0	0	0	0	0	0	0
1100	3	4	10	2d 10:44:59.52000	0d 00:00:00.01000	0.00320851	0.0123587	0.0008323	4.2002	C	0	29/08/2020 21:49		0	0	0	0	0	0	0	0	0	0	0	0	0	0
1101	3	4	10	2d 10:45:13.77000	0d 00:00:14.26000	0.00321162	0.0123718	0.00073228	4.2005	C	4	29/08/2020 21:49		0	0	0	0	0	0	0	0	0	0	0	0	0	0
1102	3	4	10	2d 10:45:28.79000	0d 00:00:29.28000	0.00321446	0.0123837	0.00063226	4.2002	C	4	29/08/2020 21:50		0	0	0	0	0	0	0	0	0	0	0	0	0	0
1103	3	4	10	2d 10:45:50.34000	0d 00:00:50.83000	0.00321793	0.0123983	0.00053223	4.2	C	4	29/08/2020 21:50		0	0	0	0	0	0	0	0	0	0	0	0	0	0
1104	3	4	10	2d 10:46:19.75000	0d 00:01:20.24000	0.00322186	0.0124148	0.00043221	4.2002	C	4	29/08/2020 21:50		0	0	0	0	0	0	0	0	0	0	0	0	0	0
1105	3	4	10	2d 10:46:59.95000	0d 00:02:00.44000	0.00322611	0.0124326	0.00033219	4.2002	C	4	29/08/2020 21:51		0	0	0	0	0	0	0	0	0	0	0	0	0	0
1106	3	4	10	2d 10:48:00.91000	0d 00:03:01.40000	0.00323083	0.0124524	0.00023209	4.2	C	4	29/08/2020 21:52		0	0	0	0	0	0	0	0	0	0	0	0	0	0
1107	3	4	10	2d 10:50:00.33000	0d 00:05:00.82000	0.00323664	0.0124768	0.00013199	4.2	C	4	29/08/2020 21:54		0	0	0	0	0	0	0	0	0	0	0	0	0	0
1108	3	4	10	2d 10:52:33.25000	0d 00:07:33.74000	0.00324096	0.012495	0.0000782	4.1999	C	132	29/08/2020 21:57		0	0	0	0	0	0	0	0	0	0	0	0	0	0
1109	3	4	11	2d 10:52:33.26000	0d 00:00:00.01000	0	0	0	4.1994	R	0	29/08/2020 21:57		0	0	0	0	0	0	0	0	0	0	0	0	0	0
1110	3	4	11	2d 10:52:35.26000	0d 00:00:02.01000	0	0	0	4.1991	R	1	29/08/2020 21:57		0	0	0	0	0	0	0	0	0	0	0	0	0	0
1111	3	4	11	2d 10:52:37.26000	0d 00:00:04.01000	0	0	0	4.199	R	1	29/08/2020 21:57		0	0	0	0	0	0	0	0	0	0	0	0	0	0
1112	3	4	11	2d 10:52:39.26000	0d 00:00:06.01000	0	0	0	4.1988	R	1	29/08/2020 21:57		0	0	0	0	0	0	0	0	0	0	0	0	0	0
1113	3	4	11	2d 10:52:41.26000	0d 00:00:08.01000	0	0	0	4.199	R	1	29/08/2020 21:57		0	0	0	0	0	0	0	0	0	0	0	0	0	0
1114	3	4	11	2d 10:52:43.25000	0d 00:00:10.00000	0	0	0	4.1988	R	129	29/08/2020 21:57		0	0	0	0	0	0	0	0	0	0	0	0	0	0
1115	3	4	12	2d 10:52:43.28000	0d 00:00:00.03000	0.00000001	0.00000003	0.00078553	4.1932	D	0	29/08/2020 21:57		0	0	0	0	0	0	0	0	0	0	0	0	0	0
1116	3	4	12	2d 10:53:33.29000	0d 00:00:50.04000	0.00001088	0.00004557	0.00078286	4.183	D	5	29/08/2020 21:58		0	0	0	0	0	0	0	0	0	0	0	0	0	0
1117	3	4	12	2d 10:55:23.81000	0d 00:02:40.56000	0.00003492	0.00014601	0.00078286	4.1729	D	5	29/08/2020 22:00		0	0	0	0	0	0	0	0	0	0	0	0	0	0
1118	3	4	12	2d 10:57:21.14000	0d 00:04:37.89000	0.00006045	0.00025238	0.00078302	4.1628	D	5	29/08/2020 22:02		0	0	0	0	0	0	0	0	0	0	0	0	0	0
1119	3	4	12	2d 10:59:22.44000	0d 00:06:39.19000	0.00008683	0.00036209	0.00078286	4.1527	D	5	29/08/2020 22:04		0	0	0	0	0	0	0	0	0	0	0	0	0	0
1120	3	4	12	2d 11:01:27.42000	0d 00:08:44.17000	0.00011402	0.00047485	0.00078309	4.1427	D	5	29/08/2020 22:06		0	0	0	0	0	0	0	0	0	0	0	0	0	0
1121	3	4	12	2d 11:03:34.67000	0d 00:10:51.42000	0.00014169	0.00058938	0.00078317	4.1326	D	5	29/08/2020 22:08		0	0	0	0	0	0	0	0	0	0	0	0	0	0
1122	3	4	12	2d 11:05:42.29000	0d 00:12:59.04000	0.00016945	0.00070396	0.00078294	4.1225	D	5	29/08/2020 22:10		0	0	0	0	0	0	0	0	0	0	0	0	0	0
1123	3	4	12	2d 11:07:52.98000	0d 00:15:09.73000	0.00019788	0.00082101	0.00078309	4.1125	D	5	29/08/2020 22:12		0	0	0	0	0	0	0	0	0	0	0	0	0	0
1124	3	4	12	2d 11:10:05.79000	0d 00:17:22.54000	0.00022677	0.00093967	0.00078309	4.1024	D	5	29/08/2020 22:14		0	0	0	0	0	0	0	0	0	0	0	0	0	0
1125	3	4	12	2d 11:12:21.66000	0d 00:19:38.41000	0.00025632	0.00106077	0.00078302	4.0923	D	5	29/08/2020 22:17		0	0	0	0	0	0	0	0	0	0	0	0	0	0
1126	3	4	12	2d 11:14:38.07000	0d 00:21:54.82000	0.000286	0.00118205	0.00078294	4.0822	D	5	29/08/2020 22:19		0	0	0	0	0	0	0	0	0	0	0	0	0	0
1127	3	4	12	2d 11:16:57.61000	0d 00:24:14.36000	0.00031635	0.0013058	0.00078286	4.0722	D	5	29/08/2020 22:21		0	0	0	0	0	0	0	0	0	0	0	0	0	0
1128	3	4	12	2d 11:19:19.43000	0d 00:26:36.18000	0.0003472	0.00143127	0.00078317	4.062	D	5	29/08/2020 22:23		0	0	0	0	0	0	0	0	0	0	0	0	0	0
1129	3	4	12	2d 11:21:45.28000	0d 00:29:02.03000	0.00037892	0.00155998	0.00078302	4.0519	D	5	29/08/2020 22:26		0	0	0	0	0	0	0	0	0	0	0	0	0	0
1130	3	4	12	2d 11:24:12.73000	0d 00:31:29.48000	0.00041099	0.00168978	0.00078309	4.0418	D	5	29/08/2020 22:28		0	0	0	0	0	0	0	0	0	0	0	0	0	0
1131	3	4	12	2d 11:26:41.27000	0d 00:33:58.02000	0.0004433	0.00182021	0.00078317	4.0317	D	5	29/08/2020 22:31		0	0	0	0	0	0	0	0	0	0	0	0	0	0
1132	3	4	12	2d 11:29:11.56000	0d 00:36:28.31000	0.000476	0.00195185	0.00078317	4.0215	D	5	29/08/2020 22:33		0	0	0	0	0	0	0	0	0	0	0	0	0	0
1133	3	4	12	2d 11:31:46.78000	0d 00:39:03.53000	0.00050976	0.00208746	0.00078309	4.0114	D	5	29/08/2020 22:36		0	0	0	0	0	0	0	0	0	0	0	0	0	0
1134	3	4	12	2d 11:34:20.49000	0d 00:41:37.24000	0.00054319	0.00222142	0.00078332	4.0012	D	5	29/08/2020 22:38		0	0	0	0	0	0	0	0	0	0	0	0	0	0
1135	3	4	12	2d 11:36:59.66000	0d 00:44:16.41000	0.00057782	0.00235979	0.00078317	3.9911	D	5	29/08/2020 22:41		0	0	0	0	0	0	0	0	0	0	0	0	0	0
1136	3	4	12	2d 11:39:38.67000	0d 00:46:55.42000	0.0006124	0.00249766	0.00078317	3.9811	D	5	29/08/2020 22:44		0	0	0	0	0	0	0	0	0	0	0	0	0	0
1137	3	4	12	2d 11:42:17.77000	0d 00:49:34.52000	0.00064701	0.00263526	0.00078317	3.971	D	5	29/08/2020 22:46		0	0	0	0	0	0	0	0	0	0	0	0	0	0
1138	3	4	12	2d 11:44:58.87000	0d 00:52:15.62000	0.00068205	0.00277425	0.00078309	3.9609	D	5	29/08/2020 22:49		0	0	0	0	0	0	0	0	0	0	0	0	0	0
1139	3	4	12	2d 11:47:39.03000	0d 00:54:55.78000	0.00071689	0.00291206	0.00078309	3.9509	D	5	29/08/2020 22:52		0	0	0	0	0	0	0	0	0	0	0	0	0	0
1140	3	4	12	2d 11:50:23.25000	0d 00:57:40.00000	0.00075261	0.00305302	0.00078325	3.9406	D	5	29/08/2020 22:55		0	0	0	0	0	0	0	0	0	0	0	0	0	0
1141	3	4	12	2d 11:53:11.89000	0d 01:00:28.64000	0.00078929	0.00319739	0.00078332	3.9304	D	5	29/08/2020 22:57		0	0	0	0	0	0	0	0	0	0	0	0	0	0
1142	3	4	12	2d 11:56:01.48000	0d 01:03:18.23000	0.00082618	0.0033422	0.00078309	3.9203	D	5	29/08/2020 23:00		0	0	0	0	0	0	0	0	0	0	0	0	0	0
1143	3	4	12	2d 11:58:50.70000	0d 01:06:07.45000	0.00086299	0.00348632	0.00078302	3.9103	D	5	29/08/2020 23:03		0	0	0	0	0	0	0	0	0	0	0	0	0	0
1144	3	4	12	2d 12:01:41.16000	0d 01:08:57.91000	0.00090007	0.00363112	0.00078309	3.9002	D	5	29/08/2020 23:06		0	0	0	0	0	0	0	0	0	0	0	0	0	0
1145	3	4	12	2d 12:04:37.62000	0d 01:11:54.37000	0.00093845	0.00378064	0.00078309	3.8901	D	5	29/08/2020 23:09		0	0	0	0	0	0	0	0	0	0	0	0	0	0
1146	3	4	12	2d 12:07:35.02000	0d 01:14:51.77000	0.00097704	0.00393056	0.00078286	3.8801	D	5	29/08/2020 23:12		0	0	0	0	0	0	0	0	0	0	0	0	0	0
1147	3	4	12	2d 12:10:38.38000	0d 01:17:55.13000	0.00101692	0.00408512	0.00078325	3.8698	D	5	29/08/2020 23:15		0	0	0	0	0	0	0	0	0	0	0	0	0	0
1148	3	4	12	2d 12:13:49.37000	0d 01:21:06.12000	0.00105847	0.00424568	0.00078294	3.8598	D	5	29/08/2020 23:18		0	0	0	0	0	0	0	0	0	0	0	0	0	0
1149	3	4	12	2d 12:17:04.82000	0d 01:24:21.57000	0.00110098	0.00440956	0.00078309	3.8497	D	5	29/08/2020 23:21		0	0	0	0	0	0	0	0	0	0	0	0	0	0
1150	3	4	12	2d 12:20:27.59000	0d 01:27:44.34000	0.00114509	0.00457914	0.00078294	3.8396	D	5	29/08/2020 23:25		0	0	0	0	0	0	0	0	0	0	0	0	0	0
1151	3	4	12	2d 12:24:01.38000	0d 01:31:18.13000	0.00119159	0.00475747	0.00078317	3.8296	D	5	29/08/2020 23:28		0	0	0	0	0	0	0	0	0	0	0	0	0	0
1152	3	4	12	2d 12:27:50.83000	0d 01:35:07.58000	0.0012415	0.00494835	0.00078325	3.8195	D	5	29/08/2020 23:32		0	0	0	0	0	0	0	0	0	0	0	0	0	0
1153	3	4	12	2d 12:31:49.91000	0d 01:39:06.66000	0.0012935	0.00514672	0.00078294	3.8094	D	5	29/08/2020 23:36		0	0	0	0	0	0	0	0	0	0	0	0	0	0
1154	3	4	12	2d 12:36:10.01000	0d 01:43:26.76000	0.00135008	0.00536196	0.00078309	3.7993	D	5	29/08/2020 23:40		0	0	0	0	0	0	0	0	0	0	0	0	0	0
1155	3	4	12	2d 12:40:47.87000	0d 01:48:04.62000	0.00141052	0.00559129	0.00078302	3.7893	D	5	29/08/2020 23:45		0	0	0	0	0	0	0	0	0	0	0	0	0	0
1156	3	4	12	2d 12:45:47.87000	0d 01:53:04.62000	0.00147577	0.00583825	0.00078294	3.7797	D	1	29/08/2020 23:50		0	0	0	0	0	0	0	0	0	0	0	0	0	0
1157	3	4	12	2d 12:50:47.87000	0d 01:58:04.62000	0.00154103	0.0060846	0.00078309	3.771	D	1	29/08/2020 23:55		0	0	0	0	0	0	0	0	0	0	0	0	0	0
1158	3	4	12	2d 12:55:47.87000	0d 02:03:04.62000	0.00160628	0.0063304	0.00078302	3.7626	D	1	30/08/2020 00:00		0	0	0	0	0	0	0	0	0	0	0	0	0	0
1159	3	4	12	2d 13:00:47.87000	0d 02:08:04.62000	0.00167154	0.00657568	0.00078302	3.7551	D	1	30/08/2020 00:05		0	0	0	0	0	0	0	0	0	0	0	0	0	0
1160	3	4	12	2d 13:05:47.87000	0d 02:13:04.62000	0.00173679	0.00682049	0.00078309	3.7479	D	1	30/08/2020 00:10		0	0	0	0	0	0	0	0	0	0	0	0	0	0
1161	3	4	12	2d 13:10:47.87000	0d 02:18:04.62000	0.00180205	0.00706485	0.00078325	3.7412	D	1	30/08/2020 00:15		0	0	0	0	0	0	0	0	0	0	0	0	0	0
1162	3	4	12	2d 13:15:47.87000	0d 02:23:04.62000	0.0018673	0.00730877	0.00078286	3.7346	D	1	30/08/2020 00:20		0	0	0	0	0	0	0	0	0	0	0	0	0	0
1163	3	4	12	2d 13:20:47.87000	0d 02:28:04.62000	0.00193256	0.00755228	0.00078302	3.7284	D	1	30/08/2020 00:25		0	0	0	0	0	0	0	0	0	0	0	0	0	0
1164	3	4	12	2d 13:25:47.87000	0d 02:33:04.62000	0.00199781	0.00779537	0.00078302	3.722	D	1	30/08/2020 00:30		0	0	0	0	0	0	0	0	0	0	0	0	0	0
1165	3	4	12	2d 13:30:47.87000	0d 02:38:04.62000	0.00206307	0.00803804	0.00078302	3.7157	D	1	30/08/2020 00:35		0	0	0	0	0	0	0	0	0	0	0	0	0	0
1166	3	4	12	2d 13:35:47.87000	0d 02:43:04.62000	0.00212833	0.00828029	0.00078317	3.709	D	1	30/08/2020 00:40		0	0	0	0	0	0	0	0	0	0	0	0	0	0
1167	3	4	12	2d 13:40:47.87000	0d 02:48:04.62000	0.00219358	0.00852211	0.00078317	3.7021	D	1	30/08/2020 00:45		0	0	0	0	0	0	0	0	0	0	0	0	0	0
1168	3	4	12	2d 13:45:47.87000	0d 02:53:04.62000	0.00225884	0.0087635	0.00078286	3.6956	D	1	30/08/2020 00:50		0	0	0	0	0	0	0	0	0	0	0	0	0	0
1169	3	4	12	2d 13:50:47.87000	0d 02:58:04.62000	0.00232409	0.00900442	0.00078309	3.6881	D	1	30/08/2020 00:55		0	0	0	0	0	0	0	0	0	0	0	0	0	0
1170	3	4	12	2d 13:55:47.87000	0d 03:03:04.62000	0.00238935	0.00924485	0.00078317	3.6805	D	1	30/08/2020 01:00		0	0	0	0	0	0	0	0	0	0	0	0	0	0
1171	3	4	12	2d 14:00:47.87000	0d 03:08:04.62000	0.0024546	0.00948476	0.00078325	3.6724	D	1	30/08/2020 01:05		0	0	0	0	0	0	0	0	0	0	0	0	0	0
1172	3	4	12	2d 14:05:47.87000	0d 03:13:04.62000	0.00251986	0.00972413	0.00078332	3.6637	D	1	30/08/2020 01:10		0	0	0	0	0	0	0	0	0	0	0	0	0	0
1173	3	4	12	2d 14:10:47.87000	0d 03:18:04.62000	0.00258511	0.00996291	0.00078309	3.6541	D	1	30/08/2020 01:15		0	0	0	0	0	0	0	0	0	0	0	0	0	0
1174	3	4	12	2d 14:15:40.34000	0d 03:22:57.09000	0.00264873	0.0101951	0.00078294	3.644	D	5	30/08/2020 01:20		0	0	0	0	0	0	0	0	0	0	0	0	0	0
1175	3	4	12	2d 14:20:05.29000	0d 03:27:22.04000	0.00270636	0.0104048	0.00078294	3.6339	D	5	30/08/2020 01:24		0	0	0	0	0	0	0	0	0	0	0	0	0	0
1176	3	4	12	2d 14:24:00.31000	0d 03:31:17.06000	0.00275748	0.0105903	0.00078294	3.6239	D	5	30/08/2020 01:28		0	0	0	0	0	0	0	0	0	0	0	0	0	0
1177	3	4	12	2d 14:27:30.39000	0d 03:34:47.14000	0.00280318	0.0107557	0.00078294	3.6138	D	5	30/08/2020 01:32		0	0	0	0	0	0	0	0	0	0	0	0	0	0
1178	3	4	12	2d 14:30:30.76000	0d 03:37:47.51000	0.00284241	0.0108973	0.00078302	3.6037	D	5	30/08/2020 01:35		0	0	0	0	0	0	0	0	0	0	0	0	0	0
1179	3	4	12	2d 14:33:08.05000	0d 03:40:24.80000	0.00287662	0.0110204	0.00078309	3.5935	D	5	30/08/2020 01:37		0	0	0	0	0	0	0	0	0	0	0	0	0	0
1180	3	4	12	2d 14:35:24.07000	0d 03:42:40.82000	0.00290621	0.0111266	0.00078302	3.5834	D	5	30/08/2020 01:40		0	0	0	0	0	0	0	0	0	0	0	0	0	0
1181	3	4	12	2d 14:37:14.99000	0d 03:44:31.74000	0.00293034	0.011213	0.00078302	3.5732	D	5	30/08/2020 01:41		0	0	0	0	0	0	0	0	0	0	0	0	0	0
1182	3	4	12	2d 14:38:50.56000	0d 03:46:07.31000	0.00295113	0.0112871	0.00078286	3.5631	D	5	30/08/2020 01:43		0	0	0	0	0	0	0	0	0	0	0	0	0	0
1183	3	4	12	2d 14:40:09.96000	0d 03:47:26.71000	0.0029684	0.0113486	0.00078309	3.5531	D	5	30/08/2020 01:44		0	0	0	0	0	0	0	0	0	0	0	0	0	0
1184	3	4	12	2d 14:41:18.54000	0d 03:48:35.29000	0.00298331	0.0114015	0.00078317	3.543	D	5	30/08/2020 01:45		0	0	0	0	0	0	0	0	0	0	0	0	0	0
1185	3	4	12	2d 14:42:19.63000	0d 03:49:36.38000	0.0029966	0.0114485	0.00078294	3.5329	D	5	30/08/2020 01:46		0	0	0	0	0	0	0	0	0	0	0	0	0	0
1186	3	4	12	2d 14:43:09.57000	0d 03:50:26.32000	0.00300747	0.0114869	0.00078302	3.5227	D	5	30/08/2020 01:47		0	0	0	0	0	0	0	0	0	0	0	0	0	0
1187	3	4	12	2d 14:43:56.32000	0d 03:51:13.07000	0.00301763	0.0115226	0.00078325	3.5126	D	5	30/08/2020 01:48		0	0	0	0	0	0	0	0	0	0	0	0	0	0
1188	3	4	12	2d 14:44:35.14000	0d 03:51:51.89000	0.00302608	0.0115523	0.00078294	3.5026	D	5	30/08/2020 01:49		0	0	0	0	0	0	0	0	0	0	0	0	0	0
1189	3	4	12	2d 14:45:10.43000	0d 03:52:27.18000	0.00303375	0.0115791	0.00078309	3.4925	D	5	30/08/2020 01:49		0	0	0	0	0	0	0	0	0	0	0	0	0	0
1190	3	4	12	2d 14:45:40.88000	0d 03:52:57.63000	0.00304038	0.0116022	0.00078317	3.4824	D	5	30/08/2020 01:50		0	0	0	0	0	0	0	0	0	0	0	0	0	0
1191	3	4	12	2d 14:46:07.64000	0d 03:53:24.39000	0.0030462	0.0116224	0.00078309	3.4722	D	5	30/08/2020 01:50		0	0	0	0	0	0	0	0	0	0	0	0	0	0
1192	3	4	12	2d 14:46:29.38000	0d 03:53:46.13000	0.00305093	0.0116388	0.00078294	3.4621	D	5	30/08/2020 01:51		0	0	0	0	0	0	0	0	0	0	0	0	0	0
1193	3	4	12	2d 14:46:51.77000	0d 03:54:08.52000	0.0030558	0.0116557	0.00078302	3.452	D	5	30/08/2020 01:51		0	0	0	0	0	0	0	0	0	0	0	0	0	0
1194	3	4	12	2d 14:47:09.89000	0d 03:54:26.64000	0.00305974	0.0116693	0.00078317	3.442	D	5	30/08/2020 01:51		0	0	0	0	0	0	0	0	0	0	0	0	0	0
1195	3	4	12	2d 14:47:26.02000	0d 03:54:42.77000	0.00306325	0.0116813	0.00078309	3.4319	D	5	30/08/2020 01:52		0	0	0	0	0	0	0	0	0	0	0	0	0	0
1196	3	4	12	2d 14:47:41.43000	0d 03:54:58.18000	0.0030666	0.0116928	0.00078294	3.4217	D	5	30/08/2020 01:52		0	0	0	0	0	0	0	0	0	0	0	0	0	0
1197	3	4	12	2d 14:47:56.57000	0d 03:55:13.32000	0.00306989	0.0117041	0.00078302	3.4116	D	5	30/08/2020 01:52		0	0	0	0	0	0	0	0	0	0	0	0	0	0
1198	3	4	12	2d 14:48:08.34000	0d 03:55:25.09000	0.00307245	0.0117128	0.00078309	3.4015	D	5	30/08/2020 01:52		0	0	0	0	0	0	0	0	0	0	0	0	0	0
1199	3	4	12	2d 14:48:21.79000	0d 03:55:38.54000	0.00307538	0.0117227	0.00078347	3.3915	D	5	30/08/2020 01:53		0	0	0	0	0	0	0	0	0	0	0	0	0	0
1200	3	4	12	2d 14:48:32.84000	0d 03:55:49.59000	0.00307778	0.0117309	0.00078309	3.3811	D	5	30/08/2020 01:53		0	0	0	0	0	0	0	0	0	0	0	0	0	0
1201	3	4	12	2d 14:48:43.96000	0d 03:56:00.71000	0.0030802	0.011739	0.00078317	3.371	D	5	30/08/2020 01:53		0	0	0	0	0	0	0	0	0	0	0	0	0	0
1202	3	4	12	2d 14:48:54.55000	0d 03:56:11.30000	0.0030825	0.0117468	0.00078302	3.3608	D	5	30/08/2020 01:53		0	0	0	0	0	0	0	0	0	0	0	0	0	0
1203	3	4	12	2d 14:49:05.89000	0d 03:56:22.64000	0.00308497	0.0117551	0.00078317	3.3507	D	5	30/08/2020 01:53		0	0	0	0	0	0	0	0	0	0	0	0	0	0
1204	3	4	12	2d 14:49:17.08000	0d 03:56:33.83000	0.00308741	0.0117632	0.00078309	3.3407	D	5	30/08/2020 01:53		0	0	0	0	0	0	0	0	0	0	0	0	0	0
1205	3	4	12	2d 14:49:27.27000	0d 03:56:44.02000	0.00308962	0.0117706	0.00078309	3.3306	D	5	30/08/2020 01:54		0	0	0	0	0	0	0	0	0	0	0	0	0	0
1206	3	4	12	2d 14:49:38.03000	0d 03:56:54.78000	0.00309196	0.0117784	0.00078302	3.3205	D	5	30/08/2020 01:54		0	0	0	0	0	0	0	0	0	0	0	0	0	0
1207	3	4	12	2d 14:49:52.67000	0d 03:57:09.42000	0.00309515	0.0117889	0.00078309	3.3101	D	5	30/08/2020 01:54		0	0	0	0	0	0	0	0	0	0	0	0	0	0
1208	3	4	12	2d 14:50:08.46000	0d 03:57:25.21000	0.00309858	0.0118003	0.00078294	3.2998	D	5	30/08/2020 01:54		0	0	0	0	0	0	0	0	0	0	0	0	0	0
1209	3	4	12	2d 14:50:27.48000	0d 03:57:44.23000	0.00310272	0.0118139	0.00078309	3.2897	D	5	30/08/2020 01:55		0	0	0	0	0	0	0	0	0	0	0	0	0	0
1210	3	4	12	2d 14:50:48.30000	0d 03:58:05.05000	0.00310725	0.0118288	0.00078332	3.2796	D	5	30/08/2020 01:55		0	0	0	0	0	0	0	0	0	0	0	0	0	0
1211	3	4	12	2d 14:51:11.88000	0d 03:58:28.63000	0.00311238	0.0118456	0.00078286	3.2694	D	5	30/08/2020 01:55		0	0	0	0	0	0	0	0	0	0	0	0	0	0
1212	3	4	12	2d 14:51:40.62000	0d 03:58:57.37000	0.00311863	0.011866	0.00078309	3.2592	D	5	30/08/2020 01:56		0	0	0	0	0	0	0	0	0	0	0	0	0	0
1213	3	4	12	2d 14:52:17.77000	0d 03:59:34.52000	0.00312671	0.0118923	0.00078286	3.249	D	5	30/08/2020 01:56		0	0	0	0	0	0	0	0	0	0	0	0	0	0
1214	3	4	12	2d 14:52:47.62000	0d 04:00:04.37000	0.0031332	0.0119134	0.00078317	3.2389	D	5	30/08/2020 01:57		0	0	0	0	0	0	0	0	0	0	0	0	0	0
1215	3	4	12	2d 14:53:16.95000	0d 04:00:33.70000	0.00313958	0.011934	0.00078317	3.2288	D	5	30/08/2020 01:57		0	0	0	0	0	0	0	0	0	0	0	0	0	0
1216	3	4	12	2d 14:53:40.18000	0d 04:00:56.93000	0.00314463	0.0119503	0.00078325	3.2187	D	5	30/08/2020 01:58		0	0	0	0	0	0	0	0	0	0	0	0	0	0
1217	3	4	12	2d 14:54:01.00000	0d 04:01:17.75000	0.00314916	0.0119648	0.00078325	3.2087	D	5	30/08/2020 01:58		0	0	0	0	0	0	0	0	0	0	0	0	0	0
1218	3	4	12	2d 14:54:17.73000	0d 04:01:34.48000	0.0031528	0.0119765	0.00078325	3.1986	D	5	30/08/2020 01:58		0	0	0	0	0	0	0	0	0	0	0	0	0	0
1219	3	4	12	2d 14:54:33.10000	0d 04:01:49.85000	0.00315615	0.0119872	0.00078302	3.1884	D	5	30/08/2020 01:59		0	0	0	0	0	0	0	0	0	0	0	0	0	0
1220	3	4	12	2d 14:54:46.57000	0d 04:02:03.32000	0.00315908	0.0119965	0.00078309	3.1783	D	5	30/08/2020 01:59		0	0	0	0	0	0	0	0	0	0	0	0	0	0
1221	3	4	12	2d 14:55:00.60000	0d 04:02:17.35000	0.00316213	0.0120062	0.00078309	3.1681	D	5	30/08/2020 01:59		0	0	0	0	0	0	0	0	0	0	0	0	0	0
1222	3	4	12	2d 14:55:13.48000	0d 04:02:30.23000	0.00316493	0.0120151	0.00078302	3.158	D	5	30/08/2020 01:59		0	0	0	0	0	0	0	0	0	0	0	0	0	0
1223	3	4	12	2d 14:55:24.67000	0d 04:02:41.42000	0.00316736	0.0120227	0.00078302	3.1478	D	5	30/08/2020 02:00		0	0	0	0	0	0	0	0	0	0	0	0	0	0
1224	3	4	12	2d 14:55:36.05000	0d 04:02:52.80000	0.00316984	0.0120305	0.00078309	3.1377	D	5	30/08/2020 02:00		0	0	0	0	0	0	0	0	0	0	0	0	0	0
1225	3	4	12	2d 14:55:46.59000	0d 04:03:03.34000	0.00317213	0.0120377	0.00078317	3.1275	D	5	30/08/2020 02:00		0	0	0	0	0	0	0	0	0	0	0	0	0	0
1226	3	4	12	2d 14:55:57.27000	0d 04:03:14.02000	0.00317445	0.0120449	0.00078286	3.1174	D	5	30/08/2020 02:00		0	0	0	0	0	0	0	0	0	0	0	0	0	0
1227	3	4	12	2d 14:56:06.31000	0d 04:03:23.06000	0.00317642	0.0120511	0.00078309	3.1073	D	5	30/08/2020 02:00		0	0	0	0	0	0	0	0	0	0	0	0	0	0
1228	3	4	12	2d 14:56:15.11000	0d 04:03:31.86000	0.00317833	0.012057	0.00078294	3.0973	D	5	30/08/2020 02:00		0	0	0	0	0	0	0	0	0	0	0	0	0	0
1229	3	4	12	2d 14:56:23.98000	0d 04:03:40.73000	0.00318026	0.012063	0.00078317	3.0866	D	5	30/08/2020 02:01		0	0	0	0	0	0	0	0	0	0	0	0	0	0
1230	3	4	12	2d 14:56:32.46000	0d 04:03:49.21000	0.00318211	0.0120686	0.00078302	3.0765	D	5	30/08/2020 02:01		0	0	0	0	0	0	0	0	0	0	0	0	0	0
1231	3	4	12	2d 14:56:40.76000	0d 04:03:57.51000	0.00318391	0.0120742	0.00078317	3.0663	D	5	30/08/2020 02:01		0	0	0	0	0	0	0	0	0	0	0	0	0	0
1232	3	4	12	2d 14:56:48.64000	0d 04:04:05.39000	0.00318563	0.0120794	0.00078294	3.0561	D	5	30/08/2020 02:01		0	0	0	0	0	0	0	0	0	0	0	0	0	0
1233	3	4	12	2d 14:56:56.16000	0d 04:04:12.91000	0.00318726	0.0120844	0.00078302	3.046	D	5	30/08/2020 02:01		0	0	0	0	0	0	0	0	0	0	0	0	0	0
1234	3	4	12	2d 14:57:03.33000	0d 04:04:20.08000	0.00318882	0.0120892	0.00078317	3.0358	D	5	30/08/2020 02:01		0	0	0	0	0	0	0	0	0	0	0	0	0	0
1235	3	4	12	2d 14:57:10.22000	0d 04:04:26.97000	0.00319032	0.0120937	0.00078302	3.0254	D	5	30/08/2020 02:01		0	0	0	0	0	0	0	0	0	0	0	0	0	0
1236	3	4	12	2d 14:57:17.36000	0d 04:04:34.11000	0.00319187	0.0120984	0.00078294	3.0153	D	5	30/08/2020 02:01		0	0	0	0	0	0	0	0	0	0	0	0	0	0
1237	3	4	12	2d 14:57:24.14000	0d 04:04:40.89000	0.00319335	0.0121028	0.00078317	3.0051	D	5	30/08/2020 02:02		0	0	0	0	0	0	0	0	0	0	0	0	0	0
1238	3	4	12	2d 14:57:30.70000	0d 04:04:47.45000	0.00319478	0.0121071	0.00078302	2.9949	D	5	30/08/2020 02:02		0	0	0	0	0	0	0	0	0	0	0	0	0	0
1239	3	4	12	2d 14:57:37.21000	0d 04:04:53.96000	0.00319619	0.0121114	0.00078302	2.9848	D	5	30/08/2020 02:02		0	0	0	0	0	0	0	0	0	0	0	0	0	0
1240	3	4	12	2d 14:57:43.42000	0d 04:05:00.17000	0.00319754	0.0121154	0.00078309	2.9747	D	5	30/08/2020 02:02		0	0	0	0	0	0	0	0	0	0	0	0	0	0
1241	3	4	12	2d 14:57:49.19000	0d 04:05:05.94000	0.0031988	0.0121191	0.00078309	2.9647	D	5	30/08/2020 02:02		0	0	0	0	0	0	0	0	0	0	0	0	0	0
1242	3	4	12	2d 14:57:55.42000	0d 04:05:12.17000	0.00320015	0.0121231	0.00078302	2.9545	D	5	30/08/2020 02:02		0	0	0	0	0	0	0	0	0	0	0	0	0	0
1243	3	4	12	2d 14:58:01.16000	0d 04:05:17.91000	0.0032014	0.0121268	0.00078309	2.9441	D	5	30/08/2020 02:02		0	0	0	0	0	0	0	0	0	0	0	0	0	0
1244	3	4	12	2d 14:58:07.10000	0d 04:05:23.85000	0.00320269	0.0121306	0.00078286	2.9337	D	5	30/08/2020 02:02		0	0	0	0	0	0	0	0	0	0	0	0	0	0
1245	3	4	12	2d 14:58:12.79000	0d 04:05:29.54000	0.00320393	0.0121342	0.00078309	2.9233	D	5	30/08/2020 02:02		0	0	0	0	0	0	0	0	0	0	0	0	0	0
1246	3	4	12	2d 14:58:18.45000	0d 04:05:35.20000	0.00320516	0.0121378	0.00078317	2.9129	D	5	30/08/2020 02:02		0	0	0	0	0	0	0	0	0	0	0	0	0	0
1247	3	4	12	2d 14:58:24.04000	0d 04:05:40.79000	0.00320638	0.0121414	0.00078317	2.9026	D	5	30/08/2020 02:03		0	0	0	0	0	0	0	0	0	0	0	0	0	0
1248	3	4	12	2d 14:58:30.42000	0d 04:05:47.17000	0.00320777	0.0121454	0.00078302	2.8925	D	5	30/08/2020 02:03		0	0	0	0	0	0	0	0	0	0	0	0	0	0
1249	3	4	12	2d 14:58:36.05000	0d 04:05:52.80000	0.00320899	0.0121489	0.00078302	2.8823	D	5	30/08/2020 02:03		0	0	0	0	0	0	0	0	0	0	0	0	0	0
1250	3	4	12	2d 14:58:40.42000	0d 04:05:57.17000	0.00320994	0.0121517	0.00078294	2.8721	D	5	30/08/2020 02:03		0	0	0	0	0	0	0	0	0	0	0	0	0	0
1251	3	4	12	2d 14:58:45.05000	0d 04:06:01.80000	0.00321095	0.0121545	0.00078279	2.862	D	5	30/08/2020 02:03		0	0	0	0	0	0	0	0	0	0	0	0	0	0
1252	3	4	12	2d 14:58:49.75000	0d 04:06:06.50000	0.00321197	0.0121575	0.00078294	2.8518	D	5	30/08/2020 02:03		0	0	0	0	0	0	0	0	0	0	0	0	0	0
1253	3	4	12	2d 14:58:54.34000	0d 04:06:11.09000	0.00321297	0.0121603	0.00078317	2.8417	D	5	30/08/2020 02:03		0	0	0	0	0	0	0	0	0	0	0	0	0	0
1254	3	4	12	2d 14:58:58.87000	0d 04:06:15.62000	0.00321395	0.0121631	0.00078309	2.8315	D	5	30/08/2020 02:03		0	0	0	0	0	0	0	0	0	0	0	0	0	0
1255	3	4	12	2d 14:59:03.56000	0d 04:06:20.31000	0.00321498	0.012166	0.00078325	2.8211	D	5	30/08/2020 02:03		0	0	0	0	0	0	0	0	0	0	0	0	0	0
1256	3	4	12	2d 14:59:07.62000	0d 04:06:24.37000	0.00321586	0.0121685	0.00078286	2.8109	D	5	30/08/2020 02:03		0	0	0	0	0	0	0	0	0	0	0	0	0	0
1257	3	4	12	2d 14:59:12.07000	0d 04:06:28.82000	0.00321683	0.0121712	0.00078309	2.8008	D	5	30/08/2020 02:03		0	0	0	0	0	0	0	0	0	0	0	0	0	0
1258	3	4	12	2d 14:59:15.94000	0d 04:06:32.69000	0.00321767	0.0121735	0.00078317	2.7907	D	5	30/08/2020 02:03		0	0	0	0	0	0	0	0	0	0	0	0	0	0
1259	3	4	12	2d 14:59:19.93000	0d 04:06:36.68000	0.00321854	0.012176	0.00078294	2.7805	D	5	30/08/2020 02:03		0	0	0	0	0	0	0	0	0	0	0	0	0	0
1260	3	4	12	2d 14:59:23.94000	0d 04:06:40.69000	0.00321941	0.0121784	0.00078302	2.7704	D	5	30/08/2020 02:04		0	0	0	0	0	0	0	0	0	0	0	0	0	0
1261	3	4	12	2d 14:59:27.98000	0d 04:06:44.73000	0.00322029	0.0121808	0.00078309	2.7602	D	5	30/08/2020 02:04		0	0	0	0	0	0	0	0	0	0	0	0	0	0
1262	3	4	12	2d 14:59:32.01000	0d 04:06:48.76000	0.00322116	0.0121832	0.00078317	2.7498	D	5	30/08/2020 02:04		0	0	0	0	0	0	0	0	0	0	0	0	0	0
1263	3	4	12	2d 14:59:35.79000	0d 04:06:52.54000	0.00322199	0.0121855	0.00078302	2.7396	D	5	30/08/2020 02:04		0	0	0	0	0	0	0	0	0	0	0	0	0	0
1264	3	4	12	2d 14:59:39.59000	0d 04:06:56.34000	0.00322281	0.0121877	0.00078309	2.7294	D	5	30/08/2020 02:04		0	0	0	0	0	0	0	0	0	0	0	0	0	0
1265	3	4	12	2d 14:59:43.32000	0d 04:07:00.07000	0.00322362	0.0121899	0.00078317	2.7192	D	5	30/08/2020 02:04		0	0	0	0	0	0	0	0	0	0	0	0	0	0
1266	3	4	12	2d 14:59:46.64000	0d 04:07:03.39000	0.00322435	0.0121919	0.00078309	2.7088	D	5	30/08/2020 02:04		0	0	0	0	0	0	0	0	0	0	0	0	0	0
1267	3	4	12	2d 14:59:50.54000	0d 04:07:07.29000	0.00322519	0.0121942	0.00078294	2.6984	D	5	30/08/2020 02:04		0	0	0	0	0	0	0	0	0	0	0	0	0	0
1268	3	4	12	2d 14:59:54.22000	0d 04:07:10.97000	0.00322599	0.0121964	0.00078286	2.6882	D	5	30/08/2020 02:04		0	0	0	0	0	0	0	0	0	0	0	0	0	0
1269	3	4	12	2d 14:59:57.75000	0d 04:07:14.50000	0.00322676	0.0121984	0.00078317	2.678	D	5	30/08/2020 02:04		0	0	0	0	0	0	0	0	0	0	0	0	0	0
1270	3	4	12	2d 15:00:01.33000	0d 04:07:18.08000	0.00322754	0.0122005	0.00078309	2.6676	D	5	30/08/2020 02:04		0	0	0	0	0	0	0	0	0	0	0	0	0	0
1271	3	4	12	2d 15:00:04.77000	0d 04:07:21.52000	0.00322829	0.0122025	0.00078302	2.6574	D	5	30/08/2020 02:04		0	0	0	0	0	0	0	0	0	0	0	0	0	0
1272	3	4	12	2d 15:00:08.92000	0d 04:07:25.67000	0.00322919	0.0122049	0.00078309	2.6471	D	5	30/08/2020 02:04		0	0	0	0	0	0	0	0	0	0	0	0	0	0
1273	3	4	12	2d 15:00:12.05000	0d 04:07:28.80000	0.00322987	0.0122067	0.00078317	2.6371	D	5	30/08/2020 02:04		0	0	0	0	0	0	0	0	0	0	0	0	0	0
1274	3	4	12	2d 15:00:15.08000	0d 04:07:31.83000	0.00323053	0.0122084	0.00078302	2.6267	D	5	30/08/2020 02:04		0	0	0	0	0	0	0	0	0	0	0	0	0	0
1275	3	4	12	2d 15:00:18.40000	0d 04:07:35.15000	0.00323125	0.0122103	0.00078302	2.6165	D	5	30/08/2020 02:04		0	0	0	0	0	0	0	0	0	0	0	0	0	0
1276	3	4	12	2d 15:00:21.71000	0d 04:07:38.46000	0.00323197	0.0122122	0.00078302	2.6061	D	5	30/08/2020 02:05		0	0	0	0	0	0	0	0	0	0	0	0	0	0
1277	3	4	12	2d 15:00:24.99000	0d 04:07:41.74000	0.00323269	0.012214	0.00078302	2.5957	D	5	30/08/2020 02:05		0	0	0	0	0	0	0	0	0	0	0	0	0	0
1278	3	4	12	2d 15:00:28.17000	0d 04:07:44.92000	0.00323338	0.0122158	0.00078302	2.5855	D	5	30/08/2020 02:05		0	0	0	0	0	0	0	0	0	0	0	0	0	0
1279	3	4	12	2d 15:00:31.54000	0d 04:07:48.29000	0.00323411	0.0122177	0.00078317	2.5751	D	5	30/08/2020 02:05		0	0	0	0	0	0	0	0	0	0	0	0	0	0
1280	3	4	12	2d 15:00:34.70000	0d 04:07:51.45000	0.0032348	0.0122195	0.00078286	2.5646	D	5	30/08/2020 02:05		0	0	0	0	0	0	0	0	0	0	0	0	0	0
1281	3	4	12	2d 15:00:37.83000	0d 04:07:54.58000	0.00323548	0.0122212	0.00078309	2.5542	D	5	30/08/2020 02:05		0	0	0	0	0	0	0	0	0	0	0	0	0	0
1282	3	4	12	2d 15:00:41.00000	0d 04:07:57.75000	0.00323617	0.012223	0.00078302	2.544	D	5	30/08/2020 02:05		0	0	0	0	0	0	0	0	0	0	0	0	0	0
1283	3	4	12	2d 15:00:44.01000	0d 04:08:00.76000	0.00323682	0.0122247	0.00078302	2.5338	D	5	30/08/2020 02:05		0	0	0	0	0	0	0	0	0	0	0	0	0	0
1284	3	4	12	2d 15:00:47.10000	0d 04:08:03.85000	0.0032375	0.0122264	0.00078309	2.5231	D	5	30/08/2020 02:05		0	0	0	0	0	0	0	0	0	0	0	0	0	0
1285	3	4	12	2d 15:00:50.08000	0d 04:08:06.83000	0.00323815	0.012228	0.00078317	2.5127	D	5	30/08/2020 02:05		0	0	0	0	0	0	0	0	0	0	0	0	0	0
1286	3	4	12	2d 15:00:53.07000	0d 04:08:09.82000	0.0032388	0.0122296	0.00078332	2.5023	D	5	30/08/2020 02:05		0	0	0	0	0	0	0	0	0	0	0	0	0	0
1287	3	4	12	2d 15:00:53.71000	0d 04:08:10.46000	0.00323893	0.01223	0.00078325	2.5	D	133	30/08/2020 02:05		0	0	0	0	0	0	0	0	0	0	0	0	0	0
1288	3	4	13	2d 15:00:53.72000	0d 00:00:00.01000	0	0	0	2.6197	R	0	30/08/2020 02:05		0	0	0	0	0	0	0	0	0	0	0	0	0	0
1289	3	4	13	2d 15:00:55.72000	0d 00:00:02.01000	0	0	0	2.8627	R	1	30/08/2020 02:05		0	0	0	0	0	0	0	0	0	0	0	0	0	0
1290	3	4	13	2d 15:00:57.72000	0d 00:00:04.01000	0	0	0	2.9744	R	1	30/08/2020 02:05		0	0	0	0	0	0	0	0	0	0	0	0	0	0
1291	3	4	13	2d 15:00:59.72000	0d 00:00:06.01000	0	0	0	3.0591	R	1	30/08/2020 02:05		0	0	0	0	0	0	0	0	0	0	0	0	0	0
1292	3	4	13	2d 15:01:01.72000	0d 00:00:08.01000	0	0	0	3.1279	R	1	30/08/2020 02:05		0	0	0	0	0	0	0	0	0	0	0	0	0	0
1293	3	4	13	2d 15:01:03.71000	0d 00:00:10.00000	0	0	0	3.1852	R	129	30/08/2020 02:05		0	0	0	0	0	0	0	0	0	0	0	0	0	0
1294	4	5	9	2d 15:01:03.74000	0d 00:00:00.03000	0.00000001	0.00000002	0.000785	3.3484	C	0	30/08/2020 02:05		0	0	0	0	0	0	0	0	0	0	0	0	0	0
1295	4	5	9	2d 15:01:03.90000	0d 00:00:00.19000	0.00000004	0.00000014	0.00078302	3.3857	C	5	30/08/2020 02:05		0	0	0	0	0	0	0	0	0	0	0	0	0	0
1296	4	5	9	2d 15:01:04.05000	0d 00:00:00.34000	0.00000007	0.00000025	0.00078294	3.4078	C	5	30/08/2020 02:05		0	0	0	0	0	0	0	0	0	0	0	0	0	0
1297	4	5	9	2d 15:01:04.22000	0d 00:00:00.51000	0.00000011	0.00000038	0.00078309	3.4273	C	5	30/08/2020 02:05		0	0	0	0	0	0	0	0	0	0	0	0	0	0
1298	4	5	9	2d 15:01:04.40000	0d 00:00:00.69000	0.00000015	0.00000051	0.00078302	3.4449	C	5	30/08/2020 02:05		0	0	0	0	0	0	0	0	0	0	0	0	0	0
1299	4	5	9	2d 15:01:04.60000	0d 00:00:00.89000	0.00000019	0.00000066	0.00078309	3.4624	C	5	30/08/2020 02:05		0	0	0	0	0	0	0	0	0	0	0	0	0	0
1300	4	5	9	2d 15:01:04.81000	0d 00:00:01.10000	0.00000024	0.00000082	0.00078317	3.4794	C	5	30/08/2020 02:05		0	0	0	0	0	0	0	0	0	0	0	0	0	0
1301	4	5	9	2d 15:01:05.03000	0d 00:00:01.32000	0.00000029	0.00000099	0.00078286	3.4954	C	5	30/08/2020 02:05		0	0	0	0	0	0	0	0	0	0	0	0	0	0
1302	4	5	9	2d 15:01:05.26000	0d 00:00:01.55000	0.00000034	0.00000116	0.00078309	3.5109	C	5	30/08/2020 02:05		0	0	0	0	0	0	0	0	0	0	0	0	0	0
1303	4	5	9	2d 15:01:05.50000	0d 00:00:01.79000	0.00000039	0.00000134	0.00078294	3.5264	C	5	30/08/2020 02:05		0	0	0	0	0	0	0	0	0	0	0	0	0	0
1304	4	5	9	2d 15:01:05.75000	0d 00:00:02.04000	0.00000044	0.00000154	0.00078325	3.5413	C	5	30/08/2020 02:05		0	0	0	0	0	0	0	0	0	0	0	0	0	0
1305	4	5	9	2d 15:01:06.01000	0d 00:00:02.30000	0.0000005	0.00000174	0.00078309	3.556	C	5	30/08/2020 02:05		0	0	0	0	0	0	0	0	0	0	0	0	0	0
1306	4	5	9	2d 15:01:06.28000	0d 00:00:02.57000	0.00000056	0.00000195	0.00078317	3.57	C	5	30/08/2020 02:05		0	0	0	0	0	0	0	0	0	0	0	0	0	0
1307	4	5	9	2d 15:01:06.56000	0d 00:00:02.85000	0.00000062	0.00000217	0.00078294	3.5839	C	5	30/08/2020 02:05		0	0	0	0	0	0	0	0	0	0	0	0	0	0
1308	4	5	9	2d 15:01:06.85000	0d 00:00:03.14000	0.00000068	0.00000239	0.00078294	3.5975	C	5	30/08/2020 02:05		0	0	0	0	0	0	0	0	0	0	0	0	0	0
1309	4	5	9	2d 15:01:07.19000	0d 00:00:03.48000	0.00000076	0.00000266	0.00078317	3.611	C	5	30/08/2020 02:05		0	0	0	0	0	0	0	0	0	0	0	0	0	0
1310	4	5	9	2d 15:01:07.52000	0d 00:00:03.81000	0.00000083	0.00000292	0.00078302	3.6242	C	5	30/08/2020 02:05		0	0	0	0	0	0	0	0	0	0	0	0	0	0
1311	4	5	9	2d 15:01:07.88000	0d 00:00:04.17000	0.00000091	0.0000032	0.00078317	3.6371	C	5	30/08/2020 02:05		0	0	0	0	0	0	0	0	0	0	0	0	0	0
1312	4	5	9	2d 15:01:08.27000	0d 00:00:04.56000	0.00000099	0.00000351	0.00078294	3.6497	C	5	30/08/2020 02:05		0	0	0	0	0	0	0	0	0	0	0	0	0	0
1313	4	5	9	2d 15:01:08.69000	0d 00:00:04.98000	0.00000108	0.00000385	0.00078302	3.6619	C	5	30/08/2020 02:05		0	0	0	0	0	0	0	0	0	0	0	0	0	0
1314	4	5	9	2d 15:01:09.16000	0d 00:00:05.45000	0.00000119	0.00000422	0.00078294	3.6738	C	5	30/08/2020 02:05		0	0	0	0	0	0	0	0	0	0	0	0	0	0
1315	4	5	9	2d 15:01:09.72000	0d 00:00:06.01000	0.00000131	0.00000467	0.00078286	3.6855	C	5	30/08/2020 02:05		0	0	0	0	0	0	0	0	0	0	0	0	0	0
1316	4	5	9	2d 15:01:10.35000	0d 00:00:06.64000	0.00000144	0.00000517	0.00078317	3.697	C	5	30/08/2020 02:05		0	0	0	0	0	0	0	0	0	0	0	0	0	0
1317	4	5	9	2d 15:01:11.15000	0d 00:00:07.44000	0.00000162	0.00000582	0.00078317	3.7082	C	5	30/08/2020 02:05		0	0	0	0	0	0	0	0	0	0	0	0	0	0
1318	4	5	9	2d 15:01:12.15000	0d 00:00:08.44000	0.00000184	0.00000663	0.00078309	3.7189	C	5	30/08/2020 02:05		0	0	0	0	0	0	0	0	0	0	0	0	0	0
1319	4	5	9	2d 15:01:13.55000	0d 00:00:09.84000	0.00000214	0.00000776	0.00078325	3.7295	C	5	30/08/2020 02:05		0	0	0	0	0	0	0	0	0	0	0	0	0	0
1320	4	5	9	2d 15:01:15.69000	0d 00:00:11.98000	0.00000261	0.0000095	0.00078309	3.7398	C	5	30/08/2020 02:05		0	0	0	0	0	0	0	0	0	0	0	0	0	0
1321	4	5	9	2d 15:01:23.92000	0d 00:00:20.21000	0.0000044	0.00001621	0.00078309	3.7501	C	5	30/08/2020 02:06		0	0	0	0	0	0	0	0	0	0	0	0	0	0
1322	4	5	9	2d 15:01:39.79000	0d 00:00:36.08000	0.00000785	0.00002914	0.00078302	3.74	C	5	30/08/2020 02:06		0	0	0	0	0	0	0	0	0	0	0	0	0	0
1323	4	5	9	2d 15:01:49.71000	0d 00:00:46.00000	0.00001001	0.0000372	0.00078302	3.7298	C	5	30/08/2020 02:06		0	0	0	0	0	0	0	0	0	0	0	0	0	0
1324	4	5	9	2d 15:02:02.00000	0d 00:00:58.29000	0.00001268	0.00004715	0.00078325	3.7197	C	5	30/08/2020 02:06		0	0	0	0	0	0	0	0	0	0	0	0	0	0
1325	4	5	9	2d 15:02:18.07000	0d 00:01:14.36000	0.00001617	0.00006014	0.00078302	3.7096	C	5	30/08/2020 02:06		0	0	0	0	0	0	0	0	0	0	0	0	0	0
1326	4	5	9	2d 15:02:38.67000	0d 00:01:34.96000	0.00002066	0.00007674	0.00078317	3.6995	C	5	30/08/2020 02:07		0	0	0	0	0	0	0	0	0	0	0	0	0	0
1327	4	5	9	2d 15:03:24.40000	0d 00:02:20.69000	0.0000306	0.00011348	0.00078317	3.6895	C	5	30/08/2020 02:08		0	0	0	0	0	0	0	0	0	0	0	0	0	0
1328	4	5	9	2d 15:08:24.40000	0d 00:07:20.69000	0.00009586	0.00035377	0.00078325	3.6803	C	1	30/08/2020 02:13		0	0	0	0	0	0	0	0	0	0	0	0	0	0
1329	4	5	9	2d 15:13:24.40000	0d 00:12:20.69000	0.00016111	0.00059399	0.00078302	3.6825	C	1	30/08/2020 02:18		0	0	0	0	0	0	0	0	0	0	0	0	0	0
1330	4	5	9	2d 15:18:24.40000	0d 00:17:20.69000	0.00022637	0.0008344	0.00078294	3.6858	C	1	30/08/2020 02:23		0	0	0	0	0	0	0	0	0	0	0	0	0	0
1331	4	5	9	2d 15:23:24.40000	0d 00:22:20.69000	0.00029162	0.00107504	0.00078325	3.6896	C	1	30/08/2020 02:28		0	0	0	0	0	0	0	0	0	0	0	0	0	0
1332	4	5	9	2d 15:28:24.40000	0d 00:27:20.69000	0.00035688	0.00131593	0.00078309	3.6933	C	1	30/08/2020 02:33		0	0	0	0	0	0	0	0	0	0	0	0	0	0
1333	4	5	9	2d 15:33:24.40000	0d 00:32:20.69000	0.00042213	0.00155706	0.00078317	3.6971	C	1	30/08/2020 02:38		0	0	0	0	0	0	0	0	0	0	0	0	0	0
1334	4	5	9	2d 15:38:24.40000	0d 00:37:20.69000	0.00048739	0.00179847	0.00078317	3.7015	C	1	30/08/2020 02:43		0	0	0	0	0	0	0	0	0	0	0	0	0	0
1335	4	5	9	2d 15:43:24.40000	0d 00:42:20.69000	0.00055264	0.00204016	0.00078294	3.706	C	1	30/08/2020 02:48		0	0	0	0	0	0	0	0	0	0	0	0	0	0
1336	4	5	9	2d 15:48:24.40000	0d 00:47:20.69000	0.0006179	0.00228216	0.00078317	3.711	C	1	30/08/2020 02:53		0	0	0	0	0	0	0	0	0	0	0	0	0	0
1337	4	5	9	2d 15:53:24.40000	0d 00:52:20.69000	0.00068315	0.00252449	0.00078302	3.7162	C	1	30/08/2020 02:58		0	0	0	0	0	0	0	0	0	0	0	0	0	0
1338	4	5	9	2d 15:58:24.40000	0d 00:57:20.69000	0.00074841	0.00276717	0.00078309	3.7217	C	1	30/08/2020 03:03		0	0	0	0	0	0	0	0	0	0	0	0	0	0
1339	4	5	9	2d 16:03:24.40000	0d 01:02:20.69000	0.00081366	0.00301021	0.00078325	3.7272	C	1	30/08/2020 03:08		0	0	0	0	0	0	0	0	0	0	0	0	0	0
1340	4	5	9	2d 16:08:24.40000	0d 01:07:20.69000	0.00087892	0.00325361	0.00078309	3.7328	C	1	30/08/2020 03:13		0	0	0	0	0	0	0	0	0	0	0	0	0	0
1341	4	5	9	2d 16:13:24.40000	0d 01:12:20.69000	0.00094418	0.00349737	0.00078317	3.738	C	1	30/08/2020 03:18		0	0	0	0	0	0	0	0	0	0	0	0	0	0
1342	4	5	9	2d 16:18:24.40000	0d 01:17:20.69000	0.00100943	0.00374148	0.00078294	3.7435	C	1	30/08/2020 03:23		0	0	0	0	0	0	0	0	0	0	0	0	0	0
1343	4	5	9	2d 16:23:24.40000	0d 01:22:20.69000	0.00107469	0.00398595	0.00078309	3.749	C	1	30/08/2020 03:28		0	0	0	0	0	0	0	0	0	0	0	0	0	0
1344	4	5	9	2d 16:28:24.40000	0d 01:27:20.69000	0.00113994	0.00423077	0.00078294	3.7545	C	1	30/08/2020 03:33		0	0	0	0	0	0	0	0	0	0	0	0	0	0
1345	4	5	9	2d 16:33:24.40000	0d 01:32:20.69000	0.0012052	0.00447593	0.00078294	3.7597	C	1	30/08/2020 03:38		0	0	0	0	0	0	0	0	0	0	0	0	0	0
1346	4	5	9	2d 16:38:24.40000	0d 01:37:20.69000	0.00127045	0.00472145	0.00078302	3.7649	C	1	30/08/2020 03:43		0	0	0	0	0	0	0	0	0	0	0	0	0	0
1347	4	5	9	2d 16:43:24.40000	0d 01:42:20.69000	0.00133571	0.00496732	0.00078317	3.7707	C	1	30/08/2020 03:48		0	0	0	0	0	0	0	0	0	0	0	0	0	0
1348	4	5	9	2d 16:48:24.40000	0d 01:47:20.69000	0.00140096	0.00521356	0.00078317	3.7763	C	1	30/08/2020 03:53		0	0	0	0	0	0	0	0	0	0	0	0	0	0
1349	4	5	9	2d 16:53:24.40000	0d 01:52:20.69000	0.00146622	0.00546019	0.00078302	3.7824	C	1	30/08/2020 03:58		0	0	0	0	0	0	0	0	0	0	0	0	0	0
1350	4	5	9	2d 16:58:24.40000	0d 01:57:20.69000	0.00153147	0.00570723	0.00078317	3.789	C	1	30/08/2020 04:03		0	0	0	0	0	0	0	0	0	0	0	0	0	0
1351	4	5	9	2d 17:03:24.40000	0d 02:02:20.69000	0.00159673	0.00595471	0.00078302	3.7958	C	1	30/08/2020 04:08		0	0	0	0	0	0	0	0	0	0	0	0	0	0
1352	4	5	9	2d 17:08:24.40000	0d 02:07:20.69000	0.00166198	0.00620267	0.00078325	3.8036	C	1	30/08/2020 04:13		0	0	0	0	0	0	0	0	0	0	0	0	0	0
1353	4	5	9	2d 17:13:24.40000	0d 02:12:20.69000	0.00172724	0.00645116	0.00078317	3.8122	C	1	30/08/2020 04:18		0	0	0	0	0	0	0	0	0	0	0	0	0	0
1354	4	5	9	2d 17:18:24.40000	0d 02:17:20.69000	0.00179249	0.00670022	0.00078294	3.8213	C	1	30/08/2020 04:23		0	0	0	0	0	0	0	0	0	0	0	0	0	0
1355	4	5	9	2d 17:23:14.71000	0d 02:22:11.00000	0.00185564	0.00694184	0.00078294	3.8314	C	5	30/08/2020 04:27		0	0	0	0	0	0	0	0	0	0	0	0	0	0
1356	4	5	9	2d 17:27:42.15000	0d 02:26:38.44000	0.00191381	0.00716501	0.00078325	3.8415	C	5	30/08/2020 04:32		0	0	0	0	0	0	0	0	0	0	0	0	0	0
1357	4	5	9	2d 17:31:49.74000	0d 02:30:46.03000	0.00196767	0.00737216	0.00078317	3.8515	C	5	30/08/2020 04:36		0	0	0	0	0	0	0	0	0	0	0	0	0	0
1358	4	5	9	2d 17:35:38.30000	0d 02:34:34.59000	0.00201738	0.00756389	0.00078302	3.8616	C	5	30/08/2020 04:40		0	0	0	0	0	0	0	0	0	0	0	0	0	0
1359	4	5	9	2d 17:39:17.85000	0d 02:38:14.14000	0.00206514	0.00774854	0.00078302	3.8717	C	5	30/08/2020 04:43		0	0	0	0	0	0	0	0	0	0	0	0	0	0
1360	4	5	9	2d 17:42:42.88000	0d 02:41:39.17000	0.00210974	0.00792142	0.00078286	3.8817	C	5	30/08/2020 04:47		0	0	0	0	0	0	0	0	0	0	0	0	0	0
1361	4	5	9	2d 17:46:04.60000	0d 02:45:00.89000	0.00215362	0.00809196	0.00078317	3.892	C	5	30/08/2020 04:50		0	0	0	0	0	0	0	0	0	0	0	0	0	0
1362	4	5	9	2d 17:49:17.75000	0d 02:48:14.04000	0.00219563	0.00825569	0.00078302	3.902	C	5	30/08/2020 04:53		0	0	0	0	0	0	0	0	0	0	0	0	0	0
1363	4	5	9	2d 17:52:24.01000	0d 02:51:20.30000	0.00223614	0.00841398	0.00078317	3.9121	C	5	30/08/2020 04:57		0	0	0	0	0	0	0	0	0	0	0	0	0	0
1364	4	5	9	2d 17:55:27.89000	0d 02:54:24.18000	0.00227614	0.00857065	0.00078317	3.9222	C	5	30/08/2020 05:00		0	0	0	0	0	0	0	0	0	0	0	0	0	0
1365	4	5	9	2d 17:58:26.02000	0d 02:57:22.31000	0.00231489	0.00872281	0.00078286	3.9323	C	5	30/08/2020 05:03		0	0	0	0	0	0	0	0	0	0	0	0	0	0
1366	4	5	9	2d 18:01:20.96000	0d 03:00:17.25000	0.00235294	0.00887263	0.00078302	3.9423	C	5	30/08/2020 05:06		0	0	0	0	0	0	0	0	0	0	0	0	0	0
1367	4	5	9	2d 18:04:14.34000	0d 03:03:10.63000	0.00239065	0.0090215	0.00078294	3.9524	C	5	30/08/2020 05:08		0	0	0	0	0	0	0	0	0	0	0	0	0	0
1368	4	5	9	2d 18:07:03.81000	0d 03:06:00.10000	0.00242752	0.00916737	0.00078294	3.9625	C	5	30/08/2020 05:11		0	0	0	0	0	0	0	0	0	0	0	0	0	0
1369	4	5	9	2d 18:09:55.83000	0d 03:08:52.12000	0.00246493	0.00931582	0.00078294	3.9725	C	5	30/08/2020 05:14		0	0	0	0	0	0	0	0	0	0	0	0	0	0
1370	4	5	9	2d 18:12:45.06000	0d 03:11:41.35000	0.00250174	0.00946224	0.00078286	3.9826	C	5	30/08/2020 05:17		0	0	0	0	0	0	0	0	0	0	0	0	0	0
1371	4	5	9	2d 18:15:32.65000	0d 03:14:28.94000	0.0025382	0.0096076	0.00078309	3.9927	C	5	30/08/2020 05:20		0	0	0	0	0	0	0	0	0	0	0	0	0	0
1372	4	5	9	2d 18:18:18.59000	0d 03:17:14.88000	0.00257429	0.0097519	0.00078294	4.0027	C	5	30/08/2020 05:22		0	0	0	0	0	0	0	0	0	0	0	0	0	0
1373	4	5	9	2d 18:21:04.76000	0d 03:20:01.05000	0.00261044	0.00989676	0.00078294	4.0128	C	5	30/08/2020 05:25		0	0	0	0	0	0	0	0	0	0	0	0	0	0
1374	4	5	9	2d 18:23:47.59000	0d 03:22:43.88000	0.00264586	0.0100391	0.00078309	4.0229	C	5	30/08/2020 05:28		0	0	0	0	0	0	0	0	0	0	0	0	0	0
1375	4	5	9	2d 18:26:28.19000	0d 03:25:24.48000	0.00268079	0.0101798	0.00078317	4.0331	C	5	30/08/2020 05:31		0	0	0	0	0	0	0	0	0	0	0	0	0	0
1376	4	5	9	2d 18:29:09.60000	0d 03:28:05.89000	0.0027159	0.0103215	0.00078302	4.0432	C	5	30/08/2020 05:33		0	0	0	0	0	0	0	0	0	0	0	0	0	0
1377	4	5	9	2d 18:31:48.67000	0d 03:30:44.96000	0.0027505	0.0104616	0.00078309	4.0533	C	5	30/08/2020 05:36		0	0	0	0	0	0	0	0	0	0	0	0	0	0
1378	4	5	9	2d 18:34:26.33000	0d 03:33:22.62000	0.00278479	0.0106008	0.00078302	4.0633	C	5	30/08/2020 05:39		0	0	0	0	0	0	0	0	0	0	0	0	0	0
1379	4	5	9	2d 18:37:01.08000	0d 03:35:57.37000	0.00281845	0.0107377	0.00078294	4.0734	C	5	30/08/2020 05:41		0	0	0	0	0	0	0	0	0	0	0	0	0	0
1380	4	5	9	2d 18:39:33.48000	0d 03:38:29.77000	0.0028516	0.0108729	0.00078325	4.0836	C	5	30/08/2020 05:44		0	0	0	0	0	0	0	0	0	0	0	0	0	0
1381	4	5	9	2d 18:42:07.52000	0d 03:41:03.81000	0.00288511	0.0110099	0.00078302	4.0937	C	5	30/08/2020 05:46		0	0	0	0	0	0	0	0	0	0	0	0	0	0
1382	4	5	9	2d 18:44:35.32000	0d 03:43:31.61000	0.00291726	0.0111417	0.00078309	4.1038	C	5	30/08/2020 05:49		0	0	0	0	0	0	0	0	0	0	0	0	0	0
1383	4	5	9	2d 18:47:02.14000	0d 03:45:58.43000	0.00294919	0.0112729	0.00078302	4.1138	C	5	30/08/2020 05:51		0	0	0	0	0	0	0	0	0	0	0	0	0	0
1384	4	5	9	2d 18:49:24.62000	0d 03:48:20.91000	0.00298019	0.0114006	0.00078309	4.1239	C	5	30/08/2020 05:54		0	0	0	0	0	0	0	0	0	0	0	0	0	0
1385	4	5	9	2d 18:51:48.26000	0d 03:50:44.55000	0.00301143	0.0115296	0.00078302	4.134	C	5	30/08/2020 05:56		0	0	0	0	0	0	0	0	0	0	0	0	0	0
1386	4	5	9	2d 18:54:10.21000	0d 03:53:06.50000	0.00304231	0.0116574	0.00078309	4.144	C	5	30/08/2020 05:58		0	0	0	0	0	0	0	0	0	0	0	0	0	0
1387	4	5	9	2d 18:56:30.90000	0d 03:55:27.19000	0.00307291	0.0117843	0.00078309	4.1541	C	5	30/08/2020 06:01		0	0	0	0	0	0	0	0	0	0	0	0	0	0
1388	4	5	9	2d 18:58:50.61000	0d 03:57:46.90000	0.0031033	0.0119107	0.00078309	4.1643	C	5	30/08/2020 06:03		0	0	0	0	0	0	0	0	0	0	0	0	0	0
1389	4	5	9	2d 19:01:09.93000	0d 04:00:06.22000	0.0031336	0.0120371	0.00078317	4.1744	C	5	30/08/2020 06:05		0	0	0	0	0	0	0	0	0	0	0	0	0	0
1390	4	5	9	2d 19:03:27.99000	0d 04:02:24.28000	0.00316363	0.0121626	0.00078309	4.1845	C	5	30/08/2020 06:08		0	0	0	0	0	0	0	0	0	0	0	0	0	0
1391	4	5	9	2d 19:05:43.41000	0d 04:04:39.70000	0.00319309	0.012286	0.00078325	4.1946	C	5	30/08/2020 06:10		0	0	0	0	0	0	0	0	0	0	0	0	0	0
1392	4	5	9	2d 19:06:55.93000	0d 04:05:52.22000	0.00320886	0.0123522	0.00078302	4.2	C	133	30/08/2020 06:11		0	0	0	0	0	0	0	0	0	0	0	0	0	0
1393	4	5	10	2d 19:06:55.94000	0d 00:00:00.01000	0.00320886	0.0123522	0.000832	4.2	C	0	30/08/2020 06:11		0	0	0	0	0	0	0	0	0	0	0	0	0	0
1394	4	5	10	2d 19:07:09.77000	0d 00:00:13.84000	0.00321188	0.0123648	0.0007319	4.2005	C	4	30/08/2020 06:11		0	0	0	0	0	0	0	0	0	0	0	0	0	0
1395	4	5	10	2d 19:07:24.13000	0d 00:00:28.20000	0.00321459	0.0123762	0.00063188	4.2002	C	4	30/08/2020 06:12		0	0	0	0	0	0	0	0	0	0	0	0	0	0
1396	4	5	10	2d 19:07:45.75000	0d 00:00:49.82000	0.00321806	0.0123908	0.00053178	4.2002	C	4	30/08/2020 06:12		0	0	0	0	0	0	0	0	0	0	0	0	0	0
1397	4	5	10	2d 19:08:14.96000	0d 00:01:19.03000	0.00322194	0.0124071	0.00043175	4.1999	C	4	30/08/2020 06:12		0	0	0	0	0	0	0	0	0	0	0	0	0	0
1398	4	5	10	2d 19:08:53.67000	0d 00:01:57.74000	0.00322601	0.0124242	0.00033173	4.1999	C	4	30/08/2020 06:13		0	0	0	0	0	0	0	0	0	0	0	0	0	0
1399	4	5	10	2d 19:09:52.58000	0d 00:02:56.65000	0.00323055	0.0124433	0.00023171	4.2	C	4	30/08/2020 06:14		0	0	0	0	0	0	0	0	0	0	0	0	0	0
1400	4	5	10	2d 19:11:45.84000	0d 00:04:49.91000	0.00323606	0.0124664	0.00013169	4.2002	C	4	30/08/2020 06:16		0	0	0	0	0	0	0	0	0	0	0	0	0	0
1401	4	5	10	2d 19:14:17.08000	0d 00:07:21.15000	0.00324032	0.0124843	0.00007828	4.1999	C	132	30/08/2020 06:18		0	0	0	0	0	0	0	0	0	0	0	0	0	0
1402	4	5	11	2d 19:14:17.09000	0d 00:00:00.01000	0	0	0	4.1991	R	0	30/08/2020 06:18		0	0	0	0	0	0	0	0	0	0	0	0	0	0
1403	4	5	11	2d 19:14:19.09000	0d 00:00:02.01000	0	0	0	4.1991	R	1	30/08/2020 06:18		0	0	0	0	0	0	0	0	0	0	0	0	0	0
1404	4	5	11	2d 19:14:21.09000	0d 00:00:04.01000	0	0	0	4.199	R	1	30/08/2020 06:19		0	0	0	0	0	0	0	0	0	0	0	0	0	0
1405	4	5	11	2d 19:14:23.09000	0d 00:00:06.01000	0	0	0	4.1991	R	1	30/08/2020 06:19		0	0	0	0	0	0	0	0	0	0	0	0	0	0
1406	4	5	11	2d 19:14:25.09000	0d 00:00:08.01000	0	0	0	4.199	R	1	30/08/2020 06:19		0	0	0	0	0	0	0	0	0	0	0	0	0	0
1407	4	5	11	2d 19:14:27.08000	0d 00:00:10.00000	0	0	0	4.1988	R	129	30/08/2020 06:19		0	0	0	0	0	0	0	0	0	0	0	0	0	0
1408	4	5	12	2d 19:14:27.11000	0d 00:00:00.03000	0.00000001	0.00000003	0.000785	4.1929	D	0	30/08/2020 06:19		0	0	0	0	0	0	0	0	0	0	0	0	0	0
1409	4	5	12	2d 19:15:21.02000	0d 00:00:53.94000	0.00001173	0.00004912	0.00078309	4.1828	D	5	30/08/2020 06:20		0	0	0	0	0	0	0	0	0	0	0	0	0	0
1410	4	5	12	2d 19:17:10.82000	0d 00:02:43.74000	0.00003562	0.0001489	0.00078302	4.1727	D	5	30/08/2020 06:21		0	0	0	0	0	0	0	0	0	0	0	0	0	0
1411	4	5	12	2d 19:19:08.65000	0d 00:04:41.57000	0.00006125	0.00025572	0.00078302	4.1627	D	5	30/08/2020 06:23		0	0	0	0	0	0	0	0	0	0	0	0	0	0
1412	4	5	12	2d 19:21:09.87000	0d 00:06:42.79000	0.00008761	0.00036535	0.00078332	4.1526	D	5	30/08/2020 06:25		0	0	0	0	0	0	0	0	0	0	0	0	0	0
1413	4	5	12	2d 19:23:12.40000	0d 00:08:45.32000	0.00011427	0.0004759	0.00078302	4.1425	D	5	30/08/2020 06:27		0	0	0	0	0	0	0	0	0	0	0	0	0	0
1414	4	5	12	2d 19:25:20.72000	0d 00:10:53.64000	0.00014218	0.00059139	0.00078302	4.1324	D	5	30/08/2020 06:30		0	0	0	0	0	0	0	0	0	0	0	0	0	0
1415	4	5	12	2d 19:27:28.03000	0d 00:13:00.95000	0.00016987	0.00070569	0.00078325	4.1224	D	5	30/08/2020 06:32		0	0	0	0	0	0	0	0	0	0	0	0	0	0
1416	4	5	12	2d 19:29:37.71000	0d 00:15:10.63000	0.00019808	0.00082183	0.00078317	4.1123	D	5	30/08/2020 06:34		0	0	0	0	0	0	0	0	0	0	0	0	0	0
1417	4	5	12	2d 19:31:50.94000	0d 00:17:23.86000	0.00022706	0.00094086	0.00078309	4.1022	D	5	30/08/2020 06:36		0	0	0	0	0	0	0	0	0	0	0	0	0	0
1418	4	5	12	2d 19:34:05.34000	0d 00:19:38.26000	0.00025629	0.00106065	0.00078302	4.0922	D	5	30/08/2020 06:38		0	0	0	0	0	0	0	0	0	0	0	0	0	0
1419	4	5	12	2d 19:36:21.64000	0d 00:21:54.56000	0.00028594	0.00118182	0.00078309	4.0821	D	5	30/08/2020 06:41		0	0	0	0	0	0	0	0	0	0	0	0	0	0
1420	4	5	12	2d 19:38:40.06000	0d 00:24:12.98000	0.00031605	0.00130458	0.00078302	4.072	D	5	30/08/2020 06:43		0	0	0	0	0	0	0	0	0	0	0	0	0	0
1421	4	5	12	2d 19:41:02.25000	0d 00:26:35.17000	0.00034698	0.00143038	0.00078309	4.0618	D	5	30/08/2020 06:45		0	0	0	0	0	0	0	0	0	0	0	0	0	0
1422	4	5	12	2d 19:43:28.11000	0d 00:29:01.03000	0.0003787	0.00155909	0.00078317	4.0517	D	5	30/08/2020 06:48		0	0	0	0	0	0	0	0	0	0	0	0	0	0
1423	4	5	12	2d 19:45:53.38000	0d 00:31:26.30000	0.0004103	0.00168697	0.00078286	4.0417	D	5	30/08/2020 06:50		0	0	0	0	0	0	0	0	0	0	0	0	0	0
1424	4	5	12	2d 19:48:22.18000	0d 00:33:55.10000	0.00044267	0.00181762	0.00078302	4.0316	D	5	30/08/2020 06:53		0	0	0	0	0	0	0	0	0	0	0	0	0	0
1425	4	5	12	2d 19:50:52.64000	0d 00:36:25.56000	0.0004754	0.0019494	0.00078302	4.0214	D	5	30/08/2020 06:55		0	0	0	0	0	0	0	0	0	0	0	0	0	0
1426	4	5	12	2d 19:53:27.47000	0d 00:39:00.39000	0.00050908	0.00208467	0.00078325	4.0113	D	5	30/08/2020 06:58		0	0	0	0	0	0	0	0	0	0	0	0	0	0
1427	4	5	12	2d 19:56:01.09000	0d 00:41:34.01000	0.00054249	0.00221854	0.00078309	4.0012	D	5	30/08/2020 07:00		0	0	0	0	0	0	0	0	0	0	0	0	0	0
1428	4	5	12	2d 19:58:37.69000	0d 00:44:10.61000	0.00057655	0.00235467	0.00078317	3.9911	D	5	30/08/2020 07:03		0	0	0	0	0	0	0	0	0	0	0	0	0	0
1429	4	5	12	2d 20:01:15.02000	0d 00:46:47.94000	0.00061078	0.00249109	0.00078325	3.9811	D	5	30/08/2020 07:05		0	0	0	0	0	0	0	0	0	0	0	0	0	0
1430	4	5	12	2d 20:03:54.01000	0d 00:49:26.93000	0.00064536	0.0026286	0.00078309	3.9709	D	5	30/08/2020 07:08		0	0	0	0	0	0	0	0	0	0	0	0	0	0
1431	4	5	12	2d 20:06:35.29000	0d 00:52:08.21000	0.00068044	0.00276773	0.00078294	3.9608	D	5	30/08/2020 07:11		0	0	0	0	0	0	0	0	0	0	0	0	0	0
1432	4	5	12	2d 20:09:15.68000	0d 00:54:48.60000	0.00071533	0.00290574	0.00078294	3.9507	D	5	30/08/2020 07:13		0	0	0	0	0	0	0	0	0	0	0	0	0	0
1433	4	5	12	2d 20:11:58.90000	0d 00:57:31.82000	0.00075083	0.00304583	0.00078309	3.9405	D	5	30/08/2020 07:16		0	0	0	0	0	0	0	0	0	0	0	0	0	0
1434	4	5	12	2d 20:14:47.98000	0d 01:00:20.90000	0.00078761	0.00319058	0.00078302	3.9304	D	5	30/08/2020 07:19		0	0	0	0	0	0	0	0	0	0	0	0	0	0
1435	4	5	12	2d 20:17:35.25000	0d 01:03:08.17000	0.00082399	0.00333341	0.00078309	3.9203	D	5	30/08/2020 07:22		0	0	0	0	0	0	0	0	0	0	0	0	0	0
1436	4	5	12	2d 20:20:22.83000	0d 01:05:55.75000	0.00086044	0.00347613	0.00078309	3.9103	D	5	30/08/2020 07:25		0	0	0	0	0	0	0	0	0	0	0	0	0	0
1437	4	5	12	2d 20:23:15.43000	0d 01:08:48.35000	0.00089799	0.00362275	0.00078294	3.9002	D	5	30/08/2020 07:27		0	0	0	0	0	0	0	0	0	0	0	0	0	0
1438	4	5	12	2d 20:26:09.39000	0d 01:11:42.31000	0.00093583	0.00377014	0.00078317	3.8901	D	5	30/08/2020 07:30		0	0	0	0	0	0	0	0	0	0	0	0	0	0
1439	4	5	12	2d 20:29:07.68000	0d 01:14:40.60000	0.00097461	0.00392082	0.00078317	3.8801	D	5	30/08/2020 07:33		0	0	0	0	0	0	0	0	0	0	0	0	0	0
1440	4	5	12	2d 20:32:07.60000	0d 01:17:40.52000	0.00101374	0.00407247	0.00078294	3.87	D	5	30/08/2020 07:36		0	0	0	0	0	0	0	0	0	0	0	0	0	0
1441	4	5	12	2d 20:35:14.98000	0d 01:20:47.90000	0.0010545	0.00423001	0.00078294	3.8599	D	5	30/08/2020 07:39		0	0	0	0	0	0	0	0	0	0	0	0	0	0
1442	4	5	12	2d 20:38:31.10000	0d 01:24:04.02000	0.00109716	0.00439447	0.00078302	3.8499	D	5	30/08/2020 07:43		0	0	0	0	0	0	0	0	0	0	0	0	0	0
1443	4	5	12	2d 20:41:55.41000	0d 01:27:28.33000	0.0011416	0.00456534	0.00078302	3.8396	D	5	30/08/2020 07:46		0	0	0	0	0	0	0	0	0	0	0	0	0	0
1444	4	5	12	2d 20:45:34.26000	0d 01:31:07.18000	0.00118921	0.00474788	0.00078294	3.8294	D	5	30/08/2020 07:50		0	0	0	0	0	0	0	0	0	0	0	0	0	0
1445	4	5	12	2d 20:49:23.00000	0d 01:34:55.92000	0.00123896	0.00493817	0.00078302	3.8193	D	5	30/08/2020 07:54		0	0	0	0	0	0	0	0	0	0	0	0	0	0
1446	4	5	12	2d 20:53:25.75000	0d 01:38:58.67000	0.00129176	0.00513958	0.00078317	3.8093	D	5	30/08/2020 07:58		0	0	0	0	0	0	0	0	0	0	0	0	0	0
1447	4	5	12	2d 20:57:46.60000	0d 01:43:19.52000	0.0013485	0.00535543	0.00078309	3.7992	D	5	30/08/2020 08:02		0	0	0	0	0	0	0	0	0	0	0	0	0	0
1448	4	5	12	2d 21:02:30.16000	0d 01:48:03.08000	0.00141018	0.00558945	0.00078286	3.7891	D	5	30/08/2020 08:07		0	0	0	0	0	0	0	0	0	0	0	0	0	0
1449	4	5	12	2d 21:07:30.16000	0d 01:53:03.08000	0.00147544	0.0058364	0.00078302	3.7795	D	1	30/08/2020 08:12		0	0	0	0	0	0	0	0	0	0	0	0	0	0
1450	4	5	12	2d 21:12:30.16000	0d 01:58:03.08000	0.00154069	0.00608274	0.00078309	3.7708	D	1	30/08/2020 08:17		0	0	0	0	0	0	0	0	0	0	0	0	0	0
1451	4	5	12	2d 21:17:30.16000	0d 02:03:03.08000	0.00160595	0.00632853	0.00078302	3.7627	D	1	30/08/2020 08:22		0	0	0	0	0	0	0	0	0	0	0	0	0	0
1452	4	5	12	2d 21:22:30.16000	0d 02:08:03.08000	0.0016712	0.00657382	0.00078302	3.7551	D	1	30/08/2020 08:27		0	0	0	0	0	0	0	0	0	0	0	0	0	0
1453	4	5	12	2d 21:27:30.16000	0d 02:13:03.08000	0.00173646	0.00681864	0.00078325	3.7481	D	1	30/08/2020 08:32		0	0	0	0	0	0	0	0	0	0	0	0	0	0
1454	4	5	12	2d 21:32:30.16000	0d 02:18:03.08000	0.00180171	0.007063	0.00078294	3.7414	D	1	30/08/2020 08:37		0	0	0	0	0	0	0	0	0	0	0	0	0	0
1455	4	5	12	2d 21:37:30.16000	0d 02:23:03.08000	0.00186697	0.00730695	0.00078317	3.735	D	1	30/08/2020 08:42		0	0	0	0	0	0	0	0	0	0	0	0	0	0
1456	4	5	12	2d 21:42:30.16000	0d 02:28:03.08000	0.00193222	0.00755047	0.00078325	3.7288	D	1	30/08/2020 08:47		0	0	0	0	0	0	0	0	0	0	0	0	0	0
1457	4	5	12	2d 21:47:30.16000	0d 02:33:03.08000	0.00199748	0.00779359	0.00078309	3.7224	D	1	30/08/2020 08:52		0	0	0	0	0	0	0	0	0	0	0	0	0	0
1458	4	5	12	2d 21:52:30.16000	0d 02:38:03.08000	0.00206274	0.00803629	0.00078317	3.716	D	1	30/08/2020 08:57		0	0	0	0	0	0	0	0	0	0	0	0	0	0
1459	4	5	12	2d 21:57:30.16000	0d 02:43:03.08000	0.00212799	0.00827858	0.00078309	3.7096	D	1	30/08/2020 09:02		0	0	0	0	0	0	0	0	0	0	0	0	0	0
1460	4	5	12	2d 22:02:30.16000	0d 02:48:03.08000	0.00219325	0.00852045	0.00078309	3.7031	D	1	30/08/2020 09:07		0	0	0	0	0	0	0	0	0	0	0	0	0	0
1461	4	5	12	2d 22:07:30.16000	0d 02:53:03.08000	0.0022585	0.00876189	0.00078294	3.6962	D	1	30/08/2020 09:12		0	0	0	0	0	0	0	0	0	0	0	0	0	0
1462	4	5	12	2d 22:12:30.16000	0d 02:58:03.08000	0.00232376	0.00900287	0.00078317	3.6893	D	1	30/08/2020 09:17		0	0	0	0	0	0	0	0	0	0	0	0	0	0
1463	4	5	12	2d 22:17:30.16000	0d 03:03:03.08000	0.00238901	0.00924338	0.00078302	3.6818	D	1	30/08/2020 09:22		0	0	0	0	0	0	0	0	0	0	0	0	0	0
1464	4	5	12	2d 22:22:30.16000	0d 03:08:03.08000	0.00245427	0.00948339	0.00078286	3.6738	D	1	30/08/2020 09:27		0	0	0	0	0	0	0	0	0	0	0	0	0	0
1465	4	5	12	2d 22:27:30.16000	0d 03:13:03.08000	0.00251952	0.00972286	0.00078317	3.6654	D	1	30/08/2020 09:32		0	0	0	0	0	0	0	0	0	0	0	0	0	0
1466	4	5	12	2d 22:32:30.16000	0d 03:18:03.08000	0.00258478	0.00996177	0.00078325	3.6565	D	1	30/08/2020 09:37		0	0	0	0	0	0	0	0	0	0	0	0	0	0
1467	4	5	12	2d 22:37:30.16000	0d 03:23:03.08000	0.00265003	0.0102001	0.00078302	3.6466	D	1	30/08/2020 09:42		0	0	0	0	0	0	0	0	0	0	0	0	0	0
1468	4	5	12	2d 22:42:04.61000	0d 03:27:37.53000	0.00270973	0.0104175	0.00078294	3.6365	D	5	30/08/2020 09:46		0	0	0	0	0	0	0	0	0	0	0	0	0	0
1469	4	5	12	2d 22:46:09.59000	0d 03:31:42.51000	0.00276302	0.010611	0.00078302	3.6265	D	5	30/08/2020 09:50		0	0	0	0	0	0	0	0	0	0	0	0	0	0
1470	4	5	12	2d 22:49:39.75000	0d 03:35:12.67000	0.00280873	0.0107766	0.00078294	3.6162	D	5	30/08/2020 09:54		0	0	0	0	0	0	0	0	0	0	0	0	0	0
1471	4	5	12	2d 22:52:36.44000	0d 03:38:09.36000	0.00284716	0.0109154	0.00078309	3.6062	D	5	30/08/2020 09:57		0	0	0	0	0	0	0	0	0	0	0	0	0	0
1472	4	5	12	2d 22:54:56.83000	0d 03:40:29.75000	0.0028777	0.0110254	0.00078302	3.5961	D	5	30/08/2020 09:59		0	0	0	0	0	0	0	0	0	0	0	0	0	0
1473	4	5	12	2d 22:56:46.73000	0d 03:42:19.65000	0.00290161	0.0111112	0.00078279	3.5859	D	5	30/08/2020 10:01		0	0	0	0	0	0	0	0	0	0	0	0	0	0
1474	4	5	12	2d 22:58:12.18000	0d 03:43:45.10000	0.00292019	0.0111778	0.00078294	3.5758	D	5	30/08/2020 10:02		0	0	0	0	0	0	0	0	0	0	0	0	0	0
1475	4	5	12	2d 22:59:17.58000	0d 03:44:50.50000	0.00293442	0.0112286	0.00078317	3.5656	D	5	30/08/2020 10:03		0	0	0	0	0	0	0	0	0	0	0	0	0	0
1476	4	5	12	2d 23:00:09.72000	0d 03:45:42.64000	0.00294576	0.011269	0.00078317	3.5555	D	5	30/08/2020 10:04		0	0	0	0	0	0	0	0	0	0	0	0	0	0
1477	4	5	12	2d 23:00:50.88000	0d 03:46:23.80000	0.00295471	0.0113007	0.00078309	3.5453	D	5	30/08/2020 10:05		0	0	0	0	0	0	0	0	0	0	0	0	0	0
1478	4	5	12	2d 23:01:24.00000	0d 03:46:56.92000	0.00296192	0.0113263	0.00078279	3.5352	D	5	30/08/2020 10:06		0	0	0	0	0	0	0	0	0	0	0	0	0	0
1479	4	5	12	2d 23:01:50.95000	0d 03:47:23.87000	0.00296778	0.0113469	0.00078294	3.5251	D	5	30/08/2020 10:06		0	0	0	0	0	0	0	0	0	0	0	0	0	0
1480	4	5	12	2d 23:02:14.10000	0d 03:47:47.02000	0.00297282	0.0113647	0.00078279	3.5149	D	5	30/08/2020 10:06		0	0	0	0	0	0	0	0	0	0	0	0	0	0
1481	4	5	12	2d 23:02:33.57000	0d 03:48:06.49000	0.00297705	0.0113795	0.00078302	3.5048	D	5	30/08/2020 10:07		0	0	0	0	0	0	0	0	0	0	0	0	0	0
1482	4	5	12	2d 23:02:51.68000	0d 03:48:24.60000	0.00298099	0.0113933	0.00078302	3.4948	D	5	30/08/2020 10:07		0	0	0	0	0	0	0	0	0	0	0	0	0	0
1483	4	5	12	2d 23:03:07.05000	0d 03:48:39.97000	0.00298433	0.011405	0.00078317	3.4847	D	5	30/08/2020 10:07		0	0	0	0	0	0	0	0	0	0	0	0	0	0
1484	4	5	12	2d 23:03:21.62000	0d 03:48:54.54000	0.0029875	0.011416	0.00078302	3.4746	D	5	30/08/2020 10:08		0	0	0	0	0	0	0	0	0	0	0	0	0	0
1485	4	5	12	2d 23:03:35.08000	0d 03:49:08.00000	0.00299043	0.0114262	0.00078294	3.4646	D	5	30/08/2020 10:08		0	0	0	0	0	0	0	0	0	0	0	0	0	0
1486	4	5	12	2d 23:03:49.97000	0d 03:49:22.89000	0.00299367	0.0114374	0.00078302	3.4543	D	5	30/08/2020 10:08		0	0	0	0	0	0	0	0	0	0	0	0	0	0
1487	4	5	12	2d 23:04:01.84000	0d 03:49:34.76000	0.00299625	0.0114463	0.00078325	3.4441	D	5	30/08/2020 10:08		0	0	0	0	0	0	0	0	0	0	0	0	0	0
1488	4	5	12	2d 23:04:14.23000	0d 03:49:47.15000	0.00299895	0.0114556	0.00078302	3.434	D	5	30/08/2020 10:08		0	0	0	0	0	0	0	0	0	0	0	0	0	0
1489	4	5	12	2d 23:04:26.44000	0d 03:49:59.36000	0.0030016	0.0114647	0.00078309	3.4238	D	5	30/08/2020 10:09		0	0	0	0	0	0	0	0	0	0	0	0	0	0
1490	4	5	12	2d 23:04:39.21000	0d 03:50:12.13000	0.00300438	0.0114742	0.00078302	3.4137	D	5	30/08/2020 10:09		0	0	0	0	0	0	0	0	0	0	0	0	0	0
1491	4	5	12	2d 23:04:52.39000	0d 03:50:25.31000	0.00300725	0.0114839	0.00078294	3.4035	D	5	30/08/2020 10:09		0	0	0	0	0	0	0	0	0	0	0	0	0	0
1492	4	5	12	2d 23:05:05.61000	0d 03:50:38.53000	0.00301012	0.0114937	0.00078286	3.3933	D	5	30/08/2020 10:09		0	0	0	0	0	0	0	0	0	0	0	0	0	0
1493	4	5	12	2d 23:05:21.03000	0d 03:50:53.95000	0.00301348	0.0115051	0.00078309	3.3832	D	5	30/08/2020 10:10		0	0	0	0	0	0	0	0	0	0	0	0	0	0
1494	4	5	12	2d 23:05:38.02000	0d 03:51:10.94000	0.00301717	0.0115176	0.00078309	3.373	D	5	30/08/2020 10:10		0	0	0	0	0	0	0	0	0	0	0	0	0	0
1495	4	5	12	2d 23:06:10.26000	0d 03:51:43.18000	0.00302418	0.0115412	0.00078294	3.3629	D	5	30/08/2020 10:10		0	0	0	0	0	0	0	0	0	0	0	0	0	0
1496	4	5	12	2d 23:07:42.00000	0d 03:53:14.92000	0.00304414	0.0116082	0.00078302	3.3527	D	5	30/08/2020 10:12		0	0	0	0	0	0	0	0	0	0	0	0	0	0
1497	4	5	12	2d 23:09:20.78000	0d 03:54:53.70000	0.00306563	0.0116801	0.00078302	3.3426	D	5	30/08/2020 10:14		0	0	0	0	0	0	0	0	0	0	0	0	0	0
1498	4	5	12	2d 23:10:34.57000	0d 03:56:07.49000	0.00308168	0.0117337	0.00078294	3.3326	D	5	30/08/2020 10:15		0	0	0	0	0	0	0	0	0	0	0	0	0	0
1499	4	5	12	2d 23:11:37.25000	0d 03:57:10.17000	0.00309531	0.0117791	0.00078309	3.3225	D	5	30/08/2020 10:16		0	0	0	0	0	0	0	0	0	0	0	0	0	0
1500	4	5	12	2d 23:12:28.86000	0d 03:58:01.78000	0.00310654	0.0118163	0.00078294	3.3124	D	5	30/08/2020 10:17		0	0	0	0	0	0	0	0	0	0	0	0	0	0
1501	4	5	12	2d 23:13:08.13000	0d 03:58:41.05000	0.00311508	0.0118446	0.00078309	3.3024	D	5	30/08/2020 10:17		0	0	0	0	0	0	0	0	0	0	0	0	0	0
1502	4	5	12	2d 23:13:44.17000	0d 03:59:17.09000	0.00312292	0.0118704	0.00078309	3.2923	D	5	30/08/2020 10:18		0	0	0	0	0	0	0	0	0	0	0	0	0	0
1503	4	5	12	2d 23:14:14.33000	0d 03:59:47.25000	0.00312948	0.011892	0.00078317	3.2821	D	5	30/08/2020 10:18		0	0	0	0	0	0	0	0	0	0	0	0	0	0
1504	4	5	12	2d 23:14:39.68000	0d 04:00:12.60000	0.00313499	0.0119101	0.00078302	3.2718	D	5	30/08/2020 10:19		0	0	0	0	0	0	0	0	0	0	0	0	0	0
1505	4	5	12	2d 23:15:02.20000	0d 04:00:35.12000	0.00313989	0.0119261	0.00078309	3.2616	D	5	30/08/2020 10:19		0	0	0	0	0	0	0	0	0	0	0	0	0	0
1506	4	5	12	2d 23:15:23.08000	0d 04:00:56.00000	0.00314443	0.0119408	0.00078279	3.2515	D	5	30/08/2020 10:20		0	0	0	0	0	0	0	0	0	0	0	0	0	0
1507	4	5	12	2d 23:15:41.06000	0d 04:01:13.98000	0.00314834	0.0119535	0.00078309	3.2413	D	5	30/08/2020 10:20		0	0	0	0	0	0	0	0	0	0	0	0	0	0
1508	4	5	12	2d 23:15:57.44000	0d 04:01:30.36000	0.00315191	0.0119651	0.00078317	3.2313	D	5	30/08/2020 10:20		0	0	0	0	0	0	0	0	0	0	0	0	0	0
1509	4	5	12	2d 23:16:12.86000	0d 04:01:45.78000	0.00315526	0.0119759	0.00078309	3.221	D	5	30/08/2020 10:20		0	0	0	0	0	0	0	0	0	0	0	0	0	0
1510	4	5	12	2d 23:16:27.03000	0d 04:01:59.95000	0.00315834	0.0119858	0.00078309	3.211	D	5	30/08/2020 10:21		0	0	0	0	0	0	0	0	0	0	0	0	0	0
1511	4	5	12	2d 23:16:40.54000	0d 04:02:13.46000	0.00316128	0.0119952	0.00078309	3.2009	D	5	30/08/2020 10:21		0	0	0	0	0	0	0	0	0	0	0	0	0	0
1512	4	5	12	2d 23:16:53.05000	0d 04:02:25.97000	0.003164	0.0120039	0.00078302	3.1908	D	5	30/08/2020 10:21		0	0	0	0	0	0	0	0	0	0	0	0	0	0
1513	4	5	12	2d 23:17:04.68000	0d 04:02:37.60000	0.00316653	0.012012	0.00078317	3.1807	D	5	30/08/2020 10:21		0	0	0	0	0	0	0	0	0	0	0	0	0	0
1514	4	5	12	2d 23:17:15.84000	0d 04:02:48.76000	0.00316896	0.0120197	0.00078309	3.1707	D	5	30/08/2020 10:21		0	0	0	0	0	0	0	0	0	0	0	0	0	0
1515	4	5	12	2d 23:17:26.72000	0d 04:02:59.64000	0.00317133	0.0120272	0.00078309	3.1604	D	5	30/08/2020 10:22		0	0	0	0	0	0	0	0	0	0	0	0	0	0
1516	4	5	12	2d 23:17:37.44000	0d 04:03:10.36000	0.00317366	0.0120345	0.00078317	3.1502	D	5	30/08/2020 10:22		0	0	0	0	0	0	0	0	0	0	0	0	0	0
1517	4	5	12	2d 23:17:47.20000	0d 04:03:20.12000	0.00317578	0.0120412	0.00078302	3.1402	D	5	30/08/2020 10:22		0	0	0	0	0	0	0	0	0	0	0	0	0	0
1518	4	5	12	2d 23:17:56.89000	0d 04:03:29.81000	0.00317789	0.0120478	0.00078317	3.1301	D	5	30/08/2020 10:22		0	0	0	0	0	0	0	0	0	0	0	0	0	0
1519	4	5	12	2d 23:18:06.06000	0d 04:03:38.98000	0.00317988	0.0120541	0.00078317	3.12	D	5	30/08/2020 10:22		0	0	0	0	0	0	0	0	0	0	0	0	0	0
1520	4	5	12	2d 23:18:14.58000	0d 04:03:47.50000	0.00318174	0.0120598	0.00078294	3.1099	D	5	30/08/2020 10:22		0	0	0	0	0	0	0	0	0	0	0	0	0	0
1521	4	5	12	2d 23:18:23.11000	0d 04:03:56.03000	0.00318359	0.0120656	0.00078317	3.0997	D	5	30/08/2020 10:23		0	0	0	0	0	0	0	0	0	0	0	0	0	0
1522	4	5	12	2d 23:18:31.00000	0d 04:04:03.92000	0.00318531	0.0120709	0.00078302	3.0895	D	5	30/08/2020 10:23		0	0	0	0	0	0	0	0	0	0	0	0	0	0
1523	4	5	12	2d 23:18:38.78000	0d 04:04:11.70000	0.003187	0.0120761	0.00078294	3.0793	D	5	30/08/2020 10:23		0	0	0	0	0	0	0	0	0	0	0	0	0	0
1524	4	5	12	2d 23:18:46.12000	0d 04:04:19.04000	0.0031886	0.012081	0.00078317	3.069	D	5	30/08/2020 10:23		0	0	0	0	0	0	0	0	0	0	0	0	0	0
1525	4	5	12	2d 23:18:53.43000	0d 04:04:26.35000	0.00319019	0.0120859	0.00078294	3.0588	D	5	30/08/2020 10:23		0	0	0	0	0	0	0	0	0	0	0	0	0	0
1526	4	5	12	2d 23:19:00.54000	0d 04:04:33.46000	0.00319173	0.0120906	0.00078317	3.0484	D	5	30/08/2020 10:23		0	0	0	0	0	0	0	0	0	0	0	0	0	0
1527	4	5	12	2d 23:19:07.42000	0d 04:04:40.34000	0.00319323	0.0120952	0.00078294	3.0382	D	5	30/08/2020 10:23		0	0	0	0	0	0	0	0	0	0	0	0	0	0
1528	4	5	12	2d 23:19:14.17000	0d 04:04:47.09000	0.0031947	0.0120996	0.00078286	3.028	D	5	30/08/2020 10:23		0	0	0	0	0	0	0	0	0	0	0	0	0	0
1529	4	5	12	2d 23:19:20.71000	0d 04:04:53.63000	0.00319612	0.0121039	0.00078302	3.0176	D	5	30/08/2020 10:24		0	0	0	0	0	0	0	0	0	0	0	0	0	0
1530	4	5	12	2d 23:19:26.77000	0d 04:04:59.69000	0.00319744	0.0121079	0.00078309	3.0076	D	5	30/08/2020 10:24		0	0	0	0	0	0	0	0	0	0	0	0	0	0
1531	4	5	12	2d 23:19:32.86000	0d 04:05:05.78000	0.00319876	0.0121119	0.00078309	2.9973	D	5	30/08/2020 10:24		0	0	0	0	0	0	0	0	0	0	0	0	0	0
1532	4	5	12	2d 23:19:38.78000	0d 04:05:11.70000	0.00320005	0.0121157	0.00078286	2.987	D	5	30/08/2020 10:24		0	0	0	0	0	0	0	0	0	0	0	0	0	0
1533	4	5	12	2d 23:19:44.72000	0d 04:05:17.64000	0.00320134	0.0121196	0.00078309	2.9769	D	5	30/08/2020 10:24		0	0	0	0	0	0	0	0	0	0	0	0	0	0
1534	4	5	12	2d 23:19:50.32000	0d 04:05:23.24000	0.00320256	0.0121232	0.00078294	2.9667	D	5	30/08/2020 10:24		0	0	0	0	0	0	0	0	0	0	0	0	0	0
1535	4	5	12	2d 23:19:55.93000	0d 04:05:28.85000	0.00320378	0.0121268	0.00078325	2.9566	D	5	30/08/2020 10:24		0	0	0	0	0	0	0	0	0	0	0	0	0	0
1536	4	5	12	2d 23:20:01.44000	0d 04:05:34.36000	0.00320498	0.0121304	0.00078309	2.9464	D	5	30/08/2020 10:24		0	0	0	0	0	0	0	0	0	0	0	0	0	0
1537	4	5	12	2d 23:20:06.67000	0d 04:05:39.59000	0.00320612	0.0121337	0.00078309	2.9363	D	5	30/08/2020 10:24		0	0	0	0	0	0	0	0	0	0	0	0	0	0
1538	4	5	12	2d 23:20:11.87000	0d 04:05:44.79000	0.00320725	0.012137	0.00078302	2.9261	D	5	30/08/2020 10:24		0	0	0	0	0	0	0	0	0	0	0	0	0	0
1539	4	5	12	2d 23:20:17.85000	0d 04:05:50.77000	0.00320855	0.0121408	0.00078294	2.9157	D	5	30/08/2020 10:24		0	0	0	0	0	0	0	0	0	0	0	0	0	0
1540	4	5	12	2d 23:20:22.98000	0d 04:05:55.90000	0.00320967	0.0121441	0.00078309	2.9056	D	5	30/08/2020 10:25		0	0	0	0	0	0	0	0	0	0	0	0	0	0
1541	4	5	12	2d 23:20:28.02000	0d 04:06:00.94000	0.00321076	0.0121473	0.00078302	2.8952	D	5	30/08/2020 10:25		0	0	0	0	0	0	0	0	0	0	0	0	0	0
1542	4	5	12	2d 23:20:32.46000	0d 04:06:05.38000	0.00321173	0.01215	0.00078302	2.8847	D	5	30/08/2020 10:25		0	0	0	0	0	0	0	0	0	0	0	0	0	0
1543	4	5	12	2d 23:20:37.33000	0d 04:06:10.25000	0.00321279	0.0121531	0.00078309	2.8743	D	5	30/08/2020 10:25		0	0	0	0	0	0	0	0	0	0	0	0	0	0
1544	4	5	12	2d 23:20:41.99000	0d 04:06:14.91000	0.0032138	0.012156	0.00078302	2.8641	D	5	30/08/2020 10:25		0	0	0	0	0	0	0	0	0	0	0	0	0	0
1545	4	5	12	2d 23:20:46.62000	0d 04:06:19.54000	0.00321481	0.0121589	0.00078309	2.8539	D	5	30/08/2020 10:25		0	0	0	0	0	0	0	0	0	0	0	0	0	0
1546	4	5	12	2d 23:20:51.31000	0d 04:06:24.23000	0.00321583	0.0121618	0.00078294	2.8438	D	5	30/08/2020 10:25		0	0	0	0	0	0	0	0	0	0	0	0	0	0
1547	4	5	12	2d 23:20:55.69000	0d 04:06:28.61000	0.00321678	0.0121645	0.00078317	2.8334	D	5	30/08/2020 10:25		0	0	0	0	0	0	0	0	0	0	0	0	0	0
1548	4	5	12	2d 23:21:00.29000	0d 04:06:33.21000	0.00321778	0.0121673	0.00078332	2.8232	D	5	30/08/2020 10:25		0	0	0	0	0	0	0	0	0	0	0	0	0	0
1549	4	5	12	2d 23:21:04.64000	0d 04:06:37.56000	0.00321873	0.01217	0.00078317	2.813	D	5	30/08/2020 10:25		0	0	0	0	0	0	0	0	0	0	0	0	0	0
1550	4	5	12	2d 23:21:08.85000	0d 04:06:41.77000	0.00321964	0.0121726	0.00078294	2.8028	D	5	30/08/2020 10:25		0	0	0	0	0	0	0	0	0	0	0	0	0	0
1551	4	5	12	2d 23:21:13.02000	0d 04:06:45.94000	0.00322055	0.0121751	0.00078302	2.7927	D	5	30/08/2020 10:25		0	0	0	0	0	0	0	0	0	0	0	0	0	0
1552	4	5	12	2d 23:21:17.05000	0d 04:06:49.97000	0.00322143	0.0121775	0.00078302	2.7825	D	5	30/08/2020 10:25		0	0	0	0	0	0	0	0	0	0	0	0	0	0
1553	4	5	12	2d 23:21:21.34000	0d 04:06:54.26000	0.00322236	0.0121801	0.00078302	2.7721	D	5	30/08/2020 10:26		0	0	0	0	0	0	0	0	0	0	0	0	0	0
1554	4	5	12	2d 23:21:25.45000	0d 04:06:58.37000	0.00322325	0.0121826	0.00078309	2.7617	D	5	30/08/2020 10:26		0	0	0	0	0	0	0	0	0	0	0	0	0	0
1555	4	5	12	2d 23:21:29.50000	0d 04:07:02.42000	0.00322413	0.012185	0.00078317	2.7515	D	5	30/08/2020 10:26		0	0	0	0	0	0	0	0	0	0	0	0	0	0
1556	4	5	12	2d 23:21:33.58000	0d 04:07:06.50000	0.00322502	0.0121875	0.00078325	2.7413	D	5	30/08/2020 10:26		0	0	0	0	0	0	0	0	0	0	0	0	0	0
1557	4	5	12	2d 23:21:37.61000	0d 04:07:10.53000	0.0032259	0.0121899	0.00078309	2.7312	D	5	30/08/2020 10:26		0	0	0	0	0	0	0	0	0	0	0	0	0	0
1558	4	5	12	2d 23:21:41.62000	0d 04:07:14.54000	0.00322677	0.0121923	0.00078317	2.7211	D	5	30/08/2020 10:26		0	0	0	0	0	0	0	0	0	0	0	0	0	0
1559	4	5	12	2d 23:21:45.30000	0d 04:07:18.22000	0.00322757	0.0121944	0.00078286	2.7109	D	5	30/08/2020 10:26		0	0	0	0	0	0	0	0	0	0	0	0	0	0
1560	4	5	12	2d 23:21:49.26000	0d 04:07:22.18000	0.00322843	0.0121968	0.00078279	2.7002	D	5	30/08/2020 10:26		0	0	0	0	0	0	0	0	0	0	0	0	0	0
1561	4	5	12	2d 23:21:53.08000	0d 04:07:26.00000	0.00322926	0.012199	0.00078302	2.6899	D	5	30/08/2020 10:26		0	0	0	0	0	0	0	0	0	0	0	0	0	0
1562	4	5	12	2d 23:21:56.89000	0d 04:07:29.81000	0.00323009	0.0122012	0.00078309	2.6795	D	5	30/08/2020 10:26		0	0	0	0	0	0	0	0	0	0	0	0	0	0
1563	4	5	12	2d 23:22:00.43000	0d 04:07:33.35000	0.00323086	0.0122033	0.00078325	2.6691	D	5	30/08/2020 10:26		0	0	0	0	0	0	0	0	0	0	0	0	0	0
1564	4	5	12	2d 23:22:04.27000	0d 04:07:37.19000	0.0032317	0.0122055	0.00078294	2.659	D	5	30/08/2020 10:26		0	0	0	0	0	0	0	0	0	0	0	0	0	0
1565	4	5	12	2d 23:22:07.58000	0d 04:07:40.50000	0.00323242	0.0122074	0.00078309	2.6487	D	5	30/08/2020 10:26		0	0	0	0	0	0	0	0	0	0	0	0	0	0
1566	4	5	12	2d 23:22:11.04000	0d 04:07:43.96000	0.00323317	0.0122094	0.00078317	2.6386	D	5	30/08/2020 10:26		0	0	0	0	0	0	0	0	0	0	0	0	0	0
1567	4	5	12	2d 23:22:14.47000	0d 04:07:47.39000	0.00323392	0.0122114	0.00078309	2.6282	D	5	30/08/2020 10:26		0	0	0	0	0	0	0	0	0	0	0	0	0	0
1568	4	5	12	2d 23:22:17.91000	0d 04:07:50.83000	0.00323466	0.0122133	0.00078286	2.6178	D	5	30/08/2020 10:26		0	0	0	0	0	0	0	0	0	0	0	0	0	0
1569	4	5	12	2d 23:22:21.26000	0d 04:07:54.18000	0.00323539	0.0122152	0.00078302	2.6075	D	5	30/08/2020 10:27		0	0	0	0	0	0	0	0	0	0	0	0	0	0
1570	4	5	12	2d 23:22:24.74000	0d 04:07:57.66000	0.00323615	0.0122172	0.00078302	2.5971	D	5	30/08/2020 10:27		0	0	0	0	0	0	0	0	0	0	0	0	0	0
1571	4	5	12	2d 23:22:28.01000	0d 04:08:00.93000	0.00323686	0.0122191	0.00078309	2.587	D	5	30/08/2020 10:27		0	0	0	0	0	0	0	0	0	0	0	0	0	0
1572	4	5	12	2d 23:22:31.19000	0d 04:08:04.11000	0.00323755	0.0122208	0.00078309	2.5768	D	5	30/08/2020 10:27		0	0	0	0	0	0	0	0	0	0	0	0	0	0
1573	4	5	12	2d 23:22:34.39000	0d 04:08:07.31000	0.00323825	0.0122226	0.00078294	2.5666	D	5	30/08/2020 10:27		0	0	0	0	0	0	0	0	0	0	0	0	0	0
1574	4	5	12	2d 23:22:37.55000	0d 04:08:10.47000	0.00323894	0.0122244	0.00078309	2.5563	D	5	30/08/2020 10:27		0	0	0	0	0	0	0	0	0	0	0	0	0	0
1575	4	5	12	2d 23:22:40.64000	0d 04:08:13.56000	0.00323961	0.0122261	0.00078317	2.5461	D	5	30/08/2020 10:27		0	0	0	0	0	0	0	0	0	0	0	0	0	0
1576	4	5	12	2d 23:22:43.85000	0d 04:08:16.77000	0.00324031	0.0122279	0.00078325	2.5356	D	5	30/08/2020 10:27		0	0	0	0	0	0	0	0	0	0	0	0	0	0
1577	4	5	12	2d 23:22:46.92000	0d 04:08:19.84000	0.00324098	0.0122296	0.00078309	2.5252	D	5	30/08/2020 10:27		0	0	0	0	0	0	0	0	0	0	0	0	0	0
1578	4	5	12	2d 23:22:50.00000	0d 04:08:22.92000	0.00324165	0.0122313	0.00078302	2.515	D	5	30/08/2020 10:27		0	0	0	0	0	0	0	0	0	0	0	0	0	0
1579	4	5	12	2d 23:22:53.05000	0d 04:08:25.97000	0.00324231	0.0122329	0.00078294	2.5045	D	5	30/08/2020 10:27		0	0	0	0	0	0	0	0	0	0	0	0	0	0
1580	4	5	12	2d 23:22:54.27000	0d 04:08:27.19000	0.00324257	0.0122336	0.00078317	2.5	D	133	30/08/2020 10:27		0	0	0	0	0	0	0	0	0	0	0	0	0	0
1581	4	5	13	2d 23:22:54.28000	0d 00:00:00.01000	0	0	0	2.6261	R	0	30/08/2020 10:27		0	0	0	0	0	0	0	0	0	0	0	0	0	0
1582	4	5	13	2d 23:22:56.28000	0d 00:00:02.01000	0	0	0	2.8252	R	1	30/08/2020 10:27		0	0	0	0	0	0	0	0	0	0	0	0	0	0
1583	4	5	13	2d 23:22:58.28000	0d 00:00:04.01000	0	0	0	2.9332	R	1	30/08/2020 10:27		0	0	0	0	0	0	0	0	0	0	0	0	0	0
1584	4	5	13	2d 23:23:00.28000	0d 00:00:06.01000	0	0	0	3.0167	R	1	30/08/2020 10:27		0	0	0	0	0	0	0	0	0	0	0	0	0	0
1585	4	5	13	2d 23:23:02.28000	0d 00:00:08.01000	0	0	0	3.086	R	1	30/08/2020 10:27		0	0	0	0	0	0	0	0	0	0	0	0	0	0
1586	4	5	13	2d 23:23:04.27000	0d 00:00:10.00000	0	0	0	3.1441	R	129	30/08/2020 10:27		0	0	0	0	0	0	0	0	0	0	0	0	0	0
1587	5	6	9	2d 23:23:04.30000	0d 00:00:00.03000	0.00000001	0.00000002	0.000785	3.2995	C	0	30/08/2020 10:27		0	0	0	0	0	0	0	0	0	0	0	0	0	0
1588	5	6	9	2d 23:23:04.46000	0d 00:00:00.19000	0.00000004	0.00000014	0.00078317	3.3248	C	5	30/08/2020 10:27		0	0	0	0	0	0	0	0	0	0	0	0	0	0
1589	5	6	9	2d 23:23:04.62000	0d 00:00:00.35000	0.00000008	0.00000025	0.00078317	3.3437	C	5	30/08/2020 10:27		0	0	0	0	0	0	0	0	0	0	0	0	0	0
1590	5	6	9	2d 23:23:04.80000	0d 00:00:00.53000	0.00000011	0.00000038	0.00078317	3.3619	C	5	30/08/2020 10:27		0	0	0	0	0	0	0	0	0	0	0	0	0	0
1591	5	6	9	2d 23:23:05.00000	0d 00:00:00.73000	0.00000016	0.00000053	0.00078309	3.3796	C	5	30/08/2020 10:27		0	0	0	0	0	0	0	0	0	0	0	0	0	0
1592	5	6	9	2d 23:23:05.21000	0d 00:00:00.94000	0.0000002	0.00000068	0.00078317	3.3964	C	5	30/08/2020 10:27		0	0	0	0	0	0	0	0	0	0	0	0	0	0
1593	5	6	9	2d 23:23:05.43000	0d 00:00:01.16000	0.00000025	0.00000085	0.00078309	3.4127	C	5	30/08/2020 10:27		0	0	0	0	0	0	0	0	0	0	0	0	0	0
1594	5	6	9	2d 23:23:05.66000	0d 00:00:01.39000	0.0000003	0.00000102	0.00078302	3.429	C	5	30/08/2020 10:27		0	0	0	0	0	0	0	0	0	0	0	0	0	0
1595	5	6	9	2d 23:23:05.90000	0d 00:00:01.63000	0.00000035	0.0000012	0.00078309	3.4446	C	5	30/08/2020 10:27		0	0	0	0	0	0	0	0	0	0	0	0	0	0
1596	5	6	9	2d 23:23:06.14000	0d 00:00:01.87000	0.00000041	0.00000138	0.00078309	3.4597	C	5	30/08/2020 10:27		0	0	0	0	0	0	0	0	0	0	0	0	0	0
1597	5	6	9	2d 23:23:06.39000	0d 00:00:02.12000	0.00000046	0.00000157	0.00078309	3.4749	C	5	30/08/2020 10:27		0	0	0	0	0	0	0	0	0	0	0	0	0	0
1598	5	6	9	2d 23:23:06.65000	0d 00:00:02.38000	0.00000052	0.00000176	0.00078317	3.4897	C	5	30/08/2020 10:27		0	0	0	0	0	0	0	0	0	0	0	0	0	0
1599	5	6	9	2d 23:23:06.92000	0d 00:00:02.65000	0.00000058	0.00000197	0.00078317	3.5045	C	5	30/08/2020 10:27		0	0	0	0	0	0	0	0	0	0	0	0	0	0
1600	5	6	9	2d 23:23:07.20000	0d 00:00:02.93000	0.00000064	0.00000218	0.00078294	3.519	C	5	30/08/2020 10:27		0	0	0	0	0	0	0	0	0	0	0	0	0	0
1601	5	6	9	2d 23:23:07.48000	0d 00:00:03.21000	0.0000007	0.0000024	0.00078309	3.5331	C	5	30/08/2020 10:27		0	0	0	0	0	0	0	0	0	0	0	0	0	0
1602	5	6	9	2d 23:23:07.78000	0d 00:00:03.51000	0.00000076	0.00000263	0.00078309	3.5468	C	5	30/08/2020 10:27		0	0	0	0	0	0	0	0	0	0	0	0	0	0
1603	5	6	9	2d 23:23:08.08000	0d 00:00:03.81000	0.00000083	0.00000286	0.00078294	3.5604	C	5	30/08/2020 10:27		0	0	0	0	0	0	0	0	0	0	0	0	0	0
1604	5	6	9	2d 23:23:08.41000	0d 00:00:04.14000	0.0000009	0.00000312	0.00078325	3.5744	C	5	30/08/2020 10:27		0	0	0	0	0	0	0	0	0	0	0	0	0	0
1605	5	6	9	2d 23:23:08.75000	0d 00:00:04.48000	0.00000097	0.00000338	0.00078325	3.5877	C	5	30/08/2020 10:27		0	0	0	0	0	0	0	0	0	0	0	0	0	0
1606	5	6	9	2d 23:23:09.10000	0d 00:00:04.83000	0.00000105	0.00000366	0.00078302	3.6007	C	5	30/08/2020 10:27		0	0	0	0	0	0	0	0	0	0	0	0	0	0
1607	5	6	9	2d 23:23:09.47000	0d 00:00:05.20000	0.00000113	0.00000395	0.00078302	3.6136	C	5	30/08/2020 10:27		0	0	0	0	0	0	0	0	0	0	0	0	0	0
1608	5	6	9	2d 23:23:09.87000	0d 00:00:05.60000	0.00000122	0.00000426	0.00078302	3.6262	C	5	30/08/2020 10:27		0	0	0	0	0	0	0	0	0	0	0	0	0	0
1609	5	6	9	2d 23:23:10.29000	0d 00:00:06.02000	0.00000131	0.00000459	0.00078302	3.6385	C	5	30/08/2020 10:27		0	0	0	0	0	0	0	0	0	0	0	0	0	0
1610	5	6	9	2d 23:23:10.75000	0d 00:00:06.48000	0.00000141	0.00000496	0.00078317	3.6504	C	5	30/08/2020 10:27		0	0	0	0	0	0	0	0	0	0	0	0	0	0
1611	5	6	9	2d 23:23:11.26000	0d 00:00:06.99000	0.00000152	0.00000536	0.00078294	3.6625	C	5	30/08/2020 10:27		0	0	0	0	0	0	0	0	0	0	0	0	0	0
1612	5	6	9	2d 23:23:11.84000	0d 00:00:07.57000	0.00000165	0.00000583	0.00078317	3.6741	C	5	30/08/2020 10:27		0	0	0	0	0	0	0	0	0	0	0	0	0	0
1613	5	6	9	2d 23:23:12.52000	0d 00:00:08.25000	0.00000179	0.00000637	0.00078309	3.6852	C	5	30/08/2020 10:27		0	0	0	0	0	0	0	0	0	0	0	0	0	0
1614	5	6	9	2d 23:23:13.33000	0d 00:00:09.06000	0.00000197	0.00000702	0.00078317	3.6963	C	5	30/08/2020 10:27		0	0	0	0	0	0	0	0	0	0	0	0	0	0
1615	5	6	9	2d 23:23:14.40000	0d 00:00:10.13000	0.0000022	0.00000788	0.00078294	3.7072	C	5	30/08/2020 10:27		0	0	0	0	0	0	0	0	0	0	0	0	0	0
1616	5	6	9	2d 23:23:15.89000	0d 00:00:11.62000	0.00000253	0.00000909	0.00078286	3.7179	C	5	30/08/2020 10:27		0	0	0	0	0	0	0	0	0	0	0	0	0	0
1617	5	6	9	2d 23:23:18.18000	0d 00:00:13.91000	0.00000303	0.00001094	0.00078317	3.7281	C	5	30/08/2020 10:27		0	0	0	0	0	0	0	0	0	0	0	0	0	0
1618	5	6	9	2d 23:23:22.88000	0d 00:00:18.61000	0.00000405	0.00001476	0.00078294	3.7383	C	5	30/08/2020 10:28		0	0	0	0	0	0	0	0	0	0	0	0	0	0
1619	5	6	9	2d 23:23:53.62000	0d 00:00:49.35000	0.00001073	0.00003975	0.00078309	3.7282	C	5	30/08/2020 10:28		0	0	0	0	0	0	0	0	0	0	0	0	0	0
1620	5	6	9	2d 23:24:05.59000	0d 00:01:01.32000	0.00001334	0.00004945	0.00078302	3.7182	C	5	30/08/2020 10:28		0	0	0	0	0	0	0	0	0	0	0	0	0	0
1621	5	6	9	2d 23:24:19.63000	0d 00:01:15.36000	0.00001639	0.00006079	0.00078309	3.7079	C	5	30/08/2020 10:29		0	0	0	0	0	0	0	0	0	0	0	0	0	0
1622	5	6	9	2d 23:24:39.52000	0d 00:01:35.25000	0.00002072	0.00007681	0.00078325	3.6977	C	5	30/08/2020 10:29		0	0	0	0	0	0	0	0	0	0	0	0	0	0
1623	5	6	9	2d 23:25:16.01000	0d 00:02:11.74000	0.00002866	0.00010611	0.00078302	3.6875	C	5	30/08/2020 10:29		0	0	0	0	0	0	0	0	0	0	0	0	0	0
1624	5	6	9	2d 23:28:43.15000	0d 00:05:38.88000	0.00007371	0.00027194	0.00078302	3.6774	C	5	30/08/2020 10:33		0	0	0	0	0	0	0	0	0	0	0	0	0	0
1625	5	6	9	2d 23:33:43.15000	0d 00:10:38.88000	0.00013897	0.00051195	0.00078302	3.6794	C	1	30/08/2020 10:38		0	0	0	0	0	0	0	0	0	0	0	0	0	0
1626	5	6	9	2d 23:38:43.15000	0d 00:15:38.88000	0.00020422	0.00075216	0.0007834	3.6826	C	1	30/08/2020 10:43		0	0	0	0	0	0	0	0	0	0	0	0	0	0
1627	5	6	9	2d 23:43:43.15000	0d 00:20:38.88000	0.00026948	0.00099261	0.00078286	3.6866	C	1	30/08/2020 10:48		0	0	0	0	0	0	0	0	0	0	0	0	0	0
1628	5	6	9	2d 23:48:43.15000	0d 00:25:38.88000	0.00033473	0.00123331	0.00078302	3.6904	C	1	30/08/2020 10:53		0	0	0	0	0	0	0	0	0	0	0	0	0	0
1629	5	6	9	2d 23:53:43.15000	0d 00:30:38.88000	0.00039999	0.00147426	0.00078302	3.6947	C	1	30/08/2020 10:58		0	0	0	0	0	0	0	0	0	0	0	0	0	0
1630	5	6	9	2d 23:58:43.15000	0d 00:35:38.88000	0.00046524	0.00171548	0.00078317	3.6985	C	1	30/08/2020 11:03		0	0	0	0	0	0	0	0	0	0	0	0	0	0
1631	5	6	9	3d 00:03:43.15000	0d 00:40:38.88000	0.0005305	0.00195698	0.00078302	3.7032	C	1	30/08/2020 11:08		0	0	0	0	0	0	0	0	0	0	0	0	0	0
1632	5	6	9	3d 00:08:43.15000	0d 00:45:38.88000	0.00059575	0.00219879	0.00078317	3.7079	C	1	30/08/2020 11:13		0	0	0	0	0	0	0	0	0	0	0	0	0	0
1633	5	6	9	3d 00:13:43.15000	0d 00:50:38.88000	0.00066101	0.00244092	0.00078317	3.713	C	1	30/08/2020 11:18		0	0	0	0	0	0	0	0	0	0	0	0	0	0
1634	5	6	9	3d 00:18:43.15000	0d 00:55:38.88000	0.00072626	0.0026834	0.00078309	3.7185	C	1	30/08/2020 11:23		0	0	0	0	0	0	0	0	0	0	0	0	0	0
1635	5	6	9	3d 00:23:43.15000	0d 01:00:38.88000	0.00079152	0.00292624	0.00078302	3.7243	C	1	30/08/2020 11:28		0	0	0	0	0	0	0	0	0	0	0	0	0	0
1636	5	6	9	3d 00:28:43.15000	0d 01:05:38.88000	0.00085677	0.00316943	0.00078317	3.7296	C	1	30/08/2020 11:33		0	0	0	0	0	0	0	0	0	0	0	0	0	0
1637	5	6	9	3d 00:33:43.15000	0d 01:10:38.88000	0.00092203	0.00341299	0.00078309	3.7351	C	1	30/08/2020 11:38		0	0	0	0	0	0	0	0	0	0	0	0	0	0
1638	5	6	9	3d 00:38:43.15000	0d 01:15:38.88000	0.00098729	0.00365692	0.00078309	3.7407	C	1	30/08/2020 11:43		0	0	0	0	0	0	0	0	0	0	0	0	0	0
1639	5	6	9	3d 00:43:43.15000	0d 01:20:38.88000	0.00105254	0.00390119	0.00078309	3.7462	C	1	30/08/2020 11:48		0	0	0	0	0	0	0	0	0	0	0	0	0	0
1640	5	6	9	3d 00:48:43.15000	0d 01:25:38.88000	0.0011178	0.00414582	0.00078317	3.7514	C	1	30/08/2020 11:53		0	0	0	0	0	0	0	0	0	0	0	0	0	0
1641	5	6	9	3d 00:53:43.15000	0d 01:30:38.88000	0.00118305	0.0043908	0.00078309	3.7568	C	1	30/08/2020 11:58		0	0	0	0	0	0	0	0	0	0	0	0	0	0
1642	5	6	9	3d 00:58:43.15000	0d 01:35:38.88000	0.00124831	0.00463613	0.00078309	3.7621	C	1	30/08/2020 12:03		0	0	0	0	0	0	0	0	0	0	0	0	0	0
1643	5	6	9	3d 01:03:43.15000	0d 01:40:38.88000	0.00131356	0.00488181	0.00078309	3.7678	C	1	30/08/2020 12:08		0	0	0	0	0	0	0	0	0	0	0	0	0	0
1644	5	6	9	3d 01:08:43.15000	0d 01:45:38.88000	0.00137882	0.00512786	0.00078317	3.7734	C	1	30/08/2020 12:13		0	0	0	0	0	0	0	0	0	0	0	0	0	0
1645	5	6	9	3d 01:13:43.15000	0d 01:50:38.88000	0.00144407	0.00537429	0.00078302	3.7794	C	1	30/08/2020 12:18		0	0	0	0	0	0	0	0	0	0	0	0	0	0
1646	5	6	9	3d 01:18:43.15000	0d 01:55:38.88000	0.00150933	0.00562111	0.00078309	3.7855	C	1	30/08/2020 12:23		0	0	0	0	0	0	0	0	0	0	0	0	0	0
1647	5	6	9	3d 01:23:43.15000	0d 02:00:38.88000	0.00157458	0.00586836	0.00078309	3.7922	C	1	30/08/2020 12:28		0	0	0	0	0	0	0	0	0	0	0	0	0	0
1648	5	6	9	3d 01:28:43.15000	0d 02:05:38.88000	0.00163984	0.00611607	0.00078294	3.7995	C	1	30/08/2020 12:33		0	0	0	0	0	0	0	0	0	0	0	0	0	0
1649	5	6	9	3d 01:33:43.15000	0d 02:10:38.88000	0.00170509	0.00636429	0.00078302	3.8077	C	1	30/08/2020 12:38		0	0	0	0	0	0	0	0	0	0	0	0	0	0
1650	5	6	9	3d 01:38:43.15000	0d 02:15:38.88000	0.00177035	0.00661306	0.00078302	3.8167	C	1	30/08/2020 12:43		0	0	0	0	0	0	0	0	0	0	0	0	0	0
1651	5	6	9	3d 01:43:43.15000	0d 02:20:38.88000	0.0018356	0.00686244	0.00078302	3.8267	C	1	30/08/2020 12:48		0	0	0	0	0	0	0	0	0	0	0	0	0	0
1652	5	6	9	3d 01:48:20.75000	0d 02:25:16.48000	0.00189599	0.0070938	0.00078302	3.8367	C	5	30/08/2020 12:53		0	0	0	0	0	0	0	0	0	0	0	0	0	0
1653	5	6	9	3d 01:52:36.81000	0d 02:29:32.54000	0.00195168	0.00730777	0.00078309	3.847	C	5	30/08/2020 12:57		0	0	0	0	0	0	0	0	0	0	0	0	0	0
1654	5	6	9	3d 01:56:39.07000	0d 02:33:34.80000	0.00200438	0.00751074	0.00078325	3.857	C	5	30/08/2020 13:01		0	0	0	0	0	0	0	0	0	0	0	0	0	0
1655	5	6	9	3d 02:00:21.49000	0d 02:37:17.22000	0.00205276	0.00769759	0.00078317	3.8671	C	5	30/08/2020 13:05		0	0	0	0	0	0	0	0	0	0	0	0	0	0
1656	5	6	9	3d 02:03:52.73000	0d 02:40:48.46000	0.00209871	0.00787551	0.00078294	3.8773	C	5	30/08/2020 13:08		0	0	0	0	0	0	0	0	0	0	0	0	0	0
1657	5	6	9	3d 02:07:14.58000	0d 02:44:10.31000	0.00214261	0.00804596	0.00078302	3.8874	C	5	30/08/2020 13:11		0	0	0	0	0	0	0	0	0	0	0	0	0	0
1658	5	6	9	3d 02:10:29.19000	0d 02:47:24.92000	0.00218495	0.00821073	0.00078309	3.8975	C	5	30/08/2020 13:15		0	0	0	0	0	0	0	0	0	0	0	0	0	0
1659	5	6	9	3d 02:13:37.72000	0d 02:50:33.45000	0.00222595	0.00837077	0.00078279	3.9077	C	5	30/08/2020 13:18		0	0	0	0	0	0	0	0	0	0	0	0	0	0
1660	5	6	9	3d 02:16:43.86000	0d 02:53:39.59000	0.00226644	0.00852918	0.00078317	3.9178	C	5	30/08/2020 13:21		0	0	0	0	0	0	0	0	0	0	0	0	0	0
1661	5	6	9	3d 02:19:40.83000	0d 02:56:36.56000	0.00230494	0.00868018	0.00078325	3.9278	C	5	30/08/2020 13:24		0	0	0	0	0	0	0	0	0	0	0	0	0	0
1662	5	6	9	3d 02:22:38.03000	0d 02:59:33.76000	0.00234348	0.00883177	0.00078302	3.9379	C	5	30/08/2020 13:27		0	0	0	0	0	0	0	0	0	0	0	0	0	0
1663	5	6	9	3d 02:25:34.22000	0d 03:02:29.95000	0.0023818	0.00898288	0.00078325	3.948	C	5	30/08/2020 13:30		0	0	0	0	0	0	0	0	0	0	0	0	0	0
1664	5	6	9	3d 02:28:26.22000	0d 03:05:21.95000	0.00241922	0.00913077	0.00078286	3.958	C	5	30/08/2020 13:33		0	0	0	0	0	0	0	0	0	0	0	0	0	0
1665	5	6	9	3d 02:31:14.35000	0d 03:08:10.08000	0.00245579	0.00927571	0.00078302	3.9681	C	5	30/08/2020 13:35		0	0	0	0	0	0	0	0	0	0	0	0	0	0
1666	5	6	9	3d 02:34:02.88000	0d 03:10:58.61000	0.00249245	0.00942136	0.00078325	3.9782	C	5	30/08/2020 13:38		0	0	0	0	0	0	0	0	0	0	0	0	0	0
1667	5	6	9	3d 02:36:48.96000	0d 03:13:44.69000	0.00252857	0.00956525	0.00078294	3.9883	C	5	30/08/2020 13:41		0	0	0	0	0	0	0	0	0	0	0	0	0	0
1668	5	6	9	3d 02:39:34.73000	0d 03:16:30.46000	0.00256463	0.00970924	0.00078317	3.9985	C	5	30/08/2020 13:44		0	0	0	0	0	0	0	0	0	0	0	0	0	0
1669	5	6	9	3d 02:42:22.38000	0d 03:19:18.11000	0.0026011	0.00985523	0.00078309	4.0085	C	5	30/08/2020 13:47		0	0	0	0	0	0	0	0	0	0	0	0	0	0
1670	5	6	9	3d 02:45:04.49000	0d 03:22:00.22000	0.00263636	0.00999675	0.00078309	4.0186	C	5	30/08/2020 13:49		0	0	0	0	0	0	0	0	0	0	0	0	0	0
1671	5	6	9	3d 02:47:48.13000	0d 03:24:43.86000	0.00267195	0.01014	0.00078317	4.0287	C	5	30/08/2020 13:52		0	0	0	0	0	0	0	0	0	0	0	0	0	0
1672	5	6	9	3d 02:50:29.93000	0d 03:27:25.66000	0.00270715	0.0102819	0.00078302	4.0388	C	5	30/08/2020 13:55		0	0	0	0	0	0	0	0	0	0	0	0	0	0
1673	5	6	9	3d 02:53:08.27000	0d 03:30:04.00000	0.00274159	0.0104212	0.00078317	4.0488	C	5	30/08/2020 13:57		0	0	0	0	0	0	0	0	0	0	0	0	0	0
1674	5	6	9	3d 02:55:44.29000	0d 03:32:40.02000	0.00277553	0.0105588	0.00078309	4.0591	C	5	30/08/2020 14:00		0	0	0	0	0	0	0	0	0	0	0	0	0	0
1675	5	6	9	3d 02:58:20.99000	0d 03:35:16.72000	0.00280961	0.0106973	0.00078309	4.0691	C	5	30/08/2020 14:03		0	0	0	0	0	0	0	0	0	0	0	0	0	0
1676	5	6	9	3d 03:00:54.16000	0d 03:37:49.89000	0.00284293	0.010833	0.00078317	4.0792	C	5	30/08/2020 14:05		0	0	0	0	0	0	0	0	0	0	0	0	0	0
1677	5	6	9	3d 03:03:26.37000	0d 03:40:22.10000	0.00287604	0.0109683	0.00078294	4.0893	C	5	30/08/2020 14:08		0	0	0	0	0	0	0	0	0	0	0	0	0	0
1678	5	6	9	3d 03:05:54.98000	0d 03:42:50.71000	0.00290836	0.0111006	0.00078317	4.0993	C	5	30/08/2020 14:10		0	0	0	0	0	0	0	0	0	0	0	0	0	0
1679	5	6	9	3d 03:08:21.23000	0d 03:45:16.96000	0.00294017	0.0112312	0.00078294	4.1094	C	5	30/08/2020 14:13		0	0	0	0	0	0	0	0	0	0	0	0	0	0
1680	5	6	9	3d 03:10:48.14000	0d 03:47:43.87000	0.00297213	0.0113627	0.00078294	4.1195	C	5	30/08/2020 14:15		0	0	0	0	0	0	0	0	0	0	0	0	0	0
1681	5	6	9	3d 03:13:10.93000	0d 03:50:06.66000	0.00300319	0.0114908	0.00078294	4.1295	C	5	30/08/2020 14:17		0	0	0	0	0	0	0	0	0	0	0	0	0	0
1682	5	6	9	3d 03:15:32.72000	0d 03:52:28.45000	0.00303403	0.0116183	0.00078294	4.1396	C	5	30/08/2020 14:20		0	0	0	0	0	0	0	0	0	0	0	0	0	0
1683	5	6	9	3d 03:17:51.51000	0d 03:54:47.24000	0.00306422	0.0117434	0.00078294	4.1497	C	5	30/08/2020 14:22		0	0	0	0	0	0	0	0	0	0	0	0	0	0
1684	5	6	9	3d 03:20:11.43000	0d 03:57:07.16000	0.00309466	0.0118699	0.00078317	4.1598	C	5	30/08/2020 14:24		0	0	0	0	0	0	0	0	0	0	0	0	0	0
1685	5	6	9	3d 03:22:29.36000	0d 03:59:25.09000	0.00312466	0.0119948	0.00078309	4.1698	C	5	30/08/2020 14:27		0	0	0	0	0	0	0	0	0	0	0	0	0	0
1686	5	6	9	3d 03:24:46.54000	0d 04:01:42.27000	0.0031545	0.0121194	0.00078302	4.1799	C	5	30/08/2020 14:29		0	0	0	0	0	0	0	0	0	0	0	0	0	0
1687	5	6	9	3d 03:27:02.18000	0d 04:03:57.91000	0.003184	0.0122429	0.00078302	4.19	C	5	30/08/2020 14:31		0	0	0	0	0	0	0	0	0	0	0	0	0	0
1688	5	6	9	3d 03:29:14.18000	0d 04:06:09.91000	0.00321271	0.0123633	0.00078302	4.2	C	133	30/08/2020 14:33		0	0	0	0	0	0	0	0	0	0	0	0	0	0
1689	5	6	10	3d 03:29:14.19000	0d 00:00:00.01000	0.00321271	0.0123633	0.00083223	4.2004	C	0	30/08/2020 14:33		0	0	0	0	0	0	0	0	0	0	0	0	0	0
1690	5	6	10	3d 03:29:28.98000	0d 00:00:14.80000	0.00321594	0.0123769	0.0007322	4.2002	C	4	30/08/2020 14:34		0	0	0	0	0	0	0	0	0	0	0	0	0	0
1691	5	6	10	3d 03:29:44.41000	0d 00:00:30.23000	0.00321886	0.0123891	0.00063218	4.2002	C	4	30/08/2020 14:34		0	0	0	0	0	0	0	0	0	0	0	0	0	0
1692	5	6	10	3d 03:30:07.10000	0d 00:00:52.92000	0.00322251	0.0124044	0.00053201	4.2	C	4	30/08/2020 14:34		0	0	0	0	0	0	0	0	0	0	0	0	0	0
1693	5	6	10	3d 03:30:36.65000	0d 00:01:22.47000	0.00322646	0.012421	0.00043191	4.2	C	4	30/08/2020 14:35		0	0	0	0	0	0	0	0	0	0	0	0	0	0
1694	5	6	10	3d 03:31:18.09000	0d 00:02:03.91000	0.00323083	0.0124394	0.00033173	4.2004	C	4	30/08/2020 14:35		0	0	0	0	0	0	0	0	0	0	0	0	0	0
1695	5	6	10	3d 03:32:18.68000	0d 00:03:04.50000	0.00323549	0.012459	0.00023171	4.1999	C	4	30/08/2020 14:37		0	0	0	0	0	0	0	0	0	0	0	0	0	0
1696	5	6	10	3d 03:34:14.52000	0d 00:05:00.34000	0.0032411	0.0124825	0.00013169	4.2	C	4	30/08/2020 14:38		0	0	0	0	0	0	0	0	0	0	0	0	0	0
1697	5	6	10	3d 03:36:44.06000	0d 00:07:29.88000	0.00324532	0.0125002	0.00007828	4.2002	C	132	30/08/2020 14:41		0	0	0	0	0	0	0	0	0	0	0	0	0	0
1698	5	6	11	3d 03:36:44.07000	0d 00:00:00.01000	0	0	0	4.1994	R	0	30/08/2020 14:41		0	0	0	0	0	0	0	0	0	0	0	0	0	0
1699	5	6	11	3d 03:36:46.07000	0d 00:00:02.01000	0	0	0	4.199	R	1	30/08/2020 14:41		0	0	0	0	0	0	0	0	0	0	0	0	0	0
1700	5	6	11	3d 03:36:48.07000	0d 00:00:04.01000	0	0	0	4.1988	R	1	30/08/2020 14:41		0	0	0	0	0	0	0	0	0	0	0	0	0	0
1701	5	6	11	3d 03:36:50.07000	0d 00:00:06.01000	0	0	0	4.1988	R	1	30/08/2020 14:41		0	0	0	0	0	0	0	0	0	0	0	0	0	0
1702	5	6	11	3d 03:36:52.07000	0d 00:00:08.01000	0	0	0	4.1988	R	1	30/08/2020 14:41		0	0	0	0	0	0	0	0	0	0	0	0	0	0
1703	5	6	11	3d 03:36:54.06000	0d 00:00:10.00000	0	0	0	4.1988	R	129	30/08/2020 14:41		0	0	0	0	0	0	0	0	0	0	0	0	0	0
1704	5	6	12	3d 03:36:54.09000	0d 00:00:00.03000	0.00000001	0.00000003	0.000785	4.1927	D	0	30/08/2020 14:41		0	0	0	0	0	0	0	0	0	0	0	0	0	0
1705	5	6	12	3d 03:37:46.26000	0d 00:00:52.20000	0.00001135	0.00004753	0.00078294	4.1827	D	5	30/08/2020 14:42		0	0	0	0	0	0	0	0	0	0	0	0	0	0
1706	5	6	12	3d 03:39:35.08000	0d 00:02:41.02000	0.00003502	0.00014642	0.0007834	4.1726	D	5	30/08/2020 14:44		0	0	0	0	0	0	0	0	0	0	0	0	0	0
1707	5	6	12	3d 03:41:31.76000	0d 00:04:37.70000	0.0000604	0.00025219	0.00078309	4.1625	D	5	30/08/2020 14:46		0	0	0	0	0	0	0	0	0	0	0	0	0	0
1708	5	6	12	3d 03:43:33.29000	0d 00:06:39.23000	0.00008684	0.0003621	0.00078294	4.1524	D	5	30/08/2020 14:48		0	0	0	0	0	0	0	0	0	0	0	0	0	0
1709	5	6	12	3d 03:45:36.00000	0d 00:08:41.94000	0.00011353	0.00047281	0.00078302	4.1424	D	5	30/08/2020 14:50		0	0	0	0	0	0	0	0	0	0	0	0	0	0
1710	5	6	12	3d 03:47:43.52000	0d 00:10:49.46000	0.00014127	0.00058757	0.00078302	4.1323	D	5	30/08/2020 14:52		0	0	0	0	0	0	0	0	0	0	0	0	0	0
1711	5	6	12	3d 03:49:49.22000	0d 00:12:55.16000	0.00016861	0.00070043	0.00078309	4.1222	D	5	30/08/2020 14:54		0	0	0	0	0	0	0	0	0	0	0	0	0	0
1712	5	6	12	3d 03:51:59.70000	0d 00:15:05.64000	0.00019699	0.00081728	0.00078309	4.112	D	5	30/08/2020 14:56		0	0	0	0	0	0	0	0	0	0	0	0	0	0
1713	5	6	12	3d 03:54:13.68000	0d 00:17:19.62000	0.00022614	0.00093698	0.00078309	4.1019	D	5	30/08/2020 14:58		0	0	0	0	0	0	0	0	0	0	0	0	0	0
1714	5	6	12	3d 03:56:26.25000	0d 00:19:32.19000	0.00025497	0.00105512	0.00078317	4.0919	D	5	30/08/2020 15:01		0	0	0	0	0	0	0	0	0	0	0	0	0	0
1715	5	6	12	3d 03:58:43.44000	0d 00:21:49.38000	0.00028481	0.00117708	0.00078325	4.0818	D	5	30/08/2020 15:03		0	0	0	0	0	0	0	0	0	0	0	0	0	0
1716	5	6	12	3d 04:01:01.18000	0d 00:24:07.12000	0.00031477	0.00129923	0.00078325	4.0717	D	5	30/08/2020 15:05		0	0	0	0	0	0	0	0	0	0	0	0	0	0
1717	5	6	12	3d 04:03:23.73000	0d 00:26:29.67000	0.00034578	0.00142533	0.00078325	4.0616	D	5	30/08/2020 15:08		0	0	0	0	0	0	0	0	0	0	0	0	0	0
1718	5	6	12	3d 04:05:46.31000	0d 00:28:52.25000	0.00037679	0.00155114	0.00078309	4.0516	D	5	30/08/2020 15:10		0	0	0	0	0	0	0	0	0	0	0	0	0	0
1719	5	6	12	3d 04:08:12.44000	0d 00:31:18.38000	0.00040858	0.00167977	0.00078325	4.0415	D	5	30/08/2020 15:12		0	0	0	0	0	0	0	0	0	0	0	0	0	0
1720	5	6	12	3d 04:10:39.78000	0d 00:33:45.72000	0.00044063	0.00180914	0.00078317	4.0313	D	5	30/08/2020 15:15		0	0	0	0	0	0	0	0	0	0	0	0	0	0
1721	5	6	12	3d 04:13:11.08000	0d 00:36:17.02000	0.00047354	0.00194164	0.00078317	4.0212	D	5	30/08/2020 15:17		0	0	0	0	0	0	0	0	0	0	0	0	0	0
1722	5	6	12	3d 04:15:43.00000	0d 00:38:48.94000	0.00050658	0.00207436	0.00078317	4.011	D	5	30/08/2020 15:20		0	0	0	0	0	0	0	0	0	0	0	0	0	0
1723	5	6	12	3d 04:18:20.06000	0d 00:41:26.00000	0.00054075	0.00221122	0.00078325	4.0009	D	5	30/08/2020 15:23		0	0	0	0	0	0	0	0	0	0	0	0	0	0
1724	5	6	12	3d 04:20:55.00000	0d 00:44:00.94000	0.00057445	0.0023459	0.00078294	3.9907	D	5	30/08/2020 15:25		0	0	0	0	0	0	0	0	0	0	0	0	0	0
1725	5	6	12	3d 04:23:34.15000	0d 00:46:40.09000	0.00060907	0.00248388	0.00078325	3.9806	D	5	30/08/2020 15:28		0	0	0	0	0	0	0	0	0	0	0	0	0	0
1726	5	6	12	3d 04:26:12.06000	0d 00:49:18.00000	0.00064342	0.00262043	0.00078317	3.9704	D	5	30/08/2020 15:30		0	0	0	0	0	0	0	0	0	0	0	0	0	0
1727	5	6	12	3d 04:28:54.04000	0d 00:51:59.98000	0.00067865	0.00276015	0.00078286	3.9603	D	5	30/08/2020 15:33		0	0	0	0	0	0	0	0	0	0	0	0	0	0
1728	5	6	12	3d 04:31:34.10000	0d 00:54:40.04000	0.00071347	0.00289786	0.00078309	3.9503	D	5	30/08/2020 15:36		0	0	0	0	0	0	0	0	0	0	0	0	0	0
1729	5	6	12	3d 04:34:16.49000	0d 00:57:22.43000	0.00074879	0.00303723	0.00078325	3.9402	D	5	30/08/2020 15:38		0	0	0	0	0	0	0	0	0	0	0	0	0	0
1730	5	6	12	3d 04:36:59.28000	0d 01:00:05.22000	0.0007842	0.00317658	0.00078325	3.9301	D	5	30/08/2020 15:41		0	0	0	0	0	0	0	0	0	0	0	0	0	0
1731	5	6	12	3d 04:39:45.45000	0d 01:02:51.39000	0.00082034	0.00331845	0.00078317	3.92	D	5	30/08/2020 15:44		0	0	0	0	0	0	0	0	0	0	0	0	0	0
1732	5	6	12	3d 04:42:36.22000	0d 01:05:42.16000	0.00085749	0.00346388	0.00078317	3.9098	D	5	30/08/2020 15:47		0	0	0	0	0	0	0	0	0	0	0	0	0	0
1733	5	6	12	3d 04:45:29.72000	0d 01:08:35.66000	0.00089523	0.00361125	0.00078302	3.8997	D	5	30/08/2020 15:50		0	0	0	0	0	0	0	0	0	0	0	0	0	0
1734	5	6	12	3d 04:48:23.57000	0d 01:11:29.51000	0.00093304	0.00375854	0.00078317	3.8897	D	5	30/08/2020 15:53		0	0	0	0	0	0	0	0	0	0	0	0	0	0
1735	5	6	12	3d 04:51:19.17000	0d 01:14:25.11000	0.00097124	0.00390692	0.00078302	3.8796	D	5	30/08/2020 15:56		0	0	0	0	0	0	0	0	0	0	0	0	0	0
1736	5	6	12	3d 04:54:20.91000	0d 01:17:26.85000	0.00101077	0.00406009	0.00078325	3.8694	D	5	30/08/2020 15:59		0	0	0	0	0	0	0	0	0	0	0	0	0	0
1737	5	6	12	3d 04:57:30.05000	0d 01:20:35.99000	0.00105191	0.00421908	0.00078302	3.8593	D	5	30/08/2020 16:02		0	0	0	0	0	0	0	0	0	0	0	0	0	0
1738	5	6	12	3d 05:00:45.71000	0d 01:23:51.65000	0.00109447	0.00438312	0.00078302	3.8492	D	5	30/08/2020 16:05		0	0	0	0	0	0	0	0	0	0	0	0	0	0
1739	5	6	12	3d 05:04:08.76000	0d 01:27:14.70000	0.00113864	0.00455292	0.00078294	3.8392	D	5	30/08/2020 16:08		0	0	0	0	0	0	0	0	0	0	0	0	0	0
1740	5	6	12	3d 05:07:40.46000	0d 01:30:46.40000	0.00118469	0.00472948	0.00078309	3.8291	D	5	30/08/2020 16:12		0	0	0	0	0	0	0	0	0	0	0	0	0	0
1741	5	6	12	3d 05:11:28.08000	0d 01:34:34.02000	0.0012342	0.00491882	0.00078309	3.819	D	5	30/08/2020 16:16		0	0	0	0	0	0	0	0	0	0	0	0	0	0
1742	5	6	12	3d 05:15:29.90000	0d 01:38:35.84000	0.0012868	0.00511944	0.00078302	3.809	D	5	30/08/2020 16:20		0	0	0	0	0	0	0	0	0	0	0	0	0	0
1743	5	6	12	3d 05:19:51.19000	0d 01:42:57.13000	0.00134363	0.00533564	0.00078309	3.7989	D	5	30/08/2020 16:24		0	0	0	0	0	0	0	0	0	0	0	0	0	0
1744	5	6	12	3d 05:24:33.04000	0d 01:47:38.98000	0.00140494	0.00556823	0.00078302	3.7888	D	5	30/08/2020 16:29		0	0	0	0	0	0	0	0	0	0	0	0	0	0
1745	5	6	12	3d 05:29:33.04000	0d 01:52:38.98000	0.0014702	0.00581515	0.00078286	3.7792	D	1	30/08/2020 16:34		0	0	0	0	0	0	0	0	0	0	0	0	0	0
1746	5	6	12	3d 05:34:33.04000	0d 01:57:38.98000	0.00153545	0.00606147	0.00078309	3.7704	D	1	30/08/2020 16:39		0	0	0	0	0	0	0	0	0	0	0	0	0	0
1747	5	6	12	3d 05:39:33.04000	0d 02:02:38.98000	0.00160071	0.00630724	0.00078302	3.7621	D	1	30/08/2020 16:44		0	0	0	0	0	0	0	0	0	0	0	0	0	0
1748	5	6	12	3d 05:44:33.04000	0d 02:07:38.98000	0.00166596	0.0065525	0.00078302	3.7548	D	1	30/08/2020 16:49		0	0	0	0	0	0	0	0	0	0	0	0	0	0
1749	5	6	12	3d 05:49:33.04000	0d 02:12:38.98000	0.00173122	0.00679729	0.00078317	3.7476	D	1	30/08/2020 16:54		0	0	0	0	0	0	0	0	0	0	0	0	0	0
1750	5	6	12	3d 05:54:33.04000	0d 02:17:38.98000	0.00179647	0.00704163	0.00078302	3.7409	D	1	30/08/2020 16:59		0	0	0	0	0	0	0	0	0	0	0	0	0	0
1751	5	6	12	3d 05:59:33.04000	0d 02:22:38.98000	0.00186173	0.00728555	0.00078302	3.7346	D	1	30/08/2020 17:04		0	0	0	0	0	0	0	0	0	0	0	0	0	0
1752	5	6	12	3d 06:04:33.04000	0d 02:27:38.98000	0.00192698	0.00752904	0.00078317	3.7282	D	1	30/08/2020 17:09		0	0	0	0	0	0	0	0	0	0	0	0	0	0
1753	5	6	12	3d 06:09:33.04000	0d 02:32:38.98000	0.00199224	0.00777213	0.00078294	3.722	D	1	30/08/2020 17:14		0	0	0	0	0	0	0	0	0	0	0	0	0	0
1754	5	6	12	3d 06:14:33.04000	0d 02:37:38.98000	0.00205749	0.0080148	0.00078302	3.7156	D	1	30/08/2020 17:19		0	0	0	0	0	0	0	0	0	0	0	0	0	0
1755	5	6	12	3d 06:19:33.04000	0d 02:42:38.98000	0.00212275	0.00825706	0.00078309	3.7092	D	1	30/08/2020 17:24		0	0	0	0	0	0	0	0	0	0	0	0	0	0
1756	5	6	12	3d 06:24:33.04000	0d 02:47:38.98000	0.002188	0.00849889	0.00078286	3.7026	D	1	30/08/2020 17:29		0	0	0	0	0	0	0	0	0	0	0	0	0	0
1757	5	6	12	3d 06:29:33.04000	0d 02:52:38.98000	0.00225326	0.00874029	0.00078294	3.6957	D	1	30/08/2020 17:34		0	0	0	0	0	0	0	0	0	0	0	0	0	0
1758	5	6	12	3d 06:34:33.04000	0d 02:57:38.98000	0.00231851	0.00898123	0.00078294	3.6886	D	1	30/08/2020 17:39		0	0	0	0	0	0	0	0	0	0	0	0	0	0
1759	5	6	12	3d 06:39:33.04000	0d 03:02:38.98000	0.00238377	0.00922169	0.00078332	3.6812	D	1	30/08/2020 17:44		0	0	0	0	0	0	0	0	0	0	0	0	0	0
1760	5	6	12	3d 06:44:33.04000	0d 03:07:38.98000	0.00244902	0.00946165	0.00078309	3.6732	D	1	30/08/2020 17:49		0	0	0	0	0	0	0	0	0	0	0	0	0	0
1761	5	6	12	3d 06:49:33.04000	0d 03:12:38.98000	0.00251428	0.00970107	0.00078309	3.6646	D	1	30/08/2020 17:54		0	0	0	0	0	0	0	0	0	0	0	0	0	0
1762	5	6	12	3d 06:54:33.04000	0d 03:17:38.98000	0.00257953	0.0099399	0.00078294	3.6551	D	1	30/08/2020 17:59		0	0	0	0	0	0	0	0	0	0	0	0	0	0
1763	5	6	12	3d 06:59:25.65000	0d 03:22:31.59000	0.00264318	0.0101722	0.00078309	3.6449	D	5	30/08/2020 18:04		0	0	0	0	0	0	0	0	0	0	0	0	0	0
1764	5	6	12	3d 07:03:48.63000	0d 03:26:54.57000	0.00270039	0.0103805	0.00078271	3.6349	D	5	30/08/2020 18:08		0	0	0	0	0	0	0	0	0	0	0	0	0	0
1765	5	6	12	3d 07:07:30.30000	0d 03:30:36.24000	0.0027486	0.0105555	0.00078309	3.6248	D	5	30/08/2020 18:12		0	0	0	0	0	0	0	0	0	0	0	0	0	0
1766	5	6	12	3d 07:10:41.47000	0d 03:33:47.41000	0.00279019	0.010706	0.00078309	3.6147	D	5	30/08/2020 18:15		0	0	0	0	0	0	0	0	0	0	0	0	0	0
1767	5	6	12	3d 07:13:19.76000	0d 03:36:25.70000	0.00282462	0.0108303	0.00078302	3.6046	D	5	30/08/2020 18:18		0	0	0	0	0	0	0	0	0	0	0	0	0	0
1768	5	6	12	3d 07:15:32.62000	0d 03:38:38.56000	0.00285352	0.0109343	0.00078294	3.5946	D	5	30/08/2020 18:20		0	0	0	0	0	0	0	0	0	0	0	0	0	0
1769	5	6	12	3d 07:17:17.65000	0d 03:40:23.59000	0.00287636	0.0110164	0.00078309	3.5845	D	5	30/08/2020 18:21		0	0	0	0	0	0	0	0	0	0	0	0	0	0
1770	5	6	12	3d 07:18:41.80000	0d 03:41:47.74000	0.00289467	0.0110819	0.00078317	3.5744	D	5	30/08/2020 18:23		0	0	0	0	0	0	0	0	0	0	0	0	0	0
1771	5	6	12	3d 07:19:49.61000	0d 03:42:55.55000	0.00290942	0.0111345	0.00078286	3.5644	D	5	30/08/2020 18:24		0	0	0	0	0	0	0	0	0	0	0	0	0	0
1772	5	6	12	3d 07:20:44.92000	0d 03:43:50.86000	0.00292145	0.0111774	0.00078317	3.5543	D	5	30/08/2020 18:25		0	0	0	0	0	0	0	0	0	0	0	0	0	0
1773	5	6	12	3d 07:21:27.69000	0d 03:44:33.63000	0.00293075	0.0112104	0.00078294	3.5442	D	5	30/08/2020 18:26		0	0	0	0	0	0	0	0	0	0	0	0	0	0
1774	5	6	12	3d 07:22:02.62000	0d 03:45:08.56000	0.00293835	0.0112373	0.00078302	3.5341	D	5	30/08/2020 18:26		0	0	0	0	0	0	0	0	0	0	0	0	0	0
1775	5	6	12	3d 07:22:31.90000	0d 03:45:37.84000	0.00294472	0.0112598	0.00078309	3.5241	D	5	30/08/2020 18:27		0	0	0	0	0	0	0	0	0	0	0	0	0	0
1776	5	6	12	3d 07:22:58.80000	0d 03:46:04.74000	0.00295057	0.0112803	0.00078309	3.5138	D	5	30/08/2020 18:27		0	0	0	0	0	0	0	0	0	0	0	0	0	0
1777	5	6	12	3d 07:23:21.32000	0d 03:46:27.26000	0.00295547	0.0112975	0.00078309	3.5038	D	5	30/08/2020 18:28		0	0	0	0	0	0	0	0	0	0	0	0	0	0
1778	5	6	12	3d 07:23:41.58000	0d 03:46:47.52000	0.00295987	0.011313	0.00078325	3.4936	D	5	30/08/2020 18:28		0	0	0	0	0	0	0	0	0	0	0	0	0	0
1779	5	6	12	3d 07:24:00.58000	0d 03:47:06.52000	0.00296401	0.0113274	0.00078309	3.4835	D	5	30/08/2020 18:28		0	0	0	0	0	0	0	0	0	0	0	0	0	0
1780	5	6	12	3d 07:24:18.34000	0d 03:47:24.28000	0.00296787	0.0113408	0.00078294	3.4734	D	5	30/08/2020 18:29		0	0	0	0	0	0	0	0	0	0	0	0	0	0
1781	5	6	12	3d 07:24:35.59000	0d 03:47:41.53000	0.00297162	0.0113538	0.00078325	3.4633	D	5	30/08/2020 18:29		0	0	0	0	0	0	0	0	0	0	0	0	0	0
1782	5	6	12	3d 07:24:52.93000	0d 03:47:58.87000	0.00297539	0.0113669	0.00078286	3.4533	D	5	30/08/2020 18:29		0	0	0	0	0	0	0	0	0	0	0	0	0	0
1783	5	6	12	3d 07:25:11.63000	0d 03:48:17.57000	0.00297946	0.0113809	0.00078302	3.4432	D	5	30/08/2020 18:29		0	0	0	0	0	0	0	0	0	0	0	0	0	0
1784	5	6	12	3d 07:25:31.47000	0d 03:48:37.41000	0.00298378	0.0113957	0.00078294	3.4331	D	5	30/08/2020 18:30		0	0	0	0	0	0	0	0	0	0	0	0	0	0
1785	5	6	12	3d 07:25:55.15000	0d 03:49:01.09000	0.00298893	0.0114134	0.00078302	3.4231	D	5	30/08/2020 18:30		0	0	0	0	0	0	0	0	0	0	0	0	0	0
1786	5	6	12	3d 07:26:23.55000	0d 03:49:29.49000	0.0029951	0.0114345	0.00078325	3.413	D	5	30/08/2020 18:31		0	0	0	0	0	0	0	0	0	0	0	0	0	0
1787	5	6	12	3d 07:27:06.21000	0d 03:50:12.15000	0.00300438	0.0114661	0.00078294	3.4029	D	5	30/08/2020 18:31		0	0	0	0	0	0	0	0	0	0	0	0	0	0
1788	5	6	12	3d 07:28:21.71000	0d 03:51:27.65000	0.00302081	0.0115219	0.00078325	3.3928	D	5	30/08/2020 18:33		0	0	0	0	0	0	0	0	0	0	0	0	0	0
1789	5	6	12	3d 07:30:35.36000	0d 03:53:41.30000	0.00304988	0.0116204	0.00078302	3.3828	D	5	30/08/2020 18:35		0	0	0	0	0	0	0	0	0	0	0	0	0	0
1790	5	6	12	3d 07:32:17.91000	0d 03:55:23.85000	0.00307218	0.0116958	0.00078294	3.3727	D	5	30/08/2020 18:37		0	0	0	0	0	0	0	0	0	0	0	0	0	0
1791	5	6	12	3d 07:33:36.09000	0d 03:56:42.03000	0.00308919	0.011753	0.00078325	3.3626	D	5	30/08/2020 18:38		0	0	0	0	0	0	0	0	0	0	0	0	0	0
1792	5	6	12	3d 07:34:34.20000	0d 03:57:40.14000	0.00310183	0.0117955	0.00078302	3.3526	D	5	30/08/2020 18:39		0	0	0	0	0	0	0	0	0	0	0	0	0	0
1793	5	6	12	3d 07:35:19.80000	0d 03:58:25.74000	0.00311175	0.0118287	0.00078317	3.3425	D	5	30/08/2020 18:40		0	0	0	0	0	0	0	0	0	0	0	0	0	0
1794	5	6	12	3d 07:35:55.73000	0d 03:59:01.67000	0.00311956	0.0118548	0.00078309	3.3324	D	5	30/08/2020 18:40		0	0	0	0	0	0	0	0	0	0	0	0	0	0
1795	5	6	12	3d 07:36:25.97000	0d 03:59:31.91000	0.00312614	0.0118767	0.00078309	3.3223	D	5	30/08/2020 18:41		0	0	0	0	0	0	0	0	0	0	0	0	0	0
1796	5	6	12	3d 07:36:53.49000	0d 03:59:59.43000	0.00313213	0.0118965	0.00078317	3.3123	D	5	30/08/2020 18:41		0	0	0	0	0	0	0	0	0	0	0	0	0	0
1797	5	6	12	3d 07:37:17.85000	0d 04:00:23.79000	0.00313743	0.011914	0.00078309	3.3022	D	5	30/08/2020 18:42		0	0	0	0	0	0	0	0	0	0	0	0	0	0
1798	5	6	12	3d 07:37:39.61000	0d 04:00:45.55000	0.00314216	0.0119297	0.00078309	3.2921	D	5	30/08/2020 18:42		0	0	0	0	0	0	0	0	0	0	0	0	0	0
1799	5	6	12	3d 07:37:58.70000	0d 04:01:04.64000	0.00314631	0.0119433	0.00078302	3.2821	D	5	30/08/2020 18:42		0	0	0	0	0	0	0	0	0	0	0	0	0	0
1800	5	6	12	3d 07:38:15.79000	0d 04:01:21.73000	0.00315003	0.0119555	0.00078309	3.2718	D	5	30/08/2020 18:42		0	0	0	0	0	0	0	0	0	0	0	0	0	0
1801	5	6	12	3d 07:38:31.47000	0d 04:01:37.41000	0.00315344	0.0119666	0.00078302	3.2613	D	5	30/08/2020 18:43		0	0	0	0	0	0	0	0	0	0	0	0	0	0
1802	5	6	12	3d 07:38:46.63000	0d 04:01:52.57000	0.00315674	0.0119774	0.00078317	3.2511	D	5	30/08/2020 18:43		0	0	0	0	0	0	0	0	0	0	0	0	0	0
1803	5	6	12	3d 07:39:00.12000	0d 04:02:06.06000	0.00315967	0.0119869	0.00078317	3.2409	D	5	30/08/2020 18:43		0	0	0	0	0	0	0	0	0	0	0	0	0	0
1804	5	6	12	3d 07:39:13.34000	0d 04:02:19.28000	0.00316255	0.0119962	0.00078286	3.2308	D	5	30/08/2020 18:43		0	0	0	0	0	0	0	0	0	0	0	0	0	0
1805	5	6	12	3d 07:39:24.99000	0d 04:02:30.93000	0.00316508	0.0120044	0.00078279	3.2207	D	5	30/08/2020 18:44		0	0	0	0	0	0	0	0	0	0	0	0	0	0
1806	5	6	12	3d 07:39:36.65000	0d 04:02:42.59000	0.00316762	0.0120125	0.00078309	3.2105	D	5	30/08/2020 18:44		0	0	0	0	0	0	0	0	0	0	0	0	0	0
1807	5	6	12	3d 07:39:47.96000	0d 04:02:53.90000	0.00317008	0.0120204	0.00078302	3.2004	D	5	30/08/2020 18:44		0	0	0	0	0	0	0	0	0	0	0	0	0	0
1808	5	6	12	3d 07:39:59.08000	0d 04:03:05.02000	0.0031725	0.0120281	0.00078309	3.1902	D	5	30/08/2020 18:44		0	0	0	0	0	0	0	0	0	0	0	0	0	0
1809	5	6	12	3d 07:40:09.09000	0d 04:03:15.03000	0.00317467	0.0120351	0.00078294	3.1801	D	5	30/08/2020 18:44		0	0	0	0	0	0	0	0	0	0	0	0	0	0
1810	5	6	12	3d 07:40:18.77000	0d 04:03:24.71000	0.00317678	0.0120418	0.00078302	3.1701	D	5	30/08/2020 18:45		0	0	0	0	0	0	0	0	0	0	0	0	0	0
1811	5	6	12	3d 07:40:28.04000	0d 04:03:33.98000	0.0031788	0.0120481	0.00078302	3.16	D	5	30/08/2020 18:45		0	0	0	0	0	0	0	0	0	0	0	0	0	0
1812	5	6	12	3d 07:40:36.82000	0d 04:03:42.76000	0.00318071	0.0120542	0.00078294	3.1498	D	5	30/08/2020 18:45		0	0	0	0	0	0	0	0	0	0	0	0	0	0
1813	5	6	12	3d 07:40:45.34000	0d 04:03:51.28000	0.00318256	0.01206	0.00078302	3.1397	D	5	30/08/2020 18:45		0	0	0	0	0	0	0	0	0	0	0	0	0	0
1814	5	6	12	3d 07:40:53.43000	0d 04:03:59.37000	0.00318432	0.0120655	0.00078302	3.1295	D	5	30/08/2020 18:45		0	0	0	0	0	0	0	0	0	0	0	0	0	0
1815	5	6	12	3d 07:41:01.29000	0d 04:04:07.23000	0.00318603	0.0120709	0.00078302	3.1192	D	5	30/08/2020 18:45		0	0	0	0	0	0	0	0	0	0	0	0	0	0
1816	5	6	12	3d 07:41:08.88000	0d 04:04:14.82000	0.00318768	0.012076	0.00078325	3.1092	D	5	30/08/2020 18:45		0	0	0	0	0	0	0	0	0	0	0	0	0	0
1817	5	6	12	3d 07:41:16.13000	0d 04:04:22.07000	0.00318926	0.0120809	0.00078302	3.0991	D	5	30/08/2020 18:45		0	0	0	0	0	0	0	0	0	0	0	0	0	0
1818	5	6	12	3d 07:41:23.27000	0d 04:04:29.21000	0.00319081	0.0120857	0.00078286	3.0887	D	5	30/08/2020 18:46		0	0	0	0	0	0	0	0	0	0	0	0	0	0
1819	5	6	12	3d 07:41:30.30000	0d 04:04:36.24000	0.00319234	0.0120904	0.00078317	3.0787	D	5	30/08/2020 18:46		0	0	0	0	0	0	0	0	0	0	0	0	0	0
1820	5	6	12	3d 07:41:37.06000	0d 04:04:43.00000	0.00319381	0.0120949	0.00078294	3.0683	D	5	30/08/2020 18:46		0	0	0	0	0	0	0	0	0	0	0	0	0	0
1821	5	6	12	3d 07:41:43.54000	0d 04:04:49.48000	0.00319522	0.0120993	0.00078309	3.0581	D	5	30/08/2020 18:46		0	0	0	0	0	0	0	0	0	0	0	0	0	0
1822	5	6	12	3d 07:41:50.02000	0d 04:04:55.96000	0.00319663	0.0121036	0.00078286	3.048	D	5	30/08/2020 18:46		0	0	0	0	0	0	0	0	0	0	0	0	0	0
1823	5	6	12	3d 07:41:56.20000	0d 04:05:02.14000	0.00319797	0.0121076	0.00078286	3.0378	D	5	30/08/2020 18:46		0	0	0	0	0	0	0	0	0	0	0	0	0	0
1824	5	6	12	3d 07:42:02.36000	0d 04:05:08.30000	0.00319931	0.0121117	0.00078317	3.0275	D	5	30/08/2020 18:46		0	0	0	0	0	0	0	0	0	0	0	0	0	0
1825	5	6	12	3d 07:42:08.38000	0d 04:05:14.32000	0.00320062	0.0121157	0.00078317	3.0175	D	5	30/08/2020 18:46		0	0	0	0	0	0	0	0	0	0	0	0	0	0
1826	5	6	12	3d 07:42:14.50000	0d 04:05:20.44000	0.00320195	0.0121197	0.00078317	3.0071	D	5	30/08/2020 18:46		0	0	0	0	0	0	0	0	0	0	0	0	0	0
1827	5	6	12	3d 07:42:20.19000	0d 04:05:26.13000	0.00320319	0.0121234	0.00078302	2.997	D	5	30/08/2020 18:47		0	0	0	0	0	0	0	0	0	0	0	0	0	0
1828	5	6	12	3d 07:42:25.68000	0d 04:05:31.62000	0.00320438	0.012127	0.00078309	2.987	D	5	30/08/2020 18:47		0	0	0	0	0	0	0	0	0	0	0	0	0	0
1829	5	6	12	3d 07:42:31.17000	0d 04:05:37.11000	0.00320558	0.0121305	0.00078309	2.9767	D	5	30/08/2020 18:47		0	0	0	0	0	0	0	0	0	0	0	0	0	0
1830	5	6	12	3d 07:42:36.68000	0d 04:05:42.62000	0.00320678	0.0121341	0.00078302	2.9665	D	5	30/08/2020 18:47		0	0	0	0	0	0	0	0	0	0	0	0	0	0
1831	5	6	12	3d 07:42:42.37000	0d 04:05:48.31000	0.00320801	0.0121378	0.00078317	2.9563	D	5	30/08/2020 18:47		0	0	0	0	0	0	0	0	0	0	0	0	0	0
1832	5	6	12	3d 07:42:47.47000	0d 04:05:53.41000	0.00320912	0.012141	0.00078302	2.9462	D	5	30/08/2020 18:47		0	0	0	0	0	0	0	0	0	0	0	0	0	0
1833	5	6	12	3d 07:42:52.62000	0d 04:05:58.56000	0.00321024	0.0121443	0.00078317	2.936	D	5	30/08/2020 18:47		0	0	0	0	0	0	0	0	0	0	0	0	0	0
1834	5	6	12	3d 07:42:57.63000	0d 04:06:03.57000	0.00321133	0.0121475	0.00078309	2.9258	D	5	30/08/2020 18:47		0	0	0	0	0	0	0	0	0	0	0	0	0	0
1835	5	6	12	3d 07:43:02.68000	0d 04:06:08.62000	0.00321243	0.0121507	0.00078294	2.9157	D	5	30/08/2020 18:47		0	0	0	0	0	0	0	0	0	0	0	0	0	0
1836	5	6	12	3d 07:43:07.56000	0d 04:06:13.50000	0.00321349	0.0121538	0.00078279	2.9055	D	5	30/08/2020 18:47		0	0	0	0	0	0	0	0	0	0	0	0	0	0
1837	5	6	12	3d 07:43:12.24000	0d 04:06:18.18000	0.00321451	0.0121568	0.00078294	2.8954	D	5	30/08/2020 18:47		0	0	0	0	0	0	0	0	0	0	0	0	0	0
1838	5	6	12	3d 07:43:16.96000	0d 04:06:22.90000	0.00321554	0.0121597	0.00078309	2.8853	D	5	30/08/2020 18:47		0	0	0	0	0	0	0	0	0	0	0	0	0	0
1839	5	6	12	3d 07:43:21.66000	0d 04:06:27.60000	0.00321656	0.0121627	0.00078294	2.8751	D	5	30/08/2020 18:48		0	0	0	0	0	0	0	0	0	0	0	0	0	0
1840	5	6	12	3d 07:43:26.42000	0d 04:06:32.36000	0.0032176	0.0121657	0.00078309	2.8649	D	5	30/08/2020 18:48		0	0	0	0	0	0	0	0	0	0	0	0	0	0
1841	5	6	12	3d 07:43:30.97000	0d 04:06:36.91000	0.00321859	0.0121685	0.00078317	2.8547	D	5	30/08/2020 18:48		0	0	0	0	0	0	0	0	0	0	0	0	0	0
1842	5	6	12	3d 07:43:35.39000	0d 04:06:41.33000	0.00321955	0.0121712	0.00078294	2.8446	D	5	30/08/2020 18:48		0	0	0	0	0	0	0	0	0	0	0	0	0	0
1843	5	6	12	3d 07:43:39.71000	0d 04:06:45.65000	0.00322049	0.0121739	0.00078294	2.8345	D	5	30/08/2020 18:48		0	0	0	0	0	0	0	0	0	0	0	0	0	0
1844	5	6	12	3d 07:43:44.08000	0d 04:06:50.02000	0.00322144	0.0121766	0.00078317	2.8243	D	5	30/08/2020 18:48		0	0	0	0	0	0	0	0	0	0	0	0	0	0
1845	5	6	12	3d 07:43:48.25000	0d 04:06:54.19000	0.00322234	0.0121791	0.00078317	2.8139	D	5	30/08/2020 18:48		0	0	0	0	0	0	0	0	0	0	0	0	0	0
1846	5	6	12	3d 07:43:52.61000	0d 04:06:58.55000	0.00322329	0.0121818	0.00078302	2.8035	D	5	30/08/2020 18:48		0	0	0	0	0	0	0	0	0	0	0	0	0	0
1847	5	6	12	3d 07:43:56.85000	0d 04:07:02.79000	0.00322422	0.0121844	0.00078294	2.7933	D	5	30/08/2020 18:48		0	0	0	0	0	0	0	0	0	0	0	0	0	0
1848	5	6	12	3d 07:44:01.03000	0d 04:07:06.97000	0.00322512	0.0121869	0.00078309	2.7831	D	5	30/08/2020 18:48		0	0	0	0	0	0	0	0	0	0	0	0	0	0
1849	5	6	12	3d 07:44:05.13000	0d 04:07:11.07000	0.00322602	0.0121894	0.00078294	2.7727	D	5	30/08/2020 18:48		0	0	0	0	0	0	0	0	0	0	0	0	0	0
1850	5	6	12	3d 07:44:09.12000	0d 04:07:15.06000	0.00322688	0.0121918	0.00078325	2.7626	D	5	30/08/2020 18:48		0	0	0	0	0	0	0	0	0	0	0	0	0	0
1851	5	6	12	3d 07:44:13.09000	0d 04:07:19.03000	0.00322775	0.0121942	0.00078294	2.7524	D	5	30/08/2020 18:48		0	0	0	0	0	0	0	0	0	0	0	0	0	0
1852	5	6	12	3d 07:44:17.03000	0d 04:07:22.97000	0.0032286	0.0121965	0.00078302	2.7422	D	5	30/08/2020 18:48		0	0	0	0	0	0	0	0	0	0	0	0	0	0
1853	5	6	12	3d 07:44:21.00000	0d 04:07:26.94000	0.00322947	0.0121989	0.00078294	2.7318	D	5	30/08/2020 18:49		0	0	0	0	0	0	0	0	0	0	0	0	0	0
1854	5	6	12	3d 07:44:24.86000	0d 04:07:30.80000	0.00323031	0.0122012	0.00078294	2.7216	D	5	30/08/2020 18:49		0	0	0	0	0	0	0	0	0	0	0	0	0	0
1855	5	6	12	3d 07:44:28.75000	0d 04:07:34.69000	0.00323115	0.0122035	0.00078294	2.7111	D	5	30/08/2020 18:49		0	0	0	0	0	0	0	0	0	0	0	0	0	0
1856	5	6	12	3d 07:44:32.57000	0d 04:07:38.51000	0.00323198	0.0122057	0.00078317	2.7007	D	5	30/08/2020 18:49		0	0	0	0	0	0	0	0	0	0	0	0	0	0
1857	5	6	12	3d 07:44:36.33000	0d 04:07:42.27000	0.0032328	0.0122079	0.00078302	2.6905	D	5	30/08/2020 18:49		0	0	0	0	0	0	0	0	0	0	0	0	0	0
1858	5	6	12	3d 07:44:39.96000	0d 04:07:45.90000	0.00323359	0.0122101	0.00078309	2.6802	D	5	30/08/2020 18:49		0	0	0	0	0	0	0	0	0	0	0	0	0	0
1859	5	6	12	3d 07:44:43.62000	0d 04:07:49.56000	0.00323439	0.0122122	0.00078302	2.67	D	5	30/08/2020 18:49		0	0	0	0	0	0	0	0	0	0	0	0	0	0
1860	5	6	12	3d 07:44:47.14000	0d 04:07:53.08000	0.00323515	0.0122142	0.00078325	2.6598	D	5	30/08/2020 18:49		0	0	0	0	0	0	0	0	0	0	0	0	0	0
1861	5	6	12	3d 07:44:50.62000	0d 04:07:56.56000	0.00323591	0.0122162	0.00078309	2.6496	D	5	30/08/2020 18:49		0	0	0	0	0	0	0	0	0	0	0	0	0	0
1862	5	6	12	3d 07:44:54.19000	0d 04:08:00.13000	0.00323669	0.0122183	0.00078294	2.6394	D	5	30/08/2020 18:49		0	0	0	0	0	0	0	0	0	0	0	0	0	0
1863	5	6	12	3d 07:44:57.65000	0d 04:08:03.59000	0.00323744	0.0122203	0.00078294	2.629	D	5	30/08/2020 18:49		0	0	0	0	0	0	0	0	0	0	0	0	0	0
1864	5	6	12	3d 07:45:01.13000	0d 04:08:07.07000	0.0032382	0.0122223	0.00078302	2.6186	D	5	30/08/2020 18:49		0	0	0	0	0	0	0	0	0	0	0	0	0	0
1865	5	6	12	3d 07:45:04.52000	0d 04:08:10.46000	0.00323893	0.0122242	0.00078294	2.6085	D	5	30/08/2020 18:49		0	0	0	0	0	0	0	0	0	0	0	0	0	0
1866	5	6	12	3d 07:45:07.83000	0d 04:08:13.77000	0.00323965	0.0122261	0.00078294	2.5985	D	5	30/08/2020 18:49		0	0	0	0	0	0	0	0	0	0	0	0	0	0
1867	5	6	12	3d 07:45:11.15000	0d 04:08:17.09000	0.00324038	0.0122279	0.00078317	2.5881	D	5	30/08/2020 18:49		0	0	0	0	0	0	0	0	0	0	0	0	0	0
1868	5	6	12	3d 07:45:14.50000	0d 04:08:20.44000	0.00324111	0.0122298	0.00078302	2.5777	D	5	30/08/2020 18:49		0	0	0	0	0	0	0	0	0	0	0	0	0	0
1869	5	6	12	3d 07:45:17.82000	0d 04:08:23.76000	0.00324183	0.0122317	0.00078317	2.5673	D	5	30/08/2020 18:50		0	0	0	0	0	0	0	0	0	0	0	0	0	0
1870	5	6	12	3d 07:45:21.13000	0d 04:08:27.07000	0.00324255	0.0122335	0.00078309	2.5571	D	5	30/08/2020 18:50		0	0	0	0	0	0	0	0	0	0	0	0	0	0
1871	5	6	12	3d 07:45:24.33000	0d 04:08:30.27000	0.00324324	0.0122353	0.00078279	2.5467	D	5	30/08/2020 18:50		0	0	0	0	0	0	0	0	0	0	0	0	0	0
1872	5	6	12	3d 07:45:27.57000	0d 04:08:33.51000	0.00324395	0.0122371	0.00078302	2.5367	D	5	30/08/2020 18:50		0	0	0	0	0	0	0	0	0	0	0	0	0	0
1873	5	6	12	3d 07:45:30.74000	0d 04:08:36.68000	0.00324464	0.0122388	0.00078317	2.5263	D	5	30/08/2020 18:50		0	0	0	0	0	0	0	0	0	0	0	0	0	0
1874	5	6	12	3d 07:45:33.93000	0d 04:08:39.87000	0.00324533	0.0122406	0.00078302	2.5158	D	5	30/08/2020 18:50		0	0	0	0	0	0	0	0	0	0	0	0	0	0
1875	5	6	12	3d 07:45:37.16000	0d 04:08:43.10000	0.00324603	0.0122423	0.00078294	2.5052	D	5	30/08/2020 18:50		0	0	0	0	0	0	0	0	0	0	0	0	0	0
1876	5	6	12	3d 07:45:38.69000	0d 04:08:44.63000	0.00324637	0.0122432	0.00078302	2.5	D	133	30/08/2020 18:50		0	0	0	0	0	0	0	0	0	0	0	0	0	0
1877	5	6	13	3d 07:45:38.70000	0d 00:00:00.01000	0	0	0	2.6126	R	0	30/08/2020 18:50		0	0	0	0	0	0	0	0	0	0	0	0	0	0
1878	5	6	13	3d 07:45:40.70000	0d 00:00:02.01000	0	0	0	2.8019	R	1	30/08/2020 18:50		0	0	0	0	0	0	0	0	0	0	0	0	0	0
1879	5	6	13	3d 07:45:42.70000	0d 00:00:04.01000	0	0	0	2.9088	R	1	30/08/2020 18:50		0	0	0	0	0	0	0	0	0	0	0	0	0	0
1880	5	6	13	3d 07:45:44.70000	0d 00:00:06.01000	0	0	0	2.9917	R	1	30/08/2020 18:50		0	0	0	0	0	0	0	0	0	0	0	0	0	0
1881	5	6	13	3d 07:45:46.70000	0d 00:00:08.01000	0	0	0	3.0605	R	1	30/08/2020 18:50		0	0	0	0	0	0	0	0	0	0	0	0	0	0
1882	5	6	13	3d 07:45:48.69000	0d 00:00:10.00000	0	0	0	3.1183	R	129	30/08/2020 18:50		0	0	0	0	0	0	0	0	0	0	0	0	0	0
1883	6	7	9	3d 07:45:48.72000	0d 00:00:00.03000	0.00000001	0.00000002	0.00078416	3.2573	C	0	30/08/2020 18:50		0	0	0	0	0	0	0	0	0	0	0	0	0	0
1884	6	7	9	3d 07:45:48.88000	0d 00:00:00.19000	0.00000004	0.00000013	0.00078309	3.2805	C	5	30/08/2020 18:50		0	0	0	0	0	0	0	0	0	0	0	0	0	0
1885	6	7	9	3d 07:45:49.05000	0d 00:00:00.36000	0.00000008	0.00000026	0.00078286	3.2999	C	5	30/08/2020 18:50		0	0	0	0	0	0	0	0	0	0	0	0	0	0
1886	6	7	9	3d 07:45:49.23000	0d 00:00:00.54000	0.00000012	0.00000039	0.00078309	3.3173	C	5	30/08/2020 18:50		0	0	0	0	0	0	0	0	0	0	0	0	0	0
1887	6	7	9	3d 07:45:49.43000	0d 00:00:00.74000	0.00000016	0.00000053	0.00078309	3.3346	C	5	30/08/2020 18:50		0	0	0	0	0	0	0	0	0	0	0	0	0	0
1888	6	7	9	3d 07:45:49.63000	0d 00:00:00.94000	0.0000002	0.00000068	0.00078309	3.3504	C	5	30/08/2020 18:50		0	0	0	0	0	0	0	0	0	0	0	0	0	0
1889	6	7	9	3d 07:45:49.85000	0d 00:00:01.16000	0.00000025	0.00000084	0.00078317	3.3666	C	5	30/08/2020 18:50		0	0	0	0	0	0	0	0	0	0	0	0	0	0
1890	6	7	9	3d 07:45:50.08000	0d 00:00:01.39000	0.0000003	0.00000101	0.00078309	3.3826	C	5	30/08/2020 18:50		0	0	0	0	0	0	0	0	0	0	0	0	0	0
1891	6	7	9	3d 07:45:50.31000	0d 00:00:01.62000	0.00000035	0.00000117	0.00078279	3.3982	C	5	30/08/2020 18:50		0	0	0	0	0	0	0	0	0	0	0	0	0	0
1892	6	7	9	3d 07:45:50.56000	0d 00:00:01.87000	0.00000041	0.00000136	0.00078309	3.4139	C	5	30/08/2020 18:50		0	0	0	0	0	0	0	0	0	0	0	0	0	0
1893	6	7	9	3d 07:45:50.81000	0d 00:00:02.12000	0.00000046	0.00000155	0.00078286	3.4289	C	5	30/08/2020 18:50		0	0	0	0	0	0	0	0	0	0	0	0	0	0
1894	6	7	9	3d 07:45:51.07000	0d 00:00:02.38000	0.00000052	0.00000174	0.00078294	3.4437	C	5	30/08/2020 18:50		0	0	0	0	0	0	0	0	0	0	0	0	0	0
1895	6	7	9	3d 07:45:51.33000	0d 00:00:02.64000	0.00000057	0.00000194	0.00078309	3.4583	C	5	30/08/2020 18:50		0	0	0	0	0	0	0	0	0	0	0	0	0	0
1896	6	7	9	3d 07:45:51.60000	0d 00:00:02.91000	0.00000063	0.00000214	0.00078309	3.4726	C	5	30/08/2020 18:50		0	0	0	0	0	0	0	0	0	0	0	0	0	0
1897	6	7	9	3d 07:45:51.88000	0d 00:00:03.19000	0.00000069	0.00000235	0.00078294	3.487	C	5	30/08/2020 18:50		0	0	0	0	0	0	0	0	0	0	0	0	0	0
1898	6	7	9	3d 07:45:52.17000	0d 00:00:03.48000	0.00000076	0.00000257	0.00078309	3.501	C	5	30/08/2020 18:50		0	0	0	0	0	0	0	0	0	0	0	0	0	0
1899	6	7	9	3d 07:45:52.47000	0d 00:00:03.78000	0.00000082	0.0000028	0.00078332	3.5149	C	5	30/08/2020 18:50		0	0	0	0	0	0	0	0	0	0	0	0	0	0
1900	6	7	9	3d 07:45:52.78000	0d 00:00:04.09000	0.00000089	0.00000304	0.00078309	3.5286	C	5	30/08/2020 18:50		0	0	0	0	0	0	0	0	0	0	0	0	0	0
1901	6	7	9	3d 07:45:53.11000	0d 00:00:04.42000	0.00000096	0.00000329	0.00078286	3.5422	C	5	30/08/2020 18:50		0	0	0	0	0	0	0	0	0	0	0	0	0	0
1902	6	7	9	3d 07:45:53.44000	0d 00:00:04.75000	0.00000103	0.00000355	0.00078309	3.5554	C	5	30/08/2020 18:50		0	0	0	0	0	0	0	0	0	0	0	0	0	0
1903	6	7	9	3d 07:45:53.79000	0d 00:00:05.10000	0.00000111	0.00000382	0.00078317	3.5686	C	5	30/08/2020 18:50		0	0	0	0	0	0	0	0	0	0	0	0	0	0
1904	6	7	9	3d 07:45:54.16000	0d 00:00:05.47000	0.00000119	0.00000411	0.00078286	3.5816	C	5	30/08/2020 18:50		0	0	0	0	0	0	0	0	0	0	0	0	0	0
1905	6	7	9	3d 07:45:54.54000	0d 00:00:05.85000	0.00000127	0.0000044	0.00078317	3.594	C	5	30/08/2020 18:50		0	0	0	0	0	0	0	0	0	0	0	0	0	0
1906	6	7	9	3d 07:45:54.95000	0d 00:00:06.26000	0.00000136	0.00000472	0.00078317	3.6063	C	5	30/08/2020 18:50		0	0	0	0	0	0	0	0	0	0	0	0	0	0
1907	6	7	9	3d 07:45:55.39000	0d 00:00:06.70000	0.00000146	0.00000507	0.00078309	3.6185	C	5	30/08/2020 18:50		0	0	0	0	0	0	0	0	0	0	0	0	0	0
1908	6	7	9	3d 07:45:55.87000	0d 00:00:07.18000	0.00000156	0.00000545	0.00078294	3.6309	C	5	30/08/2020 18:50		0	0	0	0	0	0	0	0	0	0	0	0	0	0
1909	6	7	9	3d 07:45:56.40000	0d 00:00:07.71000	0.00000168	0.00000587	0.00078309	3.6428	C	5	30/08/2020 18:50		0	0	0	0	0	0	0	0	0	0	0	0	0	0
1910	6	7	9	3d 07:45:57.00000	0d 00:00:08.31000	0.00000181	0.00000634	0.00078309	3.6547	C	5	30/08/2020 18:50		0	0	0	0	0	0	0	0	0	0	0	0	0	0
1911	6	7	9	3d 07:45:57.69000	0d 00:00:09.00000	0.00000196	0.00000689	0.00078302	3.6658	C	5	30/08/2020 18:50		0	0	0	0	0	0	0	0	0	0	0	0	0	0
1912	6	7	9	3d 07:45:58.53000	0d 00:00:09.84000	0.00000214	0.00000756	0.00078302	3.6768	C	5	30/08/2020 18:50		0	0	0	0	0	0	0	0	0	0	0	0	0	0
1913	6	7	9	3d 07:45:59.58000	0d 00:00:10.89000	0.00000237	0.00000841	0.00078332	3.6875	C	5	30/08/2020 18:50		0	0	0	0	0	0	0	0	0	0	0	0	0	0
1914	6	7	9	3d 07:46:00.99000	0d 00:00:12.30000	0.00000268	0.00000954	0.00078309	3.698	C	5	30/08/2020 18:50		0	0	0	0	0	0	0	0	0	0	0	0	0	0
1915	6	7	9	3d 07:46:03.04000	0d 00:00:14.35000	0.00000312	0.00001119	0.00078309	3.7082	C	5	30/08/2020 18:50		0	0	0	0	0	0	0	0	0	0	0	0	0	0
1916	6	7	9	3d 07:46:06.56000	0d 00:00:17.87000	0.00000389	0.00001403	0.00078286	3.7186	C	5	30/08/2020 18:50		0	0	0	0	0	0	0	0	0	0	0	0	0	0
1917	6	7	9	3d 07:46:14.83000	0d 00:00:26.14000	0.00000569	0.00002073	0.00078317	3.7287	C	5	30/08/2020 18:50		0	0	0	0	0	0	0	0	0	0	0	0	0	0
1918	6	7	9	3d 07:46:46.63000	0d 00:00:57.94000	0.0000126	0.00004651	0.00078286	3.7185	C	5	30/08/2020 18:51		0	0	0	0	0	0	0	0	0	0	0	0	0	0
1919	6	7	9	3d 07:47:01.30000	0d 00:01:12.61000	0.00001579	0.00005836	0.00078317	3.7084	C	5	30/08/2020 18:51		0	0	0	0	0	0	0	0	0	0	0	0	0	0
1920	6	7	9	3d 07:47:21.22000	0d 00:01:32.53000	0.00002013	0.00007441	0.00078302	3.6983	C	5	30/08/2020 18:52		0	0	0	0	0	0	0	0	0	0	0	0	0	0
1921	6	7	9	3d 07:47:55.02000	0d 00:02:06.33000	0.00002748	0.00010156	0.00078317	3.6883	C	5	30/08/2020 18:52		0	0	0	0	0	0	0	0	0	0	0	0	0	0
1922	6	7	9	3d 07:49:32.97000	0d 00:03:44.28000	0.00004878	0.00018001	0.00078317	3.6782	C	5	30/08/2020 18:54		0	0	0	0	0	0	0	0	0	0	0	0	0	0
1923	6	7	9	3d 07:54:32.97000	0d 00:08:44.28000	0.00011404	0.00041992	0.00078294	3.6765	C	1	30/08/2020 18:59		0	0	0	0	0	0	0	0	0	0	0	0	0	0
1924	6	7	9	3d 07:59:32.97000	0d 00:13:44.28000	0.00017929	0.00065993	0.00078325	3.6797	C	1	30/08/2020 19:04		0	0	0	0	0	0	0	0	0	0	0	0	0	0
1925	6	7	9	3d 08:04:32.97000	0d 00:18:44.28000	0.00024455	0.00090017	0.00078302	3.6832	C	1	30/08/2020 19:09		0	0	0	0	0	0	0	0	0	0	0	0	0	0
1926	6	7	9	3d 08:09:32.97000	0d 00:23:44.28000	0.00030981	0.00114066	0.00078309	3.6873	C	1	30/08/2020 19:14		0	0	0	0	0	0	0	0	0	0	0	0	0	0
1927	6	7	9	3d 08:14:32.97000	0d 00:28:44.28000	0.00037506	0.00138141	0.00078302	3.6913	C	1	30/08/2020 19:19		0	0	0	0	0	0	0	0	0	0	0	0	0	0
1928	6	7	9	3d 08:19:32.97000	0d 00:33:44.28000	0.00044032	0.00162243	0.00078302	3.6957	C	1	30/08/2020 19:24		0	0	0	0	0	0	0	0	0	0	0	0	0	0
1929	6	7	9	3d 08:24:32.97000	0d 00:38:44.28000	0.00050557	0.00186374	0.00078294	3.7002	C	1	30/08/2020 19:29		0	0	0	0	0	0	0	0	0	0	0	0	0	0
1930	6	7	9	3d 08:29:32.97000	0d 00:43:44.28000	0.00057083	0.00210536	0.00078309	3.7049	C	1	30/08/2020 19:34		0	0	0	0	0	0	0	0	0	0	0	0	0	0
1931	6	7	9	3d 08:34:32.97000	0d 00:48:44.28000	0.00063608	0.00234729	0.00078309	3.7096	C	1	30/08/2020 19:39		0	0	0	0	0	0	0	0	0	0	0	0	0	0
1932	6	7	9	3d 08:39:32.97000	0d 00:53:44.28000	0.00070134	0.00258956	0.00078309	3.7151	C	1	30/08/2020 19:44		0	0	0	0	0	0	0	0	0	0	0	0	0	0
1933	6	7	9	3d 08:44:32.97000	0d 00:58:44.28000	0.00076659	0.00283219	0.00078294	3.7208	C	1	30/08/2020 19:49		0	0	0	0	0	0	0	0	0	0	0	0	0	0
1934	6	7	9	3d 08:49:32.97000	0d 01:03:44.28000	0.00083185	0.00307518	0.00078309	3.7264	C	1	30/08/2020 19:54		0	0	0	0	0	0	0	0	0	0	0	0	0	0
1935	6	7	9	3d 08:54:32.97000	0d 01:08:44.28000	0.0008971	0.00331854	0.00078294	3.7322	C	1	30/08/2020 19:59		0	0	0	0	0	0	0	0	0	0	0	0	0	0
1936	6	7	9	3d 08:59:32.97000	0d 01:13:44.28000	0.00096236	0.00356227	0.00078317	3.7377	C	1	30/08/2020 20:04		0	0	0	0	0	0	0	0	0	0	0	0	0	0
1937	6	7	9	3d 09:04:32.97000	0d 01:18:44.28000	0.00102761	0.00380635	0.00078309	3.7433	C	1	30/08/2020 20:09		0	0	0	0	0	0	0	0	0	0	0	0	0	0
1938	6	7	9	3d 09:09:32.97000	0d 01:23:44.28000	0.00109287	0.0040508	0.00078309	3.7488	C	1	30/08/2020 20:14		0	0	0	0	0	0	0	0	0	0	0	0	0	0
1939	6	7	9	3d 09:14:32.97000	0d 01:28:44.28000	0.00115812	0.00429559	0.00078302	3.7539	C	1	30/08/2020 20:19		0	0	0	0	0	0	0	0	0	0	0	0	0	0
1940	6	7	9	3d 09:19:32.97000	0d 01:33:44.28000	0.00122338	0.00454073	0.00078302	3.7594	C	1	30/08/2020 20:24		0	0	0	0	0	0	0	0	0	0	0	0	0	0
1941	6	7	9	3d 09:24:32.97000	0d 01:38:44.28000	0.00128863	0.00478623	0.00078317	3.7647	C	1	30/08/2020 20:29		0	0	0	0	0	0	0	0	0	0	0	0	0	0
1942	6	7	9	3d 09:29:32.97000	0d 01:43:44.28000	0.00135389	0.00503208	0.00078309	3.7704	C	1	30/08/2020 20:34		0	0	0	0	0	0	0	0	0	0	0	0	0	0
1943	6	7	9	3d 09:34:32.97000	0d 01:48:44.28000	0.00141914	0.00527831	0.00078309	3.776	C	1	30/08/2020 20:39		0	0	0	0	0	0	0	0	0	0	0	0	0	0
1944	6	7	9	3d 09:39:32.97000	0d 01:53:44.28000	0.0014844	0.00552492	0.00078302	3.7823	C	1	30/08/2020 20:44		0	0	0	0	0	0	0	0	0	0	0	0	0	0
1945	6	7	9	3d 09:44:32.97000	0d 01:58:44.28000	0.00154965	0.00577195	0.00078302	3.7888	C	1	30/08/2020 20:49		0	0	0	0	0	0	0	0	0	0	0	0	0	0
1946	6	7	9	3d 09:49:32.97000	0d 02:03:44.28000	0.00161491	0.00601941	0.00078332	3.7957	C	1	30/08/2020 20:54		0	0	0	0	0	0	0	0	0	0	0	0	0	0
1947	6	7	9	3d 09:54:32.97000	0d 02:08:44.28000	0.00168017	0.00626737	0.00078302	3.8036	C	1	30/08/2020 20:59		0	0	0	0	0	0	0	0	0	0	0	0	0	0
1948	6	7	9	3d 09:59:32.97000	0d 02:13:44.28000	0.00174542	0.00651584	0.00078294	3.8123	C	1	30/08/2020 21:04		0	0	0	0	0	0	0	0	0	0	0	0	0	0
1949	6	7	9	3d 10:04:32.97000	0d 02:18:44.28000	0.00181068	0.0067649	0.00078302	3.8213	C	1	30/08/2020 21:09		0	0	0	0	0	0	0	0	0	0	0	0	0	0
1950	6	7	9	3d 10:09:23.39000	0d 02:23:34.70000	0.00187385	0.00700662	0.00078302	3.8315	C	5	30/08/2020 21:14		0	0	0	0	0	0	0	0	0	0	0	0	0	0
1951	6	7	9	3d 10:13:51.70000	0d 02:28:03.01000	0.00193221	0.00723052	0.00078309	3.8416	C	5	30/08/2020 21:18		0	0	0	0	0	0	0	0	0	0	0	0	0	0
1952	6	7	9	3d 10:17:58.09000	0d 02:32:09.40000	0.0019858	0.00743668	0.00078317	3.8518	C	5	30/08/2020 21:22		0	0	0	0	0	0	0	0	0	0	0	0	0	0
1953	6	7	9	3d 10:21:47.92000	0d 02:35:59.23000	0.0020358	0.00762948	0.00078286	3.8619	C	5	30/08/2020 21:26		0	0	0	0	0	0	0	0	0	0	0	0	0	0
1954	6	7	9	3d 10:25:24.49000	0d 02:39:35.80000	0.0020829	0.00781164	0.00078302	3.872	C	5	30/08/2020 21:30		0	0	0	0	0	0	0	0	0	0	0	0	0	0
1955	6	7	9	3d 10:28:48.86000	0d 02:43:00.17000	0.00212736	0.00798398	0.00078302	3.882	C	5	30/08/2020 21:33		0	0	0	0	0	0	0	0	0	0	0	0	0	0
1956	6	7	9	3d 10:32:07.32000	0d 02:46:18.63000	0.00217053	0.00815178	0.00078317	3.8921	C	5	30/08/2020 21:36		0	0	0	0	0	0	0	0	0	0	0	0	0	0
1957	6	7	9	3d 10:35:19.86000	0d 02:49:31.17000	0.00221241	0.008315	0.00078309	3.9022	C	5	30/08/2020 21:40		0	0	0	0	0	0	0	0	0	0	0	0	0	0
1958	6	7	9	3d 10:38:23.15000	0d 02:52:34.46000	0.00225228	0.00847077	0.00078309	3.9123	C	5	30/08/2020 21:43		0	0	0	0	0	0	0	0	0	0	0	0	0	0
1959	6	7	9	3d 10:41:24.67000	0d 02:55:35.98000	0.00229176	0.00862544	0.00078294	3.9223	C	5	30/08/2020 21:46		0	0	0	0	0	0	0	0	0	0	0	0	0	0
1960	6	7	9	3d 10:44:20.64000	0d 02:58:31.95000	0.00233004	0.00877577	0.00078317	3.9324	C	5	30/08/2020 21:49		0	0	0	0	0	0	0	0	0	0	0	0	0	0
1961	6	7	9	3d 10:47:16.45000	0d 03:01:27.76000	0.00236828	0.00892634	0.00078294	3.9425	C	5	30/08/2020 21:51		0	0	0	0	0	0	0	0	0	0	0	0	0	0
1962	6	7	9	3d 10:50:06.96000	0d 03:04:18.27000	0.00240537	0.00907274	0.00078317	3.9525	C	5	30/08/2020 21:54		0	0	0	0	0	0	0	0	0	0	0	0	0	0
1963	6	7	9	3d 10:52:56.07000	0d 03:07:07.38000	0.00244215	0.00921831	0.00078317	3.9626	C	5	30/08/2020 21:57		0	0	0	0	0	0	0	0	0	0	0	0	0	0
1964	6	7	9	3d 10:55:45.87000	0d 03:09:57.18000	0.00247909	0.00936485	0.00078309	3.9727	C	5	30/08/2020 22:00		0	0	0	0	0	0	0	0	0	0	0	0	0	0
1965	6	7	9	3d 10:58:35.23000	0d 03:12:46.54000	0.00251592	0.00951139	0.00078302	3.9828	C	5	30/08/2020 22:03		0	0	0	0	0	0	0	0	0	0	0	0	0	0
1966	6	7	9	3d 11:01:21.17000	0d 03:15:32.48000	0.00255202	0.00965533	0.00078302	3.9928	C	5	30/08/2020 22:06		0	0	0	0	0	0	0	0	0	0	0	0	0	0
1967	6	7	9	3d 11:04:06.14000	0d 03:18:17.45000	0.0025879	0.00979879	0.00078317	4.0029	C	5	30/08/2020 22:08		0	0	0	0	0	0	0	0	0	0	0	0	0	0
1968	6	7	9	3d 11:06:50.34000	0d 03:21:01.65000	0.00262362	0.00994193	0.00078309	4.013	C	5	30/08/2020 22:11		0	0	0	0	0	0	0	0	0	0	0	0	0	0
1969	6	7	9	3d 11:09:32.07000	0d 03:23:43.38000	0.0026588	0.0100833	0.00078302	4.023	C	5	30/08/2020 22:14		0	0	0	0	0	0	0	0	0	0	0	0	0	0
1970	6	7	9	3d 11:12:12.66000	0d 03:26:23.97000	0.00269373	0.010224	0.00078317	4.0331	C	5	30/08/2020 22:16		0	0	0	0	0	0	0	0	0	0	0	0	0	0
1971	6	7	9	3d 11:14:50.36000	0d 03:29:01.67000	0.00272803	0.0103625	0.00078302	4.0432	C	5	30/08/2020 22:19		0	0	0	0	0	0	0	0	0	0	0	0	0	0
1972	6	7	9	3d 11:17:27.39000	0d 03:31:38.70000	0.00276219	0.0105008	0.00078309	4.0533	C	5	30/08/2020 22:22		0	0	0	0	0	0	0	0	0	0	0	0	0	0
1973	6	7	9	3d 11:20:04.62000	0d 03:34:15.93000	0.00279639	0.0106396	0.00078309	4.0633	C	5	30/08/2020 22:24		0	0	0	0	0	0	0	0	0	0	0	0	0	0
1974	6	7	9	3d 11:22:39.72000	0d 03:36:51.03000	0.00283013	0.0107768	0.00078309	4.0734	C	5	30/08/2020 22:27		0	0	0	0	0	0	0	0	0	0	0	0	0	0
1975	6	7	9	3d 11:25:10.58000	0d 03:39:21.89000	0.00286294	0.0109107	0.00078325	4.0835	C	5	30/08/2020 22:29		0	0	0	0	0	0	0	0	0	0	0	0	0	0
1976	6	7	9	3d 11:27:41.07000	0d 03:41:52.38000	0.00289567	0.0110445	0.00078302	4.0935	C	5	30/08/2020 22:32		0	0	0	0	0	0	0	0	0	0	0	0	0	0
1977	6	7	9	3d 11:30:07.55000	0d 03:44:18.86000	0.00292754	0.0111751	0.00078317	4.1036	C	5	30/08/2020 22:34		0	0	0	0	0	0	0	0	0	0	0	0	0	0
1978	6	7	9	3d 11:32:34.87000	0d 03:46:46.18000	0.00295958	0.0113067	0.00078309	4.1137	C	5	30/08/2020 22:37		0	0	0	0	0	0	0	0	0	0	0	0	0	0
1979	6	7	9	3d 11:34:56.50000	0d 03:49:07.81000	0.00299039	0.0114336	0.00078317	4.1238	C	5	30/08/2020 22:39		0	0	0	0	0	0	0	0	0	0	0	0	0	0
1980	6	7	9	3d 11:37:18.48000	0d 03:51:29.79000	0.00302127	0.0115611	0.00078302	4.1338	C	5	30/08/2020 22:42		0	0	0	0	0	0	0	0	0	0	0	0	0	0
1981	6	7	9	3d 11:39:40.07000	0d 03:53:51.38000	0.00305207	0.0116886	0.00078309	4.1439	C	5	30/08/2020 22:44		0	0	0	0	0	0	0	0	0	0	0	0	0	0
1982	6	7	9	3d 11:42:01.31000	0d 03:56:12.62000	0.00308279	0.011816	0.00078309	4.154	C	5	30/08/2020 22:46		0	0	0	0	0	0	0	0	0	0	0	0	0	0
1983	6	7	9	3d 11:44:19.28000	0d 03:58:30.59000	0.0031128	0.0119409	0.00078309	4.164	C	5	30/08/2020 22:49		0	0	0	0	0	0	0	0	0	0	0	0	0	0
1984	6	7	9	3d 11:46:35.84000	0d 04:00:47.15000	0.00314251	0.0120647	0.00078317	4.1741	C	5	30/08/2020 22:51		0	0	0	0	0	0	0	0	0	0	0	0	0	0
1985	6	7	9	3d 11:48:53.22000	0d 04:03:04.53000	0.00317239	0.0121896	0.00078302	4.1842	C	5	30/08/2020 22:53		0	0	0	0	0	0	0	0	0	0	0	0	0	0
[truncated: 3,257 more rows]
