# Supplementary material for: Experimental data of cathodes manufactured in a convective dryer at the pilot-plant scale, and charge and discharge capacities of half-coin lithium-ion cells
Source: Data Brief. 2021 Dec 16;40:107720. doi: 10.1016/j.dib.2021.107720 (PMC8703052; doi:10.1016/j.dib.2021.107720)
Supplement: Supplementary file 1 [file mmc1.zip › Maccor/NEX_CAT3_7_3.csv]

Name:	NEX_CAT3_7_3
Channel:	25
Tester	Maccor #2
Procedure	NEX_NMC_Form_Rate_ASI.000
Description	NEX NMC Cathode Rate & ASI Measurement
Started	17/08/2020 17:11
SCap	0
C Rate	0.003879
Ch. max. V	8.00 V
DisCh. min. V	-2.00 V
Ch. max. I	5.000 A
DisCh. max. I	5.000 A
Comment:	CAT3_7_3
SMB hdr:	SMBLabel
Rec	Cycle P	Cycle C	Step	TestTime	StepTime	Cap. [Ah]	Ener. [Wh]	Current [A]	Voltage [V]	Md	ES	DPT Time		VAR1	VAR2	VAR3	VAR4	VAR5	VAR6	VAR7	VAR8	VAR9	VAR10	VAR11	VAR12	VAR13	VAR14
1	0	1	1	0d 00:00:00.00000	0d 00:00:00.00000	0	0	0	3.167	R	0	17/08/2020 17:11		0	0	0	0	0	0	0	0	0	0	0	0	0	0
2	0	1	1	0d 00:05:00.00000	0d 00:05:00.00000	0	0	0	3.1577	R	1	17/08/2020 17:16		0	0	0	0	0	0	0	0	0	0	0	0	0	0
3	0	1	1	0d 00:10:00.00000	0d 00:10:00.00000	0	0	0	3.1504	R	1	17/08/2020 17:21		0	0	0	0	0	0	0	0	0	0	0	0	0	0
4	0	1	1	0d 00:15:00.00000	0d 00:15:00.00000	0	0	0	3.1464	R	1	17/08/2020 17:26		0	0	0	0	0	0	0	0	0	0	0	0	0	0
5	0	1	1	0d 00:20:00.00000	0d 00:20:00.00000	0	0	0	3.1432	R	1	17/08/2020 17:31		0	0	0	0	0	0	0	0	0	0	0	0	0	0
6	0	1	1	0d 00:25:00.00000	0d 00:25:00.00000	0	0	0	3.1405	R	1	17/08/2020 17:36		0	0	0	0	0	0	0	0	0	0	0	0	0	0
7	0	1	1	0d 00:30:00.00000	0d 00:30:00.00000	0	0	0	3.138	R	129	17/08/2020 17:41		0	0	0	0	0	0	0	0	0	0	0	0	0	0
8	0	1	2	0d 00:30:00.04000	0d 00:00:00.04000	0	0	0.00019509	3.2174	C	0	17/08/2020 17:41		0	0	0	0	0	0	0	0	0	0	0	0	0	0
9	0	1	2	0d 00:30:00.21000	0d 00:00:00.21000	0.00000001	0.00000003	0.00019387	3.2364	C	5	17/08/2020 17:41		0	0	0	0	0	0	0	0	0	0	0	0	0	0
10	0	1	2	0d 00:30:00.41000	0d 00:00:00.41000	0.00000002	0.00000007	0.00019379	3.2528	C	5	17/08/2020 17:41		0	0	0	0	0	0	0	0	0	0	0	0	0	0
11	0	1	2	0d 00:30:00.63000	0d 00:00:00.63000	0.00000003	0.00000011	0.00019394	3.2688	C	5	17/08/2020 17:41		0	0	0	0	0	0	0	0	0	0	0	0	0	0
12	0	1	2	0d 00:30:00.86000	0d 00:00:00.86000	0.00000005	0.00000015	0.00019394	3.2837	C	5	17/08/2020 17:41		0	0	0	0	0	0	0	0	0	0	0	0	0	0
13	0	1	2	0d 00:30:01.10000	0d 00:00:01.10000	0.00000006	0.00000019	0.00019402	3.2988	C	5	17/08/2020 17:41		0	0	0	0	0	0	0	0	0	0	0	0	0	0
14	0	1	2	0d 00:30:01.36000	0d 00:00:01.36000	0.00000007	0.00000024	0.00019394	3.314	C	5	17/08/2020 17:41		0	0	0	0	0	0	0	0	0	0	0	0	0	0
15	0	1	2	0d 00:30:01.63000	0d 00:00:01.63000	0.00000009	0.00000029	0.00019409	3.3285	C	5	17/08/2020 17:41		0	0	0	0	0	0	0	0	0	0	0	0	0	0
16	0	1	2	0d 00:30:01.90000	0d 00:00:01.90000	0.0000001	0.00000033	0.00019394	3.3425	C	5	17/08/2020 17:41		0	0	0	0	0	0	0	0	0	0	0	0	0	0
17	0	1	2	0d 00:30:02.18000	0d 00:00:02.18000	0.00000012	0.00000038	0.00019394	3.3564	C	5	17/08/2020 17:41		0	0	0	0	0	0	0	0	0	0	0	0	0	0
18	0	1	2	0d 00:30:02.48000	0d 00:00:02.48000	0.00000013	0.00000044	0.00019409	3.3703	C	5	17/08/2020 17:41		0	0	0	0	0	0	0	0	0	0	0	0	0	0
19	0	1	2	0d 00:30:02.79000	0d 00:00:02.79000	0.00000015	0.0000005	0.00019371	3.3838	C	5	17/08/2020 17:41		0	0	0	0	0	0	0	0	0	0	0	0	0	0
20	0	1	2	0d 00:30:03.12000	0d 00:00:03.12000	0.00000017	0.00000056	0.00019387	3.3974	C	5	17/08/2020 17:41		0	0	0	0	0	0	0	0	0	0	0	0	0	0
21	0	1	2	0d 00:30:03.46000	0d 00:00:03.46000	0.00000019	0.00000062	0.00019409	3.4104	C	5	17/08/2020 17:41		0	0	0	0	0	0	0	0	0	0	0	0	0	0
22	0	1	2	0d 00:30:03.81000	0d 00:00:03.81000	0.0000002	0.00000068	0.00019387	3.4234	C	5	17/08/2020 17:41		0	0	0	0	0	0	0	0	0	0	0	0	0	0
23	0	1	2	0d 00:30:04.19000	0d 00:00:04.19000	0.00000023	0.00000075	0.00019394	3.4365	C	5	17/08/2020 17:41		0	0	0	0	0	0	0	0	0	0	0	0	0	0
24	0	1	2	0d 00:30:04.59000	0d 00:00:04.59000	0.00000025	0.00000083	0.00019394	3.4493	C	5	17/08/2020 17:41		0	0	0	0	0	0	0	0	0	0	0	0	0	0
25	0	1	2	0d 00:30:05.00000	0d 00:00:05.00000	0.00000027	0.0000009	0.00019409	3.4617	C	5	17/08/2020 17:41		0	0	0	0	0	0	0	0	0	0	0	0	0	0
26	0	1	2	0d 00:30:05.43000	0d 00:00:05.43000	0.00000029	0.00000098	0.00019409	3.474	C	5	17/08/2020 17:41		0	0	0	0	0	0	0	0	0	0	0	0	0	0
27	0	1	2	0d 00:30:05.88000	0d 00:00:05.88000	0.00000032	0.00000107	0.00019409	3.4861	C	5	17/08/2020 17:41		0	0	0	0	0	0	0	0	0	0	0	0	0	0
28	0	1	2	0d 00:30:06.35000	0d 00:00:06.35000	0.00000034	0.00000116	0.00019387	3.498	C	5	17/08/2020 17:41		0	0	0	0	0	0	0	0	0	0	0	0	0	0
29	0	1	2	0d 00:30:06.87000	0d 00:00:06.87000	0.00000037	0.00000125	0.00019371	3.5103	C	5	17/08/2020 17:41		0	0	0	0	0	0	0	0	0	0	0	0	0	0
30	0	1	2	0d 00:30:07.41000	0d 00:00:07.41000	0.0000004	0.00000136	0.00019402	3.5221	C	5	17/08/2020 17:41		0	0	0	0	0	0	0	0	0	0	0	0	0	0
31	0	1	2	0d 00:30:07.98000	0d 00:00:07.98000	0.00000043	0.00000147	0.00019379	3.534	C	5	17/08/2020 17:41		0	0	0	0	0	0	0	0	0	0	0	0	0	0
32	0	1	2	0d 00:30:08.59000	0d 00:00:08.59000	0.00000046	0.00000158	0.00019394	3.5456	C	5	17/08/2020 17:41		0	0	0	0	0	0	0	0	0	0	0	0	0	0
33	0	1	2	0d 00:30:09.23000	0d 00:00:09.23000	0.0000005	0.0000017	0.00019394	3.5569	C	5	17/08/2020 17:41		0	0	0	0	0	0	0	0	0	0	0	0	0	0
34	0	1	2	0d 00:30:09.92000	0d 00:00:09.92000	0.00000053	0.00000184	0.00019402	3.568	C	5	17/08/2020 17:41		0	0	0	0	0	0	0	0	0	0	0	0	0	0
35	0	1	2	0d 00:30:10.67000	0d 00:00:10.67000	0.00000057	0.00000198	0.00019394	3.5793	C	5	17/08/2020 17:41		0	0	0	0	0	0	0	0	0	0	0	0	0	0
36	0	1	2	0d 00:30:11.50000	0d 00:00:11.50000	0.00000062	0.00000214	0.00019379	3.5904	C	5	17/08/2020 17:41		0	0	0	0	0	0	0	0	0	0	0	0	0	0
37	0	1	2	0d 00:30:12.43000	0d 00:00:12.43000	0.00000067	0.00000232	0.00019394	3.6014	C	5	17/08/2020 17:41		0	0	0	0	0	0	0	0	0	0	0	0	0	0
38	0	1	2	0d 00:30:13.49000	0d 00:00:13.49000	0.00000073	0.00000253	0.00019379	3.6121	C	5	17/08/2020 17:41		0	0	0	0	0	0	0	0	0	0	0	0	0	0
39	0	1	2	0d 00:30:14.76000	0d 00:00:14.76000	0.00000079	0.00000277	0.00019402	3.6228	C	5	17/08/2020 17:41		0	0	0	0	0	0	0	0	0	0	0	0	0	0
40	0	1	2	0d 00:30:16.38000	0d 00:00:16.38000	0.00000088	0.00000309	0.00019394	3.6333	C	5	17/08/2020 17:41		0	0	0	0	0	0	0	0	0	0	0	0	0	0
41	0	1	2	0d 00:30:18.70000	0d 00:00:18.70000	0.00000101	0.00000355	0.00019387	3.6439	C	5	17/08/2020 17:41		0	0	0	0	0	0	0	0	0	0	0	0	0	0
42	0	1	2	0d 00:30:22.49000	0d 00:00:22.49000	0.00000121	0.00000429	0.00019387	3.6539	C	5	17/08/2020 17:41		0	0	0	0	0	0	0	0	0	0	0	0	0	0
43	0	1	2	0d 00:30:31.16000	0d 00:00:31.16000	0.00000168	0.000006	0.00019379	3.6641	C	5	17/08/2020 17:41		0	0	0	0	0	0	0	0	0	0	0	0	0	0
44	0	1	2	0d 00:35:19.88000	0d 00:05:19.88000	0.00001723	0.00006292	0.00019402	3.6541	C	5	17/08/2020 17:46		0	0	0	0	0	0	0	0	0	0	0	0	0	0
45	0	1	2	0d 00:45:19.88000	0d 00:15:19.88000	0.00004955	0.00018098	0.00019394	3.6536	C	1	17/08/2020 17:56		0	0	0	0	0	0	0	0	0	0	0	0	0	0
46	0	1	2	0d 00:55:19.88000	0d 00:25:19.88000	0.00008187	0.0002991	0.00019394	3.6562	C	1	17/08/2020 18:06		0	0	0	0	0	0	0	0	0	0	0	0	0	0
47	0	1	2	0d 01:05:19.88000	0d 00:35:19.88000	0.00011419	0.00041731	0.00019387	3.6591	C	1	17/08/2020 18:16		0	0	0	0	0	0	0	0	0	0	0	0	0	0
48	0	1	2	0d 01:15:19.88000	0d 00:45:19.88000	0.0001465	0.00053562	0.00019379	3.6617	C	1	17/08/2020 18:26		0	0	0	0	0	0	0	0	0	0	0	0	0	0
49	0	1	2	0d 01:25:19.88000	0d 00:55:19.88000	0.00017882	0.000654	0.00019379	3.6645	C	1	17/08/2020 18:36		0	0	0	0	0	0	0	0	0	0	0	0	0	0
50	0	1	2	0d 01:35:19.88000	0d 01:05:19.88000	0.00021114	0.00077247	0.00019402	3.6669	C	1	17/08/2020 18:46		0	0	0	0	0	0	0	0	0	0	0	0	0	0
51	0	1	2	0d 01:45:19.88000	0d 01:15:19.88000	0.00024346	0.00089102	0.00019387	3.669	C	1	17/08/2020 18:56		0	0	0	0	0	0	0	0	0	0	0	0	0	0
52	0	1	2	0d 01:55:19.88000	0d 01:25:19.88000	0.00027578	0.00100963	0.00019379	3.671	C	1	17/08/2020 19:06		0	0	0	0	0	0	0	0	0	0	0	0	0	0
53	0	1	2	0d 02:05:19.88000	0d 01:35:19.88000	0.0003081	0.0011283	0.00019417	3.6728	C	1	17/08/2020 19:16		0	0	0	0	0	0	0	0	0	0	0	0	0	0
54	0	1	2	0d 02:15:19.88000	0d 01:45:19.88000	0.00034042	0.00124703	0.00019402	3.6747	C	1	17/08/2020 19:26		0	0	0	0	0	0	0	0	0	0	0	0	0	0
55	0	1	2	0d 02:25:19.88000	0d 01:55:19.88000	0.00037273	0.00136582	0.00019371	3.6764	C	1	17/08/2020 19:36		0	0	0	0	0	0	0	0	0	0	0	0	0	0
56	0	1	2	0d 02:35:19.88000	0d 02:05:19.88000	0.00040505	0.00148466	0.00019402	3.6777	C	1	17/08/2020 19:46		0	0	0	0	0	0	0	0	0	0	0	0	0	0
57	0	1	2	0d 02:45:19.88000	0d 02:15:19.88000	0.00043737	0.00160356	0.00019394	3.6797	C	1	17/08/2020 19:56		0	0	0	0	0	0	0	0	0	0	0	0	0	0
58	0	1	2	0d 02:55:19.88000	0d 02:25:19.88000	0.00046969	0.0017225	0.00019371	3.6811	C	1	17/08/2020 20:06		0	0	0	0	0	0	0	0	0	0	0	0	0	0
59	0	1	2	0d 03:05:19.88000	0d 02:35:19.88000	0.00050201	0.0018415	0.00019417	3.6828	C	1	17/08/2020 20:16		0	0	0	0	0	0	0	0	0	0	0	0	0	0
60	0	1	2	0d 03:15:19.88000	0d 02:45:19.88000	0.00053433	0.00196055	0.00019402	3.6841	C	1	17/08/2020 20:26		0	0	0	0	0	0	0	0	0	0	0	0	0	0
61	0	1	2	0d 03:25:19.88000	0d 02:55:19.88000	0.00056665	0.00207964	0.00019394	3.6858	C	1	17/08/2020 20:36		0	0	0	0	0	0	0	0	0	0	0	0	0	0
62	0	1	2	0d 03:35:19.88000	0d 03:05:19.88000	0.00059897	0.00219879	0.00019394	3.6872	C	1	17/08/2020 20:46		0	0	0	0	0	0	0	0	0	0	0	0	0	0
63	0	1	2	0d 03:45:19.88000	0d 03:15:19.88000	0.00063128	0.00231798	0.00019394	3.6889	C	1	17/08/2020 20:56		0	0	0	0	0	0	0	0	0	0	0	0	0	0
64	0	1	2	0d 03:55:19.88000	0d 03:25:19.88000	0.0006636	0.00243723	0.00019409	3.6902	C	1	17/08/2020 21:06		0	0	0	0	0	0	0	0	0	0	0	0	0	0
65	0	1	2	0d 04:05:19.88000	0d 03:35:19.88000	0.00069592	0.00255652	0.00019394	3.6919	C	1	17/08/2020 21:16		0	0	0	0	0	0	0	0	0	0	0	0	0	0
66	0	1	2	0d 04:15:19.88000	0d 03:45:19.88000	0.00072824	0.00267586	0.00019379	3.6934	C	1	17/08/2020 21:26		0	0	0	0	0	0	0	0	0	0	0	0	0	0
67	0	1	2	0d 04:25:19.88000	0d 03:55:19.88000	0.00076056	0.00279525	0.00019387	3.695	C	1	17/08/2020 21:36		0	0	0	0	0	0	0	0	0	0	0	0	0	0
68	0	1	2	0d 04:35:19.88000	0d 04:05:19.88000	0.00079288	0.0029147	0.00019387	3.6967	C	1	17/08/2020 21:46		0	0	0	0	0	0	0	0	0	0	0	0	0	0
69	0	1	2	0d 04:45:19.88000	0d 04:15:19.88000	0.0008252	0.00303419	0.00019394	3.6982	C	1	17/08/2020 21:56		0	0	0	0	0	0	0	0	0	0	0	0	0	0
70	0	1	2	0d 04:55:19.88000	0d 04:25:19.88000	0.00085751	0.00315374	0.00019379	3.7	C	1	17/08/2020 22:06		0	0	0	0	0	0	0	0	0	0	0	0	0	0
71	0	1	2	0d 05:05:19.88000	0d 04:35:19.88000	0.00088983	0.00327334	0.00019394	3.7014	C	1	17/08/2020 22:16		0	0	0	0	0	0	0	0	0	0	0	0	0	0
72	0	1	2	0d 05:15:19.88000	0d 04:45:19.88000	0.00092215	0.003393	0.00019394	3.7032	C	1	17/08/2020 22:26		0	0	0	0	0	0	0	0	0	0	0	0	0	0
73	0	1	2	0d 05:25:19.88000	0d 04:55:19.88000	0.00095447	0.00351272	0.00019379	3.7052	C	1	17/08/2020 22:36		0	0	0	0	0	0	0	0	0	0	0	0	0	0
74	0	1	2	0d 05:35:19.88000	0d 05:05:19.88000	0.00098679	0.0036325	0.00019394	3.707	C	1	17/08/2020 22:46		0	0	0	0	0	0	0	0	0	0	0	0	0	0
75	0	1	2	0d 05:45:19.88000	0d 05:15:19.88000	0.00101911	0.00375233	0.00019387	3.7087	C	1	17/08/2020 22:56		0	0	0	0	0	0	0	0	0	0	0	0	0	0
76	0	1	2	0d 05:55:19.88000	0d 05:25:19.88000	0.00105143	0.00387223	0.00019387	3.7107	C	1	17/08/2020 23:06		0	0	0	0	0	0	0	0	0	0	0	0	0	0
77	0	1	2	0d 06:05:19.88000	0d 05:35:19.88000	0.00108375	0.00399218	0.00019371	3.7128	C	1	17/08/2020 23:16		0	0	0	0	0	0	0	0	0	0	0	0	0	0
78	0	1	2	0d 06:15:19.88000	0d 05:45:19.88000	0.00111606	0.00411221	0.00019402	3.7147	C	1	17/08/2020 23:26		0	0	0	0	0	0	0	0	0	0	0	0	0	0
79	0	1	2	0d 06:25:19.88000	0d 05:55:19.88000	0.00114838	0.0042323	0.00019387	3.7165	C	1	17/08/2020 23:36		0	0	0	0	0	0	0	0	0	0	0	0	0	0
80	0	1	2	0d 06:35:19.88000	0d 06:05:19.88000	0.0011807	0.00435245	0.00019387	3.7189	C	1	17/08/2020 23:46		0	0	0	0	0	0	0	0	0	0	0	0	0	0
81	0	1	2	0d 06:45:19.88000	0d 06:15:19.88000	0.00121302	0.00447268	0.00019379	3.7211	C	1	17/08/2020 23:56		0	0	0	0	0	0	0	0	0	0	0	0	0	0
82	0	1	2	0d 06:55:19.88000	0d 06:25:19.88000	0.00124534	0.00459297	0.00019409	3.7234	C	1	18/08/2020 00:06		0	0	0	0	0	0	0	0	0	0	0	0	0	0
83	0	1	2	0d 07:05:19.88000	0d 06:35:19.88000	0.00127766	0.00471334	0.00019371	3.7255	C	1	18/08/2020 00:16		0	0	0	0	0	0	0	0	0	0	0	0	0	0
84	0	1	2	0d 07:15:19.88000	0d 06:45:19.88000	0.00130998	0.00483378	0.00019379	3.7278	C	1	18/08/2020 00:26		0	0	0	0	0	0	0	0	0	0	0	0	0	0
85	0	1	2	0d 07:25:19.88000	0d 06:55:19.88000	0.0013423	0.0049543	0.00019394	3.7301	C	1	18/08/2020 00:36		0	0	0	0	0	0	0	0	0	0	0	0	0	0
86	0	1	2	0d 07:35:19.88000	0d 07:05:19.88000	0.00137461	0.00507489	0.00019402	3.7325	C	1	18/08/2020 00:46		0	0	0	0	0	0	0	0	0	0	0	0	0	0
87	0	1	2	0d 07:45:19.88000	0d 07:15:19.88000	0.00140693	0.00519556	0.00019379	3.7348	C	1	18/08/2020 00:56		0	0	0	0	0	0	0	0	0	0	0	0	0	0
88	0	1	2	0d 07:55:19.88000	0d 07:25:19.88000	0.00143925	0.00531631	0.00019402	3.7372	C	1	18/08/2020 01:06		0	0	0	0	0	0	0	0	0	0	0	0	0	0
89	0	1	2	0d 08:05:19.88000	0d 07:35:19.88000	0.00147157	0.00543714	0.00019394	3.7395	C	1	18/08/2020 01:16		0	0	0	0	0	0	0	0	0	0	0	0	0	0
90	0	1	2	0d 08:15:19.88000	0d 07:45:19.88000	0.00150389	0.00555804	0.00019387	3.7421	C	1	18/08/2020 01:26		0	0	0	0	0	0	0	0	0	0	0	0	0	0
91	0	1	2	0d 08:25:19.88000	0d 07:55:19.88000	0.00153621	0.00567902	0.00019394	3.7446	C	1	18/08/2020 01:36		0	0	0	0	0	0	0	0	0	0	0	0	0	0
92	0	1	2	0d 08:35:19.88000	0d 08:05:19.88000	0.00156853	0.00580008	0.00019379	3.747	C	1	18/08/2020 01:46		0	0	0	0	0	0	0	0	0	0	0	0	0	0
93	0	1	2	0d 08:45:19.88000	0d 08:15:19.88000	0.00160084	0.00592122	0.00019409	3.7494	C	1	18/08/2020 01:56		0	0	0	0	0	0	0	0	0	0	0	0	0	0
94	0	1	2	0d 08:55:19.88000	0d 08:25:19.88000	0.00163316	0.00604244	0.00019409	3.7519	C	1	18/08/2020 02:06		0	0	0	0	0	0	0	0	0	0	0	0	0	0
95	0	1	2	0d 09:05:19.88000	0d 08:35:19.88000	0.00166548	0.00616373	0.00019402	3.7542	C	1	18/08/2020 02:16		0	0	0	0	0	0	0	0	0	0	0	0	0	0
96	0	1	2	0d 09:15:19.88000	0d 08:45:19.88000	0.0016978	0.0062851	0.00019394	3.7565	C	1	18/08/2020 02:26		0	0	0	0	0	0	0	0	0	0	0	0	0	0
97	0	1	2	0d 09:25:19.88000	0d 08:55:19.88000	0.00173012	0.00640655	0.00019394	3.7591	C	1	18/08/2020 02:36		0	0	0	0	0	0	0	0	0	0	0	0	0	0
98	0	1	2	0d 09:35:19.88000	0d 09:05:19.88000	0.00176244	0.00652807	0.00019409	3.7612	C	1	18/08/2020 02:46		0	0	0	0	0	0	0	0	0	0	0	0	0	0
99	0	1	2	0d 09:45:19.88000	0d 09:15:19.88000	0.00179476	0.00664968	0.00019394	3.7638	C	1	18/08/2020 02:56		0	0	0	0	0	0	0	0	0	0	0	0	0	0
100	0	1	2	0d 09:55:19.88000	0d 09:25:19.88000	0.00182708	0.00677136	0.00019387	3.7665	C	1	18/08/2020 03:06		0	0	0	0	0	0	0	0	0	0	0	0	0	0
101	0	1	2	0d 10:05:19.88000	0d 09:35:19.88000	0.00185939	0.00689313	0.00019425	3.7688	C	1	18/08/2020 03:16		0	0	0	0	0	0	0	0	0	0	0	0	0	0
102	0	1	2	0d 10:15:19.88000	0d 09:45:19.88000	0.00189171	0.00701497	0.00019379	3.7716	C	1	18/08/2020 03:26		0	0	0	0	0	0	0	0	0	0	0	0	0	0
103	0	1	2	0d 10:25:19.88000	0d 09:55:19.88000	0.00192403	0.00713691	0.00019387	3.7742	C	1	18/08/2020 03:36		0	0	0	0	0	0	0	0	0	0	0	0	0	0
104	0	1	2	0d 10:35:19.88000	0d 10:05:19.88000	0.00195635	0.00725892	0.00019394	3.7768	C	1	18/08/2020 03:46		0	0	0	0	0	0	0	0	0	0	0	0	0	0
105	0	1	2	0d 10:45:19.88000	0d 10:15:19.88000	0.00198867	0.00738103	0.00019387	3.7795	C	1	18/08/2020 03:56		0	0	0	0	0	0	0	0	0	0	0	0	0	0
106	0	1	2	0d 10:55:19.88000	0d 10:25:19.88000	0.00202099	0.00750322	0.00019387	3.7821	C	1	18/08/2020 04:06		0	0	0	0	0	0	0	0	0	0	0	0	0	0
107	0	1	2	0d 11:05:19.88000	0d 10:35:19.88000	0.00205331	0.00762551	0.00019394	3.7853	C	1	18/08/2020 04:16		0	0	0	0	0	0	0	0	0	0	0	0	0	0
108	0	1	2	0d 11:15:19.88000	0d 10:45:19.88000	0.00208562	0.0077479	0.00019371	3.7884	C	1	18/08/2020 04:26		0	0	0	0	0	0	0	0	0	0	0	0	0	0
109	0	1	2	0d 11:25:19.88000	0d 10:55:19.88000	0.00211794	0.00787038	0.00019387	3.7914	C	1	18/08/2020 04:36		0	0	0	0	0	0	0	0	0	0	0	0	0	0
110	0	1	2	0d 11:35:19.88000	0d 11:05:19.88000	0.00215026	0.00799297	0.00019394	3.7948	C	1	18/08/2020 04:46		0	0	0	0	0	0	0	0	0	0	0	0	0	0
111	0	1	2	0d 11:45:19.88000	0d 11:15:19.88000	0.00218258	0.00811567	0.00019379	3.7983	C	1	18/08/2020 04:56		0	0	0	0	0	0	0	0	0	0	0	0	0	0
112	0	1	2	0d 11:55:19.88000	0d 11:25:19.88000	0.0022149	0.00823848	0.00019387	3.8019	C	1	18/08/2020 05:06		0	0	0	0	0	0	0	0	0	0	0	0	0	0
113	0	1	2	0d 12:05:19.88000	0d 11:35:19.88000	0.00224722	0.00836142	0.00019409	3.8056	C	1	18/08/2020 05:16		0	0	0	0	0	0	0	0	0	0	0	0	0	0
114	0	1	2	0d 12:15:19.88000	0d 11:45:19.88000	0.00227954	0.00848448	0.00019379	3.8097	C	1	18/08/2020 05:26		0	0	0	0	0	0	0	0	0	0	0	0	0	0
115	0	1	2	0d 12:25:19.88000	0d 11:55:19.88000	0.00231186	0.00860767	0.00019394	3.8138	C	1	18/08/2020 05:36		0	0	0	0	0	0	0	0	0	0	0	0	0	0
116	0	1	2	0d 12:35:19.88000	0d 12:05:19.88000	0.00234417	0.00873099	0.00019387	3.818	C	1	18/08/2020 05:46		0	0	0	0	0	0	0	0	0	0	0	0	0	0
117	0	1	2	0d 12:45:19.88000	0d 12:15:19.88000	0.00237649	0.00885446	0.00019402	3.8227	C	1	18/08/2020 05:56		0	0	0	0	0	0	0	0	0	0	0	0	0	0
118	0	1	2	0d 12:55:19.88000	0d 12:25:19.88000	0.00240881	0.00897809	0.00019387	3.8276	C	1	18/08/2020 06:06		0	0	0	0	0	0	0	0	0	0	0	0	0	0
119	0	1	2	0d 13:05:19.88000	0d 12:35:19.88000	0.00244113	0.00910187	0.00019394	3.8326	C	1	18/08/2020 06:16		0	0	0	0	0	0	0	0	0	0	0	0	0	0
120	0	1	2	0d 13:15:19.88000	0d 12:45:19.88000	0.00247345	0.00922582	0.00019387	3.8379	C	1	18/08/2020 06:26		0	0	0	0	0	0	0	0	0	0	0	0	0	0
121	0	1	2	0d 13:25:19.88000	0d 12:55:19.88000	0.00250577	0.00934995	0.00019425	3.8433	C	1	18/08/2020 06:36		0	0	0	0	0	0	0	0	0	0	0	0	0	0
122	0	1	2	0d 13:35:19.88000	0d 13:05:19.88000	0.00253809	0.00947425	0.00019387	3.8491	C	1	18/08/2020 06:46		0	0	0	0	0	0	0	0	0	0	0	0	0	0
123	0	1	2	0d 13:45:19.88000	0d 13:15:19.88000	0.0025704	0.00959875	0.00019394	3.8552	C	1	18/08/2020 06:56		0	0	0	0	0	0	0	0	0	0	0	0	0	0
124	0	1	2	0d 13:55:19.88000	0d 13:25:19.88000	0.00260272	0.00972345	0.00019387	3.8614	C	1	18/08/2020 07:06		0	0	0	0	0	0	0	0	0	0	0	0	0	0
125	0	1	2	0d 14:05:19.88000	0d 13:35:19.88000	0.00263504	0.00984835	0.00019371	3.868	C	1	18/08/2020 07:16		0	0	0	0	0	0	0	0	0	0	0	0	0	0
126	0	1	2	0d 14:15:19.88000	0d 13:45:19.88000	0.00266736	0.00997347	0.00019409	3.8746	C	1	18/08/2020 07:26		0	0	0	0	0	0	0	0	0	0	0	0	0	0
127	0	1	2	0d 14:25:19.88000	0d 13:55:19.88000	0.00269968	0.0100988	0.00019387	3.8814	C	1	18/08/2020 07:36		0	0	0	0	0	0	0	0	0	0	0	0	0	0
128	0	1	2	0d 14:35:19.88000	0d 14:05:19.88000	0.002732	0.0102244	0.00019379	3.8885	C	1	18/08/2020 07:46		0	0	0	0	0	0	0	0	0	0	0	0	0	0
129	0	1	2	0d 14:45:19.88000	0d 14:15:19.88000	0.00276432	0.0103502	0.00019387	3.8961	C	1	18/08/2020 07:56		0	0	0	0	0	0	0	0	0	0	0	0	0	0
130	0	1	2	0d 14:55:19.88000	0d 14:25:19.88000	0.00279664	0.0104762	0.00019409	3.9036	C	1	18/08/2020 08:06		0	0	0	0	0	0	0	0	0	0	0	0	0	0
131	0	1	2	0d 15:05:19.88000	0d 14:35:19.88000	0.00282895	0.0106025	0.00019409	3.911	C	1	18/08/2020 08:16		0	0	0	0	0	0	0	0	0	0	0	0	0	0
132	0	1	2	0d 15:15:19.88000	0d 14:45:19.88000	0.00286127	0.010729	0.00019402	3.9191	C	1	18/08/2020 08:26		0	0	0	0	0	0	0	0	0	0	0	0	0	0
133	0	1	2	0d 15:25:19.88000	0d 14:55:19.88000	0.00289359	0.0108558	0.00019402	3.9269	C	1	18/08/2020 08:36		0	0	0	0	0	0	0	0	0	0	0	0	0	0
134	0	1	2	0d 15:35:19.88000	0d 15:05:19.88000	0.00292591	0.0109829	0.00019402	3.935	C	1	18/08/2020 08:46		0	0	0	0	0	0	0	0	0	0	0	0	0	0
135	0	1	2	0d 15:45:19.88000	0d 15:15:19.88000	0.00295823	0.0111102	0.00019387	3.9431	C	1	18/08/2020 08:56		0	0	0	0	0	0	0	0	0	0	0	0	0	0
136	0	1	2	0d 15:55:19.88000	0d 15:25:19.88000	0.00299055	0.0112377	0.00019394	3.9513	C	1	18/08/2020 09:06		0	0	0	0	0	0	0	0	0	0	0	0	0	0
137	0	1	2	0d 16:05:19.88000	0d 15:35:19.88000	0.00302287	0.0113656	0.00019394	3.9597	C	1	18/08/2020 09:16		0	0	0	0	0	0	0	0	0	0	0	0	0	0
138	0	1	2	0d 16:15:19.88000	0d 15:45:19.88000	0.00305518	0.0114937	0.00019394	3.9681	C	1	18/08/2020 09:26		0	0	0	0	0	0	0	0	0	0	0	0	0	0
139	0	1	2	0d 16:25:19.88000	0d 15:55:19.88000	0.0030875	0.0116221	0.00019394	3.9765	C	1	18/08/2020 09:36		0	0	0	0	0	0	0	0	0	0	0	0	0	0
140	0	1	2	0d 16:35:19.88000	0d 16:05:19.88000	0.00311982	0.0117507	0.00019394	3.985	C	1	18/08/2020 09:46		0	0	0	0	0	0	0	0	0	0	0	0	0	0
141	0	1	2	0d 16:45:19.88000	0d 16:15:19.88000	0.00315214	0.0118796	0.00019394	3.9934	C	1	18/08/2020 09:56		0	0	0	0	0	0	0	0	0	0	0	0	0	0
142	0	1	2	0d 16:55:19.88000	0d 16:25:19.88000	0.00318446	0.0120088	0.00019402	4.0021	C	1	18/08/2020 10:06		0	0	0	0	0	0	0	0	0	0	0	0	0	0
143	0	1	2	0d 17:05:19.88000	0d 16:35:19.88000	0.00321678	0.0121383	0.00019394	4.0107	C	1	18/08/2020 10:16		0	0	0	0	0	0	0	0	0	0	0	0	0	0
144	0	1	2	0d 17:15:19.88000	0d 16:45:19.88000	0.0032491	0.0122681	0.00019371	4.0195	C	1	18/08/2020 10:26		0	0	0	0	0	0	0	0	0	0	0	0	0	0
145	0	1	2	0d 17:25:19.88000	0d 16:55:19.88000	0.00328142	0.0123981	0.00019402	4.0284	C	1	18/08/2020 10:36		0	0	0	0	0	0	0	0	0	0	0	0	0	0
146	0	1	2	0d 17:35:19.88000	0d 17:05:19.88000	0.00331373	0.0125285	0.00019417	4.0372	C	1	18/08/2020 10:46		0	0	0	0	0	0	0	0	0	0	0	0	0	0
147	0	1	2	0d 17:45:19.88000	0d 17:15:19.88000	0.00334605	0.0126591	0.00019371	4.0462	C	1	18/08/2020 10:56		0	0	0	0	0	0	0	0	0	0	0	0	0	0
148	0	1	2	0d 17:55:19.88000	0d 17:25:19.88000	0.00337837	0.01279	0.00019402	4.0552	C	1	18/08/2020 11:06		0	0	0	0	0	0	0	0	0	0	0	0	0	0
149	0	1	2	0d 18:05:19.88000	0d 17:35:19.88000	0.00341069	0.0129212	0.00019379	4.0644	C	1	18/08/2020 11:16		0	0	0	0	0	0	0	0	0	0	0	0	0	0
150	0	1	2	0d 18:15:19.88000	0d 17:45:19.88000	0.00344301	0.0130527	0.00019394	4.0735	C	1	18/08/2020 11:26		0	0	0	0	0	0	0	0	0	0	0	0	0	0
151	0	1	2	0d 18:25:19.88000	0d 17:55:19.88000	0.00347533	0.0131845	0.00019409	4.083	C	1	18/08/2020 11:36		0	0	0	0	0	0	0	0	0	0	0	0	0	0
152	0	1	2	0d 18:35:19.88000	0d 18:05:19.88000	0.00350765	0.0133166	0.00019394	4.0923	C	1	18/08/2020 11:46		0	0	0	0	0	0	0	0	0	0	0	0	0	0
153	0	1	2	0d 18:45:19.88000	0d 18:15:19.88000	0.00353996	0.013449	0.00019402	4.1019	C	1	18/08/2020 11:56		0	0	0	0	0	0	0	0	0	0	0	0	0	0
154	0	1	2	0d 18:55:19.88000	0d 18:25:19.88000	0.00357228	0.0135818	0.00019402	4.1117	C	1	18/08/2020 12:06		0	0	0	0	0	0	0	0	0	0	0	0	0	0
155	0	1	2	0d 19:05:19.88000	0d 18:35:19.88000	0.0036046	0.0137148	0.00019394	4.1215	C	1	18/08/2020 12:16		0	0	0	0	0	0	0	0	0	0	0	0	0	0
156	0	1	2	0d 19:15:16.44000	0d 18:45:16.44000	0.00363674	0.0138474	0.00019409	4.1315	C	5	18/08/2020 12:26		0	0	0	0	0	0	0	0	0	0	0	0	0	0
157	0	1	2	0d 19:25:16.44000	0d 18:55:16.44000	0.00366905	0.0139811	0.00019379	4.1411	C	1	18/08/2020 12:36		0	0	0	0	0	0	0	0	0	0	0	0	0	0
158	0	1	2	0d 19:34:57.31000	0d 19:04:57.31000	0.00370034	0.0141108	0.00019409	4.1512	C	5	18/08/2020 12:46		0	0	0	0	0	0	0	0	0	0	0	0	0	0
159	0	1	2	0d 19:44:51.34000	0d 19:14:51.34000	0.00373234	0.0142438	0.00019387	4.1613	C	5	18/08/2020 12:56		0	0	0	0	0	0	0	0	0	0	0	0	0	0
160	0	1	2	0d 19:54:44.91000	0d 19:24:44.91000	0.00376431	0.014377	0.00019387	4.1714	C	5	18/08/2020 13:06		0	0	0	0	0	0	0	0	0	0	0	0	0	0
161	0	1	2	0d 20:04:25.35000	0d 19:34:25.35000	0.00379558	0.0145076	0.00019394	4.1814	C	5	18/08/2020 13:15		0	0	0	0	0	0	0	0	0	0	0	0	0	0
162	0	1	2	0d 20:14:05.78000	0d 19:44:05.78000	0.00382684	0.0146385	0.00019394	4.1915	C	5	18/08/2020 13:25		0	0	0	0	0	0	0	0	0	0	0	0	0	0
163	0	1	2	0d 20:22:07.67000	0d 19:52:07.67000	0.0038528	0.0147474	0.00019394	4.2	C	133	18/08/2020 13:33		0	0	0	0	0	0	0	0	0	0	0	0	0	0
164	0	1	3	0d 20:22:07.70000	0d 00:00:00.03000	0.0038528	0.0147474	0.00019417	4.1997	C	0	18/08/2020 13:33		0	0	0	0	0	0	0	0	0	0	0	0	0	0
165	0	1	3	0d 20:23:56.35000	0d 00:01:48.68000	0.00385717	0.0147657	0.00009415	4.2	C	4	18/08/2020 13:35		0	0	0	0	0	0	0	0	0	0	0	0	0	0
166	0	1	3	0d 20:30:58.93000	0d 00:08:51.26000	0.00386217	0.0147867	0.0000193	4.2	C	132	18/08/2020 13:42		0	0	0	0	0	0	0	0	0	0	0	0	0	0
167	0	1	4	0d 20:30:58.94000	0d 00:00:00.01000	0	0	0	4.1997	R	0	18/08/2020 13:42		0	0	0	0	0	0	0	0	0	0	0	0	0	0
168	0	1	4	0d 20:31:00.94000	0d 00:00:02.01000	0	0	0	4.1999	R	1	18/08/2020 13:42		0	0	0	0	0	0	0	0	0	0	0	0	0	0
169	0	1	4	0d 20:31:02.94000	0d 00:00:04.01000	0	0	0	4.1997	R	1	18/08/2020 13:42		0	0	0	0	0	0	0	0	0	0	0	0	0	0
170	0	1	4	0d 20:31:04.94000	0d 00:00:06.01000	0	0	0	4.1999	R	1	18/08/2020 13:42		0	0	0	0	0	0	0	0	0	0	0	0	0	0
171	0	1	4	0d 20:31:06.94000	0d 00:00:08.01000	0	0	0	4.2	R	1	18/08/2020 13:42		0	0	0	0	0	0	0	0	0	0	0	0	0	0
172	0	1	4	0d 20:31:08.93000	0d 00:00:10.00000	0	0	0	4.1997	R	129	18/08/2020 13:42		0	0	0	0	0	0	0	0	0	0	0	0	0	0
173	0	1	5	0d 20:31:08.97000	0d 00:00:00.04000	0	0.00000001	0.00019471	4.1987	D	0	18/08/2020 13:42		0	0	0	0	0	0	0	0	0	0	0	0	0	0
174	0	1	5	0d 20:37:05.33000	0d 00:05:56.40000	0.0000192	0.00008049	0.00019402	4.1886	D	5	18/08/2020 13:48		0	0	0	0	0	0	0	0	0	0	0	0	0	0
175	0	1	5	0d 20:45:22.07000	0d 00:14:13.14000	0.00004595	0.00019243	0.00019394	4.1785	D	5	18/08/2020 13:56		0	0	0	0	0	0	0	0	0	0	0	0	0	0
176	0	1	5	0d 20:54:02.60000	0d 00:22:53.67000	0.00007399	0.00030945	0.00019379	4.1683	D	5	18/08/2020 14:05		0	0	0	0	0	0	0	0	0	0	0	0	0	0
177	0	1	5	0d 21:02:49.60000	0d 00:31:40.67000	0.00010238	0.00042764	0.00019409	4.1582	D	5	18/08/2020 14:14		0	0	0	0	0	0	0	0	0	0	0	0	0	0
178	0	1	5	0d 21:11:50.38000	0d 00:40:41.45000	0.00013151	0.00054862	0.00019394	4.1482	D	5	18/08/2020 14:23		0	0	0	0	0	0	0	0	0	0	0	0	0	0
179	0	1	5	0d 21:20:52.02000	0d 00:49:43.09000	0.00016068	0.0006695	0.00019394	4.1381	D	5	18/08/2020 14:32		0	0	0	0	0	0	0	0	0	0	0	0	0	0
180	0	1	5	0d 21:30:01.72000	0d 00:58:52.79000	0.00019029	0.00079189	0.00019402	4.128	D	5	18/08/2020 14:41		0	0	0	0	0	0	0	0	0	0	0	0	0	0
181	0	1	5	0d 21:39:11.90000	0d 01:08:02.97000	0.00021993	0.00091408	0.00019387	4.118	D	5	18/08/2020 14:50		0	0	0	0	0	0	0	0	0	0	0	0	0	0
182	0	1	5	0d 21:48:42.31000	0d 01:17:33.38000	0.00025065	0.00104045	0.00019387	4.1079	D	5	18/08/2020 15:00		0	0	0	0	0	0	0	0	0	0	0	0	0	0
183	0	1	5	0d 21:58:13.60000	0d 01:27:04.67000	0.00028142	0.00116671	0.00019387	4.0978	D	5	18/08/2020 15:09		0	0	0	0	0	0	0	0	0	0	0	0	0	0
184	0	1	5	0d 22:08:07.22000	0d 01:36:58.29000	0.0003134	0.00129758	0.00019394	4.0877	D	5	18/08/2020 15:19		0	0	0	0	0	0	0	0	0	0	0	0	0	0
185	0	1	5	0d 22:18:03.14000	0d 01:46:54.21000	0.0003455	0.00142864	0.00019394	4.0777	D	5	18/08/2020 15:29		0	0	0	0	0	0	0	0	0	0	0	0	0	0
186	0	1	5	0d 22:28:03.14000	0d 01:56:54.21000	0.00037782	0.00156026	0.00019409	4.0677	D	1	18/08/2020 15:39		0	0	0	0	0	0	0	0	0	0	0	0	0	0
187	0	1	5	0d 22:37:58.47000	0d 02:06:49.54000	0.00040988	0.00169055	0.00019409	4.0577	D	5	18/08/2020 15:49		0	0	0	0	0	0	0	0	0	0	0	0	0	0
188	0	1	5	0d 22:47:58.47000	0d 02:16:49.54000	0.0004422	0.00182153	0.00019394	4.0479	D	1	18/08/2020 15:59		0	0	0	0	0	0	0	0	0	0	0	0	0	0
189	0	1	5	0d 22:57:58.47000	0d 02:26:49.54000	0.00047452	0.00195221	0.00019379	4.0386	D	1	18/08/2020 16:09		0	0	0	0	0	0	0	0	0	0	0	0	0	0
190	0	1	5	0d 23:07:58.47000	0d 02:36:49.54000	0.00050684	0.00208258	0.00019387	4.029	D	1	18/08/2020 16:19		0	0	0	0	0	0	0	0	0	0	0	0	0	0
191	0	1	5	0d 23:17:58.47000	0d 02:46:49.54000	0.00053916	0.00221264	0.00019402	4.0195	D	1	18/08/2020 16:29		0	0	0	0	0	0	0	0	0	0	0	0	0	0
192	0	1	5	0d 23:27:58.47000	0d 02:56:49.54000	0.00057148	0.0023424	0.00019387	4.0105	D	1	18/08/2020 16:39		0	0	0	0	0	0	0	0	0	0	0	0	0	0
193	0	1	5	0d 23:37:58.47000	0d 03:06:49.54000	0.00060379	0.00247186	0.00019387	4.0012	D	1	18/08/2020 16:49		0	0	0	0	0	0	0	0	0	0	0	0	0	0
194	0	1	5	0d 23:47:58.47000	0d 03:16:49.54000	0.00063611	0.00260103	0.00019394	3.9921	D	1	18/08/2020 16:59		0	0	0	0	0	0	0	0	0	0	0	0	0	0
195	0	1	5	0d 23:57:58.47000	0d 03:26:49.54000	0.00066843	0.00272991	0.00019387	3.9831	D	1	18/08/2020 17:09		0	0	0	0	0	0	0	0	0	0	0	0	0	0
196	0	1	5	1d 00:07:58.47000	0d 03:36:49.54000	0.00070075	0.0028585	0.00019387	3.9742	D	1	18/08/2020 17:19		0	0	0	0	0	0	0	0	0	0	0	0	0	0
197	0	1	5	1d 00:17:58.47000	0d 03:46:49.54000	0.00073307	0.0029868	0.00019402	3.9654	D	1	18/08/2020 17:29		0	0	0	0	0	0	0	0	0	0	0	0	0	0
198	0	1	5	1d 00:27:58.47000	0d 03:56:49.54000	0.00076539	0.00311481	0.00019379	3.9565	D	1	18/08/2020 17:39		0	0	0	0	0	0	0	0	0	0	0	0	0	0
199	0	1	5	1d 00:37:58.47000	0d 04:06:49.54000	0.00079771	0.00324254	0.00019402	3.9478	D	1	18/08/2020 17:49		0	0	0	0	0	0	0	0	0	0	0	0	0	0
200	0	1	5	1d 00:47:58.47000	0d 04:16:49.54000	0.00083003	0.00336999	0.00019387	3.939	D	1	18/08/2020 17:59		0	0	0	0	0	0	0	0	0	0	0	0	0	0
201	0	1	5	1d 00:57:58.47000	0d 04:26:49.54000	0.00086234	0.00349716	0.00019402	3.9303	D	1	18/08/2020 18:09		0	0	0	0	0	0	0	0	0	0	0	0	0	0
202	0	1	5	1d 01:07:58.47000	0d 04:36:49.54000	0.00089466	0.00362405	0.00019387	3.9222	D	1	18/08/2020 18:19		0	0	0	0	0	0	0	0	0	0	0	0	0	0
203	0	1	5	1d 01:17:58.47000	0d 04:46:49.54000	0.00092698	0.00375068	0.00019402	3.9135	D	1	18/08/2020 18:29		0	0	0	0	0	0	0	0	0	0	0	0	0	0
204	0	1	5	1d 01:27:58.47000	0d 04:56:49.54000	0.0009593	0.00387703	0.00019394	3.9054	D	1	18/08/2020 18:39		0	0	0	0	0	0	0	0	0	0	0	0	0	0
205	0	1	5	1d 01:37:58.47000	0d 05:06:49.54000	0.00099162	0.00400311	0.00019402	3.8972	D	1	18/08/2020 18:49		0	0	0	0	0	0	0	0	0	0	0	0	0	0
206	0	1	5	1d 01:47:58.47000	0d 05:16:49.54000	0.00102394	0.00412894	0.00019387	3.8894	D	1	18/08/2020 18:59		0	0	0	0	0	0	0	0	0	0	0	0	0	0
207	0	1	5	1d 01:57:58.47000	0d 05:26:49.54000	0.00105626	0.00425451	0.00019402	3.8813	D	1	18/08/2020 19:09		0	0	0	0	0	0	0	0	0	0	0	0	0	0
208	0	1	5	1d 02:07:58.47000	0d 05:36:49.54000	0.00108858	0.00437983	0.00019402	3.8735	D	1	18/08/2020 19:19		0	0	0	0	0	0	0	0	0	0	0	0	0	0
209	0	1	5	1d 02:17:58.47000	0d 05:46:49.54000	0.00112089	0.0045049	0.00019371	3.8662	D	1	18/08/2020 19:29		0	0	0	0	0	0	0	0	0	0	0	0	0	0
210	0	1	5	1d 02:27:58.47000	0d 05:56:49.54000	0.00115321	0.00462973	0.00019417	3.8589	D	1	18/08/2020 19:39		0	0	0	0	0	0	0	0	0	0	0	0	0	0
211	0	1	5	1d 02:37:58.47000	0d 06:06:49.54000	0.00118553	0.00475433	0.00019379	3.852	D	1	18/08/2020 19:49		0	0	0	0	0	0	0	0	0	0	0	0	0	0
212	0	1	5	1d 02:47:58.47000	0d 06:16:49.54000	0.00121785	0.00487871	0.00019402	3.845	D	1	18/08/2020 19:59		0	0	0	0	0	0	0	0	0	0	0	0	0	0
213	0	1	5	1d 02:57:58.47000	0d 06:26:49.54000	0.00125017	0.00500288	0.00019387	3.8386	D	1	18/08/2020 20:09		0	0	0	0	0	0	0	0	0	0	0	0	0	0
214	0	1	5	1d 03:07:58.47000	0d 06:36:49.54000	0.00128249	0.00512683	0.00019379	3.832	D	1	18/08/2020 20:19		0	0	0	0	0	0	0	0	0	0	0	0	0	0
215	0	1	5	1d 03:17:58.47000	0d 06:46:49.54000	0.00131481	0.00525058	0.00019379	3.826	D	1	18/08/2020 20:29		0	0	0	0	0	0	0	0	0	0	0	0	0	0
216	0	1	5	1d 03:27:58.47000	0d 06:56:49.54000	0.00134712	0.00537414	0.00019371	3.8199	D	1	18/08/2020 20:39		0	0	0	0	0	0	0	0	0	0	0	0	0	0
217	0	1	5	1d 03:37:58.47000	0d 07:06:49.54000	0.00137944	0.00549751	0.00019387	3.8146	D	1	18/08/2020 20:49		0	0	0	0	0	0	0	0	0	0	0	0	0	0
218	0	1	5	1d 03:47:58.47000	0d 07:16:49.54000	0.00141176	0.00562071	0.00019379	3.8094	D	1	18/08/2020 20:59		0	0	0	0	0	0	0	0	0	0	0	0	0	0
219	0	1	5	1d 03:57:58.47000	0d 07:26:49.54000	0.00144408	0.00574374	0.00019379	3.8042	D	1	18/08/2020 21:09		0	0	0	0	0	0	0	0	0	0	0	0	0	0
220	0	1	5	1d 04:07:58.47000	0d 07:36:49.54000	0.0014764	0.00586661	0.00019379	3.7995	D	1	18/08/2020 21:19		0	0	0	0	0	0	0	0	0	0	0	0	0	0
221	0	1	5	1d 04:17:58.47000	0d 07:46:49.54000	0.00150872	0.00598932	0.00019379	3.7948	D	1	18/08/2020 21:29		0	0	0	0	0	0	0	0	0	0	0	0	0	0
222	0	1	5	1d 04:27:58.47000	0d 07:56:49.54000	0.00154104	0.00611189	0.00019387	3.7902	D	1	18/08/2020 21:39		0	0	0	0	0	0	0	0	0	0	0	0	0	0
223	0	1	5	1d 04:37:58.47000	0d 08:06:49.54000	0.00157336	0.00623432	0.00019402	3.7859	D	1	18/08/2020 21:49		0	0	0	0	0	0	0	0	0	0	0	0	0	0
224	0	1	5	1d 04:47:58.47000	0d 08:16:49.54000	0.00160567	0.00635661	0.00019402	3.7818	D	1	18/08/2020 21:59		0	0	0	0	0	0	0	0	0	0	0	0	0	0
225	0	1	5	1d 04:57:58.47000	0d 08:26:49.54000	0.00163799	0.00647877	0.00019379	3.778	D	1	18/08/2020 22:09		0	0	0	0	0	0	0	0	0	0	0	0	0	0
226	0	1	5	1d 05:07:58.47000	0d 08:36:49.54000	0.00167031	0.00660082	0.00019394	3.7742	D	1	18/08/2020 22:19		0	0	0	0	0	0	0	0	0	0	0	0	0	0
227	0	1	5	1d 05:17:58.47000	0d 08:46:49.54000	0.00170263	0.00672274	0.00019409	3.7708	D	1	18/08/2020 22:29		0	0	0	0	0	0	0	0	0	0	0	0	0	0
228	0	1	5	1d 05:27:58.47000	0d 08:56:49.54000	0.00173495	0.00684455	0.00019387	3.7673	D	1	18/08/2020 22:39		0	0	0	0	0	0	0	0	0	0	0	0	0	0
229	0	1	5	1d 05:37:58.47000	0d 09:06:49.54000	0.00176727	0.00696625	0.00019402	3.7639	D	1	18/08/2020 22:49		0	0	0	0	0	0	0	0	0	0	0	0	0	0
230	0	1	5	1d 05:47:58.47000	0d 09:16:49.54000	0.00179959	0.00708784	0.00019379	3.7606	D	1	18/08/2020 22:59		0	0	0	0	0	0	0	0	0	0	0	0	0	0
231	0	1	5	1d 05:57:58.47000	0d 09:26:49.54000	0.0018319	0.00720933	0.00019387	3.7575	D	1	18/08/2020 23:09		0	0	0	0	0	0	0	0	0	0	0	0	0	0
232	0	1	5	1d 06:07:58.47000	0d 09:36:49.54000	0.00186422	0.00733071	0.00019387	3.7545	D	1	18/08/2020 23:19		0	0	0	0	0	0	0	0	0	0	0	0	0	0
233	0	1	5	1d 06:17:58.47000	0d 09:46:49.54000	0.00189654	0.00745201	0.00019387	3.7514	D	1	18/08/2020 23:29		0	0	0	0	0	0	0	0	0	0	0	0	0	0
234	0	1	5	1d 06:27:58.47000	0d 09:56:49.54000	0.00192886	0.0075732	0.00019394	3.7484	D	1	18/08/2020 23:39		0	0	0	0	0	0	0	0	0	0	0	0	0	0
235	0	1	5	1d 06:37:58.47000	0d 10:06:49.54000	0.00196118	0.0076943	0.00019387	3.7455	D	1	18/08/2020 23:49		0	0	0	0	0	0	0	0	0	0	0	0	0	0
236	0	1	5	1d 06:47:58.47000	0d 10:16:49.54000	0.0019935	0.0078153	0.00019394	3.7427	D	1	18/08/2020 23:59		0	0	0	0	0	0	0	0	0	0	0	0	0	0
237	0	1	5	1d 06:57:58.47000	0d 10:26:49.54000	0.00202582	0.00793621	0.00019394	3.7397	D	1	19/08/2020 00:09		0	0	0	0	0	0	0	0	0	0	0	0	0	0
238	0	1	5	1d 07:07:58.47000	0d 10:36:49.54000	0.00205814	0.00805702	0.00019402	3.7368	D	1	19/08/2020 00:19		0	0	0	0	0	0	0	0	0	0	0	0	0	0
239	0	1	5	1d 07:17:58.47000	0d 10:46:49.54000	0.00209045	0.00817775	0.00019394	3.7339	D	1	19/08/2020 00:29		0	0	0	0	0	0	0	0	0	0	0	0	0	0
240	0	1	5	1d 07:27:58.47000	0d 10:56:49.54000	0.00212277	0.00829838	0.00019402	3.731	D	1	19/08/2020 00:39		0	0	0	0	0	0	0	0	0	0	0	0	0	0
241	0	1	5	1d 07:37:58.47000	0d 11:06:49.54000	0.00215509	0.00841891	0.00019394	3.7282	D	1	19/08/2020 00:49		0	0	0	0	0	0	0	0	0	0	0	0	0	0
242	0	1	5	1d 07:47:58.47000	0d 11:16:49.54000	0.00218741	0.00853936	0.00019409	3.7253	D	1	19/08/2020 00:59		0	0	0	0	0	0	0	0	0	0	0	0	0	0
243	0	1	5	1d 07:57:58.47000	0d 11:26:49.54000	0.00221973	0.00865971	0.00019387	3.7223	D	1	19/08/2020 01:09		0	0	0	0	0	0	0	0	0	0	0	0	0	0
244	0	1	5	1d 08:07:58.47000	0d 11:36:49.54000	0.00225205	0.00877996	0.00019409	3.7194	D	1	19/08/2020 01:19		0	0	0	0	0	0	0	0	0	0	0	0	0	0
245	0	1	5	1d 08:17:58.47000	0d 11:46:49.54000	0.00228437	0.00890012	0.00019387	3.7165	D	1	19/08/2020 01:29		0	0	0	0	0	0	0	0	0	0	0	0	0	0
246	0	1	5	1d 08:27:58.47000	0d 11:56:49.54000	0.00231668	0.00902019	0.00019387	3.7134	D	1	19/08/2020 01:39		0	0	0	0	0	0	0	0	0	0	0	0	0	0
247	0	1	5	1d 08:37:58.47000	0d 12:06:49.54000	0.002349	0.00914015	0.00019394	3.7104	D	1	19/08/2020 01:49		0	0	0	0	0	0	0	0	0	0	0	0	0	0
248	0	1	5	1d 08:47:58.47000	0d 12:16:49.54000	0.00238132	0.00926001	0.00019394	3.7072	D	1	19/08/2020 01:59		0	0	0	0	0	0	0	0	0	0	0	0	0	0
249	0	1	5	1d 08:57:58.47000	0d 12:26:49.54000	0.00241364	0.00937977	0.00019387	3.704	D	1	19/08/2020 02:09		0	0	0	0	0	0	0	0	0	0	0	0	0	0
250	0	1	5	1d 09:07:58.47000	0d 12:36:49.54000	0.00244596	0.00949943	0.00019379	3.7006	D	1	19/08/2020 02:19		0	0	0	0	0	0	0	0	0	0	0	0	0	0
251	0	1	5	1d 09:17:58.47000	0d 12:46:49.54000	0.00247828	0.00961898	0.00019409	3.6974	D	1	19/08/2020 02:29		0	0	0	0	0	0	0	0	0	0	0	0	0	0
252	0	1	5	1d 09:27:58.47000	0d 12:56:49.54000	0.0025106	0.00973841	0.00019409	3.6938	D	1	19/08/2020 02:39		0	0	0	0	0	0	0	0	0	0	0	0	0	0
253	0	1	5	1d 09:37:58.47000	0d 13:06:49.54000	0.00254292	0.00985774	0.00019417	3.6904	D	1	19/08/2020 02:49		0	0	0	0	0	0	0	0	0	0	0	0	0	0
254	0	1	5	1d 09:47:58.47000	0d 13:16:49.54000	0.00257523	0.00997695	0.00019387	3.6867	D	1	19/08/2020 02:59		0	0	0	0	0	0	0	0	0	0	0	0	0	0
255	0	1	5	1d 09:57:58.47000	0d 13:26:49.54000	0.00260755	0.010096	0.00019402	3.6832	D	1	19/08/2020 03:09		0	0	0	0	0	0	0	0	0	0	0	0	0	0
256	0	1	5	1d 10:07:58.47000	0d 13:36:49.54000	0.00263987	0.010215	0.00019394	3.6796	D	1	19/08/2020 03:19		0	0	0	0	0	0	0	0	0	0	0	0	0	0
257	0	1	5	1d 10:17:58.47000	0d 13:46:49.54000	0.00267219	0.0103339	0.00019402	3.6756	D	1	19/08/2020 03:29		0	0	0	0	0	0	0	0	0	0	0	0	0	0
258	0	1	5	1d 10:27:58.47000	0d 13:56:49.54000	0.00270451	0.0104526	0.00019394	3.6718	D	1	19/08/2020 03:39		0	0	0	0	0	0	0	0	0	0	0	0	0	0
259	0	1	5	1d 10:37:58.47000	0d 14:06:49.54000	0.00273683	0.0105712	0.00019402	3.6677	D	1	19/08/2020 03:49		0	0	0	0	0	0	0	0	0	0	0	0	0	0
260	0	1	5	1d 10:47:58.47000	0d 14:16:49.54000	0.00276915	0.0106897	0.00019387	3.6635	D	1	19/08/2020 03:59		0	0	0	0	0	0	0	0	0	0	0	0	0	0
261	0	1	5	1d 10:57:58.47000	0d 14:26:49.54000	0.00280146	0.010808	0.00019394	3.6594	D	1	19/08/2020 04:09		0	0	0	0	0	0	0	0	0	0	0	0	0	0
262	0	1	5	1d 11:07:58.47000	0d 14:36:49.54000	0.00283378	0.0109262	0.00019387	3.655	D	1	19/08/2020 04:19		0	0	0	0	0	0	0	0	0	0	0	0	0	0
263	0	1	5	1d 11:17:58.47000	0d 14:46:49.54000	0.0028661	0.0110443	0.00019394	3.6506	D	1	19/08/2020 04:29		0	0	0	0	0	0	0	0	0	0	0	0	0	0
264	0	1	5	1d 11:27:58.47000	0d 14:56:49.54000	0.00289842	0.0111622	0.00019394	3.646	D	1	19/08/2020 04:39		0	0	0	0	0	0	0	0	0	0	0	0	0	0
265	0	1	5	1d 11:37:58.47000	0d 15:06:49.54000	0.00293074	0.0112799	0.00019371	3.6414	D	1	19/08/2020 04:49		0	0	0	0	0	0	0	0	0	0	0	0	0	0
266	0	1	5	1d 11:47:58.47000	0d 15:16:49.54000	0.00296306	0.0113975	0.00019379	3.6364	D	1	19/08/2020 04:59		0	0	0	0	0	0	0	0	0	0	0	0	0	0
267	0	1	5	1d 11:57:58.47000	0d 15:26:49.54000	0.00299538	0.011515	0.00019409	3.631	D	1	19/08/2020 05:09		0	0	0	0	0	0	0	0	0	0	0	0	0	0
268	0	1	5	1d 12:07:58.47000	0d 15:36:49.54000	0.0030277	0.0116322	0.00019387	3.6257	D	1	19/08/2020 05:19		0	0	0	0	0	0	0	0	0	0	0	0	0	0
269	0	1	5	1d 12:17:58.47000	0d 15:46:49.54000	0.00306001	0.0117493	0.00019394	3.6197	D	1	19/08/2020 05:29		0	0	0	0	0	0	0	0	0	0	0	0	0	0
270	0	1	5	1d 12:27:58.47000	0d 15:56:49.54000	0.00309233	0.0118662	0.00019371	3.6135	D	1	19/08/2020 05:39		0	0	0	0	0	0	0	0	0	0	0	0	0	0
271	0	1	5	1d 12:37:58.47000	0d 16:06:49.54000	0.00312465	0.0119829	0.00019402	3.6065	D	1	19/08/2020 05:49		0	0	0	0	0	0	0	0	0	0	0	0	0	0
272	0	1	5	1d 12:47:58.47000	0d 16:16:49.54000	0.00315697	0.0120993	0.00019394	3.5987	D	1	19/08/2020 05:59		0	0	0	0	0	0	0	0	0	0	0	0	0	0
273	0	1	5	1d 12:57:58.47000	0d 16:26:49.54000	0.00318929	0.0122155	0.00019394	3.5895	D	1	19/08/2020 06:09		0	0	0	0	0	0	0	0	0	0	0	0	0	0
274	0	1	5	1d 13:07:25.93000	0d 16:36:17.00000	0.00321985	0.012325	0.00019394	3.5793	D	5	19/08/2020 06:18		0	0	0	0	0	0	0	0	0	0	0	0	0	0
275	0	1	5	1d 13:15:16.37000	0d 16:44:07.44000	0.00324519	0.0124156	0.00019387	3.5692	D	5	19/08/2020 06:26		0	0	0	0	0	0	0	0	0	0	0	0	0	0
276	0	1	5	1d 13:21:44.85000	0d 16:50:35.92000	0.00326612	0.0124902	0.00019402	3.5592	D	5	19/08/2020 06:33		0	0	0	0	0	0	0	0	0	0	0	0	0	0
277	0	1	5	1d 13:26:52.74000	0d 16:55:43.81000	0.0032827	0.0125492	0.00019394	3.5491	D	5	19/08/2020 06:38		0	0	0	0	0	0	0	0	0	0	0	0	0	0
278	0	1	5	1d 13:31:15.67000	0d 17:00:06.74000	0.00329687	0.0125994	0.00019402	3.5389	D	5	19/08/2020 06:42		0	0	0	0	0	0	0	0	0	0	0	0	0	0
279	0	1	5	1d 13:34:48.72000	0d 17:03:39.79000	0.00330834	0.0126399	0.00019402	3.5288	D	5	19/08/2020 06:46		0	0	0	0	0	0	0	0	0	0	0	0	0	0
280	0	1	5	1d 13:37:51.17000	0d 17:06:42.24000	0.00331817	0.0126746	0.00019394	3.5186	D	5	19/08/2020 06:49		0	0	0	0	0	0	0	0	0	0	0	0	0	0
281	0	1	5	1d 13:40:29.11000	0d 17:09:20.18000	0.00332668	0.0127044	0.00019387	3.5085	D	5	19/08/2020 06:51		0	0	0	0	0	0	0	0	0	0	0	0	0	0
282	0	1	5	1d 13:42:37.13000	0d 17:11:28.20000	0.00333357	0.0127286	0.00019387	3.4984	D	5	19/08/2020 06:53		0	0	0	0	0	0	0	0	0	0	0	0	0	0
283	0	1	5	1d 13:44:24.20000	0d 17:13:15.27000	0.00333934	0.0127488	0.00019417	3.4884	D	5	19/08/2020 06:55		0	0	0	0	0	0	0	0	0	0	0	0	0	0
284	0	1	5	1d 13:45:58.48000	0d 17:14:49.55000	0.00334442	0.0127664	0.00019409	3.4781	D	5	19/08/2020 06:57		0	0	0	0	0	0	0	0	0	0	0	0	0	0
285	0	1	5	1d 13:47:24.06000	0d 17:16:15.13000	0.00334903	0.0127825	0.00019387	3.4681	D	5	19/08/2020 06:58		0	0	0	0	0	0	0	0	0	0	0	0	0	0
286	0	1	5	1d 13:48:42.78000	0d 17:17:33.85000	0.00335327	0.0127971	0.00019379	3.4578	D	5	19/08/2020 07:00		0	0	0	0	0	0	0	0	0	0	0	0	0	0
287	0	1	5	1d 13:49:50.64000	0d 17:18:41.71000	0.00335692	0.0128098	0.00019387	3.4478	D	5	19/08/2020 07:01		0	0	0	0	0	0	0	0	0	0	0	0	0	0
288	0	1	5	1d 13:50:51.97000	0d 17:19:43.04000	0.00336023	0.0128211	0.00019394	3.4377	D	5	19/08/2020 07:02		0	0	0	0	0	0	0	0	0	0	0	0	0	0
289	0	1	5	1d 13:51:48.50000	0d 17:20:39.57000	0.00336327	0.0128316	0.00019394	3.4276	D	5	19/08/2020 07:03		0	0	0	0	0	0	0	0	0	0	0	0	0	0
290	0	1	5	1d 13:52:43.15000	0d 17:21:34.22000	0.00336622	0.0128417	0.00019371	3.4176	D	5	19/08/2020 07:04		0	0	0	0	0	0	0	0	0	0	0	0	0	0
291	0	1	5	1d 13:53:33.14000	0d 17:22:24.21000	0.00336891	0.0128509	0.00019394	3.4075	D	5	19/08/2020 07:04		0	0	0	0	0	0	0	0	0	0	0	0	0	0
292	0	1	5	1d 13:54:18.55000	0d 17:23:09.62000	0.00337135	0.0128592	0.00019379	3.3973	D	5	19/08/2020 07:05		0	0	0	0	0	0	0	0	0	0	0	0	0	0
293	0	1	5	1d 13:54:59.96000	0d 17:23:51.03000	0.00337359	0.0128667	0.00019379	3.3869	D	5	19/08/2020 07:06		0	0	0	0	0	0	0	0	0	0	0	0	0	0
294	0	1	5	1d 13:55:38.81000	0d 17:24:29.88000	0.00337568	0.0128738	0.00019387	3.3767	D	5	19/08/2020 07:06		0	0	0	0	0	0	0	0	0	0	0	0	0	0
295	0	1	5	1d 13:56:15.44000	0d 17:25:06.51000	0.00337765	0.0128805	0.00019387	3.3666	D	5	19/08/2020 07:07		0	0	0	0	0	0	0	0	0	0	0	0	0	0
296	0	1	5	1d 13:56:50.20000	0d 17:25:41.27000	0.00337952	0.0128868	0.00019402	3.3565	D	5	19/08/2020 07:08		0	0	0	0	0	0	0	0	0	0	0	0	0	0
297	0	1	5	1d 13:57:23.22000	0d 17:26:14.29000	0.0033813	0.0128927	0.00019394	3.3465	D	5	19/08/2020 07:08		0	0	0	0	0	0	0	0	0	0	0	0	0	0
298	0	1	5	1d 13:57:54.68000	0d 17:26:45.75000	0.003383	0.0128984	0.00019387	3.3364	D	5	19/08/2020 07:09		0	0	0	0	0	0	0	0	0	0	0	0	0	0
299	0	1	5	1d 13:58:24.13000	0d 17:27:15.20000	0.00338458	0.0129037	0.00019394	3.3263	D	5	19/08/2020 07:09		0	0	0	0	0	0	0	0	0	0	0	0	0	0
300	0	1	5	1d 13:58:52.67000	0d 17:27:43.74000	0.00338612	0.0129088	0.00019394	3.3162	D	5	19/08/2020 07:10		0	0	0	0	0	0	0	0	0	0	0	0	0	0
301	0	1	5	1d 13:59:22.00000	0d 17:28:13.07000	0.0033877	0.012914	0.00019394	3.3062	D	5	19/08/2020 07:10		0	0	0	0	0	0	0	0	0	0	0	0	0	0
302	0	1	5	1d 13:59:49.09000	0d 17:28:40.16000	0.00338916	0.0129188	0.00019387	3.2961	D	5	19/08/2020 07:11		0	0	0	0	0	0	0	0	0	0	0	0	0	0
303	0	1	5	1d 14:00:14.25000	0d 17:29:05.32000	0.00339051	0.0129233	0.00019402	3.2859	D	5	19/08/2020 07:11		0	0	0	0	0	0	0	0	0	0	0	0	0	0
304	0	1	5	1d 14:00:38.77000	0d 17:29:29.84000	0.00339184	0.0129276	0.00019379	3.2757	D	5	19/08/2020 07:11		0	0	0	0	0	0	0	0	0	0	0	0	0	0
305	0	1	5	1d 14:01:01.81000	0d 17:29:52.88000	0.00339308	0.0129317	0.00019371	3.2656	D	5	19/08/2020 07:12		0	0	0	0	0	0	0	0	0	0	0	0	0	0
306	0	1	5	1d 14:01:23.53000	0d 17:30:14.60000	0.00339425	0.0129355	0.00019371	3.2552	D	5	19/08/2020 07:12		0	0	0	0	0	0	0	0	0	0	0	0	0	0
307	0	1	5	1d 14:01:44.38000	0d 17:30:35.45000	0.00339537	0.0129392	0.00019394	3.2451	D	5	19/08/2020 07:13		0	0	0	0	0	0	0	0	0	0	0	0	0	0
308	0	1	5	1d 14:02:03.90000	0d 17:30:54.97000	0.00339642	0.0129426	0.00019387	3.2349	D	5	19/08/2020 07:13		0	0	0	0	0	0	0	0	0	0	0	0	0	0
309	0	1	5	1d 14:02:23.21000	0d 17:31:14.28000	0.00339746	0.0129459	0.00019387	3.2247	D	5	19/08/2020 07:13		0	0	0	0	0	0	0	0	0	0	0	0	0	0
310	0	1	5	1d 14:02:41.87000	0d 17:31:32.94000	0.00339847	0.0129492	0.00019394	3.2146	D	5	19/08/2020 07:14		0	0	0	0	0	0	0	0	0	0	0	0	0	0
311	0	1	5	1d 14:02:59.57000	0d 17:31:50.64000	0.00339942	0.0129522	0.00019371	3.2045	D	5	19/08/2020 07:14		0	0	0	0	0	0	0	0	0	0	0	0	0	0
312	0	1	5	1d 14:03:17.23000	0d 17:32:08.30000	0.00340037	0.0129553	0.00019387	3.1945	D	5	19/08/2020 07:14		0	0	0	0	0	0	0	0	0	0	0	0	0	0
313	0	1	5	1d 14:03:34.27000	0d 17:32:25.34000	0.00340129	0.0129582	0.00019394	3.1844	D	5	19/08/2020 07:14		0	0	0	0	0	0	0	0	0	0	0	0	0	0
314	0	1	5	1d 14:03:50.40000	0d 17:32:41.47000	0.00340216	0.0129609	0.00019371	3.1742	D	5	19/08/2020 07:15		0	0	0	0	0	0	0	0	0	0	0	0	0	0
315	0	1	5	1d 14:04:06.38000	0d 17:32:57.45000	0.00340302	0.0129637	0.00019387	3.1641	D	5	19/08/2020 07:15		0	0	0	0	0	0	0	0	0	0	0	0	0	0
316	0	1	5	1d 14:04:21.97000	0d 17:33:13.04000	0.00340386	0.0129663	0.00019409	3.1539	D	5	19/08/2020 07:15		0	0	0	0	0	0	0	0	0	0	0	0	0	0
317	0	1	5	1d 14:04:37.01000	0d 17:33:28.08000	0.00340467	0.0129689	0.00019387	3.1437	D	5	19/08/2020 07:15		0	0	0	0	0	0	0	0	0	0	0	0	0	0
318	0	1	5	1d 14:04:51.97000	0d 17:33:43.04000	0.00340547	0.0129714	0.00019402	3.1336	D	5	19/08/2020 07:16		0	0	0	0	0	0	0	0	0	0	0	0	0	0
319	0	1	5	1d 14:05:06.12000	0d 17:33:57.19000	0.00340624	0.0129738	0.00019394	3.1235	D	5	19/08/2020 07:16		0	0	0	0	0	0	0	0	0	0	0	0	0	0
320	0	1	5	1d 14:05:20.12000	0d 17:34:11.19000	0.00340699	0.0129761	0.00019387	3.1135	D	5	19/08/2020 07:16		0	0	0	0	0	0	0	0	0	0	0	0	0	0
321	0	1	5	1d 14:05:33.83000	0d 17:34:24.90000	0.00340773	0.0129784	0.00019402	3.1034	D	5	19/08/2020 07:16		0	0	0	0	0	0	0	0	0	0	0	0	0	0
322	0	1	5	1d 14:05:47.37000	0d 17:34:38.44000	0.00340846	0.0129807	0.00019387	3.0933	D	5	19/08/2020 07:17		0	0	0	0	0	0	0	0	0	0	0	0	0	0
323	0	1	5	1d 14:06:00.48000	0d 17:34:51.55000	0.00340916	0.0129829	0.00019387	3.0832	D	5	19/08/2020 07:17		0	0	0	0	0	0	0	0	0	0	0	0	0	0
324	0	1	5	1d 14:06:12.88000	0d 17:35:03.95000	0.00340983	0.0129849	0.00019402	3.0732	D	5	19/08/2020 07:17		0	0	0	0	0	0	0	0	0	0	0	0	0	0
325	0	1	5	1d 14:06:25.18000	0d 17:35:16.25000	0.00341049	0.012987	0.00019379	3.0629	D	5	19/08/2020 07:17		0	0	0	0	0	0	0	0	0	0	0	0	0	0
326	0	1	5	1d 14:06:37.05000	0d 17:35:28.12000	0.00341113	0.0129889	0.00019394	3.0529	D	5	19/08/2020 07:17		0	0	0	0	0	0	0	0	0	0	0	0	0	0
327	0	1	5	1d 14:06:48.48000	0d 17:35:39.55000	0.00341175	0.0129908	0.00019425	3.0426	D	5	19/08/2020 07:18		0	0	0	0	0	0	0	0	0	0	0	0	0	0
328	0	1	5	1d 14:06:59.79000	0d 17:35:50.86000	0.00341236	0.0129927	0.00019394	3.0326	D	5	19/08/2020 07:18		0	0	0	0	0	0	0	0	0	0	0	0	0	0
329	0	1	5	1d 14:07:10.75000	0d 17:36:01.82000	0.00341295	0.0129944	0.00019394	3.0224	D	5	19/08/2020 07:18		0	0	0	0	0	0	0	0	0	0	0	0	0	0
330	0	1	5	1d 14:07:21.42000	0d 17:36:12.49000	0.00341352	0.0129962	0.00019409	3.0123	D	5	19/08/2020 07:18		0	0	0	0	0	0	0	0	0	0	0	0	0	0
331	0	1	5	1d 14:07:31.48000	0d 17:36:22.55000	0.00341407	0.0129978	0.00019379	3.0022	D	5	19/08/2020 07:18		0	0	0	0	0	0	0	0	0	0	0	0	0	0
332	0	1	5	1d 14:07:41.53000	0d 17:36:32.60000	0.00341461	0.0129994	0.00019402	2.9918	D	5	19/08/2020 07:18		0	0	0	0	0	0	0	0	0	0	0	0	0	0
333	0	1	5	1d 14:07:51.30000	0d 17:36:42.37000	0.00341513	0.013001	0.00019394	2.9818	D	5	19/08/2020 07:19		0	0	0	0	0	0	0	0	0	0	0	0	0	0
334	0	1	5	1d 14:08:00.81000	0d 17:36:51.88000	0.00341565	0.0130025	0.00019387	2.9715	D	5	19/08/2020 07:19		0	0	0	0	0	0	0	0	0	0	0	0	0	0
335	0	1	5	1d 14:08:09.97000	0d 17:37:01.04000	0.00341614	0.013004	0.00019394	2.9613	D	5	19/08/2020 07:19		0	0	0	0	0	0	0	0	0	0	0	0	0	0
336	0	1	5	1d 14:08:18.96000	0d 17:37:10.03000	0.00341662	0.0130054	0.00019379	2.9512	D	5	19/08/2020 07:19		0	0	0	0	0	0	0	0	0	0	0	0	0	0
337	0	1	5	1d 14:08:27.59000	0d 17:37:18.66000	0.00341709	0.0130068	0.00019387	2.9412	D	5	19/08/2020 07:19		0	0	0	0	0	0	0	0	0	0	0	0	0	0
338	0	1	5	1d 14:08:36.18000	0d 17:37:27.25000	0.00341755	0.0130081	0.00019387	2.9311	D	5	19/08/2020 07:19		0	0	0	0	0	0	0	0	0	0	0	0	0	0
339	0	1	5	1d 14:08:44.63000	0d 17:37:35.70000	0.00341801	0.0130095	0.00019394	2.9207	D	5	19/08/2020 07:20		0	0	0	0	0	0	0	0	0	0	0	0	0	0
340	0	1	5	1d 14:08:53.16000	0d 17:37:44.23000	0.00341847	0.0130108	0.00019394	2.9105	D	5	19/08/2020 07:20		0	0	0	0	0	0	0	0	0	0	0	0	0	0
341	0	1	5	1d 14:09:01.33000	0d 17:37:52.40000	0.00341891	0.0130121	0.00019371	2.9003	D	5	19/08/2020 07:20		0	0	0	0	0	0	0	0	0	0	0	0	0	0
342	0	1	5	1d 14:09:09.35000	0d 17:38:00.42000	0.00341934	0.0130133	0.00019387	2.8901	D	5	19/08/2020 07:20		0	0	0	0	0	0	0	0	0	0	0	0	0	0
343	0	1	5	1d 14:09:17.32000	0d 17:38:08.39000	0.00341977	0.0130146	0.00019379	2.8798	D	5	19/08/2020 07:20		0	0	0	0	0	0	0	0	0	0	0	0	0	0
344	0	1	5	1d 14:09:24.99000	0d 17:38:16.06000	0.00342018	0.0130158	0.00019402	2.8698	D	5	19/08/2020 07:20		0	0	0	0	0	0	0	0	0	0	0	0	0	0
345	0	1	5	1d 14:09:32.47000	0d 17:38:23.54000	0.00342058	0.0130169	0.00019379	2.8595	D	5	19/08/2020 07:20		0	0	0	0	0	0	0	0	0	0	0	0	0	0
346	0	1	5	1d 14:09:40.14000	0d 17:38:31.21000	0.003421	0.0130181	0.00019394	2.8493	D	5	19/08/2020 07:20		0	0	0	0	0	0	0	0	0	0	0	0	0	0
347	0	1	5	1d 14:09:47.51000	0d 17:38:38.58000	0.00342139	0.0130192	0.00019402	2.8391	D	5	19/08/2020 07:21		0	0	0	0	0	0	0	0	0	0	0	0	0	0
348	0	1	5	1d 14:09:54.89000	0d 17:38:45.96000	0.00342179	0.0130204	0.00019379	2.829	D	5	19/08/2020 07:21		0	0	0	0	0	0	0	0	0	0	0	0	0	0
349	0	1	5	1d 14:10:01.97000	0d 17:38:53.04000	0.00342217	0.0130214	0.00019387	2.8186	D	5	19/08/2020 07:21		0	0	0	0	0	0	0	0	0	0	0	0	0	0
350	0	1	5	1d 14:10:09.08000	0d 17:39:00.15000	0.00342255	0.0130225	0.00019379	2.8084	D	5	19/08/2020 07:21		0	0	0	0	0	0	0	0	0	0	0	0	0	0
351	0	1	5	1d 14:10:16.04000	0d 17:39:07.11000	0.00342293	0.0130236	0.00019394	2.7984	D	5	19/08/2020 07:21		0	0	0	0	0	0	0	0	0	0	0	0	0	0
352	0	1	5	1d 14:10:22.85000	0d 17:39:13.92000	0.0034233	0.0130246	0.00019402	2.7881	D	5	19/08/2020 07:21		0	0	0	0	0	0	0	0	0	0	0	0	0	0
353	0	1	5	1d 14:10:29.63000	0d 17:39:20.70000	0.00342366	0.0130256	0.00019394	2.7779	D	5	19/08/2020 07:21		0	0	0	0	0	0	0	0	0	0	0	0	0	0
354	0	1	5	1d 14:10:36.49000	0d 17:39:27.56000	0.00342403	0.0130266	0.00019371	2.7677	D	5	19/08/2020 07:21		0	0	0	0	0	0	0	0	0	0	0	0	0	0
355	0	1	5	1d 14:10:43.08000	0d 17:39:34.15000	0.00342439	0.0130276	0.00019394	2.7576	D	5	19/08/2020 07:22		0	0	0	0	0	0	0	0	0	0	0	0	0	0
356	0	1	5	1d 14:10:49.65000	0d 17:39:40.72000	0.00342474	0.0130286	0.00019394	2.7475	D	5	19/08/2020 07:22		0	0	0	0	0	0	0	0	0	0	0	0	0	0
357	0	1	5	1d 14:10:56.08000	0d 17:39:47.15000	0.00342509	0.0130295	0.00019379	2.7372	D	5	19/08/2020 07:22		0	0	0	0	0	0	0	0	0	0	0	0	0	0
358	0	1	5	1d 14:11:02.64000	0d 17:39:53.71000	0.00342544	0.0130305	0.00019425	2.7269	D	5	19/08/2020 07:22		0	0	0	0	0	0	0	0	0	0	0	0	0	0
359	0	1	5	1d 14:11:09.04000	0d 17:40:00.11000	0.00342578	0.0130314	0.00019371	2.7166	D	5	19/08/2020 07:22		0	0	0	0	0	0	0	0	0	0	0	0	0	0
360	0	1	5	1d 14:11:15.52000	0d 17:40:06.59000	0.00342613	0.0130324	0.00019387	2.7063	D	5	19/08/2020 07:22		0	0	0	0	0	0	0	0	0	0	0	0	0	0
361	0	1	5	1d 14:11:21.85000	0d 17:40:12.92000	0.00342647	0.0130333	0.00019371	2.696	D	5	19/08/2020 07:22		0	0	0	0	0	0	0	0	0	0	0	0	0	0
362	0	1	5	1d 14:11:28.16000	0d 17:40:19.23000	0.00342681	0.0130342	0.00019402	2.6859	D	5	19/08/2020 07:22		0	0	0	0	0	0	0	0	0	0	0	0	0	0
363	0	1	5	1d 14:11:34.36000	0d 17:40:25.43000	0.00342715	0.0130351	0.00019371	2.6758	D	5	19/08/2020 07:22		0	0	0	0	0	0	0	0	0	0	0	0	0	0
364	0	1	5	1d 14:11:40.43000	0d 17:40:31.50000	0.00342748	0.013036	0.00019394	2.6656	D	5	19/08/2020 07:22		0	0	0	0	0	0	0	0	0	0	0	0	0	0
365	0	1	5	1d 14:11:46.59000	0d 17:40:37.66000	0.00342781	0.0130369	0.00019417	2.6555	D	5	19/08/2020 07:23		0	0	0	0	0	0	0	0	0	0	0	0	0	0
366	0	1	5	1d 14:11:52.63000	0d 17:40:43.70000	0.00342813	0.0130377	0.00019379	2.6453	D	5	19/08/2020 07:23		0	0	0	0	0	0	0	0	0	0	0	0	0	0
367	0	1	5	1d 14:11:58.75000	0d 17:40:49.82000	0.00342846	0.0130386	0.00019387	2.6352	D	5	19/08/2020 07:23		0	0	0	0	0	0	0	0	0	0	0	0	0	0
368	0	1	5	1d 14:12:04.81000	0d 17:40:55.88000	0.00342879	0.0130395	0.00019348	2.6252	D	5	19/08/2020 07:23		0	0	0	0	0	0	0	0	0	0	0	0	0	0
369	0	1	5	1d 14:12:10.92000	0d 17:41:01.99000	0.00342912	0.0130403	0.00019379	2.6148	D	5	19/08/2020 07:23		0	0	0	0	0	0	0	0	0	0	0	0	0	0
370	0	1	5	1d 14:12:17.18000	0d 17:41:08.25000	0.00342945	0.0130412	0.00019394	2.6047	D	5	19/08/2020 07:23		0	0	0	0	0	0	0	0	0	0	0	0	0	0
371	0	1	5	1d 14:12:23.25000	0d 17:41:14.32000	0.00342978	0.0130421	0.00019394	2.5943	D	5	19/08/2020 07:23		0	0	0	0	0	0	0	0	0	0	0	0	0	0
372	0	1	5	1d 14:12:29.40000	0d 17:41:20.47000	0.00343011	0.0130429	0.00019379	2.5843	D	5	19/08/2020 07:23		0	0	0	0	0	0	0	0	0	0	0	0	0	0
373	0	1	5	1d 14:12:35.42000	0d 17:41:26.49000	0.00343044	0.0130438	0.00019402	2.5742	D	5	19/08/2020 07:23		0	0	0	0	0	0	0	0	0	0	0	0	0	0
374	0	1	5	1d 14:12:41.35000	0d 17:41:32.42000	0.00343076	0.0130446	0.00019402	2.5638	D	5	19/08/2020 07:23		0	0	0	0	0	0	0	0	0	0	0	0	0	0
375	0	1	5	1d 14:12:47.36000	0d 17:41:38.43000	0.00343108	0.0130454	0.00019387	2.5536	D	5	19/08/2020 07:24		0	0	0	0	0	0	0	0	0	0	0	0	0	0
376	0	1	5	1d 14:12:53.26000	0d 17:41:44.33000	0.0034314	0.0130462	0.00019387	2.5434	D	5	19/08/2020 07:24		0	0	0	0	0	0	0	0	0	0	0	0	0	0
377	0	1	5	1d 14:12:59.26000	0d 17:41:50.33000	0.00343172	0.013047	0.00019387	2.5332	D	5	19/08/2020 07:24		0	0	0	0	0	0	0	0	0	0	0	0	0	0
378	0	1	5	1d 14:13:05.21000	0d 17:41:56.28000	0.00343204	0.0130478	0.00019379	2.5228	D	5	19/08/2020 07:24		0	0	0	0	0	0	0	0	0	0	0	0	0	0
379	0	1	5	1d 14:13:11.26000	0d 17:42:02.33000	0.00343237	0.0130487	0.00019402	2.5126	D	5	19/08/2020 07:24		0	0	0	0	0	0	0	0	0	0	0	0	0	0
380	0	1	5	1d 14:13:17.06000	0d 17:42:08.13000	0.00343268	0.0130494	0.00019394	2.5023	D	5	19/08/2020 07:24		0	0	0	0	0	0	0	0	0	0	0	0	0	0
381	0	1	5	1d 14:13:18.34000	0d 17:42:09.41000	0.00343275	0.0130496	0.00019409	2.5	D	133	19/08/2020 07:24		0	0	0	0	0	0	0	0	0	0	0	0	0	0
382	0	1	6	1d 14:13:18.35000	0d 00:00:00.01000	0	0	0	2.5037	R	0	19/08/2020 07:24		0	0	0	0	0	0	0	0	0	0	0	0	0	0
383	0	1	6	1d 14:13:20.35000	0d 00:00:02.01000	0	0	0	2.5748	R	1	19/08/2020 07:24		0	0	0	0	0	0	0	0	0	0	0	0	0	0
384	0	1	6	1d 14:13:22.35000	0d 00:00:04.01000	0	0	0	2.6247	R	1	19/08/2020 07:24		0	0	0	0	0	0	0	0	0	0	0	0	0	0
385	0	1	6	1d 14:13:24.35000	0d 00:00:06.01000	0	0	0	2.6668	R	1	19/08/2020 07:24		0	0	0	0	0	0	0	0	0	0	0	0	0	0
386	0	1	6	1d 14:13:26.35000	0d 00:00:08.01000	0	0	0	2.7036	R	1	19/08/2020 07:24		0	0	0	0	0	0	0	0	0	0	0	0	0	0
387	0	1	6	1d 14:13:28.34000	0d 00:00:10.00000	0	0	0	2.7366	R	129	19/08/2020 07:24		0	0	0	0	0	0	0	0	0	0	0	0	0	0
388	1	2	9	1d 14:13:28.38000	0d 00:00:00.04000	0.00000001	0.00000002	0.00077722	2.7672	C	0	19/08/2020 07:24		0	0	0	0	0	0	0	0	0	0	0	0	0	0
389	1	2	9	1d 14:13:28.54000	0d 00:00:00.20000	0.00000004	0.00000012	0.00077592	2.7979	C	5	19/08/2020 07:24		0	0	0	0	0	0	0	0	0	0	0	0	0	0
390	1	2	9	1d 14:13:28.68000	0d 00:00:00.34000	0.00000007	0.0000002	0.000776	2.8206	C	5	19/08/2020 07:24		0	0	0	0	0	0	0	0	0	0	0	0	0	0
391	1	2	9	1d 14:13:28.83000	0d 00:00:00.49000	0.00000011	0.0000003	0.00077584	2.8415	C	5	19/08/2020 07:24		0	0	0	0	0	0	0	0	0	0	0	0	0	0
392	1	2	9	1d 14:13:28.99000	0d 00:00:00.65000	0.00000014	0.00000039	0.00077584	2.8617	C	5	19/08/2020 07:24		0	0	0	0	0	0	0	0	0	0	0	0	0	0
393	1	2	9	1d 14:13:29.16000	0d 00:00:00.82000	0.00000018	0.0000005	0.00077592	2.8812	C	5	19/08/2020 07:24		0	0	0	0	0	0	0	0	0	0	0	0	0	0
394	1	2	9	1d 14:13:29.34000	0d 00:00:01.00000	0.00000022	0.00000061	0.00077592	2.9007	C	5	19/08/2020 07:24		0	0	0	0	0	0	0	0	0	0	0	0	0	0
395	1	2	9	1d 14:13:29.52000	0d 00:00:01.18000	0.00000025	0.00000072	0.00077577	2.9191	C	5	19/08/2020 07:24		0	0	0	0	0	0	0	0	0	0	0	0	0	0
396	1	2	9	1d 14:13:29.71000	0d 00:00:01.37000	0.00000029	0.00000084	0.00077607	2.9374	C	5	19/08/2020 07:24		0	0	0	0	0	0	0	0	0	0	0	0	0	0
397	1	2	9	1d 14:13:29.90000	0d 00:00:01.56000	0.00000034	0.00000096	0.00077607	2.9549	C	5	19/08/2020 07:24		0	0	0	0	0	0	0	0	0	0	0	0	0	0
398	1	2	9	1d 14:13:30.09000	0d 00:00:01.75000	0.00000038	0.00000109	0.00077592	2.9722	C	5	19/08/2020 07:24		0	0	0	0	0	0	0	0	0	0	0	0	0	0
399	1	2	9	1d 14:13:30.29000	0d 00:00:01.95000	0.00000042	0.00000121	0.00077584	2.9895	C	5	19/08/2020 07:24		0	0	0	0	0	0	0	0	0	0	0	0	0	0
400	1	2	9	1d 14:13:30.49000	0d 00:00:02.15000	0.00000046	0.00000134	0.00077592	3.0062	C	5	19/08/2020 07:24		0	0	0	0	0	0	0	0	0	0	0	0	0	0
401	1	2	9	1d 14:13:30.70000	0d 00:00:02.36000	0.00000051	0.00000148	0.00077592	3.0231	C	5	19/08/2020 07:24		0	0	0	0	0	0	0	0	0	0	0	0	0	0
402	1	2	9	1d 14:13:30.91000	0d 00:00:02.57000	0.00000055	0.00000162	0.00077584	3.0401	C	5	19/08/2020 07:24		0	0	0	0	0	0	0	0	0	0	0	0	0	0
403	1	2	9	1d 14:13:31.13000	0d 00:00:02.79000	0.0000006	0.00000176	0.00077584	3.0571	C	5	19/08/2020 07:24		0	0	0	0	0	0	0	0	0	0	0	0	0	0
404	1	2	9	1d 14:13:31.35000	0d 00:00:03.01000	0.00000065	0.00000191	0.000776	3.0736	C	5	19/08/2020 07:24		0	0	0	0	0	0	0	0	0	0	0	0	0	0
405	1	2	9	1d 14:13:31.57000	0d 00:00:03.23000	0.0000007	0.00000205	0.00077584	3.0898	C	5	19/08/2020 07:24		0	0	0	0	0	0	0	0	0	0	0	0	0	0
406	1	2	9	1d 14:13:31.79000	0d 00:00:03.45000	0.00000074	0.0000022	0.00077577	3.1054	C	5	19/08/2020 07:24		0	0	0	0	0	0	0	0	0	0	0	0	0	0
407	1	2	9	1d 14:13:32.01000	0d 00:00:03.67000	0.00000079	0.00000235	0.00077569	3.1209	C	5	19/08/2020 07:24		0	0	0	0	0	0	0	0	0	0	0	0	0	0
408	1	2	9	1d 14:13:32.24000	0d 00:00:03.90000	0.00000084	0.0000025	0.00077584	3.1366	C	5	19/08/2020 07:24		0	0	0	0	0	0	0	0	0	0	0	0	0	0
409	1	2	9	1d 14:13:32.48000	0d 00:00:04.14000	0.00000089	0.00000267	0.00077584	3.1527	C	5	19/08/2020 07:24		0	0	0	0	0	0	0	0	0	0	0	0	0	0
410	1	2	9	1d 14:13:32.72000	0d 00:00:04.38000	0.00000094	0.00000283	0.00077592	3.1681	C	5	19/08/2020 07:24		0	0	0	0	0	0	0	0	0	0	0	0	0	0
411	1	2	9	1d 14:13:32.96000	0d 00:00:04.62000	0.000001	0.00000299	0.00077592	3.1833	C	5	19/08/2020 07:24		0	0	0	0	0	0	0	0	0	0	0	0	0	0
412	1	2	9	1d 14:13:33.20000	0d 00:00:04.86000	0.00000105	0.00000316	0.00077577	3.1981	C	5	19/08/2020 07:24		0	0	0	0	0	0	0	0	0	0	0	0	0	0
413	1	2	9	1d 14:13:33.45000	0d 00:00:05.11000	0.0000011	0.00000333	0.00077592	3.2131	C	5	19/08/2020 07:24		0	0	0	0	0	0	0	0	0	0	0	0	0	0
414	1	2	9	1d 14:13:33.70000	0d 00:00:05.36000	0.00000115	0.00000351	0.00077623	3.2277	C	5	19/08/2020 07:24		0	0	0	0	0	0	0	0	0	0	0	0	0	0
415	1	2	9	1d 14:13:33.96000	0d 00:00:05.62000	0.00000121	0.00000369	0.00077584	3.2425	C	5	19/08/2020 07:24		0	0	0	0	0	0	0	0	0	0	0	0	0	0
416	1	2	9	1d 14:13:34.22000	0d 00:00:05.88000	0.00000127	0.00000387	0.00077607	3.257	C	5	19/08/2020 07:24		0	0	0	0	0	0	0	0	0	0	0	0	0	0
417	1	2	9	1d 14:13:34.49000	0d 00:00:06.15000	0.00000132	0.00000406	0.00077584	3.2717	C	5	19/08/2020 07:24		0	0	0	0	0	0	0	0	0	0	0	0	0	0
418	1	2	9	1d 14:13:34.77000	0d 00:00:06.43000	0.00000139	0.00000426	0.00077584	3.2865	C	5	19/08/2020 07:24		0	0	0	0	0	0	0	0	0	0	0	0	0	0
419	1	2	9	1d 14:13:35.05000	0d 00:00:06.71000	0.00000145	0.00000446	0.00077592	3.3007	C	5	19/08/2020 07:24		0	0	0	0	0	0	0	0	0	0	0	0	0	0
420	1	2	9	1d 14:13:35.34000	0d 00:00:07.00000	0.00000151	0.00000466	0.000776	3.315	C	5	19/08/2020 07:24		0	0	0	0	0	0	0	0	0	0	0	0	0	0
421	1	2	9	1d 14:13:35.63000	0d 00:00:07.29000	0.00000157	0.00000487	0.00077584	3.3289	C	5	19/08/2020 07:24		0	0	0	0	0	0	0	0	0	0	0	0	0	0
422	1	2	9	1d 14:13:35.93000	0d 00:00:07.59000	0.00000164	0.00000509	0.00077584	3.3431	C	5	19/08/2020 07:24		0	0	0	0	0	0	0	0	0	0	0	0	0	0
423	1	2	9	1d 14:13:36.24000	0d 00:00:07.90000	0.0000017	0.00000531	0.00077615	3.357	C	5	19/08/2020 07:24		0	0	0	0	0	0	0	0	0	0	0	0	0	0
424	1	2	9	1d 14:13:36.56000	0d 00:00:08.22000	0.00000177	0.00000554	0.00077577	3.3709	C	5	19/08/2020 07:24		0	0	0	0	0	0	0	0	0	0	0	0	0	0
425	1	2	9	1d 14:13:36.88000	0d 00:00:08.54000	0.00000184	0.00000578	0.00077584	3.3845	C	5	19/08/2020 07:24		0	0	0	0	0	0	0	0	0	0	0	0	0	0
426	1	2	9	1d 14:13:37.21000	0d 00:00:08.87000	0.00000191	0.00000602	0.00077584	3.3977	C	5	19/08/2020 07:24		0	0	0	0	0	0	0	0	0	0	0	0	0	0
427	1	2	9	1d 14:13:37.54000	0d 00:00:09.20000	0.00000198	0.00000626	0.00077584	3.4107	C	5	19/08/2020 07:24		0	0	0	0	0	0	0	0	0	0	0	0	0	0
428	1	2	9	1d 14:13:37.89000	0d 00:00:09.55000	0.00000206	0.00000652	0.00077569	3.4238	C	5	19/08/2020 07:24		0	0	0	0	0	0	0	0	0	0	0	0	0	0
429	1	2	9	1d 14:13:38.25000	0d 00:00:09.91000	0.00000214	0.00000678	0.00077592	3.4368	C	5	19/08/2020 07:24		0	0	0	0	0	0	0	0	0	0	0	0	0	0
430	1	2	9	1d 14:13:38.62000	0d 00:00:10.28000	0.00000222	0.00000706	0.000776	3.4495	C	5	19/08/2020 07:24		0	0	0	0	0	0	0	0	0	0	0	0	0	0
431	1	2	9	1d 14:13:39.01000	0d 00:00:10.67000	0.0000023	0.00000735	0.00077584	3.4621	C	5	19/08/2020 07:24		0	0	0	0	0	0	0	0	0	0	0	0	0	0
432	1	2	9	1d 14:13:39.41000	0d 00:00:11.07000	0.00000239	0.00000765	0.00077592	3.4748	C	5	19/08/2020 07:24		0	0	0	0	0	0	0	0	0	0	0	0	0	0
433	1	2	9	1d 14:13:39.84000	0d 00:00:11.50000	0.00000248	0.00000797	0.00077577	3.4871	C	5	19/08/2020 07:24		0	0	0	0	0	0	0	0	0	0	0	0	0	0
434	1	2	9	1d 14:13:40.29000	0d 00:00:11.95000	0.00000258	0.00000831	0.00077592	3.4995	C	5	19/08/2020 07:24		0	0	0	0	0	0	0	0	0	0	0	0	0	0
435	1	2	9	1d 14:13:40.76000	0d 00:00:12.42000	0.00000268	0.00000866	0.000776	3.5114	C	5	19/08/2020 07:24		0	0	0	0	0	0	0	0	0	0	0	0	0	0
436	1	2	9	1d 14:13:41.28000	0d 00:00:12.94000	0.00000279	0.00000906	0.00077577	3.5233	C	5	19/08/2020 07:25		0	0	0	0	0	0	0	0	0	0	0	0	0	0
437	1	2	9	1d 14:13:41.84000	0d 00:00:13.50000	0.00000291	0.00000948	0.00077584	3.5351	C	5	19/08/2020 07:25		0	0	0	0	0	0	0	0	0	0	0	0	0	0
438	1	2	9	1d 14:13:42.46000	0d 00:00:14.12000	0.00000304	0.00000996	0.00077584	3.5463	C	5	19/08/2020 07:25		0	0	0	0	0	0	0	0	0	0	0	0	0	0
439	1	2	9	1d 14:13:43.19000	0d 00:00:14.85000	0.0000032	0.00001052	0.000776	3.5576	C	5	19/08/2020 07:25		0	0	0	0	0	0	0	0	0	0	0	0	0	0
440	1	2	9	1d 14:13:44.05000	0d 00:00:15.71000	0.00000339	0.00001118	0.00077584	3.5686	C	5	19/08/2020 07:25		0	0	0	0	0	0	0	0	0	0	0	0	0	0
441	1	2	9	1d 14:13:45.14000	0d 00:00:16.80000	0.00000362	0.00001202	0.00077607	3.5793	C	5	19/08/2020 07:25		0	0	0	0	0	0	0	0	0	0	0	0	0	0
442	1	2	9	1d 14:13:46.52000	0d 00:00:18.18000	0.00000392	0.00001308	0.000776	3.5898	C	5	19/08/2020 07:25		0	0	0	0	0	0	0	0	0	0	0	0	0	0
443	1	2	9	1d 14:13:48.57000	0d 00:00:20.23000	0.00000436	0.00001467	0.00077592	3.6004	C	5	19/08/2020 07:25		0	0	0	0	0	0	0	0	0	0	0	0	0	0
444	1	2	9	1d 14:13:51.77000	0d 00:00:23.43000	0.00000505	0.00001716	0.00077584	3.6107	C	5	19/08/2020 07:25		0	0	0	0	0	0	0	0	0	0	0	0	0	0
445	1	2	9	1d 14:13:57.56000	0d 00:00:29.22000	0.0000063	0.00002167	0.00077577	3.6208	C	5	19/08/2020 07:25		0	0	0	0	0	0	0	0	0	0	0	0	0	0
446	1	2	9	1d 14:14:09.92000	0d 00:00:41.58000	0.00000896	0.00003133	0.00077584	3.631	C	5	19/08/2020 07:25		0	0	0	0	0	0	0	0	0	0	0	0	0	0
447	1	2	9	1d 14:14:41.37000	0d 00:01:13.03000	0.00001574	0.00005598	0.00077569	3.6411	C	5	19/08/2020 07:26		0	0	0	0	0	0	0	0	0	0	0	0	0	0
448	1	2	9	1d 14:16:15.53000	0d 00:02:47.19000	0.00003603	0.00013	0.00077584	3.6512	C	5	19/08/2020 07:27		0	0	0	0	0	0	0	0	0	0	0	0	0	0
449	1	2	9	1d 14:19:54.53000	0d 00:06:26.19000	0.00008323	0.00030259	0.00077577	3.6612	C	5	19/08/2020 07:31		0	0	0	0	0	0	0	0	0	0	0	0	0	0
450	1	2	9	1d 14:24:54.53000	0d 00:11:26.19000	0.00014789	0.00053962	0.00077577	3.6698	C	1	19/08/2020 07:36		0	0	0	0	0	0	0	0	0	0	0	0	0	0
451	1	2	9	1d 14:29:54.53000	0d 00:16:26.19000	0.00021255	0.00077713	0.00077592	3.6764	C	1	19/08/2020 07:41		0	0	0	0	0	0	0	0	0	0	0	0	0	0
452	1	2	9	1d 14:34:54.53000	0d 00:21:26.19000	0.00027721	0.00101502	0.00077577	3.682	C	1	19/08/2020 07:46		0	0	0	0	0	0	0	0	0	0	0	0	0	0
453	1	2	9	1d 14:39:54.53000	0d 00:26:26.19000	0.00034186	0.00125322	0.00077584	3.6861	C	1	19/08/2020 07:51		0	0	0	0	0	0	0	0	0	0	0	0	0	0
454	1	2	9	1d 14:44:54.53000	0d 00:31:26.19000	0.00040652	0.0014917	0.00077584	3.6904	C	1	19/08/2020 07:56		0	0	0	0	0	0	0	0	0	0	0	0	0	0
455	1	2	9	1d 14:49:54.53000	0d 00:36:26.19000	0.00047118	0.00173045	0.00077584	3.6947	C	1	19/08/2020 08:01		0	0	0	0	0	0	0	0	0	0	0	0	0	0
456	1	2	9	1d 14:54:54.53000	0d 00:41:26.19000	0.00053584	0.00196946	0.000776	3.6986	C	1	19/08/2020 08:06		0	0	0	0	0	0	0	0	0	0	0	0	0	0
457	1	2	9	1d 14:59:54.53000	0d 00:46:26.19000	0.00060049	0.00220873	0.00077592	3.7026	C	1	19/08/2020 08:11		0	0	0	0	0	0	0	0	0	0	0	0	0	0
458	1	2	9	1d 15:04:54.53000	0d 00:51:26.19000	0.00066515	0.00244828	0.000776	3.7072	C	1	19/08/2020 08:16		0	0	0	0	0	0	0	0	0	0	0	0	0	0
459	1	2	9	1d 15:09:54.53000	0d 00:56:26.19000	0.00072981	0.00268812	0.00077584	3.7116	C	1	19/08/2020 08:21		0	0	0	0	0	0	0	0	0	0	0	0	0	0
460	1	2	9	1d 15:14:54.53000	0d 01:01:26.19000	0.00079447	0.00292827	0.00077577	3.7166	C	1	19/08/2020 08:26		0	0	0	0	0	0	0	0	0	0	0	0	0	0
461	1	2	9	1d 15:19:54.53000	0d 01:06:26.19000	0.00085912	0.00316875	0.00077577	3.7218	C	1	19/08/2020 08:31		0	0	0	0	0	0	0	0	0	0	0	0	0	0
462	1	2	9	1d 15:24:54.53000	0d 01:11:26.19000	0.00092378	0.00340956	0.00077592	3.7269	C	1	19/08/2020 08:36		0	0	0	0	0	0	0	0	0	0	0	0	0	0
463	1	2	9	1d 15:29:54.53000	0d 01:16:26.19000	0.00098844	0.00365072	0.00077569	3.7325	C	1	19/08/2020 08:41		0	0	0	0	0	0	0	0	0	0	0	0	0	0
464	1	2	9	1d 15:34:54.53000	0d 01:21:26.19000	0.0010531	0.00389223	0.00077607	3.7378	C	1	19/08/2020 08:46		0	0	0	0	0	0	0	0	0	0	0	0	0	0
465	1	2	9	1d 15:39:54.53000	0d 01:26:26.19000	0.00111775	0.00413408	0.00077592	3.7433	C	1	19/08/2020 08:51		0	0	0	0	0	0	0	0	0	0	0	0	0	0
466	1	2	9	1d 15:44:54.53000	0d 01:31:26.19000	0.00118241	0.00437628	0.000776	3.7482	C	1	19/08/2020 08:56		0	0	0	0	0	0	0	0	0	0	0	0	0	0
467	1	2	9	1d 15:49:54.53000	0d 01:36:26.19000	0.00124707	0.00461882	0.00077615	3.7539	C	1	19/08/2020 09:01		0	0	0	0	0	0	0	0	0	0	0	0	0	0
468	1	2	9	1d 15:54:54.53000	0d 01:41:26.19000	0.00131173	0.0048617	0.00077577	3.7592	C	1	19/08/2020 09:06		0	0	0	0	0	0	0	0	0	0	0	0	0	0
469	1	2	9	1d 15:59:54.53000	0d 01:46:26.19000	0.00137638	0.00510492	0.00077592	3.7641	C	1	19/08/2020 09:11		0	0	0	0	0	0	0	0	0	0	0	0	0	0
470	1	2	9	1d 16:04:54.53000	0d 01:51:26.19000	0.00144104	0.00534848	0.00077584	3.7696	C	1	19/08/2020 09:16		0	0	0	0	0	0	0	0	0	0	0	0	0	0
471	1	2	9	1d 16:09:54.53000	0d 01:56:26.19000	0.0015057	0.0055924	0.00077592	3.7752	C	1	19/08/2020 09:21		0	0	0	0	0	0	0	0	0	0	0	0	0	0
472	1	2	9	1d 16:14:54.53000	0d 02:01:26.19000	0.00157036	0.00583669	0.00077592	3.7812	C	1	19/08/2020 09:26		0	0	0	0	0	0	0	0	0	0	0	0	0	0
473	1	2	9	1d 16:19:54.53000	0d 02:06:26.19000	0.00163502	0.00608136	0.00077584	3.7873	C	1	19/08/2020 09:31		0	0	0	0	0	0	0	0	0	0	0	0	0	0
474	1	2	9	1d 16:24:54.53000	0d 02:11:26.19000	0.00169967	0.00632646	0.00077592	3.7942	C	1	19/08/2020 09:36		0	0	0	0	0	0	0	0	0	0	0	0	0	0
475	1	2	9	1d 16:29:54.53000	0d 02:16:26.19000	0.00176433	0.006572	0.00077584	3.8012	C	1	19/08/2020 09:41		0	0	0	0	0	0	0	0	0	0	0	0	0	0
476	1	2	9	1d 16:34:54.53000	0d 02:21:26.19000	0.00182899	0.00681802	0.00077577	3.809	C	1	19/08/2020 09:46		0	0	0	0	0	0	0	0	0	0	0	0	0	0
477	1	2	9	1d 16:39:54.53000	0d 02:26:26.19000	0.00189365	0.00706457	0.00077584	3.8173	C	1	19/08/2020 09:51		0	0	0	0	0	0	0	0	0	0	0	0	0	0
478	1	2	9	1d 16:44:54.53000	0d 02:31:26.19000	0.0019583	0.0073117	0.00077569	3.8271	C	1	19/08/2020 09:56		0	0	0	0	0	0	0	0	0	0	0	0	0	0
479	1	2	9	1d 16:49:51.56000	0d 02:36:23.22000	0.00202232	0.00755701	0.000776	3.8372	C	5	19/08/2020 10:01		0	0	0	0	0	0	0	0	0	0	0	0	0	0
480	1	2	9	1d 16:54:21.32000	0d 02:40:52.98000	0.00208046	0.00778039	0.00077584	3.8473	C	5	19/08/2020 10:05		0	0	0	0	0	0	0	0	0	0	0	0	0	0
481	1	2	9	1d 16:58:31.11000	0d 02:45:02.77000	0.0021343	0.00798777	0.00077577	3.8573	C	5	19/08/2020 10:09		0	0	0	0	0	0	0	0	0	0	0	0	0	0
482	1	2	9	1d 17:02:30.99000	0d 02:49:02.65000	0.002186	0.00818745	0.00077607	3.8674	C	5	19/08/2020 10:13		0	0	0	0	0	0	0	0	0	0	0	0	0	0
483	1	2	9	1d 17:06:11.46000	0d 02:52:43.12000	0.00223351	0.00837146	0.00077592	3.8775	C	5	19/08/2020 10:17		0	0	0	0	0	0	0	0	0	0	0	0	0	0
484	1	2	9	1d 17:09:48.08000	0d 02:56:19.74000	0.0022802	0.00855272	0.00077584	3.8875	C	5	19/08/2020 10:21		0	0	0	0	0	0	0	0	0	0	0	0	0	0
485	1	2	9	1d 17:13:05.88000	0d 02:59:37.54000	0.00232283	0.00871866	0.00077577	3.8976	C	5	19/08/2020 10:24		0	0	0	0	0	0	0	0	0	0	0	0	0	0
486	1	2	9	1d 17:16:27.78000	0d 03:02:59.44000	0.00236635	0.00888848	0.00077569	3.9077	C	5	19/08/2020 10:27		0	0	0	0	0	0	0	0	0	0	0	0	0	0
487	1	2	9	1d 17:19:44.88000	0d 03:06:16.54000	0.00240883	0.00905469	0.00077584	3.9178	C	5	19/08/2020 10:31		0	0	0	0	0	0	0	0	0	0	0	0	0	0
488	1	2	9	1d 17:22:44.25000	0d 03:09:15.91000	0.00244749	0.00920634	0.000776	3.9278	C	5	19/08/2020 10:34		0	0	0	0	0	0	0	0	0	0	0	0	0	0
489	1	2	9	1d 17:25:50.30000	0d 03:12:21.96000	0.00248758	0.00936404	0.00077592	3.9379	C	5	19/08/2020 10:37		0	0	0	0	0	0	0	0	0	0	0	0	0	0
490	1	2	9	1d 17:28:55.42000	0d 03:15:27.08000	0.00252748	0.00952136	0.00077592	3.948	C	5	19/08/2020 10:40		0	0	0	0	0	0	0	0	0	0	0	0	0	0
491	1	2	9	1d 17:31:56.76000	0d 03:18:28.42000	0.00256657	0.00967586	0.000776	3.958	C	5	19/08/2020 10:43		0	0	0	0	0	0	0	0	0	0	0	0	0	0
492	1	2	9	1d 17:34:54.47000	0d 03:21:26.13000	0.00260487	0.00982764	0.000776	3.9681	C	5	19/08/2020 10:46		0	0	0	0	0	0	0	0	0	0	0	0	0	0
493	1	2	9	1d 17:37:52.77000	0d 03:24:24.43000	0.00264329	0.00998032	0.00077577	3.9782	C	5	19/08/2020 10:49		0	0	0	0	0	0	0	0	0	0	0	0	0	0
494	1	2	9	1d 17:40:46.63000	0d 03:27:18.29000	0.00268077	0.0101296	0.00077577	3.9883	C	5	19/08/2020 10:52		0	0	0	0	0	0	0	0	0	0	0	0	0	0
495	1	2	9	1d 17:43:41.76000	0d 03:30:13.42000	0.00271851	0.0102803	0.00077584	3.9983	C	5	19/08/2020 10:55		0	0	0	0	0	0	0	0	0	0	0	0	0	0
496	1	2	9	1d 17:46:35.69000	0d 03:33:07.35000	0.002756	0.0104304	0.000776	4.0084	C	5	19/08/2020 10:57		0	0	0	0	0	0	0	0	0	0	0	0	0	0
497	1	2	9	1d 17:49:29.11000	0d 03:36:00.77000	0.00279337	0.0105804	0.00077569	4.0185	C	5	19/08/2020 11:00		0	0	0	0	0	0	0	0	0	0	0	0	0	0
498	1	2	9	1d 17:52:18.68000	0d 03:38:50.34000	0.00282992	0.0107274	0.000776	4.0285	C	5	19/08/2020 11:03		0	0	0	0	0	0	0	0	0	0	0	0	0	0
499	1	2	9	1d 17:55:07.50000	0d 03:41:39.16000	0.0028663	0.0108742	0.00077592	4.0388	C	5	19/08/2020 11:06		0	0	0	0	0	0	0	0	0	0	0	0	0	0
500	1	2	9	1d 17:57:57.21000	0d 03:44:28.87000	0.00290288	0.0110221	0.00077577	4.049	C	5	19/08/2020 11:09		0	0	0	0	0	0	0	0	0	0	0	0	0	0
501	1	2	9	1d 18:00:44.35000	0d 03:47:16.01000	0.0029389	0.0111681	0.00077584	4.0591	C	5	19/08/2020 11:12		0	0	0	0	0	0	0	0	0	0	0	0	0	0
502	1	2	9	1d 18:03:27.02000	0d 03:49:58.68000	0.00297396	0.0113106	0.00077592	4.0691	C	5	19/08/2020 11:14		0	0	0	0	0	0	0	0	0	0	0	0	0	0
503	1	2	9	1d 18:06:07.81000	0d 03:52:39.47000	0.00300862	0.0114518	0.00077584	4.0792	C	5	19/08/2020 11:17		0	0	0	0	0	0	0	0	0	0	0	0	0	0
504	1	2	9	1d 18:08:48.35000	0d 03:55:20.01000	0.00304322	0.0115931	0.000776	4.0893	C	5	19/08/2020 11:20		0	0	0	0	0	0	0	0	0	0	0	0	0	0
505	1	2	9	1d 18:11:27.96000	0d 03:57:59.62000	0.00307762	0.0117339	0.00077592	4.0993	C	5	19/08/2020 11:22		0	0	0	0	0	0	0	0	0	0	0	0	0	0
506	1	2	9	1d 18:14:01.52000	0d 04:00:33.18000	0.00311071	0.0118698	0.00077584	4.1094	C	5	19/08/2020 11:25		0	0	0	0	0	0	0	0	0	0	0	0	0	0
507	1	2	9	1d 18:16:35.51000	0d 04:03:07.17000	0.0031439	0.0120063	0.00077562	4.1195	C	5	19/08/2020 11:27		0	0	0	0	0	0	0	0	0	0	0	0	0	0
508	1	2	9	1d 18:19:06.77000	0d 04:05:38.43000	0.0031765	0.0121408	0.00077607	4.1295	C	5	19/08/2020 11:30		0	0	0	0	0	0	0	0	0	0	0	0	0	0
509	1	2	9	1d 18:21:36.81000	0d 04:08:08.47000	0.00320884	0.0122745	0.00077592	4.1396	C	5	19/08/2020 11:32		0	0	0	0	0	0	0	0	0	0	0	0	0	0
510	1	2	9	1d 18:24:04.17000	0d 04:10:35.83000	0.0032406	0.0124061	0.00077584	4.1497	C	5	19/08/2020 11:35		0	0	0	0	0	0	0	0	0	0	0	0	0	0
511	1	2	9	1d 18:26:31.73000	0d 04:13:03.39000	0.0032724	0.0125383	0.00077615	4.1598	C	5	19/08/2020 11:37		0	0	0	0	0	0	0	0	0	0	0	0	0	0
512	1	2	9	1d 18:29:00.20000	0d 04:15:31.86000	0.0033044	0.0126715	0.00077577	4.1701	C	5	19/08/2020 11:40		0	0	0	0	0	0	0	0	0	0	0	0	0	0
513	1	2	9	1d 18:31:30.32000	0d 04:18:01.98000	0.00333676	0.0128066	0.00077569	4.1802	C	5	19/08/2020 11:42		0	0	0	0	0	0	0	0	0	0	0	0	0	0
514	1	2	9	1d 18:33:53.89000	0d 04:20:25.55000	0.0033677	0.0129361	0.000776	4.1903	C	5	19/08/2020 11:45		0	0	0	0	0	0	0	0	0	0	0	0	0	0
515	1	2	9	1d 18:36:08.30000	0d 04:22:39.96000	0.00339667	0.0130576	0.00077562	4.2	C	133	19/08/2020 11:47		0	0	0	0	0	0	0	0	0	0	0	0	0	0
516	1	2	10	1d 18:36:08.33000	0d 00:00:00.03000	0.00339668	0.0130577	0.00082567	4.2002	C	0	19/08/2020 11:47		0	0	0	0	0	0	0	0	0	0	0	0	0	0
517	1	2	10	1d 18:36:23.58000	0d 00:00:15.28000	0.00339999	0.0130716	0.00072564	4.2005	C	4	19/08/2020 11:47		0	0	0	0	0	0	0	0	0	0	0	0	0	0
518	1	2	10	1d 18:36:36.74000	0d 00:00:28.44000	0.00340246	0.0130819	0.00062554	4.2005	C	4	19/08/2020 11:47		0	0	0	0	0	0	0	0	0	0	0	0	0	0
519	1	2	10	1d 18:36:50.67000	0d 00:00:42.37000	0.00340468	0.0130913	0.00052544	4.2002	C	4	19/08/2020 11:48		0	0	0	0	0	0	0	0	0	0	0	0	0	0
520	1	2	10	1d 18:37:13.33000	0d 00:01:05.03000	0.00340764	0.0131037	0.00042535	4.2	C	4	19/08/2020 11:48		0	0	0	0	0	0	0	0	0	0	0	0	0	0
521	1	2	10	1d 18:37:48.82000	0d 00:01:40.52000	0.00341131	0.0131191	0.00032509	4.2	C	4	19/08/2020 11:49		0	0	0	0	0	0	0	0	0	0	0	0	0	0
522	1	2	10	1d 18:38:44.25000	0d 00:02:35.95000	0.00341548	0.0131366	0.00022507	4.1999	C	4	19/08/2020 11:50		0	0	0	0	0	0	0	0	0	0	0	0	0	0
523	1	2	10	1d 18:40:42.83000	0d 00:04:34.53000	0.00342096	0.0131597	0.00012505	4.2	C	4	19/08/2020 11:52		0	0	0	0	0	0	0	0	0	0	0	0	0	0
524	1	2	10	1d 18:43:12.53000	0d 00:07:04.23000	0.00342504	0.0131768	0.00007759	4.2	C	132	19/08/2020 11:54		0	0	0	0	0	0	0	0	0	0	0	0	0	0
525	1	2	11	1d 18:43:12.54000	0d 00:00:00.01000	0	0	0	4.1996	R	0	19/08/2020 11:54		0	0	0	0	0	0	0	0	0	0	0	0	0	0
526	1	2	11	1d 18:43:14.54000	0d 00:00:02.01000	0	0	0	4.1994	R	1	19/08/2020 11:54		0	0	0	0	0	0	0	0	0	0	0	0	0	0
527	1	2	11	1d 18:43:16.54000	0d 00:00:04.01000	0	0	0	4.1994	R	1	19/08/2020 11:54		0	0	0	0	0	0	0	0	0	0	0	0	0	0
528	1	2	11	1d 18:43:18.54000	0d 00:00:06.01000	0	0	0	4.1996	R	1	19/08/2020 11:54		0	0	0	0	0	0	0	0	0	0	0	0	0	0
529	1	2	11	1d 18:43:20.54000	0d 00:00:08.01000	0	0	0	4.199	R	1	19/08/2020 11:54		0	0	0	0	0	0	0	0	0	0	0	0	0	0
530	1	2	11	1d 18:43:22.53000	0d 00:00:10.00000	0	0	0	4.1994	R	129	19/08/2020 11:54		0	0	0	0	0	0	0	0	0	0	0	0	0	0
531	1	2	12	1d 18:43:22.57000	0d 00:00:00.04000	0.00000001	0.00000003	0.00077684	4.1953	D	0	19/08/2020 11:54		0	0	0	0	0	0	0	0	0	0	0	0	0	0
532	1	2	12	1d 18:44:19.62000	0d 00:00:57.09000	0.0000123	0.00005154	0.00077592	4.1851	D	5	19/08/2020 11:55		0	0	0	0	0	0	0	0	0	0	0	0	0	0
533	1	2	12	1d 18:46:12.48000	0d 00:02:49.95000	0.00003663	0.00015322	0.00077607	4.175	D	5	19/08/2020 11:57		0	0	0	0	0	0	0	0	0	0	0	0	0	0
534	1	2	12	1d 18:48:16.15000	0d 00:04:53.62000	0.00006328	0.00026437	0.00077584	4.1649	D	5	19/08/2020 11:59		0	0	0	0	0	0	0	0	0	0	0	0	0	0
535	1	2	12	1d 18:50:20.86000	0d 00:06:58.33000	0.00009016	0.00037618	0.00077569	4.1549	D	5	19/08/2020 12:01		0	0	0	0	0	0	0	0	0	0	0	0	0	0
536	1	2	12	1d 18:52:30.69000	0d 00:09:08.16000	0.00011814	0.00049231	0.00077592	4.1448	D	5	19/08/2020 12:03		0	0	0	0	0	0	0	0	0	0	0	0	0	0
537	1	2	12	1d 18:54:42.05000	0d 00:11:19.52000	0.00014645	0.00060951	0.00077592	4.1347	D	5	19/08/2020 12:06		0	0	0	0	0	0	0	0	0	0	0	0	0	0
538	1	2	12	1d 18:56:54.94000	0d 00:13:32.41000	0.00017509	0.00072779	0.00077607	4.1247	D	5	19/08/2020 12:08		0	0	0	0	0	0	0	0	0	0	0	0	0	0
539	1	2	12	1d 18:59:09.82000	0d 00:15:47.29000	0.00020416	0.00084756	0.00077569	4.1146	D	5	19/08/2020 12:10		0	0	0	0	0	0	0	0	0	0	0	0	0	0
540	1	2	12	1d 19:01:25.37000	0d 00:18:02.84000	0.00023338	0.00096762	0.00077584	4.1045	D	5	19/08/2020 12:12		0	0	0	0	0	0	0	0	0	0	0	0	0	0
541	1	2	12	1d 19:03:48.41000	0d 00:20:25.88000	0.00026421	0.00109401	0.00077592	4.0945	D	5	19/08/2020 12:15		0	0	0	0	0	0	0	0	0	0	0	0	0	0
542	1	2	12	1d 19:06:10.38000	0d 00:22:47.85000	0.00029481	0.00121914	0.00077615	4.0844	D	5	19/08/2020 12:17		0	0	0	0	0	0	0	0	0	0	0	0	0	0
543	1	2	12	1d 19:08:37.34000	0d 00:25:14.81000	0.00032648	0.00134835	0.00077592	4.0743	D	5	19/08/2020 12:19		0	0	0	0	0	0	0	0	0	0	0	0	0	0
544	1	2	12	1d 19:11:00.98000	0d 00:27:38.45000	0.00035744	0.00147434	0.00077577	4.0642	D	5	19/08/2020 12:22		0	0	0	0	0	0	0	0	0	0	0	0	0	0
545	1	2	12	1d 19:13:29.40000	0d 00:30:06.87000	0.00038943	0.00160419	0.00077592	4.0542	D	5	19/08/2020 12:24		0	0	0	0	0	0	0	0	0	0	0	0	0	0
546	1	2	12	1d 19:16:01.65000	0d 00:32:39.12000	0.00042224	0.00173706	0.00077577	4.0441	D	5	19/08/2020 12:27		0	0	0	0	0	0	0	0	0	0	0	0	0	0
547	1	2	12	1d 19:18:38.78000	0d 00:35:16.25000	0.0004561	0.00187385	0.00077584	4.034	D	5	19/08/2020 12:29		0	0	0	0	0	0	0	0	0	0	0	0	0	0
548	1	2	12	1d 19:21:16.64000	0d 00:37:54.11000	0.00049013	0.00201093	0.00077584	4.024	D	5	19/08/2020 12:32		0	0	0	0	0	0	0	0	0	0	0	0	0	0
549	1	2	12	1d 19:23:53.56000	0d 00:40:31.03000	0.00052395	0.00214685	0.000776	4.0139	D	5	19/08/2020 12:35		0	0	0	0	0	0	0	0	0	0	0	0	0	0
550	1	2	12	1d 19:26:35.79000	0d 00:43:13.26000	0.00055891	0.00228703	0.00077584	4.0038	D	5	19/08/2020 12:37		0	0	0	0	0	0	0	0	0	0	0	0	0	0
551	1	2	12	1d 19:29:18.19000	0d 00:45:55.66000	0.00059391	0.00242699	0.00077592	3.9936	D	5	19/08/2020 12:40		0	0	0	0	0	0	0	0	0	0	0	0	0	0
552	1	2	12	1d 19:32:04.64000	0d 00:48:42.11000	0.00062979	0.00257009	0.00077607	3.9835	D	5	19/08/2020 12:43		0	0	0	0	0	0	0	0	0	0	0	0	0	0
553	1	2	12	1d 19:34:48.06000	0d 00:51:25.53000	0.00066501	0.00271022	0.00077607	3.9734	D	5	19/08/2020 12:46		0	0	0	0	0	0	0	0	0	0	0	0	0	0
554	1	2	12	1d 19:37:37.81000	0d 00:54:15.28000	0.00070159	0.00285541	0.00077607	3.9632	D	5	19/08/2020 12:48		0	0	0	0	0	0	0	0	0	0	0	0	0	0
555	1	2	12	1d 19:40:28.69000	0d 00:57:06.16000	0.00073842	0.00300119	0.00077569	3.9532	D	5	19/08/2020 12:51		0	0	0	0	0	0	0	0	0	0	0	0	0	0
556	1	2	12	1d 19:43:15.81000	0d 00:59:53.28000	0.00077444	0.0031434	0.00077592	3.9431	D	5	19/08/2020 12:54		0	0	0	0	0	0	0	0	0	0	0	0	0	0
557	1	2	12	1d 19:46:08.29000	0d 01:02:45.76000	0.00081162	0.0032898	0.00077577	3.933	D	5	19/08/2020 12:57		0	0	0	0	0	0	0	0	0	0	0	0	0	0
558	1	2	12	1d 19:49:02.38000	0d 01:05:39.85000	0.00084914	0.00343718	0.00077607	3.9229	D	5	19/08/2020 13:00		0	0	0	0	0	0	0	0	0	0	0	0	0	0
559	1	2	12	1d 19:51:56.13000	0d 01:08:33.60000	0.00088658	0.0035839	0.000776	3.9129	D	5	19/08/2020 13:03		0	0	0	0	0	0	0	0	0	0	0	0	0	0
560	1	2	12	1d 19:54:57.24000	0d 01:11:34.71000	0.00092562	0.00373645	0.000776	3.9028	D	5	19/08/2020 13:06		0	0	0	0	0	0	0	0	0	0	0	0	0	0
561	1	2	12	1d 19:57:57.13000	0d 01:14:34.60000	0.00096439	0.00388757	0.00077592	3.8927	D	5	19/08/2020 13:09		0	0	0	0	0	0	0	0	0	0	0	0	0	0
562	1	2	12	1d 20:01:01.68000	0d 01:17:39.15000	0.00100416	0.00404221	0.00077607	3.8827	D	5	19/08/2020 13:12		0	0	0	0	0	0	0	0	0	0	0	0	0	0
563	1	2	12	1d 20:04:11.93000	0d 01:20:49.40000	0.00104517	0.00420121	0.00077584	3.8726	D	5	19/08/2020 13:15		0	0	0	0	0	0	0	0	0	0	0	0	0	0
564	1	2	12	1d 20:07:26.41000	0d 01:24:03.88000	0.00108708	0.00436333	0.000776	3.8625	D	5	19/08/2020 13:18		0	0	0	0	0	0	0	0	0	0	0	0	0	0
565	1	2	12	1d 20:10:51.11000	0d 01:27:28.58000	0.0011312	0.00453352	0.000776	3.8524	D	5	19/08/2020 13:22		0	0	0	0	0	0	0	0	0	0	0	0	0	0
566	1	2	12	1d 20:14:24.35000	0d 01:31:01.82000	0.00117716	0.00471034	0.00077592	3.8424	D	5	19/08/2020 13:25		0	0	0	0	0	0	0	0	0	0	0	0	0	0
567	1	2	12	1d 20:18:07.21000	0d 01:34:44.68000	0.00122519	0.00489466	0.00077592	3.8323	D	5	19/08/2020 13:29		0	0	0	0	0	0	0	0	0	0	0	0	0	0
568	1	2	12	1d 20:22:01.66000	0d 01:38:39.13000	0.00127572	0.00508806	0.00077577	3.8222	D	5	19/08/2020 13:33		0	0	0	0	0	0	0	0	0	0	0	0	0	0
569	1	2	12	1d 20:26:14.70000	0d 01:42:52.17000	0.00133026	0.00529624	0.00077584	3.812	D	5	19/08/2020 13:37		0	0	0	0	0	0	0	0	0	0	0	0	0	0
570	1	2	12	1d 20:30:49.94000	0d 01:47:27.41000	0.00138958	0.00552208	0.00077584	3.8019	D	5	19/08/2020 13:42		0	0	0	0	0	0	0	0	0	0	0	0	0	0
571	1	2	12	1d 20:35:47.15000	0d 01:52:24.62000	0.00145364	0.00576531	0.00077607	3.7919	D	5	19/08/2020 13:47		0	0	0	0	0	0	0	0	0	0	0	0	0	0
572	1	2	12	1d 20:40:47.15000	0d 01:57:24.62000	0.00151829	0.00601019	0.00077584	3.7829	D	1	19/08/2020 13:52		0	0	0	0	0	0	0	0	0	0	0	0	0	0
573	1	2	12	1d 20:45:47.15000	0d 02:02:24.62000	0.00158295	0.0062545	0.00077577	3.7745	D	1	19/08/2020 13:57		0	0	0	0	0	0	0	0	0	0	0	0	0	0
574	1	2	12	1d 20:50:47.15000	0d 02:07:24.62000	0.00164761	0.00649829	0.00077577	3.7665	D	1	19/08/2020 14:02		0	0	0	0	0	0	0	0	0	0	0	0	0	0
575	1	2	12	1d 20:55:47.15000	0d 02:12:24.62000	0.00171227	0.0067416	0.00077584	3.7592	D	1	19/08/2020 14:07		0	0	0	0	0	0	0	0	0	0	0	0	0	0
576	1	2	12	1d 21:00:47.15000	0d 02:17:24.62000	0.00177692	0.00698445	0.000776	3.7527	D	1	19/08/2020 14:12		0	0	0	0	0	0	0	0	0	0	0	0	0	0
577	1	2	12	1d 21:05:47.15000	0d 02:22:24.62000	0.00184158	0.00722688	0.00077584	3.7461	D	1	19/08/2020 14:17		0	0	0	0	0	0	0	0	0	0	0	0	0	0
578	1	2	12	1d 21:10:47.15000	0d 02:27:24.62000	0.00190624	0.0074689	0.00077577	3.7398	D	1	19/08/2020 14:22		0	0	0	0	0	0	0	0	0	0	0	0	0	0
579	1	2	12	1d 21:15:47.15000	0d 02:32:24.62000	0.0019709	0.00771052	0.00077615	3.7337	D	1	19/08/2020 14:27		0	0	0	0	0	0	0	0	0	0	0	0	0	0
580	1	2	12	1d 21:20:47.15000	0d 02:37:24.62000	0.00203555	0.00795175	0.000776	3.7276	D	1	19/08/2020 14:32		0	0	0	0	0	0	0	0	0	0	0	0	0	0
581	1	2	12	1d 21:25:47.15000	0d 02:42:24.62000	0.00210021	0.00819258	0.00077569	3.7218	D	1	19/08/2020 14:37		0	0	0	0	0	0	0	0	0	0	0	0	0	0
582	1	2	12	1d 21:30:47.15000	0d 02:47:24.62000	0.00216487	0.00843303	0.00077615	3.7157	D	1	19/08/2020 14:42		0	0	0	0	0	0	0	0	0	0	0	0	0	0
583	1	2	12	1d 21:35:47.15000	0d 02:52:24.62000	0.00222953	0.00867307	0.00077607	3.7093	D	1	19/08/2020 14:47		0	0	0	0	0	0	0	0	0	0	0	0	0	0
584	1	2	12	1d 21:40:47.15000	0d 02:57:24.62000	0.00229418	0.00891271	0.00077607	3.7031	D	1	19/08/2020 14:52		0	0	0	0	0	0	0	0	0	0	0	0	0	0
585	1	2	12	1d 21:45:47.15000	0d 03:02:24.62000	0.00235884	0.00915192	0.00077592	3.6962	D	1	19/08/2020 14:57		0	0	0	0	0	0	0	0	0	0	0	0	0	0
586	1	2	12	1d 21:50:47.15000	0d 03:07:24.62000	0.0024235	0.00939069	0.00077592	3.689	D	1	19/08/2020 15:02		0	0	0	0	0	0	0	0	0	0	0	0	0	0
587	1	2	12	1d 21:55:47.15000	0d 03:12:24.62000	0.00248816	0.00962899	0.00077584	3.6815	D	1	19/08/2020 15:07		0	0	0	0	0	0	0	0	0	0	0	0	0	0
588	1	2	12	1d 22:00:47.15000	0d 03:17:24.62000	0.00255281	0.00986679	0.000776	3.6739	D	1	19/08/2020 15:12		0	0	0	0	0	0	0	0	0	0	0	0	0	0
589	1	2	12	1d 22:05:47.15000	0d 03:22:24.62000	0.00261747	0.0101041	0.00077584	3.6655	D	1	19/08/2020 15:17		0	0	0	0	0	0	0	0	0	0	0	0	0	0
590	1	2	12	1d 22:10:47.15000	0d 03:27:24.62000	0.00268213	0.0103408	0.00077584	3.6567	D	1	19/08/2020 15:22		0	0	0	0	0	0	0	0	0	0	0	0	0	0
591	1	2	12	1d 22:15:47.15000	0d 03:32:24.62000	0.00274679	0.0105769	0.00077584	3.6472	D	1	19/08/2020 15:27		0	0	0	0	0	0	0	0	0	0	0	0	0	0
592	1	2	12	1d 22:20:21.72000	0d 03:36:59.19000	0.00280596	0.0107925	0.00077562	3.6371	D	5	19/08/2020 15:31		0	0	0	0	0	0	0	0	0	0	0	0	0	0
593	1	2	12	1d 22:24:39.02000	0d 03:41:16.49000	0.00286142	0.0109939	0.00077584	3.6271	D	5	19/08/2020 15:35		0	0	0	0	0	0	0	0	0	0	0	0	0	0
594	1	2	12	1d 22:28:28.27000	0d 03:45:05.74000	0.00291083	0.0111729	0.00077592	3.617	D	5	19/08/2020 15:39		0	0	0	0	0	0	0	0	0	0	0	0	0	0
595	1	2	12	1d 22:31:53.84000	0d 03:48:31.31000	0.00295513	0.0113329	0.000776	3.6069	D	5	19/08/2020 15:43		0	0	0	0	0	0	0	0	0	0	0	0	0	0
596	1	2	12	1d 22:34:45.05000	0d 03:51:22.52000	0.00299203	0.0114658	0.00077577	3.5969	D	5	19/08/2020 15:46		0	0	0	0	0	0	0	0	0	0	0	0	0	0
597	1	2	12	1d 22:36:42.43000	0d 03:53:19.90000	0.00301733	0.0115567	0.00077607	3.5868	D	5	19/08/2020 15:48		0	0	0	0	0	0	0	0	0	0	0	0	0	0
598	1	2	12	1d 22:38:39.04000	0d 03:55:16.51000	0.00304246	0.0116467	0.000776	3.5767	D	5	19/08/2020 15:49		0	0	0	0	0	0	0	0	0	0	0	0	0	0
599	1	2	12	1d 22:40:20.89000	0d 03:56:58.36000	0.00306442	0.0117251	0.00077592	3.5666	D	5	19/08/2020 15:51		0	0	0	0	0	0	0	0	0	0	0	0	0	0
600	1	2	12	1d 22:41:54.06000	0d 03:58:31.53000	0.0030845	0.0117967	0.00077577	3.5566	D	5	19/08/2020 15:53		0	0	0	0	0	0	0	0	0	0	0	0	0	0
601	1	2	12	1d 22:43:10.45000	0d 03:59:47.92000	0.00310096	0.0118551	0.00077607	3.5465	D	5	19/08/2020 15:54		0	0	0	0	0	0	0	0	0	0	0	0	0	0
602	1	2	12	1d 22:44:21.42000	0d 04:00:58.89000	0.00311626	0.0119093	0.00077577	3.5364	D	5	19/08/2020 15:55		0	0	0	0	0	0	0	0	0	0	0	0	0	0
603	1	2	12	1d 22:45:18.61000	0d 04:01:56.08000	0.00312858	0.0119528	0.00077592	3.5264	D	5	19/08/2020 15:56		0	0	0	0	0	0	0	0	0	0	0	0	0	0
604	1	2	12	1d 22:45:54.18000	0d 04:02:31.65000	0.00313625	0.0119798	0.00077615	3.5163	D	5	19/08/2020 15:57		0	0	0	0	0	0	0	0	0	0	0	0	0	0
605	1	2	12	1d 22:46:26.52000	0d 04:03:03.99000	0.00314322	0.0120043	0.00077592	3.5062	D	5	19/08/2020 15:57		0	0	0	0	0	0	0	0	0	0	0	0	0	0
606	1	2	12	1d 22:46:58.37000	0d 04:03:35.84000	0.00315008	0.0120284	0.000776	3.496	D	5	19/08/2020 15:58		0	0	0	0	0	0	0	0	0	0	0	0	0	0
607	1	2	12	1d 22:47:28.57000	0d 04:04:06.04000	0.00315659	0.0120511	0.000776	3.4859	D	5	19/08/2020 15:58		0	0	0	0	0	0	0	0	0	0	0	0	0	0
608	1	2	12	1d 22:47:56.51000	0d 04:04:33.98000	0.00316261	0.012072	0.00077592	3.4757	D	5	19/08/2020 15:59		0	0	0	0	0	0	0	0	0	0	0	0	0	0
609	1	2	12	1d 22:48:22.01000	0d 04:04:59.48000	0.00316811	0.0120911	0.000776	3.4656	D	5	19/08/2020 15:59		0	0	0	0	0	0	0	0	0	0	0	0	0	0
610	1	2	12	1d 22:48:44.36000	0d 04:05:21.83000	0.00317293	0.0121078	0.00077607	3.4556	D	5	19/08/2020 16:00		0	0	0	0	0	0	0	0	0	0	0	0	0	0
611	1	2	12	1d 22:49:04.07000	0d 04:05:41.54000	0.00317717	0.0121224	0.00077584	3.4455	D	5	19/08/2020 16:00		0	0	0	0	0	0	0	0	0	0	0	0	0	0
612	1	2	12	1d 22:49:21.94000	0d 04:05:59.41000	0.00318103	0.0121357	0.00077592	3.4353	D	5	19/08/2020 16:00		0	0	0	0	0	0	0	0	0	0	0	0	0	0
613	1	2	12	1d 22:49:38.16000	0d 04:06:15.63000	0.00318452	0.0121477	0.00077584	3.4252	D	5	19/08/2020 16:00		0	0	0	0	0	0	0	0	0	0	0	0	0	0
614	1	2	12	1d 22:49:52.73000	0d 04:06:30.20000	0.00318766	0.0121584	0.00077615	3.415	D	5	19/08/2020 16:01		0	0	0	0	0	0	0	0	0	0	0	0	0	0
615	1	2	12	1d 22:50:06.60000	0d 04:06:44.07000	0.00319065	0.0121686	0.00077592	3.4046	D	5	19/08/2020 16:01		0	0	0	0	0	0	0	0	0	0	0	0	0	0
616	1	2	12	1d 22:50:19.64000	0d 04:06:57.11000	0.00319346	0.0121782	0.00077577	3.3941	D	5	19/08/2020 16:01		0	0	0	0	0	0	0	0	0	0	0	0	0	0
617	1	2	12	1d 22:50:31.62000	0d 04:07:09.09000	0.00319604	0.0121869	0.00077577	3.384	D	5	19/08/2020 16:01		0	0	0	0	0	0	0	0	0	0	0	0	0	0
618	1	2	12	1d 22:50:42.70000	0d 04:07:20.17000	0.00319843	0.012195	0.00077569	3.3739	D	5	19/08/2020 16:02		0	0	0	0	0	0	0	0	0	0	0	0	0	0
619	1	2	12	1d 22:50:53.20000	0d 04:07:30.67000	0.00320069	0.0122026	0.00077577	3.3637	D	5	19/08/2020 16:02		0	0	0	0	0	0	0	0	0	0	0	0	0	0
620	1	2	12	1d 22:51:03.20000	0d 04:07:40.67000	0.00320285	0.0122099	0.00077592	3.3536	D	5	19/08/2020 16:02		0	0	0	0	0	0	0	0	0	0	0	0	0	0
621	1	2	12	1d 22:51:12.55000	0d 04:07:50.02000	0.00320487	0.0122166	0.000776	3.3434	D	5	19/08/2020 16:02		0	0	0	0	0	0	0	0	0	0	0	0	0	0
622	1	2	12	1d 22:51:21.53000	0d 04:07:59.00000	0.0032068	0.0122231	0.00077584	3.3332	D	5	19/08/2020 16:02		0	0	0	0	0	0	0	0	0	0	0	0	0	0
623	1	2	12	1d 22:51:30.02000	0d 04:08:07.49000	0.00320863	0.0122292	0.00077623	3.323	D	5	19/08/2020 16:02		0	0	0	0	0	0	0	0	0	0	0	0	0	0
624	1	2	12	1d 22:51:38.00000	0d 04:08:15.47000	0.00321035	0.0122349	0.00077577	3.3129	D	5	19/08/2020 16:02		0	0	0	0	0	0	0	0	0	0	0	0	0	0
625	1	2	12	1d 22:51:45.50000	0d 04:08:22.97000	0.00321197	0.0122402	0.00077577	3.3028	D	5	19/08/2020 16:03		0	0	0	0	0	0	0	0	0	0	0	0	0	0
626	1	2	12	1d 22:51:52.75000	0d 04:08:30.22000	0.00321353	0.0122454	0.00077607	3.2926	D	5	19/08/2020 16:03		0	0	0	0	0	0	0	0	0	0	0	0	0	0
627	1	2	12	1d 22:51:59.78000	0d 04:08:37.25000	0.00321504	0.0122503	0.00077592	3.2825	D	5	19/08/2020 16:03		0	0	0	0	0	0	0	0	0	0	0	0	0	0
628	1	2	12	1d 22:52:06.34000	0d 04:08:43.81000	0.00321646	0.012255	0.00077607	3.2724	D	5	19/08/2020 16:03		0	0	0	0	0	0	0	0	0	0	0	0	0	0
629	1	2	12	1d 22:52:12.65000	0d 04:08:50.12000	0.00321782	0.0122594	0.000776	3.2621	D	5	19/08/2020 16:03		0	0	0	0	0	0	0	0	0	0	0	0	0	0
630	1	2	12	1d 22:52:19.07000	0d 04:08:56.54000	0.0032192	0.0122639	0.00077584	3.2519	D	5	19/08/2020 16:03		0	0	0	0	0	0	0	0	0	0	0	0	0	0
631	1	2	12	1d 22:52:24.98000	0d 04:09:02.45000	0.00322048	0.0122681	0.00077569	3.2416	D	5	19/08/2020 16:03		0	0	0	0	0	0	0	0	0	0	0	0	0	0
632	1	2	12	1d 22:52:30.77000	0d 04:09:08.24000	0.00322172	0.0122721	0.00077577	3.2314	D	5	19/08/2020 16:03		0	0	0	0	0	0	0	0	0	0	0	0	0	0
633	1	2	12	1d 22:52:36.32000	0d 04:09:13.79000	0.00322292	0.012276	0.00077584	3.221	D	5	19/08/2020 16:03		0	0	0	0	0	0	0	0	0	0	0	0	0	0
634	1	2	12	1d 22:52:41.61000	0d 04:09:19.08000	0.00322406	0.0122796	0.00077577	3.2108	D	5	19/08/2020 16:04		0	0	0	0	0	0	0	0	0	0	0	0	0	0
635	1	2	12	1d 22:52:46.90000	0d 04:09:24.37000	0.0032252	0.0122833	0.000776	3.2007	D	5	19/08/2020 16:04		0	0	0	0	0	0	0	0	0	0	0	0	0	0
636	1	2	12	1d 22:52:51.88000	0d 04:09:29.35000	0.00322627	0.0122867	0.00077584	3.1907	D	5	19/08/2020 16:04		0	0	0	0	0	0	0	0	0	0	0	0	0	0
637	1	2	12	1d 22:52:56.75000	0d 04:09:34.22000	0.00322732	0.0122901	0.000776	3.1804	D	5	19/08/2020 16:04		0	0	0	0	0	0	0	0	0	0	0	0	0	0
638	1	2	12	1d 22:53:01.60000	0d 04:09:39.07000	0.00322837	0.0122934	0.000776	3.1701	D	5	19/08/2020 16:04		0	0	0	0	0	0	0	0	0	0	0	0	0	0
639	1	2	12	1d 22:53:06.32000	0d 04:09:43.79000	0.00322939	0.0122966	0.00077592	3.1598	D	5	19/08/2020 16:04		0	0	0	0	0	0	0	0	0	0	0	0	0	0
640	1	2	12	1d 22:53:10.83000	0d 04:09:48.30000	0.00323036	0.0122997	0.000776	3.1496	D	5	19/08/2020 16:04		0	0	0	0	0	0	0	0	0	0	0	0	0	0
641	1	2	12	1d 22:53:15.24000	0d 04:09:52.71000	0.00323131	0.0123026	0.00077569	3.1394	D	5	19/08/2020 16:04		0	0	0	0	0	0	0	0	0	0	0	0	0	0
642	1	2	12	1d 22:53:19.70000	0d 04:09:57.17000	0.00323227	0.0123057	0.00077623	3.1292	D	5	19/08/2020 16:04		0	0	0	0	0	0	0	0	0	0	0	0	0	0
643	1	2	12	1d 22:53:23.96000	0d 04:10:01.43000	0.00323319	0.0123085	0.00077584	3.1191	D	5	19/08/2020 16:04		0	0	0	0	0	0	0	0	0	0	0	0	0	0
644	1	2	12	1d 22:53:28.02000	0d 04:10:05.49000	0.00323406	0.0123113	0.00077569	3.109	D	5	19/08/2020 16:04		0	0	0	0	0	0	0	0	0	0	0	0	0	0
645	1	2	12	1d 22:53:32.14000	0d 04:10:09.61000	0.00323495	0.012314	0.000776	3.0986	D	5	19/08/2020 16:04		0	0	0	0	0	0	0	0	0	0	0	0	0	0
646	1	2	12	1d 22:53:36.35000	0d 04:10:13.82000	0.00323586	0.0123168	0.00077592	3.0886	D	5	19/08/2020 16:04		0	0	0	0	0	0	0	0	0	0	0	0	0	0
647	1	2	12	1d 22:53:40.39000	0d 04:10:17.86000	0.00323673	0.0123195	0.000776	3.0784	D	5	19/08/2020 16:04		0	0	0	0	0	0	0	0	0	0	0	0	0	0
648	1	2	12	1d 22:53:44.51000	0d 04:10:21.98000	0.00323762	0.0123222	0.00077607	3.0681	D	5	19/08/2020 16:05		0	0	0	0	0	0	0	0	0	0	0	0	0	0
649	1	2	12	1d 22:53:48.62000	0d 04:10:26.09000	0.0032385	0.0123249	0.00077569	3.0578	D	5	19/08/2020 16:05		0	0	0	0	0	0	0	0	0	0	0	0	0	0
650	1	2	12	1d 22:53:52.54000	0d 04:10:30.01000	0.00323935	0.0123275	0.00077577	3.0477	D	5	19/08/2020 16:05		0	0	0	0	0	0	0	0	0	0	0	0	0	0
651	1	2	12	1d 22:53:56.38000	0d 04:10:33.85000	0.00324017	0.01233	0.00077584	3.0373	D	5	19/08/2020 16:05		0	0	0	0	0	0	0	0	0	0	0	0	0	0
652	1	2	12	1d 22:54:00.24000	0d 04:10:37.71000	0.00324101	0.0123326	0.00077607	3.0271	D	5	19/08/2020 16:05		0	0	0	0	0	0	0	0	0	0	0	0	0	0
653	1	2	12	1d 22:54:04.05000	0d 04:10:41.52000	0.00324183	0.012335	0.00077592	3.0167	D	5	19/08/2020 16:05		0	0	0	0	0	0	0	0	0	0	0	0	0	0
654	1	2	12	1d 22:54:07.84000	0d 04:10:45.31000	0.00324264	0.0123375	0.00077592	3.0062	D	5	19/08/2020 16:05		0	0	0	0	0	0	0	0	0	0	0	0	0	0
655	1	2	12	1d 22:54:11.57000	0d 04:10:49.04000	0.00324345	0.0123399	0.00077607	2.996	D	5	19/08/2020 16:05		0	0	0	0	0	0	0	0	0	0	0	0	0	0
656	1	2	12	1d 22:54:15.03000	0d 04:10:52.50000	0.00324419	0.0123421	0.00077592	2.9857	D	5	19/08/2020 16:05		0	0	0	0	0	0	0	0	0	0	0	0	0	0
657	1	2	12	1d 22:54:18.48000	0d 04:10:55.95000	0.00324494	0.0123444	0.000776	2.9755	D	5	19/08/2020 16:05		0	0	0	0	0	0	0	0	0	0	0	0	0	0
658	1	2	12	1d 22:54:21.84000	0d 04:10:59.31000	0.00324566	0.0123465	0.000776	2.9653	D	5	19/08/2020 16:05		0	0	0	0	0	0	0	0	0	0	0	0	0	0
659	1	2	12	1d 22:54:25.13000	0d 04:11:02.60000	0.00324637	0.0123486	0.00077584	2.9551	D	5	19/08/2020 16:05		0	0	0	0	0	0	0	0	0	0	0	0	0	0
660	1	2	12	1d 22:54:28.38000	0d 04:11:05.85000	0.00324707	0.0123507	0.00077615	2.9445	D	5	19/08/2020 16:05		0	0	0	0	0	0	0	0	0	0	0	0	0	0
661	1	2	12	1d 22:54:31.68000	0d 04:11:09.15000	0.00324778	0.0123528	0.000776	2.934	D	5	19/08/2020 16:05		0	0	0	0	0	0	0	0	0	0	0	0	0	0
662	1	2	12	1d 22:54:34.83000	0d 04:11:12.30000	0.00324846	0.0123548	0.00077592	2.9238	D	5	19/08/2020 16:05		0	0	0	0	0	0	0	0	0	0	0	0	0	0
663	1	2	12	1d 22:54:37.87000	0d 04:11:15.34000	0.00324912	0.0123567	0.00077577	2.9134	D	5	19/08/2020 16:05		0	0	0	0	0	0	0	0	0	0	0	0	0	0
664	1	2	12	1d 22:54:40.92000	0d 04:11:18.39000	0.00324977	0.0123586	0.00077569	2.9027	D	5	19/08/2020 16:06		0	0	0	0	0	0	0	0	0	0	0	0	0	0
665	1	2	12	1d 22:54:43.76000	0d 04:11:21.23000	0.00325039	0.0123604	0.00077584	2.8925	D	5	19/08/2020 16:06		0	0	0	0	0	0	0	0	0	0	0	0	0	0
666	1	2	12	1d 22:54:46.42000	0d 04:11:23.89000	0.00325096	0.012362	0.00077607	2.8821	D	5	19/08/2020 16:06		0	0	0	0	0	0	0	0	0	0	0	0	0	0
667	1	2	12	1d 22:54:48.97000	0d 04:11:26.44000	0.00325151	0.0123636	0.00077584	2.8716	D	5	19/08/2020 16:06		0	0	0	0	0	0	0	0	0	0	0	0	0	0
668	1	2	12	1d 22:54:51.43000	0d 04:11:28.90000	0.00325204	0.0123651	0.00077569	2.8614	D	5	19/08/2020 16:06		0	0	0	0	0	0	0	0	0	0	0	0	0	0
669	1	2	12	1d 22:54:53.74000	0d 04:11:31.21000	0.00325254	0.0123665	0.00077577	2.8508	D	5	19/08/2020 16:06		0	0	0	0	0	0	0	0	0	0	0	0	0	0
670	1	2	12	1d 22:54:56.09000	0d 04:11:33.56000	0.00325304	0.012368	0.00077584	2.8402	D	5	19/08/2020 16:06		0	0	0	0	0	0	0	0	0	0	0	0	0	0
671	1	2	12	1d 22:54:58.34000	0d 04:11:35.81000	0.00325353	0.0123694	0.000776	2.8299	D	5	19/08/2020 16:06		0	0	0	0	0	0	0	0	0	0	0	0	0	0
672	1	2	12	1d 22:55:00.47000	0d 04:11:37.94000	0.00325399	0.0123706	0.00077577	2.8194	D	5	19/08/2020 16:06		0	0	0	0	0	0	0	0	0	0	0	0	0	0
673	1	2	12	1d 22:55:02.59000	0d 04:11:40.06000	0.00325444	0.0123719	0.00077592	2.8089	D	5	19/08/2020 16:06		0	0	0	0	0	0	0	0	0	0	0	0	0	0
674	1	2	12	1d 22:55:04.70000	0d 04:11:42.17000	0.0032549	0.0123732	0.00077584	2.7984	D	5	19/08/2020 16:06		0	0	0	0	0	0	0	0	0	0	0	0	0	0
675	1	2	12	1d 22:55:06.71000	0d 04:11:44.18000	0.00325533	0.0123744	0.000776	2.788	D	5	19/08/2020 16:06		0	0	0	0	0	0	0	0	0	0	0	0	0	0
676	1	2	12	1d 22:55:08.77000	0d 04:11:46.24000	0.00325578	0.0123757	0.00077584	2.7771	D	5	19/08/2020 16:06		0	0	0	0	0	0	0	0	0	0	0	0	0	0
677	1	2	12	1d 22:55:10.73000	0d 04:11:48.20000	0.0032562	0.0123768	0.00077577	2.7669	D	5	19/08/2020 16:06		0	0	0	0	0	0	0	0	0	0	0	0	0	0
678	1	2	12	1d 22:55:12.64000	0d 04:11:50.11000	0.00325661	0.012378	0.000776	2.7565	D	5	19/08/2020 16:06		0	0	0	0	0	0	0	0	0	0	0	0	0	0
679	1	2	12	1d 22:55:14.52000	0d 04:11:51.99000	0.00325702	0.0123791	0.00077592	2.7463	D	5	19/08/2020 16:06		0	0	0	0	0	0	0	0	0	0	0	0	0	0
680	1	2	12	1d 22:55:16.42000	0d 04:11:53.89000	0.00325743	0.0123802	0.00077607	2.7356	D	5	19/08/2020 16:06		0	0	0	0	0	0	0	0	0	0	0	0	0	0
681	1	2	12	1d 22:55:18.31000	0d 04:11:55.78000	0.00325783	0.0123813	0.000776	2.725	D	5	19/08/2020 16:06		0	0	0	0	0	0	0	0	0	0	0	0	0	0
682	1	2	12	1d 22:55:20.17000	0d 04:11:57.64000	0.00325823	0.0123824	0.00077569	2.7143	D	5	19/08/2020 16:06		0	0	0	0	0	0	0	0	0	0	0	0	0	0
683	1	2	12	1d 22:55:22.01000	0d 04:11:59.48000	0.00325863	0.0123835	0.00077562	2.7036	D	5	19/08/2020 16:06		0	0	0	0	0	0	0	0	0	0	0	0	0	0
684	1	2	12	1d 22:55:23.83000	0d 04:12:01.30000	0.00325902	0.0123845	0.00077607	2.6931	D	5	19/08/2020 16:06		0	0	0	0	0	0	0	0	0	0	0	0	0	0
685	1	2	12	1d 22:55:25.63000	0d 04:12:03.10000	0.00325941	0.0123856	0.00077584	2.6825	D	5	19/08/2020 16:06		0	0	0	0	0	0	0	0	0	0	0	0	0	0
686	1	2	12	1d 22:55:27.45000	0d 04:12:04.92000	0.0032598	0.0123866	0.00077592	2.6717	D	5	19/08/2020 16:06		0	0	0	0	0	0	0	0	0	0	0	0	0	0
687	1	2	12	1d 22:55:29.22000	0d 04:12:06.69000	0.00326018	0.0123876	0.00077607	2.661	D	5	19/08/2020 16:06		0	0	0	0	0	0	0	0	0	0	0	0	0	0
688	1	2	12	1d 22:55:31.02000	0d 04:12:08.49000	0.00326057	0.0123887	0.00077592	2.6502	D	5	19/08/2020 16:06		0	0	0	0	0	0	0	0	0	0	0	0	0	0
689	1	2	12	1d 22:55:32.75000	0d 04:12:10.22000	0.00326094	0.0123897	0.00077577	2.6397	D	5	19/08/2020 16:06		0	0	0	0	0	0	0	0	0	0	0	0	0	0
690	1	2	12	1d 22:55:34.46000	0d 04:12:11.93000	0.00326131	0.0123906	0.00077584	2.6293	D	5	19/08/2020 16:06		0	0	0	0	0	0	0	0	0	0	0	0	0	0
691	1	2	12	1d 22:55:36.15000	0d 04:12:13.62000	0.00326168	0.0123916	0.00077584	2.6186	D	5	19/08/2020 16:06		0	0	0	0	0	0	0	0	0	0	0	0	0	0
692	1	2	12	1d 22:55:37.87000	0d 04:12:15.34000	0.00326205	0.0123926	0.00077577	2.6078	D	5	19/08/2020 16:06		0	0	0	0	0	0	0	0	0	0	0	0	0	0
693	1	2	12	1d 22:55:39.60000	0d 04:12:17.07000	0.00326242	0.0123935	0.00077584	2.5971	D	5	19/08/2020 16:06		0	0	0	0	0	0	0	0	0	0	0	0	0	0
694	1	2	12	1d 22:55:41.27000	0d 04:12:18.74000	0.00326278	0.0123945	0.00077592	2.5867	D	5	19/08/2020 16:07		0	0	0	0	0	0	0	0	0	0	0	0	0	0
695	1	2	12	1d 22:55:42.91000	0d 04:12:20.38000	0.00326313	0.0123954	0.00077577	2.576	D	5	19/08/2020 16:07		0	0	0	0	0	0	0	0	0	0	0	0	0	0
696	1	2	12	1d 22:55:44.60000	0d 04:12:22.07000	0.0032635	0.0123963	0.00077592	2.5655	D	5	19/08/2020 16:07		0	0	0	0	0	0	0	0	0	0	0	0	0	0
697	1	2	12	1d 22:55:46.23000	0d 04:12:23.70000	0.00326385	0.0123972	0.00077584	2.5551	D	5	19/08/2020 16:07		0	0	0	0	0	0	0	0	0	0	0	0	0	0
698	1	2	12	1d 22:55:47.84000	0d 04:12:25.31000	0.0032642	0.0123981	0.00077584	2.5447	D	5	19/08/2020 16:07		0	0	0	0	0	0	0	0	0	0	0	0	0	0
699	1	2	12	1d 22:55:49.48000	0d 04:12:26.95000	0.00326455	0.012399	0.00077584	2.5341	D	5	19/08/2020 16:07		0	0	0	0	0	0	0	0	0	0	0	0	0	0
700	1	2	12	1d 22:55:51.14000	0d 04:12:28.61000	0.00326491	0.0123999	0.00077577	2.5235	D	5	19/08/2020 16:07		0	0	0	0	0	0	0	0	0	0	0	0	0	0
701	1	2	12	1d 22:55:52.75000	0d 04:12:30.22000	0.00326526	0.0124008	0.000776	2.5132	D	5	19/08/2020 16:07		0	0	0	0	0	0	0	0	0	0	0	0	0	0
702	1	2	12	1d 22:55:54.37000	0d 04:12:31.84000	0.0032656	0.0124016	0.00077592	2.5026	D	5	19/08/2020 16:07		0	0	0	0	0	0	0	0	0	0	0	0	0	0
703	1	2	12	1d 22:55:54.75000	0d 04:12:32.22000	0.00326569	0.0124019	0.00077584	2.5	D	133	19/08/2020 16:07		0	0	0	0	0	0	0	0	0	0	0	0	0	0
704	1	2	13	1d 22:55:54.76000	0d 00:00:00.01000	0	0	0	2.5122	R	0	19/08/2020 16:07		0	0	0	0	0	0	0	0	0	0	0	0	0	0
705	1	2	13	1d 22:55:56.76000	0d 00:00:02.01000	0	0	0	2.7105	R	1	19/08/2020 16:07		0	0	0	0	0	0	0	0	0	0	0	0	0	0
706	1	2	13	1d 22:55:58.76000	0d 00:00:04.01000	0	0	0	2.8286	R	1	19/08/2020 16:07		0	0	0	0	0	0	0	0	0	0	0	0	0	0
707	1	2	13	1d 22:56:00.76000	0d 00:00:06.01000	0	0	0	2.9209	R	1	19/08/2020 16:07		0	0	0	0	0	0	0	0	0	0	0	0	0	0
708	1	2	13	1d 22:56:02.76000	0d 00:00:08.01000	0	0	0	2.9989	R	1	19/08/2020 16:07		0	0	0	0	0	0	0	0	0	0	0	0	0	0
709	1	2	13	1d 22:56:04.75000	0d 00:00:10.00000	0	0	0	3.0661	R	129	19/08/2020 16:07		0	0	0	0	0	0	0	0	0	0	0	0	0	0
710	2	3	9	1d 22:56:04.79000	0d 00:00:00.04000	0.00000001	0.00000003	0.00077668	3.1012	C	0	19/08/2020 16:07		0	0	0	0	0	0	0	0	0	0	0	0	0	0
711	2	3	9	1d 22:56:04.95000	0d 00:00:00.20000	0.00000004	0.00000013	0.00077592	3.1257	C	5	19/08/2020 16:07		0	0	0	0	0	0	0	0	0	0	0	0	0	0
712	2	3	9	1d 22:56:05.11000	0d 00:00:00.36000	0.00000008	0.00000024	0.00077584	3.1452	C	5	19/08/2020 16:07		0	0	0	0	0	0	0	0	0	0	0	0	0	0
713	2	3	9	1d 22:56:05.29000	0d 00:00:00.54000	0.00000012	0.00000036	0.00077577	3.1641	C	5	19/08/2020 16:07		0	0	0	0	0	0	0	0	0	0	0	0	0	0
714	2	3	9	1d 22:56:05.48000	0d 00:00:00.73000	0.00000016	0.00000049	0.00077592	3.1824	C	5	19/08/2020 16:07		0	0	0	0	0	0	0	0	0	0	0	0	0	0
715	2	3	9	1d 22:56:05.68000	0d 00:00:00.93000	0.0000002	0.00000063	0.000776	3.2	C	5	19/08/2020 16:07		0	0	0	0	0	0	0	0	0	0	0	0	0	0
716	2	3	9	1d 22:56:05.88000	0d 00:00:01.13000	0.00000024	0.00000077	0.000776	3.2166	C	5	19/08/2020 16:07		0	0	0	0	0	0	0	0	0	0	0	0	0	0
717	2	3	9	1d 22:56:06.09000	0d 00:00:01.34000	0.00000029	0.00000092	0.00077592	3.2332	C	5	19/08/2020 16:07		0	0	0	0	0	0	0	0	0	0	0	0	0	0
718	2	3	9	1d 22:56:06.31000	0d 00:00:01.56000	0.00000034	0.00000107	0.00077584	3.2499	C	5	19/08/2020 16:07		0	0	0	0	0	0	0	0	0	0	0	0	0	0
719	2	3	9	1d 22:56:06.53000	0d 00:00:01.78000	0.00000038	0.00000122	0.00077584	3.2657	C	5	19/08/2020 16:07		0	0	0	0	0	0	0	0	0	0	0	0	0	0
720	2	3	9	1d 22:56:06.76000	0d 00:00:02.01000	0.00000043	0.00000139	0.00077584	3.2818	C	5	19/08/2020 16:07		0	0	0	0	0	0	0	0	0	0	0	0	0	0
721	2	3	9	1d 22:56:06.99000	0d 00:00:02.24000	0.00000048	0.00000155	0.00077569	3.2969	C	5	19/08/2020 16:07		0	0	0	0	0	0	0	0	0	0	0	0	0	0
722	2	3	9	1d 22:56:07.22000	0d 00:00:02.47000	0.00000053	0.00000171	0.00077584	3.3121	C	5	19/08/2020 16:07		0	0	0	0	0	0	0	0	0	0	0	0	0	0
723	2	3	9	1d 22:56:07.47000	0d 00:00:02.72000	0.00000059	0.00000189	0.00077577	3.3274	C	5	19/08/2020 16:07		0	0	0	0	0	0	0	0	0	0	0	0	0	0
724	2	3	9	1d 22:56:07.72000	0d 00:00:02.97000	0.00000064	0.00000207	0.00077592	3.3422	C	5	19/08/2020 16:07		0	0	0	0	0	0	0	0	0	0	0	0	0	0
725	2	3	9	1d 22:56:07.98000	0d 00:00:03.23000	0.0000007	0.00000226	0.00077592	3.3573	C	5	19/08/2020 16:07		0	0	0	0	0	0	0	0	0	0	0	0	0	0
726	2	3	9	1d 22:56:08.25000	0d 00:00:03.50000	0.00000075	0.00000246	0.00077592	3.3718	C	5	19/08/2020 16:07		0	0	0	0	0	0	0	0	0	0	0	0	0	0
727	2	3	9	1d 22:56:08.52000	0d 00:00:03.77000	0.00000081	0.00000265	0.00077577	3.3861	C	5	19/08/2020 16:07		0	0	0	0	0	0	0	0	0	0	0	0	0	0
728	2	3	9	1d 22:56:08.80000	0d 00:00:04.05000	0.00000087	0.00000286	0.00077592	3.4	C	5	19/08/2020 16:07		0	0	0	0	0	0	0	0	0	0	0	0	0	0
729	2	3	9	1d 22:56:09.09000	0d 00:00:04.34000	0.00000093	0.00000307	0.00077569	3.4139	C	5	19/08/2020 16:07		0	0	0	0	0	0	0	0	0	0	0	0	0	0
730	2	3	9	1d 22:56:09.39000	0d 00:00:04.64000	0.000001	0.00000329	0.00077569	3.4276	C	5	19/08/2020 16:07		0	0	0	0	0	0	0	0	0	0	0	0	0	0
731	2	3	9	1d 22:56:09.71000	0d 00:00:04.96000	0.00000107	0.00000353	0.00077577	3.4412	C	5	19/08/2020 16:07		0	0	0	0	0	0	0	0	0	0	0	0	0	0
732	2	3	9	1d 22:56:10.04000	0d 00:00:05.29000	0.00000114	0.00000377	0.00077584	3.4546	C	5	19/08/2020 16:07		0	0	0	0	0	0	0	0	0	0	0	0	0	0
733	2	3	9	1d 22:56:10.39000	0d 00:00:05.64000	0.00000122	0.00000403	0.00077584	3.4681	C	5	19/08/2020 16:07		0	0	0	0	0	0	0	0	0	0	0	0	0	0
734	2	3	9	1d 22:56:10.76000	0d 00:00:06.01000	0.00000129	0.00000431	0.00077592	3.4807	C	5	19/08/2020 16:07		0	0	0	0	0	0	0	0	0	0	0	0	0	0
735	2	3	9	1d 22:56:11.14000	0d 00:00:06.39000	0.00000138	0.0000046	0.000776	3.4932	C	5	19/08/2020 16:07		0	0	0	0	0	0	0	0	0	0	0	0	0	0
736	2	3	9	1d 22:56:11.56000	0d 00:00:06.81000	0.00000147	0.00000491	0.00077569	3.5059	C	5	19/08/2020 16:07		0	0	0	0	0	0	0	0	0	0	0	0	0	0
737	2	3	9	1d 22:56:12.02000	0d 00:00:07.27000	0.00000157	0.00000526	0.00077592	3.5183	C	5	19/08/2020 16:07		0	0	0	0	0	0	0	0	0	0	0	0	0	0
738	2	3	9	1d 22:56:12.52000	0d 00:00:07.77000	0.00000167	0.00000564	0.00077569	3.53	C	5	19/08/2020 16:07		0	0	0	0	0	0	0	0	0	0	0	0	0	0
739	2	3	9	1d 22:56:13.09000	0d 00:00:08.34000	0.0000018	0.00000608	0.00077584	3.5418	C	5	19/08/2020 16:07		0	0	0	0	0	0	0	0	0	0	0	0	0	0
740	2	3	9	1d 22:56:13.76000	0d 00:00:09.01000	0.00000194	0.00000659	0.00077584	3.5531	C	5	19/08/2020 16:07		0	0	0	0	0	0	0	0	0	0	0	0	0	0
741	2	3	9	1d 22:56:14.55000	0d 00:00:09.80000	0.00000211	0.0000072	0.00077577	3.564	C	5	19/08/2020 16:07		0	0	0	0	0	0	0	0	0	0	0	0	0	0
742	2	3	9	1d 22:56:15.58000	0d 00:00:10.83000	0.00000233	0.00000799	0.000776	3.5749	C	5	19/08/2020 16:07		0	0	0	0	0	0	0	0	0	0	0	0	0	0
743	2	3	9	1d 22:56:16.94000	0d 00:00:12.19000	0.00000263	0.00000904	0.00077569	3.5853	C	5	19/08/2020 16:07		0	0	0	0	0	0	0	0	0	0	0	0	0	0
744	2	3	9	1d 22:56:18.89000	0d 00:00:14.14000	0.00000305	0.00001055	0.00077592	3.5956	C	5	19/08/2020 16:07		0	0	0	0	0	0	0	0	0	0	0	0	0	0
745	2	3	9	1d 22:56:22.02000	0d 00:00:17.27000	0.00000372	0.00001298	0.00077569	3.6059	C	5	19/08/2020 16:07		0	0	0	0	0	0	0	0	0	0	0	0	0	0
746	2	3	9	1d 22:56:27.35000	0d 00:00:22.60000	0.00000487	0.00001712	0.00077592	3.6161	C	5	19/08/2020 16:07		0	0	0	0	0	0	0	0	0	0	0	0	0	0
747	2	3	9	1d 22:56:38.11000	0d 00:00:33.36000	0.00000719	0.00002552	0.00077577	3.6263	C	5	19/08/2020 16:07		0	0	0	0	0	0	0	0	0	0	0	0	0	0
748	2	3	9	1d 22:57:03.01000	0d 00:00:58.26000	0.00001256	0.00004501	0.00077569	3.6364	C	5	19/08/2020 16:08		0	0	0	0	0	0	0	0	0	0	0	0	0	0
749	2	3	9	1d 22:58:08.64000	0d 00:02:03.89000	0.0000267	0.00009653	0.00077607	3.6464	C	5	19/08/2020 16:09		0	0	0	0	0	0	0	0	0	0	0	0	0	0
750	2	3	9	1d 23:00:39.84000	0d 00:04:35.09000	0.00005929	0.00021554	0.00077584	3.6565	C	5	19/08/2020 16:11		0	0	0	0	0	0	0	0	0	0	0	0	0	0
751	2	3	9	1d 23:04:49.42000	0d 00:08:44.67000	0.00011308	0.00041252	0.00077584	3.6666	C	5	19/08/2020 16:16		0	0	0	0	0	0	0	0	0	0	0	0	0	0
752	2	3	9	1d 23:09:49.42000	0d 00:13:44.67000	0.00017774	0.00064989	0.000776	3.675	C	1	19/08/2020 16:21		0	0	0	0	0	0	0	0	0	0	0	0	0	0
753	2	3	9	1d 23:14:49.42000	0d 00:18:44.67000	0.00024239	0.00088773	0.00077569	3.6815	C	1	19/08/2020 16:26		0	0	0	0	0	0	0	0	0	0	0	0	0	0
754	2	3	9	1d 23:19:49.42000	0d 00:23:44.67000	0.00030705	0.00112596	0.00077584	3.6872	C	1	19/08/2020 16:31		0	0	0	0	0	0	0	0	0	0	0	0	0	0
755	2	3	9	1d 23:24:49.42000	0d 00:28:44.67000	0.00037171	0.00136454	0.00077562	3.6925	C	1	19/08/2020 16:36		0	0	0	0	0	0	0	0	0	0	0	0	0	0
756	2	3	9	1d 23:29:49.42000	0d 00:33:44.67000	0.00043637	0.00160345	0.00077584	3.6974	C	1	19/08/2020 16:41		0	0	0	0	0	0	0	0	0	0	0	0	0	0
757	2	3	9	1d 23:34:49.42000	0d 00:38:44.67000	0.00050102	0.00184269	0.00077584	3.7024	C	1	19/08/2020 16:46		0	0	0	0	0	0	0	0	0	0	0	0	0	0
758	2	3	9	1d 23:39:49.42000	0d 00:43:44.67000	0.00056568	0.00208226	0.00077584	3.7078	C	1	19/08/2020 16:51		0	0	0	0	0	0	0	0	0	0	0	0	0	0
759	2	3	9	1d 23:44:49.42000	0d 00:48:44.67000	0.00063034	0.00232217	0.00077592	3.7133	C	1	19/08/2020 16:56		0	0	0	0	0	0	0	0	0	0	0	0	0	0
760	2	3	9	1d 23:49:49.42000	0d 00:53:44.67000	0.000695	0.00256245	0.00077592	3.7186	C	1	19/08/2020 17:01		0	0	0	0	0	0	0	0	0	0	0	0	0	0
761	2	3	9	1d 23:54:49.42000	0d 00:58:44.67000	0.00075966	0.00280308	0.00077584	3.7243	C	1	19/08/2020 17:06		0	0	0	0	0	0	0	0	0	0	0	0	0	0
762	2	3	9	1d 23:59:49.42000	0d 01:03:44.67000	0.00082431	0.00304407	0.00077584	3.7299	C	1	19/08/2020 17:11		0	0	0	0	0	0	0	0	0	0	0	0	0	0
763	2	3	9	2d 00:04:49.42000	0d 01:08:44.67000	0.00088897	0.00328541	0.00077592	3.7354	C	1	19/08/2020 17:16		0	0	0	0	0	0	0	0	0	0	0	0	0	0
764	2	3	9	2d 00:09:49.42000	0d 01:13:44.67000	0.00095363	0.0035271	0.00077577	3.7407	C	1	19/08/2020 17:21		0	0	0	0	0	0	0	0	0	0	0	0	0	0
765	2	3	9	2d 00:14:49.42000	0d 01:18:44.67000	0.00101829	0.00376914	0.000776	3.7458	C	1	19/08/2020 17:26		0	0	0	0	0	0	0	0	0	0	0	0	0	0
766	2	3	9	2d 00:19:49.42000	0d 01:23:44.67000	0.00108294	0.00401152	0.00077592	3.7513	C	1	19/08/2020 17:31		0	0	0	0	0	0	0	0	0	0	0	0	0	0
767	2	3	9	2d 00:24:49.42000	0d 01:28:44.67000	0.0011476	0.00425424	0.00077592	3.7565	C	1	19/08/2020 17:36		0	0	0	0	0	0	0	0	0	0	0	0	0	0
768	2	3	9	2d 00:29:49.42000	0d 01:33:44.67000	0.00121226	0.00449729	0.00077584	3.7615	C	1	19/08/2020 17:41		0	0	0	0	0	0	0	0	0	0	0	0	0	0
769	2	3	9	2d 00:34:49.42000	0d 01:38:44.67000	0.00127692	0.00474069	0.00077592	3.767	C	1	19/08/2020 17:46		0	0	0	0	0	0	0	0	0	0	0	0	0	0
770	2	3	9	2d 00:39:49.42000	0d 01:43:44.67000	0.00134157	0.00498443	0.00077584	3.7723	C	1	19/08/2020 17:51		0	0	0	0	0	0	0	0	0	0	0	0	0	0
771	2	3	9	2d 00:44:49.42000	0d 01:48:44.67000	0.00140623	0.00522854	0.00077562	3.7783	C	1	19/08/2020 17:56		0	0	0	0	0	0	0	0	0	0	0	0	0	0
772	2	3	9	2d 00:49:49.42000	0d 01:53:44.67000	0.00147089	0.00547303	0.000776	3.7844	C	1	19/08/2020 18:01		0	0	0	0	0	0	0	0	0	0	0	0	0	0
773	2	3	9	2d 00:54:49.42000	0d 01:58:44.67000	0.00153555	0.00571792	0.000776	3.7905	C	1	19/08/2020 18:06		0	0	0	0	0	0	0	0	0	0	0	0	0	0
774	2	3	9	2d 00:59:49.42000	0d 02:03:44.67000	0.0016002	0.00596323	0.00077577	3.7974	C	1	19/08/2020 18:11		0	0	0	0	0	0	0	0	0	0	0	0	0	0
775	2	3	9	2d 01:04:49.42000	0d 02:08:44.67000	0.00166486	0.00620902	0.00077584	3.805	C	1	19/08/2020 18:16		0	0	0	0	0	0	0	0	0	0	0	0	0	0
776	2	3	9	2d 01:09:49.42000	0d 02:13:44.67000	0.00172952	0.00645531	0.000776	3.8132	C	1	19/08/2020 18:21		0	0	0	0	0	0	0	0	0	0	0	0	0	0
777	2	3	9	2d 01:14:49.42000	0d 02:18:44.67000	0.00179418	0.00670215	0.00077607	3.8225	C	1	19/08/2020 18:26		0	0	0	0	0	0	0	0	0	0	0	0	0	0
778	2	3	9	2d 01:19:49.42000	0d 02:23:44.67000	0.00185883	0.00694961	0.00077592	3.8322	C	1	19/08/2020 18:31		0	0	0	0	0	0	0	0	0	0	0	0	0	0
779	2	3	9	2d 01:24:27.31000	0d 02:28:22.56000	0.00191873	0.00717942	0.00077577	3.8422	C	5	19/08/2020 18:35		0	0	0	0	0	0	0	0	0	0	0	0	0	0
780	2	3	9	2d 01:28:44.31000	0d 02:32:39.56000	0.00197412	0.00739252	0.000776	3.8524	C	5	19/08/2020 18:40		0	0	0	0	0	0	0	0	0	0	0	0	0	0
781	2	3	9	2d 01:32:50.68000	0d 02:36:45.93000	0.00202722	0.00759733	0.00077569	3.8627	C	5	19/08/2020 18:44		0	0	0	0	0	0	0	0	0	0	0	0	0	0
782	2	3	9	2d 01:36:41.40000	0d 02:40:36.65000	0.00207694	0.00778965	0.000776	3.8727	C	5	19/08/2020 18:48		0	0	0	0	0	0	0	0	0	0	0	0	0	0
783	2	3	9	2d 01:40:16.27000	0d 02:44:11.52000	0.00212325	0.00796923	0.000776	3.883	C	5	19/08/2020 18:51		0	0	0	0	0	0	0	0	0	0	0	0	0	0
784	2	3	9	2d 01:43:44.81000	0d 02:47:40.06000	0.0021682	0.00814397	0.00077592	3.893	C	5	19/08/2020 18:55		0	0	0	0	0	0	0	0	0	0	0	0	0	0
785	2	3	9	2d 01:47:06.04000	0d 02:51:01.29000	0.00221157	0.00831302	0.00077592	3.9031	C	5	19/08/2020 18:58		0	0	0	0	0	0	0	0	0	0	0	0	0	0
786	2	3	9	2d 01:50:20.24000	0d 02:54:15.49000	0.00225342	0.0084766	0.000776	3.9132	C	5	19/08/2020 19:01		0	0	0	0	0	0	0	0	0	0	0	0	0	0
787	2	3	9	2d 01:53:27.89000	0d 02:57:23.14000	0.00229387	0.00863506	0.000776	3.9232	C	5	19/08/2020 19:04		0	0	0	0	0	0	0	0	0	0	0	0	0	0
788	2	3	9	2d 01:56:32.09000	0d 03:00:27.34000	0.00233357	0.00879102	0.00077592	3.9333	C	5	19/08/2020 19:07		0	0	0	0	0	0	0	0	0	0	0	0	0	0
789	2	3	9	2d 01:59:32.30000	0d 03:03:27.55000	0.00237241	0.00894398	0.00077584	3.9435	C	5	19/08/2020 19:10		0	0	0	0	0	0	0	0	0	0	0	0	0	0
790	2	3	9	2d 02:02:34.15000	0d 03:06:29.40000	0.0024116	0.00909873	0.00077584	3.9536	C	5	19/08/2020 19:13		0	0	0	0	0	0	0	0	0	0	0	0	0	0
791	2	3	9	2d 02:05:29.69000	0d 03:09:24.94000	0.00244943	0.0092485	0.00077577	3.9637	C	5	19/08/2020 19:16		0	0	0	0	0	0	0	0	0	0	0	0	0	0
792	2	3	9	2d 02:08:24.35000	0d 03:12:19.60000	0.00248708	0.0093979	0.00077584	3.9738	C	5	19/08/2020 19:19		0	0	0	0	0	0	0	0	0	0	0	0	0	0
793	2	3	9	2d 02:11:18.14000	0d 03:15:13.39000	0.00252453	0.00954692	0.00077592	3.9838	C	5	19/08/2020 19:22		0	0	0	0	0	0	0	0	0	0	0	0	0	0
794	2	3	9	2d 02:14:10.30000	0d 03:18:05.55000	0.00256164	0.00969493	0.00077584	3.994	C	5	19/08/2020 19:25		0	0	0	0	0	0	0	0	0	0	0	0	0	0
795	2	3	9	2d 02:17:04.17000	0d 03:20:59.42000	0.00259911	0.00984479	0.00077592	4.0041	C	5	19/08/2020 19:28		0	0	0	0	0	0	0	0	0	0	0	0	0	0
796	2	3	9	2d 02:19:54.16000	0d 03:23:49.41000	0.00263575	0.00999167	0.00077584	4.0143	C	5	19/08/2020 19:31		0	0	0	0	0	0	0	0	0	0	0	0	0	0
797	2	3	9	2d 02:22:43.31000	0d 03:26:38.56000	0.0026722	0.0101382	0.00077584	4.0244	C	5	19/08/2020 19:34		0	0	0	0	0	0	0	0	0	0	0	0	0	0
798	2	3	9	2d 02:25:26.44000	0d 03:29:21.69000	0.00270736	0.0102799	0.00077592	4.0345	C	5	19/08/2020 19:36		0	0	0	0	0	0	0	0	0	0	0	0	0	0
799	2	3	9	2d 02:28:10.44000	0d 03:32:05.69000	0.00274271	0.0104226	0.00077592	4.0446	C	5	19/08/2020 19:39		0	0	0	0	0	0	0	0	0	0	0	0	0	0
800	2	3	9	2d 02:30:52.26000	0d 03:34:47.51000	0.00277758	0.0105639	0.00077554	4.0546	C	5	19/08/2020 19:42		0	0	0	0	0	0	0	0	0	0	0	0	0	0
801	2	3	9	2d 02:33:33.03000	0d 03:37:28.28000	0.00281223	0.0107045	0.00077592	4.0649	C	5	19/08/2020 19:44		0	0	0	0	0	0	0	0	0	0	0	0	0	0
802	2	3	9	2d 02:36:13.93000	0d 03:40:09.18000	0.00284691	0.0108457	0.00077592	4.0749	C	5	19/08/2020 19:47		0	0	0	0	0	0	0	0	0	0	0	0	0	0
803	2	3	9	2d 02:38:48.78000	0d 03:42:44.03000	0.00288029	0.0109818	0.00077577	4.085	C	5	19/08/2020 19:50		0	0	0	0	0	0	0	0	0	0	0	0	0	0
804	2	3	9	2d 02:41:24.75000	0d 03:45:20.00000	0.0029139	0.0111193	0.00077592	4.0951	C	5	19/08/2020 19:52		0	0	0	0	0	0	0	0	0	0	0	0	0	0
805	2	3	9	2d 02:43:52.61000	0d 03:47:47.86000	0.00294577	0.01125	0.00077584	4.1051	C	5	19/08/2020 19:55		0	0	0	0	0	0	0	0	0	0	0	0	0	0
806	2	3	9	2d 02:46:24.03000	0d 03:50:19.28000	0.0029784	0.0113841	0.00077584	4.1154	C	5	19/08/2020 19:57		0	0	0	0	0	0	0	0	0	0	0	0	0	0
807	2	3	9	2d 02:48:53.02000	0d 03:52:48.27000	0.00301052	0.0115164	0.000776	4.1256	C	5	19/08/2020 20:00		0	0	0	0	0	0	0	0	0	0	0	0	0	0
808	2	3	9	2d 02:51:21.83000	0d 03:55:17.08000	0.00304259	0.0116489	0.00077577	4.1357	C	5	19/08/2020 20:02		0	0	0	0	0	0	0	0	0	0	0	0	0	0
809	2	3	9	2d 02:53:47.35000	0d 03:57:42.60000	0.00307395	0.0117788	0.00077584	4.1457	C	5	19/08/2020 20:05		0	0	0	0	0	0	0	0	0	0	0	0	0	0
810	2	3	9	2d 02:56:12.18000	0d 04:00:07.43000	0.00310517	0.0119083	0.00077592	4.1558	C	5	19/08/2020 20:07		0	0	0	0	0	0	0	0	0	0	0	0	0	0
811	2	3	9	2d 02:58:34.48000	0d 04:02:29.73000	0.00313583	0.0120359	0.00077584	4.1659	C	5	19/08/2020 20:09		0	0	0	0	0	0	0	0	0	0	0	0	0	0
812	2	3	9	2d 03:00:55.64000	0d 04:04:50.89000	0.00316626	0.0121628	0.000776	4.1759	C	5	19/08/2020 20:12		0	0	0	0	0	0	0	0	0	0	0	0	0	0
813	2	3	9	2d 03:03:15.41000	0d 04:07:10.66000	0.00319638	0.0122888	0.00077584	4.186	C	5	19/08/2020 20:14		0	0	0	0	0	0	0	0	0	0	0	0	0	0
814	2	3	9	2d 03:05:34.97000	0d 04:09:30.22000	0.00322646	0.0124148	0.00077584	4.1962	C	5	19/08/2020 20:16		0	0	0	0	0	0	0	0	0	0	0	0	0	0
815	2	3	9	2d 03:06:24.43000	0d 04:10:19.68000	0.00323712	0.0124596	0.00077584	4.2	C	133	19/08/2020 20:17		0	0	0	0	0	0	0	0	0	0	0	0	0	0
816	2	3	10	2d 03:06:24.44000	0d 00:00:00.01000	0.00323712	0.0124596	0.00082506	4.1997	C	0	19/08/2020 20:17		0	0	0	0	0	0	0	0	0	0	0	0	0	0
817	2	3	10	2d 03:06:40.22000	0d 00:00:15.79000	0.00324055	0.012474	0.00072503	4.2005	C	4	19/08/2020 20:17		0	0	0	0	0	0	0	0	0	0	0	0	0	0
818	2	3	10	2d 03:06:53.46000	0d 00:00:29.03000	0.00324303	0.0124844	0.00062486	4.2007	C	4	19/08/2020 20:18		0	0	0	0	0	0	0	0	0	0	0	0	0	0
819	2	3	10	2d 03:07:07.53000	0d 00:00:43.10000	0.00324527	0.0124938	0.00052476	4.2004	C	4	19/08/2020 20:18		0	0	0	0	0	0	0	0	0	0	0	0	0	0
820	2	3	10	2d 03:07:30.63000	0d 00:01:06.20000	0.00324828	0.0125064	0.00042466	4.2	C	4	19/08/2020 20:18		0	0	0	0	0	0	0	0	0	0	0	0	0	0
821	2	3	10	2d 03:08:07.66000	0d 00:01:43.23000	0.00325208	0.0125224	0.00032464	4.2	C	4	19/08/2020 20:19		0	0	0	0	0	0	0	0	0	0	0	0	0	0
822	2	3	10	2d 03:09:01.25000	0d 00:02:36.82000	0.00325609	0.0125393	0.00022438	4.2002	C	4	19/08/2020 20:20		0	0	0	0	0	0	0	0	0	0	0	0	0	0
823	2	3	10	2d 03:10:53.24000	0d 00:04:28.81000	0.00326129	0.0125611	0.00012428	4.2	C	4	19/08/2020 20:22		0	0	0	0	0	0	0	0	0	0	0	0	0	0
824	2	3	10	2d 03:13:00.49000	0d 00:06:36.06000	0.00326478	0.0125757	0.00007752	4.2002	C	132	19/08/2020 20:24		0	0	0	0	0	0	0	0	0	0	0	0	0	0
825	2	3	11	2d 03:13:00.50000	0d 00:00:00.01000	0	0	0	4.1999	R	0	19/08/2020 20:24		0	0	0	0	0	0	0	0	0	0	0	0	0	0
826	2	3	11	2d 03:13:02.50000	0d 00:00:02.01000	0	0	0	4.1993	R	1	19/08/2020 20:24		0	0	0	0	0	0	0	0	0	0	0	0	0	0
827	2	3	11	2d 03:13:04.50000	0d 00:00:04.01000	0	0	0	4.1994	R	1	19/08/2020 20:24		0	0	0	0	0	0	0	0	0	0	0	0	0	0
828	2	3	11	2d 03:13:06.50000	0d 00:00:06.01000	0	0	0	4.1993	R	1	19/08/2020 20:24		0	0	0	0	0	0	0	0	0	0	0	0	0	0
829	2	3	11	2d 03:13:08.50000	0d 00:00:08.01000	0	0	0	4.1993	R	1	19/08/2020 20:24		0	0	0	0	0	0	0	0	0	0	0	0	0	0
830	2	3	11	2d 03:13:10.49000	0d 00:00:10.00000	0	0	0	4.1993	R	129	19/08/2020 20:24		0	0	0	0	0	0	0	0	0	0	0	0	0	0
831	2	3	12	2d 03:13:10.53000	0d 00:00:00.04000	0.00000001	0.00000003	0.00077623	4.1952	D	0	19/08/2020 20:24		0	0	0	0	0	0	0	0	0	0	0	0	0	0
832	2	3	12	2d 03:14:04.49000	0d 00:00:54.00000	0.00001164	0.00004875	0.00077577	4.1851	D	5	19/08/2020 20:25		0	0	0	0	0	0	0	0	0	0	0	0	0	0
833	2	3	12	2d 03:15:54.50000	0d 00:02:44.01000	0.00003535	0.00014786	0.000776	4.175	D	5	19/08/2020 20:27		0	0	0	0	0	0	0	0	0	0	0	0	0	0
834	2	3	12	2d 03:17:53.92000	0d 00:04:43.43000	0.00006109	0.00025519	0.00077592	4.1649	D	5	19/08/2020 20:29		0	0	0	0	0	0	0	0	0	0	0	0	0	0
835	2	3	12	2d 03:19:58.14000	0d 00:06:47.65000	0.00008786	0.00036656	0.00077592	4.1549	D	5	19/08/2020 20:31		0	0	0	0	0	0	0	0	0	0	0	0	0	0
836	2	3	12	2d 03:22:05.96000	0d 00:08:55.47000	0.00011541	0.00048089	0.00077584	4.1448	D	5	19/08/2020 20:33		0	0	0	0	0	0	0	0	0	0	0	0	0	0
837	2	3	12	2d 03:24:15.99000	0d 00:11:05.50000	0.00014343	0.00059691	0.00077584	4.1346	D	5	19/08/2020 20:35		0	0	0	0	0	0	0	0	0	0	0	0	0	0
838	2	3	12	2d 03:26:28.43000	0d 00:13:17.94000	0.00017198	0.00071478	0.000776	4.1245	D	5	19/08/2020 20:37		0	0	0	0	0	0	0	0	0	0	0	0	0	0
839	2	3	12	2d 03:28:42.31000	0d 00:15:31.82000	0.00020083	0.00083365	0.000776	4.1144	D	5	19/08/2020 20:40		0	0	0	0	0	0	0	0	0	0	0	0	0	0
840	2	3	12	2d 03:30:57.86000	0d 00:17:47.37000	0.00023004	0.00095371	0.000776	4.1042	D	5	19/08/2020 20:42		0	0	0	0	0	0	0	0	0	0	0	0	0	0
841	2	3	12	2d 03:33:19.73000	0d 00:20:09.24000	0.00026062	0.00107906	0.000776	4.0941	D	5	19/08/2020 20:44		0	0	0	0	0	0	0	0	0	0	0	0	0	0
842	2	3	12	2d 03:35:40.69000	0d 00:22:30.20000	0.000291	0.00120329	0.00077569	4.0839	D	5	19/08/2020 20:47		0	0	0	0	0	0	0	0	0	0	0	0	0	0
843	2	3	12	2d 03:38:05.95000	0d 00:24:55.46000	0.00032231	0.001331	0.00077592	4.0737	D	5	19/08/2020 20:49		0	0	0	0	0	0	0	0	0	0	0	0	0	0
844	2	3	12	2d 03:40:32.91000	0d 00:27:22.42000	0.00035398	0.00145987	0.00077592	4.0636	D	5	19/08/2020 20:51		0	0	0	0	0	0	0	0	0	0	0	0	0	0
845	2	3	12	2d 03:43:00.14000	0d 00:29:49.65000	0.00038571	0.00158866	0.00077584	4.0536	D	5	19/08/2020 20:54		0	0	0	0	0	0	0	0	0	0	0	0	0	0
846	2	3	12	2d 03:45:28.58000	0d 00:32:18.09000	0.00041771	0.00171819	0.00077592	4.0435	D	5	19/08/2020 20:56		0	0	0	0	0	0	0	0	0	0	0	0	0	0
847	2	3	12	2d 03:48:01.96000	0d 00:34:51.47000	0.00045076	0.0018517	0.00077577	4.0333	D	5	19/08/2020 20:59		0	0	0	0	0	0	0	0	0	0	0	0	0	0
848	2	3	12	2d 03:50:38.15000	0d 00:37:27.66000	0.00048443	0.00198731	0.00077592	4.023	D	5	19/08/2020 21:01		0	0	0	0	0	0	0	0	0	0	0	0	0	0
849	2	3	12	2d 03:53:17.24000	0d 00:40:06.75000	0.00051872	0.00212508	0.00077584	4.0127	D	5	19/08/2020 21:04		0	0	0	0	0	0	0	0	0	0	0	0	0	0
850	2	3	12	2d 03:56:02.26000	0d 00:42:51.77000	0.00055428	0.00226763	0.00077577	4.0024	D	5	19/08/2020 21:07		0	0	0	0	0	0	0	0	0	0	0	0	0	0
851	2	3	12	2d 03:58:44.67000	0d 00:45:34.18000	0.00058928	0.00240756	0.00077577	3.9924	D	5	19/08/2020 21:10		0	0	0	0	0	0	0	0	0	0	0	0	0	0
852	2	3	12	2d 04:01:25.63000	0d 00:48:15.14000	0.00062398	0.00254589	0.00077577	3.9821	D	5	19/08/2020 21:12		0	0	0	0	0	0	0	0	0	0	0	0	0	0
853	2	3	12	2d 04:04:11.79000	0d 00:51:01.30000	0.00065979	0.00268832	0.00077584	3.9721	D	5	19/08/2020 21:15		0	0	0	0	0	0	0	0	0	0	0	0	0	0
854	2	3	12	2d 04:06:55.47000	0d 00:53:44.98000	0.00069506	0.00282827	0.00077569	3.962	D	5	19/08/2020 21:18		0	0	0	0	0	0	0	0	0	0	0	0	0	0
855	2	3	12	2d 04:09:40.84000	0d 00:56:30.35000	0.00073071	0.00296931	0.00077592	3.9519	D	5	19/08/2020 21:21		0	0	0	0	0	0	0	0	0	0	0	0	0	0
856	2	3	12	2d 04:12:29.77000	0d 00:59:19.28000	0.00076711	0.00311302	0.00077592	3.9419	D	5	19/08/2020 21:23		0	0	0	0	0	0	0	0	0	0	0	0	0	0
857	2	3	12	2d 04:15:18.45000	0d 01:02:07.96000	0.00080347	0.00325615	0.00077607	3.9318	D	5	19/08/2020 21:26		0	0	0	0	0	0	0	0	0	0	0	0	0	0
858	2	3	12	2d 04:18:11.76000	0d 01:05:01.27000	0.00084082	0.00340283	0.00077584	3.9217	D	5	19/08/2020 21:29		0	0	0	0	0	0	0	0	0	0	0	0	0	0
859	2	3	12	2d 04:21:03.84000	0d 01:07:53.35000	0.00087791	0.00354809	0.00077584	3.9117	D	5	19/08/2020 21:32		0	0	0	0	0	0	0	0	0	0	0	0	0	0
860	2	3	12	2d 04:23:58.04000	0d 01:10:47.55000	0.00091545	0.00369477	0.00077584	3.9016	D	5	19/08/2020 21:35		0	0	0	0	0	0	0	0	0	0	0	0	0	0
861	2	3	12	2d 04:26:55.80000	0d 01:13:45.31000	0.00095377	0.00384406	0.00077607	3.8915	D	5	19/08/2020 21:38		0	0	0	0	0	0	0	0	0	0	0	0	0	0
862	2	3	12	2d 04:30:01.89000	0d 01:16:51.40000	0.00099387	0.00399994	0.00077592	3.8814	D	5	19/08/2020 21:41		0	0	0	0	0	0	0	0	0	0	0	0	0	0
863	2	3	12	2d 04:33:08.88000	0d 01:19:58.39000	0.00103417	0.00415616	0.00077577	3.8714	D	5	19/08/2020 21:44		0	0	0	0	0	0	0	0	0	0	0	0	0	0
864	2	3	12	2d 04:36:21.53000	0d 01:23:11.04000	0.00107569	0.0043167	0.00077584	3.8611	D	5	19/08/2020 21:47		0	0	0	0	0	0	0	0	0	0	0	0	0	0
865	2	3	12	2d 04:39:45.57000	0d 01:26:35.08000	0.00111967	0.00448629	0.00077592	3.8511	D	5	19/08/2020 21:51		0	0	0	0	0	0	0	0	0	0	0	0	0	0
866	2	3	12	2d 04:43:16.02000	0d 01:30:05.53000	0.00116503	0.00466074	0.00077592	3.841	D	5	19/08/2020 21:54		0	0	0	0	0	0	0	0	0	0	0	0	0	0
867	2	3	12	2d 04:46:55.60000	0d 01:33:45.11000	0.00121235	0.00484228	0.000776	3.8309	D	5	19/08/2020 21:58		0	0	0	0	0	0	0	0	0	0	0	0	0	0
868	2	3	12	2d 04:50:50.03000	0d 01:37:39.54000	0.00126288	0.00503559	0.00077592	3.8209	D	5	19/08/2020 22:02		0	0	0	0	0	0	0	0	0	0	0	0	0	0
869	2	3	12	2d 04:54:58.71000	0d 01:41:48.22000	0.00131648	0.00524011	0.00077592	3.8108	D	5	19/08/2020 22:06		0	0	0	0	0	0	0	0	0	0	0	0	0	0
870	2	3	12	2d 04:59:28.90000	0d 01:46:18.41000	0.00137471	0.00546174	0.00077584	3.8007	D	5	19/08/2020 22:10		0	0	0	0	0	0	0	0	0	0	0	0	0	0
871	2	3	12	2d 05:04:22.96000	0d 01:51:12.47000	0.00143809	0.0057023	0.00077577	3.7906	D	5	19/08/2020 22:15		0	0	0	0	0	0	0	0	0	0	0	0	0	0
872	2	3	12	2d 05:09:22.96000	0d 01:56:12.47000	0.00150274	0.0059471	0.00077592	3.7815	D	1	19/08/2020 22:20		0	0	0	0	0	0	0	0	0	0	0	0	0	0
873	2	3	12	2d 05:14:22.96000	0d 02:01:12.47000	0.0015674	0.00619131	0.00077592	3.7729	D	1	19/08/2020 22:25		0	0	0	0	0	0	0	0	0	0	0	0	0	0
874	2	3	12	2d 05:19:22.96000	0d 02:06:12.47000	0.00163206	0.006435	0.00077592	3.765	D	1	19/08/2020 22:30		0	0	0	0	0	0	0	0	0	0	0	0	0	0
875	2	3	12	2d 05:24:22.96000	0d 02:11:12.47000	0.00169672	0.0066782	0.00077592	3.7578	D	1	19/08/2020 22:35		0	0	0	0	0	0	0	0	0	0	0	0	0	0
876	2	3	12	2d 05:29:22.96000	0d 02:16:12.47000	0.00176137	0.00692095	0.000776	3.7511	D	1	19/08/2020 22:40		0	0	0	0	0	0	0	0	0	0	0	0	0	0
877	2	3	12	2d 05:34:22.96000	0d 02:21:12.47000	0.00182603	0.00716325	0.00077592	3.7443	D	1	19/08/2020 22:45		0	0	0	0	0	0	0	0	0	0	0	0	0	0
878	2	3	12	2d 05:39:22.96000	0d 02:26:12.47000	0.00189069	0.00740515	0.00077592	3.7378	D	1	19/08/2020 22:50		0	0	0	0	0	0	0	0	0	0	0	0	0	0
879	2	3	12	2d 05:44:22.96000	0d 02:31:12.47000	0.00195535	0.00764664	0.000776	3.7319	D	1	19/08/2020 22:55		0	0	0	0	0	0	0	0	0	0	0	0	0	0
880	2	3	12	2d 05:49:22.96000	0d 02:36:12.47000	0.00202	0.00788773	0.000776	3.7256	D	1	19/08/2020 23:00		0	0	0	0	0	0	0	0	0	0	0	0	0	0
881	2	3	12	2d 05:54:22.96000	0d 02:41:12.47000	0.00208466	0.00812842	0.00077577	3.7194	D	1	19/08/2020 23:05		0	0	0	0	0	0	0	0	0	0	0	0	0	0
882	2	3	12	2d 05:59:22.96000	0d 02:46:12.47000	0.00214932	0.00836871	0.00077607	3.7131	D	1	19/08/2020 23:10		0	0	0	0	0	0	0	0	0	0	0	0	0	0
883	2	3	12	2d 06:04:22.96000	0d 02:51:12.47000	0.00221398	0.00860859	0.00077569	3.7067	D	1	19/08/2020 23:15		0	0	0	0	0	0	0	0	0	0	0	0	0	0
884	2	3	12	2d 06:09:22.96000	0d 02:56:12.47000	0.00227863	0.00884806	0.00077592	3.7003	D	1	19/08/2020 23:20		0	0	0	0	0	0	0	0	0	0	0	0	0	0
885	2	3	12	2d 06:14:22.96000	0d 03:01:12.47000	0.00234329	0.00908708	0.000776	3.6933	D	1	19/08/2020 23:25		0	0	0	0	0	0	0	0	0	0	0	0	0	0
886	2	3	12	2d 06:19:22.96000	0d 03:06:12.47000	0.00240795	0.00932564	0.00077569	3.686	D	1	19/08/2020 23:30		0	0	0	0	0	0	0	0	0	0	0	0	0	0
887	2	3	12	2d 06:24:22.96000	0d 03:11:12.47000	0.00247261	0.00956373	0.00077577	3.6783	D	1	19/08/2020 23:35		0	0	0	0	0	0	0	0	0	0	0	0	0	0
888	2	3	12	2d 06:29:22.96000	0d 03:16:12.47000	0.00253726	0.0098013	0.00077592	3.6701	D	1	19/08/2020 23:40		0	0	0	0	0	0	0	0	0	0	0	0	0	0
889	2	3	12	2d 06:34:22.96000	0d 03:21:12.47000	0.00260192	0.0100383	0.00077569	3.6617	D	1	19/08/2020 23:45		0	0	0	0	0	0	0	0	0	0	0	0	0	0
890	2	3	12	2d 06:39:22.96000	0d 03:26:12.47000	0.00266658	0.0102748	0.00077584	3.6522	D	1	19/08/2020 23:50		0	0	0	0	0	0	0	0	0	0	0	0	0	0
891	2	3	12	2d 06:44:14.23000	0d 03:31:03.74000	0.00272936	0.0105037	0.000776	3.642	D	5	19/08/2020 23:55		0	0	0	0	0	0	0	0	0	0	0	0	0	0
892	2	3	12	2d 06:48:50.24000	0d 03:35:39.75000	0.00278884	0.0107201	0.000776	3.632	D	5	20/08/2020 00:00		0	0	0	0	0	0	0	0	0	0	0	0	0	0
893	2	3	12	2d 06:52:55.97000	0d 03:39:45.48000	0.0028418	0.0109122	0.00077592	3.6217	D	5	20/08/2020 00:04		0	0	0	0	0	0	0	0	0	0	0	0	0	0
894	2	3	12	2d 06:56:35.15000	0d 03:43:24.66000	0.00288904	0.0110831	0.000776	3.6115	D	5	20/08/2020 00:07		0	0	0	0	0	0	0	0	0	0	0	0	0	0
895	2	3	12	2d 06:59:44.25000	0d 03:46:33.76000	0.0029298	0.0112301	0.00077592	3.6014	D	5	20/08/2020 00:11		0	0	0	0	0	0	0	0	0	0	0	0	0	0
896	2	3	12	2d 07:02:28.72000	0d 03:49:18.23000	0.00296525	0.0113576	0.00077615	3.5914	D	5	20/08/2020 00:13		0	0	0	0	0	0	0	0	0	0	0	0	0	0
897	2	3	12	2d 07:04:49.01000	0d 03:51:38.52000	0.00299548	0.011466	0.000776	3.5811	D	5	20/08/2020 00:16		0	0	0	0	0	0	0	0	0	0	0	0	0	0
898	2	3	12	2d 07:06:46.28000	0d 03:53:35.79000	0.00302076	0.0115564	0.00077577	3.5711	D	5	20/08/2020 00:18		0	0	0	0	0	0	0	0	0	0	0	0	0	0
899	2	3	12	2d 07:08:25.83000	0d 03:55:15.34000	0.00304221	0.0116329	0.000776	3.561	D	5	20/08/2020 00:19		0	0	0	0	0	0	0	0	0	0	0	0	0	0
900	2	3	12	2d 07:09:50.05000	0d 03:56:39.56000	0.00306036	0.0116975	0.00077607	3.5509	D	5	20/08/2020 00:21		0	0	0	0	0	0	0	0	0	0	0	0	0	0
901	2	3	12	2d 07:11:00.45000	0d 03:57:49.96000	0.00307554	0.0117513	0.00077569	3.5407	D	5	20/08/2020 00:22		0	0	0	0	0	0	0	0	0	0	0	0	0	0
902	2	3	12	2d 07:12:00.66000	0d 03:58:50.17000	0.00308851	0.0117972	0.00077584	3.5306	D	5	20/08/2020 00:23		0	0	0	0	0	0	0	0	0	0	0	0	0	0
903	2	3	12	2d 07:12:49.72000	0d 03:59:39.23000	0.00309909	0.0118344	0.00077584	3.5206	D	5	20/08/2020 00:24		0	0	0	0	0	0	0	0	0	0	0	0	0	0
904	2	3	12	2d 07:13:35.25000	0d 04:00:24.76000	0.0031089	0.0118689	0.00077577	3.5105	D	5	20/08/2020 00:24		0	0	0	0	0	0	0	0	0	0	0	0	0	0
905	2	3	12	2d 07:14:14.42000	0d 04:01:03.93000	0.00311734	0.0118985	0.000776	3.5004	D	5	20/08/2020 00:25		0	0	0	0	0	0	0	0	0	0	0	0	0	0
906	2	3	12	2d 07:14:47.99000	0d 04:01:37.50000	0.00312458	0.0119238	0.00077584	3.4902	D	5	20/08/2020 00:26		0	0	0	0	0	0	0	0	0	0	0	0	0	0
907	2	3	12	2d 07:15:16.74000	0d 04:02:06.25000	0.00313077	0.0119454	0.00077577	3.4801	D	5	20/08/2020 00:26		0	0	0	0	0	0	0	0	0	0	0	0	0	0
908	2	3	12	2d 07:15:45.18000	0d 04:02:34.69000	0.0031369	0.0119667	0.00077592	3.4699	D	5	20/08/2020 00:27		0	0	0	0	0	0	0	0	0	0	0	0	0	0
909	2	3	12	2d 07:16:10.60000	0d 04:03:00.11000	0.00314238	0.0119857	0.00077577	3.4598	D	5	20/08/2020 00:27		0	0	0	0	0	0	0	0	0	0	0	0	0	0
910	2	3	12	2d 07:16:31.86000	0d 04:03:21.37000	0.00314696	0.0120015	0.00077592	3.4496	D	5	20/08/2020 00:27		0	0	0	0	0	0	0	0	0	0	0	0	0	0
911	2	3	12	2d 07:16:52.06000	0d 04:03:41.57000	0.00315132	0.0120165	0.00077584	3.4395	D	5	20/08/2020 00:28		0	0	0	0	0	0	0	0	0	0	0	0	0	0
912	2	3	12	2d 07:17:09.67000	0d 04:03:59.18000	0.00315511	0.0120296	0.00077592	3.4293	D	5	20/08/2020 00:28		0	0	0	0	0	0	0	0	0	0	0	0	0	0
913	2	3	12	2d 07:17:26.29000	0d 04:04:15.80000	0.0031587	0.0120418	0.00077577	3.4192	D	5	20/08/2020 00:28		0	0	0	0	0	0	0	0	0	0	0	0	0	0
914	2	3	12	2d 07:17:41.31000	0d 04:04:30.82000	0.00316193	0.0120529	0.00077562	3.4092	D	5	20/08/2020 00:29		0	0	0	0	0	0	0	0	0	0	0	0	0	0
915	2	3	12	2d 07:17:55.28000	0d 04:04:44.79000	0.00316494	0.0120632	0.00077577	3.3989	D	5	20/08/2020 00:29		0	0	0	0	0	0	0	0	0	0	0	0	0	0
916	2	3	12	2d 07:18:09.29000	0d 04:04:58.80000	0.00316796	0.0120734	0.00077623	3.3887	D	5	20/08/2020 00:29		0	0	0	0	0	0	0	0	0	0	0	0	0	0
917	2	3	12	2d 07:18:21.86000	0d 04:05:11.37000	0.00317067	0.0120826	0.000776	3.3785	D	5	20/08/2020 00:29		0	0	0	0	0	0	0	0	0	0	0	0	0	0
918	2	3	12	2d 07:18:33.61000	0d 04:05:23.12000	0.0031732	0.0120911	0.00077592	3.3684	D	5	20/08/2020 00:29		0	0	0	0	0	0	0	0	0	0	0	0	0	0
919	2	3	12	2d 07:18:46.20000	0d 04:05:35.71000	0.00317592	0.0121002	0.00077577	3.3582	D	5	20/08/2020 00:30		0	0	0	0	0	0	0	0	0	0	0	0	0	0
920	2	3	12	2d 07:18:58.88000	0d 04:05:48.39000	0.00317865	0.0121094	0.00077584	3.3481	D	5	20/08/2020 00:30		0	0	0	0	0	0	0	0	0	0	0	0	0	0
921	2	3	12	2d 07:19:10.20000	0d 04:05:59.71000	0.00318109	0.0121176	0.000776	3.3381	D	5	20/08/2020 00:30		0	0	0	0	0	0	0	0	0	0	0	0	0	0
922	2	3	12	2d 07:19:21.32000	0d 04:06:10.83000	0.00318349	0.0121255	0.000776	3.328	D	5	20/08/2020 00:30		0	0	0	0	0	0	0	0	0	0	0	0	0	0
923	2	3	12	2d 07:19:31.74000	0d 04:06:21.25000	0.00318573	0.012133	0.000776	3.3178	D	5	20/08/2020 00:30		0	0	0	0	0	0	0	0	0	0	0	0	0	0
924	2	3	12	2d 07:19:42.06000	0d 04:06:31.57000	0.00318796	0.0121404	0.00077562	3.3077	D	5	20/08/2020 00:31		0	0	0	0	0	0	0	0	0	0	0	0	0	0
925	2	3	12	2d 07:19:52.39000	0d 04:06:41.90000	0.00319018	0.0121477	0.00077592	3.2976	D	5	20/08/2020 00:31		0	0	0	0	0	0	0	0	0	0	0	0	0	0
926	2	3	12	2d 07:20:02.65000	0d 04:06:52.16000	0.00319239	0.012155	0.00077592	3.2876	D	5	20/08/2020 00:31		0	0	0	0	0	0	0	0	0	0	0	0	0	0
927	2	3	12	2d 07:20:12.23000	0d 04:07:01.74000	0.00319446	0.0121618	0.000776	3.2773	D	5	20/08/2020 00:31		0	0	0	0	0	0	0	0	0	0	0	0	0	0
928	2	3	12	2d 07:20:20.84000	0d 04:07:10.35000	0.00319632	0.0121679	0.00077592	3.2673	D	5	20/08/2020 00:31		0	0	0	0	0	0	0	0	0	0	0	0	0	0
929	2	3	12	2d 07:20:30.67000	0d 04:07:20.18000	0.00319843	0.0121748	0.00077592	3.2572	D	5	20/08/2020 00:31		0	0	0	0	0	0	0	0	0	0	0	0	0	0
930	2	3	12	2d 07:20:39.66000	0d 04:07:29.17000	0.00320037	0.0121811	0.00077607	3.2471	D	5	20/08/2020 00:31		0	0	0	0	0	0	0	0	0	0	0	0	0	0
931	2	3	12	2d 07:20:48.78000	0d 04:07:38.29000	0.00320234	0.0121874	0.00077592	3.237	D	5	20/08/2020 00:32		0	0	0	0	0	0	0	0	0	0	0	0	0	0
932	2	3	12	2d 07:20:56.96000	0d 04:07:46.47000	0.0032041	0.0121931	0.000776	3.227	D	5	20/08/2020 00:32		0	0	0	0	0	0	0	0	0	0	0	0	0	0
933	2	3	12	2d 07:21:06.34000	0d 04:07:55.85000	0.00320612	0.0121997	0.00077592	3.2169	D	5	20/08/2020 00:32		0	0	0	0	0	0	0	0	0	0	0	0	0	0
934	2	3	12	2d 07:21:14.80000	0d 04:08:04.31000	0.00320794	0.0122055	0.00077584	3.2068	D	5	20/08/2020 00:32		0	0	0	0	0	0	0	0	0	0	0	0	0	0
935	2	3	12	2d 07:21:23.95000	0d 04:08:13.46000	0.00320992	0.0122118	0.000776	3.1968	D	5	20/08/2020 00:32		0	0	0	0	0	0	0	0	0	0	0	0	0	0
936	2	3	12	2d 07:21:32.77000	0d 04:08:22.28000	0.00321182	0.0122179	0.00077607	3.1867	D	5	20/08/2020 00:32		0	0	0	0	0	0	0	0	0	0	0	0	0	0
937	2	3	12	2d 07:21:41.53000	0d 04:08:31.04000	0.00321371	0.0122239	0.00077592	3.1765	D	5	20/08/2020 00:33		0	0	0	0	0	0	0	0	0	0	0	0	0	0
938	2	3	12	2d 07:21:50.47000	0d 04:08:39.98000	0.00321563	0.01223	0.00077592	3.1661	D	5	20/08/2020 00:33		0	0	0	0	0	0	0	0	0	0	0	0	0	0
939	2	3	12	2d 07:21:59.75000	0d 04:08:49.26000	0.00321763	0.0122363	0.00077592	3.1557	D	5	20/08/2020 00:33		0	0	0	0	0	0	0	0	0	0	0	0	0	0
940	2	3	12	2d 07:22:07.47000	0d 04:08:56.98000	0.0032193	0.0122416	0.00077584	3.1455	D	5	20/08/2020 00:33		0	0	0	0	0	0	0	0	0	0	0	0	0	0
941	2	3	12	2d 07:22:15.08000	0d 04:09:04.59000	0.00322094	0.0122467	0.00077592	3.1354	D	5	20/08/2020 00:33		0	0	0	0	0	0	0	0	0	0	0	0	0	0
942	2	3	12	2d 07:22:22.10000	0d 04:09:11.61000	0.00322245	0.0122515	0.000776	3.1254	D	5	20/08/2020 00:33		0	0	0	0	0	0	0	0	0	0	0	0	0	0
943	2	3	12	2d 07:22:28.66000	0d 04:09:18.17000	0.00322386	0.0122559	0.00077607	3.1153	D	5	20/08/2020 00:33		0	0	0	0	0	0	0	0	0	0	0	0	0	0
944	2	3	12	2d 07:22:35.13000	0d 04:09:24.64000	0.00322526	0.0122602	0.000776	3.1051	D	5	20/08/2020 00:33		0	0	0	0	0	0	0	0	0	0	0	0	0	0
945	2	3	12	2d 07:22:41.43000	0d 04:09:30.94000	0.00322662	0.0122644	0.00077569	3.0948	D	5	20/08/2020 00:34		0	0	0	0	0	0	0	0	0	0	0	0	0	0
946	2	3	12	2d 07:22:47.04000	0d 04:09:36.55000	0.00322783	0.0122682	0.000776	3.0845	D	5	20/08/2020 00:34		0	0	0	0	0	0	0	0	0	0	0	0	0	0
947	2	3	12	2d 07:22:52.79000	0d 04:09:42.30000	0.00322906	0.012272	0.00077584	3.0741	D	5	20/08/2020 00:34		0	0	0	0	0	0	0	0	0	0	0	0	0	0
948	2	3	12	2d 07:22:58.54000	0d 04:09:48.05000	0.0032303	0.0122758	0.00077569	3.0639	D	5	20/08/2020 00:34		0	0	0	0	0	0	0	0	0	0	0	0	0	0
949	2	3	12	2d 07:23:04.07000	0d 04:09:53.58000	0.0032315	0.0122794	0.00077584	3.0535	D	5	20/08/2020 00:34		0	0	0	0	0	0	0	0	0	0	0	0	0	0
950	2	3	12	2d 07:23:09.21000	0d 04:09:58.72000	0.0032326	0.0122828	0.00077592	3.0433	D	5	20/08/2020 00:34		0	0	0	0	0	0	0	0	0	0	0	0	0	0
951	2	3	12	2d 07:23:14.29000	0d 04:10:03.80000	0.0032337	0.0122861	0.000776	3.033	D	5	20/08/2020 00:34		0	0	0	0	0	0	0	0	0	0	0	0	0	0
952	2	3	12	2d 07:23:19.34000	0d 04:10:08.85000	0.00323479	0.0122894	0.000776	3.0228	D	5	20/08/2020 00:34		0	0	0	0	0	0	0	0	0	0	0	0	0	0
953	2	3	12	2d 07:23:24.33000	0d 04:10:13.84000	0.00323586	0.0122927	0.00077584	3.0127	D	5	20/08/2020 00:34		0	0	0	0	0	0	0	0	0	0	0	0	0	0
954	2	3	12	2d 07:23:29.06000	0d 04:10:18.57000	0.00323688	0.0122957	0.00077584	3.0027	D	5	20/08/2020 00:34		0	0	0	0	0	0	0	0	0	0	0	0	0	0
955	2	3	12	2d 07:23:33.71000	0d 04:10:23.22000	0.00323788	0.0122987	0.00077592	2.9924	D	5	20/08/2020 00:34		0	0	0	0	0	0	0	0	0	0	0	0	0	0
956	2	3	12	2d 07:23:38.21000	0d 04:10:27.72000	0.00323885	0.0123016	0.00077592	2.9822	D	5	20/08/2020 00:34		0	0	0	0	0	0	0	0	0	0	0	0	0	0
957	2	3	12	2d 07:23:42.83000	0d 04:10:32.34000	0.00323985	0.0123046	0.00077577	2.972	D	5	20/08/2020 00:35		0	0	0	0	0	0	0	0	0	0	0	0	0	0
958	2	3	12	2d 07:23:47.41000	0d 04:10:36.92000	0.00324084	0.0123075	0.00077584	2.9618	D	5	20/08/2020 00:35		0	0	0	0	0	0	0	0	0	0	0	0	0	0
959	2	3	12	2d 07:23:51.79000	0d 04:10:41.30000	0.00324178	0.0123103	0.000776	2.9517	D	5	20/08/2020 00:35		0	0	0	0	0	0	0	0	0	0	0	0	0	0
960	2	3	12	2d 07:23:56.04000	0d 04:10:45.55000	0.0032427	0.012313	0.00077577	2.9415	D	5	20/08/2020 00:35		0	0	0	0	0	0	0	0	0	0	0	0	0	0
961	2	3	12	2d 07:24:00.32000	0d 04:10:49.83000	0.00324362	0.0123157	0.000776	2.9313	D	5	20/08/2020 00:35		0	0	0	0	0	0	0	0	0	0	0	0	0	0
962	2	3	12	2d 07:24:04.59000	0d 04:10:54.10000	0.00324454	0.0123184	0.00077592	2.9209	D	5	20/08/2020 00:35		0	0	0	0	0	0	0	0	0	0	0	0	0	0
963	2	3	12	2d 07:24:08.80000	0d 04:10:58.31000	0.00324545	0.0123211	0.00077592	2.9107	D	5	20/08/2020 00:35		0	0	0	0	0	0	0	0	0	0	0	0	0	0
964	2	3	12	2d 07:24:12.77000	0d 04:11:02.28000	0.0032463	0.0123235	0.00077569	2.9004	D	5	20/08/2020 00:35		0	0	0	0	0	0	0	0	0	0	0	0	0	0
965	2	3	12	2d 07:24:16.75000	0d 04:11:06.26000	0.00324716	0.012326	0.00077577	2.8901	D	5	20/08/2020 00:35		0	0	0	0	0	0	0	0	0	0	0	0	0	0
966	2	3	12	2d 07:24:20.52000	0d 04:11:10.03000	0.00324797	0.0123284	0.00077592	2.8798	D	5	20/08/2020 00:35		0	0	0	0	0	0	0	0	0	0	0	0	0	0
967	2	3	12	2d 07:24:24.13000	0d 04:11:13.64000	0.00324875	0.0123306	0.00077592	2.8698	D	5	20/08/2020 00:35		0	0	0	0	0	0	0	0	0	0	0	0	0	0
968	2	3	12	2d 07:24:27.74000	0d 04:11:17.25000	0.00324953	0.0123328	0.00077569	2.8595	D	5	20/08/2020 00:35		0	0	0	0	0	0	0	0	0	0	0	0	0	0
969	2	3	12	2d 07:24:31.35000	0d 04:11:20.86000	0.00325031	0.0123351	0.00077592	2.8493	D	5	20/08/2020 00:35		0	0	0	0	0	0	0	0	0	0	0	0	0	0
970	2	3	12	2d 07:24:34.93000	0d 04:11:24.44000	0.00325108	0.0123373	0.000776	2.8392	D	5	20/08/2020 00:35		0	0	0	0	0	0	0	0	0	0	0	0	0	0
971	2	3	12	2d 07:24:38.34000	0d 04:11:27.85000	0.00325181	0.0123393	0.00077584	2.829	D	5	20/08/2020 00:35		0	0	0	0	0	0	0	0	0	0	0	0	0	0
972	2	3	12	2d 07:24:41.70000	0d 04:11:31.21000	0.00325254	0.0123414	0.00077569	2.819	D	5	20/08/2020 00:36		0	0	0	0	0	0	0	0	0	0	0	0	0	0
973	2	3	12	2d 07:24:44.98000	0d 04:11:34.49000	0.00325324	0.0123434	0.000776	2.8087	D	5	20/08/2020 00:36		0	0	0	0	0	0	0	0	0	0	0	0	0	0
974	2	3	12	2d 07:24:48.27000	0d 04:11:37.78000	0.00325395	0.0123454	0.00077577	2.7985	D	5	20/08/2020 00:36		0	0	0	0	0	0	0	0	0	0	0	0	0	0
975	2	3	12	2d 07:24:51.51000	0d 04:11:41.02000	0.00325465	0.0123473	0.00077584	2.7883	D	5	20/08/2020 00:36		0	0	0	0	0	0	0	0	0	0	0	0	0	0
976	2	3	12	2d 07:24:54.78000	0d 04:11:44.29000	0.00325536	0.0123493	0.00077584	2.7779	D	5	20/08/2020 00:36		0	0	0	0	0	0	0	0	0	0	0	0	0	0
977	2	3	12	2d 07:24:58.01000	0d 04:11:47.52000	0.00325605	0.0123512	0.00077607	2.7677	D	5	20/08/2020 00:36		0	0	0	0	0	0	0	0	0	0	0	0	0	0
978	2	3	12	2d 07:25:01.09000	0d 04:11:50.60000	0.00325672	0.012353	0.00077577	2.7575	D	5	20/08/2020 00:36		0	0	0	0	0	0	0	0	0	0	0	0	0	0
979	2	3	12	2d 07:25:04.23000	0d 04:11:53.74000	0.00325739	0.0123549	0.000776	2.7472	D	5	20/08/2020 00:36		0	0	0	0	0	0	0	0	0	0	0	0	0	0
980	2	3	12	2d 07:25:07.22000	0d 04:11:56.73000	0.00325804	0.0123567	0.00077615	2.7369	D	5	20/08/2020 00:36		0	0	0	0	0	0	0	0	0	0	0	0	0	0
981	2	3	12	2d 07:25:10.27000	0d 04:11:59.78000	0.00325869	0.0123585	0.00077607	2.7266	D	5	20/08/2020 00:36		0	0	0	0	0	0	0	0	0	0	0	0	0	0
982	2	3	12	2d 07:25:13.27000	0d 04:12:02.78000	0.00325934	0.0123602	0.00077592	2.7163	D	5	20/08/2020 00:36		0	0	0	0	0	0	0	0	0	0	0	0	0	0
983	2	3	12	2d 07:25:16.27000	0d 04:12:05.78000	0.00325999	0.012362	0.00077577	2.7059	D	5	20/08/2020 00:36		0	0	0	0	0	0	0	0	0	0	0	0	0	0
984	2	3	12	2d 07:25:19.17000	0d 04:12:08.68000	0.00326061	0.0123637	0.00077592	2.6957	D	5	20/08/2020 00:36		0	0	0	0	0	0	0	0	0	0	0	0	0	0
985	2	3	12	2d 07:25:21.96000	0d 04:12:11.47000	0.00326121	0.0123653	0.00077592	2.6853	D	5	20/08/2020 00:36		0	0	0	0	0	0	0	0	0	0	0	0	0	0
986	2	3	12	2d 07:25:24.77000	0d 04:12:14.28000	0.00326182	0.0123669	0.00077592	2.6749	D	5	20/08/2020 00:36		0	0	0	0	0	0	0	0	0	0	0	0	0	0
987	2	3	12	2d 07:25:27.57000	0d 04:12:17.08000	0.00326242	0.0123685	0.00077592	2.6645	D	5	20/08/2020 00:36		0	0	0	0	0	0	0	0	0	0	0	0	0	0
988	2	3	12	2d 07:25:30.36000	0d 04:12:19.87000	0.00326302	0.0123701	0.00077607	2.6542	D	5	20/08/2020 00:36		0	0	0	0	0	0	0	0	0	0	0	0	0	0
989	2	3	12	2d 07:25:33.15000	0d 04:12:22.66000	0.00326363	0.0123717	0.000776	2.6438	D	5	20/08/2020 00:36		0	0	0	0	0	0	0	0	0	0	0	0	0	0
990	2	3	12	2d 07:25:35.84000	0d 04:12:25.35000	0.00326421	0.0123732	0.00077584	2.6334	D	5	20/08/2020 00:36		0	0	0	0	0	0	0	0	0	0	0	0	0	0
991	2	3	12	2d 07:25:38.38000	0d 04:12:27.89000	0.00326475	0.0123747	0.000776	2.623	D	5	20/08/2020 00:36		0	0	0	0	0	0	0	0	0	0	0	0	0	0
992	2	3	12	2d 07:25:41.43000	0d 04:12:30.94000	0.00326541	0.0123764	0.00077569	2.6126	D	5	20/08/2020 00:37		0	0	0	0	0	0	0	0	0	0	0	0	0	0
993	2	3	12	2d 07:25:44.02000	0d 04:12:33.53000	0.00326597	0.0123779	0.00077584	2.6021	D	5	20/08/2020 00:37		0	0	0	0	0	0	0	0	0	0	0	0	0	0
994	2	3	12	2d 07:25:46.57000	0d 04:12:36.08000	0.00326652	0.0123793	0.00077584	2.5919	D	5	20/08/2020 00:37		0	0	0	0	0	0	0	0	0	0	0	0	0	0
995	2	3	12	2d 07:25:49.12000	0d 04:12:38.63000	0.00326707	0.0123807	0.00077577	2.5815	D	5	20/08/2020 00:37		0	0	0	0	0	0	0	0	0	0	0	0	0	0
996	2	3	12	2d 07:25:51.60000	0d 04:12:41.11000	0.0032676	0.0123821	0.00077592	2.5711	D	5	20/08/2020 00:37		0	0	0	0	0	0	0	0	0	0	0	0	0	0
997	2	3	12	2d 07:25:54.18000	0d 04:12:43.69000	0.00326816	0.0123835	0.00077577	2.5608	D	5	20/08/2020 00:37		0	0	0	0	0	0	0	0	0	0	0	0	0	0
998	2	3	12	2d 07:25:56.59000	0d 04:12:46.10000	0.00326868	0.0123848	0.00077592	2.5504	D	5	20/08/2020 00:37		0	0	0	0	0	0	0	0	0	0	0	0	0	0
999	2	3	12	2d 07:25:59.06000	0d 04:12:48.57000	0.00326921	0.0123862	0.00077607	2.54	D	5	20/08/2020 00:37		0	0	0	0	0	0	0	0	0	0	0	0	0	0
1000	2	3	12	2d 07:26:01.47000	0d 04:12:50.98000	0.00326973	0.0123875	0.00077584	2.5296	D	5	20/08/2020 00:37		0	0	0	0	0	0	0	0	0	0	0	0	0	0
1001	2	3	12	2d 07:26:03.97000	0d 04:12:53.48000	0.00327027	0.0123889	0.00077615	2.5193	D	5	20/08/2020 00:37		0	0	0	0	0	0	0	0	0	0	0	0	0	0
1002	2	3	12	2d 07:26:06.40000	0d 04:12:55.91000	0.00327079	0.0123902	0.00077592	2.5089	D	5	20/08/2020 00:37		0	0	0	0	0	0	0	0	0	0	0	0	0	0
1003	2	3	12	2d 07:26:08.45000	0d 04:12:57.96000	0.00327123	0.0123913	0.00077577	2.5	D	133	20/08/2020 00:37		0	0	0	0	0	0	0	0	0	0	0	0	0	0
1004	2	3	13	2d 07:26:08.46000	0d 00:00:00.01000	0	0	0	2.535	R	0	20/08/2020 00:37		0	0	0	0	0	0	0	0	0	0	0	0	0	0
1005	2	3	13	2d 07:26:10.46000	0d 00:00:02.01000	0	0	0	2.7767	R	1	20/08/2020 00:37		0	0	0	0	0	0	0	0	0	0	0	0	0	0
1006	2	3	13	2d 07:26:12.46000	0d 00:00:04.01000	0	0	0	2.893	R	1	20/08/2020 00:37		0	0	0	0	0	0	0	0	0	0	0	0	0	0
1007	2	3	13	2d 07:26:14.46000	0d 00:00:06.01000	0	0	0	2.9819	R	1	20/08/2020 00:37		0	0	0	0	0	0	0	0	0	0	0	0	0	0
1008	2	3	13	2d 07:26:16.46000	0d 00:00:08.01000	0	0	0	3.0552	R	1	20/08/2020 00:37		0	0	0	0	0	0	0	0	0	0	0	0	0	0
1009	2	3	13	2d 07:26:18.45000	0d 00:00:10.00000	0	0	0	3.117	R	129	20/08/2020 00:37		0	0	0	0	0	0	0	0	0	0	0	0	0	0
1010	3	4	9	2d 07:26:18.49000	0d 00:00:00.04000	0.00000001	0.00000003	0.00077638	3.18	C	0	20/08/2020 00:37		0	0	0	0	0	0	0	0	0	0	0	0	0	0
1011	3	4	9	2d 07:26:18.65000	0d 00:00:00.20000	0.00000004	0.00000014	0.00077592	3.2128	C	5	20/08/2020 00:37		0	0	0	0	0	0	0	0	0	0	0	0	0	0
1012	3	4	9	2d 07:26:18.80000	0d 00:00:00.35000	0.00000007	0.00000024	0.00077592	3.2351	C	5	20/08/2020 00:37		0	0	0	0	0	0	0	0	0	0	0	0	0	0
1013	3	4	9	2d 07:26:18.96000	0d 00:00:00.51000	0.00000011	0.00000035	0.00077592	3.2546	C	5	20/08/2020 00:37		0	0	0	0	0	0	0	0	0	0	0	0	0	0
1014	3	4	9	2d 07:26:19.14000	0d 00:00:00.69000	0.00000015	0.00000048	0.00077584	3.2738	C	5	20/08/2020 00:37		0	0	0	0	0	0	0	0	0	0	0	0	0	0
1015	3	4	9	2d 07:26:19.33000	0d 00:00:00.88000	0.00000019	0.00000061	0.00077592	3.2918	C	5	20/08/2020 00:37		0	0	0	0	0	0	0	0	0	0	0	0	0	0
1016	3	4	9	2d 07:26:19.53000	0d 00:00:01.08000	0.00000023	0.00000076	0.00077569	3.3092	C	5	20/08/2020 00:37		0	0	0	0	0	0	0	0	0	0	0	0	0	0
1017	3	4	9	2d 07:26:19.74000	0d 00:00:01.29000	0.00000028	0.00000091	0.000776	3.3265	C	5	20/08/2020 00:37		0	0	0	0	0	0	0	0	0	0	0	0	0	0
1018	3	4	9	2d 07:26:19.95000	0d 00:00:01.50000	0.00000032	0.00000106	0.00077592	3.3425	C	5	20/08/2020 00:37		0	0	0	0	0	0	0	0	0	0	0	0	0	0
1019	3	4	9	2d 07:26:20.17000	0d 00:00:01.72000	0.00000037	0.00000122	0.00077592	3.3585	C	5	20/08/2020 00:37		0	0	0	0	0	0	0	0	0	0	0	0	0	0
1020	3	4	9	2d 07:26:20.40000	0d 00:00:01.95000	0.00000042	0.00000138	0.00077592	3.3742	C	5	20/08/2020 00:37		0	0	0	0	0	0	0	0	0	0	0	0	0	0
1021	3	4	9	2d 07:26:20.63000	0d 00:00:02.18000	0.00000047	0.00000155	0.00077577	3.3893	C	5	20/08/2020 00:37		0	0	0	0	0	0	0	0	0	0	0	0	0	0
1022	3	4	9	2d 07:26:20.88000	0d 00:00:02.43000	0.00000052	0.00000173	0.000776	3.4047	C	5	20/08/2020 00:37		0	0	0	0	0	0	0	0	0	0	0	0	0	0
1023	3	4	9	2d 07:26:21.13000	0d 00:00:02.68000	0.00000058	0.00000192	0.00077638	3.4197	C	5	20/08/2020 00:37		0	0	0	0	0	0	0	0	0	0	0	0	0	0
1024	3	4	9	2d 07:26:21.40000	0d 00:00:02.95000	0.00000064	0.00000212	0.00077592	3.4347	C	5	20/08/2020 00:37		0	0	0	0	0	0	0	0	0	0	0	0	0	0
1025	3	4	9	2d 07:26:21.68000	0d 00:00:03.23000	0.0000007	0.00000233	0.00077584	3.4493	C	5	20/08/2020 00:37		0	0	0	0	0	0	0	0	0	0	0	0	0	0
1026	3	4	9	2d 07:26:21.96000	0d 00:00:03.51000	0.00000076	0.00000253	0.000776	3.4633	C	5	20/08/2020 00:37		0	0	0	0	0	0	0	0	0	0	0	0	0	0
1027	3	4	9	2d 07:26:22.25000	0d 00:00:03.80000	0.00000082	0.00000275	0.00077569	3.4771	C	5	20/08/2020 00:37		0	0	0	0	0	0	0	0	0	0	0	0	0	0
1028	3	4	9	2d 07:26:22.56000	0d 00:00:04.11000	0.00000089	0.00000298	0.00077577	3.4907	C	5	20/08/2020 00:37		0	0	0	0	0	0	0	0	0	0	0	0	0	0
1029	3	4	9	2d 07:26:22.88000	0d 00:00:04.43000	0.00000095	0.00000322	0.00077569	3.5039	C	5	20/08/2020 00:37		0	0	0	0	0	0	0	0	0	0	0	0	0	0
1030	3	4	9	2d 07:26:23.22000	0d 00:00:04.77000	0.00000103	0.00000348	0.000776	3.5171	C	5	20/08/2020 00:37		0	0	0	0	0	0	0	0	0	0	0	0	0	0
1031	3	4	9	2d 07:26:23.58000	0d 00:00:05.13000	0.00000111	0.00000376	0.00077592	3.5299	C	5	20/08/2020 00:37		0	0	0	0	0	0	0	0	0	0	0	0	0	0
1032	3	4	9	2d 07:26:23.96000	0d 00:00:05.51000	0.00000119	0.00000405	0.000776	3.5424	C	5	20/08/2020 00:37		0	0	0	0	0	0	0	0	0	0	0	0	0	0
1033	3	4	9	2d 07:26:24.38000	0d 00:00:05.93000	0.00000128	0.00000437	0.00077607	3.5546	C	5	20/08/2020 00:37		0	0	0	0	0	0	0	0	0	0	0	0	0	0
1034	3	4	9	2d 07:26:24.84000	0d 00:00:06.39000	0.00000138	0.00000472	0.000776	3.5665	C	5	20/08/2020 00:37		0	0	0	0	0	0	0	0	0	0	0	0	0	0
1035	3	4	9	2d 07:26:25.36000	0d 00:00:06.91000	0.00000149	0.00000512	0.00077584	3.5782	C	5	20/08/2020 00:37		0	0	0	0	0	0	0	0	0	0	0	0	0	0
1036	3	4	9	2d 07:26:25.97000	0d 00:00:07.52000	0.00000162	0.00000559	0.00077577	3.5897	C	5	20/08/2020 00:37		0	0	0	0	0	0	0	0	0	0	0	0	0	0
1037	3	4	9	2d 07:26:26.72000	0d 00:00:08.27000	0.00000178	0.00000617	0.00077569	3.601	C	5	20/08/2020 00:37		0	0	0	0	0	0	0	0	0	0	0	0	0	0
1038	3	4	9	2d 07:26:27.65000	0d 00:00:09.20000	0.00000198	0.0000069	0.00077592	3.6121	C	5	20/08/2020 00:37		0	0	0	0	0	0	0	0	0	0	0	0	0	0
1039	3	4	9	2d 07:26:28.87000	0d 00:00:10.42000	0.00000225	0.00000785	0.00077592	3.6228	C	5	20/08/2020 00:37		0	0	0	0	0	0	0	0	0	0	0	0	0	0
1040	3	4	9	2d 07:26:30.64000	0d 00:00:12.19000	0.00000263	0.00000923	0.00077584	3.6332	C	5	20/08/2020 00:37		0	0	0	0	0	0	0	0	0	0	0	0	0	0
1041	3	4	9	2d 07:26:33.30000	0d 00:00:14.85000	0.0000032	0.00001132	0.00077569	3.6432	C	5	20/08/2020 00:37		0	0	0	0	0	0	0	0	0	0	0	0	0	0
1042	3	4	9	2d 07:26:38.11000	0d 00:00:19.66000	0.00000424	0.0000151	0.00077592	3.6538	C	5	20/08/2020 00:37		0	0	0	0	0	0	0	0	0	0	0	0	0	0
1043	3	4	9	2d 07:26:48.13000	0d 00:00:29.68000	0.0000064	0.000023	0.00077577	3.6638	C	5	20/08/2020 00:38		0	0	0	0	0	0	0	0	0	0	0	0	0	0
1044	3	4	9	2d 07:27:13.66000	0d 00:00:55.21000	0.0000119	0.0000432	0.00077584	3.6739	C	5	20/08/2020 00:38		0	0	0	0	0	0	0	0	0	0	0	0	0	0
1045	3	4	9	2d 07:32:13.66000	0d 00:05:55.21000	0.00007656	0.00028116	0.00077607	3.6811	C	1	20/08/2020 00:43		0	0	0	0	0	0	0	0	0	0	0	0	0	0
1046	3	4	9	2d 07:37:13.66000	0d 00:10:55.21000	0.00014121	0.00051923	0.00077607	3.6834	C	1	20/08/2020 00:48		0	0	0	0	0	0	0	0	0	0	0	0	0	0
1047	3	4	9	2d 07:42:13.66000	0d 00:15:55.21000	0.00020587	0.00075749	0.00077592	3.6864	C	1	20/08/2020 00:53		0	0	0	0	0	0	0	0	0	0	0	0	0	0
1048	3	4	9	2d 07:47:13.66000	0d 00:20:55.21000	0.00027053	0.00099597	0.00077592	3.6901	C	1	20/08/2020 00:58		0	0	0	0	0	0	0	0	0	0	0	0	0	0
1049	3	4	9	2d 07:52:13.66000	0d 00:25:55.21000	0.00033519	0.00123469	0.00077592	3.6936	C	1	20/08/2020 01:03		0	0	0	0	0	0	0	0	0	0	0	0	0	0
1050	3	4	9	2d 07:57:13.66000	0d 00:30:55.21000	0.00039984	0.00147364	0.000776	3.6976	C	1	20/08/2020 01:08		0	0	0	0	0	0	0	0	0	0	0	0	0	0
1051	3	4	9	2d 08:02:13.66000	0d 00:35:55.21000	0.0004645	0.00171286	0.00077592	3.7017	C	1	20/08/2020 01:13		0	0	0	0	0	0	0	0	0	0	0	0	0	0
1052	3	4	9	2d 08:07:13.66000	0d 00:40:55.21000	0.00052916	0.00195235	0.00077584	3.7063	C	1	20/08/2020 01:18		0	0	0	0	0	0	0	0	0	0	0	0	0	0
1053	3	4	9	2d 08:12:13.66000	0d 00:45:55.21000	0.00059382	0.00219213	0.00077584	3.7108	C	1	20/08/2020 01:23		0	0	0	0	0	0	0	0	0	0	0	0	0	0
1054	3	4	9	2d 08:17:13.66000	0d 00:50:55.21000	0.00065847	0.00243221	0.00077584	3.7156	C	1	20/08/2020 01:28		0	0	0	0	0	0	0	0	0	0	0	0	0	0
1055	3	4	9	2d 08:22:13.66000	0d 00:55:55.21000	0.00072313	0.00267262	0.00077584	3.7208	C	1	20/08/2020 01:33		0	0	0	0	0	0	0	0	0	0	0	0	0	0
1056	3	4	9	2d 08:27:13.66000	0d 01:00:55.21000	0.00078779	0.00291336	0.000776	3.7259	C	1	20/08/2020 01:38		0	0	0	0	0	0	0	0	0	0	0	0	0	0
1057	3	4	9	2d 08:32:13.66000	0d 01:05:55.21000	0.00085245	0.00315444	0.00077584	3.7313	C	1	20/08/2020 01:43		0	0	0	0	0	0	0	0	0	0	0	0	0	0
1058	3	4	9	2d 08:37:13.66000	0d 01:10:55.21000	0.00091711	0.00339586	0.00077592	3.7362	C	1	20/08/2020 01:48		0	0	0	0	0	0	0	0	0	0	0	0	0	0
1059	3	4	9	2d 08:42:13.66000	0d 01:15:55.21000	0.00098176	0.00363762	0.00077577	3.7418	C	1	20/08/2020 01:53		0	0	0	0	0	0	0	0	0	0	0	0	0	0
1060	3	4	9	2d 08:47:13.66000	0d 01:20:55.21000	0.00104642	0.00387972	0.00077592	3.7469	C	1	20/08/2020 01:58		0	0	0	0	0	0	0	0	0	0	0	0	0	0
1061	3	4	9	2d 08:52:13.66000	0d 01:25:55.21000	0.00111108	0.00412215	0.00077577	3.7519	C	1	20/08/2020 02:03		0	0	0	0	0	0	0	0	0	0	0	0	0	0
1062	3	4	9	2d 08:57:13.66000	0d 01:30:55.21000	0.00117574	0.00436491	0.00077584	3.7569	C	1	20/08/2020 02:08		0	0	0	0	0	0	0	0	0	0	0	0	0	0
1063	3	4	9	2d 09:02:13.66000	0d 01:35:55.21000	0.00124039	0.004608	0.00077607	3.7624	C	1	20/08/2020 02:13		0	0	0	0	0	0	0	0	0	0	0	0	0	0
1064	3	4	9	2d 09:07:13.66000	0d 01:40:55.21000	0.00130505	0.00485143	0.00077584	3.7676	C	1	20/08/2020 02:18		0	0	0	0	0	0	0	0	0	0	0	0	0	0
1065	3	4	9	2d 09:12:13.66000	0d 01:45:55.21000	0.00136971	0.00509521	0.00077623	3.7731	C	1	20/08/2020 02:23		0	0	0	0	0	0	0	0	0	0	0	0	0	0
1066	3	4	9	2d 09:17:13.66000	0d 01:50:55.21000	0.00143437	0.00533935	0.00077592	3.7787	C	1	20/08/2020 02:28		0	0	0	0	0	0	0	0	0	0	0	0	0	0
1067	3	4	9	2d 09:22:13.66000	0d 01:55:55.21000	0.00149902	0.00558387	0.00077592	3.7848	C	1	20/08/2020 02:33		0	0	0	0	0	0	0	0	0	0	0	0	0	0
1068	3	4	9	2d 09:27:13.66000	0d 02:00:55.21000	0.00156368	0.00582879	0.00077584	3.7911	C	1	20/08/2020 02:38		0	0	0	0	0	0	0	0	0	0	0	0	0	0
1069	3	4	9	2d 09:32:13.66000	0d 02:05:55.21000	0.00162834	0.00607415	0.00077592	3.7981	C	1	20/08/2020 02:43		0	0	0	0	0	0	0	0	0	0	0	0	0	0
1070	3	4	9	2d 09:37:13.66000	0d 02:10:55.21000	0.001693	0.00631998	0.00077584	3.8058	C	1	20/08/2020 02:48		0	0	0	0	0	0	0	0	0	0	0	0	0	0
1071	3	4	9	2d 09:42:13.66000	0d 02:15:55.21000	0.00175765	0.00656633	0.00077577	3.8143	C	1	20/08/2020 02:53		0	0	0	0	0	0	0	0	0	0	0	0	0	0
1072	3	4	9	2d 09:47:13.66000	0d 02:20:55.21000	0.00182231	0.00681325	0.00077623	3.8236	C	1	20/08/2020 02:58		0	0	0	0	0	0	0	0	0	0	0	0	0	0
1073	3	4	9	2d 09:52:09.21000	0d 02:25:50.76000	0.00188601	0.00705711	0.00077607	3.8337	C	5	20/08/2020 03:03		0	0	0	0	0	0	0	0	0	0	0	0	0	0
1074	3	4	9	2d 09:56:40.54000	0d 02:30:22.09000	0.00194449	0.00728158	0.00077592	3.8437	C	5	20/08/2020 03:08		0	0	0	0	0	0	0	0	0	0	0	0	0	0
1075	3	4	9	2d 10:00:50.52000	0d 02:34:32.07000	0.00199837	0.00748893	0.00077592	3.8538	C	5	20/08/2020 03:12		0	0	0	0	0	0	0	0	0	0	0	0	0	0
1076	3	4	9	2d 10:04:48.53000	0d 02:38:30.08000	0.00204966	0.00768687	0.00077592	3.8639	C	5	20/08/2020 03:16		0	0	0	0	0	0	0	0	0	0	0	0	0	0
1077	3	4	9	2d 10:08:30.30000	0d 02:42:11.85000	0.00209746	0.0078718	0.00077584	3.874	C	5	20/08/2020 03:19		0	0	0	0	0	0	0	0	0	0	0	0	0	0
1078	3	4	9	2d 10:11:58.58000	0d 02:45:40.13000	0.00214235	0.00804592	0.00077592	3.884	C	5	20/08/2020 03:23		0	0	0	0	0	0	0	0	0	0	0	0	0	0
1079	3	4	9	2d 10:15:20.52000	0d 02:49:02.07000	0.00218587	0.00821518	0.000776	3.8943	C	5	20/08/2020 03:26		0	0	0	0	0	0	0	0	0	0	0	0	0	0
1080	3	4	9	2d 10:18:37.17000	0d 02:52:18.72000	0.00222826	0.00838044	0.00077592	3.9043	C	5	20/08/2020 03:29		0	0	0	0	0	0	0	0	0	0	0	0	0	0
1081	3	4	9	2d 10:21:46.43000	0d 02:55:27.98000	0.00226905	0.0085399	0.00077592	3.9144	C	5	20/08/2020 03:33		0	0	0	0	0	0	0	0	0	0	0	0	0	0
1082	3	4	9	2d 10:24:49.59000	0d 02:58:31.14000	0.00230852	0.00869462	0.00077584	3.9245	C	5	20/08/2020 03:36		0	0	0	0	0	0	0	0	0	0	0	0	0	0
1083	3	4	9	2d 10:27:52.23000	0d 03:01:33.78000	0.00234788	0.00884929	0.000776	3.9345	C	5	20/08/2020 03:39		0	0	0	0	0	0	0	0	0	0	0	0	0	0
1084	3	4	9	2d 10:30:53.50000	0d 03:04:35.05000	0.00238695	0.0090032	0.00077569	3.9446	C	5	20/08/2020 03:42		0	0	0	0	0	0	0	0	0	0	0	0	0	0
1085	3	4	9	2d 10:33:47.62000	0d 03:07:29.17000	0.00242448	0.00915142	0.00077592	3.9547	C	5	20/08/2020 03:45		0	0	0	0	0	0	0	0	0	0	0	0	0	0
1086	3	4	9	2d 10:36:41.27000	0d 03:10:22.82000	0.00246191	0.00929962	0.00077584	3.9648	C	5	20/08/2020 03:48		0	0	0	0	0	0	0	0	0	0	0	0	0	0
1087	3	4	9	2d 10:39:35.24000	0d 03:13:16.79000	0.0024994	0.00944846	0.00077577	3.975	C	5	20/08/2020 03:50		0	0	0	0	0	0	0	0	0	0	0	0	0	0
1088	3	4	9	2d 10:42:27.40000	0d 03:16:08.95000	0.00253651	0.00959614	0.00077592	3.985	C	5	20/08/2020 03:53		0	0	0	0	0	0	0	0	0	0	0	0	0	0
1089	3	4	9	2d 10:45:16.74000	0d 03:18:58.29000	0.002573	0.00974176	0.00077554	3.9951	C	5	20/08/2020 03:56		0	0	0	0	0	0	0	0	0	0	0	0	0	0
1090	3	4	9	2d 10:48:05.42000	0d 03:21:46.97000	0.00260936	0.00988718	0.000776	4.0052	C	5	20/08/2020 03:59		0	0	0	0	0	0	0	0	0	0	0	0	0	0
1091	3	4	9	2d 10:50:54.03000	0d 03:24:35.58000	0.0026457	0.0100329	0.00077584	4.0153	C	5	20/08/2020 04:02		0	0	0	0	0	0	0	0	0	0	0	0	0	0
1092	3	4	9	2d 10:53:39.64000	0d 03:27:21.19000	0.00268139	0.0101764	0.00077592	4.0253	C	5	20/08/2020 04:05		0	0	0	0	0	0	0	0	0	0	0	0	0	0
1093	3	4	9	2d 10:56:23.34000	0d 03:30:04.89000	0.00271667	0.0103186	0.00077592	4.0354	C	5	20/08/2020 04:07		0	0	0	0	0	0	0	0	0	0	0	0	0	0
1094	3	4	9	2d 10:59:04.91000	0d 03:32:46.46000	0.00275149	0.0104593	0.00077577	4.0456	C	5	20/08/2020 04:10		0	0	0	0	0	0	0	0	0	0	0	0	0	0
1095	3	4	9	2d 11:01:46.66000	0d 03:35:28.21000	0.00278636	0.0106005	0.00077592	4.0557	C	5	20/08/2020 04:13		0	0	0	0	0	0	0	0	0	0	0	0	0	0
1096	3	4	9	2d 11:04:24.77000	0d 03:38:06.32000	0.00282043	0.0107389	0.00077577	4.0659	C	5	20/08/2020 04:15		0	0	0	0	0	0	0	0	0	0	0	0	0	0
1097	3	4	9	2d 11:07:02.14000	0d 03:40:43.69000	0.00285435	0.010877	0.00077607	4.076	C	5	20/08/2020 04:18		0	0	0	0	0	0	0	0	0	0	0	0	0	0
1098	3	4	9	2d 11:09:34.36000	0d 03:43:15.91000	0.00288716	0.0110108	0.00077584	4.0861	C	5	20/08/2020 04:20		0	0	0	0	0	0	0	0	0	0	0	0	0	0
1099	3	4	9	2d 11:12:10.08000	0d 03:45:51.63000	0.00292072	0.0111481	0.00077584	4.0963	C	5	20/08/2020 04:23		0	0	0	0	0	0	0	0	0	0	0	0	0	0
1100	3	4	9	2d 11:14:42.56000	0d 03:48:24.11000	0.00295358	0.0112829	0.00077584	4.1064	C	5	20/08/2020 04:26		0	0	0	0	0	0	0	0	0	0	0	0	0	0
1101	3	4	9	2d 11:17:08.63000	0d 03:50:50.18000	0.00298506	0.0114124	0.000776	4.1164	C	5	20/08/2020 04:28		0	0	0	0	0	0	0	0	0	0	0	0	0	0
1102	3	4	9	2d 11:19:37.13000	0d 03:53:18.68000	0.00301707	0.0115443	0.00077592	4.1265	C	5	20/08/2020 04:30		0	0	0	0	0	0	0	0	0	0	0	0	0	0
1103	3	4	9	2d 11:22:01.26000	0d 03:55:42.81000	0.00304813	0.0116726	0.00077584	4.1366	C	5	20/08/2020 04:33		0	0	0	0	0	0	0	0	0	0	0	0	0	0
1104	3	4	9	2d 11:24:22.88000	0d 03:58:04.43000	0.00307866	0.011799	0.00077569	4.1466	C	5	20/08/2020 04:35		0	0	0	0	0	0	0	0	0	0	0	0	0	0
1105	3	4	9	2d 11:26:45.14000	0d 04:00:26.69000	0.00310932	0.0119263	0.00077592	4.1567	C	5	20/08/2020 04:38		0	0	0	0	0	0	0	0	0	0	0	0	0	0
1106	3	4	9	2d 11:29:05.63000	0d 04:02:47.18000	0.0031396	0.0120523	0.00077584	4.1668	C	5	20/08/2020 04:40		0	0	0	0	0	0	0	0	0	0	0	0	0	0
1107	3	4	9	2d 11:31:27.99000	0d 04:05:09.54000	0.00317028	0.0121803	0.00077592	4.1769	C	5	20/08/2020 04:42		0	0	0	0	0	0	0	0	0	0	0	0	0	0
1108	3	4	9	2d 11:33:45.76000	0d 04:07:27.31000	0.00319997	0.0123045	0.00077592	4.1869	C	5	20/08/2020 04:45		0	0	0	0	0	0	0	0	0	0	0	0	0	0
1109	3	4	9	2d 11:36:03.22000	0d 04:09:44.77000	0.0032296	0.0124287	0.000776	4.197	C	5	20/08/2020 04:47		0	0	0	0	0	0	0	0	0	0	0	0	0	0
1110	3	4	9	2d 11:36:42.57000	0d 04:10:24.12000	0.00323808	0.0124643	0.00077607	4.2	C	133	20/08/2020 04:48		0	0	0	0	0	0	0	0	0	0	0	0	0	0
1111	3	4	10	2d 11:36:42.58000	0d 00:00:00.01000	0.00323808	0.0124643	0.00082559	4.1997	C	0	20/08/2020 04:48		0	0	0	0	0	0	0	0	0	0	0	0	0	0
1112	3	4	10	2d 11:36:57.45000	0d 00:00:14.88000	0.0032413	0.0124778	0.00072557	4.2007	C	4	20/08/2020 04:48		0	0	0	0	0	0	0	0	0	0	0	0	0	0
1113	3	4	10	2d 11:37:10.67000	0d 00:00:28.10000	0.00324378	0.0124883	0.00062539	4.2007	C	4	20/08/2020 04:48		0	0	0	0	0	0	0	0	0	0	0	0	0	0
1114	3	4	10	2d 11:37:24.28000	0d 00:00:41.71000	0.00324596	0.0124974	0.00052537	4.2004	C	4	20/08/2020 04:48		0	0	0	0	0	0	0	0	0	0	0	0	0	0
1115	3	4	10	2d 11:37:47.20000	0d 00:01:04.63000	0.00324894	0.0125099	0.00042535	4.2	C	4	20/08/2020 04:49		0	0	0	0	0	0	0	0	0	0	0	0	0	0
1116	3	4	10	2d 11:38:23.60000	0d 00:01:41.03000	0.00325269	0.0125257	0.00032532	4.2	C	4	20/08/2020 04:49		0	0	0	0	0	0	0	0	0	0	0	0	0	0
1117	3	4	10	2d 11:39:16.57000	0d 00:02:34.00000	0.0032567	0.0125425	0.0002253	4.2004	C	4	20/08/2020 04:50		0	0	0	0	0	0	0	0	0	0	0	0	0	0
1118	3	4	10	2d 11:41:06.37000	0d 00:04:23.80000	0.00326184	0.0125641	0.0001252	4.2	C	4	20/08/2020 04:52		0	0	0	0	0	0	0	0	0	0	0	0	0	0
1119	3	4	10	2d 11:43:17.88000	0d 00:06:35.31000	0.00326546	0.0125793	0.00007759	4.2002	C	132	20/08/2020 04:54		0	0	0	0	0	0	0	0	0	0	0	0	0	0
1120	3	4	11	2d 11:43:17.89000	0d 00:00:00.01000	0	0	0	4.1996	R	0	20/08/2020 04:54		0	0	0	0	0	0	0	0	0	0	0	0	0	0
1121	3	4	11	2d 11:43:19.89000	0d 00:00:02.01000	0	0	0	4.1996	R	1	20/08/2020 04:54		0	0	0	0	0	0	0	0	0	0	0	0	0	0
1122	3	4	11	2d 11:43:21.89000	0d 00:00:04.01000	0	0	0	4.1994	R	1	20/08/2020 04:54		0	0	0	0	0	0	0	0	0	0	0	0	0	0
1123	3	4	11	2d 11:43:23.89000	0d 00:00:06.01000	0	0	0	4.1993	R	1	20/08/2020 04:54		0	0	0	0	0	0	0	0	0	0	0	0	0	0
1124	3	4	11	2d 11:43:25.89000	0d 00:00:08.01000	0	0	0	4.1994	R	1	20/08/2020 04:54		0	0	0	0	0	0	0	0	0	0	0	0	0	0
1125	3	4	11	2d 11:43:27.88000	0d 00:00:10.00000	0	0	0	4.199	R	129	20/08/2020 04:54		0	0	0	0	0	0	0	0	0	0	0	0	0	0
1126	3	4	12	2d 11:43:27.91000	0d 00:00:00.03000	0.00000001	0.00000002	0.00077821	4.1952	D	0	20/08/2020 04:54		0	0	0	0	0	0	0	0	0	0	0	0	0	0
1127	3	4	12	2d 11:44:18.80000	0d 00:00:50.92000	0.00001097	0.00004597	0.000776	4.1851	D	5	20/08/2020 04:55		0	0	0	0	0	0	0	0	0	0	0	0	0	0
1128	3	4	12	2d 11:46:06.97000	0d 00:02:39.09000	0.00003429	0.00014342	0.00077584	4.175	D	5	20/08/2020 04:57		0	0	0	0	0	0	0	0	0	0	0	0	0	0
1129	3	4	12	2d 11:48:06.39000	0d 00:04:38.51000	0.00006003	0.00025075	0.00077592	4.1649	D	5	20/08/2020 04:59		0	0	0	0	0	0	0	0	0	0	0	0	0	0
1130	3	4	12	2d 11:50:08.81000	0d 00:06:40.93000	0.00008641	0.00036051	0.000776	4.1549	D	5	20/08/2020 05:01		0	0	0	0	0	0	0	0	0	0	0	0	0	0
1131	3	4	12	2d 11:52:16.69000	0d 00:08:48.81000	0.00011397	0.00047489	0.00077584	4.1448	D	5	20/08/2020 05:03		0	0	0	0	0	0	0	0	0	0	0	0	0	0
1132	3	4	12	2d 11:54:24.60000	0d 00:10:56.72000	0.00014154	0.00058902	0.00077577	4.1347	D	5	20/08/2020 05:05		0	0	0	0	0	0	0	0	0	0	0	0	0	0
1133	3	4	12	2d 11:56:33.82000	0d 00:13:05.94000	0.00016939	0.00070403	0.00077577	4.1247	D	5	20/08/2020 05:07		0	0	0	0	0	0	0	0	0	0	0	0	0	0
1134	3	4	12	2d 11:58:45.68000	0d 00:15:17.80000	0.00019781	0.00082111	0.00077592	4.1146	D	5	20/08/2020 05:10		0	0	0	0	0	0	0	0	0	0	0	0	0	0
1135	3	4	12	2d 12:00:59.14000	0d 00:17:31.26000	0.00022657	0.00093933	0.00077562	4.1045	D	5	20/08/2020 05:12		0	0	0	0	0	0	0	0	0	0	0	0	0	0
1136	3	4	12	2d 12:03:18.13000	0d 00:19:50.25000	0.00025653	0.00106214	0.00077577	4.0945	D	5	20/08/2020 05:14		0	0	0	0	0	0	0	0	0	0	0	0	0	0
1137	3	4	12	2d 12:05:37.70000	0d 00:22:09.82000	0.00028661	0.00118515	0.00077577	4.0844	D	5	20/08/2020 05:16		0	0	0	0	0	0	0	0	0	0	0	0	0	0
1138	3	4	12	2d 12:07:58.43000	0d 00:24:30.55000	0.00031694	0.00130889	0.00077607	4.0743	D	5	20/08/2020 05:19		0	0	0	0	0	0	0	0	0	0	0	0	0	0
1139	3	4	12	2d 12:10:20.74000	0d 00:26:52.86000	0.00034761	0.0014337	0.00077577	4.0642	D	5	20/08/2020 05:21		0	0	0	0	0	0	0	0	0	0	0	0	0	0
1140	3	4	12	2d 12:12:46.18000	0d 00:29:18.30000	0.00037896	0.00156095	0.00077592	4.054	D	5	20/08/2020 05:24		0	0	0	0	0	0	0	0	0	0	0	0	0	0
1141	3	4	12	2d 12:15:16.79000	0d 00:31:48.91000	0.00041142	0.00169239	0.00077592	4.0439	D	5	20/08/2020 05:26		0	0	0	0	0	0	0	0	0	0	0	0	0	0
1142	3	4	12	2d 12:17:48.01000	0d 00:34:20.13000	0.00044401	0.00182403	0.000776	4.0339	D	5	20/08/2020 05:29		0	0	0	0	0	0	0	0	0	0	0	0	0	0
1143	3	4	12	2d 12:20:21.68000	0d 00:36:53.80000	0.00047713	0.00195747	0.00077584	4.0235	D	5	20/08/2020 05:31		0	0	0	0	0	0	0	0	0	0	0	0	0	0
1144	3	4	12	2d 12:23:00.46000	0d 00:39:32.58000	0.00051135	0.00209499	0.00077584	4.0131	D	5	20/08/2020 05:34		0	0	0	0	0	0	0	0	0	0	0	0	0	0
1145	3	4	12	2d 12:25:41.32000	0d 00:42:13.44000	0.00054602	0.00223396	0.00077592	4.0031	D	5	20/08/2020 05:37		0	0	0	0	0	0	0	0	0	0	0	0	0	0
1146	3	4	12	2d 12:28:19.10000	0d 00:44:51.22000	0.00058003	0.00236991	0.00077569	3.993	D	5	20/08/2020 05:39		0	0	0	0	0	0	0	0	0	0	0	0	0	0
1147	3	4	12	2d 12:30:58.83000	0d 00:47:30.95000	0.00061445	0.00250721	0.000776	3.9829	D	5	20/08/2020 05:42		0	0	0	0	0	0	0	0	0	0	0	0	0	0
1148	3	4	12	2d 12:33:40.73000	0d 00:50:12.85000	0.00064934	0.00264601	0.00077577	3.9728	D	5	20/08/2020 05:45		0	0	0	0	0	0	0	0	0	0	0	0	0	0
1149	3	4	12	2d 12:36:22.89000	0d 00:52:55.01000	0.00068429	0.00278469	0.00077584	3.9628	D	5	20/08/2020 05:47		0	0	0	0	0	0	0	0	0	0	0	0	0	0
1150	3	4	12	2d 12:39:08.06000	0d 00:55:40.18000	0.00071989	0.00292558	0.000776	3.9527	D	5	20/08/2020 05:50		0	0	0	0	0	0	0	0	0	0	0	0	0	0
1151	3	4	12	2d 12:41:52.12000	0d 00:58:24.24000	0.00075525	0.00306517	0.00077577	3.9425	D	5	20/08/2020 05:53		0	0	0	0	0	0	0	0	0	0	0	0	0	0
1152	3	4	12	2d 12:44:44.00000	0d 01:01:16.12000	0.0007923	0.00321104	0.000776	3.9324	D	5	20/08/2020 05:56		0	0	0	0	0	0	0	0	0	0	0	0	0	0
1153	3	4	12	2d 12:47:31.15000	0d 01:04:03.27000	0.00082832	0.00335253	0.00077615	3.9223	D	5	20/08/2020 05:58		0	0	0	0	0	0	0	0	0	0	0	0	0	0
1154	3	4	12	2d 12:50:21.76000	0d 01:06:53.88000	0.00086509	0.00349657	0.00077569	3.9123	D	5	20/08/2020 06:01		0	0	0	0	0	0	0	0	0	0	0	0	0	0
1155	3	4	12	2d 12:53:15.33000	0d 01:09:47.45000	0.0009025	0.00364274	0.000776	3.9022	D	5	20/08/2020 06:04		0	0	0	0	0	0	0	0	0	0	0	0	0	0
1156	3	4	12	2d 12:56:12.53000	0d 01:12:44.65000	0.00094069	0.00379158	0.00077607	3.8921	D	5	20/08/2020 06:07		0	0	0	0	0	0	0	0	0	0	0	0	0	0
1157	3	4	12	2d 12:59:14.11000	0d 01:15:46.23000	0.00097983	0.00394371	0.00077577	3.882	D	5	20/08/2020 06:10		0	0	0	0	0	0	0	0	0	0	0	0	0	0
1158	3	4	12	2d 13:02:19.09000	0d 01:18:51.21000	0.00101969	0.00409828	0.00077577	3.872	D	5	20/08/2020 06:13		0	0	0	0	0	0	0	0	0	0	0	0	0	0
1159	3	4	12	2d 13:05:27.31000	0d 01:21:59.43000	0.00106026	0.00425515	0.00077584	3.8619	D	5	20/08/2020 06:16		0	0	0	0	0	0	0	0	0	0	0	0	0	0
1160	3	4	12	2d 13:08:44.50000	0d 01:25:16.62000	0.00110276	0.00441908	0.00077592	3.8518	D	5	20/08/2020 06:20		0	0	0	0	0	0	0	0	0	0	0	0	0	0
1161	3	4	12	2d 13:12:12.62000	0d 01:28:44.74000	0.00114762	0.00459163	0.00077592	3.8418	D	5	20/08/2020 06:23		0	0	0	0	0	0	0	0	0	0	0	0	0	0
1162	3	4	12	2d 13:15:51.86000	0d 01:32:23.98000	0.00119487	0.00477293	0.000776	3.8315	D	5	20/08/2020 06:27		0	0	0	0	0	0	0	0	0	0	0	0	0	0
1163	3	4	12	2d 13:19:43.98000	0d 01:36:16.10000	0.0012449	0.00496437	0.00077592	3.8215	D	5	20/08/2020 06:31		0	0	0	0	0	0	0	0	0	0	0	0	0	0
1164	3	4	12	2d 13:23:47.03000	0d 01:40:19.15000	0.00129728	0.00516429	0.000776	3.8114	D	5	20/08/2020 06:35		0	0	0	0	0	0	0	0	0	0	0	0	0	0
1165	3	4	12	2d 13:28:09.61000	0d 01:44:41.73000	0.00135387	0.00537971	0.000776	3.8013	D	5	20/08/2020 06:39		0	0	0	0	0	0	0	0	0	0	0	0	0	0
1166	3	4	12	2d 13:32:58.04000	0d 01:49:30.16000	0.00141604	0.00561571	0.00077607	3.7911	D	5	20/08/2020 06:44		0	0	0	0	0	0	0	0	0	0	0	0	0	0
1167	3	4	12	2d 13:37:58.04000	0d 01:54:30.16000	0.00148069	0.00586055	0.00077584	3.7819	D	1	20/08/2020 06:49		0	0	0	0	0	0	0	0	0	0	0	0	0	0
1168	3	4	12	2d 13:42:58.04000	0d 01:59:30.16000	0.00154535	0.00610479	0.00077577	3.7733	D	1	20/08/2020 06:54		0	0	0	0	0	0	0	0	0	0	0	0	0	0
1169	3	4	12	2d 13:47:58.04000	0d 02:04:30.16000	0.00161001	0.00634849	0.00077584	3.7653	D	1	20/08/2020 06:59		0	0	0	0	0	0	0	0	0	0	0	0	0	0
1170	3	4	12	2d 13:52:58.04000	0d 02:09:30.16000	0.00167467	0.00659169	0.00077607	3.7578	D	1	20/08/2020 07:04		0	0	0	0	0	0	0	0	0	0	0	0	0	0
1171	3	4	12	2d 13:57:58.04000	0d 02:14:30.16000	0.00173932	0.00683443	0.000776	3.7507	D	1	20/08/2020 07:09		0	0	0	0	0	0	0	0	0	0	0	0	0	0
1172	3	4	12	2d 14:02:58.04000	0d 02:19:30.16000	0.00180398	0.00707673	0.000776	3.7441	D	1	20/08/2020 07:14		0	0	0	0	0	0	0	0	0	0	0	0	0	0
1173	3	4	12	2d 14:07:58.04000	0d 02:24:30.16000	0.00186864	0.00731861	0.00077577	3.7375	D	1	20/08/2020 07:19		0	0	0	0	0	0	0	0	0	0	0	0	0	0
1174	3	4	12	2d 14:12:58.04000	0d 02:29:30.16000	0.0019333	0.00756007	0.00077592	3.7311	D	1	20/08/2020 07:24		0	0	0	0	0	0	0	0	0	0	0	0	0	0
1175	3	4	12	2d 14:17:58.04000	0d 02:34:30.16000	0.00199795	0.00780113	0.000776	3.7252	D	1	20/08/2020 07:29		0	0	0	0	0	0	0	0	0	0	0	0	0	0
1176	3	4	12	2d 14:22:58.04000	0d 02:39:30.16000	0.00206261	0.00804179	0.00077592	3.7188	D	1	20/08/2020 07:34		0	0	0	0	0	0	0	0	0	0	0	0	0	0
1177	3	4	12	2d 14:27:58.04000	0d 02:44:30.16000	0.00212727	0.00828203	0.00077592	3.7124	D	1	20/08/2020 07:39		0	0	0	0	0	0	0	0	0	0	0	0	0	0
1178	3	4	12	2d 14:32:58.04000	0d 02:49:30.16000	0.00219193	0.00852186	0.00077569	3.7058	D	1	20/08/2020 07:44		0	0	0	0	0	0	0	0	0	0	0	0	0	0
1179	3	4	12	2d 14:37:58.04000	0d 02:54:30.16000	0.00225658	0.00876126	0.00077569	3.6988	D	1	20/08/2020 07:49		0	0	0	0	0	0	0	0	0	0	0	0	0	0
1180	3	4	12	2d 14:42:58.04000	0d 02:59:30.16000	0.00232124	0.0090002	0.00077584	3.6918	D	1	20/08/2020 07:54		0	0	0	0	0	0	0	0	0	0	0	0	0	0
1181	3	4	12	2d 14:47:58.04000	0d 03:04:30.16000	0.0023859	0.00923867	0.00077584	3.6844	D	1	20/08/2020 07:59		0	0	0	0	0	0	0	0	0	0	0	0	0	0
1182	3	4	12	2d 14:52:58.04000	0d 03:09:30.16000	0.00245056	0.00947664	0.00077592	3.6762	D	1	20/08/2020 08:04		0	0	0	0	0	0	0	0	0	0	0	0	0	0
1183	3	4	12	2d 14:57:58.04000	0d 03:14:30.16000	0.00251521	0.00971407	0.00077577	3.6677	D	1	20/08/2020 08:09		0	0	0	0	0	0	0	0	0	0	0	0	0	0
1184	3	4	12	2d 15:02:58.04000	0d 03:19:30.16000	0.00257987	0.00995091	0.00077584	3.658	D	1	20/08/2020 08:14		0	0	0	0	0	0	0	0	0	0	0	0	0	0
1185	3	4	12	2d 15:07:40.81000	0d 03:24:12.93000	0.00264082	0.0101736	0.00077577	3.648	D	5	20/08/2020 08:19		0	0	0	0	0	0	0	0	0	0	0	0	0	0
1186	3	4	12	2d 15:11:50.58000	0d 03:28:22.70000	0.00269465	0.0103697	0.00077577	3.6379	D	5	20/08/2020 08:23		0	0	0	0	0	0	0	0	0	0	0	0	0	0
1187	3	4	12	2d 15:15:23.61000	0d 03:31:55.73000	0.00274056	0.0105365	0.000776	3.6278	D	5	20/08/2020 08:26		0	0	0	0	0	0	0	0	0	0	0	0	0	0
1188	3	4	12	2d 15:18:20.32000	0d 03:34:52.44000	0.00277865	0.0106745	0.000776	3.6178	D	5	20/08/2020 08:29		0	0	0	0	0	0	0	0	0	0	0	0	0	0
1189	3	4	12	2d 15:20:43.20000	0d 03:37:15.32000	0.00280944	0.0107857	0.00077592	3.6075	D	5	20/08/2020 08:32		0	0	0	0	0	0	0	0	0	0	0	0	0	0
1190	3	4	12	2d 15:22:37.92000	0d 03:39:10.04000	0.00283417	0.0108748	0.000776	3.5975	D	5	20/08/2020 08:33		0	0	0	0	0	0	0	0	0	0	0	0	0	0
1191	3	4	12	2d 15:24:09.85000	0d 03:40:41.97000	0.00285398	0.010946	0.00077592	3.5874	D	5	20/08/2020 08:35		0	0	0	0	0	0	0	0	0	0	0	0	0	0
1192	3	4	12	2d 15:25:26.19000	0d 03:41:58.31000	0.00287043	0.011005	0.00077584	3.5773	D	5	20/08/2020 08:36		0	0	0	0	0	0	0	0	0	0	0	0	0	0
1193	3	4	12	2d 15:26:31.60000	0d 03:43:03.72000	0.00288453	0.0110553	0.00077577	3.5673	D	5	20/08/2020 08:37		0	0	0	0	0	0	0	0	0	0	0	0	0	0
1194	3	4	12	2d 15:27:27.02000	0d 03:43:59.14000	0.00289647	0.0110979	0.000776	3.5572	D	5	20/08/2020 08:38		0	0	0	0	0	0	0	0	0	0	0	0	0	0
1195	3	4	12	2d 15:28:16.71000	0d 03:44:48.83000	0.00290718	0.0111359	0.00077607	3.5471	D	5	20/08/2020 08:39		0	0	0	0	0	0	0	0	0	0	0	0	0	0
1196	3	4	12	2d 15:29:02.01000	0d 03:45:34.13000	0.00291695	0.0111705	0.000776	3.537	D	5	20/08/2020 08:40		0	0	0	0	0	0	0	0	0	0	0	0	0	0
1197	3	4	12	2d 15:29:41.82000	0d 03:46:13.94000	0.00292553	0.0112008	0.00077592	3.527	D	5	20/08/2020 08:41		0	0	0	0	0	0	0	0	0	0	0	0	0	0
1198	3	4	12	2d 15:30:18.25000	0d 03:46:50.37000	0.00293338	0.0112285	0.00077584	3.5169	D	5	20/08/2020 08:41		0	0	0	0	0	0	0	0	0	0	0	0	0	0
1199	3	4	12	2d 15:30:52.13000	0d 03:47:24.25000	0.00294068	0.0112541	0.00077584	3.5068	D	5	20/08/2020 08:42		0	0	0	0	0	0	0	0	0	0	0	0	0	0
1200	3	4	12	2d 15:31:23.46000	0d 03:47:55.58000	0.00294743	0.0112777	0.00077592	3.4968	D	5	20/08/2020 08:42		0	0	0	0	0	0	0	0	0	0	0	0	0	0
1201	3	4	12	2d 15:31:53.28000	0d 03:48:25.40000	0.00295386	0.0113002	0.000776	3.4867	D	5	20/08/2020 08:43		0	0	0	0	0	0	0	0	0	0	0	0	0	0
1202	3	4	12	2d 15:32:22.34000	0d 03:48:54.46000	0.00296012	0.011322	0.00077577	3.4766	D	5	20/08/2020 08:43		0	0	0	0	0	0	0	0	0	0	0	0	0	0
1203	3	4	12	2d 15:32:52.20000	0d 03:49:24.32000	0.00296656	0.0113443	0.00077577	3.4664	D	5	20/08/2020 08:44		0	0	0	0	0	0	0	0	0	0	0	0	0	0
1204	3	4	12	2d 15:33:20.45000	0d 03:49:52.57000	0.00297265	0.0113654	0.00077584	3.4562	D	5	20/08/2020 08:44		0	0	0	0	0	0	0	0	0	0	0	0	0	0
1205	3	4	12	2d 15:33:48.27000	0d 03:50:20.39000	0.00297864	0.0113861	0.00077577	3.4459	D	5	20/08/2020 08:45		0	0	0	0	0	0	0	0	0	0	0	0	0	0
1206	3	4	12	2d 15:34:19.84000	0d 03:50:51.96000	0.00298545	0.0114095	0.00077584	3.4359	D	5	20/08/2020 08:45		0	0	0	0	0	0	0	0	0	0	0	0	0	0
1207	3	4	12	2d 15:34:53.37000	0d 03:51:25.49000	0.00299267	0.0114343	0.00077615	3.4258	D	5	20/08/2020 08:46		0	0	0	0	0	0	0	0	0	0	0	0	0	0
1208	3	4	12	2d 15:35:42.41000	0d 03:52:14.53000	0.00300324	0.0114705	0.000776	3.4156	D	5	20/08/2020 08:47		0	0	0	0	0	0	0	0	0	0	0	0	0	0
1209	3	4	12	2d 15:36:19.60000	0d 03:52:51.72000	0.00301126	0.0114978	0.00077577	3.4055	D	5	20/08/2020 08:47		0	0	0	0	0	0	0	0	0	0	0	0	0	0
1210	3	4	12	2d 15:37:09.20000	0d 03:53:41.32000	0.00302195	0.0115342	0.000776	3.3954	D	5	20/08/2020 08:48		0	0	0	0	0	0	0	0	0	0	0	0	0	0
1211	3	4	12	2d 15:38:16.89000	0d 03:54:49.01000	0.00303654	0.0115836	0.000776	3.3854	D	5	20/08/2020 08:49		0	0	0	0	0	0	0	0	0	0	0	0	0	0
1212	3	4	12	2d 15:39:41.32000	0d 03:56:13.44000	0.00305473	0.0116451	0.00077577	3.3753	D	5	20/08/2020 08:51		0	0	0	0	0	0	0	0	0	0	0	0	0	0
1213	3	4	12	2d 15:40:59.29000	0d 03:57:31.41000	0.00307154	0.0117018	0.00077592	3.3652	D	5	20/08/2020 08:52		0	0	0	0	0	0	0	0	0	0	0	0	0	0
1214	3	4	12	2d 15:42:41.71000	0d 03:59:13.83000	0.00309361	0.0117759	0.00077577	3.355	D	5	20/08/2020 08:54		0	0	0	0	0	0	0	0	0	0	0	0	0	0
1215	3	4	12	2d 15:44:22.49000	0d 04:00:54.61000	0.00311533	0.0118487	0.000776	3.3449	D	5	20/08/2020 08:55		0	0	0	0	0	0	0	0	0	0	0	0	0	0
1216	3	4	12	2d 15:45:27.49000	0d 04:01:59.61000	0.00312934	0.0118955	0.00077584	3.3349	D	5	20/08/2020 08:56		0	0	0	0	0	0	0	0	0	0	0	0	0	0
1217	3	4	12	2d 15:46:24.46000	0d 04:02:56.58000	0.00314162	0.0119364	0.00077592	3.3248	D	5	20/08/2020 08:57		0	0	0	0	0	0	0	0	0	0	0	0	0	0
1218	3	4	12	2d 15:47:10.99000	0d 04:03:43.11000	0.00315165	0.0119697	0.000776	3.3147	D	5	20/08/2020 08:58		0	0	0	0	0	0	0	0	0	0	0	0	0	0
1219	3	4	12	2d 15:47:49.13000	0d 04:04:21.25000	0.00315987	0.0119969	0.00077584	3.3046	D	5	20/08/2020 08:59		0	0	0	0	0	0	0	0	0	0	0	0	0	0
1220	3	4	12	2d 15:48:21.92000	0d 04:04:54.04000	0.00316694	0.0120202	0.00077592	3.2946	D	5	20/08/2020 08:59		0	0	0	0	0	0	0	0	0	0	0	0	0	0
1221	3	4	12	2d 15:48:51.17000	0d 04:05:23.29000	0.00317324	0.012041	0.00077592	3.2845	D	5	20/08/2020 09:00		0	0	0	0	0	0	0	0	0	0	0	0	0	0
1222	3	4	12	2d 15:49:17.77000	0d 04:05:49.89000	0.00317897	0.0120598	0.00077592	3.2743	D	5	20/08/2020 09:00		0	0	0	0	0	0	0	0	0	0	0	0	0	0
1223	3	4	12	2d 15:49:38.95000	0d 04:06:11.07000	0.00318354	0.0120747	0.00077584	3.2641	D	5	20/08/2020 09:00		0	0	0	0	0	0	0	0	0	0	0	0	0	0
1224	3	4	12	2d 15:49:56.90000	0d 04:06:29.02000	0.00318741	0.0120873	0.00077584	3.254	D	5	20/08/2020 09:01		0	0	0	0	0	0	0	0	0	0	0	0	0	0
1225	3	4	12	2d 15:50:13.38000	0d 04:06:45.50000	0.00319096	0.0120988	0.00077592	3.2439	D	5	20/08/2020 09:01		0	0	0	0	0	0	0	0	0	0	0	0	0	0
1226	3	4	12	2d 15:50:27.99000	0d 04:07:00.11000	0.00319411	0.012109	0.00077577	3.2337	D	5	20/08/2020 09:01		0	0	0	0	0	0	0	0	0	0	0	0	0	0
1227	3	4	12	2d 15:50:41.44000	0d 04:07:13.56000	0.00319701	0.0121184	0.00077584	3.2236	D	5	20/08/2020 09:02		0	0	0	0	0	0	0	0	0	0	0	0	0	0
1228	3	4	12	2d 15:50:53.49000	0d 04:07:25.61000	0.0031996	0.0121268	0.00077569	3.2136	D	5	20/08/2020 09:02		0	0	0	0	0	0	0	0	0	0	0	0	0	0
1229	3	4	12	2d 15:51:04.55000	0d 04:07:36.67000	0.00320199	0.0121344	0.00077592	3.2033	D	5	20/08/2020 09:02		0	0	0	0	0	0	0	0	0	0	0	0	0	0
1230	3	4	12	2d 15:51:15.44000	0d 04:07:47.56000	0.00320433	0.0121419	0.00077584	3.1931	D	5	20/08/2020 09:02		0	0	0	0	0	0	0	0	0	0	0	0	0	0
1231	3	4	12	2d 15:51:25.55000	0d 04:07:57.67000	0.00320651	0.0121489	0.00077592	3.183	D	5	20/08/2020 09:02		0	0	0	0	0	0	0	0	0	0	0	0	0	0
1232	3	4	12	2d 15:51:35.03000	0d 04:08:07.15000	0.00320856	0.0121553	0.00077569	3.173	D	5	20/08/2020 09:02		0	0	0	0	0	0	0	0	0	0	0	0	0	0
1233	3	4	12	2d 15:51:44.15000	0d 04:08:16.27000	0.00321052	0.0121616	0.000776	3.1626	D	5	20/08/2020 09:03		0	0	0	0	0	0	0	0	0	0	0	0	0	0
1234	3	4	12	2d 15:51:53.26000	0d 04:08:25.38000	0.00321249	0.0121678	0.00077584	3.1522	D	5	20/08/2020 09:03		0	0	0	0	0	0	0	0	0	0	0	0	0	0
1235	3	4	12	2d 15:52:01.68000	0d 04:08:33.80000	0.0032143	0.0121735	0.00077592	3.142	D	5	20/08/2020 09:03		0	0	0	0	0	0	0	0	0	0	0	0	0	0
1236	3	4	12	2d 15:52:09.72000	0d 04:08:41.84000	0.00321603	0.0121789	0.00077584	3.1319	D	5	20/08/2020 09:03		0	0	0	0	0	0	0	0	0	0	0	0	0	0
1237	3	4	12	2d 15:52:17.30000	0d 04:08:49.42000	0.00321767	0.012184	0.00077584	3.1218	D	5	20/08/2020 09:03		0	0	0	0	0	0	0	0	0	0	0	0	0	0
1238	3	4	12	2d 15:52:24.61000	0d 04:08:56.73000	0.00321924	0.0121889	0.00077584	3.1116	D	5	20/08/2020 09:03		0	0	0	0	0	0	0	0	0	0	0	0	0	0
1239	3	4	12	2d 15:52:31.73000	0d 04:09:03.85000	0.00322078	0.0121937	0.00077592	3.1014	D	5	20/08/2020 09:03		0	0	0	0	0	0	0	0	0	0	0	0	0	0
1240	3	4	12	2d 15:52:38.55000	0d 04:09:10.67000	0.00322225	0.0121983	0.00077584	3.0913	D	5	20/08/2020 09:03		0	0	0	0	0	0	0	0	0	0	0	0	0	0
1241	3	4	12	2d 15:52:45.30000	0d 04:09:17.42000	0.0032237	0.0122028	0.00077615	3.0813	D	5	20/08/2020 09:04		0	0	0	0	0	0	0	0	0	0	0	0	0	0
1242	3	4	12	2d 15:52:51.63000	0d 04:09:23.75000	0.00322507	0.0122069	0.000776	3.071	D	5	20/08/2020 09:04		0	0	0	0	0	0	0	0	0	0	0	0	0	0
1243	3	4	12	2d 15:52:57.91000	0d 04:09:30.03000	0.00322642	0.0122111	0.000776	3.061	D	5	20/08/2020 09:04		0	0	0	0	0	0	0	0	0	0	0	0	0	0
1244	3	4	12	2d 15:53:03.92000	0d 04:09:36.04000	0.00322772	0.0122151	0.00077584	3.0506	D	5	20/08/2020 09:04		0	0	0	0	0	0	0	0	0	0	0	0	0	0
1245	3	4	12	2d 15:53:09.78000	0d 04:09:41.90000	0.00322898	0.0122189	0.00077584	3.0405	D	5	20/08/2020 09:04		0	0	0	0	0	0	0	0	0	0	0	0	0	0
1246	3	4	12	2d 15:53:15.43000	0d 04:09:47.55000	0.0032302	0.0122226	0.00077607	3.0304	D	5	20/08/2020 09:04		0	0	0	0	0	0	0	0	0	0	0	0	0	0
1247	3	4	12	2d 15:53:21.04000	0d 04:09:53.16000	0.0032314	0.0122263	0.00077592	3.0202	D	5	20/08/2020 09:04		0	0	0	0	0	0	0	0	0	0	0	0	0	0
1248	3	4	12	2d 15:53:26.55000	0d 04:09:58.67000	0.00323259	0.0122298	0.00077592	3.0101	D	5	20/08/2020 09:04		0	0	0	0	0	0	0	0	0	0	0	0	0	0
1249	3	4	12	2d 15:53:31.78000	0d 04:10:03.90000	0.00323372	0.0122332	0.00077592	2.9999	D	5	20/08/2020 09:04		0	0	0	0	0	0	0	0	0	0	0	0	0	0
1250	3	4	12	2d 15:53:36.93000	0d 04:10:09.05000	0.00323483	0.0122365	0.00077607	2.9897	D	5	20/08/2020 09:04		0	0	0	0	0	0	0	0	0	0	0	0	0	0
1251	3	4	12	2d 15:53:41.97000	0d 04:10:14.09000	0.00323592	0.0122398	0.00077592	2.9795	D	5	20/08/2020 09:05		0	0	0	0	0	0	0	0	0	0	0	0	0	0
1252	3	4	12	2d 15:53:46.90000	0d 04:10:19.02000	0.00323698	0.012243	0.000776	2.9693	D	5	20/08/2020 09:05		0	0	0	0	0	0	0	0	0	0	0	0	0	0
1253	3	4	12	2d 15:53:51.70000	0d 04:10:23.82000	0.00323801	0.012246	0.00077615	2.9592	D	5	20/08/2020 09:05		0	0	0	0	0	0	0	0	0	0	0	0	0	0
1254	3	4	12	2d 15:53:56.59000	0d 04:10:28.71000	0.00323907	0.0122491	0.00077577	2.9488	D	5	20/08/2020 09:05		0	0	0	0	0	0	0	0	0	0	0	0	0	0
1255	3	4	12	2d 15:54:01.27000	0d 04:10:33.39000	0.00324008	0.0122521	0.00077577	2.9384	D	5	20/08/2020 09:05		0	0	0	0	0	0	0	0	0	0	0	0	0	0
1256	3	4	12	2d 15:54:05.97000	0d 04:10:38.09000	0.00324109	0.0122551	0.00077592	2.9281	D	5	20/08/2020 09:05		0	0	0	0	0	0	0	0	0	0	0	0	0	0
1257	3	4	12	2d 15:54:10.54000	0d 04:10:42.66000	0.00324207	0.012258	0.000776	2.9178	D	5	20/08/2020 09:05		0	0	0	0	0	0	0	0	0	0	0	0	0	0
1258	3	4	12	2d 15:54:14.89000	0d 04:10:47.01000	0.00324301	0.0122607	0.00077592	2.9076	D	5	20/08/2020 09:05		0	0	0	0	0	0	0	0	0	0	0	0	0	0
1259	3	4	12	2d 15:54:19.27000	0d 04:10:51.39000	0.00324395	0.0122634	0.0007763	2.8974	D	5	20/08/2020 09:05		0	0	0	0	0	0	0	0	0	0	0	0	0	0
1260	3	4	12	2d 15:54:23.54000	0d 04:10:55.66000	0.00324488	0.0122661	0.00077607	2.8872	D	5	20/08/2020 09:05		0	0	0	0	0	0	0	0	0	0	0	0	0	0
1261	3	4	12	2d 15:54:27.68000	0d 04:10:59.80000	0.00324577	0.0122687	0.00077569	2.8769	D	5	20/08/2020 09:05		0	0	0	0	0	0	0	0	0	0	0	0	0	0
1262	3	4	12	2d 15:54:31.82000	0d 04:11:03.94000	0.00324666	0.0122712	0.00077584	2.8667	D	5	20/08/2020 09:05		0	0	0	0	0	0	0	0	0	0	0	0	0	0
1263	3	4	12	2d 15:54:35.90000	0d 04:11:08.02000	0.00324754	0.0122737	0.00077584	2.8566	D	5	20/08/2020 09:05		0	0	0	0	0	0	0	0	0	0	0	0	0	0
1264	3	4	12	2d 15:54:39.89000	0d 04:11:12.01000	0.0032484	0.0122762	0.00077584	2.8464	D	5	20/08/2020 09:06		0	0	0	0	0	0	0	0	0	0	0	0	0	0
1265	3	4	12	2d 15:54:43.74000	0d 04:11:15.86000	0.00324923	0.0122785	0.00077592	2.8363	D	5	20/08/2020 09:06		0	0	0	0	0	0	0	0	0	0	0	0	0	0
1266	3	4	12	2d 15:54:47.49000	0d 04:11:19.61000	0.00325004	0.0122808	0.00077592	2.8261	D	5	20/08/2020 09:06		0	0	0	0	0	0	0	0	0	0	0	0	0	0
1267	3	4	12	2d 15:54:51.28000	0d 04:11:23.40000	0.00325085	0.0122831	0.000776	2.8159	D	5	20/08/2020 09:06		0	0	0	0	0	0	0	0	0	0	0	0	0	0
1268	3	4	12	2d 15:54:54.94000	0d 04:11:27.06000	0.00325164	0.0122854	0.00077562	2.8057	D	5	20/08/2020 09:06		0	0	0	0	0	0	0	0	0	0	0	0	0	0
1269	3	4	12	2d 15:54:58.61000	0d 04:11:30.73000	0.00325243	0.0122876	0.00077592	2.7953	D	5	20/08/2020 09:06		0	0	0	0	0	0	0	0	0	0	0	0	0	0
1270	3	4	12	2d 15:55:02.22000	0d 04:11:34.34000	0.00325321	0.0122897	0.00077592	2.7851	D	5	20/08/2020 09:06		0	0	0	0	0	0	0	0	0	0	0	0	0	0
1271	3	4	12	2d 15:55:05.72000	0d 04:11:37.84000	0.00325397	0.0122918	0.000776	2.7749	D	5	20/08/2020 09:06		0	0	0	0	0	0	0	0	0	0	0	0	0	0
1272	3	4	12	2d 15:55:09.42000	0d 04:11:41.54000	0.00325476	0.012294	0.00077577	2.7642	D	5	20/08/2020 09:06		0	0	0	0	0	0	0	0	0	0	0	0	0	0
1273	3	4	12	2d 15:55:12.80000	0d 04:11:44.92000	0.00325549	0.0122961	0.00077592	2.7541	D	5	20/08/2020 09:06		0	0	0	0	0	0	0	0	0	0	0	0	0	0
1274	3	4	12	2d 15:55:16.09000	0d 04:11:48.21000	0.0032562	0.012298	0.000776	2.7437	D	5	20/08/2020 09:06		0	0	0	0	0	0	0	0	0	0	0	0	0	0
1275	3	4	12	2d 15:55:19.43000	0d 04:11:51.55000	0.00325692	0.0123	0.00077592	2.7337	D	5	20/08/2020 09:06		0	0	0	0	0	0	0	0	0	0	0	0	0	0
1276	3	4	12	2d 15:55:22.66000	0d 04:11:54.78000	0.00325762	0.0123019	0.00077592	2.7234	D	5	20/08/2020 09:06		0	0	0	0	0	0	0	0	0	0	0	0	0	0
1277	3	4	12	2d 15:55:25.82000	0d 04:11:57.94000	0.0032583	0.0123037	0.00077607	2.7132	D	5	20/08/2020 09:06		0	0	0	0	0	0	0	0	0	0	0	0	0	0
1278	3	4	12	2d 15:55:28.93000	0d 04:12:01.05000	0.00325897	0.0123055	0.00077592	2.703	D	5	20/08/2020 09:06		0	0	0	0	0	0	0	0	0	0	0	0	0	0
1279	3	4	12	2d 15:55:32.02000	0d 04:12:04.14000	0.00325963	0.0123073	0.00077592	2.6928	D	5	20/08/2020 09:06		0	0	0	0	0	0	0	0	0	0	0	0	0	0
1280	3	4	12	2d 15:55:35.15000	0d 04:12:07.27000	0.00326031	0.0123092	0.000776	2.6824	D	5	20/08/2020 09:06		0	0	0	0	0	0	0	0	0	0	0	0	0	0
1281	3	4	12	2d 15:55:38.30000	0d 04:12:10.42000	0.00326099	0.012311	0.00077584	2.6719	D	5	20/08/2020 09:06		0	0	0	0	0	0	0	0	0	0	0	0	0	0
1282	3	4	12	2d 15:55:41.44000	0d 04:12:13.56000	0.00326166	0.0123128	0.00077584	2.6613	D	5	20/08/2020 09:07		0	0	0	0	0	0	0	0	0	0	0	0	0	0
1283	3	4	12	2d 15:55:44.53000	0d 04:12:16.65000	0.00326233	0.0123145	0.00077577	2.6509	D	5	20/08/2020 09:07		0	0	0	0	0	0	0	0	0	0	0	0	0	0
1284	3	4	12	2d 15:55:47.46000	0d 04:12:19.58000	0.00326296	0.0123162	0.00077592	2.6407	D	5	20/08/2020 09:07		0	0	0	0	0	0	0	0	0	0	0	0	0	0
1285	3	4	12	2d 15:55:50.33000	0d 04:12:22.45000	0.00326358	0.0123178	0.00077577	2.6305	D	5	20/08/2020 09:07		0	0	0	0	0	0	0	0	0	0	0	0	0	0
1286	3	4	12	2d 15:55:53.24000	0d 04:12:25.36000	0.00326421	0.0123195	0.00077592	2.6201	D	5	20/08/2020 09:07		0	0	0	0	0	0	0	0	0	0	0	0	0	0
1287	3	4	12	2d 15:55:56.19000	0d 04:12:28.31000	0.00326484	0.0123212	0.00077577	2.6098	D	5	20/08/2020 09:07		0	0	0	0	0	0	0	0	0	0	0	0	0	0
1288	3	4	12	2d 15:55:59.00000	0d 04:12:31.12000	0.00326545	0.0123227	0.00077584	2.5995	D	5	20/08/2020 09:07		0	0	0	0	0	0	0	0	0	0	0	0	0	0
1289	3	4	12	2d 15:56:01.81000	0d 04:12:33.93000	0.00326605	0.0123243	0.00077607	2.5893	D	5	20/08/2020 09:07		0	0	0	0	0	0	0	0	0	0	0	0	0	0
1290	3	4	12	2d 15:56:04.59000	0d 04:12:36.71000	0.00326665	0.0123258	0.00077592	2.5788	D	5	20/08/2020 09:07		0	0	0	0	0	0	0	0	0	0	0	0	0	0
1291	3	4	12	2d 15:56:07.39000	0d 04:12:39.51000	0.00326726	0.0123274	0.00077577	2.5684	D	5	20/08/2020 09:07		0	0	0	0	0	0	0	0	0	0	0	0	0	0
1292	3	4	12	2d 15:56:10.15000	0d 04:12:42.27000	0.00326785	0.0123289	0.00077592	2.558	D	5	20/08/2020 09:07		0	0	0	0	0	0	0	0	0	0	0	0	0	0
1293	3	4	12	2d 15:56:12.89000	0d 04:12:45.01000	0.00326844	0.0123304	0.000776	2.5478	D	5	20/08/2020 09:07		0	0	0	0	0	0	0	0	0	0	0	0	0	0
1294	3	4	12	2d 15:56:15.58000	0d 04:12:47.70000	0.00326902	0.0123319	0.00077592	2.5376	D	5	20/08/2020 09:07		0	0	0	0	0	0	0	0	0	0	0	0	0	0
1295	3	4	12	2d 15:56:18.22000	0d 04:12:50.34000	0.00326959	0.0123334	0.00077577	2.5274	D	5	20/08/2020 09:07		0	0	0	0	0	0	0	0	0	0	0	0	0	0
1296	3	4	12	2d 15:56:20.92000	0d 04:12:53.04000	0.00327017	0.0123348	0.000776	2.5167	D	5	20/08/2020 09:07		0	0	0	0	0	0	0	0	0	0	0	0	0	0
1297	3	4	12	2d 15:56:23.64000	0d 04:12:55.76000	0.00327076	0.0123363	0.00077584	2.5063	D	5	20/08/2020 09:07		0	0	0	0	0	0	0	0	0	0	0	0	0	0
1298	3	4	12	2d 15:56:25.19000	0d 04:12:57.31000	0.00327109	0.0123371	0.00077615	2.5	D	133	20/08/2020 09:07		0	0	0	0	0	0	0	0	0	0	0	0	0	0
1299	3	4	13	2d 15:56:25.20000	0d 00:00:00.01000	0	0	0	2.6049	R	0	20/08/2020 09:07		0	0	0	0	0	0	0	0	0	0	0	0	0	0
1300	3	4	13	2d 15:56:27.20000	0d 00:00:02.01000	0	0	0	2.809	R	1	20/08/2020 09:07		0	0	0	0	0	0	0	0	0	0	0	0	0	0
1301	3	4	13	2d 15:56:29.20000	0d 00:00:04.01000	0	0	0	2.914	R	1	20/08/2020 09:07		0	0	0	0	0	0	0	0	0	0	0	0	0	0
1302	3	4	13	2d 15:56:31.20000	0d 00:00:06.01000	0	0	0	2.9958	R	1	20/08/2020 09:07		0	0	0	0	0	0	0	0	0	0	0	0	0	0
1303	3	4	13	2d 15:56:33.20000	0d 00:00:08.01000	0	0	0	3.0639	R	1	20/08/2020 09:07		0	0	0	0	0	0	0	0	0	0	0	0	0	0
1304	3	4	13	2d 15:56:35.19000	0d 00:00:10.00000	0	0	0	3.1214	R	129	20/08/2020 09:07		0	0	0	0	0	0	0	0	0	0	0	0	0	0
1305	4	5	9	2d 15:56:35.23000	0d 00:00:00.04000	0.00000001	0.00000003	0.0007763	3.2554	C	0	20/08/2020 09:07		0	0	0	0	0	0	0	0	0	0	0	0	0	0
1306	4	5	9	2d 15:56:35.39000	0d 00:00:00.20000	0.00000004	0.00000014	0.000776	3.2834	C	5	20/08/2020 09:07		0	0	0	0	0	0	0	0	0	0	0	0	0	0
1307	4	5	9	2d 15:56:35.55000	0d 00:00:00.36000	0.00000008	0.00000025	0.00077584	3.3036	C	5	20/08/2020 09:07		0	0	0	0	0	0	0	0	0	0	0	0	0	0
1308	4	5	9	2d 15:56:35.73000	0d 00:00:00.54000	0.00000012	0.00000038	0.000776	3.3222	C	5	20/08/2020 09:07		0	0	0	0	0	0	0	0	0	0	0	0	0	0
1309	4	5	9	2d 15:56:35.92000	0d 00:00:00.73000	0.00000016	0.00000052	0.00077577	3.3394	C	5	20/08/2020 09:07		0	0	0	0	0	0	0	0	0	0	0	0	0	0
1310	4	5	9	2d 15:56:36.13000	0d 00:00:00.94000	0.0000002	0.00000067	0.000776	3.3564	C	5	20/08/2020 09:07		0	0	0	0	0	0	0	0	0	0	0	0	0	0
1311	4	5	9	2d 15:56:36.34000	0d 00:00:01.15000	0.00000025	0.00000082	0.00077577	3.3725	C	5	20/08/2020 09:07		0	0	0	0	0	0	0	0	0	0	0	0	0	0
1312	4	5	9	2d 15:56:36.57000	0d 00:00:01.38000	0.0000003	0.00000099	0.00077569	3.3887	C	5	20/08/2020 09:07		0	0	0	0	0	0	0	0	0	0	0	0	0	0
1313	4	5	9	2d 15:56:36.81000	0d 00:00:01.62000	0.00000035	0.00000117	0.00077592	3.4046	C	5	20/08/2020 09:07		0	0	0	0	0	0	0	0	0	0	0	0	0	0
1314	4	5	9	2d 15:56:37.05000	0d 00:00:01.86000	0.0000004	0.00000134	0.00077592	3.4199	C	5	20/08/2020 09:07		0	0	0	0	0	0	0	0	0	0	0	0	0	0
1315	4	5	9	2d 15:56:37.30000	0d 00:00:02.11000	0.00000045	0.00000153	0.00077592	3.435	C	5	20/08/2020 09:07		0	0	0	0	0	0	0	0	0	0	0	0	0	0
1316	4	5	9	2d 15:56:37.56000	0d 00:00:02.37000	0.00000051	0.00000172	0.00077592	3.4496	C	5	20/08/2020 09:07		0	0	0	0	0	0	0	0	0	0	0	0	0	0
1317	4	5	9	2d 15:56:37.83000	0d 00:00:02.64000	0.00000057	0.00000192	0.00077592	3.4643	C	5	20/08/2020 09:07		0	0	0	0	0	0	0	0	0	0	0	0	0	0
1318	4	5	9	2d 15:56:38.10000	0d 00:00:02.91000	0.00000063	0.00000212	0.00077592	3.4788	C	5	20/08/2020 09:07		0	0	0	0	0	0	0	0	0	0	0	0	0	0
1319	4	5	9	2d 15:56:38.38000	0d 00:00:03.19000	0.00000069	0.00000233	0.00077577	3.4928	C	5	20/08/2020 09:07		0	0	0	0	0	0	0	0	0	0	0	0	0	0
1320	4	5	9	2d 15:56:38.67000	0d 00:00:03.48000	0.00000075	0.00000255	0.00077569	3.5067	C	5	20/08/2020 09:08		0	0	0	0	0	0	0	0	0	0	0	0	0	0
1321	4	5	9	2d 15:56:38.97000	0d 00:00:03.78000	0.00000081	0.00000278	0.00077584	3.5203	C	5	20/08/2020 09:08		0	0	0	0	0	0	0	0	0	0	0	0	0	0
1322	4	5	9	2d 15:56:39.29000	0d 00:00:04.10000	0.00000088	0.00000302	0.00077592	3.5343	C	5	20/08/2020 09:08		0	0	0	0	0	0	0	0	0	0	0	0	0	0
1323	4	5	9	2d 15:56:39.62000	0d 00:00:04.43000	0.00000095	0.00000327	0.00077577	3.5479	C	5	20/08/2020 09:08		0	0	0	0	0	0	0	0	0	0	0	0	0	0
1324	4	5	9	2d 15:56:39.97000	0d 00:00:04.78000	0.00000103	0.00000354	0.00077592	3.5613	C	5	20/08/2020 09:08		0	0	0	0	0	0	0	0	0	0	0	0	0	0
1325	4	5	9	2d 15:56:40.33000	0d 00:00:05.14000	0.00000111	0.00000382	0.00077592	3.5744	C	5	20/08/2020 09:08		0	0	0	0	0	0	0	0	0	0	0	0	0	0
1326	4	5	9	2d 15:56:40.70000	0d 00:00:05.51000	0.00000119	0.00000411	0.00077607	3.5871	C	5	20/08/2020 09:08		0	0	0	0	0	0	0	0	0	0	0	0	0	0
1327	4	5	9	2d 15:56:41.12000	0d 00:00:05.93000	0.00000128	0.00000443	0.00077584	3.5995	C	5	20/08/2020 09:08		0	0	0	0	0	0	0	0	0	0	0	0	0	0
1328	4	5	9	2d 15:56:41.53000	0d 00:00:06.34000	0.00000137	0.00000475	0.00077607	3.6115	C	5	20/08/2020 09:08		0	0	0	0	0	0	0	0	0	0	0	0	0	0
1329	4	5	9	2d 15:56:41.99000	0d 00:00:06.80000	0.00000147	0.00000511	0.00077584	3.6234	C	5	20/08/2020 09:08		0	0	0	0	0	0	0	0	0	0	0	0	0	0
1330	4	5	9	2d 15:56:42.49000	0d 00:00:07.30000	0.00000157	0.0000055	0.00077607	3.635	C	5	20/08/2020 09:08		0	0	0	0	0	0	0	0	0	0	0	0	0	0
1331	4	5	9	2d 15:56:43.05000	0d 00:00:07.86000	0.00000169	0.00000594	0.000776	3.6466	C	5	20/08/2020 09:08		0	0	0	0	0	0	0	0	0	0	0	0	0	0
1332	4	5	9	2d 15:56:43.72000	0d 00:00:08.53000	0.00000184	0.00000647	0.00077569	3.6579	C	5	20/08/2020 09:08		0	0	0	0	0	0	0	0	0	0	0	0	0	0
1333	4	5	9	2d 15:56:44.50000	0d 00:00:09.31000	0.00000201	0.00000708	0.00077592	3.6687	C	5	20/08/2020 09:08		0	0	0	0	0	0	0	0	0	0	0	0	0	0
1334	4	5	9	2d 15:56:45.49000	0d 00:00:10.30000	0.00000222	0.00000787	0.00077584	3.6796	C	5	20/08/2020 09:08		0	0	0	0	0	0	0	0	0	0	0	0	0	0
1335	4	5	9	2d 15:56:46.84000	0d 00:00:11.65000	0.00000251	0.00000894	0.00077584	3.6899	C	5	20/08/2020 09:08		0	0	0	0	0	0	0	0	0	0	0	0	0	0
1336	4	5	9	2d 15:56:48.87000	0d 00:00:13.68000	0.00000295	0.00001056	0.00077615	3.7002	C	5	20/08/2020 09:08		0	0	0	0	0	0	0	0	0	0	0	0	0	0
1337	4	5	9	2d 15:56:52.55000	0d 00:00:17.36000	0.00000374	0.00001349	0.00077577	3.7102	C	5	20/08/2020 09:08		0	0	0	0	0	0	0	0	0	0	0	0	0	0
1338	4	5	9	2d 15:57:51.16000	0d 00:01:15.97000	0.00001637	0.00006037	0.00077584	3.7	C	5	20/08/2020 09:09		0	0	0	0	0	0	0	0	0	0	0	0	0	0
1339	4	5	9	2d 15:58:22.76000	0d 00:01:47.57000	0.00002318	0.00008553	0.00077584	3.6899	C	5	20/08/2020 09:09		0	0	0	0	0	0	0	0	0	0	0	0	0	0
1340	4	5	9	2d 15:59:24.54000	0d 00:02:49.35000	0.0000365	0.00013459	0.00077577	3.6799	C	5	20/08/2020 09:10		0	0	0	0	0	0	0	0	0	0	0	0	0	0
1341	4	5	9	2d 16:04:24.54000	0d 00:07:49.35000	0.00010116	0.00037218	0.00077592	3.6738	C	1	20/08/2020 09:15		0	0	0	0	0	0	0	0	0	0	0	0	0	0
1342	4	5	9	2d 16:09:24.54000	0d 00:12:49.35000	0.00016581	0.00060981	0.00077584	3.677	C	1	20/08/2020 09:20		0	0	0	0	0	0	0	0	0	0	0	0	0	0
1343	4	5	9	2d 16:14:24.54000	0d 00:17:49.35000	0.00023047	0.00084768	0.00077592	3.6809	C	1	20/08/2020 09:25		0	0	0	0	0	0	0	0	0	0	0	0	0	0
1344	4	5	9	2d 16:19:24.54000	0d 00:22:49.35000	0.00029513	0.00108582	0.00077584	3.6847	C	1	20/08/2020 09:30		0	0	0	0	0	0	0	0	0	0	0	0	0	0
1345	4	5	9	2d 16:24:24.54000	0d 00:27:49.35000	0.00035979	0.00132422	0.00077592	3.6892	C	1	20/08/2020 09:35		0	0	0	0	0	0	0	0	0	0	0	0	0	0
1346	4	5	9	2d 16:29:24.54000	0d 00:32:49.35000	0.00042444	0.00156289	0.00077577	3.6934	C	1	20/08/2020 09:40		0	0	0	0	0	0	0	0	0	0	0	0	0	0
1347	4	5	9	2d 16:34:24.54000	0d 00:37:49.35000	0.0004891	0.00180184	0.000776	3.6976	C	1	20/08/2020 09:45		0	0	0	0	0	0	0	0	0	0	0	0	0	0
1348	4	5	9	2d 16:39:24.54000	0d 00:42:49.35000	0.00055376	0.00204108	0.00077584	3.7021	C	1	20/08/2020 09:50		0	0	0	0	0	0	0	0	0	0	0	0	0	0
1349	4	5	9	2d 16:44:24.54000	0d 00:47:49.35000	0.00061842	0.00228063	0.00077584	3.7073	C	1	20/08/2020 09:55		0	0	0	0	0	0	0	0	0	0	0	0	0	0
1350	4	5	9	2d 16:49:24.54000	0d 00:52:49.35000	0.00068307	0.0025205	0.00077607	3.7125	C	1	20/08/2020 10:00		0	0	0	0	0	0	0	0	0	0	0	0	0	0
1351	4	5	9	2d 16:54:24.54000	0d 00:57:49.35000	0.00074773	0.00276072	0.00077577	3.718	C	1	20/08/2020 10:05		0	0	0	0	0	0	0	0	0	0	0	0	0	0
1352	4	5	9	2d 16:59:24.54000	0d 01:02:49.35000	0.00081239	0.0030013	0.00077592	3.7237	C	1	20/08/2020 10:10		0	0	0	0	0	0	0	0	0	0	0	0	0	0
1353	4	5	9	2d 17:04:24.54000	0d 01:07:49.35000	0.00087705	0.00324225	0.00077577	3.7292	C	1	20/08/2020 10:15		0	0	0	0	0	0	0	0	0	0	0	0	0	0
1354	4	5	9	2d 17:09:24.54000	0d 01:12:49.35000	0.00094171	0.00348355	0.00077584	3.7348	C	1	20/08/2020 10:20		0	0	0	0	0	0	0	0	0	0	0	0	0	0
1355	4	5	9	2d 17:14:24.54000	0d 01:17:49.35000	0.00100636	0.00372521	0.000776	3.74	C	1	20/08/2020 10:25		0	0	0	0	0	0	0	0	0	0	0	0	0	0
1356	4	5	9	2d 17:19:24.54000	0d 01:22:49.35000	0.00107102	0.00396721	0.000776	3.7455	C	1	20/08/2020 10:30		0	0	0	0	0	0	0	0	0	0	0	0	0	0
1357	4	5	9	2d 17:24:24.54000	0d 01:27:49.35000	0.00113568	0.00420957	0.00077592	3.751	C	1	20/08/2020 10:35		0	0	0	0	0	0	0	0	0	0	0	0	0	0
1358	4	5	9	2d 17:29:24.54000	0d 01:32:49.35000	0.00120034	0.00445227	0.00077623	3.7563	C	1	20/08/2020 10:40		0	0	0	0	0	0	0	0	0	0	0	0	0	0
1359	4	5	9	2d 17:34:24.54000	0d 01:37:49.35000	0.00126499	0.00469531	0.000776	3.7613	C	1	20/08/2020 10:45		0	0	0	0	0	0	0	0	0	0	0	0	0	0
1360	4	5	9	2d 17:39:24.54000	0d 01:42:49.35000	0.00132965	0.00493872	0.00077584	3.7673	C	1	20/08/2020 10:50		0	0	0	0	0	0	0	0	0	0	0	0	0	0
1361	4	5	9	2d 17:44:24.54000	0d 01:47:49.35000	0.00139431	0.00518248	0.00077569	3.7725	C	1	20/08/2020 10:55		0	0	0	0	0	0	0	0	0	0	0	0	0	0
1362	4	5	9	2d 17:49:24.54000	0d 01:52:49.35000	0.00145897	0.0054266	0.00077592	3.7784	C	1	20/08/2020 11:00		0	0	0	0	0	0	0	0	0	0	0	0	0	0
1363	4	5	9	2d 17:54:24.54000	0d 01:57:49.35000	0.00152362	0.00567111	0.00077592	3.7845	C	1	20/08/2020 11:05		0	0	0	0	0	0	0	0	0	0	0	0	0	0
1364	4	5	9	2d 17:59:24.54000	0d 02:02:49.35000	0.00158828	0.00591604	0.000776	3.7916	C	1	20/08/2020 11:10		0	0	0	0	0	0	0	0	0	0	0	0	0	0
1365	4	5	9	2d 18:04:24.54000	0d 02:07:49.35000	0.00165294	0.00616142	0.00077584	3.7987	C	1	20/08/2020 11:15		0	0	0	0	0	0	0	0	0	0	0	0	0	0
1366	4	5	9	2d 18:09:24.54000	0d 02:12:49.35000	0.0017176	0.00640728	0.000776	3.8064	C	1	20/08/2020 11:20		0	0	0	0	0	0	0	0	0	0	0	0	0	0
1367	4	5	9	2d 18:14:24.54000	0d 02:17:49.35000	0.00178225	0.00665368	0.00077584	3.8154	C	1	20/08/2020 11:25		0	0	0	0	0	0	0	0	0	0	0	0	0	0
1368	4	5	9	2d 18:19:24.54000	0d 02:22:49.35000	0.00184691	0.00690066	0.00077577	3.8247	C	1	20/08/2020 11:30		0	0	0	0	0	0	0	0	0	0	0	0	0	0
1369	4	5	9	2d 18:24:07.03000	0d 02:27:31.84000	0.00190779	0.00713383	0.00077607	3.8347	C	5	20/08/2020 11:35		0	0	0	0	0	0	0	0	0	0	0	0	0	0
1370	4	5	9	2d 18:28:27.89000	0d 02:31:52.70000	0.00196402	0.0073497	0.00077584	3.8448	C	5	20/08/2020 11:39		0	0	0	0	0	0	0	0	0	0	0	0	0	0
1371	4	5	9	2d 18:32:31.07000	0d 02:35:55.88000	0.00201643	0.00755147	0.00077584	3.8549	C	5	20/08/2020 11:43		0	0	0	0	0	0	0	0	0	0	0	0	0	0
1372	4	5	9	2d 18:36:19.77000	0d 02:39:44.58000	0.00206572	0.00774172	0.00077577	3.865	C	5	20/08/2020 11:47		0	0	0	0	0	0	0	0	0	0	0	0	0	0
1373	4	5	9	2d 18:39:55.15000	0d 02:43:19.96000	0.00211214	0.00792136	0.00077607	3.875	C	5	20/08/2020 11:51		0	0	0	0	0	0	0	0	0	0	0	0	0	0
1374	4	5	9	2d 18:43:22.47000	0d 02:46:47.28000	0.00215682	0.00809473	0.00077584	3.8851	C	5	20/08/2020 11:54		0	0	0	0	0	0	0	0	0	0	0	0	0	0
1375	4	5	9	2d 18:46:41.55000	0d 02:50:06.36000	0.00219973	0.00826164	0.00077592	3.8952	C	5	20/08/2020 11:58		0	0	0	0	0	0	0	0	0	0	0	0	0	0
1376	4	5	9	2d 18:49:52.13000	0d 02:53:16.94000	0.0022408	0.00842184	0.00077577	3.9052	C	5	20/08/2020 12:01		0	0	0	0	0	0	0	0	0	0	0	0	0	0
1377	4	5	9	2d 18:52:58.79000	0d 02:56:23.60000	0.00228103	0.00857915	0.00077577	3.9153	C	5	20/08/2020 12:04		0	0	0	0	0	0	0	0	0	0	0	0	0	0
1378	4	5	9	2d 18:55:59.30000	0d 02:59:24.11000	0.00231994	0.00873166	0.000776	3.9254	C	5	20/08/2020 12:07		0	0	0	0	0	0	0	0	0	0	0	0	0	0
1379	4	5	9	2d 18:58:58.23000	0d 03:02:23.04000	0.0023585	0.00888323	0.00077577	3.9355	C	5	20/08/2020 12:10		0	0	0	0	0	0	0	0	0	0	0	0	0	0
1380	4	5	9	2d 19:01:55.80000	0d 03:05:20.61000	0.00239677	0.00903404	0.00077577	3.9457	C	5	20/08/2020 12:13		0	0	0	0	0	0	0	0	0	0	0	0	0	0
1381	4	5	9	2d 19:04:50.90000	0d 03:08:15.71000	0.00243451	0.00918312	0.00077577	3.9557	C	5	20/08/2020 12:16		0	0	0	0	0	0	0	0	0	0	0	0	0	0
1382	4	5	9	2d 19:07:44.67000	0d 03:11:09.48000	0.00247196	0.00933146	0.00077592	3.9658	C	5	20/08/2020 12:19		0	0	0	0	0	0	0	0	0	0	0	0	0	0
1383	4	5	9	2d 19:10:35.24000	0d 03:14:00.05000	0.00250872	0.00947743	0.00077592	3.9759	C	5	20/08/2020 12:21		0	0	0	0	0	0	0	0	0	0	0	0	0	0
1384	4	5	9	2d 19:13:25.03000	0d 03:16:49.84000	0.00254532	0.00962311	0.00077592	3.986	C	5	20/08/2020 12:24		0	0	0	0	0	0	0	0	0	0	0	0	0	0
1385	4	5	9	2d 19:16:11.31000	0d 03:19:36.12000	0.00258116	0.00976614	0.00077592	3.996	C	5	20/08/2020 12:27		0	0	0	0	0	0	0	0	0	0	0	0	0	0
1386	4	5	9	2d 19:18:58.10000	0d 03:22:22.91000	0.0026171	0.00990996	0.00077592	4.0061	C	5	20/08/2020 12:30		0	0	0	0	0	0	0	0	0	0	0	0	0	0
1387	4	5	9	2d 19:21:44.88000	0d 03:25:09.69000	0.00265305	0.0100541	0.00077592	4.0162	C	5	20/08/2020 12:33		0	0	0	0	0	0	0	0	0	0	0	0	0	0
1388	4	5	9	2d 19:24:28.18000	0d 03:27:52.99000	0.00268824	0.0101957	0.000776	4.0264	C	5	20/08/2020 12:35		0	0	0	0	0	0	0	0	0	0	0	0	0	0
1389	4	5	9	2d 19:27:14.06000	0d 03:30:38.87000	0.002724	0.0103398	0.00077592	4.0366	C	5	20/08/2020 12:38		0	0	0	0	0	0	0	0	0	0	0	0	0	0
1390	4	5	9	2d 19:29:58.18000	0d 03:33:22.99000	0.00275937	0.0104827	0.000776	4.0467	C	5	20/08/2020 12:41		0	0	0	0	0	0	0	0	0	0	0	0	0	0
1391	4	5	9	2d 19:32:37.23000	0d 03:36:02.04000	0.00279365	0.0106216	0.000776	4.0568	C	5	20/08/2020 12:43		0	0	0	0	0	0	0	0	0	0	0	0	0	0
1392	4	5	9	2d 19:35:13.98000	0d 03:38:38.79000	0.00282743	0.0107589	0.00077615	4.0668	C	5	20/08/2020 12:46		0	0	0	0	0	0	0	0	0	0	0	0	0	0
1393	4	5	9	2d 19:37:48.36000	0d 03:41:13.17000	0.0028607	0.0108943	0.000776	4.0769	C	5	20/08/2020 12:49		0	0	0	0	0	0	0	0	0	0	0	0	0	0
1394	4	5	9	2d 19:40:20.38000	0d 03:43:45.19000	0.00289347	0.0110281	0.00077592	4.0871	C	5	20/08/2020 12:51		0	0	0	0	0	0	0	0	0	0	0	0	0	0
1395	4	5	9	2d 19:42:55.38000	0d 03:46:20.19000	0.00292687	0.0111648	0.000776	4.0972	C	5	20/08/2020 12:54		0	0	0	0	0	0	0	0	0	0	0	0	0	0
1396	4	5	9	2d 19:45:24.61000	0d 03:48:49.42000	0.00295904	0.0112967	0.00077584	4.1073	C	5	20/08/2020 12:56		0	0	0	0	0	0	0	0	0	0	0	0	0	0
1397	4	5	9	2d 19:47:52.35000	0d 03:51:17.16000	0.00299088	0.0114277	0.000776	4.1175	C	5	20/08/2020 12:59		0	0	0	0	0	0	0	0	0	0	0	0	0	0
1398	4	5	9	2d 19:50:19.65000	0d 03:53:44.46000	0.00302263	0.0115585	0.00077592	4.1276	C	5	20/08/2020 13:01		0	0	0	0	0	0	0	0	0	0	0	0	0	0
1399	4	5	9	2d 19:52:42.32000	0d 03:56:07.13000	0.00305337	0.0116856	0.00077584	4.1376	C	5	20/08/2020 13:04		0	0	0	0	0	0	0	0	0	0	0	0	0	0
1400	4	5	9	2d 19:55:04.67000	0d 03:58:29.48000	0.00308405	0.0118127	0.00077584	4.1477	C	5	20/08/2020 13:06		0	0	0	0	0	0	0	0	0	0	0	0	0	0
1401	4	5	9	2d 19:57:26.22000	0d 04:00:51.03000	0.00311456	0.0119394	0.000776	4.1578	C	5	20/08/2020 13:08		0	0	0	0	0	0	0	0	0	0	0	0	0	0
1402	4	5	9	2d 19:59:45.36000	0d 04:03:10.17000	0.00314455	0.0120642	0.00077577	4.1678	C	5	20/08/2020 13:11		0	0	0	0	0	0	0	0	0	0	0	0	0	0
1403	4	5	9	2d 20:02:04.38000	0d 04:05:29.19000	0.00317451	0.0121893	0.00077607	4.1779	C	5	20/08/2020 13:13		0	0	0	0	0	0	0	0	0	0	0	0	0	0
1404	4	5	9	2d 20:04:22.86000	0d 04:07:47.67000	0.00320436	0.0123141	0.00077577	4.188	C	5	20/08/2020 13:15		0	0	0	0	0	0	0	0	0	0	0	0	0	0
1405	4	5	9	2d 20:06:41.36000	0d 04:10:06.17000	0.00323421	0.0124393	0.00077577	4.1982	C	5	20/08/2020 13:18		0	0	0	0	0	0	0	0	0	0	0	0	0	0
1406	4	5	9	2d 20:07:05.00000	0d 04:10:29.81000	0.0032393	0.0124607	0.00077592	4.2	C	133	20/08/2020 13:18		0	0	0	0	0	0	0	0	0	0	0	0	0	0
1407	4	5	10	2d 20:07:05.01000	0d 00:00:00.01000	0.0032393	0.0124607	0.00082582	4.2	C	0	20/08/2020 13:18		0	0	0	0	0	0	0	0	0	0	0	0	0	0
1408	4	5	10	2d 20:07:19.45000	0d 00:00:14.45000	0.00324243	0.0124738	0.0007258	4.2005	C	4	20/08/2020 13:18		0	0	0	0	0	0	0	0	0	0	0	0	0	0
1409	4	5	10	2d 20:07:32.67000	0d 00:00:27.67000	0.00324491	0.0124842	0.0006257	4.2005	C	4	20/08/2020 13:18		0	0	0	0	0	0	0	0	0	0	0	0	0	0
1410	4	5	10	2d 20:07:47.16000	0d 00:00:42.16000	0.00324722	0.0124939	0.00052567	4.2	C	4	20/08/2020 13:19		0	0	0	0	0	0	0	0	0	0	0	0	0	0
1411	4	5	10	2d 20:08:13.22000	0d 00:01:08.22000	0.00325064	0.0125083	0.00042565	4.2004	C	4	20/08/2020 13:19		0	0	0	0	0	0	0	0	0	0	0	0	0	0
1412	4	5	10	2d 20:08:50.29000	0d 00:01:45.29000	0.00325448	0.0125244	0.00032563	4.2	C	4	20/08/2020 13:20		0	0	0	0	0	0	0	0	0	0	0	0	0	0
1413	4	5	10	2d 20:09:46.67000	0d 00:02:41.67000	0.00325873	0.0125422	0.0002256	4.2002	C	4	20/08/2020 13:21		0	0	0	0	0	0	0	0	0	0	0	0	0	0
1414	4	5	10	2d 20:11:42.39000	0d 00:04:37.39000	0.00326413	0.0125649	0.00012558	4.2002	C	4	20/08/2020 13:23		0	0	0	0	0	0	0	0	0	0	0	0	0	0
1415	4	5	10	2d 20:13:58.18000	0d 00:06:53.18000	0.00326785	0.0125805	0.00007759	4.1999	C	132	20/08/2020 13:25		0	0	0	0	0	0	0	0	0	0	0	0	0	0
1416	4	5	11	2d 20:13:58.19000	0d 00:00:00.01000	0	0	0	4.1996	R	0	20/08/2020 13:25		0	0	0	0	0	0	0	0	0	0	0	0	0	0
1417	4	5	11	2d 20:14:00.19000	0d 00:00:02.01000	0	0	0	4.1994	R	1	20/08/2020 13:25		0	0	0	0	0	0	0	0	0	0	0	0	0	0
1418	4	5	11	2d 20:14:02.19000	0d 00:00:04.01000	0	0	0	4.1994	R	1	20/08/2020 13:25		0	0	0	0	0	0	0	0	0	0	0	0	0	0
1419	4	5	11	2d 20:14:04.19000	0d 00:00:06.01000	0	0	0	4.1993	R	1	20/08/2020 13:25		0	0	0	0	0	0	0	0	0	0	0	0	0	0
1420	4	5	11	2d 20:14:06.19000	0d 00:00:08.01000	0	0	0	4.1991	R	1	20/08/2020 13:25		0	0	0	0	0	0	0	0	0	0	0	0	0	0
1421	4	5	11	2d 20:14:08.18000	0d 00:00:10.00000	0	0	0	4.1991	R	129	20/08/2020 13:25		0	0	0	0	0	0	0	0	0	0	0	0	0	0
1422	4	5	12	2d 20:14:08.22000	0d 00:00:00.04000	0.00000001	0.00000003	0.00077699	4.1941	D	0	20/08/2020 13:25		0	0	0	0	0	0	0	0	0	0	0	0	0	0
1423	4	5	12	2d 20:15:04.17000	0d 00:00:55.99000	0.00001207	0.00005053	0.00077577	4.184	D	5	20/08/2020 13:26		0	0	0	0	0	0	0	0	0	0	0	0	0	0
1424	4	5	12	2d 20:16:54.74000	0d 00:02:46.56000	0.0000359	0.00015012	0.00077592	4.174	D	5	20/08/2020 13:28		0	0	0	0	0	0	0	0	0	0	0	0	0	0
1425	4	5	12	2d 20:18:54.12000	0d 00:04:45.94000	0.00006163	0.00025739	0.00077584	4.1637	D	5	20/08/2020 13:30		0	0	0	0	0	0	0	0	0	0	0	0	0	0
1426	4	5	12	2d 20:20:58.09000	0d 00:06:49.91000	0.00008835	0.00036851	0.000776	4.1537	D	5	20/08/2020 13:32		0	0	0	0	0	0	0	0	0	0	0	0	0	0
1427	4	5	12	2d 20:23:03.37000	0d 00:08:55.19000	0.00011535	0.00048053	0.00077592	4.1436	D	5	20/08/2020 13:34		0	0	0	0	0	0	0	0	0	0	0	0	0	0
1428	4	5	12	2d 20:25:10.74000	0d 00:11:02.56000	0.0001428	0.00059414	0.00077607	4.1335	D	5	20/08/2020 13:36		0	0	0	0	0	0	0	0	0	0	0	0	0	0
1429	4	5	12	2d 20:27:21.99000	0d 00:13:13.81000	0.00017109	0.00071093	0.000776	4.1234	D	5	20/08/2020 13:38		0	0	0	0	0	0	0	0	0	0	0	0	0	0
1430	4	5	12	2d 20:29:32.57000	0d 00:15:24.39000	0.00019923	0.00082684	0.00077577	4.1132	D	5	20/08/2020 13:40		0	0	0	0	0	0	0	0	0	0	0	0	0	0
1431	4	5	12	2d 20:31:47.74000	0d 00:17:39.56000	0.00022836	0.00094652	0.00077569	4.1032	D	5	20/08/2020 13:43		0	0	0	0	0	0	0	0	0	0	0	0	0	0
1432	4	5	12	2d 20:34:05.13000	0d 00:19:56.95000	0.00025797	0.00106787	0.00077615	4.0931	D	5	20/08/2020 13:45		0	0	0	0	0	0	0	0	0	0	0	0	0	0
1433	4	5	12	2d 20:36:20.96000	0d 00:22:12.78000	0.00028725	0.00118755	0.000776	4.083	D	5	20/08/2020 13:47		0	0	0	0	0	0	0	0	0	0	0	0	0	0
1434	4	5	12	2d 20:38:41.01000	0d 00:24:32.83000	0.00031743	0.00131065	0.00077584	4.0729	D	5	20/08/2020 13:50		0	0	0	0	0	0	0	0	0	0	0	0	0	0
1435	4	5	12	2d 20:41:05.84000	0d 00:26:57.66000	0.00034865	0.00143763	0.00077584	4.0629	D	5	20/08/2020 13:52		0	0	0	0	0	0	0	0	0	0	0	0	0	0
1436	4	5	12	2d 20:43:30.08000	0d 00:29:21.90000	0.00037973	0.00156378	0.00077584	4.0528	D	5	20/08/2020 13:54		0	0	0	0	0	0	0	0	0	0	0	0	0	0
1437	4	5	12	2d 20:45:57.72000	0d 00:31:49.54000	0.00041155	0.00169258	0.00077592	4.0427	D	5	20/08/2020 13:57		0	0	0	0	0	0	0	0	0	0	0	0	0	0
1438	4	5	12	2d 20:48:25.56000	0d 00:34:17.38000	0.00044342	0.00182124	0.00077584	4.0327	D	5	20/08/2020 13:59		0	0	0	0	0	0	0	0	0	0	0	0	0	0
1439	4	5	12	2d 20:50:56.70000	0d 00:36:48.52000	0.00047599	0.00195244	0.00077592	4.0226	D	5	20/08/2020 14:02		0	0	0	0	0	0	0	0	0	0	0	0	0	0
1440	4	5	12	2d 20:53:30.16000	0d 00:39:21.98000	0.00050907	0.00208533	0.000776	4.0125	D	5	20/08/2020 14:04		0	0	0	0	0	0	0	0	0	0	0	0	0	0
1441	4	5	12	2d 20:56:08.47000	0d 00:42:00.29000	0.00054319	0.00222207	0.00077584	4.0024	D	5	20/08/2020 14:07		0	0	0	0	0	0	0	0	0	0	0	0	0	0
1442	4	5	12	2d 20:58:43.99000	0d 00:44:35.81000	0.0005767	0.00235606	0.00077584	3.9924	D	5	20/08/2020 14:10		0	0	0	0	0	0	0	0	0	0	0	0	0	0
1443	4	5	12	2d 21:01:23.00000	0d 00:47:14.82000	0.00061097	0.00249272	0.00077584	3.9823	D	5	20/08/2020 14:12		0	0	0	0	0	0	0	0	0	0	0	0	0	0
1444	4	5	12	2d 21:04:03.50000	0d 00:49:55.32000	0.00064557	0.0026303	0.000776	3.9722	D	5	20/08/2020 14:15		0	0	0	0	0	0	0	0	0	0	0	0	0	0
1445	4	5	12	2d 21:06:44.67000	0d 00:52:36.49000	0.0006803	0.00276811	0.00077569	3.962	D	5	20/08/2020 14:18		0	0	0	0	0	0	0	0	0	0	0	0	0	0
1446	4	5	12	2d 21:09:28.60000	0d 00:55:20.42000	0.00071563	0.00290793	0.00077607	3.9519	D	5	20/08/2020 14:20		0	0	0	0	0	0	0	0	0	0	0	0	0	0
1447	4	5	12	2d 21:12:16.16000	0d 00:58:07.98000	0.00075175	0.00305047	0.00077584	3.9419	D	5	20/08/2020 14:23		0	0	0	0	0	0	0	0	0	0	0	0	0	0
1448	4	5	12	2d 21:15:02.39000	0d 01:00:54.21000	0.00078757	0.00319152	0.00077592	3.9318	D	5	20/08/2020 14:26		0	0	0	0	0	0	0	0	0	0	0	0	0	0
1449	4	5	12	2d 21:17:50.95000	0d 01:03:42.77000	0.0008239	0.00333418	0.00077592	3.9217	D	5	20/08/2020 14:29		0	0	0	0	0	0	0	0	0	0	0	0	0	0
1450	4	5	12	2d 21:20:39.83000	0d 01:06:31.65000	0.0008603	0.00347674	0.000776	3.9117	D	5	20/08/2020 14:32		0	0	0	0	0	0	0	0	0	0	0	0	0	0
1451	4	5	12	2d 21:23:31.94000	0d 01:09:23.76000	0.0008974	0.00362166	0.00077569	3.9016	D	5	20/08/2020 14:34		0	0	0	0	0	0	0	0	0	0	0	0	0	0
1452	4	5	12	2d 21:26:27.11000	0d 01:12:18.93000	0.00093515	0.00376877	0.000776	3.8915	D	5	20/08/2020 14:37		0	0	0	0	0	0	0	0	0	0	0	0	0	0
1453	4	5	12	2d 21:29:31.17000	0d 01:15:22.99000	0.00097482	0.00392295	0.00077592	3.8814	D	5	20/08/2020 14:40		0	0	0	0	0	0	0	0	0	0	0	0	0	0
1454	4	5	12	2d 21:32:34.48000	0d 01:18:26.30000	0.00101433	0.0040761	0.000776	3.8714	D	5	20/08/2020 14:43		0	0	0	0	0	0	0	0	0	0	0	0	0	0
1455	4	5	12	2d 21:35:41.86000	0d 01:21:33.68000	0.00105471	0.00423225	0.00077577	3.8613	D	5	20/08/2020 14:47		0	0	0	0	0	0	0	0	0	0	0	0	0	0
1456	4	5	12	2d 21:39:01.08000	0d 01:24:52.90000	0.00109765	0.00439783	0.00077623	3.8511	D	5	20/08/2020 14:50		0	0	0	0	0	0	0	0	0	0	0	0	0	0
1457	4	5	12	2d 21:42:27.04000	0d 01:28:18.86000	0.00114204	0.00456857	0.00077577	3.841	D	5	20/08/2020 14:53		0	0	0	0	0	0	0	0	0	0	0	0	0	0
1458	4	5	12	2d 21:46:03.75000	0d 01:31:55.57000	0.00118874	0.00474774	0.000776	3.8309	D	5	20/08/2020 14:57		0	0	0	0	0	0	0	0	0	0	0	0	0	0
1459	4	5	12	2d 21:49:55.65000	0d 01:35:47.47000	0.00123872	0.00493897	0.000776	3.8209	D	5	20/08/2020 15:01		0	0	0	0	0	0	0	0	0	0	0	0	0	0
1460	4	5	12	2d 21:53:59.22000	0d 01:39:51.04000	0.00129122	0.00513929	0.00077584	3.8108	D	5	20/08/2020 15:05		0	0	0	0	0	0	0	0	0	0	0	0	0	0
1461	4	5	12	2d 21:58:24.01000	0d 01:44:15.83000	0.00134829	0.00535648	0.000776	3.8007	D	5	20/08/2020 15:09		0	0	0	0	0	0	0	0	0	0	0	0	0	0
1462	4	5	12	2d 22:03:13.76000	0d 01:49:05.58000	0.00141074	0.00559353	0.00077584	3.7906	D	5	20/08/2020 15:14		0	0	0	0	0	0	0	0	0	0	0	0	0	0
1463	4	5	12	2d 22:08:13.76000	0d 01:54:05.58000	0.0014754	0.00583832	0.000776	3.7812	D	1	20/08/2020 15:19		0	0	0	0	0	0	0	0	0	0	0	0	0	0
1464	4	5	12	2d 22:13:13.76000	0d 01:59:05.58000	0.00154005	0.00608253	0.00077577	3.7726	D	1	20/08/2020 15:24		0	0	0	0	0	0	0	0	0	0	0	0	0	0
1465	4	5	12	2d 22:18:13.76000	0d 02:04:05.58000	0.00160471	0.0063262	0.00077584	3.7647	D	1	20/08/2020 15:29		0	0	0	0	0	0	0	0	0	0	0	0	0	0
1466	4	5	12	2d 22:23:13.76000	0d 02:09:05.58000	0.00166937	0.00656937	0.00077577	3.7574	D	1	20/08/2020 15:34		0	0	0	0	0	0	0	0	0	0	0	0	0	0
1467	4	5	12	2d 22:28:13.76000	0d 02:14:05.58000	0.00173403	0.00681209	0.00077607	3.7504	D	1	20/08/2020 15:39		0	0	0	0	0	0	0	0	0	0	0	0	0	0
1468	4	5	12	2d 22:33:13.76000	0d 02:19:05.58000	0.00179868	0.00705437	0.00077607	3.7438	D	1	20/08/2020 15:44		0	0	0	0	0	0	0	0	0	0	0	0	0	0
1469	4	5	12	2d 22:38:13.76000	0d 02:24:05.58000	0.00186334	0.00729623	0.00077569	3.7374	D	1	20/08/2020 15:49		0	0	0	0	0	0	0	0	0	0	0	0	0	0
1470	4	5	12	2d 22:43:13.76000	0d 02:29:05.58000	0.001928	0.00753768	0.00077577	3.7311	D	1	20/08/2020 15:54		0	0	0	0	0	0	0	0	0	0	0	0	0	0
1471	4	5	12	2d 22:48:13.76000	0d 02:34:05.58000	0.00199266	0.00777873	0.00077577	3.7249	D	1	20/08/2020 15:59		0	0	0	0	0	0	0	0	0	0	0	0	0	0
1472	4	5	12	2d 22:53:13.76000	0d 02:39:05.58000	0.00205731	0.00801938	0.00077592	3.7189	D	1	20/08/2020 16:04		0	0	0	0	0	0	0	0	0	0	0	0	0	0
1473	4	5	12	2d 22:58:13.76000	0d 02:44:05.58000	0.00212197	0.00825963	0.000776	3.7124	D	1	20/08/2020 16:09		0	0	0	0	0	0	0	0	0	0	0	0	0	0
1474	4	5	12	2d 23:03:13.76000	0d 02:49:05.58000	0.00218663	0.00849947	0.00077592	3.706	D	1	20/08/2020 16:14		0	0	0	0	0	0	0	0	0	0	0	0	0	0
1475	4	5	12	2d 23:08:13.76000	0d 02:54:05.58000	0.00225129	0.00873888	0.00077584	3.6992	D	1	20/08/2020 16:19		0	0	0	0	0	0	0	0	0	0	0	0	0	0
1476	4	5	12	2d 23:13:13.76000	0d 02:59:05.58000	0.00231594	0.00897784	0.00077592	3.6924	D	1	20/08/2020 16:24		0	0	0	0	0	0	0	0	0	0	0	0	0	0
1477	4	5	12	2d 23:18:13.76000	0d 03:04:05.58000	0.0023806	0.00921634	0.000776	3.6847	D	1	20/08/2020 16:29		0	0	0	0	0	0	0	0	0	0	0	0	0	0
1478	4	5	12	2d 23:23:13.76000	0d 03:09:05.58000	0.00244526	0.00945434	0.000776	3.6771	D	1	20/08/2020 16:34		0	0	0	0	0	0	0	0	0	0	0	0	0	0
1479	4	5	12	2d 23:28:13.76000	0d 03:14:05.58000	0.00250992	0.0096918	0.00077584	3.668	D	1	20/08/2020 16:39		0	0	0	0	0	0	0	0	0	0	0	0	0	0
1480	4	5	12	2d 23:33:13.76000	0d 03:19:05.58000	0.00257457	0.00992868	0.00077592	3.6585	D	1	20/08/2020 16:44		0	0	0	0	0	0	0	0	0	0	0	0	0	0
1481	4	5	12	2d 23:37:54.04000	0d 03:23:45.86000	0.00263498	0.0101494	0.000776	3.6484	D	5	20/08/2020 16:49		0	0	0	0	0	0	0	0	0	0	0	0	0	0
1482	4	5	12	2d 23:41:46.93000	0d 03:27:38.75000	0.00268518	0.0103323	0.00077584	3.6384	D	5	20/08/2020 16:53		0	0	0	0	0	0	0	0	0	0	0	0	0	0
1483	4	5	12	2d 23:44:59.99000	0d 03:30:51.81000	0.00272678	0.0104835	0.00077592	3.6283	D	5	20/08/2020 16:56		0	0	0	0	0	0	0	0	0	0	0	0	0	0
1484	4	5	12	2d 23:47:36.86000	0d 03:33:28.68000	0.00276059	0.010606	0.00077592	3.6182	D	5	20/08/2020 16:58		0	0	0	0	0	0	0	0	0	0	0	0	0	0
1485	4	5	12	2d 23:49:41.97000	0d 03:35:33.79000	0.00278756	0.0107034	0.00077584	3.6081	D	5	20/08/2020 17:01		0	0	0	0	0	0	0	0	0	0	0	0	0	0
1486	4	5	12	2d 23:51:23.14000	0d 03:37:14.96000	0.00280936	0.010782	0.00077569	3.5981	D	5	20/08/2020 17:02		0	0	0	0	0	0	0	0	0	0	0	0	0	0
1487	4	5	12	2d 23:52:43.26000	0d 03:38:35.08000	0.00282663	0.010844	0.00077584	3.588	D	5	20/08/2020 17:04		0	0	0	0	0	0	0	0	0	0	0	0	0	0
1488	4	5	12	2d 23:53:48.94000	0d 03:39:40.76000	0.00284079	0.0108948	0.00077607	3.5778	D	5	20/08/2020 17:05		0	0	0	0	0	0	0	0	0	0	0	0	0	0
1489	4	5	12	2d 23:54:45.35000	0d 03:40:37.17000	0.00285294	0.0109382	0.00077562	3.5677	D	5	20/08/2020 17:06		0	0	0	0	0	0	0	0	0	0	0	0	0	0
1490	4	5	12	2d 23:55:35.38000	0d 03:41:27.20000	0.00286373	0.0109766	0.00077584	3.5575	D	5	20/08/2020 17:06		0	0	0	0	0	0	0	0	0	0	0	0	0	0
1491	4	5	12	2d 23:56:20.66000	0d 03:42:12.48000	0.00287349	0.0110113	0.00077592	3.5474	D	5	20/08/2020 17:07		0	0	0	0	0	0	0	0	0	0	0	0	0	0
1492	4	5	12	2d 23:56:59.59000	0d 03:42:51.41000	0.00288188	0.011041	0.00077577	3.5373	D	5	20/08/2020 17:08		0	0	0	0	0	0	0	0	0	0	0	0	0	0
1493	4	5	12	2d 23:57:34.25000	0d 03:43:26.07000	0.00288935	0.0110674	0.00077584	3.5273	D	5	20/08/2020 17:08		0	0	0	0	0	0	0	0	0	0	0	0	0	0
1494	4	5	12	2d 23:58:06.01000	0d 03:43:57.83000	0.00289619	0.0110915	0.00077592	3.5172	D	5	20/08/2020 17:09		0	0	0	0	0	0	0	0	0	0	0	0	0	0
1495	4	5	12	2d 23:58:36.05000	0d 03:44:27.87000	0.00290267	0.0111143	0.00077577	3.5071	D	5	20/08/2020 17:09		0	0	0	0	0	0	0	0	0	0	0	0	0	0
1496	4	5	12	2d 23:59:03.95000	0d 03:44:55.77000	0.00290868	0.0111353	0.00077584	3.4969	D	5	20/08/2020 17:10		0	0	0	0	0	0	0	0	0	0	0	0	0	0
1497	4	5	12	2d 23:59:33.02000	0d 03:45:24.84000	0.00291494	0.0111572	0.00077569	3.4867	D	5	20/08/2020 17:10		0	0	0	0	0	0	0	0	0	0	0	0	0	0
1498	4	5	12	3d 00:00:02.53000	0d 03:45:54.35000	0.00292131	0.0111793	0.00077607	3.4765	D	5	20/08/2020 17:11		0	0	0	0	0	0	0	0	0	0	0	0	0	0
1499	4	5	12	3d 00:00:35.50000	0d 03:46:27.32000	0.00292841	0.011204	0.00077584	3.4664	D	5	20/08/2020 17:11		0	0	0	0	0	0	0	0	0	0	0	0	0	0
1500	4	5	12	3d 00:01:16.96000	0d 03:47:08.78000	0.00293735	0.0112349	0.000776	3.4563	D	5	20/08/2020 17:12		0	0	0	0	0	0	0	0	0	0	0	0	0	0
1501	4	5	12	3d 00:02:16.20000	0d 03:48:08.02000	0.00295011	0.011279	0.00077577	3.4463	D	5	20/08/2020 17:13		0	0	0	0	0	0	0	0	0	0	0	0	0	0
1502	4	5	12	3d 00:03:39.88000	0d 03:49:31.70000	0.00296815	0.0113411	0.000776	3.4362	D	5	20/08/2020 17:15		0	0	0	0	0	0	0	0	0	0	0	0	0	0
1503	4	5	12	3d 00:06:02.13000	0d 03:51:53.95000	0.00299881	0.0114463	0.00077592	3.4258	D	5	20/08/2020 17:17		0	0	0	0	0	0	0	0	0	0	0	0	0	0
1504	4	5	12	3d 00:09:13.56000	0d 03:55:05.38000	0.00304007	0.0115874	0.00077592	3.4157	D	5	20/08/2020 17:20		0	0	0	0	0	0	0	0	0	0	0	0	0	0
1505	4	5	12	3d 00:11:38.22000	0d 03:57:30.04000	0.00307124	0.0116938	0.000776	3.4057	D	5	20/08/2020 17:23		0	0	0	0	0	0	0	0	0	0	0	0	0	0
1506	4	5	12	3d 00:13:21.51000	0d 03:59:13.33000	0.00309351	0.0117695	0.00077584	3.3956	D	5	20/08/2020 17:24		0	0	0	0	0	0	0	0	0	0	0	0	0	0
1507	4	5	12	3d 00:14:35.63000	0d 04:00:27.45000	0.00310948	0.0118236	0.00077584	3.3855	D	5	20/08/2020 17:25		0	0	0	0	0	0	0	0	0	0	0	0	0	0
1508	4	5	12	3d 00:15:41.54000	0d 04:01:33.36000	0.00312369	0.0118717	0.00077592	3.3753	D	5	20/08/2020 17:27		0	0	0	0	0	0	0	0	0	0	0	0	0	0
1509	4	5	12	3d 00:16:26.89000	0d 04:02:18.71000	0.00313346	0.0119046	0.000776	3.3652	D	5	20/08/2020 17:27		0	0	0	0	0	0	0	0	0	0	0	0	0	0
1510	4	5	12	3d 00:17:06.35000	0d 04:02:58.17000	0.00314196	0.0119332	0.00077577	3.355	D	5	20/08/2020 17:28		0	0	0	0	0	0	0	0	0	0	0	0	0	0
1511	4	5	12	3d 00:17:38.40000	0d 04:03:30.22000	0.00314887	0.0119563	0.00077569	3.3448	D	5	20/08/2020 17:29		0	0	0	0	0	0	0	0	0	0	0	0	0	0
1512	4	5	12	3d 00:18:07.91000	0d 04:03:59.73000	0.00315523	0.0119776	0.00077577	3.3346	D	5	20/08/2020 17:29		0	0	0	0	0	0	0	0	0	0	0	0	0	0
1513	4	5	12	3d 00:18:32.24000	0d 04:04:24.06000	0.00316048	0.011995	0.00077569	3.3245	D	5	20/08/2020 17:29		0	0	0	0	0	0	0	0	0	0	0	0	0	0
1514	4	5	12	3d 00:18:53.96000	0d 04:04:45.78000	0.00316516	0.0120106	0.00077584	3.3143	D	5	20/08/2020 17:30		0	0	0	0	0	0	0	0	0	0	0	0	0	0
1515	4	5	12	3d 00:19:12.87000	0d 04:05:04.69000	0.00316923	0.0120241	0.00077592	3.304	D	5	20/08/2020 17:30		0	0	0	0	0	0	0	0	0	0	0	0	0	0
1516	4	5	12	3d 00:19:30.13000	0d 04:05:21.95000	0.00317295	0.0120363	0.000776	3.294	D	5	20/08/2020 17:30		0	0	0	0	0	0	0	0	0	0	0	0	0	0
1517	4	5	12	3d 00:19:45.72000	0d 04:05:37.54000	0.00317631	0.0120474	0.00077584	3.2836	D	5	20/08/2020 17:31		0	0	0	0	0	0	0	0	0	0	0	0	0	0
1518	4	5	12	3d 00:20:00.50000	0d 04:05:52.32000	0.0031795	0.0120578	0.000776	3.2734	D	5	20/08/2020 17:31		0	0	0	0	0	0	0	0	0	0	0	0	0	0
1519	4	5	12	3d 00:20:13.99000	0d 04:06:05.81000	0.00318241	0.0120673	0.00077584	3.2633	D	5	20/08/2020 17:31		0	0	0	0	0	0	0	0	0	0	0	0	0	0
1520	4	5	12	3d 00:20:26.22000	0d 04:06:18.04000	0.00318504	0.0120759	0.00077577	3.2532	D	5	20/08/2020 17:31		0	0	0	0	0	0	0	0	0	0	0	0	0	0
1521	4	5	12	3d 00:20:38.13000	0d 04:06:29.95000	0.00318761	0.0120843	0.00077592	3.243	D	5	20/08/2020 17:32		0	0	0	0	0	0	0	0	0	0	0	0	0	0
1522	4	5	12	3d 00:20:49.14000	0d 04:06:40.96000	0.00318998	0.0120919	0.000776	3.2329	D	5	20/08/2020 17:32		0	0	0	0	0	0	0	0	0	0	0	0	0	0
1523	4	5	12	3d 00:20:59.70000	0d 04:06:51.52000	0.00319226	0.0120993	0.00077554	3.2229	D	5	20/08/2020 17:32		0	0	0	0	0	0	0	0	0	0	0	0	0	0
1524	4	5	12	3d 00:21:09.83000	0d 04:07:01.65000	0.00319444	0.0121063	0.00077592	3.2125	D	5	20/08/2020 17:32		0	0	0	0	0	0	0	0	0	0	0	0	0	0
1525	4	5	12	3d 00:21:19.65000	0d 04:07:11.47000	0.00319656	0.0121131	0.00077569	3.2024	D	5	20/08/2020 17:32		0	0	0	0	0	0	0	0	0	0	0	0	0	0
1526	4	5	12	3d 00:21:28.84000	0d 04:07:20.66000	0.00319854	0.0121194	0.00077577	3.1923	D	5	20/08/2020 17:32		0	0	0	0	0	0	0	0	0	0	0	0	0	0
1527	4	5	12	3d 00:21:37.71000	0d 04:07:29.53000	0.00320045	0.0121255	0.00077584	3.1823	D	5	20/08/2020 17:32		0	0	0	0	0	0	0	0	0	0	0	0	0	0
1528	4	5	12	3d 00:21:46.19000	0d 04:07:38.01000	0.00320228	0.0121313	0.00077584	3.1722	D	5	20/08/2020 17:33		0	0	0	0	0	0	0	0	0	0	0	0	0	0
1529	4	5	12	3d 00:21:54.34000	0d 04:07:46.16000	0.00320403	0.0121369	0.00077592	3.1618	D	5	20/08/2020 17:33		0	0	0	0	0	0	0	0	0	0	0	0	0	0
1530	4	5	12	3d 00:22:02.50000	0d 04:07:54.32000	0.00320579	0.0121424	0.00077584	3.1518	D	5	20/08/2020 17:33		0	0	0	0	0	0	0	0	0	0	0	0	0	0
1531	4	5	12	3d 00:22:10.19000	0d 04:08:02.01000	0.00320745	0.0121477	0.00077584	3.1417	D	5	20/08/2020 17:33		0	0	0	0	0	0	0	0	0	0	0	0	0	0
1532	4	5	12	3d 00:22:17.61000	0d 04:08:09.43000	0.00320905	0.0121527	0.00077584	3.1315	D	5	20/08/2020 17:33		0	0	0	0	0	0	0	0	0	0	0	0	0	0
1533	4	5	12	3d 00:22:24.85000	0d 04:08:16.67000	0.00321061	0.0121576	0.00077592	3.1214	D	5	20/08/2020 17:33		0	0	0	0	0	0	0	0	0	0	0	0	0	0
1534	4	5	12	3d 00:22:31.71000	0d 04:08:23.53000	0.00321209	0.0121622	0.00077584	3.1113	D	5	20/08/2020 17:33		0	0	0	0	0	0	0	0	0	0	0	0	0	0
1535	4	5	12	3d 00:22:38.48000	0d 04:08:30.30000	0.00321355	0.0121667	0.00077584	3.1011	D	5	20/08/2020 17:34		0	0	0	0	0	0	0	0	0	0	0	0	0	0
1536	4	5	12	3d 00:22:45.20000	0d 04:08:37.02000	0.00321499	0.0121712	0.00077607	3.0907	D	5	20/08/2020 17:34		0	0	0	0	0	0	0	0	0	0	0	0	0	0
1537	4	5	12	3d 00:22:51.60000	0d 04:08:43.42000	0.00321637	0.0121754	0.000776	3.0805	D	5	20/08/2020 17:34		0	0	0	0	0	0	0	0	0	0	0	0	0	0
1538	4	5	12	3d 00:22:58.03000	0d 04:08:49.85000	0.00321776	0.0121797	0.00077584	3.0701	D	5	20/08/2020 17:34		0	0	0	0	0	0	0	0	0	0	0	0	0	0
1539	4	5	12	3d 00:23:04.23000	0d 04:08:56.05000	0.0032191	0.0121838	0.000776	3.06	D	5	20/08/2020 17:34		0	0	0	0	0	0	0	0	0	0	0	0	0	0
1540	4	5	12	3d 00:23:09.98000	0d 04:09:01.80000	0.00322034	0.0121876	0.00077592	3.05	D	5	20/08/2020 17:34		0	0	0	0	0	0	0	0	0	0	0	0	0	0
1541	4	5	12	3d 00:23:15.81000	0d 04:09:07.63000	0.00322159	0.0121914	0.00077584	3.0396	D	5	20/08/2020 17:34		0	0	0	0	0	0	0	0	0	0	0	0	0	0
1542	4	5	12	3d 00:23:21.57000	0d 04:09:13.39000	0.00322283	0.0121952	0.00077584	3.0295	D	5	20/08/2020 17:34		0	0	0	0	0	0	0	0	0	0	0	0	0	0
1543	4	5	12	3d 00:23:27.03000	0d 04:09:18.85000	0.00322401	0.0121987	0.00077592	3.0193	D	5	20/08/2020 17:34		0	0	0	0	0	0	0	0	0	0	0	0	0	0
1544	4	5	12	3d 00:23:32.54000	0d 04:09:24.36000	0.0032252	0.0122023	0.00077584	3.0092	D	5	20/08/2020 17:34		0	0	0	0	0	0	0	0	0	0	0	0	0	0
1545	4	5	12	3d 00:23:37.78000	0d 04:09:29.60000	0.00322633	0.0122057	0.00077584	2.999	D	5	20/08/2020 17:34		0	0	0	0	0	0	0	0	0	0	0	0	0	0
1546	4	5	12	3d 00:23:43.10000	0d 04:09:34.92000	0.00322747	0.0122091	0.00077584	2.9886	D	5	20/08/2020 17:35		0	0	0	0	0	0	0	0	0	0	0	0	0	0
1547	4	5	12	3d 00:23:48.30000	0d 04:09:40.12000	0.00322859	0.0122125	0.00077569	2.9786	D	5	20/08/2020 17:35		0	0	0	0	0	0	0	0	0	0	0	0	0	0
1548	4	5	12	3d 00:23:53.22000	0d 04:09:45.04000	0.00322966	0.0122156	0.00077592	2.9682	D	5	20/08/2020 17:35		0	0	0	0	0	0	0	0	0	0	0	0	0	0
1549	4	5	12	3d 00:23:58.18000	0d 04:09:50.00000	0.00323072	0.0122188	0.00077577	2.958	D	5	20/08/2020 17:35		0	0	0	0	0	0	0	0	0	0	0	0	0	0
1550	4	5	12	3d 00:24:03.11000	0d 04:09:54.93000	0.00323179	0.0122219	0.00077592	2.9477	D	5	20/08/2020 17:35		0	0	0	0	0	0	0	0	0	0	0	0	0	0
1551	4	5	12	3d 00:24:07.89000	0d 04:09:59.71000	0.00323282	0.012225	0.000776	2.9374	D	5	20/08/2020 17:35		0	0	0	0	0	0	0	0	0	0	0	0	0	0
1552	4	5	12	3d 00:24:12.58000	0d 04:10:04.40000	0.00323383	0.0122279	0.00077577	2.9273	D	5	20/08/2020 17:35		0	0	0	0	0	0	0	0	0	0	0	0	0	0
1553	4	5	12	3d 00:24:17.17000	0d 04:10:08.99000	0.00323482	0.0122308	0.00077592	2.9171	D	5	20/08/2020 17:35		0	0	0	0	0	0	0	0	0	0	0	0	0	0
1554	4	5	12	3d 00:24:21.74000	0d 04:10:13.56000	0.0032358	0.0122337	0.00077592	2.9068	D	5	20/08/2020 17:35		0	0	0	0	0	0	0	0	0	0	0	0	0	0
1555	4	5	12	3d 00:24:26.24000	0d 04:10:18.06000	0.00323677	0.0122365	0.00077615	2.8968	D	5	20/08/2020 17:35		0	0	0	0	0	0	0	0	0	0	0	0	0	0
1556	4	5	12	3d 00:24:30.51000	0d 04:10:22.33000	0.00323769	0.0122392	0.00077584	2.8867	D	5	20/08/2020 17:35		0	0	0	0	0	0	0	0	0	0	0	0	0	0
1557	4	5	12	3d 00:24:34.78000	0d 04:10:26.60000	0.00323861	0.0122418	0.00077584	2.8766	D	5	20/08/2020 17:35		0	0	0	0	0	0	0	0	0	0	0	0	0	0
1558	4	5	12	3d 00:24:38.95000	0d 04:10:30.77000	0.00323951	0.0122444	0.00077607	2.8664	D	5	20/08/2020 17:36		0	0	0	0	0	0	0	0	0	0	0	0	0	0
1559	4	5	12	3d 00:24:43.10000	0d 04:10:34.92000	0.00324041	0.012247	0.00077584	2.8563	D	5	20/08/2020 17:36		0	0	0	0	0	0	0	0	0	0	0	0	0	0
1560	4	5	12	3d 00:24:47.22000	0d 04:10:39.04000	0.00324129	0.0122495	0.00077577	2.846	D	5	20/08/2020 17:36		0	0	0	0	0	0	0	0	0	0	0	0	0	0
1561	4	5	12	3d 00:24:51.34000	0d 04:10:43.16000	0.00324218	0.012252	0.00077577	2.8357	D	5	20/08/2020 17:36		0	0	0	0	0	0	0	0	0	0	0	0	0	0
1562	4	5	12	3d 00:24:55.42000	0d 04:10:47.24000	0.00324306	0.0122545	0.00077577	2.8255	D	5	20/08/2020 17:36		0	0	0	0	0	0	0	0	0	0	0	0	0	0
1563	4	5	12	3d 00:24:59.43000	0d 04:10:51.25000	0.00324393	0.0122569	0.000776	2.8151	D	5	20/08/2020 17:36		0	0	0	0	0	0	0	0	0	0	0	0	0	0
1564	4	5	12	3d 00:25:03.29000	0d 04:10:55.11000	0.00324476	0.0122593	0.00077592	2.8051	D	5	20/08/2020 17:36		0	0	0	0	0	0	0	0	0	0	0	0	0	0
1565	4	5	12	3d 00:25:07.06000	0d 04:10:58.88000	0.00324557	0.0122616	0.00077584	2.795	D	5	20/08/2020 17:36		0	0	0	0	0	0	0	0	0	0	0	0	0	0
1566	4	5	12	3d 00:25:10.83000	0d 04:11:02.65000	0.00324638	0.0122638	0.000776	2.7846	D	5	20/08/2020 17:36		0	0	0	0	0	0	0	0	0	0	0	0	0	0
1567	4	5	12	3d 00:25:14.63000	0d 04:11:06.45000	0.0032472	0.0122661	0.000776	2.7744	D	5	20/08/2020 17:36		0	0	0	0	0	0	0	0	0	0	0	0	0	0
1568	4	5	12	3d 00:25:18.33000	0d 04:11:10.15000	0.003248	0.0122683	0.00077569	2.7643	D	5	20/08/2020 17:36		0	0	0	0	0	0	0	0	0	0	0	0	0	0
1569	4	5	12	3d 00:25:22.05000	0d 04:11:13.87000	0.0032488	0.0122705	0.000776	2.7541	D	5	20/08/2020 17:36		0	0	0	0	0	0	0	0	0	0	0	0	0	0
1570	4	5	12	3d 00:25:25.68000	0d 04:11:17.50000	0.00324958	0.0122727	0.00077569	2.7439	D	5	20/08/2020 17:36		0	0	0	0	0	0	0	0	0	0	0	0	0	0
1571	4	5	12	3d 00:25:29.27000	0d 04:11:21.09000	0.00325036	0.0122748	0.00077584	2.7333	D	5	20/08/2020 17:36		0	0	0	0	0	0	0	0	0	0	0	0	0	0
1572	4	5	12	3d 00:25:32.89000	0d 04:11:24.71000	0.00325114	0.0122769	0.00077577	2.7228	D	5	20/08/2020 17:36		0	0	0	0	0	0	0	0	0	0	0	0	0	0
1573	4	5	12	3d 00:25:36.42000	0d 04:11:28.24000	0.0032519	0.012279	0.00077623	2.7126	D	5	20/08/2020 17:36		0	0	0	0	0	0	0	0	0	0	0	0	0	0
1574	4	5	12	3d 00:25:39.87000	0d 04:11:31.69000	0.00325264	0.012281	0.00077584	2.7024	D	5	20/08/2020 17:37		0	0	0	0	0	0	0	0	0	0	0	0	0	0
1575	4	5	12	3d 00:25:43.21000	0d 04:11:35.03000	0.00325336	0.0122829	0.00077584	2.6923	D	5	20/08/2020 17:37		0	0	0	0	0	0	0	0	0	0	0	0	0	0
1576	4	5	12	3d 00:25:46.59000	0d 04:11:38.41000	0.00325409	0.0122849	0.00077592	2.6821	D	5	20/08/2020 17:37		0	0	0	0	0	0	0	0	0	0	0	0	0	0
1577	4	5	12	3d 00:25:49.94000	0d 04:11:41.76000	0.00325481	0.0122868	0.00077592	2.6719	D	5	20/08/2020 17:37		0	0	0	0	0	0	0	0	0	0	0	0	0	0
1578	4	5	12	3d 00:25:53.27000	0d 04:11:45.09000	0.00325553	0.0122887	0.00077607	2.6615	D	5	20/08/2020 17:37		0	0	0	0	0	0	0	0	0	0	0	0	0	0
1579	4	5	12	3d 00:25:56.54000	0d 04:11:48.36000	0.00325623	0.0122906	0.00077584	2.6514	D	5	20/08/2020 17:37		0	0	0	0	0	0	0	0	0	0	0	0	0	0
1580	4	5	12	3d 00:25:59.81000	0d 04:11:51.63000	0.00325694	0.0122925	0.00077584	2.6412	D	5	20/08/2020 17:37		0	0	0	0	0	0	0	0	0	0	0	0	0	0
1581	4	5	12	3d 00:26:02.96000	0d 04:11:54.78000	0.00325762	0.0122943	0.00077584	2.631	D	5	20/08/2020 17:37		0	0	0	0	0	0	0	0	0	0	0	0	0	0
1582	4	5	12	3d 00:26:06.20000	0d 04:11:58.02000	0.00325832	0.0122961	0.00077584	2.6207	D	5	20/08/2020 17:37		0	0	0	0	0	0	0	0	0	0	0	0	0	0
1583	4	5	12	3d 00:26:09.34000	0d 04:12:01.16000	0.00325899	0.0122979	0.00077584	2.6104	D	5	20/08/2020 17:37		0	0	0	0	0	0	0	0	0	0	0	0	0	0
1584	4	5	12	3d 00:26:12.56000	0d 04:12:04.38000	0.00325969	0.0122997	0.000776	2.6	D	5	20/08/2020 17:37		0	0	0	0	0	0	0	0	0	0	0	0	0	0
1585	4	5	12	3d 00:26:15.71000	0d 04:12:07.53000	0.00326037	0.0123014	0.000776	2.5895	D	5	20/08/2020 17:37		0	0	0	0	0	0	0	0	0	0	0	0	0	0
1586	4	5	12	3d 00:26:18.94000	0d 04:12:10.76000	0.00326106	0.0123032	0.000776	2.5788	D	5	20/08/2020 17:37		0	0	0	0	0	0	0	0	0	0	0	0	0	0
1587	4	5	12	3d 00:26:22.12000	0d 04:12:13.94000	0.00326175	0.012305	0.00077554	2.5682	D	5	20/08/2020 17:37		0	0	0	0	0	0	0	0	0	0	0	0	0	0
1588	4	5	12	3d 00:26:25.22000	0d 04:12:17.04000	0.00326241	0.0123067	0.00077569	2.558	D	5	20/08/2020 17:37		0	0	0	0	0	0	0	0	0	0	0	0	0	0
1589	4	5	12	3d 00:26:28.28000	0d 04:12:20.10000	0.00326307	0.0123084	0.000776	2.5476	D	5	20/08/2020 17:37		0	0	0	0	0	0	0	0	0	0	0	0	0	0
1590	4	5	12	3d 00:26:31.32000	0d 04:12:23.14000	0.00326373	0.0123101	0.00077592	2.5373	D	5	20/08/2020 17:37		0	0	0	0	0	0	0	0	0	0	0	0	0	0
1591	4	5	12	3d 00:26:34.42000	0d 04:12:26.24000	0.0032644	0.0123118	0.00077607	2.5269	D	5	20/08/2020 17:37		0	0	0	0	0	0	0	0	0	0	0	0	0	0
1592	4	5	12	3d 00:26:37.37000	0d 04:12:29.19000	0.00326503	0.0123134	0.00077607	2.5167	D	5	20/08/2020 17:37		0	0	0	0	0	0	0	0	0	0	0	0	0	0
1593	4	5	12	3d 00:26:40.33000	0d 04:12:32.15000	0.00326567	0.012315	0.00077592	2.5063	D	5	20/08/2020 17:38		0	0	0	0	0	0	0	0	0	0	0	0	0	0
1594	4	5	12	3d 00:26:42.15000	0d 04:12:33.97000	0.00326606	0.012316	0.00077607	2.5	D	133	20/08/2020 17:38		0	0	0	0	0	0	0	0	0	0	0	0	0	0
1595	4	5	13	3d 00:26:42.16000	0d 00:00:00.01000	0	0	0	2.5978	R	0	20/08/2020 17:38		0	0	0	0	0	0	0	0	0	0	0	0	0	0
1596	4	5	13	3d 00:26:44.16000	0d 00:00:02.01000	0	0	0	2.7843	R	1	20/08/2020 17:38		0	0	0	0	0	0	0	0	0	0	0	0	0	0
1597	4	5	13	3d 00:26:46.16000	0d 00:00:04.01000	0	0	0	2.8879	R	1	20/08/2020 17:38		0	0	0	0	0	0	0	0	0	0	0	0	0	0
1598	4	5	13	3d 00:26:48.16000	0d 00:00:06.01000	0	0	0	2.9685	R	1	20/08/2020 17:38		0	0	0	0	0	0	0	0	0	0	0	0	0	0
1599	4	5	13	3d 00:26:50.16000	0d 00:00:08.01000	0	0	0	3.0362	R	1	20/08/2020 17:38		0	0	0	0	0	0	0	0	0	0	0	0	0	0
1600	4	5	13	3d 00:26:52.15000	0d 00:00:10.00000	0	0	0	3.0942	R	129	20/08/2020 17:38		0	0	0	0	0	0	0	0	0	0	0	0	0	0
1601	5	6	9	3d 00:26:52.19000	0d 00:00:00.04000	0.00000001	0.00000003	0.00077653	3.2166	C	0	20/08/2020 17:38		0	0	0	0	0	0	0	0	0	0	0	0	0	0
1602	5	6	9	3d 00:26:52.35000	0d 00:00:00.20000	0.00000004	0.00000014	0.00077592	3.2407	C	5	20/08/2020 17:38		0	0	0	0	0	0	0	0	0	0	0	0	0	0
1603	5	6	9	3d 00:26:52.52000	0d 00:00:00.37000	0.00000008	0.00000026	0.000776	3.2602	C	5	20/08/2020 17:38		0	0	0	0	0	0	0	0	0	0	0	0	0	0
1604	5	6	9	3d 00:26:52.71000	0d 00:00:00.56000	0.00000012	0.00000039	0.00077592	3.2784	C	5	20/08/2020 17:38		0	0	0	0	0	0	0	0	0	0	0	0	0	0
1605	5	6	9	3d 00:26:52.91000	0d 00:00:00.76000	0.00000016	0.00000053	0.00077592	3.2953	C	5	20/08/2020 17:38		0	0	0	0	0	0	0	0	0	0	0	0	0	0
1606	5	6	9	3d 00:26:53.12000	0d 00:00:00.97000	0.00000021	0.00000068	0.000776	3.3117	C	5	20/08/2020 17:38		0	0	0	0	0	0	0	0	0	0	0	0	0	0
1607	5	6	9	3d 00:26:53.34000	0d 00:00:01.19000	0.00000026	0.00000084	0.00077577	3.3278	C	5	20/08/2020 17:38		0	0	0	0	0	0	0	0	0	0	0	0	0	0
1608	5	6	9	3d 00:26:53.57000	0d 00:00:01.42000	0.00000031	0.00000101	0.000776	3.3436	C	5	20/08/2020 17:38		0	0	0	0	0	0	0	0	0	0	0	0	0	0
1609	5	6	9	3d 00:26:53.81000	0d 00:00:01.66000	0.00000036	0.00000118	0.00077584	3.3591	C	5	20/08/2020 17:38		0	0	0	0	0	0	0	0	0	0	0	0	0	0
1610	5	6	9	3d 00:26:54.06000	0d 00:00:01.91000	0.00000041	0.00000136	0.000776	3.3747	C	5	20/08/2020 17:38		0	0	0	0	0	0	0	0	0	0	0	0	0	0
1611	5	6	9	3d 00:26:54.31000	0d 00:00:02.16000	0.00000047	0.00000154	0.00077592	3.3896	C	5	20/08/2020 17:38		0	0	0	0	0	0	0	0	0	0	0	0	0	0
1612	5	6	9	3d 00:26:54.58000	0d 00:00:02.43000	0.00000052	0.00000174	0.00077607	3.4051	C	5	20/08/2020 17:38		0	0	0	0	0	0	0	0	0	0	0	0	0	0
1613	5	6	9	3d 00:26:54.85000	0d 00:00:02.70000	0.00000058	0.00000194	0.00077607	3.4197	C	5	20/08/2020 17:38		0	0	0	0	0	0	0	0	0	0	0	0	0	0
1614	5	6	9	3d 00:26:55.12000	0d 00:00:02.97000	0.00000064	0.00000214	0.00077584	3.4342	C	5	20/08/2020 17:38		0	0	0	0	0	0	0	0	0	0	0	0	0	0
1615	5	6	9	3d 00:26:55.40000	0d 00:00:03.25000	0.0000007	0.00000235	0.00077577	3.4482	C	5	20/08/2020 17:38		0	0	0	0	0	0	0	0	0	0	0	0	0	0
1616	5	6	9	3d 00:26:55.69000	0d 00:00:03.54000	0.00000076	0.00000256	0.00077584	3.4624	C	5	20/08/2020 17:38		0	0	0	0	0	0	0	0	0	0	0	0	0	0
1617	5	6	9	3d 00:26:55.99000	0d 00:00:03.84000	0.00000083	0.00000279	0.000776	3.4765	C	5	20/08/2020 17:38		0	0	0	0	0	0	0	0	0	0	0	0	0	0
1618	5	6	9	3d 00:26:56.30000	0d 00:00:04.15000	0.00000089	0.00000302	0.00077592	3.4902	C	5	20/08/2020 17:38		0	0	0	0	0	0	0	0	0	0	0	0	0	0
1619	5	6	9	3d 00:26:56.62000	0d 00:00:04.47000	0.00000096	0.00000326	0.00077584	3.5038	C	5	20/08/2020 17:38		0	0	0	0	0	0	0	0	0	0	0	0	0	0
1620	5	6	9	3d 00:26:56.95000	0d 00:00:04.80000	0.00000103	0.00000351	0.00077592	3.5172	C	5	20/08/2020 17:38		0	0	0	0	0	0	0	0	0	0	0	0	0	0
1621	5	6	9	3d 00:26:57.29000	0d 00:00:05.14000	0.00000111	0.00000377	0.00077577	3.5303	C	5	20/08/2020 17:38		0	0	0	0	0	0	0	0	0	0	0	0	0	0
1622	5	6	9	3d 00:26:57.64000	0d 00:00:05.49000	0.00000118	0.00000404	0.00077592	3.5431	C	5	20/08/2020 17:38		0	0	0	0	0	0	0	0	0	0	0	0	0	0
1623	5	6	9	3d 00:26:58.00000	0d 00:00:05.85000	0.00000126	0.00000431	0.00077577	3.5558	C	5	20/08/2020 17:38		0	0	0	0	0	0	0	0	0	0	0	0	0	0
1624	5	6	9	3d 00:26:58.39000	0d 00:00:06.24000	0.00000134	0.00000461	0.000776	3.5685	C	5	20/08/2020 17:38		0	0	0	0	0	0	0	0	0	0	0	0	0	0
1625	5	6	9	3d 00:26:58.81000	0d 00:00:06.66000	0.00000143	0.00000493	0.00077577	3.5813	C	5	20/08/2020 17:38		0	0	0	0	0	0	0	0	0	0	0	0	0	0
1626	5	6	9	3d 00:26:59.25000	0d 00:00:07.10000	0.00000153	0.00000527	0.00077607	3.5937	C	5	20/08/2020 17:38		0	0	0	0	0	0	0	0	0	0	0	0	0	0
1627	5	6	9	3d 00:26:59.73000	0d 00:00:07.58000	0.00000163	0.00000565	0.000776	3.606	C	5	20/08/2020 17:38		0	0	0	0	0	0	0	0	0	0	0	0	0	0
1628	5	6	9	3d 00:27:00.24000	0d 00:00:08.09000	0.00000174	0.00000604	0.000776	3.6176	C	5	20/08/2020 17:38		0	0	0	0	0	0	0	0	0	0	0	0	0	0
1629	5	6	9	3d 00:27:00.79000	0d 00:00:08.64000	0.00000186	0.00000647	0.00077569	3.6292	C	5	20/08/2020 17:38		0	0	0	0	0	0	0	0	0	0	0	0	0	0
1630	5	6	9	3d 00:27:01.44000	0d 00:00:09.29000	0.000002	0.00000698	0.00077592	3.6407	C	5	20/08/2020 17:38		0	0	0	0	0	0	0	0	0	0	0	0	0	0
1631	5	6	9	3d 00:27:02.19000	0d 00:00:10.04000	0.00000216	0.00000757	0.00077584	3.6518	C	5	20/08/2020 17:38		0	0	0	0	0	0	0	0	0	0	0	0	0	0
1632	5	6	9	3d 00:27:03.10000	0d 00:00:10.95000	0.00000236	0.00000829	0.00077592	3.6625	C	5	20/08/2020 17:38		0	0	0	0	0	0	0	0	0	0	0	0	0	0
1633	5	6	9	3d 00:27:04.24000	0d 00:00:12.09000	0.00000261	0.00000919	0.00077577	3.673	C	5	20/08/2020 17:38		0	0	0	0	0	0	0	0	0	0	0	0	0	0
1634	5	6	9	3d 00:27:05.87000	0d 00:00:13.72000	0.00000296	0.00001048	0.00077584	3.6835	C	5	20/08/2020 17:38		0	0	0	0	0	0	0	0	0	0	0	0	0	0
1635	5	6	9	3d 00:27:08.35000	0d 00:00:16.20000	0.00000349	0.00001245	0.00077607	3.6939	C	5	20/08/2020 17:38		0	0	0	0	0	0	0	0	0	0	0	0	0	0
1636	5	6	9	3d 00:27:12.96000	0d 00:00:20.81000	0.00000448	0.00001613	0.00077577	3.7043	C	5	20/08/2020 17:38		0	0	0	0	0	0	0	0	0	0	0	0	0	0
1637	5	6	9	3d 00:27:27.26000	0d 00:00:35.11000	0.00000757	0.00002757	0.000776	3.7144	C	5	20/08/2020 17:38		0	0	0	0	0	0	0	0	0	0	0	0	0	0
1638	5	6	9	3d 00:28:08.33000	0d 00:01:16.18000	0.00001642	0.00006042	0.000776	3.7043	C	5	20/08/2020 17:39		0	0	0	0	0	0	0	0	0	0	0	0	0	0
1639	5	6	9	3d 00:28:35.24000	0d 00:01:43.09000	0.00002222	0.00008187	0.00077584	3.6942	C	5	20/08/2020 17:39		0	0	0	0	0	0	0	0	0	0	0	0	0	0
1640	5	6	9	3d 00:29:16.73000	0d 00:02:24.58000	0.00003116	0.00011486	0.00077607	3.6841	C	5	20/08/2020 17:40		0	0	0	0	0	0	0	0	0	0	0	0	0	0
1641	5	6	9	3d 00:31:51.44000	0d 00:04:59.29000	0.0000645	0.00023749	0.00077592	3.6741	C	5	20/08/2020 17:43		0	0	0	0	0	0	0	0	0	0	0	0	0	0
1642	5	6	9	3d 00:36:51.44000	0d 00:09:59.29000	0.00012916	0.00047504	0.000776	3.6747	C	1	20/08/2020 17:48		0	0	0	0	0	0	0	0	0	0	0	0	0	0
1643	5	6	9	3d 00:41:51.44000	0d 00:14:59.29000	0.00019382	0.00071273	0.00077569	3.6779	C	1	20/08/2020 17:53		0	0	0	0	0	0	0	0	0	0	0	0	0	0
1644	5	6	9	3d 00:46:51.44000	0d 00:19:59.29000	0.00025848	0.00095065	0.00077577	3.6817	C	1	20/08/2020 17:58		0	0	0	0	0	0	0	0	0	0	0	0	0	0
1645	5	6	9	3d 00:51:51.44000	0d 00:24:59.29000	0.00032313	0.00118884	0.00077584	3.686	C	1	20/08/2020 18:03		0	0	0	0	0	0	0	0	0	0	0	0	0	0
1646	5	6	9	3d 00:56:51.44000	0d 00:29:59.29000	0.00038779	0.0014273	0.00077592	3.6901	C	1	20/08/2020 18:08		0	0	0	0	0	0	0	0	0	0	0	0	0	0
1647	5	6	9	3d 01:01:51.44000	0d 00:34:59.29000	0.00045245	0.00166604	0.00077577	3.6944	C	1	20/08/2020 18:13		0	0	0	0	0	0	0	0	0	0	0	0	0	0
1648	5	6	9	3d 01:06:51.44000	0d 00:39:59.29000	0.00051711	0.00190506	0.00077592	3.6992	C	1	20/08/2020 18:18		0	0	0	0	0	0	0	0	0	0	0	0	0	0
1649	5	6	9	3d 01:11:51.44000	0d 00:44:59.29000	0.00058176	0.00214439	0.00077592	3.7038	C	1	20/08/2020 18:23		0	0	0	0	0	0	0	0	0	0	0	0	0	0
1650	5	6	9	3d 01:16:51.44000	0d 00:49:59.29000	0.00064642	0.00238404	0.00077592	3.7089	C	1	20/08/2020 18:28		0	0	0	0	0	0	0	0	0	0	0	0	0	0
1651	5	6	9	3d 01:21:51.44000	0d 00:54:59.29000	0.00071108	0.00262403	0.00077592	3.7145	C	1	20/08/2020 18:33		0	0	0	0	0	0	0	0	0	0	0	0	0	0
1652	5	6	9	3d 01:26:51.44000	0d 00:59:59.29000	0.00077574	0.00286437	0.00077592	3.7197	C	1	20/08/2020 18:38		0	0	0	0	0	0	0	0	0	0	0	0	0	0
1653	5	6	9	3d 01:31:51.44000	0d 01:04:59.29000	0.0008404	0.00310507	0.00077562	3.7255	C	1	20/08/2020 18:43		0	0	0	0	0	0	0	0	0	0	0	0	0	0
1654	5	6	9	3d 01:36:51.44000	0d 01:09:59.29000	0.00090505	0.00334614	0.00077577	3.7313	C	1	20/08/2020 18:48		0	0	0	0	0	0	0	0	0	0	0	0	0	0
1655	5	6	9	3d 01:41:51.44000	0d 01:14:59.29000	0.00096971	0.00358756	0.00077592	3.7365	C	1	20/08/2020 18:53		0	0	0	0	0	0	0	0	0	0	0	0	0	0
1656	5	6	9	3d 01:46:51.44000	0d 01:19:59.29000	0.00103437	0.00382935	0.000776	3.742	C	1	20/08/2020 18:58		0	0	0	0	0	0	0	0	0	0	0	0	0	0
1657	5	6	9	3d 01:51:51.44000	0d 01:24:59.29000	0.00109903	0.00407149	0.00077584	3.7475	C	1	20/08/2020 19:03		0	0	0	0	0	0	0	0	0	0	0	0	0	0
1658	5	6	9	3d 01:56:51.44000	0d 01:29:59.29000	0.00116368	0.00431397	0.00077584	3.7528	C	1	20/08/2020 19:08		0	0	0	0	0	0	0	0	0	0	0	0	0	0
1659	5	6	9	3d 02:01:51.44000	0d 01:34:59.29000	0.00122834	0.0045568	0.00077592	3.7581	C	1	20/08/2020 19:13		0	0	0	0	0	0	0	0	0	0	0	0	0	0
1660	5	6	9	3d 02:06:51.44000	0d 01:39:59.29000	0.001293	0.00479998	0.00077615	3.7638	C	1	20/08/2020 19:18		0	0	0	0	0	0	0	0	0	0	0	0	0	0
1661	5	6	9	3d 02:11:51.44000	0d 01:44:59.29000	0.00135766	0.00504351	0.00077584	3.7691	C	1	20/08/2020 19:23		0	0	0	0	0	0	0	0	0	0	0	0	0	0
1662	5	6	9	3d 02:16:51.44000	0d 01:49:59.29000	0.00142231	0.00528741	0.000776	3.7749	C	1	20/08/2020 19:28		0	0	0	0	0	0	0	0	0	0	0	0	0	0
1663	5	6	9	3d 02:21:51.44000	0d 01:54:59.29000	0.00148697	0.00553168	0.00077569	3.7809	C	1	20/08/2020 19:33		0	0	0	0	0	0	0	0	0	0	0	0	0	0
1664	5	6	9	3d 02:26:51.44000	0d 01:59:59.29000	0.00155163	0.00577635	0.00077577	3.7874	C	1	20/08/2020 19:38		0	0	0	0	0	0	0	0	0	0	0	0	0	0
1665	5	6	9	3d 02:31:51.44000	0d 02:04:59.29000	0.00161629	0.00602146	0.00077615	3.7943	C	1	20/08/2020 19:43		0	0	0	0	0	0	0	0	0	0	0	0	0	0
1666	5	6	9	3d 02:36:51.44000	0d 02:09:59.29000	0.00168094	0.00626702	0.000776	3.8018	C	1	20/08/2020 19:48		0	0	0	0	0	0	0	0	0	0	0	0	0	0
1667	5	6	9	3d 02:41:51.44000	0d 02:14:59.29000	0.0017456	0.0065131	0.00077592	3.8099	C	1	20/08/2020 19:53		0	0	0	0	0	0	0	0	0	0	0	0	0	0
1668	5	6	9	3d 02:46:51.44000	0d 02:19:59.29000	0.00181026	0.00675973	0.000776	3.819	C	1	20/08/2020 19:58		0	0	0	0	0	0	0	0	0	0	0	0	0	0
1669	5	6	9	3d 02:51:51.44000	0d 02:24:59.29000	0.00187492	0.00700698	0.00077584	3.8288	C	1	20/08/2020 20:03		0	0	0	0	0	0	0	0	0	0	0	0	0	0
1670	5	6	9	3d 02:56:18.48000	0d 02:29:26.33000	0.00193247	0.00722763	0.00077592	3.8389	C	5	20/08/2020 20:07		0	0	0	0	0	0	0	0	0	0	0	0	0	0
1671	5	6	9	3d 03:00:31.56000	0d 02:33:39.41000	0.00198702	0.0074373	0.00077607	3.8489	C	5	20/08/2020 20:11		0	0	0	0	0	0	0	0	0	0	0	0	0	0
1672	5	6	9	3d 03:04:26.98000	0d 02:37:34.83000	0.00203775	0.00763284	0.00077584	3.859	C	5	20/08/2020 20:15		0	0	0	0	0	0	0	0	0	0	0	0	0	0
1673	5	6	9	3d 03:08:09.12000	0d 02:41:16.97000	0.00208563	0.00781784	0.00077562	3.8691	C	5	20/08/2020 20:19		0	0	0	0	0	0	0	0	0	0	0	0	0	0
1674	5	6	9	3d 03:11:38.13000	0d 02:44:45.98000	0.00213068	0.00799235	0.00077607	3.8791	C	5	20/08/2020 20:23		0	0	0	0	0	0	0	0	0	0	0	0	0	0
1675	5	6	9	3d 03:14:59.31000	0d 02:48:07.16000	0.00217404	0.00816076	0.000776	3.8892	C	5	20/08/2020 20:26		0	0	0	0	0	0	0	0	0	0	0	0	0	0
1676	5	6	9	3d 03:18:15.41000	0d 02:51:23.26000	0.0022163	0.00832535	0.00077592	3.8994	C	5	20/08/2020 20:29		0	0	0	0	0	0	0	0	0	0	0	0	0	0
1677	5	6	9	3d 03:21:27.57000	0d 02:54:35.42000	0.00225772	0.00848705	0.00077584	3.9097	C	5	20/08/2020 20:32		0	0	0	0	0	0	0	0	0	0	0	0	0	0
1678	5	6	9	3d 03:24:33.79000	0d 02:57:41.64000	0.00229785	0.00864417	0.00077592	3.9197	C	5	20/08/2020 20:35		0	0	0	0	0	0	0	0	0	0	0	0	0	0
1679	5	6	9	3d 03:27:32.79000	0d 03:00:40.64000	0.00233643	0.00879558	0.000776	3.9298	C	5	20/08/2020 20:38		0	0	0	0	0	0	0	0	0	0	0	0	0	0
1680	5	6	9	3d 03:30:29.17000	0d 03:03:37.02000	0.00237445	0.00894516	0.000776	3.9399	C	5	20/08/2020 20:41		0	0	0	0	0	0	0	0	0	0	0	0	0	0
1681	5	6	9	3d 03:33:22.97000	0d 03:06:30.82000	0.0024119	0.00909293	0.00077615	3.95	C	5	20/08/2020 20:44		0	0	0	0	0	0	0	0	0	0	0	0	0	0
1682	5	6	9	3d 03:36:12.97000	0d 03:09:20.82000	0.00244854	0.00923783	0.00077592	3.96	C	5	20/08/2020 20:47		0	0	0	0	0	0	0	0	0	0	0	0	0	0
1683	5	6	9	3d 03:39:06.06000	0d 03:12:13.91000	0.00248585	0.00938574	0.000776	3.9701	C	5	20/08/2020 20:50		0	0	0	0	0	0	0	0	0	0	0	0	0	0
1684	5	6	9	3d 03:41:56.42000	0d 03:15:04.27000	0.00252257	0.0095317	0.00077592	3.9802	C	5	20/08/2020 20:53		0	0	0	0	0	0	0	0	0	0	0	0	0	0
1685	5	6	9	3d 03:44:44.13000	0d 03:17:51.98000	0.00255871	0.00967574	0.000776	3.9902	C	5	20/08/2020 20:56		0	0	0	0	0	0	0	0	0	0	0	0	0	0
1686	5	6	9	3d 03:47:29.46000	0d 03:20:37.31000	0.00259434	0.0098181	0.00077592	4.0003	C	5	20/08/2020 20:58		0	0	0	0	0	0	0	0	0	0	0	0	0	0
1687	5	6	9	3d 03:50:15.65000	0d 03:23:23.50000	0.00263016	0.00996157	0.00077577	4.0105	C	5	20/08/2020 21:01		0	0	0	0	0	0	0	0	0	0	0	0	0	0
1688	5	6	9	3d 03:53:03.82000	0d 03:26:11.67000	0.00266641	0.0101071	0.00077584	4.0206	C	5	20/08/2020 21:04		0	0	0	0	0	0	0	0	0	0	0	0	0	0
1689	5	6	9	3d 03:55:46.69000	0d 03:28:54.54000	0.00270151	0.0102484	0.00077592	4.0307	C	5	20/08/2020 21:07		0	0	0	0	0	0	0	0	0	0	0	0	0	0
1690	5	6	9	3d 03:58:27.32000	0d 03:31:35.17000	0.00273613	0.0103881	0.00077592	4.0407	C	5	20/08/2020 21:09		0	0	0	0	0	0	0	0	0	0	0	0	0	0
1691	5	6	9	3d 04:01:03.30000	0d 03:34:11.15000	0.00276975	0.0105241	0.00077592	4.0508	C	5	20/08/2020 21:12		0	0	0	0	0	0	0	0	0	0	0	0	0	0
1692	5	6	9	3d 04:03:45.30000	0d 03:36:53.15000	0.00280466	0.0106657	0.000776	4.061	C	5	20/08/2020 21:15		0	0	0	0	0	0	0	0	0	0	0	0	0	0
1693	5	6	9	3d 04:06:22.92000	0d 03:39:30.77000	0.00283863	0.0108039	0.00077607	4.0711	C	5	20/08/2020 21:17		0	0	0	0	0	0	0	0	0	0	0	0	0	0
1694	5	6	9	3d 04:08:56.45000	0d 03:42:04.30000	0.00287172	0.0109388	0.000776	4.0813	C	5	20/08/2020 21:20		0	0	0	0	0	0	0	0	0	0	0	0	0	0
1695	5	6	9	3d 04:11:27.87000	0d 03:44:35.72000	0.00290436	0.0110721	0.00077577	4.0914	C	5	20/08/2020 21:22		0	0	0	0	0	0	0	0	0	0	0	0	0	0
1696	5	6	9	3d 04:13:59.64000	0d 03:47:07.49000	0.00293707	0.0112061	0.00077592	4.1015	C	5	20/08/2020 21:25		0	0	0	0	0	0	0	0	0	0	0	0	0	0
1697	5	6	9	3d 04:16:26.82000	0d 03:49:34.67000	0.00296879	0.0113364	0.00077584	4.1115	C	5	20/08/2020 21:27		0	0	0	0	0	0	0	0	0	0	0	0	0	0
1698	5	6	9	3d 04:18:51.92000	0d 03:51:59.77000	0.00300006	0.0114651	0.00077592	4.1216	C	5	20/08/2020 21:30		0	0	0	0	0	0	0	0	0	0	0	0	0	0
1699	5	6	9	3d 04:21:15.38000	0d 03:54:23.23000	0.00303098	0.0115927	0.00077615	4.1317	C	5	20/08/2020 21:32		0	0	0	0	0	0	0	0	0	0	0	0	0	0
1700	5	6	9	3d 04:23:40.17000	0d 03:56:48.02000	0.00306219	0.0117218	0.00077592	4.1419	C	5	20/08/2020 21:35		0	0	0	0	0	0	0	0	0	0	0	0	0	0
1701	5	6	9	3d 04:26:03.86000	0d 03:59:11.71000	0.00309316	0.0118502	0.00077592	4.152	C	5	20/08/2020 21:37		0	0	0	0	0	0	0	0	0	0	0	0	0	0
1702	5	6	9	3d 04:28:22.26000	0d 04:01:30.11000	0.00312298	0.0119742	0.00077615	4.1621	C	5	20/08/2020 21:39		0	0	0	0	0	0	0	0	0	0	0	0	0	0
1703	5	6	9	3d 04:30:42.34000	0d 04:03:50.19000	0.00315318	0.0121	0.000776	4.1723	C	5	20/08/2020 21:42		0	0	0	0	0	0	0	0	0	0	0	0	0	0
1704	5	6	9	3d 04:33:01.68000	0d 04:06:09.53000	0.00318321	0.0122255	0.00077584	4.1823	C	5	20/08/2020 21:44		0	0	0	0	0	0	0	0	0	0	0	0	0	0
1705	5	6	9	3d 04:35:18.14000	0d 04:08:25.99000	0.00321262	0.0123486	0.00077592	4.1926	C	5	20/08/2020 21:46		0	0	0	0	0	0	0	0	0	0	0	0	0	0
1706	5	6	9	3d 04:36:59.71000	0d 04:10:07.56000	0.00323451	0.0124405	0.000776	4.2	C	133	20/08/2020 21:48		0	0	0	0	0	0	0	0	0	0	0	0	0	0
1707	5	6	10	3d 04:36:59.72000	0d 00:00:00.01000	0.00323451	0.0124405	0.00082513	4.2	C	0	20/08/2020 21:48		0	0	0	0	0	0	0	0	0	0	0	0	0	0
1708	5	6	10	3d 04:37:14.34000	0d 00:00:14.63000	0.00323767	0.0124538	0.00072496	4.2004	C	4	20/08/2020 21:48		0	0	0	0	0	0	0	0	0	0	0	0	0	0
1709	5	6	10	3d 04:37:27.94000	0d 00:00:28.23000	0.00324022	0.0124645	0.00062493	4.2004	C	4	20/08/2020 21:48		0	0	0	0	0	0	0	0	0	0	0	0	0	0
1710	5	6	10	3d 04:37:46.05000	0d 00:00:46.34000	0.00324309	0.0124765	0.00052483	4.2002	C	4	20/08/2020 21:49		0	0	0	0	0	0	0	0	0	0	0	0	0	0
1711	5	6	10	3d 04:38:16.62000	0d 00:01:16.91000	0.00324712	0.0124934	0.00042481	4.2	C	4	20/08/2020 21:49		0	0	0	0	0	0	0	0	0	0	0	0	0	0
1712	5	6	10	3d 04:38:57.44000	0d 00:01:57.73000	0.00325133	0.0125111	0.00032479	4.2002	C	4	20/08/2020 21:50		0	0	0	0	0	0	0	0	0	0	0	0	0	0
1713	5	6	10	3d 04:40:00.51000	0d 00:03:00.80000	0.00325607	0.012531	0.00022477	4.2	C	4	20/08/2020 21:51		0	0	0	0	0	0	0	0	0	0	0	0	0	0
1714	5	6	10	3d 04:42:04.18000	0d 00:05:04.47000	0.00326184	0.0125553	0.00012474	4.1999	C	4	20/08/2020 21:53		0	0	0	0	0	0	0	0	0	0	0	0	0	0
1715	5	6	10	3d 04:44:35.76000	0d 00:07:36.05000	0.00326596	0.0125726	0.00007759	4.2	C	132	20/08/2020 21:55		0	0	0	0	0	0	0	0	0	0	0	0	0	0
1716	5	6	11	3d 04:44:35.77000	0d 00:00:00.01000	0	0	0	4.1997	R	0	20/08/2020 21:55		0	0	0	0	0	0	0	0	0	0	0	0	0	0
1717	5	6	11	3d 04:44:37.77000	0d 00:00:02.01000	0	0	0	4.1993	R	1	20/08/2020 21:56		0	0	0	0	0	0	0	0	0	0	0	0	0	0
1718	5	6	11	3d 04:44:39.77000	0d 00:00:04.01000	0	0	0	4.1991	R	1	20/08/2020 21:56		0	0	0	0	0	0	0	0	0	0	0	0	0	0
1719	5	6	11	3d 04:44:41.77000	0d 00:00:06.01000	0	0	0	4.1993	R	1	20/08/2020 21:56		0	0	0	0	0	0	0	0	0	0	0	0	0	0
1720	5	6	11	3d 04:44:43.77000	0d 00:00:08.01000	0	0	0	4.1993	R	1	20/08/2020 21:56		0	0	0	0	0	0	0	0	0	0	0	0	0	0
1721	5	6	11	3d 04:44:45.76000	0d 00:00:10.00000	0	0	0	4.1993	R	129	20/08/2020 21:56		0	0	0	0	0	0	0	0	0	0	0	0	0	0
1722	5	6	12	3d 04:44:45.80000	0d 00:00:00.04000	0.00000001	0.00000003	0.00077668	4.1946	D	0	20/08/2020 21:56		0	0	0	0	0	0	0	0	0	0	0	0	0	0
1723	5	6	12	3d 04:45:28.13000	0d 00:00:42.37000	0.00000913	0.00003824	0.00077607	4.1845	D	5	20/08/2020 21:56		0	0	0	0	0	0	0	0	0	0	0	0	0	0
1724	5	6	12	3d 04:47:11.75000	0d 00:02:25.99000	0.00003146	0.00013158	0.000776	4.1744	D	5	20/08/2020 21:58		0	0	0	0	0	0	0	0	0	0	0	0	0	0
1725	5	6	12	3d 04:49:10.02000	0d 00:04:24.26000	0.00005695	0.00023786	0.00077584	4.1643	D	5	20/08/2020 22:00		0	0	0	0	0	0	0	0	0	0	0	0	0	0
1726	5	6	12	3d 04:51:10.46000	0d 00:06:24.70000	0.00008291	0.00034583	0.000776	4.1543	D	5	20/08/2020 22:02		0	0	0	0	0	0	0	0	0	0	0	0	0	0
1727	5	6	12	3d 04:53:15.04000	0d 00:08:29.28000	0.00010976	0.00045724	0.00077592	4.1442	D	5	20/08/2020 22:04		0	0	0	0	0	0	0	0	0	0	0	0	0	0
1728	5	6	12	3d 04:55:21.49000	0d 00:10:35.73000	0.00013702	0.00057005	0.00077615	4.1341	D	5	20/08/2020 22:06		0	0	0	0	0	0	0	0	0	0	0	0	0	0
1729	5	6	12	3d 04:57:30.10000	0d 00:12:44.34000	0.00016473	0.00068451	0.000776	4.1241	D	5	20/08/2020 22:08		0	0	0	0	0	0	0	0	0	0	0	0	0	0
1730	5	6	12	3d 04:59:39.71000	0d 00:14:53.95000	0.00019267	0.00079957	0.00077607	4.114	D	5	20/08/2020 22:11		0	0	0	0	0	0	0	0	0	0	0	0	0	0
1731	5	6	12	3d 05:01:51.05000	0d 00:17:05.29000	0.00022098	0.00091589	0.00077569	4.1039	D	5	20/08/2020 22:13		0	0	0	0	0	0	0	0	0	0	0	0	0	0
1732	5	6	12	3d 05:04:07.40000	0d 00:19:21.64000	0.00025036	0.00103635	0.00077592	4.0937	D	5	20/08/2020 22:15		0	0	0	0	0	0	0	0	0	0	0	0	0	0
1733	5	6	12	3d 05:06:25.26000	0d 00:21:39.50000	0.00028007	0.00115784	0.00077592	4.0836	D	5	20/08/2020 22:17		0	0	0	0	0	0	0	0	0	0	0	0	0	0
1734	5	6	12	3d 05:08:45.40000	0d 00:23:59.64000	0.00031028	0.00128103	0.000776	4.0734	D	5	20/08/2020 22:20		0	0	0	0	0	0	0	0	0	0	0	0	0	0
1735	5	6	12	3d 05:11:08.72000	0d 00:26:22.96000	0.00034117	0.0014067	0.00077592	4.0633	D	5	20/08/2020 22:22		0	0	0	0	0	0	0	0	0	0	0	0	0	0
1736	5	6	12	3d 05:13:30.82000	0d 00:28:45.06000	0.00037179	0.00153099	0.00077584	4.0531	D	5	20/08/2020 22:24		0	0	0	0	0	0	0	0	0	0	0	0	0	0
1737	5	6	12	3d 05:15:58.13000	0d 00:31:12.37000	0.00040354	0.00165952	0.00077584	4.043	D	5	20/08/2020 22:27		0	0	0	0	0	0	0	0	0	0	0	0	0	0
1738	5	6	12	3d 05:18:26.76000	0d 00:33:41.00000	0.00043558	0.00178888	0.00077577	4.033	D	5	20/08/2020 22:29		0	0	0	0	0	0	0	0	0	0	0	0	0	0
1739	5	6	12	3d 05:20:57.10000	0d 00:36:11.34000	0.00046798	0.0019194	0.00077577	4.0229	D	5	20/08/2020 22:32		0	0	0	0	0	0	0	0	0	0	0	0	0	0
1740	5	6	12	3d 05:23:28.78000	0d 00:38:43.02000	0.00050067	0.00205075	0.00077569	4.0128	D	5	20/08/2020 22:34		0	0	0	0	0	0	0	0	0	0	0	0	0	0
1741	5	6	12	3d 05:26:05.31000	0d 00:41:19.55000	0.00053441	0.00218597	0.000776	4.0027	D	5	20/08/2020 22:37		0	0	0	0	0	0	0	0	0	0	0	0	0	0
1742	5	6	12	3d 05:28:40.03000	0d 00:43:54.27000	0.00056775	0.00231928	0.00077584	3.9927	D	5	20/08/2020 22:40		0	0	0	0	0	0	0	0	0	0	0	0	0	0
1743	5	6	12	3d 05:31:18.65000	0d 00:46:32.89000	0.00060194	0.00245561	0.00077592	3.9825	D	5	20/08/2020 22:42		0	0	0	0	0	0	0	0	0	0	0	0	0	0
1744	5	6	12	3d 05:33:59.39000	0d 00:49:13.63000	0.00063658	0.0025934	0.00077592	3.9724	D	5	20/08/2020 22:45		0	0	0	0	0	0	0	0	0	0	0	0	0	0
1745	5	6	12	3d 05:36:39.20000	0d 00:51:53.44000	0.00067102	0.00273006	0.000776	3.9622	D	5	20/08/2020 22:48		0	0	0	0	0	0	0	0	0	0	0	0	0	0
1746	5	6	12	3d 05:39:22.98000	0d 00:54:37.22000	0.00070632	0.00286975	0.00077592	3.9519	D	5	20/08/2020 22:50		0	0	0	0	0	0	0	0	0	0	0	0	0	0
1747	5	6	12	3d 05:42:08.49000	0d 00:57:22.73000	0.00074199	0.00301055	0.00077592	3.9419	D	5	20/08/2020 22:53		0	0	0	0	0	0	0	0	0	0	0	0	0	0
1748	5	6	12	3d 05:44:55.31000	0d 01:00:09.55000	0.00077795	0.0031521	0.00077584	3.9316	D	5	20/08/2020 22:56		0	0	0	0	0	0	0	0	0	0	0	0	0	0
1749	5	6	12	3d 05:47:44.62000	0d 01:02:58.86000	0.00081444	0.00329539	0.00077584	3.9214	D	5	20/08/2020 22:59		0	0	0	0	0	0	0	0	0	0	0	0	0	0
1750	5	6	12	3d 05:50:35.04000	0d 01:05:49.28000	0.00085117	0.00343924	0.00077584	3.9113	D	5	20/08/2020 23:01		0	0	0	0	0	0	0	0	0	0	0	0	0	0
1751	5	6	12	3d 05:53:25.57000	0d 01:08:39.81000	0.00088792	0.00358282	0.000776	3.9013	D	5	20/08/2020 23:04		0	0	0	0	0	0	0	0	0	0	0	0	0	0
1752	5	6	12	3d 05:56:19.84000	0d 01:11:34.08000	0.00092548	0.00372916	0.00077562	3.8911	D	5	20/08/2020 23:07		0	0	0	0	0	0	0	0	0	0	0	0	0	0
1753	5	6	12	3d 05:59:20.67000	0d 01:14:34.91000	0.00096446	0.00388062	0.00077607	3.881	D	5	20/08/2020 23:10		0	0	0	0	0	0	0	0	0	0	0	0	0	0
1754	5	6	12	3d 06:02:24.17000	0d 01:17:38.41000	0.001004	0.00403391	0.00077592	3.8709	D	5	20/08/2020 23:13		0	0	0	0	0	0	0	0	0	0	0	0	0	0
1755	5	6	12	3d 06:05:30.42000	0d 01:20:44.66000	0.00104415	0.0041891	0.00077592	3.8608	D	5	20/08/2020 23:16		0	0	0	0	0	0	0	0	0	0	0	0	0	0
1756	5	6	12	3d 06:08:47.91000	0d 01:24:02.15000	0.00108671	0.00435322	0.00077592	3.8508	D	5	20/08/2020 23:20		0	0	0	0	0	0	0	0	0	0	0	0	0	0
1757	5	6	12	3d 06:12:09.26000	0d 01:27:23.50000	0.00113011	0.00452011	0.00077584	3.8407	D	5	20/08/2020 23:23		0	0	0	0	0	0	0	0	0	0	0	0	0	0
1758	5	6	12	3d 06:15:41.75000	0d 01:30:55.99000	0.0011759	0.00469578	0.00077592	3.8306	D	5	20/08/2020 23:27		0	0	0	0	0	0	0	0	0	0	0	0	0	0
1759	5	6	12	3d 06:19:27.43000	0d 01:34:41.67000	0.00122454	0.00488187	0.00077569	3.8206	D	5	20/08/2020 23:30		0	0	0	0	0	0	0	0	0	0	0	0	0	0
1760	5	6	12	3d 06:23:29.25000	0d 01:38:43.49000	0.00127666	0.00508073	0.000776	3.8105	D	5	20/08/2020 23:34		0	0	0	0	0	0	0	0	0	0	0	0	0	0
1761	5	6	12	3d 06:27:49.19000	0d 01:43:03.43000	0.00133269	0.00529392	0.000776	3.8004	D	5	20/08/2020 23:39		0	0	0	0	0	0	0	0	0	0	0	0	0	0
1762	5	6	12	3d 06:32:29.87000	0d 01:47:44.11000	0.00139318	0.00552352	0.00077592	3.7903	D	5	20/08/2020 23:43		0	0	0	0	0	0	0	0	0	0	0	0	0	0
1763	5	6	12	3d 06:37:29.87000	0d 01:52:44.11000	0.00145784	0.00576829	0.00077592	3.7806	D	1	20/08/2020 23:48		0	0	0	0	0	0	0	0	0	0	0	0	0	0
1764	5	6	12	3d 06:42:29.87000	0d 01:57:44.11000	0.00152249	0.00601245	0.00077584	3.7719	D	1	20/08/2020 23:53		0	0	0	0	0	0	0	0	0	0	0	0	0	0
1765	5	6	12	3d 06:47:29.87000	0d 02:02:44.11000	0.00158715	0.00625607	0.00077584	3.7638	D	1	20/08/2020 23:58		0	0	0	0	0	0	0	0	0	0	0	0	0	0
1766	5	6	12	3d 06:52:29.87000	0d 02:07:44.11000	0.00165181	0.00649918	0.00077584	3.7563	D	1	21/08/2020 00:03		0	0	0	0	0	0	0	0	0	0	0	0	0	0
1767	5	6	12	3d 06:57:29.87000	0d 02:12:44.11000	0.00171647	0.00674181	0.000776	3.749	D	1	21/08/2020 00:08		0	0	0	0	0	0	0	0	0	0	0	0	0	0
1768	5	6	12	3d 07:02:29.87000	0d 02:17:44.11000	0.00178112	0.006984	0.00077592	3.7421	D	1	21/08/2020 00:13		0	0	0	0	0	0	0	0	0	0	0	0	0	0
1769	5	6	12	3d 07:07:29.87000	0d 02:22:44.11000	0.00184578	0.00722575	0.00077592	3.7356	D	1	21/08/2020 00:18		0	0	0	0	0	0	0	0	0	0	0	0	0	0
1770	5	6	12	3d 07:12:29.87000	0d 02:27:44.11000	0.00191044	0.00746708	0.000776	3.7292	D	1	21/08/2020 00:23		0	0	0	0	0	0	0	0	0	0	0	0	0	0
1771	5	6	12	3d 07:17:29.87000	0d 02:32:44.11000	0.0019751	0.00770799	0.00077607	3.7226	D	1	21/08/2020 00:28		0	0	0	0	0	0	0	0	0	0	0	0	0	0
1772	5	6	12	3d 07:22:29.87000	0d 02:37:44.11000	0.00203975	0.00794848	0.000776	3.716	D	1	21/08/2020 00:33		0	0	0	0	0	0	0	0	0	0	0	0	0	0
1773	5	6	12	3d 07:27:29.87000	0d 02:42:44.11000	0.00210441	0.00818854	0.00077569	3.7092	D	1	21/08/2020 00:38		0	0	0	0	0	0	0	0	0	0	0	0	0	0
1774	5	6	12	3d 07:32:29.87000	0d 02:47:44.11000	0.00216907	0.00842814	0.00077584	3.702	D	1	21/08/2020 00:43		0	0	0	0	0	0	0	0	0	0	0	0	0	0
1775	5	6	12	3d 07:37:29.87000	0d 02:52:44.11000	0.00223373	0.00866726	0.00077584	3.6941	D	1	21/08/2020 00:48		0	0	0	0	0	0	0	0	0	0	0	0	0	0
1776	5	6	12	3d 07:42:29.87000	0d 02:57:44.11000	0.00229839	0.00890584	0.00077569	3.6855	D	1	21/08/2020 00:53		0	0	0	0	0	0	0	0	0	0	0	0	0	0
1777	5	6	12	3d 07:47:27.19000	0d 03:02:41.43000	0.00236247	0.00914169	0.000776	3.6754	D	5	21/08/2020 00:58		0	0	0	0	0	0	0	0	0	0	0	0	0	0
1778	5	6	12	3d 07:51:44.04000	0d 03:06:58.28000	0.00241782	0.0093449	0.00077592	3.6654	D	5	21/08/2020 01:03		0	0	0	0	0	0	0	0	0	0	0	0	0	0
1779	5	6	12	3d 07:55:28.55000	0d 03:10:42.79000	0.00246621	0.00952202	0.00077577	3.6553	D	5	21/08/2020 01:06		0	0	0	0	0	0	0	0	0	0	0	0	0	0
1780	5	6	12	3d 07:58:41.27000	0d 03:13:55.51000	0.00250775	0.00967365	0.00077592	3.6451	D	5	21/08/2020 01:10		0	0	0	0	0	0	0	0	0	0	0	0	0	0
1781	5	6	12	3d 08:01:33.30000	0d 03:16:47.54000	0.00254482	0.00980863	0.00077584	3.635	D	5	21/08/2020 01:12		0	0	0	0	0	0	0	0	0	0	0	0	0	0
1782	5	6	12	3d 08:04:04.76000	0d 03:19:19.00000	0.00257747	0.00992714	0.00077592	3.6249	D	5	21/08/2020 01:15		0	0	0	0	0	0	0	0	0	0	0	0	0	0
1783	5	6	12	3d 08:06:16.36000	0d 03:21:30.60000	0.00260583	0.0100298	0.00077584	3.6149	D	5	21/08/2020 01:17		0	0	0	0	0	0	0	0	0	0	0	0	0	0
1784	5	6	12	3d 08:08:10.51000	0d 03:23:24.75000	0.00263043	0.0101186	0.00077577	3.6048	D	5	21/08/2020 01:19		0	0	0	0	0	0	0	0	0	0	0	0	0	0
1785	5	6	12	3d 08:09:53.26000	0d 03:25:07.50000	0.00265258	0.0101984	0.00077592	3.5947	D	5	21/08/2020 01:21		0	0	0	0	0	0	0	0	0	0	0	0	0	0
1786	5	6	12	3d 08:11:24.42000	0d 03:26:38.66000	0.00267222	0.0102689	0.000776	3.5846	D	5	21/08/2020 01:22		0	0	0	0	0	0	0	0	0	0	0	0	0	0
1787	5	6	12	3d 08:12:45.35000	0d 03:27:59.59000	0.00268967	0.0103313	0.000776	3.5746	D	5	21/08/2020 01:24		0	0	0	0	0	0	0	0	0	0	0	0	0	0
1788	5	6	12	3d 08:13:57.92000	0d 03:29:12.16000	0.00270531	0.0103872	0.00077577	3.5644	D	5	21/08/2020 01:25		0	0	0	0	0	0	0	0	0	0	0	0	0	0
1789	5	6	12	3d 08:15:09.51000	0d 03:30:23.75000	0.00272074	0.0104421	0.00077607	3.554	D	5	21/08/2020 01:26		0	0	0	0	0	0	0	0	0	0	0	0	0	0
1790	5	6	12	3d 08:16:22.77000	0d 03:31:37.01000	0.00273653	0.0104981	0.000776	3.5439	D	5	21/08/2020 01:27		0	0	0	0	0	0	0	0	0	0	0	0	0	0
1791	5	6	12	3d 08:17:29.48000	0d 03:32:43.72000	0.0027509	0.010549	0.000776	3.5338	D	5	21/08/2020 01:28		0	0	0	0	0	0	0	0	0	0	0	0	0	0
1792	5	6	12	3d 08:18:47.86000	0d 03:34:02.10000	0.0027678	0.0106086	0.00077615	3.5236	D	5	21/08/2020 01:30		0	0	0	0	0	0	0	0	0	0	0	0	0	0
1793	5	6	12	3d 08:20:23.58000	0d 03:35:37.82000	0.00278843	0.0106812	0.000776	3.5135	D	5	21/08/2020 01:31		0	0	0	0	0	0	0	0	0	0	0	0	0	0
1794	5	6	12	3d 08:22:18.04000	0d 03:37:32.28000	0.0028131	0.0107678	0.000776	3.5035	D	5	21/08/2020 01:33		0	0	0	0	0	0	0	0	0	0	0	0	0	0
1795	5	6	12	3d 08:25:50.77000	0d 03:41:05.01000	0.00285894	0.0109281	0.00077607	3.4932	D	5	21/08/2020 01:37		0	0	0	0	0	0	0	0	0	0	0	0	0	0
1796	5	6	12	3d 08:30:39.41000	0d 03:45:53.65000	0.00292115	0.0111451	0.00077592	3.4832	D	5	21/08/2020 01:42		0	0	0	0	0	0	0	0	0	0	0	0	0	0
1797	5	6	12	3d 08:35:11.04000	0d 03:50:25.28000	0.0029797	0.0113488	0.00077554	3.4731	D	5	21/08/2020 01:46		0	0	0	0	0	0	0	0	0	0	0	0	0	0
1798	5	6	12	3d 08:37:54.58000	0d 03:53:08.82000	0.00301494	0.011471	0.00077584	3.463	D	5	21/08/2020 01:49		0	0	0	0	0	0	0	0	0	0	0	0	0	0
1799	5	6	12	3d 08:40:10.48000	0d 03:55:24.72000	0.00304423	0.0115723	0.00077577	3.453	D	5	21/08/2020 01:51		0	0	0	0	0	0	0	0	0	0	0	0	0	0
1800	5	6	12	3d 08:41:57.26000	0d 03:57:11.50000	0.00306725	0.0116517	0.00077584	3.4429	D	5	21/08/2020 01:53		0	0	0	0	0	0	0	0	0	0	0	0	0	0
1801	5	6	12	3d 08:43:24.15000	0d 03:58:38.39000	0.00308597	0.0117161	0.00077577	3.4328	D	5	21/08/2020 01:54		0	0	0	0	0	0	0	0	0	0	0	0	0	0
1802	5	6	12	3d 08:44:29.72000	0d 03:59:43.96000	0.00310011	0.0117645	0.00077592	3.4228	D	5	21/08/2020 01:55		0	0	0	0	0	0	0	0	0	0	0	0	0	0
1803	5	6	12	3d 08:45:25.29000	0d 04:00:39.53000	0.00311208	0.0118055	0.00077592	3.4127	D	5	21/08/2020 01:56		0	0	0	0	0	0	0	0	0	0	0	0	0	0
1804	5	6	12	3d 08:46:11.97000	0d 04:01:26.21000	0.00312214	0.0118397	0.00077592	3.4026	D	5	21/08/2020 01:57		0	0	0	0	0	0	0	0	0	0	0	0	0	0
1805	5	6	12	3d 08:46:51.86000	0d 04:02:06.10000	0.00313074	0.0118689	0.00077562	3.3925	D	5	21/08/2020 01:58		0	0	0	0	0	0	0	0	0	0	0	0	0	0
1806	5	6	12	3d 08:47:26.32000	0d 04:02:40.56000	0.00313817	0.0118941	0.00077607	3.3825	D	5	21/08/2020 01:58		0	0	0	0	0	0	0	0	0	0	0	0	0	0
1807	5	6	12	3d 08:47:56.57000	0d 04:03:10.81000	0.00314469	0.0119161	0.00077569	3.3722	D	5	21/08/2020 01:59		0	0	0	0	0	0	0	0	0	0	0	0	0	0
1808	5	6	12	3d 08:48:25.22000	0d 04:03:39.46000	0.00315086	0.0119369	0.00077592	3.362	D	5	21/08/2020 01:59		0	0	0	0	0	0	0	0	0	0	0	0	0	0
1809	5	6	12	3d 08:48:49.50000	0d 04:04:03.74000	0.0031561	0.0119545	0.00077577	3.3519	D	5	21/08/2020 02:00		0	0	0	0	0	0	0	0	0	0	0	0	0	0
1810	5	6	12	3d 08:49:10.58000	0d 04:04:24.82000	0.00316064	0.0119697	0.00077577	3.3417	D	5	21/08/2020 02:00		0	0	0	0	0	0	0	0	0	0	0	0	0	0
1811	5	6	12	3d 08:49:29.40000	0d 04:04:43.64000	0.0031647	0.0119832	0.00077592	3.3317	D	5	21/08/2020 02:00		0	0	0	0	0	0	0	0	0	0	0	0	0	0
1812	5	6	12	3d 08:49:46.16000	0d 04:05:00.40000	0.00316831	0.0119953	0.000776	3.3216	D	5	21/08/2020 02:01		0	0	0	0	0	0	0	0	0	0	0	0	0	0
1813	5	6	12	3d 08:50:01.80000	0d 04:05:16.04000	0.00317168	0.0120064	0.00077615	3.3112	D	5	21/08/2020 02:01		0	0	0	0	0	0	0	0	0	0	0	0	0	0
1814	5	6	12	3d 08:50:16.80000	0d 04:05:31.04000	0.00317491	0.0120171	0.00077584	3.3011	D	5	21/08/2020 02:01		0	0	0	0	0	0	0	0	0	0	0	0	0	0
1815	5	6	12	3d 08:50:31.11000	0d 04:05:45.35000	0.003178	0.0120273	0.00077577	3.2909	D	5	21/08/2020 02:01		0	0	0	0	0	0	0	0	0	0	0	0	0	0
1816	5	6	12	3d 08:50:45.03000	0d 04:05:59.27000	0.003181	0.0120371	0.00077577	3.2808	D	5	21/08/2020 02:02		0	0	0	0	0	0	0	0	0	0	0	0	0	0
1817	5	6	12	3d 08:50:57.18000	0d 04:06:11.42000	0.00318361	0.0120457	0.00077569	3.2708	D	5	21/08/2020 02:02		0	0	0	0	0	0	0	0	0	0	0	0	0	0
1818	5	6	12	3d 08:51:08.50000	0d 04:06:22.74000	0.00318605	0.0120537	0.00077584	3.2605	D	5	21/08/2020 02:02		0	0	0	0	0	0	0	0	0	0	0	0	0	0
1819	5	6	12	3d 08:51:19.25000	0d 04:06:33.49000	0.00318837	0.0120612	0.00077577	3.2503	D	5	21/08/2020 02:02		0	0	0	0	0	0	0	0	0	0	0	0	0	0
1820	5	6	12	3d 08:51:29.74000	0d 04:06:43.98000	0.00319063	0.0120686	0.00077607	3.2399	D	5	21/08/2020 02:02		0	0	0	0	0	0	0	0	0	0	0	0	0	0
1821	5	6	12	3d 08:51:39.97000	0d 04:06:54.21000	0.00319284	0.0120757	0.00077592	3.2297	D	5	21/08/2020 02:03		0	0	0	0	0	0	0	0	0	0	0	0	0	0
1822	5	6	12	3d 08:51:49.57000	0d 04:07:03.81000	0.00319491	0.0120824	0.00077577	3.2197	D	5	21/08/2020 02:03		0	0	0	0	0	0	0	0	0	0	0	0	0	0
1823	5	6	12	3d 08:51:58.64000	0d 04:07:12.88000	0.00319686	0.0120887	0.00077577	3.2096	D	5	21/08/2020 02:03		0	0	0	0	0	0	0	0	0	0	0	0	0	0
1824	5	6	12	3d 08:52:07.46000	0d 04:07:21.70000	0.00319876	0.0120948	0.00077592	3.1994	D	5	21/08/2020 02:03		0	0	0	0	0	0	0	0	0	0	0	0	0	0
1825	5	6	12	3d 08:52:15.95000	0d 04:07:30.19000	0.00320059	0.0121006	0.00077592	3.189	D	5	21/08/2020 02:03		0	0	0	0	0	0	0	0	0	0	0	0	0	0
1826	5	6	12	3d 08:52:24.15000	0d 04:07:38.39000	0.00320236	0.0121062	0.000776	3.1789	D	5	21/08/2020 02:03		0	0	0	0	0	0	0	0	0	0	0	0	0	0
1827	5	6	12	3d 08:52:32.07000	0d 04:07:46.31000	0.00320407	0.0121116	0.00077584	3.1687	D	5	21/08/2020 02:03		0	0	0	0	0	0	0	0	0	0	0	0	0	0
1828	5	6	12	3d 08:52:39.72000	0d 04:07:53.96000	0.00320571	0.0121169	0.00077584	3.1585	D	5	21/08/2020 02:04		0	0	0	0	0	0	0	0	0	0	0	0	0	0
1829	5	6	12	3d 08:52:47.01000	0d 04:08:01.25000	0.00320729	0.0121218	0.00077592	3.1482	D	5	21/08/2020 02:04		0	0	0	0	0	0	0	0	0	0	0	0	0	0
1830	5	6	12	3d 08:52:54.33000	0d 04:08:08.57000	0.00320886	0.0121268	0.00077569	3.1379	D	5	21/08/2020 02:04		0	0	0	0	0	0	0	0	0	0	0	0	0	0
1831	5	6	12	3d 08:53:01.38000	0d 04:08:15.62000	0.00321038	0.0121315	0.00077592	3.1276	D	5	21/08/2020 02:04		0	0	0	0	0	0	0	0	0	0	0	0	0	0
1832	5	6	12	3d 08:53:08.04000	0d 04:08:22.28000	0.00321182	0.012136	0.00077592	3.1176	D	5	21/08/2020 02:04		0	0	0	0	0	0	0	0	0	0	0	0	0	0
1833	5	6	12	3d 08:53:14.50000	0d 04:08:28.74000	0.00321321	0.0121403	0.00077592	3.1073	D	5	21/08/2020 02:04		0	0	0	0	0	0	0	0	0	0	0	0	0	0
1834	5	6	12	3d 08:53:20.91000	0d 04:08:35.15000	0.00321459	0.0121446	0.00077569	3.0973	D	5	21/08/2020 02:04		0	0	0	0	0	0	0	0	0	0	0	0	0	0
1835	5	6	12	3d 08:53:27.14000	0d 04:08:41.38000	0.00321593	0.0121488	0.00077584	3.0871	D	5	21/08/2020 02:04		0	0	0	0	0	0	0	0	0	0	0	0	0	0
1836	5	6	12	3d 08:53:33.13000	0d 04:08:47.37000	0.00321723	0.0121528	0.00077584	3.077	D	5	21/08/2020 02:04		0	0	0	0	0	0	0	0	0	0	0	0	0	0
1837	5	6	12	3d 08:53:39.14000	0d 04:08:53.38000	0.00321852	0.0121567	0.00077569	3.0666	D	5	21/08/2020 02:05		0	0	0	0	0	0	0	0	0	0	0	0	0	0
1838	5	6	12	3d 08:53:45.13000	0d 04:08:59.37000	0.00321981	0.0121607	0.00077592	3.0565	D	5	21/08/2020 02:05		0	0	0	0	0	0	0	0	0	0	0	0	0	0
1839	5	6	12	3d 08:53:50.78000	0d 04:09:05.02000	0.00322103	0.0121644	0.000776	3.0462	D	5	21/08/2020 02:05		0	0	0	0	0	0	0	0	0	0	0	0	0	0
1840	5	6	12	3d 08:53:56.46000	0d 04:09:10.70000	0.00322225	0.0121681	0.00077584	3.0356	D	5	21/08/2020 02:05		0	0	0	0	0	0	0	0	0	0	0	0	0	0
1841	5	6	12	3d 08:54:02.04000	0d 04:09:16.28000	0.00322346	0.0121718	0.00077562	3.0254	D	5	21/08/2020 02:05		0	0	0	0	0	0	0	0	0	0	0	0	0	0
1842	5	6	12	3d 08:54:07.41000	0d 04:09:21.65000	0.00322461	0.0121753	0.00077584	3.0153	D	5	21/08/2020 02:05		0	0	0	0	0	0	0	0	0	0	0	0	0	0
1843	5	6	12	3d 08:54:12.62000	0d 04:09:26.86000	0.00322574	0.0121787	0.00077607	3.0053	D	5	21/08/2020 02:05		0	0	0	0	0	0	0	0	0	0	0	0	0	0
1844	5	6	12	3d 08:54:17.69000	0d 04:09:31.93000	0.00322683	0.0121819	0.00077584	2.995	D	5	21/08/2020 02:05		0	0	0	0	0	0	0	0	0	0	0	0	0	0
1845	5	6	12	3d 08:54:22.77000	0d 04:09:37.01000	0.00322792	0.0121852	0.00077569	2.9848	D	5	21/08/2020 02:05		0	0	0	0	0	0	0	0	0	0	0	0	0	0
1846	5	6	12	3d 08:54:27.80000	0d 04:09:42.04000	0.00322901	0.0121884	0.00077569	2.9744	D	5	21/08/2020 02:05		0	0	0	0	0	0	0	0	0	0	0	0	0	0
1847	5	6	12	3d 08:54:32.70000	0d 04:09:46.94000	0.00323006	0.0121916	0.00077584	2.9642	D	5	21/08/2020 02:05		0	0	0	0	0	0	0	0	0	0	0	0	0	0
1848	5	6	12	3d 08:54:37.56000	0d 04:09:51.80000	0.00323111	0.0121947	0.00077592	2.9538	D	5	21/08/2020 02:06		0	0	0	0	0	0	0	0	0	0	0	0	0	0
1849	5	6	12	3d 08:54:42.36000	0d 04:09:56.60000	0.00323215	0.0121977	0.00077584	2.9436	D	5	21/08/2020 02:06		0	0	0	0	0	0	0	0	0	0	0	0	0	0
1850	5	6	12	3d 08:54:46.99000	0d 04:10:01.23000	0.00323314	0.0122007	0.00077607	2.9335	D	5	21/08/2020 02:06		0	0	0	0	0	0	0	0	0	0	0	0	0	0
1851	5	6	12	3d 08:54:51.52000	0d 04:10:05.76000	0.00323412	0.0122035	0.00077569	2.9233	D	5	21/08/2020 02:06		0	0	0	0	0	0	0	0	0	0	0	0	0	0
1852	5	6	12	3d 08:54:55.98000	0d 04:10:10.22000	0.00323508	0.0122063	0.00077577	2.9133	D	5	21/08/2020 02:06		0	0	0	0	0	0	0	0	0	0	0	0	0	0
1853	5	6	12	3d 08:55:00.51000	0d 04:10:14.75000	0.00323606	0.0122092	0.00077592	2.9029	D	5	21/08/2020 02:06		0	0	0	0	0	0	0	0	0	0	0	0	0	0
1854	5	6	12	3d 08:55:04.91000	0d 04:10:19.15000	0.00323701	0.0122119	0.00077577	2.8927	D	5	21/08/2020 02:06		0	0	0	0	0	0	0	0	0	0	0	0	0	0
1855	5	6	12	3d 08:55:09.22000	0d 04:10:23.46000	0.00323794	0.0122146	0.00077584	2.8826	D	5	21/08/2020 02:06		0	0	0	0	0	0	0	0	0	0	0	0	0	0
1856	5	6	12	3d 08:55:13.44000	0d 04:10:27.68000	0.00323884	0.0122172	0.00077592	2.8724	D	5	21/08/2020 02:06		0	0	0	0	0	0	0	0	0	0	0	0	0	0
1857	5	6	12	3d 08:55:17.64000	0d 04:10:31.88000	0.00323975	0.0122198	0.000776	2.8621	D	5	21/08/2020 02:06		0	0	0	0	0	0	0	0	0	0	0	0	0	0
1858	5	6	12	3d 08:55:21.73000	0d 04:10:35.97000	0.00324063	0.0122223	0.00077584	2.8521	D	5	21/08/2020 02:06		0	0	0	0	0	0	0	0	0	0	0	0	0	0
1859	5	6	12	3d 08:55:25.84000	0d 04:10:40.08000	0.00324152	0.0122248	0.00077592	2.8417	D	5	21/08/2020 02:06		0	0	0	0	0	0	0	0	0	0	0	0	0	0
1860	5	6	12	3d 08:55:29.98000	0d 04:10:44.22000	0.00324241	0.0122274	0.000776	2.8316	D	5	21/08/2020 02:06		0	0	0	0	0	0	0	0	0	0	0	0	0	0
1861	5	6	12	3d 08:55:33.94000	0d 04:10:48.18000	0.00324326	0.0122298	0.000776	2.8214	D	5	21/08/2020 02:06		0	0	0	0	0	0	0	0	0	0	0	0	0	0
1862	5	6	12	3d 08:55:37.92000	0d 04:10:52.16000	0.00324412	0.0122322	0.00077584	2.8112	D	5	21/08/2020 02:07		0	0	0	0	0	0	0	0	0	0	0	0	0	0
1863	5	6	12	3d 08:55:41.84000	0d 04:10:56.08000	0.00324497	0.0122346	0.00077607	2.8009	D	5	21/08/2020 02:07		0	0	0	0	0	0	0	0	0	0	0	0	0	0
1864	5	6	12	3d 08:55:45.69000	0d 04:10:59.93000	0.0032458	0.0122369	0.00077592	2.7906	D	5	21/08/2020 02:07		0	0	0	0	0	0	0	0	0	0	0	0	0	0
1865	5	6	12	3d 08:55:49.54000	0d 04:11:03.78000	0.00324663	0.0122392	0.00077584	2.7803	D	5	21/08/2020 02:07		0	0	0	0	0	0	0	0	0	0	0	0	0	0
1866	5	6	12	3d 08:55:53.36000	0d 04:11:07.60000	0.00324745	0.0122415	0.00077592	2.77	D	5	21/08/2020 02:07		0	0	0	0	0	0	0	0	0	0	0	0	0	0
1867	5	6	12	3d 08:55:57.20000	0d 04:11:11.44000	0.00324828	0.0122438	0.00077584	2.7594	D	5	21/08/2020 02:07		0	0	0	0	0	0	0	0	0	0	0	0	0	0
1868	5	6	12	3d 08:56:01.01000	0d 04:11:15.25000	0.0032491	0.012246	0.00077569	2.7492	D	5	21/08/2020 02:07		0	0	0	0	0	0	0	0	0	0	0	0	0	0
1869	5	6	12	3d 08:56:04.62000	0d 04:11:18.86000	0.00324988	0.0122482	0.00077607	2.739	D	5	21/08/2020 02:07		0	0	0	0	0	0	0	0	0	0	0	0	0	0
1870	5	6	12	3d 08:56:08.29000	0d 04:11:22.53000	0.00325067	0.0122503	0.00077584	2.7286	D	5	21/08/2020 02:07		0	0	0	0	0	0	0	0	0	0	0	0	0	0
1871	5	6	12	3d 08:56:11.95000	0d 04:11:26.19000	0.00325146	0.0122525	0.00077615	2.7184	D	5	21/08/2020 02:07		0	0	0	0	0	0	0	0	0	0	0	0	0	0
1872	5	6	12	3d 08:56:15.54000	0d 04:11:29.78000	0.00325223	0.0122546	0.00077577	2.708	D	5	21/08/2020 02:07		0	0	0	0	0	0	0	0	0	0	0	0	0	0
1873	5	6	12	3d 08:56:19.13000	0d 04:11:33.37000	0.003253	0.0122567	0.000776	2.6978	D	5	21/08/2020 02:07		0	0	0	0	0	0	0	0	0	0	0	0	0	0
1874	5	6	12	3d 08:56:22.59000	0d 04:11:36.83000	0.00325375	0.0122587	0.00077562	2.6876	D	5	21/08/2020 02:07		0	0	0	0	0	0	0	0	0	0	0	0	0	0
1875	5	6	12	3d 08:56:26.12000	0d 04:11:40.36000	0.00325451	0.0122607	0.00077584	2.6773	D	5	21/08/2020 02:07		0	0	0	0	0	0	0	0	0	0	0	0	0	0
1876	5	6	12	3d 08:56:29.52000	0d 04:11:43.76000	0.00325524	0.0122627	0.000776	2.6671	D	5	21/08/2020 02:07		0	0	0	0	0	0	0	0	0	0	0	0	0	0
1877	5	6	12	3d 08:56:32.96000	0d 04:11:47.20000	0.00325598	0.0122647	0.00077592	2.6567	D	5	21/08/2020 02:07		0	0	0	0	0	0	0	0	0	0	0	0	0	0
1878	5	6	12	3d 08:56:36.41000	0d 04:11:50.65000	0.00325673	0.0122666	0.000776	2.6462	D	5	21/08/2020 02:07		0	0	0	0	0	0	0	0	0	0	0	0	0	0
1879	5	6	12	3d 08:56:40.04000	0d 04:11:54.28000	0.00325751	0.0122687	0.00077592	2.6357	D	5	21/08/2020 02:08		0	0	0	0	0	0	0	0	0	0	0	0	0	0
1880	5	6	12	3d 08:56:43.30000	0d 04:11:57.54000	0.00325821	0.0122705	0.00077592	2.6253	D	5	21/08/2020 02:08		0	0	0	0	0	0	0	0	0	0	0	0	0	0
1881	5	6	12	3d 08:56:46.72000	0d 04:12:00.96000	0.00325895	0.0122725	0.00077592	2.6149	D	5	21/08/2020 02:08		0	0	0	0	0	0	0	0	0	0	0	0	0	0
1882	5	6	12	3d 08:56:50.10000	0d 04:12:04.34000	0.00325968	0.0122744	0.00077584	2.6049	D	5	21/08/2020 02:08		0	0	0	0	0	0	0	0	0	0	0	0	0	0
1883	5	6	12	3d 08:56:53.43000	0d 04:12:07.67000	0.0032604	0.0122762	0.00077584	2.5946	D	5	21/08/2020 02:08		0	0	0	0	0	0	0	0	0	0	0	0	0	0
1884	5	6	12	3d 08:56:56.75000	0d 04:12:10.99000	0.00326111	0.0122781	0.00077592	2.5846	D	5	21/08/2020 02:08		0	0	0	0	0	0	0	0	0	0	0	0	0	0
1885	5	6	12	3d 08:57:00.04000	0d 04:12:14.28000	0.00326182	0.0122799	0.000776	2.574	D	5	21/08/2020 02:08		0	0	0	0	0	0	0	0	0	0	0	0	0	0
1886	5	6	12	3d 08:57:03.44000	0d 04:12:17.68000	0.00326255	0.0122818	0.00077592	2.5638	D	5	21/08/2020 02:08		0	0	0	0	0	0	0	0	0	0	0	0	0	0
1887	5	6	12	3d 08:57:06.65000	0d 04:12:20.89000	0.00326324	0.0122836	0.000776	2.5536	D	5	21/08/2020 02:08		0	0	0	0	0	0	0	0	0	0	0	0	0	0
1888	5	6	12	3d 08:57:09.91000	0d 04:12:24.15000	0.00326395	0.0122854	0.00077577	2.5432	D	5	21/08/2020 02:08		0	0	0	0	0	0	0	0	0	0	0	0	0	0
1889	5	6	12	3d 08:57:13.19000	0d 04:12:27.43000	0.00326465	0.0122872	0.00077592	2.5328	D	5	21/08/2020 02:08		0	0	0	0	0	0	0	0	0	0	0	0	0	0
1890	5	6	12	3d 08:57:16.49000	0d 04:12:30.73000	0.00326537	0.012289	0.00077592	2.5225	D	5	21/08/2020 02:08		0	0	0	0	0	0	0	0	0	0	0	0	0	0
1891	5	6	12	3d 08:57:19.70000	0d 04:12:33.94000	0.00326606	0.0122907	0.000776	2.5121	D	5	21/08/2020 02:08		0	0	0	0	0	0	0	0	0	0	0	0	0	0
1892	5	6	12	3d 08:57:22.93000	0d 04:12:37.17000	0.00326675	0.0122924	0.00077592	2.5017	D	5	21/08/2020 02:08		0	0	0	0	0	0	0	0	0	0	0	0	0	0
1893	5	6	12	3d 08:57:23.40000	0d 04:12:37.64000	0.00326685	0.0122927	0.00077607	2.5	D	133	21/08/2020 02:08		0	0	0	0	0	0	0	0	0	0	0	0	0	0
1894	5	6	13	3d 08:57:23.41000	0d 00:00:00.01000	0	0	0	2.5853	R	0	21/08/2020 02:08		0	0	0	0	0	0	0	0	0	0	0	0	0	0
1895	5	6	13	3d 08:57:25.41000	0d 00:00:02.01000	0	0	0	2.7633	R	1	21/08/2020 02:08		0	0	0	0	0	0	0	0	0	0	0	0	0	0
1896	5	6	13	3d 08:57:27.41000	0d 00:00:04.01000	0	0	0	2.8666	R	1	21/08/2020 02:08		0	0	0	0	0	0	0	0	0	0	0	0	0	0
1897	5	6	13	3d 08:57:29.41000	0d 00:00:06.01000	0	0	0	2.947	R	1	21/08/2020 02:08		0	0	0	0	0	0	0	0	0	0	0	0	0	0
1898	5	6	13	3d 08:57:31.41000	0d 00:00:08.01000	0	0	0	3.0144	R	1	21/08/2020 02:08		0	0	0	0	0	0	0	0	0	0	0	0	0	0
1899	5	6	13	3d 08:57:33.40000	0d 00:00:10.00000	0	0	0	3.0723	R	129	21/08/2020 02:08		0	0	0	0	0	0	0	0	0	0	0	0	0	0
1900	6	7	9	3d 08:57:33.44000	0d 00:00:00.04000	0.00000001	0.00000003	0.00077714	3.1804	C	0	21/08/2020 02:08		0	0	0	0	0	0	0	0	0	0	0	0	0	0
1901	6	7	9	3d 08:57:33.60000	0d 00:00:00.20000	0.00000004	0.00000014	0.00077592	3.2013	C	5	21/08/2020 02:08		0	0	0	0	0	0	0	0	0	0	0	0	0	0
1902	6	7	9	3d 08:57:33.77000	0d 00:00:00.37000	0.00000008	0.00000025	0.00077584	3.22	C	5	21/08/2020 02:08		0	0	0	0	0	0	0	0	0	0	0	0	0	0
1903	6	7	9	3d 08:57:33.96000	0d 00:00:00.56000	0.00000012	0.00000039	0.00077592	3.238	C	5	21/08/2020 02:08		0	0	0	0	0	0	0	0	0	0	0	0	0	0
1904	6	7	9	3d 08:57:34.16000	0d 00:00:00.76000	0.00000016	0.00000053	0.000776	3.2547	C	5	21/08/2020 02:08		0	0	0	0	0	0	0	0	0	0	0	0	0	0
1905	6	7	9	3d 08:57:34.38000	0d 00:00:00.98000	0.00000021	0.00000068	0.00077562	3.2717	C	5	21/08/2020 02:08		0	0	0	0	0	0	0	0	0	0	0	0	0	0
1906	6	7	9	3d 08:57:34.60000	0d 00:00:01.20000	0.00000026	0.00000084	0.000776	3.2874	C	5	21/08/2020 02:08		0	0	0	0	0	0	0	0	0	0	0	0	0	0
1907	6	7	9	3d 08:57:34.83000	0d 00:00:01.43000	0.00000031	0.000001	0.00077584	3.3031	C	5	21/08/2020 02:08		0	0	0	0	0	0	0	0	0	0	0	0	0	0
1908	6	7	9	3d 08:57:35.07000	0d 00:00:01.67000	0.00000036	0.00000117	0.00077584	3.3187	C	5	21/08/2020 02:08		0	0	0	0	0	0	0	0	0	0	0	0	0	0
1909	6	7	9	3d 08:57:35.31000	0d 00:00:01.91000	0.00000041	0.00000134	0.00077584	3.3335	C	5	21/08/2020 02:08		0	0	0	0	0	0	0	0	0	0	0	0	0	0
1910	6	7	9	3d 08:57:35.56000	0d 00:00:02.16000	0.00000047	0.00000152	0.000776	3.3484	C	5	21/08/2020 02:08		0	0	0	0	0	0	0	0	0	0	0	0	0	0
1911	6	7	9	3d 08:57:35.82000	0d 00:00:02.42000	0.00000052	0.00000171	0.00077584	3.3629	C	5	21/08/2020 02:08		0	0	0	0	0	0	0	0	0	0	0	0	0	0
1912	6	7	9	3d 08:57:36.08000	0d 00:00:02.68000	0.00000058	0.0000019	0.00077584	3.3776	C	5	21/08/2020 02:08		0	0	0	0	0	0	0	0	0	0	0	0	0	0
1913	6	7	9	3d 08:57:36.35000	0d 00:00:02.95000	0.00000064	0.0000021	0.00077592	3.3918	C	5	21/08/2020 02:09		0	0	0	0	0	0	0	0	0	0	0	0	0	0
1914	6	7	9	3d 08:57:36.63000	0d 00:00:03.23000	0.0000007	0.0000023	0.00077592	3.406	C	5	21/08/2020 02:09		0	0	0	0	0	0	0	0	0	0	0	0	0	0
1915	6	7	9	3d 08:57:36.91000	0d 00:00:03.51000	0.00000076	0.00000251	0.00077592	3.4197	C	5	21/08/2020 02:09		0	0	0	0	0	0	0	0	0	0	0	0	0	0
1916	6	7	9	3d 08:57:37.20000	0d 00:00:03.80000	0.00000082	0.00000272	0.000776	3.4336	C	5	21/08/2020 02:09		0	0	0	0	0	0	0	0	0	0	0	0	0	0
1917	6	7	9	3d 08:57:37.50000	0d 00:00:04.10000	0.00000088	0.00000295	0.00077592	3.4472	C	5	21/08/2020 02:09		0	0	0	0	0	0	0	0	0	0	0	0	0	0
1918	6	7	9	3d 08:57:37.81000	0d 00:00:04.41000	0.00000095	0.00000318	0.00077584	3.4609	C	5	21/08/2020 02:09		0	0	0	0	0	0	0	0	0	0	0	0	0	0
1919	6	7	9	3d 08:57:38.13000	0d 00:00:04.73000	0.00000102	0.00000342	0.00077592	3.4743	C	5	21/08/2020 02:09		0	0	0	0	0	0	0	0	0	0	0	0	0	0
1920	6	7	9	3d 08:57:38.47000	0d 00:00:05.07000	0.00000109	0.00000367	0.00077584	3.4878	C	5	21/08/2020 02:09		0	0	0	0	0	0	0	0	0	0	0	0	0	0
1921	6	7	9	3d 08:57:38.81000	0d 00:00:05.41000	0.00000117	0.00000393	0.00077592	3.501	C	5	21/08/2020 02:09		0	0	0	0	0	0	0	0	0	0	0	0	0	0
1922	6	7	9	3d 08:57:39.17000	0d 00:00:05.77000	0.00000124	0.0000042	0.000776	3.5143	C	5	21/08/2020 02:09		0	0	0	0	0	0	0	0	0	0	0	0	0	0
1923	6	7	9	3d 08:57:39.55000	0d 00:00:06.15000	0.00000132	0.00000449	0.00077592	3.5273	C	5	21/08/2020 02:09		0	0	0	0	0	0	0	0	0	0	0	0	0	0
1924	6	7	9	3d 08:57:39.94000	0d 00:00:06.54000	0.00000141	0.00000478	0.00077577	3.5399	C	5	21/08/2020 02:09		0	0	0	0	0	0	0	0	0	0	0	0	0	0
1925	6	7	9	3d 08:57:40.35000	0d 00:00:06.95000	0.0000015	0.0000051	0.00077584	3.5528	C	5	21/08/2020 02:09		0	0	0	0	0	0	0	0	0	0	0	0	0	0
1926	6	7	9	3d 08:57:40.79000	0d 00:00:07.39000	0.00000159	0.00000544	0.00077577	3.5651	C	5	21/08/2020 02:09		0	0	0	0	0	0	0	0	0	0	0	0	0	0
1927	6	7	9	3d 08:57:41.24000	0d 00:00:07.84000	0.00000169	0.00000578	0.000776	3.5775	C	5	21/08/2020 02:09		0	0	0	0	0	0	0	0	0	0	0	0	0	0
1928	6	7	9	3d 08:57:41.74000	0d 00:00:08.34000	0.0000018	0.00000617	0.00077592	3.5895	C	5	21/08/2020 02:09		0	0	0	0	0	0	0	0	0	0	0	0	0	0
1929	6	7	9	3d 08:57:42.28000	0d 00:00:08.88000	0.00000191	0.00000659	0.00077584	3.6014	C	5	21/08/2020 02:09		0	0	0	0	0	0	0	0	0	0	0	0	0	0
1930	6	7	9	3d 08:57:42.89000	0d 00:00:09.49000	0.00000204	0.00000706	0.000776	3.6132	C	5	21/08/2020 02:09		0	0	0	0	0	0	0	0	0	0	0	0	0	0
1931	6	7	9	3d 08:57:43.56000	0d 00:00:10.16000	0.00000219	0.00000758	0.000776	3.6245	C	5	21/08/2020 02:09		0	0	0	0	0	0	0	0	0	0	0	0	0	0
1932	6	7	9	3d 08:57:44.35000	0d 00:00:10.95000	0.00000236	0.0000082	0.00077607	3.6356	C	5	21/08/2020 02:09		0	0	0	0	0	0	0	0	0	0	0	0	0	0
1933	6	7	9	3d 08:57:45.32000	0d 00:00:11.92000	0.00000257	0.00000896	0.00077577	3.6468	C	5	21/08/2020 02:09		0	0	0	0	0	0	0	0	0	0	0	0	0	0
1934	6	7	9	3d 08:57:46.57000	0d 00:00:13.17000	0.00000284	0.00000995	0.00077584	3.6576	C	5	21/08/2020 02:09		0	0	0	0	0	0	0	0	0	0	0	0	0	0
1935	6	7	9	3d 08:57:48.27000	0d 00:00:14.87000	0.0000032	0.00001129	0.00077592	3.668	C	5	21/08/2020 02:09		0	0	0	0	0	0	0	0	0	0	0	0	0	0
1936	6	7	9	3d 08:57:50.76000	0d 00:00:17.36000	0.00000374	0.00001326	0.00077577	3.6782	C	5	21/08/2020 02:09		0	0	0	0	0	0	0	0	0	0	0	0	0	0
1937	6	7	9	3d 08:57:55.16000	0d 00:00:21.76000	0.00000469	0.00001675	0.00077569	3.6883	C	5	21/08/2020 02:09		0	0	0	0	0	0	0	0	0	0	0	0	0	0
1938	6	7	9	3d 08:58:04.00000	0d 00:00:30.60000	0.00000659	0.00002379	0.000776	3.6985	C	5	21/08/2020 02:09		0	0	0	0	0	0	0	0	0	0	0	0	0	0
1939	6	7	9	3d 08:59:52.99000	0d 00:02:19.59000	0.00003008	0.00011067	0.00077592	3.6884	C	5	21/08/2020 02:11		0	0	0	0	0	0	0	0	0	0	0	0	0	0
1940	6	7	9	3d 09:01:46.39000	0d 00:04:12.99000	0.00005453	0.00020067	0.000776	3.6783	C	5	21/08/2020 02:13		0	0	0	0	0	0	0	0	0	0	0	0	0	0
1941	6	7	9	3d 09:06:46.39000	0d 00:09:12.99000	0.00011918	0.00043834	0.00077577	3.675	C	1	21/08/2020 02:18		0	0	0	0	0	0	0	0	0	0	0	0	0	0
1942	6	7	9	3d 09:11:46.39000	0d 00:14:12.99000	0.00018384	0.00067605	0.00077584	3.6777	C	1	21/08/2020 02:23		0	0	0	0	0	0	0	0	0	0	0	0	0	0
1943	6	7	9	3d 09:16:46.39000	0d 00:19:12.99000	0.0002485	0.00091396	0.00077584	3.6812	C	1	21/08/2020 02:28		0	0	0	0	0	0	0	0	0	0	0	0	0	0
1944	6	7	9	3d 09:21:46.39000	0d 00:24:12.99000	0.00031316	0.00115211	0.00077569	3.6851	C	1	21/08/2020 02:33		0	0	0	0	0	0	0	0	0	0	0	0	0	0
1945	6	7	9	3d 09:26:46.39000	0d 00:29:12.99000	0.00037781	0.00139051	0.000776	3.6893	C	1	21/08/2020 02:38		0	0	0	0	0	0	0	0	0	0	0	0	0	0
1946	6	7	9	3d 09:31:46.39000	0d 00:34:12.99000	0.00044247	0.00162919	0.00077592	3.6934	C	1	21/08/2020 02:43		0	0	0	0	0	0	0	0	0	0	0	0	0	0
1947	6	7	9	3d 09:36:46.39000	0d 00:39:12.99000	0.00050713	0.00186815	0.00077577	3.698	C	1	21/08/2020 02:48		0	0	0	0	0	0	0	0	0	0	0	0	0	0
1948	6	7	9	3d 09:41:46.39000	0d 00:44:12.99000	0.00057179	0.00210741	0.00077584	3.7028	C	1	21/08/2020 02:53		0	0	0	0	0	0	0	0	0	0	0	0	0	0
1949	6	7	9	3d 09:46:46.39000	0d 00:49:12.99000	0.00063644	0.002347	0.00077569	3.7081	C	1	21/08/2020 02:58		0	0	0	0	0	0	0	0	0	0	0	0	0	0
1950	6	7	9	3d 09:51:46.39000	0d 00:54:12.99000	0.0007011	0.00258692	0.000776	3.7133	C	1	21/08/2020 03:03		0	0	0	0	0	0	0	0	0	0	0	0	0	0
1951	6	7	9	3d 09:56:46.39000	0d 00:59:12.99000	0.00076576	0.0028272	0.00077607	3.7189	C	1	21/08/2020 03:08		0	0	0	0	0	0	0	0	0	0	0	0	0	0
1952	6	7	9	3d 10:01:46.39000	0d 01:04:12.99000	0.00083042	0.00306784	0.000776	3.7246	C	1	21/08/2020 03:13		0	0	0	0	0	0	0	0	0	0	0	0	0	0
1953	6	7	9	3d 10:06:46.39000	0d 01:09:12.99000	0.00089507	0.00330884	0.00077607	3.7301	C	1	21/08/2020 03:18		0	0	0	0	0	0	0	0	0	0	0	0	0	0
1954	6	7	9	3d 10:11:46.39000	0d 01:14:12.99000	0.00095973	0.00355021	0.00077577	3.7357	C	1	21/08/2020 03:23		0	0	0	0	0	0	0	0	0	0	0	0	0	0
1955	6	7	9	3d 10:16:46.39000	0d 01:19:12.99000	0.00102439	0.00379194	0.00077584	3.7412	C	1	21/08/2020 03:28		0	0	0	0	0	0	0	0	0	0	0	0	0	0
1956	6	7	9	3d 10:21:46.39000	0d 01:24:12.99000	0.00108905	0.00403402	0.000776	3.747	C	1	21/08/2020 03:33		0	0	0	0	0	0	0	0	0	0	0	0	0	0
1957	6	7	9	3d 10:26:46.39000	0d 01:29:12.99000	0.0011537	0.00427645	0.00077584	3.7523	C	1	21/08/2020 03:38		0	0	0	0	0	0	0	0	0	0	0	0	0	0
1958	6	7	9	3d 10:31:46.39000	0d 01:34:12.99000	0.00121836	0.00451924	0.00077577	3.7575	C	1	21/08/2020 03:43		0	0	0	0	0	0	0	0	0	0	0	0	0	0
1959	6	7	9	3d 10:36:46.39000	0d 01:39:12.99000	0.00128302	0.00476236	0.000776	3.7629	C	1	21/08/2020 03:48		0	0	0	0	0	0	0	0	0	0	0	0	0	0
1960	6	7	9	3d 10:41:46.39000	0d 01:44:12.99000	0.00134768	0.00500584	0.000776	3.7685	C	1	21/08/2020 03:53		0	0	0	0	0	0	0	0	0	0	0	0	0	0
1961	6	7	9	3d 10:46:46.39000	0d 01:49:12.99000	0.00141233	0.00524968	0.00077592	3.7742	C	1	21/08/2020 03:58		0	0	0	0	0	0	0	0	0	0	0	0	0	0
1962	6	7	9	3d 10:51:46.39000	0d 01:54:12.99000	0.00147699	0.0054939	0.00077577	3.7801	C	1	21/08/2020 04:03		0	0	0	0	0	0	0	0	0	0	0	0	0	0
1963	6	7	9	3d 10:56:46.39000	0d 01:59:12.99000	0.00154165	0.00573851	0.00077577	3.7862	C	1	21/08/2020 04:08		0	0	0	0	0	0	0	0	0	0	0	0	0	0
1964	6	7	9	3d 11:01:46.39000	0d 02:04:12.99000	0.00160631	0.00598354	0.000776	3.7931	C	1	21/08/2020 04:13		0	0	0	0	0	0	0	0	0	0	0	0	0	0
1965	6	7	9	3d 11:06:46.39000	0d 02:09:12.99000	0.00167096	0.00622903	0.00077584	3.8003	C	1	21/08/2020 04:18		0	0	0	0	0	0	0	0	0	0	0	0	0	0
1966	6	7	9	3d 11:11:46.39000	0d 02:14:12.99000	0.00173562	0.00647502	0.00077577	3.8085	C	1	21/08/2020 04:23		0	0	0	0	0	0	0	0	0	0	0	0	0	0
1967	6	7	9	3d 11:16:46.39000	0d 02:19:12.99000	0.00180028	0.00672154	0.00077592	3.8172	C	1	21/08/2020 04:28		0	0	0	0	0	0	0	0	0	0	0	0	0	0
1968	6	7	9	3d 11:21:46.39000	0d 02:24:12.99000	0.00186494	0.00696867	0.00077592	3.8271	C	1	21/08/2020 04:33		0	0	0	0	0	0	0	0	0	0	0	0	0	0
1969	6	7	9	3d 11:26:24.44000	0d 02:28:51.04000	0.00192486	0.00719832	0.00077569	3.8372	C	5	21/08/2020 04:37		0	0	0	0	0	0	0	0	0	0	0	0	0	0
1970	6	7	9	3d 11:30:40.86000	0d 02:33:07.46000	0.00198013	0.00741065	0.00077577	3.8473	C	5	21/08/2020 04:42		0	0	0	0	0	0	0	0	0	0	0	0	0	0
1971	6	7	9	3d 11:34:42.79000	0d 02:37:09.39000	0.00203227	0.00761151	0.00077607	3.8575	C	5	21/08/2020 04:46		0	0	0	0	0	0	0	0	0	0	0	0	0	0
1972	6	7	9	3d 11:38:29.10000	0d 02:40:55.70000	0.00208105	0.0077999	0.00077607	3.8676	C	5	21/08/2020 04:49		0	0	0	0	0	0	0	0	0	0	0	0	0	0
1973	6	7	9	3d 11:42:02.69000	0d 02:44:29.29000	0.00212708	0.00797817	0.00077592	3.8778	C	5	21/08/2020 04:53		0	0	0	0	0	0	0	0	0	0	0	0	0	0
1974	6	7	9	3d 11:45:26.45000	0d 02:47:53.05000	0.002171	0.00814868	0.00077584	3.8878	C	5	21/08/2020 04:56		0	0	0	0	0	0	0	0	0	0	0	0	0	0
1975	6	7	9	3d 11:48:42.46000	0d 02:51:09.06000	0.00221324	0.00831313	0.00077569	3.8979	C	5	21/08/2020 05:00		0	0	0	0	0	0	0	0	0	0	0	0	0	0
1976	6	7	9	3d 11:51:52.12000	0d 02:54:18.72000	0.00225412	0.00847267	0.000776	3.908	C	5	21/08/2020 05:03		0	0	0	0	0	0	0	0	0	0	0	0	0	0
1977	6	7	9	3d 11:54:52.94000	0d 02:57:19.54000	0.00229309	0.00862517	0.00077592	3.9181	C	5	21/08/2020 05:06		0	0	0	0	0	0	0	0	0	0	0	0	0	0
1978	6	7	9	3d 11:57:51.65000	0d 03:00:18.25000	0.00233161	0.00877627	0.00077592	3.9281	C	5	21/08/2020 05:09		0	0	0	0	0	0	0	0	0	0	0	0	0	0
1979	6	7	9	3d 12:00:50.70000	0d 03:03:17.30000	0.0023702	0.00892804	0.00077584	3.9382	C	5	21/08/2020 05:12		0	0	0	0	0	0	0	0	0	0	0	0	0	0
1980	6	7	9	3d 12:03:47.43000	0d 03:06:14.03000	0.00240829	0.00907824	0.00077592	3.9483	C	5	21/08/2020 05:15		0	0	0	0	0	0	0	0	0	0	0	0	0	0
1981	6	7	9	3d 12:06:39.73000	0d 03:09:06.33000	0.00244542	0.00922505	0.00077584	3.9583	C	5	21/08/2020 05:18		0	0	0	0	0	0	0	0	0	0	0	0	0	0
1982	6	7	9	3d 12:09:29.58000	0d 03:11:56.18000	0.00248203	0.00937014	0.00077592	3.9684	C	5	21/08/2020 05:20		0	0	0	0	0	0	0	0	0	0	0	0	0	0
1983	6	7	9	3d 12:12:16.86000	0d 03:14:43.46000	0.00251808	0.00951339	0.00077584	3.9785	C	5	21/08/2020 05:23		0	0	0	0	0	0	0	0	0	0	0	0	0	0
1984	6	7	9	3d 12:15:04.25000	0d 03:17:30.85000	0.00255416	0.0096571	0.00077584	3.9886	C	5	21/08/2020 05:26		0	0	0	0	0	0	0	0	0	0	0	0	0	0
1985	6	7	9	3d 12:17:48.76000	0d 03:20:15.36000	0.00258961	0.00979869	0.00077592	3.9986	C	5	21/08/2020 05:29		0	0	0	0	0	0	0	0	0	0	0	0	0	0
[truncated: 3,283 more rows]
