# Supplementary material for: Experimental data of cathodes manufactured in a convective dryer at the pilot-plant scale, and charge and discharge capacities of half-coin lithium-ion cells
Source: Data Brief. 2021 Dec 16;40:107720. doi: 10.1016/j.dib.2021.107720 (PMC8703052; doi:10.1016/j.dib.2021.107720)
Supplement: Supplementary file 1 [file mmc1.zip › Maccor/NEX_CAT3_8_1.csv]

Name:	NEX_CAT3_8_1
Channel:	7
Tester	Maccor #2
Procedure	NEX_NMC_Form_Rate_ASI.000
Description	NEX NMC Cathode Rate & ASI Measurement
Started	18/08/2020 13:18
SCap	0
C Rate	0.003844
Ch. max. V	8.00 V
DisCh. min. V	-2.00 V
Ch. max. I	5.000 A
DisCh. max. I	5.000 A
Comment:	CAT3_8
SMB hdr:	SMBLabel
Rec	Cycle P	Cycle C	Step	TestTime	StepTime	Cap. [Ah]	Ener. [Wh]	Current [A]	Voltage [V]	Md	ES	DPT Time		VAR1	VAR2	VAR3	VAR4	VAR5	VAR6	VAR7	VAR8	VAR9	VAR10	VAR11	VAR12	VAR13	VAR14
1	0	1	1	0d 00:00:00.00000	0d 00:00:00.00000	0	0	0	3.1963	R	0	18/08/2020 13:18		0	0	0	0	0	0	0	0	0	0	0	0	0	0
2	0	1	1	0d 00:05:00.00000	0d 00:05:00.00000	0	0	0	3.1695	R	1	18/08/2020 13:23		0	0	0	0	0	0	0	0	0	0	0	0	0	0
3	0	1	1	0d 00:10:00.00000	0d 00:10:00.00000	0	0	0	3.1481	R	1	18/08/2020 13:28		0	0	0	0	0	0	0	0	0	0	0	0	0	0
4	0	1	1	0d 00:15:00.00000	0d 00:15:00.00000	0	0	0	3.1307	R	1	18/08/2020 13:33		0	0	0	0	0	0	0	0	0	0	0	0	0	0
5	0	1	1	0d 00:20:00.00000	0d 00:20:00.00000	0	0	0	3.1122	R	1	18/08/2020 13:38		0	0	0	0	0	0	0	0	0	0	0	0	0	0
6	0	1	1	0d 00:25:00.00000	0d 00:25:00.00000	0	0	0	3.0945	R	1	18/08/2020 13:43		0	0	0	0	0	0	0	0	0	0	0	0	0	0
7	0	1	1	0d 00:30:00.00000	0d 00:30:00.00000	0	0	0	3.0802	R	129	18/08/2020 13:48		0	0	0	0	0	0	0	0	0	0	0	0	0	0
8	0	1	2	0d 00:30:00.15000	0d 00:00:00.15000	0	0	0	3.0805	C	0	18/08/2020 13:48		0	0	0	0	0	0	0	0	0	0	0	0	0	0
9	0	1	2	0d 00:30:02.67000	0d 00:00:02.67000	0	0	0	3.0802	P	254	18/08/2020 13:48		0	0	0	0	0	0	0	0	0	0	0	0	0	0
10	0	1	2	0d 00:30:02.71000	0d 00:00:02.71000	0	0	0.00019409	3.1203	C	0	18/08/2020 15:44		0	0	0	0	0	0	0	0	0	0	0	0	0	0
11	0	1	2	0d 00:30:02.87000	0d 00:00:02.87000	0.00000001	0.00000003	0.00019219	3.1429	C	5	18/08/2020 15:44		0	0	0	0	0	0	0	0	0	0	0	0	0	0
12	0	1	2	0d 00:30:03.05000	0d 00:00:03.05000	0.00000002	0.00000006	0.00019211	3.1604	C	5	18/08/2020 15:44		0	0	0	0	0	0	0	0	0	0	0	0	0	0
13	0	1	2	0d 00:30:03.25000	0d 00:00:03.25000	0.00000003	0.0000001	0.00019203	3.1771	C	5	18/08/2020 15:44		0	0	0	0	0	0	0	0	0	0	0	0	0	0
14	0	1	2	0d 00:30:03.47000	0d 00:00:03.47000	0.00000004	0.00000013	0.00019211	3.1937	C	5	18/08/2020 15:44		0	0	0	0	0	0	0	0	0	0	0	0	0	0
15	0	1	2	0d 00:30:03.70000	0d 00:00:03.70000	0.00000005	0.00000017	0.00019196	3.2099	C	5	18/08/2020 15:44		0	0	0	0	0	0	0	0	0	0	0	0	0	0
16	0	1	2	0d 00:30:03.94000	0d 00:00:03.94000	0.00000007	0.00000021	0.00019226	3.2256	C	5	18/08/2020 15:44		0	0	0	0	0	0	0	0	0	0	0	0	0	0
17	0	1	2	0d 00:30:04.19000	0d 00:00:04.19000	0.00000008	0.00000026	0.00019203	3.2412	C	5	18/08/2020 15:44		0	0	0	0	0	0	0	0	0	0	0	0	0	0
18	0	1	2	0d 00:30:04.45000	0d 00:00:04.45000	0.00000009	0.0000003	0.00019242	3.2563	C	5	18/08/2020 15:44		0	0	0	0	0	0	0	0	0	0	0	0	0	0
19	0	1	2	0d 00:30:04.72000	0d 00:00:04.72000	0.00000011	0.00000035	0.00019211	3.2706	C	5	18/08/2020 15:44		0	0	0	0	0	0	0	0	0	0	0	0	0	0
20	0	1	2	0d 00:30:05.00000	0d 00:00:05.00000	0.00000012	0.0000004	0.00019211	3.2848	C	5	18/08/2020 15:44		0	0	0	0	0	0	0	0	0	0	0	0	0	0
21	0	1	2	0d 00:30:05.29000	0d 00:00:05.29000	0.00000014	0.00000045	0.00019219	3.2984	C	5	18/08/2020 15:44		0	0	0	0	0	0	0	0	0	0	0	0	0	0
22	0	1	2	0d 00:30:05.59000	0d 00:00:05.59000	0.00000016	0.0000005	0.00019219	3.312	C	5	18/08/2020 15:44		0	0	0	0	0	0	0	0	0	0	0	0	0	0
23	0	1	2	0d 00:30:05.91000	0d 00:00:05.91000	0.00000017	0.00000056	0.00019211	3.3256	C	5	18/08/2020 15:44		0	0	0	0	0	0	0	0	0	0	0	0	0	0
24	0	1	2	0d 00:30:06.25000	0d 00:00:06.25000	0.00000019	0.00000062	0.00019226	3.3387	C	5	18/08/2020 15:44		0	0	0	0	0	0	0	0	0	0	0	0	0	0
25	0	1	2	0d 00:30:06.60000	0d 00:00:06.60000	0.00000021	0.00000068	0.00019234	3.3518	C	5	18/08/2020 15:44		0	0	0	0	0	0	0	0	0	0	0	0	0	0
26	0	1	2	0d 00:30:06.98000	0d 00:00:06.98000	0.00000023	0.00000075	0.00019219	3.3648	C	5	18/08/2020 15:44		0	0	0	0	0	0	0	0	0	0	0	0	0	0
27	0	1	2	0d 00:30:07.37000	0d 00:00:07.37000	0.00000025	0.00000082	0.00019242	3.3774	C	5	18/08/2020 15:44		0	0	0	0	0	0	0	0	0	0	0	0	0	0
28	0	1	2	0d 00:30:07.78000	0d 00:00:07.78000	0.00000027	0.00000089	0.00019203	3.3901	C	5	18/08/2020 15:44		0	0	0	0	0	0	0	0	0	0	0	0	0	0
29	0	1	2	0d 00:30:08.20000	0d 00:00:08.20000	0.00000029	0.00000097	0.00019219	3.4025	C	5	18/08/2020 15:44		0	0	0	0	0	0	0	0	0	0	0	0	0	0
30	0	1	2	0d 00:30:08.65000	0d 00:00:08.65000	0.00000032	0.00000105	0.00019203	3.4147	C	5	18/08/2020 15:44		0	0	0	0	0	0	0	0	0	0	0	0	0	0
31	0	1	2	0d 00:30:09.11000	0d 00:00:09.11000	0.00000034	0.00000114	0.00019219	3.4266	C	5	18/08/2020 15:44		0	0	0	0	0	0	0	0	0	0	0	0	0	0
32	0	1	2	0d 00:30:09.60000	0d 00:00:09.60000	0.00000037	0.00000123	0.00019211	3.4386	C	5	18/08/2020 15:44		0	0	0	0	0	0	0	0	0	0	0	0	0	0
33	0	1	2	0d 00:30:10.12000	0d 00:00:10.12000	0.0000004	0.00000132	0.00019219	3.4507	C	5	18/08/2020 15:44		0	0	0	0	0	0	0	0	0	0	0	0	0	0
34	0	1	2	0d 00:30:10.64000	0d 00:00:10.64000	0.00000042	0.00000142	0.00019226	3.4621	C	5	18/08/2020 15:44		0	0	0	0	0	0	0	0	0	0	0	0	0	0
35	0	1	2	0d 00:30:11.19000	0d 00:00:11.19000	0.00000045	0.00000152	0.00019211	3.4742	C	5	18/08/2020 15:44		0	0	0	0	0	0	0	0	0	0	0	0	0	0
36	0	1	2	0d 00:30:11.79000	0d 00:00:11.79000	0.00000049	0.00000163	0.00019226	3.4858	C	5	18/08/2020 15:44		0	0	0	0	0	0	0	0	0	0	0	0	0	0
37	0	1	2	0d 00:30:12.39000	0d 00:00:12.39000	0.00000052	0.00000174	0.00019226	3.4971	C	5	18/08/2020 15:44		0	0	0	0	0	0	0	0	0	0	0	0	0	0
38	0	1	2	0d 00:30:13.02000	0d 00:00:13.02000	0.00000055	0.00000186	0.00019219	3.5084	C	5	18/08/2020 15:44		0	0	0	0	0	0	0	0	0	0	0	0	0	0
39	0	1	2	0d 00:30:13.68000	0d 00:00:13.68000	0.00000059	0.00000198	0.00019203	3.52	C	5	18/08/2020 15:44		0	0	0	0	0	0	0	0	0	0	0	0	0	0
40	0	1	2	0d 00:30:14.38000	0d 00:00:14.38000	0.00000062	0.00000212	0.00019219	3.5311	C	5	18/08/2020 15:44		0	0	0	0	0	0	0	0	0	0	0	0	0	0
41	0	1	2	0d 00:30:15.11000	0d 00:00:15.11000	0.00000066	0.00000225	0.00019219	3.5424	C	5	18/08/2020 15:44		0	0	0	0	0	0	0	0	0	0	0	0	0	0
42	0	1	2	0d 00:30:15.89000	0d 00:00:15.89000	0.0000007	0.0000024	0.00019211	3.5534	C	5	18/08/2020 15:44		0	0	0	0	0	0	0	0	0	0	0	0	0	0
43	0	1	2	0d 00:30:16.69000	0d 00:00:16.69000	0.00000075	0.00000255	0.00019219	3.5645	C	5	18/08/2020 15:44		0	0	0	0	0	0	0	0	0	0	0	0	0	0
44	0	1	2	0d 00:30:17.56000	0d 00:00:17.56000	0.00000079	0.00000272	0.00019219	3.5755	C	5	18/08/2020 15:44		0	0	0	0	0	0	0	0	0	0	0	0	0	0
45	0	1	2	0d 00:30:18.51000	0d 00:00:18.51000	0.00000084	0.0000029	0.00019242	3.5863	C	5	18/08/2020 15:44		0	0	0	0	0	0	0	0	0	0	0	0	0	0
46	0	1	2	0d 00:30:19.56000	0d 00:00:19.56000	0.0000009	0.0000031	0.00019219	3.5975	C	5	18/08/2020 15:44		0	0	0	0	0	0	0	0	0	0	0	0	0	0
47	0	1	2	0d 00:30:20.72000	0d 00:00:20.72000	0.00000096	0.00000332	0.00019226	3.6081	C	5	18/08/2020 15:44		0	0	0	0	0	0	0	0	0	0	0	0	0	0
48	0	1	2	0d 00:30:22.01000	0d 00:00:22.01000	0.00000103	0.00000357	0.00019242	3.6185	C	5	18/08/2020 15:44		0	0	0	0	0	0	0	0	0	0	0	0	0	0
49	0	1	2	0d 00:30:23.60000	0d 00:00:23.60000	0.00000112	0.00000388	0.00019196	3.6291	C	5	18/08/2020 15:44		0	0	0	0	0	0	0	0	0	0	0	0	0	0
50	0	1	2	0d 00:30:25.66000	0d 00:00:25.66000	0.00000123	0.00000428	0.00019211	3.6394	C	5	18/08/2020 15:44		0	0	0	0	0	0	0	0	0	0	0	0	0	0
51	0	1	2	0d 00:30:28.53000	0d 00:00:28.53000	0.00000138	0.00000484	0.00019211	3.65	C	5	18/08/2020 15:44		0	0	0	0	0	0	0	0	0	0	0	0	0	0
52	0	1	2	0d 00:30:33.07000	0d 00:00:33.07000	0.00000162	0.00000573	0.00019196	3.6603	C	5	18/08/2020 15:44		0	0	0	0	0	0	0	0	0	0	0	0	0	0
53	0	1	2	0d 00:30:41.56000	0d 00:00:41.56000	0.00000208	0.00000739	0.00019211	3.6707	C	5	18/08/2020 15:44		0	0	0	0	0	0	0	0	0	0	0	0	0	0
54	0	1	2	0d 00:31:03.65000	0d 00:01:03.65000	0.00000325	0.00001172	0.00019234	3.6808	C	5	18/08/2020 15:45		0	0	0	0	0	0	0	0	0	0	0	0	0	0
55	0	1	2	0d 00:36:01.82000	0d 00:06:01.82000	0.00001917	0.00007026	0.00019203	3.6707	C	5	18/08/2020 15:50		0	0	0	0	0	0	0	0	0	0	0	0	0	0
56	0	1	2	0d 00:46:01.82000	0d 00:16:01.82000	0.0000512	0.00018767	0.00019211	3.6657	C	1	18/08/2020 16:00		0	0	0	0	0	0	0	0	0	0	0	0	0	0
57	0	1	2	0d 00:56:01.82000	0d 00:26:01.82000	0.00008322	0.00030508	0.00019219	3.6667	C	1	18/08/2020 16:10		0	0	0	0	0	0	0	0	0	0	0	0	0	0
58	0	1	2	0d 01:06:01.82000	0d 00:36:01.82000	0.00011525	0.00042253	0.00019234	3.6684	C	1	18/08/2020 16:20		0	0	0	0	0	0	0	0	0	0	0	0	0	0
59	0	1	2	0d 01:16:01.82000	0d 00:46:01.82000	0.00014727	0.00054006	0.00019211	3.6704	C	1	18/08/2020 16:30		0	0	0	0	0	0	0	0	0	0	0	0	0	0
60	0	1	2	0d 01:26:01.82000	0d 00:56:01.82000	0.0001793	0.00065765	0.00019219	3.6725	C	1	18/08/2020 16:40		0	0	0	0	0	0	0	0	0	0	0	0	0	0
61	0	1	2	0d 01:36:01.82000	0d 01:06:01.82000	0.00021133	0.0007753	0.00019203	3.6745	C	1	18/08/2020 16:50		0	0	0	0	0	0	0	0	0	0	0	0	0	0
62	0	1	2	0d 01:46:01.82000	0d 01:16:01.82000	0.00024335	0.00089301	0.00019234	3.6762	C	1	18/08/2020 17:00		0	0	0	0	0	0	0	0	0	0	0	0	0	0
63	0	1	2	0d 01:56:01.82000	0d 01:26:01.82000	0.00027538	0.00101077	0.00019219	3.6776	C	1	18/08/2020 17:10		0	0	0	0	0	0	0	0	0	0	0	0	0	0
64	0	1	2	0d 02:06:01.82000	0d 01:36:01.82000	0.00030741	0.00112858	0.00019226	3.6796	C	1	18/08/2020 17:20		0	0	0	0	0	0	0	0	0	0	0	0	0	0
65	0	1	2	0d 02:16:01.82000	0d 01:46:01.82000	0.00033943	0.00124644	0.00019242	3.6806	C	1	18/08/2020 17:30		0	0	0	0	0	0	0	0	0	0	0	0	0	0
66	0	1	2	0d 02:26:01.82000	0d 01:56:01.82000	0.00037146	0.00136434	0.00019211	3.6822	C	1	18/08/2020 17:40		0	0	0	0	0	0	0	0	0	0	0	0	0	0
67	0	1	2	0d 02:36:01.82000	0d 02:06:01.82000	0.00040348	0.00148229	0.00019226	3.6837	C	1	18/08/2020 17:50		0	0	0	0	0	0	0	0	0	0	0	0	0	0
68	0	1	2	0d 02:46:01.82000	0d 02:16:01.82000	0.00043551	0.00160029	0.00019226	3.6849	C	1	18/08/2020 18:00		0	0	0	0	0	0	0	0	0	0	0	0	0	0
69	0	1	2	0d 02:56:01.82000	0d 02:26:01.82000	0.00046754	0.00171833	0.00019203	3.6863	C	1	18/08/2020 18:10		0	0	0	0	0	0	0	0	0	0	0	0	0	0
70	0	1	2	0d 03:06:01.82000	0d 02:36:01.82000	0.00049956	0.00183642	0.00019226	3.688	C	1	18/08/2020 18:20		0	0	0	0	0	0	0	0	0	0	0	0	0	0
71	0	1	2	0d 03:16:01.82000	0d 02:46:01.82000	0.00053159	0.00195455	0.00019211	3.6892	C	1	18/08/2020 18:30		0	0	0	0	0	0	0	0	0	0	0	0	0	0
72	0	1	2	0d 03:26:01.82000	0d 02:56:01.82000	0.00056362	0.00207273	0.00019226	3.6904	C	1	18/08/2020 18:40		0	0	0	0	0	0	0	0	0	0	0	0	0	0
73	0	1	2	0d 03:36:01.82000	0d 03:06:01.82000	0.00059564	0.00219095	0.00019226	3.6921	C	1	18/08/2020 18:50		0	0	0	0	0	0	0	0	0	0	0	0	0	0
74	0	1	2	0d 03:46:01.82000	0d 03:16:01.82000	0.00062767	0.00230922	0.00019211	3.6933	C	1	18/08/2020 19:00		0	0	0	0	0	0	0	0	0	0	0	0	0	0
75	0	1	2	0d 03:56:01.82000	0d 03:26:01.82000	0.00065969	0.00242753	0.00019188	3.6947	C	1	18/08/2020 19:10		0	0	0	0	0	0	0	0	0	0	0	0	0	0
76	0	1	2	0d 04:06:01.82000	0d 03:36:01.82000	0.00069172	0.00254589	0.00019234	3.6965	C	1	18/08/2020 19:20		0	0	0	0	0	0	0	0	0	0	0	0	0	0
77	0	1	2	0d 04:16:01.82000	0d 03:46:01.82000	0.00072375	0.00266429	0.00019211	3.6977	C	1	18/08/2020 19:30		0	0	0	0	0	0	0	0	0	0	0	0	0	0
78	0	1	2	0d 04:26:01.82000	0d 03:56:01.82000	0.00075577	0.00278274	0.00019188	3.6992	C	1	18/08/2020 19:40		0	0	0	0	0	0	0	0	0	0	0	0	0	0
79	0	1	2	0d 04:36:01.82000	0d 04:06:01.82000	0.0007878	0.00290124	0.00019219	3.7008	C	1	18/08/2020 19:50		0	0	0	0	0	0	0	0	0	0	0	0	0	0
80	0	1	2	0d 04:46:01.82000	0d 04:16:01.82000	0.00081982	0.00301979	0.00019203	3.7021	C	1	18/08/2020 20:00		0	0	0	0	0	0	0	0	0	0	0	0	0	0
81	0	1	2	0d 04:56:01.82000	0d 04:26:01.82000	0.00085185	0.00313839	0.00019219	3.7038	C	1	18/08/2020 20:10		0	0	0	0	0	0	0	0	0	0	0	0	0	0
82	0	1	2	0d 05:06:01.82000	0d 04:36:01.82000	0.00088388	0.00325704	0.00019226	3.7053	C	1	18/08/2020 20:20		0	0	0	0	0	0	0	0	0	0	0	0	0	0
83	0	1	2	0d 05:16:01.82000	0d 04:46:01.82000	0.0009159	0.00337574	0.00019219	3.7072	C	1	18/08/2020 20:30		0	0	0	0	0	0	0	0	0	0	0	0	0	0
84	0	1	2	0d 05:26:01.82000	0d 04:56:01.82000	0.00094793	0.0034945	0.00019219	3.7089	C	1	18/08/2020 20:40		0	0	0	0	0	0	0	0	0	0	0	0	0	0
85	0	1	2	0d 05:36:01.82000	0d 05:06:01.82000	0.00097996	0.00361331	0.00019226	3.7107	C	1	18/08/2020 20:50		0	0	0	0	0	0	0	0	0	0	0	0	0	0
86	0	1	2	0d 05:46:01.82000	0d 05:16:01.82000	0.00101198	0.00373218	0.00019219	3.7124	C	1	18/08/2020 21:00		0	0	0	0	0	0	0	0	0	0	0	0	0	0
87	0	1	2	0d 05:56:01.82000	0d 05:26:01.82000	0.00104401	0.0038511	0.00019234	3.7145	C	1	18/08/2020 21:10		0	0	0	0	0	0	0	0	0	0	0	0	0	0
88	0	1	2	0d 06:06:01.82000	0d 05:36:01.82000	0.00107603	0.00397009	0.00019203	3.716	C	1	18/08/2020 21:20		0	0	0	0	0	0	0	0	0	0	0	0	0	0
89	0	1	2	0d 06:16:01.82000	0d 05:46:01.82000	0.00110806	0.00408915	0.00019211	3.7183	C	1	18/08/2020 21:30		0	0	0	0	0	0	0	0	0	0	0	0	0	0
90	0	1	2	0d 06:26:01.82000	0d 05:56:01.82000	0.00114009	0.00420826	0.00019211	3.7203	C	1	18/08/2020 21:40		0	0	0	0	0	0	0	0	0	0	0	0	0	0
91	0	1	2	0d 06:36:01.82000	0d 06:06:01.82000	0.00117211	0.00432745	0.00019196	3.7226	C	1	18/08/2020 21:50		0	0	0	0	0	0	0	0	0	0	0	0	0	0
92	0	1	2	0d 06:46:01.82000	0d 06:16:01.82000	0.00120414	0.0044467	0.00019211	3.7244	C	1	18/08/2020 22:00		0	0	0	0	0	0	0	0	0	0	0	0	0	0
93	0	1	2	0d 06:56:01.82000	0d 06:26:01.82000	0.00123617	0.00456602	0.00019219	3.7267	C	1	18/08/2020 22:10		0	0	0	0	0	0	0	0	0	0	0	0	0	0
94	0	1	2	0d 07:06:01.82000	0d 06:36:01.82000	0.00126819	0.00468541	0.00019219	3.7288	C	1	18/08/2020 22:20		0	0	0	0	0	0	0	0	0	0	0	0	0	0
95	0	1	2	0d 07:16:01.82000	0d 06:46:01.82000	0.00130022	0.00480487	0.00019203	3.7313	C	1	18/08/2020 22:30		0	0	0	0	0	0	0	0	0	0	0	0	0	0
96	0	1	2	0d 07:26:01.82000	0d 06:56:01.82000	0.00133224	0.00492441	0.00019226	3.7336	C	1	18/08/2020 22:40		0	0	0	0	0	0	0	0	0	0	0	0	0	0
97	0	1	2	0d 07:36:01.82000	0d 07:06:01.82000	0.00136427	0.00504402	0.00019203	3.7359	C	1	18/08/2020 22:50		0	0	0	0	0	0	0	0	0	0	0	0	0	0
98	0	1	2	0d 07:46:01.82000	0d 07:16:01.82000	0.0013963	0.00516371	0.00019226	3.7383	C	1	18/08/2020 23:00		0	0	0	0	0	0	0	0	0	0	0	0	0	0
99	0	1	2	0d 07:56:01.82000	0d 07:26:01.82000	0.00142832	0.00528348	0.00019226	3.7407	C	1	18/08/2020 23:10		0	0	0	0	0	0	0	0	0	0	0	0	0	0
100	0	1	2	0d 08:06:01.82000	0d 07:36:01.82000	0.00146035	0.00540332	0.00019219	3.7432	C	1	18/08/2020 23:20		0	0	0	0	0	0	0	0	0	0	0	0	0	0
101	0	1	2	0d 08:16:01.82000	0d 07:46:01.82000	0.00149238	0.00552324	0.00019203	3.7456	C	1	18/08/2020 23:30		0	0	0	0	0	0	0	0	0	0	0	0	0	0
102	0	1	2	0d 08:26:01.82000	0d 07:56:01.82000	0.0015244	0.00564323	0.00019234	3.7478	C	1	18/08/2020 23:40		0	0	0	0	0	0	0	0	0	0	0	0	0	0
103	0	1	2	0d 08:36:01.82000	0d 08:06:01.82000	0.00155643	0.00576331	0.00019219	3.7505	C	1	18/08/2020 23:50		0	0	0	0	0	0	0	0	0	0	0	0	0	0
104	0	1	2	0d 08:46:01.82000	0d 08:16:01.82000	0.00158845	0.00588346	0.00019219	3.7528	C	1	19/08/2020 00:00		0	0	0	0	0	0	0	0	0	0	0	0	0	0
105	0	1	2	0d 08:56:01.82000	0d 08:26:01.82000	0.00162048	0.00600369	0.00019226	3.7551	C	1	19/08/2020 00:10		0	0	0	0	0	0	0	0	0	0	0	0	0	0
106	0	1	2	0d 09:06:01.82000	0d 08:36:01.82000	0.00165251	0.00612399	0.00019211	3.7575	C	1	19/08/2020 00:20		0	0	0	0	0	0	0	0	0	0	0	0	0	0
107	0	1	2	0d 09:16:01.82000	0d 08:46:01.82000	0.00168453	0.00624437	0.00019219	3.7598	C	1	19/08/2020 00:30		0	0	0	0	0	0	0	0	0	0	0	0	0	0
108	0	1	2	0d 09:26:01.82000	0d 08:56:01.82000	0.00171656	0.00636483	0.00019226	3.7624	C	1	19/08/2020 00:40		0	0	0	0	0	0	0	0	0	0	0	0	0	0
109	0	1	2	0d 09:36:01.82000	0d 09:06:01.82000	0.00174858	0.00648537	0.00019219	3.7649	C	1	19/08/2020 00:50		0	0	0	0	0	0	0	0	0	0	0	0	0	0
110	0	1	2	0d 09:46:01.82000	0d 09:16:01.82000	0.00178061	0.00660599	0.00019226	3.7673	C	1	19/08/2020 01:00		0	0	0	0	0	0	0	0	0	0	0	0	0	0
111	0	1	2	0d 09:56:01.82000	0d 09:26:01.82000	0.00181264	0.00672669	0.00019196	3.7702	C	1	19/08/2020 01:10		0	0	0	0	0	0	0	0	0	0	0	0	0	0
112	0	1	2	0d 10:06:01.82000	0d 09:36:01.82000	0.00184466	0.00684747	0.00019203	3.7723	C	1	19/08/2020 01:20		0	0	0	0	0	0	0	0	0	0	0	0	0	0
113	0	1	2	0d 10:16:01.82000	0d 09:46:01.82000	0.00187669	0.00696833	0.00019219	3.7751	C	1	19/08/2020 01:30		0	0	0	0	0	0	0	0	0	0	0	0	0	0
114	0	1	2	0d 10:26:01.82000	0d 09:56:01.82000	0.00190872	0.00708928	0.00019219	3.7778	C	1	19/08/2020 01:40		0	0	0	0	0	0	0	0	0	0	0	0	0	0
115	0	1	2	0d 10:36:01.82000	0d 10:06:01.82000	0.00194074	0.00721032	0.00019219	3.7807	C	1	19/08/2020 01:50		0	0	0	0	0	0	0	0	0	0	0	0	0	0
116	0	1	2	0d 10:46:01.82000	0d 10:16:01.82000	0.00197277	0.00733145	0.00019226	3.7836	C	1	19/08/2020 02:00		0	0	0	0	0	0	0	0	0	0	0	0	0	0
117	0	1	2	0d 10:56:01.82000	0d 10:26:01.82000	0.00200479	0.00745267	0.00019226	3.7867	C	1	19/08/2020 02:10		0	0	0	0	0	0	0	0	0	0	0	0	0	0
118	0	1	2	0d 11:06:01.82000	0d 10:36:01.82000	0.00203682	0.007574	0.00019226	3.7894	C	1	19/08/2020 02:20		0	0	0	0	0	0	0	0	0	0	0	0	0	0
119	0	1	2	0d 11:16:01.82000	0d 10:46:01.82000	0.00206885	0.00769542	0.00019219	3.7931	C	1	19/08/2020 02:30		0	0	0	0	0	0	0	0	0	0	0	0	0	0
120	0	1	2	0d 11:26:01.82000	0d 10:56:01.82000	0.00210087	0.00781695	0.00019234	3.7963	C	1	19/08/2020 02:40		0	0	0	0	0	0	0	0	0	0	0	0	0	0
121	0	1	2	0d 11:36:01.82000	0d 11:06:01.82000	0.0021329	0.00793859	0.00019196	3.8	C	1	19/08/2020 02:50		0	0	0	0	0	0	0	0	0	0	0	0	0	0
122	0	1	2	0d 11:46:01.82000	0d 11:16:01.82000	0.00216493	0.00806034	0.00019226	3.8033	C	1	19/08/2020 03:00		0	0	0	0	0	0	0	0	0	0	0	0	0	0
123	0	1	2	0d 11:56:01.82000	0d 11:26:01.82000	0.00219695	0.00818221	0.00019226	3.8074	C	1	19/08/2020 03:10		0	0	0	0	0	0	0	0	0	0	0	0	0	0
124	0	1	2	0d 12:06:01.82000	0d 11:36:01.82000	0.00222898	0.00830422	0.00019188	3.8114	C	1	19/08/2020 03:20		0	0	0	0	0	0	0	0	0	0	0	0	0	0
125	0	1	2	0d 12:16:01.82000	0d 11:46:01.82000	0.002261	0.00842635	0.00019211	3.8155	C	1	19/08/2020 03:30		0	0	0	0	0	0	0	0	0	0	0	0	0	0
126	0	1	2	0d 12:26:01.82000	0d 11:56:01.82000	0.00229303	0.00854863	0.00019226	3.8201	C	1	19/08/2020 03:40		0	0	0	0	0	0	0	0	0	0	0	0	0	0
127	0	1	2	0d 12:36:01.82000	0d 12:06:01.82000	0.00232506	0.00867105	0.00019211	3.8248	C	1	19/08/2020 03:50		0	0	0	0	0	0	0	0	0	0	0	0	0	0
128	0	1	2	0d 12:46:01.82000	0d 12:16:01.82000	0.00235708	0.00879362	0.00019219	3.8299	C	1	19/08/2020 04:00		0	0	0	0	0	0	0	0	0	0	0	0	0	0
129	0	1	2	0d 12:56:01.82000	0d 12:26:01.82000	0.00238911	0.00891636	0.00019203	3.8349	C	1	19/08/2020 04:10		0	0	0	0	0	0	0	0	0	0	0	0	0	0
130	0	1	2	0d 13:06:01.82000	0d 12:36:01.82000	0.00242114	0.00903927	0.00019211	3.8402	C	1	19/08/2020 04:20		0	0	0	0	0	0	0	0	0	0	0	0	0	0
131	0	1	2	0d 13:16:01.82000	0d 12:46:01.82000	0.00245316	0.00916235	0.00019219	3.8459	C	1	19/08/2020 04:30		0	0	0	0	0	0	0	0	0	0	0	0	0	0
132	0	1	2	0d 13:26:01.82000	0d 12:56:01.82000	0.00248519	0.00928562	0.00019211	3.852	C	1	19/08/2020 04:40		0	0	0	0	0	0	0	0	0	0	0	0	0	0
133	0	1	2	0d 13:36:01.82000	0d 13:06:01.82000	0.00251721	0.00940908	0.00019219	3.8581	C	1	19/08/2020 04:50		0	0	0	0	0	0	0	0	0	0	0	0	0	0
134	0	1	2	0d 13:46:01.82000	0d 13:16:01.82000	0.00254924	0.00953275	0.00019196	3.8645	C	1	19/08/2020 05:00		0	0	0	0	0	0	0	0	0	0	0	0	0	0
135	0	1	2	0d 13:56:01.82000	0d 13:26:01.82000	0.00258127	0.00965662	0.00019219	3.8712	C	1	19/08/2020 05:10		0	0	0	0	0	0	0	0	0	0	0	0	0	0
136	0	1	2	0d 14:06:01.82000	0d 13:36:01.82000	0.00261329	0.00978071	0.00019211	3.8779	C	1	19/08/2020 05:20		0	0	0	0	0	0	0	0	0	0	0	0	0	0
137	0	1	2	0d 14:16:01.82000	0d 13:46:01.82000	0.00264532	0.00990503	0.00019211	3.8851	C	1	19/08/2020 05:30		0	0	0	0	0	0	0	0	0	0	0	0	0	0
138	0	1	2	0d 14:26:01.82000	0d 13:56:01.82000	0.00267734	0.0100296	0.00019226	3.8923	C	1	19/08/2020 05:40		0	0	0	0	0	0	0	0	0	0	0	0	0	0
139	0	1	2	0d 14:36:01.82000	0d 14:06:01.82000	0.00270937	0.0101544	0.00019219	3.8997	C	1	19/08/2020 05:50		0	0	0	0	0	0	0	0	0	0	0	0	0	0
140	0	1	2	0d 14:46:01.82000	0d 14:16:01.82000	0.0027414	0.0102794	0.00019242	3.9074	C	1	19/08/2020 06:00		0	0	0	0	0	0	0	0	0	0	0	0	0	0
141	0	1	2	0d 14:56:01.82000	0d 14:26:01.82000	0.00277342	0.0104046	0.00019226	3.9153	C	1	19/08/2020 06:10		0	0	0	0	0	0	0	0	0	0	0	0	0	0
142	0	1	2	0d 15:06:01.82000	0d 14:36:01.82000	0.00280545	0.0105302	0.00019219	3.9231	C	1	19/08/2020 06:20		0	0	0	0	0	0	0	0	0	0	0	0	0	0
143	0	1	2	0d 15:16:01.82000	0d 14:46:01.82000	0.00283748	0.0106559	0.00019219	3.9312	C	1	19/08/2020 06:30		0	0	0	0	0	0	0	0	0	0	0	0	0	0
144	0	1	2	0d 15:26:01.82000	0d 14:56:01.82000	0.0028695	0.010782	0.00019219	3.9393	C	1	19/08/2020 06:40		0	0	0	0	0	0	0	0	0	0	0	0	0	0
145	0	1	2	0d 15:36:01.82000	0d 15:06:01.82000	0.00290153	0.0109082	0.00019226	3.9474	C	1	19/08/2020 06:50		0	0	0	0	0	0	0	0	0	0	0	0	0	0
146	0	1	2	0d 15:46:01.82000	0d 15:16:01.82000	0.00293355	0.0110348	0.00019203	3.9557	C	1	19/08/2020 07:00		0	0	0	0	0	0	0	0	0	0	0	0	0	0
147	0	1	2	0d 15:56:01.82000	0d 15:26:01.82000	0.00296558	0.0111616	0.00019219	3.964	C	1	19/08/2020 07:10		0	0	0	0	0	0	0	0	0	0	0	0	0	0
148	0	1	2	0d 16:06:01.82000	0d 15:36:01.82000	0.00299761	0.0112887	0.00019219	3.9725	C	1	19/08/2020 07:20		0	0	0	0	0	0	0	0	0	0	0	0	0	0
149	0	1	2	0d 16:16:01.82000	0d 15:46:01.82000	0.00302963	0.0114161	0.00019219	3.9811	C	1	19/08/2020 07:30		0	0	0	0	0	0	0	0	0	0	0	0	0	0
150	0	1	2	0d 16:26:01.82000	0d 15:56:01.82000	0.00306166	0.0115437	0.00019196	3.9896	C	1	19/08/2020 07:40		0	0	0	0	0	0	0	0	0	0	0	0	0	0
151	0	1	2	0d 16:36:01.82000	0d 16:06:01.82000	0.00309369	0.0116716	0.00019234	3.9982	C	1	19/08/2020 07:50		0	0	0	0	0	0	0	0	0	0	0	0	0	0
152	0	1	2	0d 16:46:01.82000	0d 16:16:01.82000	0.00312571	0.0117998	0.00019226	4.0067	C	1	19/08/2020 08:00		0	0	0	0	0	0	0	0	0	0	0	0	0	0
153	0	1	2	0d 16:56:01.82000	0d 16:26:01.82000	0.00315774	0.0119282	0.00019219	4.0153	C	1	19/08/2020 08:10		0	0	0	0	0	0	0	0	0	0	0	0	0	0
154	0	1	2	0d 17:06:01.82000	0d 16:36:01.82000	0.00318976	0.012057	0.00019226	4.0243	C	1	19/08/2020 08:20		0	0	0	0	0	0	0	0	0	0	0	0	0	0
155	0	1	2	0d 17:16:01.82000	0d 16:46:01.82000	0.00322179	0.012186	0.00019203	4.0328	C	1	19/08/2020 08:30		0	0	0	0	0	0	0	0	0	0	0	0	0	0
156	0	1	2	0d 17:26:01.82000	0d 16:56:01.82000	0.00325382	0.0123153	0.00019211	4.0421	C	1	19/08/2020 08:40		0	0	0	0	0	0	0	0	0	0	0	0	0	0
157	0	1	2	0d 17:36:01.82000	0d 17:06:01.82000	0.00328584	0.0124449	0.00019203	4.0508	C	1	19/08/2020 08:50		0	0	0	0	0	0	0	0	0	0	0	0	0	0
158	0	1	2	0d 17:46:01.82000	0d 17:16:01.82000	0.00331787	0.0125748	0.00019211	4.0601	C	1	19/08/2020 09:00		0	0	0	0	0	0	0	0	0	0	0	0	0	0
159	0	1	2	0d 17:56:01.82000	0d 17:26:01.82000	0.0033499	0.012705	0.00019219	4.0691	C	1	19/08/2020 09:10		0	0	0	0	0	0	0	0	0	0	0	0	0	0
160	0	1	2	0d 18:06:01.82000	0d 17:36:01.82000	0.00338192	0.0128354	0.00019226	4.0784	C	1	19/08/2020 09:20		0	0	0	0	0	0	0	0	0	0	0	0	0	0
161	0	1	2	0d 18:16:01.82000	0d 17:46:01.82000	0.00341395	0.0129662	0.00019234	4.0877	C	1	19/08/2020 09:30		0	0	0	0	0	0	0	0	0	0	0	0	0	0
162	0	1	2	0d 18:26:01.82000	0d 17:56:01.82000	0.00344597	0.0130973	0.00019219	4.097	C	1	19/08/2020 09:40		0	0	0	0	0	0	0	0	0	0	0	0	0	0
163	0	1	2	0d 18:36:01.82000	0d 18:06:01.82000	0.003478	0.0132286	0.00019211	4.1067	C	1	19/08/2020 09:50		0	0	0	0	0	0	0	0	0	0	0	0	0	0
164	0	1	2	0d 18:46:01.82000	0d 18:16:01.82000	0.00351003	0.0133603	0.00019203	4.1166	C	1	19/08/2020 10:00		0	0	0	0	0	0	0	0	0	0	0	0	0	0
165	0	1	2	0d 18:56:01.82000	0d 18:26:01.82000	0.00354205	0.0134923	0.00019234	4.1263	C	1	19/08/2020 10:10		0	0	0	0	0	0	0	0	0	0	0	0	0	0
166	0	1	2	0d 19:06:01.82000	0d 18:36:01.82000	0.00357408	0.0136246	0.00019219	4.136	C	1	19/08/2020 10:20		0	0	0	0	0	0	0	0	0	0	0	0	0	0
167	0	1	2	0d 19:15:50.65000	0d 18:45:50.65000	0.00360551	0.0137548	0.00019203	4.146	C	5	19/08/2020 10:29		0	0	0	0	0	0	0	0	0	0	0	0	0	0
168	0	1	2	0d 19:25:41.90000	0d 18:55:41.90000	0.00363707	0.0138858	0.00019226	4.1561	C	5	19/08/2020 10:39		0	0	0	0	0	0	0	0	0	0	0	0	0	0
169	0	1	2	0d 19:35:41.90000	0d 19:05:41.90000	0.00366909	0.014019	0.00019226	4.166	C	1	19/08/2020 10:49		0	0	0	0	0	0	0	0	0	0	0	0	0	0
170	0	1	2	0d 19:45:22.08000	0d 19:15:22.08000	0.00370006	0.0141482	0.00019203	4.1761	C	5	19/08/2020 10:59		0	0	0	0	0	0	0	0	0	0	0	0	0	0
171	0	1	2	0d 19:55:19.57000	0d 19:25:19.57000	0.00373195	0.0142815	0.00019226	4.1862	C	5	19/08/2020 11:09		0	0	0	0	0	0	0	0	0	0	0	0	0	0
172	0	1	2	0d 20:05:02.03000	0d 19:35:02.03000	0.00376304	0.0144119	0.00019203	4.1962	C	5	19/08/2020 11:19		0	0	0	0	0	0	0	0	0	0	0	0	0	0
173	0	1	2	0d 20:08:28.12000	0d 19:38:28.12000	0.00377404	0.014458	0.00019211	4.2	C	133	19/08/2020 11:22		0	0	0	0	0	0	0	0	0	0	0	0	0	0
174	0	1	3	0d 20:08:28.15000	0d 00:00:00.03000	0.00377405	0.014458	0.00019173	4.1994	C	0	19/08/2020 11:22		0	0	0	0	0	0	0	0	0	0	0	0	0	0
175	0	1	3	0d 20:10:17.60000	0d 00:01:49.48000	0.00377845	0.0144765	0.00009171	4.2002	C	4	19/08/2020 11:24		0	0	0	0	0	0	0	0	0	0	0	0	0	0
176	0	1	3	0d 20:19:31.37000	0d 00:11:03.25000	0.00378431	0.0145011	0.00001923	4.1999	C	132	19/08/2020 11:33		0	0	0	0	0	0	0	0	0	0	0	0	0	0
177	0	1	4	0d 20:19:31.38000	0d 00:00:00.01000	0	0	0	4.1997	R	0	19/08/2020 11:33		0	0	0	0	0	0	0	0	0	0	0	0	0	0
178	0	1	4	0d 20:19:33.38000	0d 00:00:02.01000	0	0	0	4.1999	R	1	19/08/2020 11:33		0	0	0	0	0	0	0	0	0	0	0	0	0	0
179	0	1	4	0d 20:19:35.38000	0d 00:00:04.01000	0	0	0	4.1999	R	1	19/08/2020 11:33		0	0	0	0	0	0	0	0	0	0	0	0	0	0
180	0	1	4	0d 20:19:37.38000	0d 00:00:06.01000	0	0	0	4.1996	R	1	19/08/2020 11:33		0	0	0	0	0	0	0	0	0	0	0	0	0	0
181	0	1	4	0d 20:19:39.38000	0d 00:00:08.01000	0	0	0	4.1997	R	1	19/08/2020 11:33		0	0	0	0	0	0	0	0	0	0	0	0	0	0
182	0	1	4	0d 20:19:41.37000	0d 00:00:10.00000	0	0	0	4.1997	R	129	19/08/2020 11:33		0	0	0	0	0	0	0	0	0	0	0	0	0	0
183	0	1	5	0d 20:19:41.41000	0d 00:00:00.04000	0	0.00000001	0.00019341	4.1985	D	0	19/08/2020 11:33		0	0	0	0	0	0	0	0	0	0	0	0	0	0
184	0	1	5	0d 20:25:37.59000	0d 00:05:56.22000	0.00001901	0.00007972	0.00019219	4.1884	D	5	19/08/2020 11:39		0	0	0	0	0	0	0	0	0	0	0	0	0	0
185	0	1	5	0d 20:33:39.97000	0d 00:13:58.60000	0.00004476	0.00018744	0.00019203	4.1784	D	5	19/08/2020 11:47		0	0	0	0	0	0	0	0	0	0	0	0	0	0
186	0	1	5	0d 20:42:04.06000	0d 00:22:22.69000	0.00007167	0.00029973	0.00019234	4.1683	D	5	19/08/2020 11:56		0	0	0	0	0	0	0	0	0	0	0	0	0	0
187	0	1	5	0d 20:50:44.16000	0d 00:31:02.79000	0.00009943	0.00041531	0.00019242	4.1582	D	5	19/08/2020 12:04		0	0	0	0	0	0	0	0	0	0	0	0	0	0
188	0	1	5	0d 20:59:24.81000	0d 00:39:43.44000	0.00012722	0.00053074	0.00019211	4.1482	D	5	19/08/2020 12:13		0	0	0	0	0	0	0	0	0	0	0	0	0	0
189	0	1	5	0d 21:08:21.94000	0d 00:48:40.57000	0.00015589	0.00064953	0.00019242	4.1379	D	5	19/08/2020 12:22		0	0	0	0	0	0	0	0	0	0	0	0	0	0
190	0	1	5	0d 21:17:32.94000	0d 00:57:51.57000	0.0001853	0.00077109	0.00019219	4.1277	D	5	19/08/2020 12:31		0	0	0	0	0	0	0	0	0	0	0	0	0	0
191	0	1	5	0d 21:26:50.97000	0d 01:07:09.60000	0.00021509	0.00089389	0.00019219	4.1176	D	5	19/08/2020 12:40		0	0	0	0	0	0	0	0	0	0	0	0	0	0
192	0	1	5	0d 21:36:10.92000	0d 01:16:29.55000	0.00024498	0.00101681	0.00019219	4.1076	D	5	19/08/2020 12:50		0	0	0	0	0	0	0	0	0	0	0	0	0	0
193	0	1	5	0d 21:45:34.14000	0d 01:25:52.77000	0.00027504	0.00114015	0.00019219	4.0975	D	5	19/08/2020 12:59		0	0	0	0	0	0	0	0	0	0	0	0	0	0
194	0	1	5	0d 21:55:13.28000	0d 01:35:31.91000	0.00030595	0.00126666	0.00019234	4.0874	D	5	19/08/2020 13:09		0	0	0	0	0	0	0	0	0	0	0	0	0	0
195	0	1	5	0d 22:05:01.00000	0d 01:45:19.63000	0.00033732	0.00139474	0.00019219	4.0774	D	5	19/08/2020 13:19		0	0	0	0	0	0	0	0	0	0	0	0	0	0
196	0	1	5	0d 22:14:57.63000	0d 01:55:16.26000	0.00036917	0.00152443	0.00019219	4.0673	D	5	19/08/2020 13:29		0	0	0	0	0	0	0	0	0	0	0	0	0	0
197	0	1	5	0d 22:24:57.63000	0d 02:05:16.26000	0.00040119	0.00165454	0.00019219	4.0575	D	1	19/08/2020 13:39		0	0	0	0	0	0	0	0	0	0	0	0	0	0
198	0	1	5	0d 22:34:57.63000	0d 02:15:16.26000	0.00043322	0.00178433	0.00019219	4.0478	D	1	19/08/2020 13:49		0	0	0	0	0	0	0	0	0	0	0	0	0	0
199	0	1	5	0d 22:44:57.63000	0d 02:25:16.26000	0.00046525	0.00191381	0.00019203	4.038	D	1	19/08/2020 13:59		0	0	0	0	0	0	0	0	0	0	0	0	0	0
200	0	1	5	0d 22:54:57.63000	0d 02:35:16.26000	0.00049727	0.00204298	0.00019234	4.0284	D	1	19/08/2020 14:09		0	0	0	0	0	0	0	0	0	0	0	0	0	0
201	0	1	5	0d 23:04:57.63000	0d 02:45:16.26000	0.0005293	0.00217184	0.00019226	4.0189	D	1	19/08/2020 14:19		0	0	0	0	0	0	0	0	0	0	0	0	0	0
202	0	1	5	0d 23:14:57.63000	0d 02:55:16.26000	0.00056133	0.0023004	0.00019211	4.0096	D	1	19/08/2020 14:29		0	0	0	0	0	0	0	0	0	0	0	0	0	0
203	0	1	5	0d 23:24:57.63000	0d 03:05:16.26000	0.00059335	0.00242867	0.00019203	4.0003	D	1	19/08/2020 14:39		0	0	0	0	0	0	0	0	0	0	0	0	0	0
204	0	1	5	0d 23:34:57.63000	0d 03:15:16.26000	0.00062538	0.00255664	0.00019219	3.9913	D	1	19/08/2020 14:49		0	0	0	0	0	0	0	0	0	0	0	0	0	0
205	0	1	5	0d 23:44:57.63000	0d 03:25:16.26000	0.0006574	0.00268433	0.00019211	3.9823	D	1	19/08/2020 14:59		0	0	0	0	0	0	0	0	0	0	0	0	0	0
206	0	1	5	0d 23:54:57.63000	0d 03:35:16.26000	0.00068943	0.00281172	0.00019219	3.9731	D	1	19/08/2020 15:09		0	0	0	0	0	0	0	0	0	0	0	0	0	0
207	0	1	5	1d 00:04:57.63000	0d 03:45:16.26000	0.00072146	0.00293882	0.00019211	3.964	D	1	19/08/2020 15:19		0	0	0	0	0	0	0	0	0	0	0	0	0	0
208	0	1	5	1d 00:14:57.63000	0d 03:55:16.26000	0.00075348	0.00306564	0.00019211	3.9554	D	1	19/08/2020 15:29		0	0	0	0	0	0	0	0	0	0	0	0	0	0
209	0	1	5	1d 00:24:57.63000	0d 04:05:16.26000	0.00078551	0.00319217	0.00019211	3.9464	D	1	19/08/2020 15:39		0	0	0	0	0	0	0	0	0	0	0	0	0	0
210	0	1	5	1d 00:34:57.63000	0d 04:15:16.26000	0.00081754	0.00331843	0.00019219	3.9376	D	1	19/08/2020 15:49		0	0	0	0	0	0	0	0	0	0	0	0	0	0
211	0	1	5	1d 00:44:57.63000	0d 04:25:16.26000	0.00084956	0.0034444	0.00019219	3.9294	D	1	19/08/2020 15:59		0	0	0	0	0	0	0	0	0	0	0	0	0	0
212	0	1	5	1d 00:54:57.63000	0d 04:35:16.26000	0.00088159	0.0035701	0.00019203	3.9207	D	1	19/08/2020 16:09		0	0	0	0	0	0	0	0	0	0	0	0	0	0
213	0	1	5	1d 01:04:57.63000	0d 04:45:16.26000	0.00091361	0.00369553	0.00019211	3.9123	D	1	19/08/2020 16:19		0	0	0	0	0	0	0	0	0	0	0	0	0	0
214	0	1	5	1d 01:14:57.63000	0d 04:55:16.26000	0.00094564	0.00382069	0.00019219	3.9039	D	1	19/08/2020 16:29		0	0	0	0	0	0	0	0	0	0	0	0	0	0
215	0	1	5	1d 01:24:57.63000	0d 05:05:16.26000	0.00097767	0.00394558	0.00019234	3.8958	D	1	19/08/2020 16:39		0	0	0	0	0	0	0	0	0	0	0	0	0	0
216	0	1	5	1d 01:34:57.63000	0d 05:15:16.26000	0.00100969	0.00407022	0.00019219	3.8875	D	1	19/08/2020 16:49		0	0	0	0	0	0	0	0	0	0	0	0	0	0
217	0	1	5	1d 01:44:57.63000	0d 05:25:16.26000	0.00104172	0.0041946	0.00019211	3.8796	D	1	19/08/2020 16:59		0	0	0	0	0	0	0	0	0	0	0	0	0	0
218	0	1	5	1d 01:54:57.63000	0d 05:35:16.26000	0.00107374	0.00431873	0.00019226	3.872	D	1	19/08/2020 17:09		0	0	0	0	0	0	0	0	0	0	0	0	0	0
219	0	1	5	1d 02:04:57.63000	0d 05:45:16.26000	0.00110577	0.00444261	0.00019211	3.8647	D	1	19/08/2020 17:19		0	0	0	0	0	0	0	0	0	0	0	0	0	0
220	0	1	5	1d 02:14:57.63000	0d 05:55:16.26000	0.0011378	0.00456626	0.00019211	3.857	D	1	19/08/2020 17:29		0	0	0	0	0	0	0	0	0	0	0	0	0	0
221	0	1	5	1d 02:24:57.63000	0d 06:05:16.26000	0.00116982	0.00468968	0.00019226	3.8505	D	1	19/08/2020 17:39		0	0	0	0	0	0	0	0	0	0	0	0	0	0
222	0	1	5	1d 02:34:57.63000	0d 06:15:16.26000	0.00120185	0.00481288	0.00019211	3.8434	D	1	19/08/2020 17:49		0	0	0	0	0	0	0	0	0	0	0	0	0	0
223	0	1	5	1d 02:44:57.63000	0d 06:25:16.26000	0.00123388	0.00493587	0.00019219	3.8369	D	1	19/08/2020 17:59		0	0	0	0	0	0	0	0	0	0	0	0	0	0
224	0	1	5	1d 02:54:57.63000	0d 06:35:16.26000	0.0012659	0.00505865	0.00019226	3.8302	D	1	19/08/2020 18:09		0	0	0	0	0	0	0	0	0	0	0	0	0	0
225	0	1	5	1d 03:04:57.63000	0d 06:45:16.26000	0.00129793	0.00518123	0.00019211	3.8248	D	1	19/08/2020 18:19		0	0	0	0	0	0	0	0	0	0	0	0	0	0
226	0	1	5	1d 03:14:57.63000	0d 06:55:16.26000	0.00132995	0.00530363	0.00019226	3.8189	D	1	19/08/2020 18:29		0	0	0	0	0	0	0	0	0	0	0	0	0	0
227	0	1	5	1d 03:24:57.63000	0d 07:05:16.26000	0.00136198	0.00542584	0.00019211	3.8132	D	1	19/08/2020 18:39		0	0	0	0	0	0	0	0	0	0	0	0	0	0
228	0	1	5	1d 03:34:57.63000	0d 07:15:16.26000	0.00139401	0.00554788	0.00019219	3.808	D	1	19/08/2020 18:49		0	0	0	0	0	0	0	0	0	0	0	0	0	0
229	0	1	5	1d 03:44:57.63000	0d 07:25:16.26000	0.00142603	0.00566976	0.00019211	3.8029	D	1	19/08/2020 18:59		0	0	0	0	0	0	0	0	0	0	0	0	0	0
230	0	1	5	1d 03:54:57.63000	0d 07:35:16.26000	0.00145806	0.00579148	0.00019211	3.7981	D	1	19/08/2020 19:09		0	0	0	0	0	0	0	0	0	0	0	0	0	0
231	0	1	5	1d 04:04:57.63000	0d 07:45:16.26000	0.00149009	0.00591305	0.00019203	3.7935	D	1	19/08/2020 19:19		0	0	0	0	0	0	0	0	0	0	0	0	0	0
232	0	1	5	1d 04:14:57.63000	0d 07:55:16.26000	0.00152211	0.00603447	0.00019219	3.7888	D	1	19/08/2020 19:29		0	0	0	0	0	0	0	0	0	0	0	0	0	0
233	0	1	5	1d 04:24:57.63000	0d 08:05:16.26000	0.00155414	0.00615575	0.00019196	3.785	D	1	19/08/2020 19:39		0	0	0	0	0	0	0	0	0	0	0	0	0	0
234	0	1	5	1d 04:34:57.63000	0d 08:15:16.26000	0.00158616	0.00627691	0.00019219	3.781	D	1	19/08/2020 19:49		0	0	0	0	0	0	0	0	0	0	0	0	0	0
235	0	1	5	1d 04:44:57.63000	0d 08:25:16.26000	0.00161819	0.00639794	0.00019226	3.7771	D	1	19/08/2020 19:59		0	0	0	0	0	0	0	0	0	0	0	0	0	0
236	0	1	5	1d 04:54:57.63000	0d 08:35:16.26000	0.00165022	0.00651885	0.00019203	3.7733	D	1	19/08/2020 20:09		0	0	0	0	0	0	0	0	0	0	0	0	0	0
237	0	1	5	1d 05:04:57.63000	0d 08:45:16.26000	0.00168224	0.00663964	0.00019211	3.7699	D	1	19/08/2020 20:19		0	0	0	0	0	0	0	0	0	0	0	0	0	0
238	0	1	5	1d 05:14:57.63000	0d 08:55:16.26000	0.00171427	0.00676032	0.00019234	3.7662	D	1	19/08/2020 20:29		0	0	0	0	0	0	0	0	0	0	0	0	0	0
239	0	1	5	1d 05:24:57.63000	0d 09:05:16.26000	0.0017463	0.00688089	0.00019226	3.7632	D	1	19/08/2020 20:39		0	0	0	0	0	0	0	0	0	0	0	0	0	0
240	0	1	5	1d 05:34:57.63000	0d 09:15:16.26000	0.00177832	0.00700136	0.00019219	3.7597	D	1	19/08/2020 20:49		0	0	0	0	0	0	0	0	0	0	0	0	0	0
241	0	1	5	1d 05:44:57.63000	0d 09:25:16.26000	0.00181035	0.00712173	0.00019211	3.7568	D	1	19/08/2020 20:59		0	0	0	0	0	0	0	0	0	0	0	0	0	0
242	0	1	5	1d 05:54:57.63000	0d 09:35:16.26000	0.00184237	0.00724199	0.00019211	3.7537	D	1	19/08/2020 21:09		0	0	0	0	0	0	0	0	0	0	0	0	0	0
243	0	1	5	1d 06:04:57.63000	0d 09:45:16.26000	0.0018744	0.00736216	0.00019211	3.7507	D	1	19/08/2020 21:19		0	0	0	0	0	0	0	0	0	0	0	0	0	0
244	0	1	5	1d 06:14:57.63000	0d 09:55:16.26000	0.00190643	0.00748223	0.00019226	3.7478	D	1	19/08/2020 21:29		0	0	0	0	0	0	0	0	0	0	0	0	0	0
245	0	1	5	1d 06:24:57.63000	0d 10:05:16.26000	0.00193845	0.00760221	0.00019211	3.7446	D	1	19/08/2020 21:39		0	0	0	0	0	0	0	0	0	0	0	0	0	0
246	0	1	5	1d 06:34:57.63000	0d 10:15:16.26000	0.00197048	0.00772209	0.00019226	3.7418	D	1	19/08/2020 21:49		0	0	0	0	0	0	0	0	0	0	0	0	0	0
247	0	1	5	1d 06:44:57.63000	0d 10:25:16.26000	0.0020025	0.00784188	0.00019203	3.7388	D	1	19/08/2020 21:59		0	0	0	0	0	0	0	0	0	0	0	0	0	0
248	0	1	5	1d 06:54:57.63000	0d 10:35:16.26000	0.00203453	0.00796157	0.00019203	3.7357	D	1	19/08/2020 22:09		0	0	0	0	0	0	0	0	0	0	0	0	0	0
249	0	1	5	1d 07:04:57.63000	0d 10:45:16.26000	0.00206656	0.00808117	0.00019196	3.733	D	1	19/08/2020 22:19		0	0	0	0	0	0	0	0	0	0	0	0	0	0
250	0	1	5	1d 07:14:57.63000	0d 10:55:16.26000	0.00209858	0.00820068	0.00019219	3.7299	D	1	19/08/2020 22:29		0	0	0	0	0	0	0	0	0	0	0	0	0	0
251	0	1	5	1d 07:24:57.63000	0d 11:05:16.26000	0.00213061	0.0083201	0.00019211	3.727	D	1	19/08/2020 22:39		0	0	0	0	0	0	0	0	0	0	0	0	0	0
252	0	1	5	1d 07:34:57.63000	0d 11:15:16.26000	0.00216264	0.00843942	0.00019219	3.7241	D	1	19/08/2020 22:49		0	0	0	0	0	0	0	0	0	0	0	0	0	0
253	0	1	5	1d 07:44:57.63000	0d 11:25:16.26000	0.00219466	0.00855864	0.00019219	3.7211	D	1	19/08/2020 22:59		0	0	0	0	0	0	0	0	0	0	0	0	0	0
254	0	1	5	1d 07:54:57.63000	0d 11:35:16.26000	0.00222669	0.00867777	0.00019226	3.718	D	1	19/08/2020 23:09		0	0	0	0	0	0	0	0	0	0	0	0	0	0
255	0	1	5	1d 08:04:57.63000	0d 11:45:16.26000	0.00225871	0.0087968	0.00019211	3.715	D	1	19/08/2020 23:19		0	0	0	0	0	0	0	0	0	0	0	0	0	0
256	0	1	5	1d 08:14:57.63000	0d 11:55:16.26000	0.00229074	0.00891573	0.00019196	3.7118	D	1	19/08/2020 23:29		0	0	0	0	0	0	0	0	0	0	0	0	0	0
257	0	1	5	1d 08:24:57.63000	0d 12:05:16.26000	0.00232277	0.00903455	0.00019219	3.7086	D	1	19/08/2020 23:39		0	0	0	0	0	0	0	0	0	0	0	0	0	0
258	0	1	5	1d 08:34:57.63000	0d 12:15:16.26000	0.00235479	0.00915328	0.00019203	3.7055	D	1	19/08/2020 23:49		0	0	0	0	0	0	0	0	0	0	0	0	0	0
259	0	1	5	1d 08:44:57.63000	0d 12:25:16.26000	0.00238682	0.00927189	0.00019226	3.7023	D	1	19/08/2020 23:59		0	0	0	0	0	0	0	0	0	0	0	0	0	0
260	0	1	5	1d 08:54:57.63000	0d 12:35:16.26000	0.00241885	0.00939041	0.00019203	3.6986	D	1	20/08/2020 00:09		0	0	0	0	0	0	0	0	0	0	0	0	0	0
261	0	1	5	1d 09:04:57.63000	0d 12:45:16.26000	0.00245087	0.00950881	0.00019226	3.6953	D	1	20/08/2020 00:19		0	0	0	0	0	0	0	0	0	0	0	0	0	0
262	0	1	5	1d 09:14:57.63000	0d 12:55:16.26000	0.0024829	0.00962709	0.00019203	3.6918	D	1	20/08/2020 00:29		0	0	0	0	0	0	0	0	0	0	0	0	0	0
263	0	1	5	1d 09:24:57.63000	0d 13:05:16.26000	0.00251492	0.00974527	0.00019196	3.688	D	1	20/08/2020 00:39		0	0	0	0	0	0	0	0	0	0	0	0	0	0
264	0	1	5	1d 09:34:57.63000	0d 13:15:16.26000	0.00254695	0.00986332	0.00019219	3.6844	D	1	20/08/2020 00:49		0	0	0	0	0	0	0	0	0	0	0	0	0	0
265	0	1	5	1d 09:44:57.63000	0d 13:25:16.26000	0.00257898	0.00998126	0.00019219	3.6806	D	1	20/08/2020 00:59		0	0	0	0	0	0	0	0	0	0	0	0	0	0
266	0	1	5	1d 09:54:57.63000	0d 13:35:16.26000	0.002611	0.0100991	0.00019211	3.6767	D	1	20/08/2020 01:09		0	0	0	0	0	0	0	0	0	0	0	0	0	0
267	0	1	5	1d 10:04:57.63000	0d 13:45:16.26000	0.00264303	0.0102168	0.00019219	3.6725	D	1	20/08/2020 01:19		0	0	0	0	0	0	0	0	0	0	0	0	0	0
268	0	1	5	1d 10:14:57.63000	0d 13:55:16.26000	0.00267506	0.0103343	0.00019226	3.6684	D	1	20/08/2020 01:29		0	0	0	0	0	0	0	0	0	0	0	0	0	0
269	0	1	5	1d 10:24:57.63000	0d 14:05:16.26000	0.00270708	0.0104517	0.00019219	3.6643	D	1	20/08/2020 01:39		0	0	0	0	0	0	0	0	0	0	0	0	0	0
270	0	1	5	1d 10:34:57.63000	0d 14:15:16.26000	0.00273911	0.010569	0.00019219	3.6597	D	1	20/08/2020 01:49		0	0	0	0	0	0	0	0	0	0	0	0	0	0
271	0	1	5	1d 10:44:57.63000	0d 14:25:16.26000	0.00277113	0.0106862	0.00019219	3.6555	D	1	20/08/2020 01:59		0	0	0	0	0	0	0	0	0	0	0	0	0	0
272	0	1	5	1d 10:54:57.63000	0d 14:35:16.26000	0.00280316	0.0108032	0.00019226	3.6509	D	1	20/08/2020 02:09		0	0	0	0	0	0	0	0	0	0	0	0	0	0
273	0	1	5	1d 11:04:57.63000	0d 14:45:16.26000	0.00283519	0.01092	0.00019203	3.646	D	1	20/08/2020 02:19		0	0	0	0	0	0	0	0	0	0	0	0	0	0
274	0	1	5	1d 11:14:57.63000	0d 14:55:16.26000	0.00286721	0.0110367	0.00019203	3.6411	D	1	20/08/2020 02:29		0	0	0	0	0	0	0	0	0	0	0	0	0	0
275	0	1	5	1d 11:24:57.63000	0d 15:05:16.26000	0.00289924	0.0111532	0.00019211	3.6361	D	1	20/08/2020 02:39		0	0	0	0	0	0	0	0	0	0	0	0	0	0
276	0	1	5	1d 11:34:57.63000	0d 15:15:16.26000	0.00293127	0.0112696	0.00019219	3.6303	D	1	20/08/2020 02:49		0	0	0	0	0	0	0	0	0	0	0	0	0	0
277	0	1	5	1d 11:44:57.63000	0d 15:25:16.26000	0.00296329	0.0113858	0.00019249	3.6248	D	1	20/08/2020 02:59		0	0	0	0	0	0	0	0	0	0	0	0	0	0
278	0	1	5	1d 11:54:57.63000	0d 15:35:16.26000	0.00299532	0.0115018	0.00019226	3.6182	D	1	20/08/2020 03:09		0	0	0	0	0	0	0	0	0	0	0	0	0	0
279	0	1	5	1d 12:04:57.63000	0d 15:45:16.26000	0.00302734	0.0116175	0.00019211	3.611	D	1	20/08/2020 03:19		0	0	0	0	0	0	0	0	0	0	0	0	0	0
280	0	1	5	1d 12:14:57.63000	0d 15:55:16.26000	0.00305937	0.011733	0.00019234	3.6031	D	1	20/08/2020 03:29		0	0	0	0	0	0	0	0	0	0	0	0	0	0
281	0	1	5	1d 12:24:57.63000	0d 16:05:16.26000	0.0030914	0.0118483	0.00019249	3.5938	D	1	20/08/2020 03:39		0	0	0	0	0	0	0	0	0	0	0	0	0	0
282	0	1	5	1d 12:34:05.09000	0d 16:14:23.72000	0.00312062	0.0119532	0.00019242	3.5837	D	5	20/08/2020 03:48		0	0	0	0	0	0	0	0	0	0	0	0	0	0
283	0	1	5	1d 12:41:36.29000	0d 16:21:54.92000	0.0031447	0.0120394	0.00019211	3.5737	D	5	20/08/2020 03:55		0	0	0	0	0	0	0	0	0	0	0	0	0	0
284	0	1	5	1d 12:47:46.65000	0d 16:28:05.28000	0.00316447	0.0121099	0.00019203	3.5636	D	5	20/08/2020 04:01		0	0	0	0	0	0	0	0	0	0	0	0	0	0
285	0	1	5	1d 12:52:56.11000	0d 16:33:14.74000	0.00318099	0.0121687	0.00019219	3.5535	D	5	20/08/2020 04:07		0	0	0	0	0	0	0	0	0	0	0	0	0	0
286	0	1	5	1d 12:57:09.92000	0d 16:37:28.55000	0.00319454	0.0122168	0.00019219	3.5433	D	5	20/08/2020 04:11		0	0	0	0	0	0	0	0	0	0	0	0	0	0
287	0	1	5	1d 13:00:44.44000	0d 16:41:03.07000	0.00320599	0.0122573	0.00019219	3.5332	D	5	20/08/2020 04:14		0	0	0	0	0	0	0	0	0	0	0	0	0	0
288	0	1	5	1d 13:03:43.15000	0d 16:44:01.78000	0.00321553	0.012291	0.00019226	3.5232	D	5	20/08/2020 04:17		0	0	0	0	0	0	0	0	0	0	0	0	0	0
289	0	1	5	1d 13:06:16.39000	0d 16:46:35.02000	0.0032237	0.0123197	0.00019226	3.5131	D	5	20/08/2020 04:20		0	0	0	0	0	0	0	0	0	0	0	0	0	0
290	0	1	5	1d 13:08:28.06000	0d 16:48:46.69000	0.00323073	0.0123444	0.00019211	3.503	D	5	20/08/2020 04:22		0	0	0	0	0	0	0	0	0	0	0	0	0	0
291	0	1	5	1d 13:10:23.42000	0d 16:50:42.05000	0.00323689	0.0123659	0.00019234	3.4928	D	5	20/08/2020 04:24		0	0	0	0	0	0	0	0	0	0	0	0	0	0
292	0	1	5	1d 13:12:07.51000	0d 16:52:26.14000	0.00324245	0.0123853	0.00019203	3.4827	D	5	20/08/2020 04:26		0	0	0	0	0	0	0	0	0	0	0	0	0	0
293	0	1	5	1d 13:13:36.89000	0d 16:53:55.52000	0.00324722	0.0124019	0.00019211	3.4726	D	5	20/08/2020 04:27		0	0	0	0	0	0	0	0	0	0	0	0	0	0
294	0	1	5	1d 13:14:57.32000	0d 16:55:15.95000	0.00325151	0.0124168	0.00019211	3.4624	D	5	20/08/2020 04:29		0	0	0	0	0	0	0	0	0	0	0	0	0	0
295	0	1	5	1d 13:16:13.83000	0d 16:56:32.46000	0.00325559	0.0124309	0.00019242	3.4522	D	5	20/08/2020 04:30		0	0	0	0	0	0	0	0	0	0	0	0	0	0
296	0	1	5	1d 13:17:20.21000	0d 16:57:38.84000	0.00325914	0.0124431	0.00019211	3.4421	D	5	20/08/2020 04:31		0	0	0	0	0	0	0	0	0	0	0	0	0	0
297	0	1	5	1d 13:18:21.01000	0d 16:58:39.64000	0.00326238	0.0124543	0.00019219	3.4321	D	5	20/08/2020 04:32		0	0	0	0	0	0	0	0	0	0	0	0	0	0
298	0	1	5	1d 13:19:17.57000	0d 16:59:36.20000	0.0032654	0.0124646	0.00019219	3.422	D	5	20/08/2020 04:33		0	0	0	0	0	0	0	0	0	0	0	0	0	0
299	0	1	5	1d 13:20:11.54000	0d 17:00:30.17000	0.00326828	0.0124745	0.00019219	3.4119	D	5	20/08/2020 04:34		0	0	0	0	0	0	0	0	0	0	0	0	0	0
300	0	1	5	1d 13:21:02.45000	0d 17:01:21.08000	0.003271	0.0124837	0.00019226	3.4018	D	5	20/08/2020 04:35		0	0	0	0	0	0	0	0	0	0	0	0	0	0
301	0	1	5	1d 13:21:49.79000	0d 17:02:08.42000	0.00327353	0.0124923	0.00019219	3.3918	D	5	20/08/2020 04:35		0	0	0	0	0	0	0	0	0	0	0	0	0	0
302	0	1	5	1d 13:22:36.47000	0d 17:02:55.10000	0.00327602	0.0125008	0.00019203	3.3817	D	5	20/08/2020 04:36		0	0	0	0	0	0	0	0	0	0	0	0	0	0
303	0	1	5	1d 13:23:20.40000	0d 17:03:39.03000	0.00327836	0.0125087	0.00019196	3.3716	D	5	20/08/2020 04:37		0	0	0	0	0	0	0	0	0	0	0	0	0	0
304	0	1	5	1d 13:23:59.74000	0d 17:04:18.37000	0.00328046	0.0125157	0.00019203	3.3616	D	5	20/08/2020 04:38		0	0	0	0	0	0	0	0	0	0	0	0	0	0
305	0	1	5	1d 13:24:37.73000	0d 17:04:56.36000	0.00328249	0.0125226	0.00019203	3.3515	D	5	20/08/2020 04:38		0	0	0	0	0	0	0	0	0	0	0	0	0	0
306	0	1	5	1d 13:25:14.82000	0d 17:05:33.45000	0.00328447	0.0125292	0.00019226	3.3414	D	5	20/08/2020 04:39		0	0	0	0	0	0	0	0	0	0	0	0	0	0
307	0	1	5	1d 13:25:50.68000	0d 17:06:09.31000	0.00328638	0.0125356	0.00019196	3.3313	D	5	20/08/2020 04:39		0	0	0	0	0	0	0	0	0	0	0	0	0	0
308	0	1	5	1d 13:26:24.53000	0d 17:06:43.16000	0.00328819	0.0125416	0.00019219	3.3211	D	5	20/08/2020 04:40		0	0	0	0	0	0	0	0	0	0	0	0	0	0
309	0	1	5	1d 13:26:57.93000	0d 17:07:16.56000	0.00328997	0.0125475	0.00019242	3.3111	D	5	20/08/2020 04:41		0	0	0	0	0	0	0	0	0	0	0	0	0	0
310	0	1	5	1d 13:27:29.25000	0d 17:07:47.88000	0.00329165	0.012553	0.00019226	3.301	D	5	20/08/2020 04:41		0	0	0	0	0	0	0	0	0	0	0	0	0	0
311	0	1	5	1d 13:28:00.18000	0d 17:08:18.81000	0.0032933	0.0125585	0.00019226	3.2909	D	5	20/08/2020 04:42		0	0	0	0	0	0	0	0	0	0	0	0	0	0
312	0	1	5	1d 13:28:29.54000	0d 17:08:48.17000	0.00329486	0.0125636	0.00019203	3.2808	D	5	20/08/2020 04:42		0	0	0	0	0	0	0	0	0	0	0	0	0	0
313	0	1	5	1d 13:28:58.16000	0d 17:09:16.79000	0.00329639	0.0125686	0.00019211	3.2708	D	5	20/08/2020 04:43		0	0	0	0	0	0	0	0	0	0	0	0	0	0
314	0	1	5	1d 13:29:26.41000	0d 17:09:45.04000	0.0032979	0.0125735	0.00019203	3.2605	D	5	20/08/2020 04:43		0	0	0	0	0	0	0	0	0	0	0	0	0	0
315	0	1	5	1d 13:29:53.79000	0d 17:10:12.42000	0.00329936	0.0125783	0.00019219	3.2505	D	5	20/08/2020 04:43		0	0	0	0	0	0	0	0	0	0	0	0	0	0
316	0	1	5	1d 13:30:19.75000	0d 17:10:38.38000	0.00330075	0.0125828	0.00019219	3.2404	D	5	20/08/2020 04:44		0	0	0	0	0	0	0	0	0	0	0	0	0	0
317	0	1	5	1d 13:30:45.47000	0d 17:11:04.10000	0.00330212	0.0125872	0.00019226	3.2303	D	5	20/08/2020 04:44		0	0	0	0	0	0	0	0	0	0	0	0	0	0
318	0	1	5	1d 13:31:09.86000	0d 17:11:28.49000	0.00330342	0.0125914	0.00019219	3.2203	D	5	20/08/2020 04:45		0	0	0	0	0	0	0	0	0	0	0	0	0	0
319	0	1	5	1d 13:31:34.69000	0d 17:11:53.32000	0.00330475	0.0125957	0.00019226	3.2102	D	5	20/08/2020 04:45		0	0	0	0	0	0	0	0	0	0	0	0	0	0
320	0	1	5	1d 13:32:00.12000	0d 17:12:18.75000	0.0033061	0.0126	0.00019211	3.2001	D	5	20/08/2020 04:46		0	0	0	0	0	0	0	0	0	0	0	0	0	0
321	0	1	5	1d 13:32:24.67000	0d 17:12:43.30000	0.00330741	0.0126042	0.00019203	3.1897	D	5	20/08/2020 04:46		0	0	0	0	0	0	0	0	0	0	0	0	0	0
322	0	1	5	1d 13:32:48.23000	0d 17:13:06.86000	0.00330867	0.0126082	0.00019226	3.1794	D	5	20/08/2020 04:46		0	0	0	0	0	0	0	0	0	0	0	0	0	0
323	0	1	5	1d 13:33:10.51000	0d 17:13:29.14000	0.00330986	0.012612	0.00019234	3.1693	D	5	20/08/2020 04:47		0	0	0	0	0	0	0	0	0	0	0	0	0	0
324	0	1	5	1d 13:33:31.74000	0d 17:13:50.37000	0.00331099	0.0126156	0.00019211	3.1591	D	5	20/08/2020 04:47		0	0	0	0	0	0	0	0	0	0	0	0	0	0
325	0	1	5	1d 13:33:52.41000	0d 17:14:11.04000	0.0033121	0.0126191	0.00019211	3.149	D	5	20/08/2020 04:47		0	0	0	0	0	0	0	0	0	0	0	0	0	0
326	0	1	5	1d 13:34:12.20000	0d 17:14:30.83000	0.00331315	0.0126224	0.00019219	3.1389	D	5	20/08/2020 04:48		0	0	0	0	0	0	0	0	0	0	0	0	0	0
327	0	1	5	1d 13:34:31.67000	0d 17:14:50.30000	0.00331419	0.0126257	0.00019203	3.1289	D	5	20/08/2020 04:48		0	0	0	0	0	0	0	0	0	0	0	0	0	0
328	0	1	5	1d 13:34:50.69000	0d 17:15:09.32000	0.00331521	0.0126288	0.00019211	3.1188	D	5	20/08/2020 04:48		0	0	0	0	0	0	0	0	0	0	0	0	0	0
329	0	1	5	1d 13:35:09.58000	0d 17:15:28.21000	0.00331622	0.012632	0.00019219	3.1087	D	5	20/08/2020 04:49		0	0	0	0	0	0	0	0	0	0	0	0	0	0
330	0	1	5	1d 13:35:28.26000	0d 17:15:46.89000	0.00331721	0.0126351	0.00019219	3.0985	D	5	20/08/2020 04:49		0	0	0	0	0	0	0	0	0	0	0	0	0	0
331	0	1	5	1d 13:35:46.55000	0d 17:16:05.18000	0.00331819	0.0126381	0.00019203	3.0883	D	5	20/08/2020 04:49		0	0	0	0	0	0	0	0	0	0	0	0	0	0
332	0	1	5	1d 13:36:04.43000	0d 17:16:23.06000	0.00331915	0.012641	0.00019211	3.0782	D	5	20/08/2020 04:50		0	0	0	0	0	0	0	0	0	0	0	0	0	0
333	0	1	5	1d 13:36:21.87000	0d 17:16:40.50000	0.00332008	0.0126439	0.00019196	3.068	D	5	20/08/2020 04:50		0	0	0	0	0	0	0	0	0	0	0	0	0	0
334	0	1	5	1d 13:36:38.95000	0d 17:16:57.58000	0.00332099	0.0126467	0.00019196	3.0579	D	5	20/08/2020 04:50		0	0	0	0	0	0	0	0	0	0	0	0	0	0
335	0	1	5	1d 13:36:55.34000	0d 17:17:13.97000	0.00332186	0.0126493	0.00019226	3.0478	D	5	20/08/2020 04:50		0	0	0	0	0	0	0	0	0	0	0	0	0	0
336	0	1	5	1d 13:37:11.84000	0d 17:17:30.47000	0.00332274	0.012652	0.00019219	3.0376	D	5	20/08/2020 04:51		0	0	0	0	0	0	0	0	0	0	0	0	0	0
337	0	1	5	1d 13:37:28.75000	0d 17:17:47.38000	0.00332365	0.0126548	0.00019196	3.0274	D	5	20/08/2020 04:51		0	0	0	0	0	0	0	0	0	0	0	0	0	0
338	0	1	5	1d 13:37:45.64000	0d 17:18:04.27000	0.00332455	0.0126575	0.00019211	3.0173	D	5	20/08/2020 04:51		0	0	0	0	0	0	0	0	0	0	0	0	0	0
339	0	1	5	1d 13:38:01.67000	0d 17:18:20.30000	0.0033254	0.0126601	0.00019226	3.0072	D	5	20/08/2020 04:52		0	0	0	0	0	0	0	0	0	0	0	0	0	0
340	0	1	5	1d 13:38:17.06000	0d 17:18:35.69000	0.00332622	0.0126625	0.00019211	2.9972	D	5	20/08/2020 04:52		0	0	0	0	0	0	0	0	0	0	0	0	0	0
341	0	1	5	1d 13:38:31.95000	0d 17:18:50.58000	0.00332702	0.0126649	0.00019211	2.9871	D	5	20/08/2020 04:52		0	0	0	0	0	0	0	0	0	0	0	0	0	0
342	0	1	5	1d 13:38:46.41000	0d 17:19:05.04000	0.00332779	0.0126672	0.00019226	2.977	D	5	20/08/2020 04:52		0	0	0	0	0	0	0	0	0	0	0	0	0	0
343	0	1	5	1d 13:39:00.80000	0d 17:19:19.43000	0.00332856	0.0126695	0.00019203	2.9668	D	5	20/08/2020 04:53		0	0	0	0	0	0	0	0	0	0	0	0	0	0
344	0	1	5	1d 13:39:15.04000	0d 17:19:33.67000	0.00332932	0.0126718	0.00019219	2.9566	D	5	20/08/2020 04:53		0	0	0	0	0	0	0	0	0	0	0	0	0	0
345	0	1	5	1d 13:39:28.73000	0d 17:19:47.36000	0.00333005	0.0126739	0.00019196	2.9464	D	5	20/08/2020 04:53		0	0	0	0	0	0	0	0	0	0	0	0	0	0
346	0	1	5	1d 13:39:42.39000	0d 17:20:01.02000	0.00333078	0.0126761	0.00019203	2.936	D	5	20/08/2020 04:53		0	0	0	0	0	0	0	0	0	0	0	0	0	0
347	0	1	5	1d 13:39:55.65000	0d 17:20:14.28000	0.00333149	0.0126781	0.00019211	2.9256	D	5	20/08/2020 04:54		0	0	0	0	0	0	0	0	0	0	0	0	0	0
348	0	1	5	1d 13:40:08.46000	0d 17:20:27.09000	0.00333217	0.0126801	0.00019219	2.9155	D	5	20/08/2020 04:54		0	0	0	0	0	0	0	0	0	0	0	0	0	0
349	0	1	5	1d 13:40:21.07000	0d 17:20:39.70000	0.00333284	0.0126821	0.00019211	2.9053	D	5	20/08/2020 04:54		0	0	0	0	0	0	0	0	0	0	0	0	0	0
350	0	1	5	1d 13:40:33.22000	0d 17:20:51.85000	0.00333349	0.012684	0.00019211	2.8952	D	5	20/08/2020 04:54		0	0	0	0	0	0	0	0	0	0	0	0	0	0
351	0	1	5	1d 13:40:45.24000	0d 17:21:03.87000	0.00333413	0.0126858	0.00019226	2.8852	D	5	20/08/2020 04:54		0	0	0	0	0	0	0	0	0	0	0	0	0	0
352	0	1	5	1d 13:40:57.24000	0d 17:21:15.87000	0.00333477	0.0126877	0.00019211	2.8751	D	5	20/08/2020 04:55		0	0	0	0	0	0	0	0	0	0	0	0	0	0
353	0	1	5	1d 13:41:09.03000	0d 17:21:27.66000	0.0033354	0.0126895	0.00019219	2.8649	D	5	20/08/2020 04:55		0	0	0	0	0	0	0	0	0	0	0	0	0	0
354	0	1	5	1d 13:41:20.84000	0d 17:21:39.47000	0.00333603	0.0126913	0.00019219	2.8547	D	5	20/08/2020 04:55		0	0	0	0	0	0	0	0	0	0	0	0	0	0
355	0	1	5	1d 13:41:32.26000	0d 17:21:50.89000	0.00333664	0.012693	0.00019219	2.8446	D	5	20/08/2020 04:55		0	0	0	0	0	0	0	0	0	0	0	0	0	0
356	0	1	5	1d 13:41:43.86000	0d 17:22:02.49000	0.00333726	0.0126948	0.00019226	2.8344	D	5	20/08/2020 04:55		0	0	0	0	0	0	0	0	0	0	0	0	0	0
357	0	1	5	1d 13:41:55.03000	0d 17:22:13.66000	0.00333786	0.0126965	0.00019219	2.8241	D	5	20/08/2020 04:55		0	0	0	0	0	0	0	0	0	0	0	0	0	0
358	0	1	5	1d 13:42:06.10000	0d 17:22:24.73000	0.00333845	0.0126981	0.00019234	2.8141	D	5	20/08/2020 04:56		0	0	0	0	0	0	0	0	0	0	0	0	0	0
359	0	1	5	1d 13:42:17.09000	0d 17:22:35.72000	0.00333904	0.0126998	0.00019226	2.8038	D	5	20/08/2020 04:56		0	0	0	0	0	0	0	0	0	0	0	0	0	0
360	0	1	5	1d 13:42:28.17000	0d 17:22:46.80000	0.00333963	0.0127014	0.00019188	2.7936	D	5	20/08/2020 04:56		0	0	0	0	0	0	0	0	0	0	0	0	0	0
361	0	1	5	1d 13:42:38.94000	0d 17:22:57.57000	0.0033402	0.012703	0.00019188	2.7836	D	5	20/08/2020 04:56		0	0	0	0	0	0	0	0	0	0	0	0	0	0
362	0	1	5	1d 13:42:49.55000	0d 17:23:08.18000	0.00334077	0.0127046	0.00019219	2.7735	D	5	20/08/2020 04:56		0	0	0	0	0	0	0	0	0	0	0	0	0	0
363	0	1	5	1d 13:43:00.09000	0d 17:23:18.72000	0.00334133	0.0127062	0.00019203	2.7633	D	5	20/08/2020 04:57		0	0	0	0	0	0	0	0	0	0	0	0	0	0
364	0	1	5	1d 13:43:10.67000	0d 17:23:29.30000	0.0033419	0.0127077	0.00019211	2.7532	D	5	20/08/2020 04:57		0	0	0	0	0	0	0	0	0	0	0	0	0	0
365	0	1	5	1d 13:43:20.91000	0d 17:23:39.54000	0.00334244	0.0127092	0.00019203	2.7431	D	5	20/08/2020 04:57		0	0	0	0	0	0	0	0	0	0	0	0	0	0
366	0	1	5	1d 13:43:31.11000	0d 17:23:49.74000	0.00334299	0.0127107	0.00019219	2.7329	D	5	20/08/2020 04:57		0	0	0	0	0	0	0	0	0	0	0	0	0	0
367	0	1	5	1d 13:43:41.34000	0d 17:23:59.97000	0.00334353	0.0127122	0.00019219	2.7228	D	5	20/08/2020 04:57		0	0	0	0	0	0	0	0	0	0	0	0	0	0
368	0	1	5	1d 13:43:51.35000	0d 17:24:09.98000	0.00334407	0.0127136	0.00019219	2.7127	D	5	20/08/2020 04:57		0	0	0	0	0	0	0	0	0	0	0	0	0	0
369	0	1	5	1d 13:44:01.29000	0d 17:24:19.92000	0.0033446	0.0127151	0.00019226	2.7027	D	5	20/08/2020 04:58		0	0	0	0	0	0	0	0	0	0	0	0	0	0
370	0	1	5	1d 13:44:11.18000	0d 17:24:29.81000	0.00334513	0.0127165	0.00019234	2.6925	D	5	20/08/2020 04:58		0	0	0	0	0	0	0	0	0	0	0	0	0	0
371	0	1	5	1d 13:44:21.35000	0d 17:24:39.98000	0.00334567	0.012718	0.00019203	2.6824	D	5	20/08/2020 04:58		0	0	0	0	0	0	0	0	0	0	0	0	0	0
372	0	1	5	1d 13:44:30.95000	0d 17:24:49.58000	0.00334618	0.0127193	0.00019211	2.6723	D	5	20/08/2020 04:58		0	0	0	0	0	0	0	0	0	0	0	0	0	0
373	0	1	5	1d 13:44:40.69000	0d 17:24:59.32000	0.0033467	0.0127207	0.00019219	2.6622	D	5	20/08/2020 04:58		0	0	0	0	0	0	0	0	0	0	0	0	0	0
374	0	1	5	1d 13:44:50.22000	0d 17:25:08.85000	0.00334721	0.0127221	0.00019211	2.6522	D	5	20/08/2020 04:58		0	0	0	0	0	0	0	0	0	0	0	0	0	0
375	0	1	5	1d 13:44:59.91000	0d 17:25:18.54000	0.00334773	0.0127234	0.00019211	2.6419	D	5	20/08/2020 04:59		0	0	0	0	0	0	0	0	0	0	0	0	0	0
376	0	1	5	1d 13:45:09.58000	0d 17:25:28.21000	0.00334824	0.0127248	0.00019203	2.6317	D	5	20/08/2020 04:59		0	0	0	0	0	0	0	0	0	0	0	0	0	0
377	0	1	5	1d 13:45:19.33000	0d 17:25:37.96000	0.00334876	0.0127262	0.00019219	2.6217	D	5	20/08/2020 04:59		0	0	0	0	0	0	0	0	0	0	0	0	0	0
378	0	1	5	1d 13:45:28.79000	0d 17:25:47.42000	0.00334927	0.0127275	0.00019226	2.6114	D	5	20/08/2020 04:59		0	0	0	0	0	0	0	0	0	0	0	0	0	0
379	0	1	5	1d 13:45:38.43000	0d 17:25:57.06000	0.00334978	0.0127288	0.00019203	2.6012	D	5	20/08/2020 04:59		0	0	0	0	0	0	0	0	0	0	0	0	0	0
380	0	1	5	1d 13:45:48.21000	0d 17:26:06.84000	0.00335031	0.0127302	0.00019211	2.591	D	5	20/08/2020 04:59		0	0	0	0	0	0	0	0	0	0	0	0	0	0
381	0	1	5	1d 13:45:57.77000	0d 17:26:16.40000	0.00335082	0.0127315	0.00019203	2.5808	D	5	20/08/2020 05:00		0	0	0	0	0	0	0	0	0	0	0	0	0	0
382	0	1	5	1d 13:46:07.24000	0d 17:26:25.87000	0.00335132	0.0127328	0.00019211	2.5705	D	5	20/08/2020 05:00		0	0	0	0	0	0	0	0	0	0	0	0	0	0
383	0	1	5	1d 13:46:16.54000	0d 17:26:35.17000	0.00335182	0.0127341	0.00019234	2.5602	D	5	20/08/2020 05:00		0	0	0	0	0	0	0	0	0	0	0	0	0	0
384	0	1	5	1d 13:46:25.92000	0d 17:26:44.55000	0.00335232	0.0127354	0.00019211	2.5501	D	5	20/08/2020 05:00		0	0	0	0	0	0	0	0	0	0	0	0	0	0
385	0	1	5	1d 13:46:35.10000	0d 17:26:53.73000	0.00335281	0.0127366	0.00019226	2.5399	D	5	20/08/2020 05:00		0	0	0	0	0	0	0	0	0	0	0	0	0	0
386	0	1	5	1d 13:46:44.45000	0d 17:27:03.08000	0.00335331	0.0127379	0.00019226	2.5296	D	5	20/08/2020 05:00		0	0	0	0	0	0	0	0	0	0	0	0	0	0
387	0	1	5	1d 13:46:53.54000	0d 17:27:12.17000	0.00335379	0.0127391	0.00019219	2.5194	D	5	20/08/2020 05:00		0	0	0	0	0	0	0	0	0	0	0	0	0	0
388	0	1	5	1d 13:47:02.53000	0d 17:27:21.16000	0.00335427	0.0127403	0.00019203	2.5093	D	5	20/08/2020 05:01		0	0	0	0	0	0	0	0	0	0	0	0	0	0
389	0	1	5	1d 13:47:10.81000	0d 17:27:29.44000	0.00335471	0.0127414	0.00019211	2.5	D	133	20/08/2020 05:01		0	0	0	0	0	0	0	0	0	0	0	0	0	0
390	0	1	6	1d 13:47:10.82000	0d 00:00:00.01000	0	0	0	2.5035	R	0	20/08/2020 05:01		0	0	0	0	0	0	0	0	0	0	0	0	0	0
391	0	1	6	1d 13:47:12.82000	0d 00:00:02.01000	0	0	0	2.5873	R	1	20/08/2020 05:01		0	0	0	0	0	0	0	0	0	0	0	0	0	0
392	0	1	6	1d 13:47:14.82000	0d 00:00:04.01000	0	0	0	2.6462	R	1	20/08/2020 05:01		0	0	0	0	0	0	0	0	0	0	0	0	0	0
393	0	1	6	1d 13:47:16.82000	0d 00:00:06.01000	0	0	0	2.6943	R	1	20/08/2020 05:01		0	0	0	0	0	0	0	0	0	0	0	0	0	0
394	0	1	6	1d 13:47:18.82000	0d 00:00:08.01000	0	0	0	2.7353	R	1	20/08/2020 05:01		0	0	0	0	0	0	0	0	0	0	0	0	0	0
395	0	1	6	1d 13:47:20.81000	0d 00:00:10.00000	0	0	0	2.7716	R	129	20/08/2020 05:01		0	0	0	0	0	0	0	0	0	0	0	0	0	0
396	1	2	9	1d 13:47:20.85000	0d 00:00:00.04000	0.00000001	0.00000002	0.00076944	2.8034	C	0	20/08/2020 05:01		0	0	0	0	0	0	0	0	0	0	0	0	0	0
397	1	2	9	1d 13:47:21.01000	0d 00:00:00.20000	0.00000004	0.00000012	0.00076883	2.8363	C	5	20/08/2020 05:01		0	0	0	0	0	0	0	0	0	0	0	0	0	0
398	1	2	9	1d 13:47:21.15000	0d 00:00:00.34000	0.00000007	0.0000002	0.00076883	2.8614	C	5	20/08/2020 05:01		0	0	0	0	0	0	0	0	0	0	0	0	0	0
399	1	2	9	1d 13:47:21.30000	0d 00:00:00.49000	0.0000001	0.0000003	0.0007689	2.8843	C	5	20/08/2020 05:01		0	0	0	0	0	0	0	0	0	0	0	0	0	0
400	1	2	9	1d 13:47:21.46000	0d 00:00:00.65000	0.00000014	0.0000004	0.00076867	2.9061	C	5	20/08/2020 05:01		0	0	0	0	0	0	0	0	0	0	0	0	0	0
401	1	2	9	1d 13:47:21.62000	0d 00:00:00.81000	0.00000017	0.0000005	0.00076867	2.9264	C	5	20/08/2020 05:01		0	0	0	0	0	0	0	0	0	0	0	0	0	0
402	1	2	9	1d 13:47:21.79000	0d 00:00:00.98000	0.00000021	0.0000006	0.00076875	2.9462	C	5	20/08/2020 05:01		0	0	0	0	0	0	0	0	0	0	0	0	0	0
403	1	2	9	1d 13:47:21.96000	0d 00:00:01.15000	0.00000025	0.00000071	0.00076898	2.965	C	5	20/08/2020 05:01		0	0	0	0	0	0	0	0	0	0	0	0	0	0
404	1	2	9	1d 13:47:22.14000	0d 00:00:01.33000	0.00000028	0.00000082	0.00076867	2.9841	C	5	20/08/2020 05:01		0	0	0	0	0	0	0	0	0	0	0	0	0	0
405	1	2	9	1d 13:47:22.32000	0d 00:00:01.51000	0.00000032	0.00000094	0.00076867	3.0024	C	5	20/08/2020 05:01		0	0	0	0	0	0	0	0	0	0	0	0	0	0
406	1	2	9	1d 13:47:22.51000	0d 00:00:01.70000	0.00000036	0.00000106	0.00076867	3.0207	C	5	20/08/2020 05:01		0	0	0	0	0	0	0	0	0	0	0	0	0	0
407	1	2	9	1d 13:47:22.70000	0d 00:00:01.89000	0.0000004	0.00000118	0.00076875	3.0385	C	5	20/08/2020 05:01		0	0	0	0	0	0	0	0	0	0	0	0	0	0
408	1	2	9	1d 13:47:22.90000	0d 00:00:02.09000	0.00000045	0.00000131	0.00076867	3.0567	C	5	20/08/2020 05:01		0	0	0	0	0	0	0	0	0	0	0	0	0	0
409	1	2	9	1d 13:47:23.10000	0d 00:00:02.29000	0.00000049	0.00000145	0.00076883	3.0744	C	5	20/08/2020 05:01		0	0	0	0	0	0	0	0	0	0	0	0	0	0
410	1	2	9	1d 13:47:23.30000	0d 00:00:02.49000	0.00000053	0.00000158	0.0007686	3.0913	C	5	20/08/2020 05:01		0	0	0	0	0	0	0	0	0	0	0	0	0	0
411	1	2	9	1d 13:47:23.50000	0d 00:00:02.69000	0.00000057	0.00000171	0.0007686	3.108	C	5	20/08/2020 05:01		0	0	0	0	0	0	0	0	0	0	0	0	0	0
412	1	2	9	1d 13:47:23.71000	0d 00:00:02.90000	0.00000062	0.00000185	0.00076875	3.1249	C	5	20/08/2020 05:01		0	0	0	0	0	0	0	0	0	0	0	0	0	0
413	1	2	9	1d 13:47:23.92000	0d 00:00:03.11000	0.00000066	0.00000199	0.00076867	3.1414	C	5	20/08/2020 05:01		0	0	0	0	0	0	0	0	0	0	0	0	0	0
414	1	2	9	1d 13:47:24.14000	0d 00:00:03.33000	0.00000071	0.00000214	0.0007686	3.1583	C	5	20/08/2020 05:01		0	0	0	0	0	0	0	0	0	0	0	0	0	0
415	1	2	9	1d 13:47:24.36000	0d 00:00:03.55000	0.00000076	0.00000229	0.00076875	3.1746	C	5	20/08/2020 05:01		0	0	0	0	0	0	0	0	0	0	0	0	0	0
416	1	2	9	1d 13:47:24.59000	0d 00:00:03.78000	0.00000081	0.00000244	0.00076875	3.191	C	5	20/08/2020 05:01		0	0	0	0	0	0	0	0	0	0	0	0	0	0
417	1	2	9	1d 13:47:24.82000	0d 00:00:04.01000	0.00000086	0.0000026	0.00076852	3.2071	C	5	20/08/2020 05:01		0	0	0	0	0	0	0	0	0	0	0	0	0	0
418	1	2	9	1d 13:47:25.05000	0d 00:00:04.24000	0.0000009	0.00000276	0.00076844	3.2227	C	5	20/08/2020 05:01		0	0	0	0	0	0	0	0	0	0	0	0	0	0
419	1	2	9	1d 13:47:25.28000	0d 00:00:04.47000	0.00000095	0.00000292	0.00076867	3.238	C	5	20/08/2020 05:01		0	0	0	0	0	0	0	0	0	0	0	0	0	0
420	1	2	9	1d 13:47:25.52000	0d 00:00:04.71000	0.00000101	0.00000308	0.00076883	3.2534	C	5	20/08/2020 05:01		0	0	0	0	0	0	0	0	0	0	0	0	0	0
421	1	2	9	1d 13:47:25.77000	0d 00:00:04.96000	0.00000106	0.00000326	0.00076867	3.2691	C	5	20/08/2020 05:01		0	0	0	0	0	0	0	0	0	0	0	0	0	0
422	1	2	9	1d 13:47:26.02000	0d 00:00:05.21000	0.00000111	0.00000343	0.00076875	3.2839	C	5	20/08/2020 05:01		0	0	0	0	0	0	0	0	0	0	0	0	0	0
423	1	2	9	1d 13:47:26.27000	0d 00:00:05.46000	0.00000117	0.00000361	0.00076867	3.2987	C	5	20/08/2020 05:01		0	0	0	0	0	0	0	0	0	0	0	0	0	0
424	1	2	9	1d 13:47:26.53000	0d 00:00:05.72000	0.00000122	0.00000379	0.0007689	3.3133	C	5	20/08/2020 05:01		0	0	0	0	0	0	0	0	0	0	0	0	0	0
425	1	2	9	1d 13:47:26.79000	0d 00:00:05.98000	0.00000128	0.00000398	0.00076875	3.328	C	5	20/08/2020 05:01		0	0	0	0	0	0	0	0	0	0	0	0	0	0
426	1	2	9	1d 13:47:27.06000	0d 00:00:06.25000	0.00000133	0.00000417	0.0007689	3.3422	C	5	20/08/2020 05:01		0	0	0	0	0	0	0	0	0	0	0	0	0	0
427	1	2	9	1d 13:47:27.34000	0d 00:00:06.53000	0.00000139	0.00000437	0.0007686	3.3567	C	5	20/08/2020 05:01		0	0	0	0	0	0	0	0	0	0	0	0	0	0
428	1	2	9	1d 13:47:27.62000	0d 00:00:06.81000	0.00000145	0.00000457	0.00076867	3.371	C	5	20/08/2020 05:01		0	0	0	0	0	0	0	0	0	0	0	0	0	0
429	1	2	9	1d 13:47:27.92000	0d 00:00:07.11000	0.00000152	0.00000479	0.0007689	3.3852	C	5	20/08/2020 05:01		0	0	0	0	0	0	0	0	0	0	0	0	0	0
430	1	2	9	1d 13:47:28.22000	0d 00:00:07.41000	0.00000158	0.000005	0.0007686	3.3994	C	5	20/08/2020 05:01		0	0	0	0	0	0	0	0	0	0	0	0	0	0
431	1	2	9	1d 13:47:28.53000	0d 00:00:07.72000	0.00000165	0.00000523	0.00076875	3.4131	C	5	20/08/2020 05:01		0	0	0	0	0	0	0	0	0	0	0	0	0	0
432	1	2	9	1d 13:47:28.85000	0d 00:00:08.04000	0.00000172	0.00000546	0.00076875	3.4269	C	5	20/08/2020 05:01		0	0	0	0	0	0	0	0	0	0	0	0	0	0
433	1	2	9	1d 13:47:29.18000	0d 00:00:08.37000	0.00000179	0.00000571	0.00076852	3.4401	C	5	20/08/2020 05:01		0	0	0	0	0	0	0	0	0	0	0	0	0	0
434	1	2	9	1d 13:47:29.52000	0d 00:00:08.71000	0.00000186	0.00000596	0.00076875	3.4536	C	5	20/08/2020 05:01		0	0	0	0	0	0	0	0	0	0	0	0	0	0
435	1	2	9	1d 13:47:29.87000	0d 00:00:09.06000	0.00000193	0.00000621	0.00076867	3.4664	C	5	20/08/2020 05:01		0	0	0	0	0	0	0	0	0	0	0	0	0	0
436	1	2	9	1d 13:47:30.23000	0d 00:00:09.42000	0.00000201	0.00000648	0.00076883	3.4794	C	5	20/08/2020 05:01		0	0	0	0	0	0	0	0	0	0	0	0	0	0
437	1	2	9	1d 13:47:30.61000	0d 00:00:09.80000	0.00000209	0.00000676	0.0007686	3.4919	C	5	20/08/2020 05:01		0	0	0	0	0	0	0	0	0	0	0	0	0	0
438	1	2	9	1d 13:47:31.02000	0d 00:00:10.21000	0.00000218	0.00000707	0.0007686	3.5047	C	5	20/08/2020 05:01		0	0	0	0	0	0	0	0	0	0	0	0	0	0
439	1	2	9	1d 13:47:31.46000	0d 00:00:10.65000	0.00000227	0.0000074	0.00076837	3.5174	C	5	20/08/2020 05:01		0	0	0	0	0	0	0	0	0	0	0	0	0	0
440	1	2	9	1d 13:47:31.92000	0d 00:00:11.11000	0.00000237	0.00000775	0.00076883	3.5294	C	5	20/08/2020 05:01		0	0	0	0	0	0	0	0	0	0	0	0	0	0
441	1	2	9	1d 13:47:32.43000	0d 00:00:11.62000	0.00000248	0.00000813	0.0007689	3.5418	C	5	20/08/2020 05:01		0	0	0	0	0	0	0	0	0	0	0	0	0	0
442	1	2	9	1d 13:47:32.98000	0d 00:00:12.17000	0.0000026	0.00000855	0.00076883	3.5529	C	5	20/08/2020 05:01		0	0	0	0	0	0	0	0	0	0	0	0	0	0
443	1	2	9	1d 13:47:33.60000	0d 00:00:12.79000	0.00000273	0.00000902	0.00076867	3.5644	C	5	20/08/2020 05:01		0	0	0	0	0	0	0	0	0	0	0	0	0	0
444	1	2	9	1d 13:47:34.34000	0d 00:00:13.53000	0.00000289	0.00000958	0.00076875	3.5753	C	5	20/08/2020 05:01		0	0	0	0	0	0	0	0	0	0	0	0	0	0
445	1	2	9	1d 13:47:35.24000	0d 00:00:14.43000	0.00000308	0.00001027	0.00076867	3.5863	C	5	20/08/2020 05:01		0	0	0	0	0	0	0	0	0	0	0	0	0	0
446	1	2	9	1d 13:47:36.43000	0d 00:00:15.62000	0.00000333	0.00001119	0.00076875	3.5969	C	5	20/08/2020 05:01		0	0	0	0	0	0	0	0	0	0	0	0	0	0
447	1	2	9	1d 13:47:38.04000	0d 00:00:17.23000	0.00000368	0.00001242	0.00076867	3.6074	C	5	20/08/2020 05:01		0	0	0	0	0	0	0	0	0	0	0	0	0	0
448	1	2	9	1d 13:47:40.57000	0d 00:00:19.76000	0.00000422	0.00001438	0.0007686	3.6176	C	5	20/08/2020 05:01		0	0	0	0	0	0	0	0	0	0	0	0	0	0
449	1	2	9	1d 13:47:44.98000	0d 00:00:24.17000	0.00000516	0.00001779	0.00076867	3.6277	C	5	20/08/2020 05:01		0	0	0	0	0	0	0	0	0	0	0	0	0	0
450	1	2	9	1d 13:47:53.91000	0d 00:00:33.10000	0.00000707	0.00002472	0.0007689	3.6378	C	5	20/08/2020 05:01		0	0	0	0	0	0	0	0	0	0	0	0	0	0
451	1	2	9	1d 13:48:17.43000	0d 00:00:56.62000	0.00001209	0.00004302	0.0007686	3.6478	C	5	20/08/2020 05:02		0	0	0	0	0	0	0	0	0	0	0	0	0	0
452	1	2	9	1d 13:49:34.12000	0d 00:02:13.31000	0.00002847	0.00010285	0.00076883	3.6579	C	5	20/08/2020 05:03		0	0	0	0	0	0	0	0	0	0	0	0	0	0
453	1	2	9	1d 13:53:24.47000	0d 00:06:03.66000	0.00007765	0.00028305	0.00076867	3.668	C	5	20/08/2020 05:07		0	0	0	0	0	0	0	0	0	0	0	0	0	0
454	1	2	9	1d 13:58:24.47000	0d 00:11:03.66000	0.00014171	0.00051825	0.0007689	3.6745	C	1	20/08/2020 05:12		0	0	0	0	0	0	0	0	0	0	0	0	0	0
455	1	2	9	1d 14:03:24.47000	0d 00:16:03.66000	0.00020577	0.00075382	0.0007686	3.6797	C	1	20/08/2020 05:17		0	0	0	0	0	0	0	0	0	0	0	0	0	0
456	1	2	9	1d 14:08:24.47000	0d 00:21:03.66000	0.00026983	0.0009897	0.0007689	3.6843	C	1	20/08/2020 05:22		0	0	0	0	0	0	0	0	0	0	0	0	0	0
457	1	2	9	1d 14:13:24.47000	0d 00:26:03.66000	0.00033389	0.00122585	0.00076852	3.6886	C	1	20/08/2020 05:27		0	0	0	0	0	0	0	0	0	0	0	0	0	0
458	1	2	9	1d 14:18:24.47000	0d 00:31:03.66000	0.00039795	0.00146227	0.00076867	3.6927	C	1	20/08/2020 05:32		0	0	0	0	0	0	0	0	0	0	0	0	0	0
459	1	2	9	1d 14:23:24.47000	0d 00:36:03.66000	0.00046201	0.00169894	0.00076875	3.6963	C	1	20/08/2020 05:37		0	0	0	0	0	0	0	0	0	0	0	0	0	0
460	1	2	9	1d 14:28:24.47000	0d 00:41:03.66000	0.00052607	0.00193586	0.00076867	3.7003	C	1	20/08/2020 05:42		0	0	0	0	0	0	0	0	0	0	0	0	0	0
461	1	2	9	1d 14:33:24.47000	0d 00:46:03.66000	0.00059013	0.00217302	0.00076867	3.704	C	1	20/08/2020 05:47		0	0	0	0	0	0	0	0	0	0	0	0	0	0
462	1	2	9	1d 14:38:24.47000	0d 00:51:03.66000	0.00065419	0.00241045	0.00076883	3.7086	C	1	20/08/2020 05:52		0	0	0	0	0	0	0	0	0	0	0	0	0	0
463	1	2	9	1d 14:43:24.47000	0d 00:56:03.66000	0.00071825	0.00264816	0.00076867	3.7128	C	1	20/08/2020 05:57		0	0	0	0	0	0	0	0	0	0	0	0	0	0
464	1	2	9	1d 14:48:24.47000	0d 01:01:03.66000	0.00078231	0.00288618	0.00076875	3.7179	C	1	20/08/2020 06:02		0	0	0	0	0	0	0	0	0	0	0	0	0	0
465	1	2	9	1d 14:53:24.47000	0d 01:06:03.66000	0.00084637	0.00312451	0.00076898	3.7229	C	1	20/08/2020 06:07		0	0	0	0	0	0	0	0	0	0	0	0	0	0
466	1	2	9	1d 14:58:24.47000	0d 01:11:03.66000	0.00091043	0.00336318	0.00076867	3.7285	C	1	20/08/2020 06:12		0	0	0	0	0	0	0	0	0	0	0	0	0	0
467	1	2	9	1d 15:03:24.47000	0d 01:16:03.66000	0.00097449	0.00360219	0.00076867	3.7336	C	1	20/08/2020 06:17		0	0	0	0	0	0	0	0	0	0	0	0	0	0
468	1	2	9	1d 15:08:24.47000	0d 01:21:03.66000	0.00103855	0.00384155	0.00076875	3.7391	C	1	20/08/2020 06:22		0	0	0	0	0	0	0	0	0	0	0	0	0	0
469	1	2	9	1d 15:13:24.47000	0d 01:26:03.66000	0.00110261	0.00408125	0.0007686	3.7443	C	1	20/08/2020 06:27		0	0	0	0	0	0	0	0	0	0	0	0	0	0
470	1	2	9	1d 15:18:24.47000	0d 01:31:03.66000	0.00116667	0.00432129	0.00076883	3.7496	C	1	20/08/2020 06:32		0	0	0	0	0	0	0	0	0	0	0	0	0	0
471	1	2	9	1d 15:23:24.47000	0d 01:36:03.66000	0.00123073	0.00456167	0.0007689	3.7551	C	1	20/08/2020 06:37		0	0	0	0	0	0	0	0	0	0	0	0	0	0
472	1	2	9	1d 15:28:24.47000	0d 01:41:03.66000	0.00129479	0.00480238	0.00076883	3.7601	C	1	20/08/2020 06:42		0	0	0	0	0	0	0	0	0	0	0	0	0	0
473	1	2	9	1d 15:33:24.47000	0d 01:46:03.66000	0.00135885	0.00504344	0.00076875	3.7655	C	1	20/08/2020 06:47		0	0	0	0	0	0	0	0	0	0	0	0	0	0
474	1	2	9	1d 15:38:24.47000	0d 01:51:03.66000	0.00142291	0.00528485	0.00076883	3.7711	C	1	20/08/2020 06:52		0	0	0	0	0	0	0	0	0	0	0	0	0	0
475	1	2	9	1d 15:43:24.47000	0d 01:56:03.66000	0.00148697	0.00552661	0.00076852	3.7769	C	1	20/08/2020 06:57		0	0	0	0	0	0	0	0	0	0	0	0	0	0
476	1	2	9	1d 15:48:24.47000	0d 02:01:03.66000	0.00155103	0.00576875	0.0007686	3.7829	C	1	20/08/2020 07:02		0	0	0	0	0	0	0	0	0	0	0	0	0	0
477	1	2	9	1d 15:53:24.47000	0d 02:06:03.66000	0.00161509	0.00601128	0.00076852	3.7893	C	1	20/08/2020 07:07		0	0	0	0	0	0	0	0	0	0	0	0	0	0
478	1	2	9	1d 15:58:24.47000	0d 02:11:03.66000	0.00167915	0.00625423	0.00076883	3.7963	C	1	20/08/2020 07:12		0	0	0	0	0	0	0	0	0	0	0	0	0	0
479	1	2	9	1d 16:03:24.47000	0d 02:16:03.66000	0.00174321	0.00649766	0.00076883	3.8036	C	1	20/08/2020 07:17		0	0	0	0	0	0	0	0	0	0	0	0	0	0
480	1	2	9	1d 16:08:24.47000	0d 02:21:03.66000	0.00180727	0.00674158	0.00076883	3.8119	C	1	20/08/2020 07:22		0	0	0	0	0	0	0	0	0	0	0	0	0	0
481	1	2	9	1d 16:13:24.47000	0d 02:26:03.66000	0.00187133	0.00698606	0.00076875	3.8209	C	1	20/08/2020 07:27		0	0	0	0	0	0	0	0	0	0	0	0	0	0
482	1	2	9	1d 16:18:21.20000	0d 02:31:00.39000	0.00193469	0.00722847	0.00076883	3.8309	C	5	20/08/2020 07:32		0	0	0	0	0	0	0	0	0	0	0	0	0	0
483	1	2	9	1d 16:22:58.73000	0d 02:35:37.92000	0.00199396	0.00745579	0.00076875	3.841	C	5	20/08/2020 07:37		0	0	0	0	0	0	0	0	0	0	0	0	0	0
484	1	2	9	1d 16:27:12.84000	0d 02:39:52.03000	0.00204822	0.00766448	0.00076883	3.8511	C	5	20/08/2020 07:41		0	0	0	0	0	0	0	0	0	0	0	0	0	0
485	1	2	9	1d 16:31:11.34000	0d 02:43:50.53000	0.00209914	0.00786086	0.0007686	3.8611	C	5	20/08/2020 07:45		0	0	0	0	0	0	0	0	0	0	0	0	0	0
486	1	2	9	1d 16:34:53.86000	0d 02:47:33.05000	0.00214666	0.00804456	0.00076867	3.8712	C	5	20/08/2020 07:48		0	0	0	0	0	0	0	0	0	0	0	0	0	0
487	1	2	9	1d 16:38:25.31000	0d 02:51:04.50000	0.00219181	0.00821957	0.0007686	3.8813	C	5	20/08/2020 07:52		0	0	0	0	0	0	0	0	0	0	0	0	0	0
488	1	2	9	1d 16:41:48.45000	0d 02:54:27.64000	0.00223519	0.00838814	0.00076867	3.8915	C	5	20/08/2020 07:55		0	0	0	0	0	0	0	0	0	0	0	0	0	0
489	1	2	9	1d 16:45:07.93000	0d 02:57:47.12000	0.00227778	0.00855411	0.00076867	3.9016	C	5	20/08/2020 07:59		0	0	0	0	0	0	0	0	0	0	0	0	0	0
490	1	2	9	1d 16:48:19.39000	0d 03:00:58.58000	0.00231867	0.00871382	0.00076852	3.9117	C	5	20/08/2020 08:02		0	0	0	0	0	0	0	0	0	0	0	0	0	0
491	1	2	9	1d 16:51:27.21000	0d 03:04:06.40000	0.00235877	0.0088709	0.00076875	3.9217	C	5	20/08/2020 08:05		0	0	0	0	0	0	0	0	0	0	0	0	0	0
492	1	2	9	1d 16:54:31.46000	0d 03:07:10.65000	0.00239812	0.00902539	0.00076875	3.9318	C	5	20/08/2020 08:08		0	0	0	0	0	0	0	0	0	0	0	0	0	0
493	1	2	9	1d 16:57:31.37000	0d 03:10:10.56000	0.00243653	0.00917663	0.00076875	3.9419	C	5	20/08/2020 08:11		0	0	0	0	0	0	0	0	0	0	0	0	0	0
494	1	2	9	1d 17:00:28.45000	0d 03:13:07.64000	0.00247435	0.00932587	0.00076875	3.9519	C	5	20/08/2020 08:14		0	0	0	0	0	0	0	0	0	0	0	0	0	0
495	1	2	9	1d 17:03:22.41000	0d 03:16:01.60000	0.00251149	0.00947286	0.00076875	3.962	C	5	20/08/2020 08:17		0	0	0	0	0	0	0	0	0	0	0	0	0	0
496	1	2	9	1d 17:06:15.97000	0d 03:18:55.16000	0.00254855	0.00961987	0.0007689	3.9721	C	5	20/08/2020 08:20		0	0	0	0	0	0	0	0	0	0	0	0	0	0
497	1	2	9	1d 17:09:07.16000	0d 03:21:46.35000	0.00258511	0.00976525	0.00076867	3.9821	C	5	20/08/2020 08:23		0	0	0	0	0	0	0	0	0	0	0	0	0	0
498	1	2	9	1d 17:12:01.06000	0d 03:24:40.25000	0.00262224	0.00991331	0.0007689	3.9922	C	5	20/08/2020 08:26		0	0	0	0	0	0	0	0	0	0	0	0	0	0
499	1	2	9	1d 17:14:53.40000	0d 03:27:32.59000	0.00265904	0.0100604	0.00076875	4.0023	C	5	20/08/2020 08:28		0	0	0	0	0	0	0	0	0	0	0	0	0	0
500	1	2	9	1d 17:17:41.35000	0d 03:30:20.54000	0.0026949	0.0102041	0.00076875	4.0124	C	5	20/08/2020 08:31		0	0	0	0	0	0	0	0	0	0	0	0	0	0
501	1	2	9	1d 17:20:28.06000	0d 03:33:07.25000	0.0027305	0.0103471	0.00076883	4.0224	C	5	20/08/2020 08:34		0	0	0	0	0	0	0	0	0	0	0	0	0	0
502	1	2	9	1d 17:23:13.63000	0d 03:35:52.82000	0.00276586	0.0104895	0.0007686	4.0325	C	5	20/08/2020 08:37		0	0	0	0	0	0	0	0	0	0	0	0	0	0
503	1	2	9	1d 17:25:56.00000	0d 03:38:35.19000	0.00280053	0.0106295	0.0007689	4.0426	C	5	20/08/2020 08:40		0	0	0	0	0	0	0	0	0	0	0	0	0	0
504	1	2	9	1d 17:28:40.49000	0d 03:41:19.68000	0.00283565	0.0107717	0.00076867	4.0526	C	5	20/08/2020 08:42		0	0	0	0	0	0	0	0	0	0	0	0	0	0
505	1	2	9	1d 17:31:22.06000	0d 03:44:01.25000	0.00287015	0.0109117	0.00076867	4.0627	C	5	20/08/2020 08:45		0	0	0	0	0	0	0	0	0	0	0	0	0	0
506	1	2	9	1d 17:34:00.81000	0d 03:46:40.00000	0.00290405	0.0110496	0.0007689	4.0728	C	5	20/08/2020 08:48		0	0	0	0	0	0	0	0	0	0	0	0	0	0
507	1	2	9	1d 17:36:38.24000	0d 03:49:17.43000	0.00293767	0.0111866	0.00076867	4.0829	C	5	20/08/2020 08:50		0	0	0	0	0	0	0	0	0	0	0	0	0	0
508	1	2	9	1d 17:39:12.96000	0d 03:51:52.15000	0.00297071	0.0113217	0.0007686	4.0929	C	5	20/08/2020 08:53		0	0	0	0	0	0	0	0	0	0	0	0	0	0
509	1	2	9	1d 17:41:46.26000	0d 03:54:25.45000	0.00300344	0.0114558	0.00076867	4.1032	C	5	20/08/2020 08:55		0	0	0	0	0	0	0	0	0	0	0	0	0	0
510	1	2	9	1d 17:44:17.70000	0d 03:56:56.89000	0.00303578	0.0115887	0.00076875	4.1132	C	5	20/08/2020 08:58		0	0	0	0	0	0	0	0	0	0	0	0	0	0
511	1	2	9	1d 17:46:46.37000	0d 03:59:25.56000	0.00306752	0.0117194	0.00076883	4.1233	C	5	20/08/2020 09:00		0	0	0	0	0	0	0	0	0	0	0	0	0	0
512	1	2	9	1d 17:49:14.97000	0d 04:01:54.16000	0.00309925	0.0118504	0.00076867	4.1334	C	5	20/08/2020 09:03		0	0	0	0	0	0	0	0	0	0	0	0	0	0
513	1	2	9	1d 17:51:40.91000	0d 04:04:20.10000	0.00313042	0.0119794	0.00076913	4.1434	C	5	20/08/2020 09:05		0	0	0	0	0	0	0	0	0	0	0	0	0	0
514	1	2	9	1d 17:54:06.61000	0d 04:06:45.80000	0.00316153	0.0121084	0.00076875	4.1535	C	5	20/08/2020 09:08		0	0	0	0	0	0	0	0	0	0	0	0	0	0
515	1	2	9	1d 17:56:30.07000	0d 04:09:09.26000	0.00319216	0.0122358	0.0007686	4.1636	C	5	20/08/2020 09:10		0	0	0	0	0	0	0	0	0	0	0	0	0	0
516	1	2	9	1d 17:58:52.36000	0d 04:11:31.55000	0.00322255	0.0123625	0.00076883	4.1738	C	5	20/08/2020 09:12		0	0	0	0	0	0	0	0	0	0	0	0	0	0
517	1	2	9	1d 18:01:15.70000	0d 04:13:54.89000	0.00325315	0.0124904	0.0007689	4.1839	C	5	20/08/2020 09:15		0	0	0	0	0	0	0	0	0	0	0	0	0	0
518	1	2	9	1d 18:03:35.36000	0d 04:16:14.55000	0.00328298	0.0126153	0.00076875	4.1939	C	5	20/08/2020 09:17		0	0	0	0	0	0	0	0	0	0	0	0	0	0
519	1	2	9	1d 18:04:58.99000	0d 04:17:38.18000	0.00330083	0.0126903	0.0007689	4.2	C	133	20/08/2020 09:19		0	0	0	0	0	0	0	0	0	0	0	0	0	0
520	1	2	10	1d 18:04:59.02000	0d 00:00:00.03000	0.00330084	0.0126903	0.00081849	4.2002	C	0	20/08/2020 09:19		0	0	0	0	0	0	0	0	0	0	0	0	0	0
521	1	2	10	1d 18:05:13.46000	0d 00:00:14.47000	0.00330394	0.0127033	0.00071839	4.2005	C	4	20/08/2020 09:19		0	0	0	0	0	0	0	0	0	0	0	0	0	0
522	1	2	10	1d 18:05:26.63000	0d 00:00:27.64000	0.00330638	0.0127136	0.0006183	4.2007	C	4	20/08/2020 09:19		0	0	0	0	0	0	0	0	0	0	0	0	0	0
523	1	2	10	1d 18:05:40.13000	0d 00:00:41.14000	0.00330851	0.0127225	0.0005182	4.2004	C	4	20/08/2020 09:19		0	0	0	0	0	0	0	0	0	0	0	0	0	0
524	1	2	10	1d 18:06:00.63000	0d 00:01:01.64000	0.00331114	0.0127335	0.0004181	4.2002	C	4	20/08/2020 09:20		0	0	0	0	0	0	0	0	0	0	0	0	0	0
525	1	2	10	1d 18:06:34.63000	0d 00:01:35.64000	0.00331459	0.012748	0.00031807	4.2	C	4	20/08/2020 09:20		0	0	0	0	0	0	0	0	0	0	0	0	0	0
526	1	2	10	1d 18:07:26.31000	0d 00:02:27.32000	0.00331837	0.0127639	0.00021805	4.2	C	4	20/08/2020 09:21		0	0	0	0	0	0	0	0	0	0	0	0	0	0
527	1	2	10	1d 18:09:17.96000	0d 00:04:18.97000	0.0033233	0.0127846	0.00011803	4.2	C	4	20/08/2020 09:23		0	0	0	0	0	0	0	0	0	0	0	0	0	0
528	1	2	10	1d 18:11:31.31000	0d 00:06:32.32000	0.00332681	0.0127994	0.00007691	4.2	C	132	20/08/2020 09:25		0	0	0	0	0	0	0	0	0	0	0	0	0	0
529	1	2	11	1d 18:11:31.32000	0d 00:00:00.01000	0	0	0	4.2	R	0	20/08/2020 09:25		0	0	0	0	0	0	0	0	0	0	0	0	0	0
530	1	2	11	1d 18:11:33.32000	0d 00:00:02.01000	0	0	0	4.1996	R	1	20/08/2020 09:25		0	0	0	0	0	0	0	0	0	0	0	0	0	0
531	1	2	11	1d 18:11:35.32000	0d 00:00:04.01000	0	0	0	4.1994	R	1	20/08/2020 09:25		0	0	0	0	0	0	0	0	0	0	0	0	0	0
532	1	2	11	1d 18:11:37.32000	0d 00:00:06.01000	0	0	0	4.1993	R	1	20/08/2020 09:25		0	0	0	0	0	0	0	0	0	0	0	0	0	0
533	1	2	11	1d 18:11:39.32000	0d 00:00:08.01000	0	0	0	4.1991	R	1	20/08/2020 09:25		0	0	0	0	0	0	0	0	0	0	0	0	0	0
534	1	2	11	1d 18:11:41.31000	0d 00:00:10.00000	0	0	0	4.1991	R	129	20/08/2020 09:25		0	0	0	0	0	0	0	0	0	0	0	0	0	0
535	1	2	12	1d 18:11:41.34000	0d 00:00:00.03000	0.00000001	0.00000002	0.0007705	4.1949	D	0	20/08/2020 09:25		0	0	0	0	0	0	0	0	0	0	0	0	0	0
536	1	2	12	1d 18:12:42.54000	0d 00:01:01.23000	0.00001307	0.00005476	0.00076867	4.1848	D	5	20/08/2020 09:26		0	0	0	0	0	0	0	0	0	0	0	0	0	0
537	1	2	12	1d 18:14:35.26000	0d 00:02:53.95000	0.00003714	0.00015536	0.0007689	4.1747	D	5	20/08/2020 09:28		0	0	0	0	0	0	0	0	0	0	0	0	0	0
538	1	2	12	1d 18:16:35.30000	0d 00:04:53.99000	0.00006278	0.00026224	0.00076883	4.1646	D	5	20/08/2020 09:30		0	0	0	0	0	0	0	0	0	0	0	0	0	0
539	1	2	12	1d 18:18:38.68000	0d 00:06:57.37000	0.00008912	0.00037184	0.00076852	4.1546	D	5	20/08/2020 09:32		0	0	0	0	0	0	0	0	0	0	0	0	0	0
540	1	2	12	1d 18:20:44.39000	0d 00:09:03.08000	0.00011597	0.00048323	0.00076883	4.1444	D	5	20/08/2020 09:34		0	0	0	0	0	0	0	0	0	0	0	0	0	0
541	1	2	12	1d 18:22:53.73000	0d 00:11:12.42000	0.00014358	0.00059755	0.0007686	4.1343	D	5	20/08/2020 09:36		0	0	0	0	0	0	0	0	0	0	0	0	0	0
542	1	2	12	1d 18:25:05.40000	0d 00:13:24.09000	0.0001717	0.00071366	0.0007686	4.1242	D	5	20/08/2020 09:39		0	0	0	0	0	0	0	0	0	0	0	0	0	0
543	1	2	12	1d 18:27:16.98000	0d 00:15:35.67000	0.0001998	0.00082939	0.00076867	4.1141	D	5	20/08/2020 09:41		0	0	0	0	0	0	0	0	0	0	0	0	0	0
544	1	2	12	1d 18:29:31.79000	0d 00:17:50.48000	0.00022858	0.00094768	0.00076883	4.1041	D	5	20/08/2020 09:43		0	0	0	0	0	0	0	0	0	0	0	0	0	0
545	1	2	12	1d 18:31:47.96000	0d 00:20:06.65000	0.00025766	0.00106687	0.00076875	4.094	D	5	20/08/2020 09:45		0	0	0	0	0	0	0	0	0	0	0	0	0	0
546	1	2	12	1d 18:34:07.25000	0d 00:22:25.94000	0.0002874	0.00118849	0.0007686	4.0839	D	5	20/08/2020 09:48		0	0	0	0	0	0	0	0	0	0	0	0	0	0
547	1	2	12	1d 18:36:29.55000	0d 00:24:48.24000	0.00031779	0.00131244	0.00076852	4.0739	D	5	20/08/2020 09:50		0	0	0	0	0	0	0	0	0	0	0	0	0	0
548	1	2	12	1d 18:38:53.29000	0d 00:27:11.98000	0.00034848	0.00143733	0.00076852	4.0638	D	5	20/08/2020 09:52		0	0	0	0	0	0	0	0	0	0	0	0	0	0
549	1	2	12	1d 18:41:21.43000	0d 00:29:40.12000	0.00038011	0.00156572	0.0007686	4.0537	D	5	20/08/2020 09:55		0	0	0	0	0	0	0	0	0	0	0	0	0	0
550	1	2	12	1d 18:43:50.46000	0d 00:32:09.15000	0.00041194	0.00169456	0.00076898	4.0436	D	5	20/08/2020 09:57		0	0	0	0	0	0	0	0	0	0	0	0	0	0
551	1	2	12	1d 18:46:18.80000	0d 00:34:37.49000	0.00044361	0.00182249	0.00076905	4.0336	D	5	20/08/2020 10:00		0	0	0	0	0	0	0	0	0	0	0	0	0	0
552	1	2	12	1d 18:48:52.21000	0d 00:37:10.90000	0.00047637	0.00195446	0.00076875	4.0235	D	5	20/08/2020 10:02		0	0	0	0	0	0	0	0	0	0	0	0	0	0
553	1	2	12	1d 18:51:27.59000	0d 00:39:46.28000	0.00050955	0.00208779	0.00076883	4.0134	D	5	20/08/2020 10:05		0	0	0	0	0	0	0	0	0	0	0	0	0	0
554	1	2	12	1d 18:54:03.69000	0d 00:42:22.38000	0.00054288	0.0022214	0.00076883	4.0032	D	5	20/08/2020 10:08		0	0	0	0	0	0	0	0	0	0	0	0	0	0
555	1	2	12	1d 18:56:45.34000	0d 00:45:04.03000	0.0005774	0.00235942	0.0007686	3.9931	D	5	20/08/2020 10:10		0	0	0	0	0	0	0	0	0	0	0	0	0	0
556	1	2	12	1d 18:59:27.54000	0d 00:47:46.23000	0.00061203	0.00249755	0.00076883	3.9829	D	5	20/08/2020 10:13		0	0	0	0	0	0	0	0	0	0	0	0	0	0
557	1	2	12	1d 19:02:13.07000	0d 00:50:31.76000	0.00064738	0.00263816	0.00076852	3.9728	D	5	20/08/2020 10:16		0	0	0	0	0	0	0	0	0	0	0	0	0	0
558	1	2	12	1d 19:04:55.09000	0d 00:53:13.78000	0.00068198	0.00277544	0.00076867	3.9628	D	5	20/08/2020 10:19		0	0	0	0	0	0	0	0	0	0	0	0	0	0
559	1	2	12	1d 19:07:38.53000	0d 00:55:57.22000	0.00071688	0.00291357	0.00076875	3.9527	D	5	20/08/2020 10:21		0	0	0	0	0	0	0	0	0	0	0	0	0	0
560	1	2	12	1d 19:10:24.17000	0d 00:58:42.86000	0.00075225	0.0030532	0.0007686	3.9425	D	5	20/08/2020 10:24		0	0	0	0	0	0	0	0	0	0	0	0	0	0
561	1	2	12	1d 19:13:15.10000	0d 01:01:33.79000	0.00078875	0.00319692	0.00076867	3.9324	D	5	20/08/2020 10:27		0	0	0	0	0	0	0	0	0	0	0	0	0	0
562	1	2	12	1d 19:16:05.51000	0d 01:04:24.20000	0.00082513	0.00333984	0.00076875	3.9223	D	5	20/08/2020 10:30		0	0	0	0	0	0	0	0	0	0	0	0	0	0
563	1	2	12	1d 19:18:57.47000	0d 01:07:16.16000	0.00086185	0.00348368	0.00076875	3.9123	D	5	20/08/2020 10:33		0	0	0	0	0	0	0	0	0	0	0	0	0	0
564	1	2	12	1d 19:21:54.04000	0d 01:10:12.73000	0.00089956	0.00363101	0.00076875	3.9022	D	5	20/08/2020 10:35		0	0	0	0	0	0	0	0	0	0	0	0	0	0
565	1	2	12	1d 19:24:52.18000	0d 01:13:10.87000	0.0009376	0.00377925	0.00076883	3.8921	D	5	20/08/2020 10:38		0	0	0	0	0	0	0	0	0	0	0	0	0	0
566	1	2	12	1d 19:27:53.41000	0d 01:16:12.10000	0.00097629	0.00392968	0.0007689	3.882	D	5	20/08/2020 10:41		0	0	0	0	0	0	0	0	0	0	0	0	0	0
567	1	2	12	1d 19:31:02.12000	0d 01:19:20.81000	0.00101659	0.00408592	0.00076867	3.872	D	5	20/08/2020 10:45		0	0	0	0	0	0	0	0	0	0	0	0	0	0
568	1	2	12	1d 19:34:14.53000	0d 01:22:33.22000	0.00105768	0.0042448	0.00076867	3.8619	D	5	20/08/2020 10:48		0	0	0	0	0	0	0	0	0	0	0	0	0	0
569	1	2	12	1d 19:37:33.79000	0d 01:25:52.48000	0.00110022	0.00440891	0.0007686	3.8518	D	5	20/08/2020 10:51		0	0	0	0	0	0	0	0	0	0	0	0	0	0
570	1	2	12	1d 19:41:03.18000	0d 01:29:21.87000	0.00114494	0.00458091	0.00076867	3.8418	D	5	20/08/2020 10:55		0	0	0	0	0	0	0	0	0	0	0	0	0	0
571	1	2	12	1d 19:44:47.46000	0d 01:33:06.15000	0.00119283	0.00476466	0.00076867	3.8317	D	5	20/08/2020 10:58		0	0	0	0	0	0	0	0	0	0	0	0	0	0
572	1	2	12	1d 19:48:43.82000	0d 01:37:02.51000	0.0012433	0.0049578	0.00076883	3.8215	D	5	20/08/2020 11:02		0	0	0	0	0	0	0	0	0	0	0	0	0	0
573	1	2	12	1d 19:53:00.45000	0d 01:41:19.14000	0.0012981	0.00516694	0.00076852	3.8114	D	5	20/08/2020 11:07		0	0	0	0	0	0	0	0	0	0	0	0	0	0
574	1	2	12	1d 19:57:31.87000	0d 01:45:50.56000	0.00135605	0.00538755	0.0007686	3.8013	D	5	20/08/2020 11:11		0	0	0	0	0	0	0	0	0	0	0	0	0	0
575	1	2	12	1d 20:02:30.32000	0d 01:50:49.01000	0.00141978	0.00562948	0.00076883	3.7913	D	5	20/08/2020 11:16		0	0	0	0	0	0	0	0	0	0	0	0	0	0
576	1	2	12	1d 20:07:30.32000	0d 01:55:49.01000	0.00148384	0.00587206	0.00076883	3.7823	D	1	20/08/2020 11:21		0	0	0	0	0	0	0	0	0	0	0	0	0	0
577	1	2	12	1d 20:12:30.32000	0d 02:00:49.01000	0.0015479	0.00611408	0.00076867	3.7737	D	1	20/08/2020 11:26		0	0	0	0	0	0	0	0	0	0	0	0	0	0
578	1	2	12	1d 20:17:30.32000	0d 02:05:49.01000	0.00161196	0.00635558	0.00076867	3.7661	D	1	20/08/2020 11:31		0	0	0	0	0	0	0	0	0	0	0	0	0	0
579	1	2	12	1d 20:22:30.32000	0d 02:10:49.01000	0.00167602	0.0065966	0.0007686	3.7589	D	1	20/08/2020 11:36		0	0	0	0	0	0	0	0	0	0	0	0	0	0
580	1	2	12	1d 20:27:30.32000	0d 02:15:49.01000	0.00174008	0.00683718	0.0007686	3.7522	D	1	20/08/2020 11:41		0	0	0	0	0	0	0	0	0	0	0	0	0	0
581	1	2	12	1d 20:32:30.32000	0d 02:20:49.01000	0.00180414	0.00707734	0.00076867	3.7458	D	1	20/08/2020 11:46		0	0	0	0	0	0	0	0	0	0	0	0	0	0
582	1	2	12	1d 20:37:30.32000	0d 02:25:49.01000	0.0018682	0.00731709	0.0007686	3.7394	D	1	20/08/2020 11:51		0	0	0	0	0	0	0	0	0	0	0	0	0	0
583	1	2	12	1d 20:42:30.32000	0d 02:30:49.01000	0.00193226	0.00755644	0.00076875	3.7334	D	1	20/08/2020 11:56		0	0	0	0	0	0	0	0	0	0	0	0	0	0
584	1	2	12	1d 20:47:30.32000	0d 02:35:49.01000	0.00199632	0.00779541	0.0007686	3.7272	D	1	20/08/2020 12:01		0	0	0	0	0	0	0	0	0	0	0	0	0	0
585	1	2	12	1d 20:52:30.32000	0d 02:40:49.01000	0.00206038	0.00803398	0.00076867	3.7211	D	1	20/08/2020 12:06		0	0	0	0	0	0	0	0	0	0	0	0	0	0
586	1	2	12	1d 20:57:30.32000	0d 02:45:49.01000	0.00212444	0.00827216	0.00076867	3.7148	D	1	20/08/2020 12:11		0	0	0	0	0	0	0	0	0	0	0	0	0	0
587	1	2	12	1d 21:02:30.32000	0d 02:50:49.01000	0.0021885	0.00850993	0.0007689	3.7084	D	1	20/08/2020 12:16		0	0	0	0	0	0	0	0	0	0	0	0	0	0
588	1	2	12	1d 21:07:30.32000	0d 02:55:49.01000	0.00225256	0.00874729	0.00076875	3.7018	D	1	20/08/2020 12:21		0	0	0	0	0	0	0	0	0	0	0	0	0	0
589	1	2	12	1d 21:12:30.32000	0d 03:00:49.01000	0.00231662	0.0089842	0.00076867	3.6948	D	1	20/08/2020 12:26		0	0	0	0	0	0	0	0	0	0	0	0	0	0
590	1	2	12	1d 21:17:30.32000	0d 03:05:49.01000	0.00238068	0.00922066	0.00076875	3.6875	D	1	20/08/2020 12:31		0	0	0	0	0	0	0	0	0	0	0	0	0	0
591	1	2	12	1d 21:22:30.32000	0d 03:10:49.01000	0.00244474	0.00945663	0.00076875	3.6796	D	1	20/08/2020 12:36		0	0	0	0	0	0	0	0	0	0	0	0	0	0
592	1	2	12	1d 21:27:30.32000	0d 03:15:49.01000	0.0025088	0.00969209	0.00076875	3.6715	D	1	20/08/2020 12:41		0	0	0	0	0	0	0	0	0	0	0	0	0	0
593	1	2	12	1d 21:32:30.32000	0d 03:20:49.01000	0.00257286	0.00992701	0.00076883	3.6625	D	1	20/08/2020 12:46		0	0	0	0	0	0	0	0	0	0	0	0	0	0
594	1	2	12	1d 21:37:30.32000	0d 03:25:49.01000	0.00263692	0.0101613	0.00076875	3.653	D	1	20/08/2020 12:51		0	0	0	0	0	0	0	0	0	0	0	0	0	0
595	1	2	12	1d 21:42:08.56000	0d 03:30:27.25000	0.00269634	0.0103781	0.00076867	3.6429	D	5	20/08/2020 12:56		0	0	0	0	0	0	0	0	0	0	0	0	0	0
596	1	2	12	1d 21:46:23.58000	0d 03:34:42.27000	0.00275079	0.0105762	0.0007686	3.6329	D	5	20/08/2020 13:00		0	0	0	0	0	0	0	0	0	0	0	0	0	0
597	1	2	12	1d 21:50:06.27000	0d 03:38:24.96000	0.00279834	0.0107487	0.00076875	3.6228	D	5	20/08/2020 13:04		0	0	0	0	0	0	0	0	0	0	0	0	0	0
598	1	2	12	1d 21:53:20.12000	0d 03:41:38.81000	0.00283974	0.0108985	0.00076883	3.6126	D	5	20/08/2020 13:07		0	0	0	0	0	0	0	0	0	0	0	0	0	0
599	1	2	12	1d 21:56:07.93000	0d 03:44:26.62000	0.00287557	0.0110277	0.00076867	3.6025	D	5	20/08/2020 13:10		0	0	0	0	0	0	0	0	0	0	0	0	0	0
600	1	2	12	1d 21:58:27.98000	0d 03:46:46.67000	0.00290547	0.0111353	0.0007686	3.5924	D	5	20/08/2020 13:12		0	0	0	0	0	0	0	0	0	0	0	0	0	0
601	1	2	12	1d 22:00:25.53000	0d 03:48:44.22000	0.00293058	0.0112254	0.00076898	3.5824	D	5	20/08/2020 13:14		0	0	0	0	0	0	0	0	0	0	0	0	0	0
602	1	2	12	1d 22:02:03.63000	0d 03:50:22.32000	0.00295152	0.0113003	0.00076867	3.5723	D	5	20/08/2020 13:16		0	0	0	0	0	0	0	0	0	0	0	0	0	0
603	1	2	12	1d 22:03:23.75000	0d 03:51:42.44000	0.00296863	0.0113614	0.00076883	3.5622	D	5	20/08/2020 13:17		0	0	0	0	0	0	0	0	0	0	0	0	0	0
604	1	2	12	1d 22:04:33.58000	0d 03:52:52.27000	0.00298354	0.0114144	0.00076867	3.5521	D	5	20/08/2020 13:18		0	0	0	0	0	0	0	0	0	0	0	0	0	0
605	1	2	12	1d 22:05:30.01000	0d 03:53:48.70000	0.00299559	0.0114572	0.00076883	3.5421	D	5	20/08/2020 13:19		0	0	0	0	0	0	0	0	0	0	0	0	0	0
606	1	2	12	1d 22:06:18.59000	0d 03:54:37.28000	0.00300597	0.0114938	0.00076852	3.5319	D	5	20/08/2020 13:20		0	0	0	0	0	0	0	0	0	0	0	0	0	0
607	1	2	12	1d 22:07:00.02000	0d 03:55:18.71000	0.00301481	0.0115251	0.0007689	3.5218	D	5	20/08/2020 13:21		0	0	0	0	0	0	0	0	0	0	0	0	0	0
608	1	2	12	1d 22:07:35.79000	0d 03:55:54.48000	0.00302245	0.0115519	0.00076875	3.5117	D	5	20/08/2020 13:21		0	0	0	0	0	0	0	0	0	0	0	0	0	0
609	1	2	12	1d 22:08:07.02000	0d 03:56:25.71000	0.00302912	0.0115753	0.0007686	3.5016	D	5	20/08/2020 13:22		0	0	0	0	0	0	0	0	0	0	0	0	0	0
610	1	2	12	1d 22:08:34.09000	0d 03:56:52.78000	0.0030349	0.0115955	0.00076867	3.4916	D	5	20/08/2020 13:22		0	0	0	0	0	0	0	0	0	0	0	0	0	0
611	1	2	12	1d 22:08:57.37000	0d 03:57:16.06000	0.00303987	0.0116128	0.0007686	3.4815	D	5	20/08/2020 13:23		0	0	0	0	0	0	0	0	0	0	0	0	0	0
612	1	2	12	1d 22:09:18.17000	0d 03:57:36.86000	0.00304431	0.0116283	0.00076883	3.4714	D	5	20/08/2020 13:23		0	0	0	0	0	0	0	0	0	0	0	0	0	0
613	1	2	12	1d 22:09:36.92000	0d 03:57:55.61000	0.00304832	0.0116422	0.0007686	3.4614	D	5	20/08/2020 13:23		0	0	0	0	0	0	0	0	0	0	0	0	0	0
614	1	2	12	1d 22:09:53.71000	0d 03:58:12.40000	0.0030519	0.0116546	0.00076844	3.4513	D	5	20/08/2020 13:23		0	0	0	0	0	0	0	0	0	0	0	0	0	0
615	1	2	12	1d 22:10:08.87000	0d 03:58:27.56000	0.00305514	0.0116657	0.0007686	3.4412	D	5	20/08/2020 13:24		0	0	0	0	0	0	0	0	0	0	0	0	0	0
616	1	2	12	1d 22:10:22.78000	0d 03:58:41.47000	0.00305811	0.0116759	0.00076883	3.4311	D	5	20/08/2020 13:24		0	0	0	0	0	0	0	0	0	0	0	0	0	0
617	1	2	12	1d 22:10:35.74000	0d 03:58:54.43000	0.00306088	0.0116854	0.00076875	3.4209	D	5	20/08/2020 13:24		0	0	0	0	0	0	0	0	0	0	0	0	0	0
618	1	2	12	1d 22:10:47.92000	0d 03:59:06.61000	0.00306348	0.0116943	0.00076875	3.4107	D	5	20/08/2020 13:24		0	0	0	0	0	0	0	0	0	0	0	0	0	0
619	1	2	12	1d 22:10:59.32000	0d 03:59:18.01000	0.00306591	0.0117026	0.00076883	3.4006	D	5	20/08/2020 13:25		0	0	0	0	0	0	0	0	0	0	0	0	0	0
620	1	2	12	1d 22:11:10.04000	0d 03:59:28.73000	0.0030682	0.0117104	0.00076867	3.3902	D	5	20/08/2020 13:25		0	0	0	0	0	0	0	0	0	0	0	0	0	0
621	1	2	12	1d 22:11:20.36000	0d 03:59:39.05000	0.0030704	0.0117178	0.0007686	3.38	D	5	20/08/2020 13:25		0	0	0	0	0	0	0	0	0	0	0	0	0	0
622	1	2	12	1d 22:11:30.04000	0d 03:59:48.73000	0.00307247	0.0117248	0.00076898	3.3696	D	5	20/08/2020 13:25		0	0	0	0	0	0	0	0	0	0	0	0	0	0
623	1	2	12	1d 22:11:39.42000	0d 03:59:58.11000	0.00307447	0.0117315	0.0007686	3.3594	D	5	20/08/2020 13:25		0	0	0	0	0	0	0	0	0	0	0	0	0	0
624	1	2	12	1d 22:11:48.24000	0d 04:00:06.93000	0.00307636	0.0117378	0.0007686	3.3494	D	5	20/08/2020 13:25		0	0	0	0	0	0	0	0	0	0	0	0	0	0
625	1	2	12	1d 22:11:56.67000	0d 04:00:15.36000	0.00307816	0.0117439	0.0007686	3.3391	D	5	20/08/2020 13:26		0	0	0	0	0	0	0	0	0	0	0	0	0	0
626	1	2	12	1d 22:12:04.71000	0d 04:00:23.40000	0.00307987	0.0117496	0.0007686	3.3289	D	5	20/08/2020 13:26		0	0	0	0	0	0	0	0	0	0	0	0	0	0
627	1	2	12	1d 22:12:12.51000	0d 04:00:31.20000	0.00308154	0.0117551	0.00076867	3.3188	D	5	20/08/2020 13:26		0	0	0	0	0	0	0	0	0	0	0	0	0	0
628	1	2	12	1d 22:12:19.94000	0d 04:00:38.63000	0.00308313	0.0117604	0.00076898	3.3086	D	5	20/08/2020 13:26		0	0	0	0	0	0	0	0	0	0	0	0	0	0
629	1	2	12	1d 22:12:27.21000	0d 04:00:45.90000	0.00308468	0.0117655	0.0007686	3.2985	D	5	20/08/2020 13:26		0	0	0	0	0	0	0	0	0	0	0	0	0	0
630	1	2	12	1d 22:12:34.32000	0d 04:00:53.01000	0.0030862	0.0117705	0.00076867	3.2885	D	5	20/08/2020 13:26		0	0	0	0	0	0	0	0	0	0	0	0	0	0
631	1	2	12	1d 22:12:41.21000	0d 04:00:59.90000	0.00308767	0.0117753	0.00076875	3.2784	D	5	20/08/2020 13:26		0	0	0	0	0	0	0	0	0	0	0	0	0	0
632	1	2	12	1d 22:12:47.85000	0d 04:01:06.54000	0.00308909	0.01178	0.00076875	3.2682	D	5	20/08/2020 13:26		0	0	0	0	0	0	0	0	0	0	0	0	0	0
633	1	2	12	1d 22:12:54.57000	0d 04:01:13.26000	0.00309052	0.0117847	0.00076875	3.258	D	5	20/08/2020 13:27		0	0	0	0	0	0	0	0	0	0	0	0	0	0
634	1	2	12	1d 22:13:00.91000	0d 04:01:19.60000	0.00309187	0.0117891	0.00076852	3.2476	D	5	20/08/2020 13:27		0	0	0	0	0	0	0	0	0	0	0	0	0	0
635	1	2	12	1d 22:13:07.08000	0d 04:01:25.77000	0.00309319	0.0117933	0.0007686	3.2375	D	5	20/08/2020 13:27		0	0	0	0	0	0	0	0	0	0	0	0	0	0
636	1	2	12	1d 22:13:12.96000	0d 04:01:31.65000	0.00309445	0.0117974	0.00076867	3.2274	D	5	20/08/2020 13:27		0	0	0	0	0	0	0	0	0	0	0	0	0	0
637	1	2	12	1d 22:13:18.60000	0d 04:01:37.29000	0.00309565	0.0118013	0.0007686	3.2174	D	5	20/08/2020 13:27		0	0	0	0	0	0	0	0	0	0	0	0	0	0
638	1	2	12	1d 22:13:24.13000	0d 04:01:42.82000	0.00309683	0.0118051	0.00076875	3.2073	D	5	20/08/2020 13:27		0	0	0	0	0	0	0	0	0	0	0	0	0	0
639	1	2	12	1d 22:13:29.75000	0d 04:01:48.44000	0.00309803	0.0118089	0.00076852	3.1968	D	5	20/08/2020 13:27		0	0	0	0	0	0	0	0	0	0	0	0	0	0
640	1	2	12	1d 22:13:35.26000	0d 04:01:53.95000	0.00309921	0.0118127	0.00076852	3.1865	D	5	20/08/2020 13:27		0	0	0	0	0	0	0	0	0	0	0	0	0	0
641	1	2	12	1d 22:13:40.42000	0d 04:01:59.11000	0.00310031	0.0118162	0.00076883	3.1765	D	5	20/08/2020 13:27		0	0	0	0	0	0	0	0	0	0	0	0	0	0
642	1	2	12	1d 22:13:45.52000	0d 04:02:04.21000	0.0031014	0.0118196	0.00076883	3.1664	D	5	20/08/2020 13:27		0	0	0	0	0	0	0	0	0	0	0	0	0	0
643	1	2	12	1d 22:13:50.50000	0d 04:02:09.19000	0.00310246	0.011823	0.00076867	3.1562	D	5	20/08/2020 13:27		0	0	0	0	0	0	0	0	0	0	0	0	0	0
644	1	2	12	1d 22:13:55.39000	0d 04:02:14.08000	0.00310351	0.0118263	0.00076867	3.146	D	5	20/08/2020 13:28		0	0	0	0	0	0	0	0	0	0	0	0	0	0
645	1	2	12	1d 22:14:00.22000	0d 04:02:18.91000	0.00310454	0.0118295	0.00076867	3.1359	D	5	20/08/2020 13:28		0	0	0	0	0	0	0	0	0	0	0	0	0	0
646	1	2	12	1d 22:14:05.03000	0d 04:02:23.72000	0.00310557	0.0118327	0.00076883	3.1257	D	5	20/08/2020 13:28		0	0	0	0	0	0	0	0	0	0	0	0	0	0
647	1	2	12	1d 22:14:09.78000	0d 04:02:28.47000	0.00310658	0.0118359	0.0007686	3.1154	D	5	20/08/2020 13:28		0	0	0	0	0	0	0	0	0	0	0	0	0	0
648	1	2	12	1d 22:14:14.49000	0d 04:02:33.18000	0.00310759	0.011839	0.00076867	3.1051	D	5	20/08/2020 13:28		0	0	0	0	0	0	0	0	0	0	0	0	0	0
649	1	2	12	1d 22:14:19.34000	0d 04:02:38.03000	0.00310862	0.0118422	0.00076867	3.0945	D	5	20/08/2020 13:28		0	0	0	0	0	0	0	0	0	0	0	0	0	0
650	1	2	12	1d 22:14:23.98000	0d 04:02:42.67000	0.00310961	0.0118453	0.00076867	3.0842	D	5	20/08/2020 13:28		0	0	0	0	0	0	0	0	0	0	0	0	0	0
651	1	2	12	1d 22:14:28.60000	0d 04:02:47.29000	0.0031106	0.0118483	0.0007686	3.0736	D	5	20/08/2020 13:28		0	0	0	0	0	0	0	0	0	0	0	0	0	0
652	1	2	12	1d 22:14:33.12000	0d 04:02:51.81000	0.00311156	0.0118513	0.0007686	3.0634	D	5	20/08/2020 13:28		0	0	0	0	0	0	0	0	0	0	0	0	0	0
653	1	2	12	1d 22:14:37.45000	0d 04:02:56.14000	0.00311249	0.0118541	0.0007689	3.0532	D	5	20/08/2020 13:28		0	0	0	0	0	0	0	0	0	0	0	0	0	0
654	1	2	12	1d 22:14:41.77000	0d 04:03:00.46000	0.00311341	0.0118569	0.00076883	3.0428	D	5	20/08/2020 13:28		0	0	0	0	0	0	0	0	0	0	0	0	0	0
655	1	2	12	1d 22:14:46.09000	0d 04:03:04.78000	0.00311433	0.0118597	0.00076875	3.0324	D	5	20/08/2020 13:28		0	0	0	0	0	0	0	0	0	0	0	0	0	0
656	1	2	12	1d 22:14:50.29000	0d 04:03:08.98000	0.00311523	0.0118625	0.00076875	3.022	D	5	20/08/2020 13:28		0	0	0	0	0	0	0	0	0	0	0	0	0	0
657	1	2	12	1d 22:14:54.49000	0d 04:03:13.18000	0.00311613	0.0118652	0.00076867	3.0118	D	5	20/08/2020 13:28		0	0	0	0	0	0	0	0	0	0	0	0	0	0
658	1	2	12	1d 22:14:58.57000	0d 04:03:17.26000	0.003117	0.0118678	0.0007686	3.0014	D	5	20/08/2020 13:29		0	0	0	0	0	0	0	0	0	0	0	0	0	0
659	1	2	12	1d 22:15:02.55000	0d 04:03:21.24000	0.00311785	0.0118703	0.00076875	2.9914	D	5	20/08/2020 13:29		0	0	0	0	0	0	0	0	0	0	0	0	0	0
660	1	2	12	1d 22:15:06.43000	0d 04:03:25.12000	0.00311868	0.0118728	0.0007689	2.9813	D	5	20/08/2020 13:29		0	0	0	0	0	0	0	0	0	0	0	0	0	0
661	1	2	12	1d 22:15:10.19000	0d 04:03:28.88000	0.00311948	0.0118752	0.00076875	2.9712	D	5	20/08/2020 13:29		0	0	0	0	0	0	0	0	0	0	0	0	0	0
662	1	2	12	1d 22:15:14.05000	0d 04:03:32.74000	0.0031203	0.0118776	0.0007689	2.9609	D	5	20/08/2020 13:29		0	0	0	0	0	0	0	0	0	0	0	0	0	0
663	1	2	12	1d 22:15:17.91000	0d 04:03:36.60000	0.00312113	0.0118801	0.00076883	2.9506	D	5	20/08/2020 13:29		0	0	0	0	0	0	0	0	0	0	0	0	0	0
664	1	2	12	1d 22:15:21.72000	0d 04:03:40.41000	0.00312194	0.0118825	0.00076867	2.9404	D	5	20/08/2020 13:29		0	0	0	0	0	0	0	0	0	0	0	0	0	0
665	1	2	12	1d 22:15:25.36000	0d 04:03:44.05000	0.00312272	0.0118848	0.00076852	2.9303	D	5	20/08/2020 13:29		0	0	0	0	0	0	0	0	0	0	0	0	0	0
666	1	2	12	1d 22:15:29.01000	0d 04:03:47.70000	0.0031235	0.011887	0.0007686	2.9201	D	5	20/08/2020 13:29		0	0	0	0	0	0	0	0	0	0	0	0	0	0
667	1	2	12	1d 22:15:32.66000	0d 04:03:51.35000	0.00312428	0.0118893	0.00076883	2.91	D	5	20/08/2020 13:29		0	0	0	0	0	0	0	0	0	0	0	0	0	0
668	1	2	12	1d 22:15:36.29000	0d 04:03:54.98000	0.00312505	0.0118916	0.0007686	2.8998	D	5	20/08/2020 13:29		0	0	0	0	0	0	0	0	0	0	0	0	0	0
669	1	2	12	1d 22:15:39.88000	0d 04:03:58.57000	0.00312582	0.0118938	0.00076898	2.8893	D	5	20/08/2020 13:29		0	0	0	0	0	0	0	0	0	0	0	0	0	0
670	1	2	12	1d 22:15:43.58000	0d 04:04:02.27000	0.00312661	0.0118961	0.00076875	2.8789	D	5	20/08/2020 13:29		0	0	0	0	0	0	0	0	0	0	0	0	0	0
671	1	2	12	1d 22:15:47.08000	0d 04:04:05.77000	0.00312736	0.0118982	0.0007686	2.8688	D	5	20/08/2020 13:29		0	0	0	0	0	0	0	0	0	0	0	0	0	0
672	1	2	12	1d 22:15:50.57000	0d 04:04:09.26000	0.0031281	0.0119003	0.00076837	2.8585	D	5	20/08/2020 13:29		0	0	0	0	0	0	0	0	0	0	0	0	0	0
673	1	2	12	1d 22:15:54.11000	0d 04:04:12.80000	0.00312886	0.0119025	0.00076867	2.8479	D	5	20/08/2020 13:29		0	0	0	0	0	0	0	0	0	0	0	0	0	0
674	1	2	12	1d 22:15:57.59000	0d 04:04:16.28000	0.0031296	0.0119046	0.00076875	2.8379	D	5	20/08/2020 13:30		0	0	0	0	0	0	0	0	0	0	0	0	0	0
675	1	2	12	1d 22:16:00.96000	0d 04:04:19.65000	0.00313032	0.0119066	0.00076875	2.8276	D	5	20/08/2020 13:30		0	0	0	0	0	0	0	0	0	0	0	0	0	0
676	1	2	12	1d 22:16:04.25000	0d 04:04:22.94000	0.00313102	0.0119086	0.00076867	2.8176	D	5	20/08/2020 13:30		0	0	0	0	0	0	0	0	0	0	0	0	0	0
677	1	2	12	1d 22:16:07.53000	0d 04:04:26.22000	0.00313172	0.0119106	0.00076883	2.8074	D	5	20/08/2020 13:30		0	0	0	0	0	0	0	0	0	0	0	0	0	0
678	1	2	12	1d 22:16:10.78000	0d 04:04:29.47000	0.00313242	0.0119125	0.0007686	2.797	D	5	20/08/2020 13:30		0	0	0	0	0	0	0	0	0	0	0	0	0	0
679	1	2	12	1d 22:16:14.07000	0d 04:04:32.76000	0.00313312	0.0119145	0.00076875	2.7866	D	5	20/08/2020 13:30		0	0	0	0	0	0	0	0	0	0	0	0	0	0
680	1	2	12	1d 22:16:17.24000	0d 04:04:35.93000	0.0031338	0.0119164	0.0007686	2.7765	D	5	20/08/2020 13:30		0	0	0	0	0	0	0	0	0	0	0	0	0	0
681	1	2	12	1d 22:16:20.45000	0d 04:04:39.14000	0.00313448	0.0119183	0.0007686	2.7662	D	5	20/08/2020 13:30		0	0	0	0	0	0	0	0	0	0	0	0	0	0
682	1	2	12	1d 22:16:23.58000	0d 04:04:42.27000	0.00313515	0.0119201	0.00076867	2.7558	D	5	20/08/2020 13:30		0	0	0	0	0	0	0	0	0	0	0	0	0	0
683	1	2	12	1d 22:16:26.69000	0d 04:04:45.38000	0.00313582	0.011922	0.00076867	2.7456	D	5	20/08/2020 13:30		0	0	0	0	0	0	0	0	0	0	0	0	0	0
684	1	2	12	1d 22:16:29.78000	0d 04:04:48.47000	0.00313647	0.0119238	0.0007689	2.7353	D	5	20/08/2020 13:30		0	0	0	0	0	0	0	0	0	0	0	0	0	0
685	1	2	12	1d 22:16:32.80000	0d 04:04:51.49000	0.00313712	0.0119255	0.00076875	2.7251	D	5	20/08/2020 13:30		0	0	0	0	0	0	0	0	0	0	0	0	0	0
686	1	2	12	1d 22:16:35.84000	0d 04:04:54.53000	0.00313777	0.0119273	0.00076883	2.7149	D	5	20/08/2020 13:30		0	0	0	0	0	0	0	0	0	0	0	0	0	0
687	1	2	12	1d 22:16:38.82000	0d 04:04:57.51000	0.00313841	0.011929	0.00076875	2.7045	D	5	20/08/2020 13:30		0	0	0	0	0	0	0	0	0	0	0	0	0	0
688	1	2	12	1d 22:16:41.88000	0d 04:05:00.57000	0.00313906	0.0119308	0.00076898	2.6941	D	5	20/08/2020 13:30		0	0	0	0	0	0	0	0	0	0	0	0	0	0
689	1	2	12	1d 22:16:44.81000	0d 04:05:03.50000	0.00313968	0.0119325	0.00076883	2.6841	D	5	20/08/2020 13:30		0	0	0	0	0	0	0	0	0	0	0	0	0	0
690	1	2	12	1d 22:16:47.72000	0d 04:05:06.41000	0.00314031	0.0119341	0.0007689	2.6738	D	5	20/08/2020 13:30		0	0	0	0	0	0	0	0	0	0	0	0	0	0
691	1	2	12	1d 22:16:50.59000	0d 04:05:09.28000	0.00314092	0.0119358	0.00076875	2.6635	D	5	20/08/2020 13:30		0	0	0	0	0	0	0	0	0	0	0	0	0	0
692	1	2	12	1d 22:16:53.50000	0d 04:05:12.19000	0.00314154	0.0119374	0.00076852	2.6534	D	5	20/08/2020 13:30		0	0	0	0	0	0	0	0	0	0	0	0	0	0
693	1	2	12	1d 22:16:56.31000	0d 04:05:15.00000	0.00314214	0.011939	0.00076867	2.6432	D	5	20/08/2020 13:31		0	0	0	0	0	0	0	0	0	0	0	0	0	0
694	1	2	12	1d 22:16:59.16000	0d 04:05:17.85000	0.00314275	0.0119406	0.00076875	2.6329	D	5	20/08/2020 13:31		0	0	0	0	0	0	0	0	0	0	0	0	0	0
695	1	2	12	1d 22:17:02.06000	0d 04:05:20.75000	0.00314337	0.0119422	0.00076883	2.6223	D	5	20/08/2020 13:31		0	0	0	0	0	0	0	0	0	0	0	0	0	0
696	1	2	12	1d 22:17:04.94000	0d 04:05:23.63000	0.00314398	0.0119438	0.00076867	2.6117	D	5	20/08/2020 13:31		0	0	0	0	0	0	0	0	0	0	0	0	0	0
697	1	2	12	1d 22:17:07.76000	0d 04:05:26.45000	0.00314458	0.0119454	0.00076867	2.6012	D	5	20/08/2020 13:31		0	0	0	0	0	0	0	0	0	0	0	0	0	0
698	1	2	12	1d 22:17:10.58000	0d 04:05:29.27000	0.00314519	0.011947	0.0007686	2.5908	D	5	20/08/2020 13:31		0	0	0	0	0	0	0	0	0	0	0	0	0	0
699	1	2	12	1d 22:17:13.37000	0d 04:05:32.06000	0.00314578	0.0119485	0.0007686	2.5803	D	5	20/08/2020 13:31		0	0	0	0	0	0	0	0	0	0	0	0	0	0
700	1	2	12	1d 22:17:16.16000	0d 04:05:34.85000	0.00314638	0.0119501	0.00076867	2.5698	D	5	20/08/2020 13:31		0	0	0	0	0	0	0	0	0	0	0	0	0	0
701	1	2	12	1d 22:17:18.94000	0d 04:05:37.63000	0.00314697	0.0119516	0.0007689	2.5592	D	5	20/08/2020 13:31		0	0	0	0	0	0	0	0	0	0	0	0	0	0
702	1	2	12	1d 22:17:21.63000	0d 04:05:40.32000	0.00314755	0.011953	0.00076883	2.549	D	5	20/08/2020 13:31		0	0	0	0	0	0	0	0	0	0	0	0	0	0
703	1	2	12	1d 22:17:24.33000	0d 04:05:43.02000	0.00314812	0.0119545	0.00076867	2.5386	D	5	20/08/2020 13:31		0	0	0	0	0	0	0	0	0	0	0	0	0	0
704	1	2	12	1d 22:17:27.02000	0d 04:05:45.71000	0.0031487	0.011956	0.0007689	2.5283	D	5	20/08/2020 13:31		0	0	0	0	0	0	0	0	0	0	0	0	0	0
705	1	2	12	1d 22:17:29.63000	0d 04:05:48.32000	0.00314925	0.0119574	0.00076867	2.5179	D	5	20/08/2020 13:31		0	0	0	0	0	0	0	0	0	0	0	0	0	0
706	1	2	12	1d 22:17:32.29000	0d 04:05:50.98000	0.00314982	0.0119588	0.00076883	2.5075	D	5	20/08/2020 13:31		0	0	0	0	0	0	0	0	0	0	0	0	0	0
707	1	2	12	1d 22:17:34.20000	0d 04:05:52.89000	0.00315023	0.0119598	0.0007689	2.5	D	133	20/08/2020 13:31		0	0	0	0	0	0	0	0	0	0	0	0	0	0
708	1	2	13	1d 22:17:34.21000	0d 00:00:00.01000	0	0	0	2.5101	R	0	20/08/2020 13:31		0	0	0	0	0	0	0	0	0	0	0	0	0	0
709	1	2	13	1d 22:17:36.21000	0d 00:00:02.01000	0	0	0	2.7402	R	1	20/08/2020 13:31		0	0	0	0	0	0	0	0	0	0	0	0	0	0
710	1	2	13	1d 22:17:38.21000	0d 00:00:04.01000	0	0	0	2.8707	R	1	20/08/2020 13:31		0	0	0	0	0	0	0	0	0	0	0	0	0	0
711	1	2	13	1d 22:17:40.21000	0d 00:00:06.01000	0	0	0	2.9697	R	1	20/08/2020 13:31		0	0	0	0	0	0	0	0	0	0	0	0	0	0
712	1	2	13	1d 22:17:42.21000	0d 00:00:08.01000	0	0	0	3.051	R	1	20/08/2020 13:31		0	0	0	0	0	0	0	0	0	0	0	0	0	0
713	1	2	13	1d 22:17:44.20000	0d 00:00:10.00000	0	0	0	3.1196	R	129	20/08/2020 13:31		0	0	0	0	0	0	0	0	0	0	0	0	0	0
714	2	3	9	1d 22:17:44.24000	0d 00:00:00.04000	0.00000001	0.00000003	0.00076989	3.1537	C	0	20/08/2020 13:31		0	0	0	0	0	0	0	0	0	0	0	0	0	0
715	2	3	9	1d 22:17:44.40000	0d 00:00:00.20000	0.00000004	0.00000013	0.0007689	3.1783	C	5	20/08/2020 13:31		0	0	0	0	0	0	0	0	0	0	0	0	0	0
716	2	3	9	1d 22:17:44.56000	0d 00:00:00.36000	0.00000008	0.00000024	0.00076883	3.1987	C	5	20/08/2020 13:31		0	0	0	0	0	0	0	0	0	0	0	0	0	0
717	2	3	9	1d 22:17:44.73000	0d 00:00:00.53000	0.00000011	0.00000036	0.00076875	3.2178	C	5	20/08/2020 13:31		0	0	0	0	0	0	0	0	0	0	0	0	0	0
718	2	3	9	1d 22:17:44.91000	0d 00:00:00.71000	0.00000015	0.00000048	0.00076875	3.2357	C	5	20/08/2020 13:31		0	0	0	0	0	0	0	0	0	0	0	0	0	0
719	2	3	9	1d 22:17:45.10000	0d 00:00:00.90000	0.00000019	0.00000062	0.00076875	3.2532	C	5	20/08/2020 13:31		0	0	0	0	0	0	0	0	0	0	0	0	0	0
720	2	3	9	1d 22:17:45.30000	0d 00:00:01.10000	0.00000023	0.00000075	0.00076875	3.2703	C	5	20/08/2020 13:31		0	0	0	0	0	0	0	0	0	0	0	0	0	0
721	2	3	9	1d 22:17:45.51000	0d 00:00:01.31000	0.00000028	0.0000009	0.00076875	3.2873	C	5	20/08/2020 13:31		0	0	0	0	0	0	0	0	0	0	0	0	0	0
722	2	3	9	1d 22:17:45.72000	0d 00:00:01.52000	0.00000032	0.00000105	0.00076867	3.3034	C	5	20/08/2020 13:31		0	0	0	0	0	0	0	0	0	0	0	0	0	0
723	2	3	9	1d 22:17:45.94000	0d 00:00:01.74000	0.00000037	0.00000121	0.0007686	3.3196	C	5	20/08/2020 13:31		0	0	0	0	0	0	0	0	0	0	0	0	0	0
724	2	3	9	1d 22:17:46.16000	0d 00:00:01.96000	0.00000042	0.00000136	0.00076875	3.335	C	5	20/08/2020 13:31		0	0	0	0	0	0	0	0	0	0	0	0	0	0
725	2	3	9	1d 22:17:46.39000	0d 00:00:02.19000	0.00000047	0.00000153	0.00076883	3.3504	C	5	20/08/2020 13:31		0	0	0	0	0	0	0	0	0	0	0	0	0	0
726	2	3	9	1d 22:17:46.64000	0d 00:00:02.44000	0.00000052	0.00000171	0.0007689	3.3661	C	5	20/08/2020 13:31		0	0	0	0	0	0	0	0	0	0	0	0	0	0
727	2	3	9	1d 22:17:46.89000	0d 00:00:02.69000	0.00000057	0.00000189	0.00076844	3.3816	C	5	20/08/2020 13:31		0	0	0	0	0	0	0	0	0	0	0	0	0	0
728	2	3	9	1d 22:17:47.15000	0d 00:00:02.95000	0.00000063	0.00000207	0.00076875	3.3968	C	5	20/08/2020 13:31		0	0	0	0	0	0	0	0	0	0	0	0	0	0
729	2	3	9	1d 22:17:47.42000	0d 00:00:03.22000	0.00000069	0.00000227	0.00076875	3.4118	C	5	20/08/2020 13:31		0	0	0	0	0	0	0	0	0	0	0	0	0	0
730	2	3	9	1d 22:17:47.70000	0d 00:00:03.50000	0.00000075	0.00000247	0.00076883	3.4258	C	5	20/08/2020 13:31		0	0	0	0	0	0	0	0	0	0	0	0	0	0
731	2	3	9	1d 22:17:47.99000	0d 00:00:03.79000	0.00000081	0.00000269	0.00076883	3.4401	C	5	20/08/2020 13:31		0	0	0	0	0	0	0	0	0	0	0	0	0	0
732	2	3	9	1d 22:17:48.29000	0d 00:00:04.09000	0.00000087	0.00000291	0.00076875	3.4539	C	5	20/08/2020 13:31		0	0	0	0	0	0	0	0	0	0	0	0	0	0
733	2	3	9	1d 22:17:48.60000	0d 00:00:04.40000	0.00000094	0.00000314	0.00076875	3.4676	C	5	20/08/2020 13:31		0	0	0	0	0	0	0	0	0	0	0	0	0	0
734	2	3	9	1d 22:17:48.93000	0d 00:00:04.73000	0.00000101	0.00000338	0.00076883	3.4809	C	5	20/08/2020 13:31		0	0	0	0	0	0	0	0	0	0	0	0	0	0
735	2	3	9	1d 22:17:49.29000	0d 00:00:05.09000	0.00000109	0.00000365	0.0007686	3.4942	C	5	20/08/2020 13:31		0	0	0	0	0	0	0	0	0	0	0	0	0	0
736	2	3	9	1d 22:17:49.67000	0d 00:00:05.47000	0.00000117	0.00000393	0.00076867	3.507	C	5	20/08/2020 13:31		0	0	0	0	0	0	0	0	0	0	0	0	0	0
737	2	3	9	1d 22:17:50.07000	0d 00:00:05.87000	0.00000125	0.00000423	0.00076875	3.519	C	5	20/08/2020 13:31		0	0	0	0	0	0	0	0	0	0	0	0	0	0
738	2	3	9	1d 22:17:50.51000	0d 00:00:06.31000	0.00000135	0.00000457	0.00076883	3.5312	C	5	20/08/2020 13:31		0	0	0	0	0	0	0	0	0	0	0	0	0	0
739	2	3	9	1d 22:17:51.01000	0d 00:00:06.81000	0.00000145	0.00000494	0.00076867	3.5431	C	5	20/08/2020 13:31		0	0	0	0	0	0	0	0	0	0	0	0	0	0
740	2	3	9	1d 22:17:51.59000	0d 00:00:07.39000	0.00000158	0.00000538	0.0007689	3.5547	C	5	20/08/2020 13:31		0	0	0	0	0	0	0	0	0	0	0	0	0	0
741	2	3	9	1d 22:17:52.29000	0d 00:00:08.09000	0.00000173	0.00000592	0.00076883	3.5662	C	5	20/08/2020 13:31		0	0	0	0	0	0	0	0	0	0	0	0	0	0
742	2	3	9	1d 22:17:53.16000	0d 00:00:08.96000	0.00000191	0.00000658	0.00076883	3.5772	C	5	20/08/2020 13:31		0	0	0	0	0	0	0	0	0	0	0	0	0	0
743	2	3	9	1d 22:17:54.29000	0d 00:00:10.09000	0.00000215	0.00000744	0.00076875	3.5879	C	5	20/08/2020 13:32		0	0	0	0	0	0	0	0	0	0	0	0	0	0
744	2	3	9	1d 22:17:55.89000	0d 00:00:11.69000	0.0000025	0.00000867	0.0007686	3.5981	C	5	20/08/2020 13:32		0	0	0	0	0	0	0	0	0	0	0	0	0	0
745	2	3	9	1d 22:17:58.28000	0d 00:00:14.08000	0.00000301	0.00001051	0.00076883	3.6083	C	5	20/08/2020 13:32		0	0	0	0	0	0	0	0	0	0	0	0	0	0
746	2	3	9	1d 22:18:02.44000	0d 00:00:18.24000	0.00000389	0.00001372	0.00076883	3.6185	C	5	20/08/2020 13:32		0	0	0	0	0	0	0	0	0	0	0	0	0	0
747	2	3	9	1d 22:18:10.41000	0d 00:00:26.21000	0.0000056	0.00001989	0.00076898	3.6287	C	5	20/08/2020 13:32		0	0	0	0	0	0	0	0	0	0	0	0	0	0
748	2	3	9	1d 22:18:28.55000	0d 00:00:44.35000	0.00000947	0.00003397	0.00076867	3.6388	C	5	20/08/2020 13:32		0	0	0	0	0	0	0	0	0	0	0	0	0	0
749	2	3	9	1d 22:19:18.63000	0d 00:01:34.43000	0.00002016	0.00007294	0.0007686	3.6489	C	5	20/08/2020 13:33		0	0	0	0	0	0	0	0	0	0	0	0	0	0
750	2	3	9	1d 22:21:32.62000	0d 00:03:48.42000	0.00004877	0.00017751	0.00076875	3.659	C	5	20/08/2020 13:35		0	0	0	0	0	0	0	0	0	0	0	0	0	0
751	2	3	9	1d 22:25:58.05000	0d 00:08:13.85000	0.00010545	0.0003852	0.0007686	3.669	C	5	20/08/2020 13:40		0	0	0	0	0	0	0	0	0	0	0	0	0	0
752	2	3	9	1d 22:30:58.05000	0d 00:13:13.85000	0.00016951	0.00062049	0.00076867	3.6768	C	1	20/08/2020 13:45		0	0	0	0	0	0	0	0	0	0	0	0	0	0
753	2	3	9	1d 22:35:58.05000	0d 00:18:13.85000	0.00023357	0.00085623	0.00076875	3.6831	C	1	20/08/2020 13:50		0	0	0	0	0	0	0	0	0	0	0	0	0	0
754	2	3	9	1d 22:40:58.05000	0d 00:23:13.85000	0.00029763	0.00109234	0.00076883	3.6884	C	1	20/08/2020 13:55		0	0	0	0	0	0	0	0	0	0	0	0	0	0
755	2	3	9	1d 22:45:58.05000	0d 00:28:13.85000	0.00036169	0.00132879	0.00076875	3.6934	C	1	20/08/2020 14:00		0	0	0	0	0	0	0	0	0	0	0	0	0	0
756	2	3	9	1d 22:50:58.05000	0d 00:33:13.85000	0.00042575	0.00156555	0.00076867	3.6983	C	1	20/08/2020 14:05		0	0	0	0	0	0	0	0	0	0	0	0	0	0
757	2	3	9	1d 22:55:58.05000	0d 00:38:13.85000	0.00048981	0.00180263	0.00076875	3.7032	C	1	20/08/2020 14:10		0	0	0	0	0	0	0	0	0	0	0	0	0	0
758	2	3	9	1d 23:00:58.05000	0d 00:43:13.85000	0.00055387	0.00204004	0.00076852	3.7087	C	1	20/08/2020 14:15		0	0	0	0	0	0	0	0	0	0	0	0	0	0
759	2	3	9	1d 23:05:58.05000	0d 00:48:13.85000	0.00061793	0.00227779	0.00076875	3.7145	C	1	20/08/2020 14:20		0	0	0	0	0	0	0	0	0	0	0	0	0	0
760	2	3	9	1d 23:10:58.05000	0d 00:53:13.85000	0.00068199	0.0025159	0.00076875	3.7198	C	1	20/08/2020 14:25		0	0	0	0	0	0	0	0	0	0	0	0	0	0
761	2	3	9	1d 23:15:58.05000	0d 00:58:13.85000	0.00074605	0.00275438	0.0007686	3.7253	C	1	20/08/2020 14:30		0	0	0	0	0	0	0	0	0	0	0	0	0	0
762	2	3	9	1d 23:20:58.05000	0d 01:03:13.85000	0.00081011	0.00299321	0.00076867	3.7313	C	1	20/08/2020 14:35		0	0	0	0	0	0	0	0	0	0	0	0	0	0
763	2	3	9	1d 23:25:58.05000	0d 01:08:13.85000	0.00087417	0.00323241	0.00076852	3.7365	C	1	20/08/2020 14:40		0	0	0	0	0	0	0	0	0	0	0	0	0	0
764	2	3	9	1d 23:30:58.05000	0d 01:13:13.85000	0.00093823	0.00347196	0.00076852	3.7423	C	1	20/08/2020 14:45		0	0	0	0	0	0	0	0	0	0	0	0	0	0
765	2	3	9	1d 23:35:58.05000	0d 01:18:13.85000	0.00100229	0.00371186	0.00076875	3.7476	C	1	20/08/2020 14:50		0	0	0	0	0	0	0	0	0	0	0	0	0	0
766	2	3	9	1d 23:40:58.05000	0d 01:23:13.85000	0.00106635	0.00395211	0.0007686	3.7531	C	1	20/08/2020 14:55		0	0	0	0	0	0	0	0	0	0	0	0	0	0
767	2	3	9	1d 23:45:58.05000	0d 01:28:13.85000	0.00113041	0.00419271	0.00076883	3.7584	C	1	20/08/2020 15:00		0	0	0	0	0	0	0	0	0	0	0	0	0	0
768	2	3	9	1d 23:50:58.05000	0d 01:33:13.85000	0.00119447	0.00443365	0.0007686	3.7639	C	1	20/08/2020 15:05		0	0	0	0	0	0	0	0	0	0	0	0	0	0
769	2	3	9	1d 23:55:58.05000	0d 01:38:13.85000	0.00125853	0.00467494	0.00076875	3.7694	C	1	20/08/2020 15:10		0	0	0	0	0	0	0	0	0	0	0	0	0	0
770	2	3	9	2d 00:00:58.05000	0d 01:43:13.85000	0.00132259	0.00491659	0.00076898	3.7749	C	1	20/08/2020 15:15		0	0	0	0	0	0	0	0	0	0	0	0	0	0
771	2	3	9	2d 00:05:58.05000	0d 01:48:13.85000	0.00138665	0.00515862	0.00076883	3.7815	C	1	20/08/2020 15:20		0	0	0	0	0	0	0	0	0	0	0	0	0	0
772	2	3	9	2d 00:10:58.05000	0d 01:53:13.85000	0.00145071	0.00540105	0.0007686	3.7876	C	1	20/08/2020 15:25		0	0	0	0	0	0	0	0	0	0	0	0	0	0
773	2	3	9	2d 00:15:58.05000	0d 01:58:13.85000	0.00151477	0.0056439	0.00076898	3.7945	C	1	20/08/2020 15:30		0	0	0	0	0	0	0	0	0	0	0	0	0	0
774	2	3	9	2d 00:20:58.05000	0d 02:03:13.85000	0.00157883	0.00588721	0.00076867	3.8022	C	1	20/08/2020 15:35		0	0	0	0	0	0	0	0	0	0	0	0	0	0
775	2	3	9	2d 00:25:58.05000	0d 02:08:13.85000	0.00164289	0.00613102	0.0007686	3.8103	C	1	20/08/2020 15:40		0	0	0	0	0	0	0	0	0	0	0	0	0	0
776	2	3	9	2d 00:30:58.05000	0d 02:13:13.85000	0.00170695	0.00637539	0.00076867	3.819	C	1	20/08/2020 15:45		0	0	0	0	0	0	0	0	0	0	0	0	0	0
777	2	3	9	2d 00:35:55.75000	0d 02:18:11.55000	0.00177052	0.00661848	0.00076883	3.8291	C	5	20/08/2020 15:50		0	0	0	0	0	0	0	0	0	0	0	0	0	0
778	2	3	9	2d 00:40:33.46000	0d 02:22:49.26000	0.00182982	0.00684584	0.0007686	3.8392	C	5	20/08/2020 15:54		0	0	0	0	0	0	0	0	0	0	0	0	0	0
779	2	3	9	2d 00:44:46.91000	0d 02:27:02.71000	0.00188394	0.00705389	0.00076867	3.8492	C	5	20/08/2020 15:58		0	0	0	0	0	0	0	0	0	0	0	0	0	0
780	2	3	9	2d 00:48:40.08000	0d 02:30:55.88000	0.00193373	0.00724578	0.0007686	3.8593	C	5	20/08/2020 16:02		0	0	0	0	0	0	0	0	0	0	0	0	0	0
781	2	3	9	2d 00:52:22.72000	0d 02:34:38.52000	0.00198127	0.00742949	0.00076883	3.8694	C	5	20/08/2020 16:06		0	0	0	0	0	0	0	0	0	0	0	0	0	0
782	2	3	9	2d 00:55:50.92000	0d 02:38:06.72000	0.00202573	0.00760173	0.00076875	3.8795	C	5	20/08/2020 16:09		0	0	0	0	0	0	0	0	0	0	0	0	0	0
783	2	3	9	2d 00:59:13.53000	0d 02:41:29.33000	0.00206899	0.00776979	0.0007689	3.8895	C	5	20/08/2020 16:13		0	0	0	0	0	0	0	0	0	0	0	0	0	0
784	2	3	9	2d 01:02:30.05000	0d 02:44:45.85000	0.00211096	0.00793321	0.0007686	3.8996	C	5	20/08/2020 16:16		0	0	0	0	0	0	0	0	0	0	0	0	0	0
785	2	3	9	2d 01:05:38.33000	0d 02:47:54.13000	0.00215116	0.0080902	0.00076875	3.9097	C	5	20/08/2020 16:19		0	0	0	0	0	0	0	0	0	0	0	0	0	0
786	2	3	9	2d 01:08:41.81000	0d 02:50:57.61000	0.00219034	0.00824357	0.00076875	3.9199	C	5	20/08/2020 16:22		0	0	0	0	0	0	0	0	0	0	0	0	0	0
787	2	3	9	2d 01:11:45.21000	0d 02:54:01.01000	0.0022295	0.00839727	0.0007689	3.9301	C	5	20/08/2020 16:25		0	0	0	0	0	0	0	0	0	0	0	0	0	0
788	2	3	9	2d 01:14:42.58000	0d 02:56:58.38000	0.00226738	0.00854631	0.0007689	3.9402	C	5	20/08/2020 16:28		0	0	0	0	0	0	0	0	0	0	0	0	0	0
789	2	3	9	2d 01:17:37.18000	0d 02:59:52.98000	0.00230466	0.00869339	0.0007686	3.9503	C	5	20/08/2020 16:31		0	0	0	0	0	0	0	0	0	0	0	0	0	0
790	2	3	9	2d 01:20:31.24000	0d 03:02:47.04000	0.00234183	0.00884039	0.0007686	3.9605	C	5	20/08/2020 16:34		0	0	0	0	0	0	0	0	0	0	0	0	0	0
791	2	3	9	2d 01:23:22.24000	0d 03:05:38.04000	0.00237834	0.00898519	0.0007686	3.9706	C	5	20/08/2020 16:37		0	0	0	0	0	0	0	0	0	0	0	0	0	0
792	2	3	9	2d 01:26:11.99000	0d 03:08:27.79000	0.00241459	0.00912929	0.00076852	3.9806	C	5	20/08/2020 16:40		0	0	0	0	0	0	0	0	0	0	0	0	0	0
793	2	3	9	2d 01:29:00.02000	0d 03:11:15.82000	0.00245047	0.00927229	0.00076867	3.9907	C	5	20/08/2020 16:43		0	0	0	0	0	0	0	0	0	0	0	0	0	0
794	2	3	9	2d 01:31:45.88000	0d 03:14:01.68000	0.00248588	0.0094138	0.00076867	4.0009	C	5	20/08/2020 16:45		0	0	0	0	0	0	0	0	0	0	0	0	0	0
795	2	3	9	2d 01:34:35.41000	0d 03:16:51.21000	0.00252208	0.00955881	0.00076852	4.011	C	5	20/08/2020 16:48		0	0	0	0	0	0	0	0	0	0	0	0	0	0
796	2	3	9	2d 01:37:18.37000	0d 03:19:34.17000	0.00255688	0.00969856	0.0007689	4.0211	C	5	20/08/2020 16:51		0	0	0	0	0	0	0	0	0	0	0	0	0	0
797	2	3	9	2d 01:40:02.82000	0d 03:22:18.62000	0.002592	0.00983993	0.00076867	4.0313	C	5	20/08/2020 16:54		0	0	0	0	0	0	0	0	0	0	0	0	0	0
798	2	3	9	2d 01:42:45.91000	0d 03:25:01.71000	0.00262682	0.00998049	0.00076867	4.0414	C	5	20/08/2020 16:56		0	0	0	0	0	0	0	0	0	0	0	0	0	0
799	2	3	9	2d 01:45:24.62000	0d 03:27:40.42000	0.00266071	0.0101176	0.00076867	4.0514	C	5	20/08/2020 16:59		0	0	0	0	0	0	0	0	0	0	0	0	0	0
800	2	3	9	2d 01:48:01.19000	0d 03:30:16.99000	0.00269415	0.0102532	0.00076875	4.0615	C	5	20/08/2020 17:02		0	0	0	0	0	0	0	0	0	0	0	0	0	0
801	2	3	9	2d 01:50:37.27000	0d 03:32:53.07000	0.00272747	0.0103888	0.00076867	4.0716	C	5	20/08/2020 17:04		0	0	0	0	0	0	0	0	0	0	0	0	0	0
802	2	3	9	2d 01:53:09.66000	0d 03:35:25.46000	0.00276001	0.0105214	0.00076867	4.0816	C	5	20/08/2020 17:07		0	0	0	0	0	0	0	0	0	0	0	0	0	0
803	2	3	9	2d 01:55:40.97000	0d 03:37:56.77000	0.00279232	0.0106535	0.0007686	4.0917	C	5	20/08/2020 17:09		0	0	0	0	0	0	0	0	0	0	0	0	0	0
804	2	3	9	2d 01:58:12.41000	0d 03:40:28.21000	0.00282466	0.0107859	0.00076867	4.1018	C	5	20/08/2020 17:12		0	0	0	0	0	0	0	0	0	0	0	0	0	0
805	2	3	9	2d 02:00:40.62000	0d 03:42:56.42000	0.00285631	0.0109159	0.00076875	4.1118	C	5	20/08/2020 17:14		0	0	0	0	0	0	0	0	0	0	0	0	0	0
806	2	3	9	2d 02:03:05.29000	0d 03:45:21.09000	0.0028872	0.0110431	0.00076883	4.1219	C	5	20/08/2020 17:17		0	0	0	0	0	0	0	0	0	0	0	0	0	0
807	2	3	9	2d 02:05:27.42000	0d 03:47:43.22000	0.00291755	0.0111683	0.00076875	4.132	C	5	20/08/2020 17:19		0	0	0	0	0	0	0	0	0	0	0	0	0	0
808	2	3	9	2d 02:07:50.30000	0d 03:50:06.10000	0.00294806	0.0112946	0.00076852	4.1421	C	5	20/08/2020 17:21		0	0	0	0	0	0	0	0	0	0	0	0	0	0
809	2	3	9	2d 02:10:11.43000	0d 03:52:27.23000	0.0029782	0.0114195	0.0007689	4.1521	C	5	20/08/2020 17:24		0	0	0	0	0	0	0	0	0	0	0	0	0	0
810	2	3	9	2d 02:12:32.31000	0d 03:54:48.11000	0.00300828	0.0115446	0.00076875	4.1622	C	5	20/08/2020 17:26		0	0	0	0	0	0	0	0	0	0	0	0	0	0
811	2	3	9	2d 02:14:52.95000	0d 03:57:08.75000	0.00303831	0.0116697	0.00076844	4.1723	C	5	20/08/2020 17:28		0	0	0	0	0	0	0	0	0	0	0	0	0	0
812	2	3	9	2d 02:17:11.63000	0d 03:59:27.43000	0.00306792	0.0117934	0.00076852	4.1823	C	5	20/08/2020 17:31		0	0	0	0	0	0	0	0	0	0	0	0	0	0
813	2	3	9	2d 02:19:27.81000	0d 04:01:43.61000	0.003097	0.0119152	0.0007689	4.1924	C	5	20/08/2020 17:33		0	0	0	0	0	0	0	0	0	0	0	0	0	0
814	2	3	9	2d 02:21:09.99000	0d 04:03:25.79000	0.00311882	0.0120068	0.00076875	4.2	C	133	20/08/2020 17:35		0	0	0	0	0	0	0	0	0	0	0	0	0	0
815	2	3	10	2d 02:21:10.00000	0d 00:00:00.01000	0.00311882	0.0120068	0.00081857	4.2004	C	0	20/08/2020 17:35		0	0	0	0	0	0	0	0	0	0	0	0	0	0
816	2	3	10	2d 02:21:24.06000	0d 00:00:14.07000	0.00312184	0.0120194	0.00071855	4.2007	C	4	20/08/2020 17:35		0	0	0	0	0	0	0	0	0	0	0	0	0	0
817	2	3	10	2d 02:21:37.23000	0d 00:00:27.24000	0.00312428	0.0120297	0.00061837	4.2008	C	4	20/08/2020 17:35		0	0	0	0	0	0	0	0	0	0	0	0	0	0
818	2	3	10	2d 02:21:50.69000	0d 00:00:40.70000	0.0031264	0.0120386	0.00051835	4.2004	C	4	20/08/2020 17:35		0	0	0	0	0	0	0	0	0	0	0	0	0	0
819	2	3	10	2d 02:22:10.46000	0d 00:01:00.47000	0.00312894	0.0120493	0.00041817	4.2	C	4	20/08/2020 17:36		0	0	0	0	0	0	0	0	0	0	0	0	0	0
820	2	3	10	2d 02:22:44.49000	0d 00:01:34.50000	0.00313239	0.0120638	0.00031815	4.2002	C	4	20/08/2020 17:36		0	0	0	0	0	0	0	0	0	0	0	0	0	0
821	2	3	10	2d 02:23:34.82000	0d 00:02:24.83000	0.00313608	0.0120793	0.00021813	4.2	C	4	20/08/2020 17:37		0	0	0	0	0	0	0	0	0	0	0	0	0	0
822	2	3	10	2d 02:25:22.32000	0d 00:04:12.33000	0.00314083	0.0120992	0.0001181	4.2	C	4	20/08/2020 17:39		0	0	0	0	0	0	0	0	0	0	0	0	0	0
823	2	3	10	2d 02:27:17.75000	0d 00:06:07.76000	0.00314388	0.012112	0.00007691	4.2	C	132	20/08/2020 17:41		0	0	0	0	0	0	0	0	0	0	0	0	0	0
824	2	3	11	2d 02:27:17.76000	0d 00:00:00.01000	0	0	0	4.1997	R	0	20/08/2020 17:41		0	0	0	0	0	0	0	0	0	0	0	0	0	0
825	2	3	11	2d 02:27:19.76000	0d 00:00:02.01000	0	0	0	4.1996	R	1	20/08/2020 17:41		0	0	0	0	0	0	0	0	0	0	0	0	0	0
826	2	3	11	2d 02:27:21.76000	0d 00:00:04.01000	0	0	0	4.1993	R	1	20/08/2020 17:41		0	0	0	0	0	0	0	0	0	0	0	0	0	0
827	2	3	11	2d 02:27:23.76000	0d 00:00:06.01000	0	0	0	4.1994	R	1	20/08/2020 17:41		0	0	0	0	0	0	0	0	0	0	0	0	0	0
828	2	3	11	2d 02:27:25.76000	0d 00:00:08.01000	0	0	0	4.1994	R	1	20/08/2020 17:41		0	0	0	0	0	0	0	0	0	0	0	0	0	0
829	2	3	11	2d 02:27:27.75000	0d 00:00:10.00000	0	0	0	4.1994	R	129	20/08/2020 17:41		0	0	0	0	0	0	0	0	0	0	0	0	0	0
830	2	3	12	2d 02:27:27.79000	0d 00:00:00.04000	0.00000001	0.00000003	0.00076967	4.1952	D	0	20/08/2020 17:41		0	0	0	0	0	0	0	0	0	0	0	0	0	0
831	2	3	12	2d 02:28:22.31000	0d 00:00:54.56000	0.00001165	0.0000488	0.00076875	4.1851	D	5	20/08/2020 17:42		0	0	0	0	0	0	0	0	0	0	0	0	0	0
832	2	3	12	2d 02:30:12.16000	0d 00:02:44.41000	0.00003511	0.00014685	0.0007689	4.175	D	5	20/08/2020 17:44		0	0	0	0	0	0	0	0	0	0	0	0	0	0
833	2	3	12	2d 02:32:09.31000	0d 00:04:41.56000	0.00006012	0.00025116	0.00076875	4.1648	D	5	20/08/2020 17:46		0	0	0	0	0	0	0	0	0	0	0	0	0	0
834	2	3	12	2d 02:34:15.06000	0d 00:06:47.31000	0.00008697	0.00036287	0.00076867	4.1547	D	5	20/08/2020 17:48		0	0	0	0	0	0	0	0	0	0	0	0	0	0
835	2	3	12	2d 02:36:18.71000	0d 00:08:50.96000	0.00011338	0.00047244	0.00076883	4.1447	D	5	20/08/2020 17:50		0	0	0	0	0	0	0	0	0	0	0	0	0	0
836	2	3	12	2d 02:38:26.34000	0d 00:10:58.59000	0.00014063	0.00058526	0.0007686	4.1346	D	5	20/08/2020 17:52		0	0	0	0	0	0	0	0	0	0	0	0	0	0
837	2	3	12	2d 02:40:36.21000	0d 00:13:08.46000	0.00016836	0.00069978	0.00076875	4.1244	D	5	20/08/2020 17:54		0	0	0	0	0	0	0	0	0	0	0	0	0	0
838	2	3	12	2d 02:42:48.06000	0d 00:15:20.31000	0.00019652	0.00081576	0.0007689	4.1143	D	5	20/08/2020 17:56		0	0	0	0	0	0	0	0	0	0	0	0	0	0
839	2	3	12	2d 02:45:01.53000	0d 00:17:33.78000	0.00022502	0.00093288	0.00076875	4.1041	D	5	20/08/2020 17:59		0	0	0	0	0	0	0	0	0	0	0	0	0	0
840	2	3	12	2d 02:47:17.51000	0d 00:19:49.76000	0.00025405	0.00105191	0.00076883	4.094	D	5	20/08/2020 18:01		0	0	0	0	0	0	0	0	0	0	0	0	0	0
841	2	3	12	2d 02:49:34.75000	0d 00:22:07.00000	0.00028336	0.00117174	0.00076867	4.0839	D	5	20/08/2020 18:03		0	0	0	0	0	0	0	0	0	0	0	0	0	0
842	2	3	12	2d 02:51:56.32000	0d 00:24:28.57000	0.00031359	0.00129505	0.0007686	4.0739	D	5	20/08/2020 18:06		0	0	0	0	0	0	0	0	0	0	0	0	0	0
843	2	3	12	2d 02:54:18.22000	0d 00:26:50.47000	0.00034389	0.00141834	0.00076883	4.0638	D	5	20/08/2020 18:08		0	0	0	0	0	0	0	0	0	0	0	0	0	0
844	2	3	12	2d 02:56:45.35000	0d 00:29:17.60000	0.00037531	0.00154586	0.00076875	4.0537	D	5	20/08/2020 18:10		0	0	0	0	0	0	0	0	0	0	0	0	0	0
845	2	3	12	2d 02:59:11.20000	0d 00:31:43.45000	0.00040645	0.00167195	0.00076867	4.0436	D	5	20/08/2020 18:13		0	0	0	0	0	0	0	0	0	0	0	0	0	0
846	2	3	12	2d 03:01:39.25000	0d 00:34:11.50000	0.00043806	0.00179963	0.00076875	4.0336	D	5	20/08/2020 18:15		0	0	0	0	0	0	0	0	0	0	0	0	0	0
847	2	3	12	2d 03:04:10.86000	0d 00:36:43.11000	0.00047044	0.00193005	0.00076883	4.0235	D	5	20/08/2020 18:18		0	0	0	0	0	0	0	0	0	0	0	0	0	0
848	2	3	12	2d 03:06:43.90000	0d 00:39:16.15000	0.00050312	0.00206137	0.0007686	4.0134	D	5	20/08/2020 18:20		0	0	0	0	0	0	0	0	0	0	0	0	0	0
849	2	3	12	2d 03:09:18.53000	0d 00:41:50.78000	0.00053613	0.00219373	0.00076875	4.0034	D	5	20/08/2020 18:23		0	0	0	0	0	0	0	0	0	0	0	0	0	0
850	2	3	12	2d 03:11:55.63000	0d 00:44:27.88000	0.00056968	0.00232786	0.00076875	3.9933	D	5	20/08/2020 18:26		0	0	0	0	0	0	0	0	0	0	0	0	0	0
851	2	3	12	2d 03:14:35.74000	0d 00:47:07.99000	0.00060387	0.00246422	0.00076867	3.9832	D	5	20/08/2020 18:28		0	0	0	0	0	0	0	0	0	0	0	0	0	0
852	2	3	12	2d 03:17:14.59000	0d 00:49:46.84000	0.00063779	0.00259916	0.00076875	3.9731	D	5	20/08/2020 18:31		0	0	0	0	0	0	0	0	0	0	0	0	0	0
853	2	3	12	2d 03:19:55.48000	0d 00:52:27.73000	0.00067214	0.00273549	0.00076875	3.9631	D	5	20/08/2020 18:34		0	0	0	0	0	0	0	0	0	0	0	0	0	0
854	2	3	12	2d 03:22:36.61000	0d 00:55:08.86000	0.00070655	0.00287168	0.0007686	3.953	D	5	20/08/2020 18:36		0	0	0	0	0	0	0	0	0	0	0	0	0	0
855	2	3	12	2d 03:25:20.57000	0d 00:57:52.82000	0.00074156	0.00300991	0.00076867	3.9428	D	5	20/08/2020 18:39		0	0	0	0	0	0	0	0	0	0	0	0	0	0
856	2	3	12	2d 03:28:08.27000	0d 01:00:40.52000	0.00077737	0.00315093	0.0007689	3.9327	D	5	20/08/2020 18:42		0	0	0	0	0	0	0	0	0	0	0	0	0	0
857	2	3	12	2d 03:30:55.61000	0d 01:03:27.86000	0.0008131	0.00329128	0.0007686	3.9225	D	5	20/08/2020 18:45		0	0	0	0	0	0	0	0	0	0	0	0	0	0
858	2	3	12	2d 03:33:50.03000	0d 01:06:22.28000	0.00085035	0.00343719	0.00076852	3.9124	D	5	20/08/2020 18:47		0	0	0	0	0	0	0	0	0	0	0	0	0	0
859	2	3	12	2d 03:36:44.04000	0d 01:09:16.29000	0.00088751	0.00358239	0.00076867	3.9023	D	5	20/08/2020 18:50		0	0	0	0	0	0	0	0	0	0	0	0	0	0
860	2	3	12	2d 03:39:39.30000	0d 01:12:11.55000	0.00092493	0.00372824	0.00076875	3.8923	D	5	20/08/2020 18:53		0	0	0	0	0	0	0	0	0	0	0	0	0	0
861	2	3	12	2d 03:42:38.58000	0d 01:15:10.83000	0.00096321	0.00387706	0.00076867	3.8822	D	5	20/08/2020 18:56		0	0	0	0	0	0	0	0	0	0	0	0	0	0
862	2	3	12	2d 03:45:40.92000	0d 01:18:13.17000	0.00100215	0.00402803	0.00076867	3.8721	D	5	20/08/2020 18:59		0	0	0	0	0	0	0	0	0	0	0	0	0	0
863	2	3	12	2d 03:48:52.52000	0d 01:21:24.77000	0.00104306	0.00418625	0.0007686	3.8621	D	5	20/08/2020 19:02		0	0	0	0	0	0	0	0	0	0	0	0	0	0
864	2	3	12	2d 03:52:09.58000	0d 01:24:41.83000	0.00108514	0.00434856	0.00076875	3.852	D	5	20/08/2020 19:06		0	0	0	0	0	0	0	0	0	0	0	0	0	0
865	2	3	12	2d 03:55:37.24000	0d 01:28:09.49000	0.00112948	0.00451914	0.00076875	3.8419	D	5	20/08/2020 19:09		0	0	0	0	0	0	0	0	0	0	0	0	0	0
866	2	3	12	2d 03:59:17.57000	0d 01:31:49.82000	0.00117653	0.00469966	0.0007686	3.8318	D	5	20/08/2020 19:13		0	0	0	0	0	0	0	0	0	0	0	0	0	0
867	2	3	12	2d 04:03:07.67000	0d 01:35:39.92000	0.00122566	0.00488769	0.00076875	3.8216	D	5	20/08/2020 19:17		0	0	0	0	0	0	0	0	0	0	0	0	0	0
868	2	3	12	2d 04:07:18.84000	0d 01:39:51.09000	0.0012793	0.00509239	0.00076883	3.8114	D	5	20/08/2020 19:21		0	0	0	0	0	0	0	0	0	0	0	0	0	0
869	2	3	12	2d 04:11:50.59000	0d 01:44:22.84000	0.00133732	0.00531327	0.00076852	3.8012	D	5	20/08/2020 19:25		0	0	0	0	0	0	0	0	0	0	0	0	0	0
870	2	3	12	2d 04:16:46.06000	0d 01:49:18.31000	0.00140042	0.00555278	0.00076867	3.7911	D	5	20/08/2020 19:30		0	0	0	0	0	0	0	0	0	0	0	0	0	0
871	2	3	12	2d 04:21:46.06000	0d 01:54:18.31000	0.00146448	0.00579535	0.00076867	3.7816	D	1	20/08/2020 19:35		0	0	0	0	0	0	0	0	0	0	0	0	0	0
872	2	3	12	2d 04:26:46.06000	0d 01:59:18.31000	0.00152854	0.00603734	0.00076844	3.7734	D	1	20/08/2020 19:40		0	0	0	0	0	0	0	0	0	0	0	0	0	0
873	2	3	12	2d 04:31:46.06000	0d 02:04:18.31000	0.0015926	0.0062788	0.00076867	3.7653	D	1	20/08/2020 19:45		0	0	0	0	0	0	0	0	0	0	0	0	0	0
874	2	3	12	2d 04:36:46.06000	0d 02:09:18.31000	0.00165666	0.00651978	0.00076875	3.7581	D	1	20/08/2020 19:50		0	0	0	0	0	0	0	0	0	0	0	0	0	0
875	2	3	12	2d 04:41:46.06000	0d 02:14:18.31000	0.00172072	0.00676032	0.00076867	3.7514	D	1	20/08/2020 19:55		0	0	0	0	0	0	0	0	0	0	0	0	0	0
876	2	3	12	2d 04:46:46.06000	0d 02:19:18.31000	0.00178478	0.00700042	0.0007689	3.7449	D	1	20/08/2020 20:00		0	0	0	0	0	0	0	0	0	0	0	0	0	0
877	2	3	12	2d 04:51:46.06000	0d 02:24:18.31000	0.00184884	0.00724011	0.00076867	3.7385	D	1	20/08/2020 20:05		0	0	0	0	0	0	0	0	0	0	0	0	0	0
878	2	3	12	2d 04:56:46.06000	0d 02:29:18.31000	0.0019129	0.0074794	0.0007686	3.7322	D	1	20/08/2020 20:10		0	0	0	0	0	0	0	0	0	0	0	0	0	0
879	2	3	12	2d 05:01:46.06000	0d 02:34:18.31000	0.00197696	0.0077183	0.0007686	3.7263	D	1	20/08/2020 20:15		0	0	0	0	0	0	0	0	0	0	0	0	0	0
880	2	3	12	2d 05:06:46.06000	0d 02:39:18.31000	0.00204102	0.0079568	0.0007689	3.7201	D	1	20/08/2020 20:20		0	0	0	0	0	0	0	0	0	0	0	0	0	0
881	2	3	12	2d 05:11:46.06000	0d 02:44:18.31000	0.00210508	0.00819489	0.00076867	3.7136	D	1	20/08/2020 20:25		0	0	0	0	0	0	0	0	0	0	0	0	0	0
882	2	3	12	2d 05:16:46.06000	0d 02:49:18.31000	0.00216914	0.00843258	0.00076852	3.7072	D	1	20/08/2020 20:30		0	0	0	0	0	0	0	0	0	0	0	0	0	0
883	2	3	12	2d 05:21:46.06000	0d 02:54:18.31000	0.0022332	0.00866983	0.00076867	3.7	D	1	20/08/2020 20:35		0	0	0	0	0	0	0	0	0	0	0	0	0	0
884	2	3	12	2d 05:26:46.06000	0d 02:59:18.31000	0.00229726	0.00890665	0.0007686	3.693	D	1	20/08/2020 20:40		0	0	0	0	0	0	0	0	0	0	0	0	0	0
885	2	3	12	2d 05:31:46.06000	0d 03:04:18.31000	0.00236132	0.00914299	0.0007686	3.6857	D	1	20/08/2020 20:45		0	0	0	0	0	0	0	0	0	0	0	0	0	0
886	2	3	12	2d 05:36:46.06000	0d 03:09:18.31000	0.00242538	0.00937885	0.00076867	3.6779	D	1	20/08/2020 20:50		0	0	0	0	0	0	0	0	0	0	0	0	0	0
887	2	3	12	2d 05:41:46.06000	0d 03:14:18.31000	0.00248944	0.00961418	0.00076875	3.6692	D	1	20/08/2020 20:55		0	0	0	0	0	0	0	0	0	0	0	0	0	0
888	2	3	12	2d 05:46:46.06000	0d 03:19:18.31000	0.0025535	0.00984895	0.0007686	3.66	D	1	20/08/2020 21:00		0	0	0	0	0	0	0	0	0	0	0	0	0	0
889	2	3	12	2d 05:51:46.06000	0d 03:24:18.31000	0.00261756	0.0100831	0.0007686	3.6501	D	1	20/08/2020 21:05		0	0	0	0	0	0	0	0	0	0	0	0	0	0
890	2	3	12	2d 05:56:25.15000	0d 03:28:57.40000	0.00267715	0.0103004	0.0007686	3.64	D	5	20/08/2020 21:10		0	0	0	0	0	0	0	0	0	0	0	0	0	0
891	2	3	12	2d 06:00:34.70000	0d 03:33:06.95000	0.00273044	0.0104941	0.00076867	3.6298	D	5	20/08/2020 21:14		0	0	0	0	0	0	0	0	0	0	0	0	0	0
892	2	3	12	2d 06:04:17.66000	0d 03:36:49.91000	0.00277805	0.0106667	0.0007686	3.6197	D	5	20/08/2020 21:18		0	0	0	0	0	0	0	0	0	0	0	0	0	0
893	2	3	12	2d 06:07:30.28000	0d 03:40:02.53000	0.00281918	0.0108153	0.00076875	3.6095	D	5	20/08/2020 21:21		0	0	0	0	0	0	0	0	0	0	0	0	0	0
894	2	3	12	2d 06:10:18.42000	0d 03:42:50.67000	0.00285508	0.0109448	0.00076883	3.5995	D	5	20/08/2020 21:24		0	0	0	0	0	0	0	0	0	0	0	0	0	0
895	2	3	12	2d 06:12:38.29000	0d 03:45:10.54000	0.00288495	0.0110521	0.00076852	3.5894	D	5	20/08/2020 21:26		0	0	0	0	0	0	0	0	0	0	0	0	0	0
896	2	3	12	2d 06:14:35.55000	0d 03:47:07.80000	0.00290999	0.0111419	0.00076883	3.5793	D	5	20/08/2020 21:28		0	0	0	0	0	0	0	0	0	0	0	0	0	0
897	2	3	12	2d 06:16:14.81000	0d 03:48:47.06000	0.00293118	0.0112176	0.00076867	3.5692	D	5	20/08/2020 21:30		0	0	0	0	0	0	0	0	0	0	0	0	0	0
898	2	3	12	2d 06:17:37.70000	0d 03:50:09.95000	0.00294888	0.0112807	0.0007689	3.5592	D	5	20/08/2020 21:31		0	0	0	0	0	0	0	0	0	0	0	0	0	0
899	2	3	12	2d 06:18:47.96000	0d 03:51:20.21000	0.00296388	0.0113341	0.0007686	3.5491	D	5	20/08/2020 21:32		0	0	0	0	0	0	0	0	0	0	0	0	0	0
900	2	3	12	2d 06:19:48.16000	0d 03:52:20.41000	0.00297674	0.0113796	0.00076867	3.539	D	5	20/08/2020 21:33		0	0	0	0	0	0	0	0	0	0	0	0	0	0
901	2	3	12	2d 06:20:39.61000	0d 03:53:11.86000	0.00298773	0.0114184	0.0007689	3.529	D	5	20/08/2020 21:34		0	0	0	0	0	0	0	0	0	0	0	0	0	0
902	2	3	12	2d 06:21:22.66000	0d 03:53:54.91000	0.00299692	0.0114508	0.00076883	3.5189	D	5	20/08/2020 21:35		0	0	0	0	0	0	0	0	0	0	0	0	0	0
903	2	3	12	2d 06:22:00.86000	0d 03:54:33.11000	0.00300508	0.0114795	0.0007686	3.5088	D	5	20/08/2020 21:36		0	0	0	0	0	0	0	0	0	0	0	0	0	0
904	2	3	12	2d 06:22:33.76000	0d 03:55:06.01000	0.0030121	0.0115041	0.0007686	3.4986	D	5	20/08/2020 21:36		0	0	0	0	0	0	0	0	0	0	0	0	0	0
905	2	3	12	2d 06:23:02.80000	0d 03:55:35.05000	0.0030183	0.0115258	0.00076883	3.4882	D	5	20/08/2020 21:37		0	0	0	0	0	0	0	0	0	0	0	0	0	0
906	2	3	12	2d 06:23:28.66000	0d 03:56:00.91000	0.00302382	0.011545	0.00076852	3.4781	D	5	20/08/2020 21:37		0	0	0	0	0	0	0	0	0	0	0	0	0	0
907	2	3	12	2d 06:23:51.02000	0d 03:56:23.27000	0.0030286	0.0115616	0.00076852	3.4681	D	5	20/08/2020 21:37		0	0	0	0	0	0	0	0	0	0	0	0	0	0
908	2	3	12	2d 06:24:11.09000	0d 03:56:43.34000	0.00303288	0.0115765	0.00076875	3.4578	D	5	20/08/2020 21:38		0	0	0	0	0	0	0	0	0	0	0	0	0	0
909	2	3	12	2d 06:24:29.58000	0d 03:57:01.83000	0.00303683	0.0115901	0.00076875	3.4476	D	5	20/08/2020 21:38		0	0	0	0	0	0	0	0	0	0	0	0	0	0
910	2	3	12	2d 06:24:46.12000	0d 03:57:18.37000	0.00304036	0.0116022	0.0007686	3.4376	D	5	20/08/2020 21:38		0	0	0	0	0	0	0	0	0	0	0	0	0	0
911	2	3	12	2d 06:25:01.34000	0d 03:57:33.59000	0.00304361	0.0116134	0.00076867	3.4273	D	5	20/08/2020 21:39		0	0	0	0	0	0	0	0	0	0	0	0	0	0
912	2	3	12	2d 06:25:15.38000	0d 03:57:47.63000	0.00304661	0.0116237	0.00076867	3.4173	D	5	20/08/2020 21:39		0	0	0	0	0	0	0	0	0	0	0	0	0	0
913	2	3	12	2d 06:25:28.17000	0d 03:58:00.42000	0.00304934	0.011633	0.00076867	3.4072	D	5	20/08/2020 21:39		0	0	0	0	0	0	0	0	0	0	0	0	0	0
914	2	3	12	2d 06:25:40.11000	0d 03:58:12.36000	0.00305189	0.0116417	0.0007689	3.3971	D	5	20/08/2020 21:39		0	0	0	0	0	0	0	0	0	0	0	0	0	0
915	2	3	12	2d 06:25:51.49000	0d 03:58:23.74000	0.00305432	0.0116499	0.00076875	3.3867	D	5	20/08/2020 21:39		0	0	0	0	0	0	0	0	0	0	0	0	0	0
916	2	3	12	2d 06:26:02.49000	0d 03:58:34.74000	0.00305667	0.0116578	0.00076883	3.3765	D	5	20/08/2020 21:40		0	0	0	0	0	0	0	0	0	0	0	0	0	0
917	2	3	12	2d 06:26:12.89000	0d 03:58:45.14000	0.00305889	0.0116653	0.0007686	3.3661	D	5	20/08/2020 21:40		0	0	0	0	0	0	0	0	0	0	0	0	0	0
918	2	3	12	2d 06:26:22.81000	0d 03:58:55.06000	0.00306101	0.0116724	0.00076875	3.3561	D	5	20/08/2020 21:40		0	0	0	0	0	0	0	0	0	0	0	0	0	0
919	2	3	12	2d 06:26:32.06000	0d 03:59:04.31000	0.00306299	0.0116791	0.00076867	3.3458	D	5	20/08/2020 21:40		0	0	0	0	0	0	0	0	0	0	0	0	0	0
920	2	3	12	2d 06:26:40.97000	0d 03:59:13.22000	0.00306489	0.0116854	0.00076867	3.3356	D	5	20/08/2020 21:40		0	0	0	0	0	0	0	0	0	0	0	0	0	0
921	2	3	12	2d 06:26:49.38000	0d 03:59:21.63000	0.00306668	0.0116914	0.00076875	3.3254	D	5	20/08/2020 21:40		0	0	0	0	0	0	0	0	0	0	0	0	0	0
922	2	3	12	2d 06:26:57.50000	0d 03:59:29.75000	0.00306842	0.0116972	0.00076875	3.3152	D	5	20/08/2020 21:41		0	0	0	0	0	0	0	0	0	0	0	0	0	0
923	2	3	12	2d 06:27:05.25000	0d 03:59:37.50000	0.00307007	0.0117026	0.00076852	3.305	D	5	20/08/2020 21:41		0	0	0	0	0	0	0	0	0	0	0	0	0	0
924	2	3	12	2d 06:27:12.79000	0d 03:59:45.04000	0.00307168	0.011708	0.00076875	3.2949	D	5	20/08/2020 21:41		0	0	0	0	0	0	0	0	0	0	0	0	0	0
925	2	3	12	2d 06:27:19.91000	0d 03:59:52.16000	0.0030732	0.011713	0.00076867	3.2848	D	5	20/08/2020 21:41		0	0	0	0	0	0	0	0	0	0	0	0	0	0
926	2	3	12	2d 06:27:26.86000	0d 03:59:59.11000	0.00307469	0.0117178	0.00076852	3.2747	D	5	20/08/2020 21:41		0	0	0	0	0	0	0	0	0	0	0	0	0	0
927	2	3	12	2d 06:27:33.62000	0d 04:00:05.87000	0.00307613	0.0117225	0.0007689	3.2647	D	5	20/08/2020 21:41		0	0	0	0	0	0	0	0	0	0	0	0	0	0
928	2	3	12	2d 06:27:40.13000	0d 04:00:12.38000	0.00307752	0.0117271	0.00076883	3.2544	D	5	20/08/2020 21:41		0	0	0	0	0	0	0	0	0	0	0	0	0	0
929	2	3	12	2d 06:27:46.48000	0d 04:00:18.73000	0.00307888	0.0117315	0.0007686	3.2442	D	5	20/08/2020 21:41		0	0	0	0	0	0	0	0	0	0	0	0	0	0
930	2	3	12	2d 06:27:52.65000	0d 04:00:24.90000	0.00308019	0.0117357	0.00076875	3.234	D	5	20/08/2020 21:41		0	0	0	0	0	0	0	0	0	0	0	0	0	0
931	2	3	12	2d 06:27:58.71000	0d 04:00:30.96000	0.00308149	0.0117399	0.0007686	3.2238	D	5	20/08/2020 21:42		0	0	0	0	0	0	0	0	0	0	0	0	0	0
932	2	3	12	2d 06:28:04.53000	0d 04:00:36.78000	0.00308273	0.0117439	0.00076883	3.2137	D	5	20/08/2020 21:42		0	0	0	0	0	0	0	0	0	0	0	0	0	0
933	2	3	12	2d 06:28:10.22000	0d 04:00:42.47000	0.00308395	0.0117478	0.0007686	3.2036	D	5	20/08/2020 21:42		0	0	0	0	0	0	0	0	0	0	0	0	0	0
934	2	3	12	2d 06:28:15.87000	0d 04:00:48.12000	0.00308515	0.0117517	0.0007689	3.1931	D	5	20/08/2020 21:42		0	0	0	0	0	0	0	0	0	0	0	0	0	0
935	2	3	12	2d 06:28:21.41000	0d 04:00:53.66000	0.00308634	0.0117555	0.00076875	3.1827	D	5	20/08/2020 21:42		0	0	0	0	0	0	0	0	0	0	0	0	0	0
936	2	3	12	2d 06:28:26.81000	0d 04:00:59.06000	0.00308749	0.0117591	0.00076867	3.1722	D	5	20/08/2020 21:42		0	0	0	0	0	0	0	0	0	0	0	0	0	0
937	2	3	12	2d 06:28:32.21000	0d 04:01:04.46000	0.00308864	0.0117628	0.00076867	3.162	D	5	20/08/2020 21:42		0	0	0	0	0	0	0	0	0	0	0	0	0	0
938	2	3	12	2d 06:28:37.34000	0d 04:01:09.59000	0.00308974	0.0117662	0.00076875	3.1518	D	5	20/08/2020 21:42		0	0	0	0	0	0	0	0	0	0	0	0	0	0
939	2	3	12	2d 06:28:42.29000	0d 04:01:14.54000	0.00309079	0.0117696	0.00076852	3.1415	D	5	20/08/2020 21:42		0	0	0	0	0	0	0	0	0	0	0	0	0	0
940	2	3	12	2d 06:28:47.24000	0d 04:01:19.49000	0.00309185	0.0117729	0.00076867	3.1313	D	5	20/08/2020 21:42		0	0	0	0	0	0	0	0	0	0	0	0	0	0
941	2	3	12	2d 06:28:52.01000	0d 04:01:24.26000	0.00309287	0.0117761	0.00076883	3.1211	D	5	20/08/2020 21:42		0	0	0	0	0	0	0	0	0	0	0	0	0	0
942	2	3	12	2d 06:28:56.77000	0d 04:01:29.02000	0.00309389	0.0117792	0.0007686	3.1109	D	5	20/08/2020 21:43		0	0	0	0	0	0	0	0	0	0	0	0	0	0
943	2	3	12	2d 06:29:01.40000	0d 04:01:33.65000	0.00309487	0.0117823	0.00076898	3.1005	D	5	20/08/2020 21:43		0	0	0	0	0	0	0	0	0	0	0	0	0	0
944	2	3	12	2d 06:29:06.03000	0d 04:01:38.28000	0.00309586	0.0117854	0.00076844	3.0904	D	5	20/08/2020 21:43		0	0	0	0	0	0	0	0	0	0	0	0	0	0
945	2	3	12	2d 06:29:10.62000	0d 04:01:42.87000	0.00309684	0.0117884	0.0007686	3.0802	D	5	20/08/2020 21:43		0	0	0	0	0	0	0	0	0	0	0	0	0	0
946	2	3	12	2d 06:29:15.03000	0d 04:01:47.28000	0.00309778	0.0117913	0.00076867	3.0698	D	5	20/08/2020 21:43		0	0	0	0	0	0	0	0	0	0	0	0	0	0
947	2	3	12	2d 06:29:19.46000	0d 04:01:51.71000	0.00309873	0.0117942	0.00076875	3.0593	D	5	20/08/2020 21:43		0	0	0	0	0	0	0	0	0	0	0	0	0	0
948	2	3	12	2d 06:29:23.85000	0d 04:01:56.10000	0.00309967	0.011797	0.0007686	3.0491	D	5	20/08/2020 21:43		0	0	0	0	0	0	0	0	0	0	0	0	0	0
949	2	3	12	2d 06:29:28.18000	0d 04:02:00.43000	0.00310059	0.0117998	0.00076883	3.0388	D	5	20/08/2020 21:43		0	0	0	0	0	0	0	0	0	0	0	0	0	0
950	2	3	12	2d 06:29:32.38000	0d 04:02:04.63000	0.00310149	0.0118026	0.00076875	3.0286	D	5	20/08/2020 21:43		0	0	0	0	0	0	0	0	0	0	0	0	0	0
951	2	3	12	2d 06:29:36.53000	0d 04:02:08.78000	0.00310238	0.0118052	0.00076898	3.0184	D	5	20/08/2020 21:43		0	0	0	0	0	0	0	0	0	0	0	0	0	0
952	2	3	12	2d 06:29:40.53000	0d 04:02:12.78000	0.00310323	0.0118078	0.00076875	3.0082	D	5	20/08/2020 21:43		0	0	0	0	0	0	0	0	0	0	0	0	0	0
953	2	3	12	2d 06:29:44.59000	0d 04:02:16.84000	0.0031041	0.0118104	0.00076883	2.9981	D	5	20/08/2020 21:43		0	0	0	0	0	0	0	0	0	0	0	0	0	0
954	2	3	12	2d 06:29:48.57000	0d 04:02:20.82000	0.00310495	0.011813	0.00076875	2.9877	D	5	20/08/2020 21:43		0	0	0	0	0	0	0	0	0	0	0	0	0	0
955	2	3	12	2d 06:29:52.60000	0d 04:02:24.85000	0.00310581	0.0118155	0.00076883	2.9775	D	5	20/08/2020 21:43		0	0	0	0	0	0	0	0	0	0	0	0	0	0
956	2	3	12	2d 06:29:56.58000	0d 04:02:28.83000	0.00310666	0.0118181	0.00076867	2.9673	D	5	20/08/2020 21:44		0	0	0	0	0	0	0	0	0	0	0	0	0	0
957	2	3	12	2d 06:30:00.52000	0d 04:02:32.77000	0.0031075	0.0118206	0.0007686	2.957	D	5	20/08/2020 21:44		0	0	0	0	0	0	0	0	0	0	0	0	0	0
958	2	3	12	2d 06:30:04.42000	0d 04:02:36.67000	0.00310833	0.011823	0.00076867	2.9467	D	5	20/08/2020 21:44		0	0	0	0	0	0	0	0	0	0	0	0	0	0
959	2	3	12	2d 06:30:08.20000	0d 04:02:40.45000	0.00310914	0.0118254	0.00076852	2.9363	D	5	20/08/2020 21:44		0	0	0	0	0	0	0	0	0	0	0	0	0	0
960	2	3	12	2d 06:30:12.09000	0d 04:02:44.34000	0.00310997	0.0118278	0.00076867	2.9261	D	5	20/08/2020 21:44		0	0	0	0	0	0	0	0	0	0	0	0	0	0
961	2	3	12	2d 06:30:15.86000	0d 04:02:48.11000	0.00311077	0.0118302	0.00076867	2.9158	D	5	20/08/2020 21:44		0	0	0	0	0	0	0	0	0	0	0	0	0	0
962	2	3	12	2d 06:30:19.56000	0d 04:02:51.81000	0.00311156	0.0118325	0.00076883	2.9056	D	5	20/08/2020 21:44		0	0	0	0	0	0	0	0	0	0	0	0	0	0
963	2	3	12	2d 06:30:23.28000	0d 04:02:55.53000	0.00311236	0.0118348	0.0007686	2.8954	D	5	20/08/2020 21:44		0	0	0	0	0	0	0	0	0	0	0	0	0	0
964	2	3	12	2d 06:30:26.94000	0d 04:02:59.19000	0.00311314	0.011837	0.0007689	2.8852	D	5	20/08/2020 21:44		0	0	0	0	0	0	0	0	0	0	0	0	0	0
965	2	3	12	2d 06:30:30.69000	0d 04:03:02.94000	0.00311394	0.0118393	0.00076913	2.875	D	5	20/08/2020 21:44		0	0	0	0	0	0	0	0	0	0	0	0	0	0
966	2	3	12	2d 06:30:34.29000	0d 04:03:06.54000	0.00311471	0.0118415	0.00076867	2.8647	D	5	20/08/2020 21:44		0	0	0	0	0	0	0	0	0	0	0	0	0	0
967	2	3	12	2d 06:30:37.99000	0d 04:03:10.24000	0.0031155	0.0118438	0.00076875	2.8544	D	5	20/08/2020 21:44		0	0	0	0	0	0	0	0	0	0	0	0	0	0
968	2	3	12	2d 06:30:41.70000	0d 04:03:13.95000	0.00311629	0.0118461	0.0007686	2.844	D	5	20/08/2020 21:44		0	0	0	0	0	0	0	0	0	0	0	0	0	0
969	2	3	12	2d 06:30:45.25000	0d 04:03:17.50000	0.00311705	0.0118482	0.0007689	2.8339	D	5	20/08/2020 21:44		0	0	0	0	0	0	0	0	0	0	0	0	0	0
970	2	3	12	2d 06:30:48.77000	0d 04:03:21.02000	0.0031178	0.0118503	0.00076898	2.8235	D	5	20/08/2020 21:44		0	0	0	0	0	0	0	0	0	0	0	0	0	0
971	2	3	12	2d 06:30:52.27000	0d 04:03:24.52000	0.00311855	0.0118524	0.00076867	2.8133	D	5	20/08/2020 21:44		0	0	0	0	0	0	0	0	0	0	0	0	0	0
972	2	3	12	2d 06:30:55.79000	0d 04:03:28.04000	0.0031193	0.0118546	0.00076875	2.8029	D	5	20/08/2020 21:45		0	0	0	0	0	0	0	0	0	0	0	0	0	0
973	2	3	12	2d 06:30:59.27000	0d 04:03:31.52000	0.00312004	0.0118566	0.00076875	2.7924	D	5	20/08/2020 21:45		0	0	0	0	0	0	0	0	0	0	0	0	0	0
974	2	3	12	2d 06:31:02.81000	0d 04:03:35.06000	0.0031208	0.0118587	0.0007689	2.7822	D	5	20/08/2020 21:45		0	0	0	0	0	0	0	0	0	0	0	0	0	0
975	2	3	12	2d 06:31:06.32000	0d 04:03:38.57000	0.00312155	0.0118608	0.00076875	2.772	D	5	20/08/2020 21:45		0	0	0	0	0	0	0	0	0	0	0	0	0	0
976	2	3	12	2d 06:31:09.71000	0d 04:03:41.96000	0.00312227	0.0118628	0.0007689	2.7616	D	5	20/08/2020 21:45		0	0	0	0	0	0	0	0	0	0	0	0	0	0
977	2	3	12	2d 06:31:13.13000	0d 04:03:45.38000	0.003123	0.0118648	0.00076867	2.7512	D	5	20/08/2020 21:45		0	0	0	0	0	0	0	0	0	0	0	0	0	0
978	2	3	12	2d 06:31:16.59000	0d 04:03:48.84000	0.00312374	0.0118669	0.00076883	2.7408	D	5	20/08/2020 21:45		0	0	0	0	0	0	0	0	0	0	0	0	0	0
979	2	3	12	2d 06:31:19.93000	0d 04:03:52.18000	0.00312445	0.0118688	0.00076867	2.7306	D	5	20/08/2020 21:45		0	0	0	0	0	0	0	0	0	0	0	0	0	0
980	2	3	12	2d 06:31:23.29000	0d 04:03:55.54000	0.00312517	0.0118708	0.0007689	2.7204	D	5	20/08/2020 21:45		0	0	0	0	0	0	0	0	0	0	0	0	0	0
981	2	3	12	2d 06:31:26.58000	0d 04:03:58.83000	0.00312588	0.0118727	0.00076875	2.7103	D	5	20/08/2020 21:45		0	0	0	0	0	0	0	0	0	0	0	0	0	0
982	2	3	12	2d 06:31:29.80000	0d 04:04:02.05000	0.00312656	0.0118745	0.0007686	2.7001	D	5	20/08/2020 21:45		0	0	0	0	0	0	0	0	0	0	0	0	0	0
983	2	3	12	2d 06:31:33.11000	0d 04:04:05.36000	0.00312727	0.0118765	0.00076898	2.6899	D	5	20/08/2020 21:45		0	0	0	0	0	0	0	0	0	0	0	0	0	0
984	2	3	12	2d 06:31:36.28000	0d 04:04:08.53000	0.00312795	0.0118783	0.00076852	2.6796	D	5	20/08/2020 21:45		0	0	0	0	0	0	0	0	0	0	0	0	0	0
985	2	3	12	2d 06:31:39.47000	0d 04:04:11.72000	0.00312863	0.0118801	0.0007686	2.6694	D	5	20/08/2020 21:45		0	0	0	0	0	0	0	0	0	0	0	0	0	0
986	2	3	12	2d 06:31:42.70000	0d 04:04:14.95000	0.00312932	0.0118819	0.00076883	2.6592	D	5	20/08/2020 21:45		0	0	0	0	0	0	0	0	0	0	0	0	0	0
987	2	3	12	2d 06:31:45.93000	0d 04:04:18.18000	0.00313001	0.0118838	0.00076883	2.6488	D	5	20/08/2020 21:45		0	0	0	0	0	0	0	0	0	0	0	0	0	0
988	2	3	12	2d 06:31:49.18000	0d 04:04:21.43000	0.0031307	0.0118856	0.00076867	2.6384	D	5	20/08/2020 21:45		0	0	0	0	0	0	0	0	0	0	0	0	0	0
989	2	3	12	2d 06:31:52.40000	0d 04:04:24.65000	0.00313139	0.0118874	0.00076852	2.6281	D	5	20/08/2020 21:45		0	0	0	0	0	0	0	0	0	0	0	0	0	0
990	2	3	12	2d 06:31:55.56000	0d 04:04:27.81000	0.00313206	0.0118892	0.00076883	2.6177	D	5	20/08/2020 21:46		0	0	0	0	0	0	0	0	0	0	0	0	0	0
991	2	3	12	2d 06:31:58.76000	0d 04:04:31.01000	0.00313275	0.011891	0.00076852	2.6075	D	5	20/08/2020 21:46		0	0	0	0	0	0	0	0	0	0	0	0	0	0
992	2	3	12	2d 06:32:01.89000	0d 04:04:34.14000	0.00313342	0.0118927	0.00076875	2.5972	D	5	20/08/2020 21:46		0	0	0	0	0	0	0	0	0	0	0	0	0	0
993	2	3	12	2d 06:32:04.98000	0d 04:04:37.23000	0.00313407	0.0118944	0.00076867	2.587	D	5	20/08/2020 21:46		0	0	0	0	0	0	0	0	0	0	0	0	0	0
994	2	3	12	2d 06:32:08.07000	0d 04:04:40.32000	0.00313473	0.0118961	0.00076883	2.5766	D	5	20/08/2020 21:46		0	0	0	0	0	0	0	0	0	0	0	0	0	0
995	2	3	12	2d 06:32:11.26000	0d 04:04:43.51000	0.00313542	0.0118979	0.00076852	2.5661	D	5	20/08/2020 21:46		0	0	0	0	0	0	0	0	0	0	0	0	0	0
996	2	3	12	2d 06:32:14.40000	0d 04:04:46.65000	0.00313609	0.0118996	0.0007686	2.5557	D	5	20/08/2020 21:46		0	0	0	0	0	0	0	0	0	0	0	0	0	0
997	2	3	12	2d 06:32:17.54000	0d 04:04:49.79000	0.00313676	0.0119013	0.00076867	2.5452	D	5	20/08/2020 21:46		0	0	0	0	0	0	0	0	0	0	0	0	0	0
998	2	3	12	2d 06:32:20.66000	0d 04:04:52.91000	0.00313742	0.011903	0.00076837	2.535	D	5	20/08/2020 21:46		0	0	0	0	0	0	0	0	0	0	0	0	0	0
999	2	3	12	2d 06:32:23.77000	0d 04:04:56.02000	0.00313809	0.0119047	0.00076867	2.5246	D	5	20/08/2020 21:46		0	0	0	0	0	0	0	0	0	0	0	0	0	0
1000	2	3	12	2d 06:32:26.83000	0d 04:04:59.08000	0.00313874	0.0119063	0.00076844	2.5144	D	5	20/08/2020 21:46		0	0	0	0	0	0	0	0	0	0	0	0	0	0
1001	2	3	12	2d 06:32:29.85000	0d 04:05:02.10000	0.00313939	0.0119079	0.0007689	2.5039	D	5	20/08/2020 21:46		0	0	0	0	0	0	0	0	0	0	0	0	0	0
1002	2	3	12	2d 06:32:30.99000	0d 04:05:03.24000	0.00313963	0.0119085	0.0007689	2.5	D	133	20/08/2020 21:46		0	0	0	0	0	0	0	0	0	0	0	0	0	0
1003	2	3	13	2d 06:32:31.00000	0d 00:00:00.01000	0	0	0	2.5214	R	0	20/08/2020 21:46		0	0	0	0	0	0	0	0	0	0	0	0	0	0
1004	2	3	13	2d 06:32:33.00000	0d 00:00:02.01000	0	0	0	2.7634	R	1	20/08/2020 21:46		0	0	0	0	0	0	0	0	0	0	0	0	0	0
1005	2	3	13	2d 06:32:35.00000	0d 00:00:04.01000	0	0	0	2.8907	R	1	20/08/2020 21:46		0	0	0	0	0	0	0	0	0	0	0	0	0	0
1006	2	3	13	2d 06:32:37.00000	0d 00:00:06.01000	0	0	0	2.987	R	1	20/08/2020 21:46		0	0	0	0	0	0	0	0	0	0	0	0	0	0
1007	2	3	13	2d 06:32:39.00000	0d 00:00:08.01000	0	0	0	3.0657	R	1	20/08/2020 21:46		0	0	0	0	0	0	0	0	0	0	0	0	0	0
1008	2	3	13	2d 06:32:40.99000	0d 00:00:10.00000	0	0	0	3.1316	R	129	20/08/2020 21:46		0	0	0	0	0	0	0	0	0	0	0	0	0	0
1009	3	4	9	2d 06:32:41.03000	0d 00:00:00.04000	0.00000001	0.00000003	0.00076989	3.1789	C	0	20/08/2020 21:46		0	0	0	0	0	0	0	0	0	0	0	0	0	0
1010	3	4	9	2d 06:32:41.19000	0d 00:00:00.20000	0.00000004	0.00000013	0.0007686	3.2081	C	5	20/08/2020 21:46		0	0	0	0	0	0	0	0	0	0	0	0	0	0
1011	3	4	9	2d 06:32:41.34000	0d 00:00:00.35000	0.00000007	0.00000024	0.00076875	3.2291	C	5	20/08/2020 21:46		0	0	0	0	0	0	0	0	0	0	0	0	0	0
1012	3	4	9	2d 06:32:41.51000	0d 00:00:00.52000	0.00000011	0.00000036	0.0007686	3.249	C	5	20/08/2020 21:46		0	0	0	0	0	0	0	0	0	0	0	0	0	0
1013	3	4	9	2d 06:32:41.69000	0d 00:00:00.70000	0.00000015	0.00000048	0.00076875	3.2673	C	5	20/08/2020 21:46		0	0	0	0	0	0	0	0	0	0	0	0	0	0
1014	3	4	9	2d 06:32:41.88000	0d 00:00:00.89000	0.00000019	0.00000061	0.00076883	3.285	C	5	20/08/2020 21:46		0	0	0	0	0	0	0	0	0	0	0	0	0	0
1015	3	4	9	2d 06:32:42.08000	0d 00:00:01.09000	0.00000023	0.00000075	0.0007686	3.3024	C	5	20/08/2020 21:46		0	0	0	0	0	0	0	0	0	0	0	0	0	0
1016	3	4	9	2d 06:32:42.29000	0d 00:00:01.30000	0.00000028	0.0000009	0.00076883	3.3193	C	5	20/08/2020 21:46		0	0	0	0	0	0	0	0	0	0	0	0	0	0
1017	3	4	9	2d 06:32:42.50000	0d 00:00:01.51000	0.00000032	0.00000105	0.00076867	3.3356	C	5	20/08/2020 21:46		0	0	0	0	0	0	0	0	0	0	0	0	0	0
1018	3	4	9	2d 06:32:42.72000	0d 00:00:01.73000	0.00000037	0.00000121	0.00076867	3.3516	C	5	20/08/2020 21:46		0	0	0	0	0	0	0	0	0	0	0	0	0	0
1019	3	4	9	2d 06:32:42.95000	0d 00:00:01.96000	0.00000042	0.00000137	0.00076867	3.3677	C	5	20/08/2020 21:46		0	0	0	0	0	0	0	0	0	0	0	0	0	0
1020	3	4	9	2d 06:32:43.19000	0d 00:00:02.20000	0.00000047	0.00000155	0.00076852	3.3834	C	5	20/08/2020 21:46		0	0	0	0	0	0	0	0	0	0	0	0	0	0
1021	3	4	9	2d 06:32:43.43000	0d 00:00:02.44000	0.00000052	0.00000172	0.0007689	3.3983	C	5	20/08/2020 21:46		0	0	0	0	0	0	0	0	0	0	0	0	0	0
1022	3	4	9	2d 06:32:43.68000	0d 00:00:02.69000	0.00000057	0.0000019	0.00076867	3.413	C	5	20/08/2020 21:46		0	0	0	0	0	0	0	0	0	0	0	0	0	0
1023	3	4	9	2d 06:32:43.94000	0d 00:00:02.95000	0.00000063	0.00000209	0.00076898	3.4276	C	5	20/08/2020 21:46		0	0	0	0	0	0	0	0	0	0	0	0	0	0
1024	3	4	9	2d 06:32:44.21000	0d 00:00:03.22000	0.00000069	0.00000229	0.00076875	3.4423	C	5	20/08/2020 21:46		0	0	0	0	0	0	0	0	0	0	0	0	0	0
1025	3	4	9	2d 06:32:44.50000	0d 00:00:03.51000	0.00000075	0.00000251	0.0007689	3.4565	C	5	20/08/2020 21:46		0	0	0	0	0	0	0	0	0	0	0	0	0	0
1026	3	4	9	2d 06:32:44.79000	0d 00:00:03.80000	0.00000081	0.00000272	0.00076867	3.4704	C	5	20/08/2020 21:46		0	0	0	0	0	0	0	0	0	0	0	0	0	0
1027	3	4	9	2d 06:32:45.10000	0d 00:00:04.11000	0.00000088	0.00000295	0.0007689	3.4842	C	5	20/08/2020 21:46		0	0	0	0	0	0	0	0	0	0	0	0	0	0
1028	3	4	9	2d 06:32:45.43000	0d 00:00:04.44000	0.00000095	0.0000032	0.00076875	3.4977	C	5	20/08/2020 21:46		0	0	0	0	0	0	0	0	0	0	0	0	0	0
1029	3	4	9	2d 06:32:45.78000	0d 00:00:04.79000	0.00000102	0.00000346	0.00076875	3.5106	C	5	20/08/2020 21:46		0	0	0	0	0	0	0	0	0	0	0	0	0	0
1030	3	4	9	2d 06:32:46.15000	0d 00:00:05.16000	0.0000011	0.00000374	0.00076852	3.5238	C	5	20/08/2020 21:46		0	0	0	0	0	0	0	0	0	0	0	0	0	0
1031	3	4	9	2d 06:32:46.55000	0d 00:00:05.56000	0.00000119	0.00000404	0.00076867	3.5361	C	5	20/08/2020 21:46		0	0	0	0	0	0	0	0	0	0	0	0	0	0
1032	3	4	9	2d 06:32:46.99000	0d 00:00:06.00000	0.00000128	0.00000437	0.0007686	3.5482	C	5	20/08/2020 21:46		0	0	0	0	0	0	0	0	0	0	0	0	0	0
1033	3	4	9	2d 06:32:47.49000	0d 00:00:06.50000	0.00000139	0.00000475	0.00076883	3.5604	C	5	20/08/2020 21:46		0	0	0	0	0	0	0	0	0	0	0	0	0	0
1034	3	4	9	2d 06:32:48.07000	0d 00:00:07.08000	0.00000151	0.00000519	0.00076883	3.572	C	5	20/08/2020 21:46		0	0	0	0	0	0	0	0	0	0	0	0	0	0
1035	3	4	9	2d 06:32:48.75000	0d 00:00:07.76000	0.00000166	0.00000571	0.00076867	3.5834	C	5	20/08/2020 21:46		0	0	0	0	0	0	0	0	0	0	0	0	0	0
1036	3	4	9	2d 06:32:49.63000	0d 00:00:08.64000	0.00000184	0.00000639	0.0007686	3.5943	C	5	20/08/2020 21:46		0	0	0	0	0	0	0	0	0	0	0	0	0	0
1037	3	4	9	2d 06:32:50.73000	0d 00:00:09.74000	0.00000208	0.00000723	0.0007686	3.6049	C	5	20/08/2020 21:46		0	0	0	0	0	0	0	0	0	0	0	0	0	0
1038	3	4	9	2d 06:32:52.33000	0d 00:00:11.34000	0.00000242	0.00000847	0.0007686	3.6155	C	5	20/08/2020 21:46		0	0	0	0	0	0	0	0	0	0	0	0	0	0
1039	3	4	9	2d 06:32:54.73000	0d 00:00:13.74000	0.00000293	0.00001032	0.0007689	3.6257	C	5	20/08/2020 21:47		0	0	0	0	0	0	0	0	0	0	0	0	0	0
1040	3	4	9	2d 06:32:58.85000	0d 00:00:17.86000	0.00000381	0.00001352	0.00076867	3.6359	C	5	20/08/2020 21:47		0	0	0	0	0	0	0	0	0	0	0	0	0	0
1041	3	4	9	2d 06:33:06.67000	0d 00:00:25.68000	0.00000548	0.0000196	0.00076867	3.646	C	5	20/08/2020 21:47		0	0	0	0	0	0	0	0	0	0	0	0	0	0
1042	3	4	9	2d 06:33:23.84000	0d 00:00:42.85000	0.00000915	0.00003299	0.00076875	3.6561	C	5	20/08/2020 21:47		0	0	0	0	0	0	0	0	0	0	0	0	0	0
1043	3	4	9	2d 06:34:09.31000	0d 00:01:28.32000	0.00001886	0.00006854	0.0007686	3.6663	C	5	20/08/2020 21:48		0	0	0	0	0	0	0	0	0	0	0	0	0	0
1044	3	4	9	2d 06:36:29.47000	0d 00:03:48.48000	0.00004879	0.00017845	0.00076875	3.6764	C	5	20/08/2020 21:50		0	0	0	0	0	0	0	0	0	0	0	0	0	0
1045	3	4	9	2d 06:41:29.47000	0d 00:08:48.48000	0.00011285	0.00041422	0.00076875	3.6837	C	1	20/08/2020 21:55		0	0	0	0	0	0	0	0	0	0	0	0	0	0
1046	3	4	9	2d 06:46:29.47000	0d 00:13:48.48000	0.00017691	0.00065035	0.00076867	3.6881	C	1	20/08/2020 22:00		0	0	0	0	0	0	0	0	0	0	0	0	0	0
1047	3	4	9	2d 06:51:29.47000	0d 00:18:48.48000	0.00024097	0.00088675	0.00076867	3.6924	C	1	20/08/2020 22:05		0	0	0	0	0	0	0	0	0	0	0	0	0	0
1048	3	4	9	2d 06:56:29.47000	0d 00:23:48.48000	0.00030503	0.0011234	0.0007689	3.6962	C	1	20/08/2020 22:10		0	0	0	0	0	0	0	0	0	0	0	0	0	0
1049	3	4	9	2d 07:01:29.47000	0d 00:28:48.48000	0.00036909	0.00136031	0.00076867	3.7	C	1	20/08/2020 22:15		0	0	0	0	0	0	0	0	0	0	0	0	0	0
1050	3	4	9	2d 07:06:29.47000	0d 00:33:48.48000	0.00043315	0.00159746	0.0007689	3.7043	C	1	20/08/2020 22:20		0	0	0	0	0	0	0	0	0	0	0	0	0	0
1051	3	4	9	2d 07:11:29.47000	0d 00:38:48.48000	0.00049721	0.00183488	0.00076883	3.7084	C	1	20/08/2020 22:25		0	0	0	0	0	0	0	0	0	0	0	0	0	0
1052	3	4	9	2d 07:16:29.47000	0d 00:43:48.48000	0.00056127	0.00207259	0.00076852	3.713	C	1	20/08/2020 22:30		0	0	0	0	0	0	0	0	0	0	0	0	0	0
1053	3	4	9	2d 07:21:29.47000	0d 00:48:48.48000	0.00062533	0.0023106	0.00076883	3.7177	C	1	20/08/2020 22:35		0	0	0	0	0	0	0	0	0	0	0	0	0	0
1054	3	4	9	2d 07:26:29.47000	0d 00:53:48.48000	0.00068939	0.00254892	0.00076867	3.7229	C	1	20/08/2020 22:40		0	0	0	0	0	0	0	0	0	0	0	0	0	0
1055	3	4	9	2d 07:31:29.47000	0d 00:58:48.48000	0.00075345	0.00278758	0.00076852	3.7282	C	1	20/08/2020 22:45		0	0	0	0	0	0	0	0	0	0	0	0	0	0
1056	3	4	9	2d 07:36:29.47000	0d 01:03:48.48000	0.00081751	0.00302657	0.0007689	3.7333	C	1	20/08/2020 22:50		0	0	0	0	0	0	0	0	0	0	0	0	0	0
1057	3	4	9	2d 07:41:29.47000	0d 01:08:48.48000	0.00088157	0.0032659	0.00076867	3.7389	C	1	20/08/2020 22:55		0	0	0	0	0	0	0	0	0	0	0	0	0	0
1058	3	4	9	2d 07:46:29.47000	0d 01:13:48.48000	0.00094563	0.00350558	0.00076883	3.7441	C	1	20/08/2020 23:00		0	0	0	0	0	0	0	0	0	0	0	0	0	0
1059	3	4	9	2d 07:51:29.47000	0d 01:18:48.48000	0.00100969	0.00374559	0.00076852	3.7494	C	1	20/08/2020 23:05		0	0	0	0	0	0	0	0	0	0	0	0	0	0
1060	3	4	9	2d 07:56:29.47000	0d 01:23:48.48000	0.00107375	0.00398594	0.00076875	3.7545	C	1	20/08/2020 23:10		0	0	0	0	0	0	0	0	0	0	0	0	0	0
1061	3	4	9	2d 08:01:29.47000	0d 01:28:48.48000	0.00113781	0.00422662	0.00076875	3.76	C	1	20/08/2020 23:15		0	0	0	0	0	0	0	0	0	0	0	0	0	0
1062	3	4	9	2d 08:06:29.47000	0d 01:33:48.48000	0.00120187	0.00446764	0.00076852	3.765	C	1	20/08/2020 23:20		0	0	0	0	0	0	0	0	0	0	0	0	0	0
1063	3	4	9	2d 08:11:29.47000	0d 01:38:48.48000	0.00126593	0.00470901	0.00076867	3.7705	C	1	20/08/2020 23:25		0	0	0	0	0	0	0	0	0	0	0	0	0	0
1064	3	4	9	2d 08:16:29.47000	0d 01:43:48.48000	0.00132999	0.00495074	0.0007686	3.7763	C	1	20/08/2020 23:30		0	0	0	0	0	0	0	0	0	0	0	0	0	0
1065	3	4	9	2d 08:21:29.47000	0d 01:48:48.48000	0.00139405	0.00519284	0.00076875	3.7823	C	1	20/08/2020 23:35		0	0	0	0	0	0	0	0	0	0	0	0	0	0
1066	3	4	9	2d 08:26:29.47000	0d 01:53:48.48000	0.00145811	0.00543533	0.00076883	3.7887	C	1	20/08/2020 23:40		0	0	0	0	0	0	0	0	0	0	0	0	0	0
1067	3	4	9	2d 08:31:29.47000	0d 01:58:48.48000	0.00152217	0.00567824	0.00076867	3.7952	C	1	20/08/2020 23:45		0	0	0	0	0	0	0	0	0	0	0	0	0	0
1068	3	4	9	2d 08:36:29.47000	0d 02:03:48.48000	0.00158623	0.00592161	0.00076875	3.8029	C	1	20/08/2020 23:50		0	0	0	0	0	0	0	0	0	0	0	0	0	0
1069	3	4	9	2d 08:41:29.47000	0d 02:08:48.48000	0.00165029	0.00616549	0.00076867	3.8111	C	1	20/08/2020 23:55		0	0	0	0	0	0	0	0	0	0	0	0	0	0
1070	3	4	9	2d 08:46:29.47000	0d 02:13:48.48000	0.00171435	0.00640991	0.0007686	3.8202	C	1	21/08/2020 00:00		0	0	0	0	0	0	0	0	0	0	0	0	0	0
1071	3	4	9	2d 08:51:29.47000	0d 02:18:48.48000	0.00177841	0.00665494	0.00076875	3.8302	C	1	21/08/2020 00:05		0	0	0	0	0	0	0	0	0	0	0	0	0	0
1072	3	4	9	2d 08:56:05.31000	0d 02:23:24.32000	0.00183731	0.00688084	0.00076875	3.8404	C	5	21/08/2020 00:10		0	0	0	0	0	0	0	0	0	0	0	0	0	0
1073	3	4	9	2d 09:00:16.88000	0d 02:27:35.89000	0.00189103	0.0070874	0.00076898	3.8505	C	5	21/08/2020 00:14		0	0	0	0	0	0	0	0	0	0	0	0	0	0
1074	3	4	9	2d 09:04:11.65000	0d 02:31:30.66000	0.00194116	0.00728067	0.0007689	3.8605	C	5	21/08/2020 00:18		0	0	0	0	0	0	0	0	0	0	0	0	0	0
1075	3	4	9	2d 09:07:50.82000	0d 02:35:09.83000	0.00198796	0.00746158	0.00076898	3.8708	C	5	21/08/2020 00:21		0	0	0	0	0	0	0	0	0	0	0	0	0	0
1076	3	4	9	2d 09:11:21.36000	0d 02:38:40.37000	0.00203291	0.00763581	0.0007686	3.8808	C	5	21/08/2020 00:25		0	0	0	0	0	0	0	0	0	0	0	0	0	0
1077	3	4	9	2d 09:14:40.54000	0d 02:41:59.55000	0.00207545	0.00780108	0.00076875	3.8909	C	5	21/08/2020 00:28		0	0	0	0	0	0	0	0	0	0	0	0	0	0
1078	3	4	9	2d 09:17:53.75000	0d 02:45:12.76000	0.0021167	0.00796181	0.00076867	3.901	C	5	21/08/2020 00:32		0	0	0	0	0	0	0	0	0	0	0	0	0	0
1079	3	4	9	2d 09:21:03.15000	0d 02:48:22.16000	0.00215715	0.00811978	0.00076867	3.911	C	5	21/08/2020 00:35		0	0	0	0	0	0	0	0	0	0	0	0	0	0
1080	3	4	9	2d 09:24:05.68000	0d 02:51:24.69000	0.00219612	0.00827241	0.00076875	3.9211	C	5	21/08/2020 00:38		0	0	0	0	0	0	0	0	0	0	0	0	0	0
1081	3	4	9	2d 09:27:04.63000	0d 02:54:23.64000	0.00223433	0.00842244	0.00076875	3.9312	C	5	21/08/2020 00:41		0	0	0	0	0	0	0	0	0	0	0	0	0	0
1082	3	4	9	2d 09:29:58.17000	0d 02:57:17.18000	0.00227139	0.0085683	0.00076867	3.9413	C	5	21/08/2020 00:44		0	0	0	0	0	0	0	0	0	0	0	0	0	0
1083	3	4	9	2d 09:32:51.18000	0d 03:00:10.19000	0.00230833	0.00871408	0.00076883	3.9513	C	5	21/08/2020 00:46		0	0	0	0	0	0	0	0	0	0	0	0	0	0
1084	3	4	9	2d 09:35:39.99000	0d 03:02:59.00000	0.00234438	0.00885669	0.00076875	3.9614	C	5	21/08/2020 00:49		0	0	0	0	0	0	0	0	0	0	0	0	0	0
1085	3	4	9	2d 09:38:30.08000	0d 03:05:49.09000	0.0023807	0.00900075	0.00076867	3.9715	C	5	21/08/2020 00:52		0	0	0	0	0	0	0	0	0	0	0	0	0	0
1086	3	4	9	2d 09:41:19.87000	0d 03:08:38.88000	0.00241696	0.00914492	0.00076867	3.9817	C	5	21/08/2020 00:55		0	0	0	0	0	0	0	0	0	0	0	0	0	0
1087	3	4	9	2d 09:44:07.93000	0d 03:11:26.94000	0.00245284	0.00928799	0.00076875	3.9918	C	5	21/08/2020 00:58		0	0	0	0	0	0	0	0	0	0	0	0	0	0
1088	3	4	9	2d 09:46:55.40000	0d 03:14:14.41000	0.0024886	0.00943092	0.0007686	4.002	C	5	21/08/2020 01:01		0	0	0	0	0	0	0	0	0	0	0	0	0	0
1089	3	4	9	2d 09:49:40.43000	0d 03:16:59.44000	0.00252384	0.00957212	0.00076867	4.0121	C	5	21/08/2020 01:03		0	0	0	0	0	0	0	0	0	0	0	0	0	0
1090	3	4	9	2d 09:52:23.17000	0d 03:19:42.18000	0.00255859	0.00971171	0.00076883	4.0221	C	5	21/08/2020 01:06		0	0	0	0	0	0	0	0	0	0	0	0	0	0
1091	3	4	9	2d 09:55:02.47000	0d 03:22:21.48000	0.00259261	0.0098487	0.00076883	4.0322	C	5	21/08/2020 01:09		0	0	0	0	0	0	0	0	0	0	0	0	0	0
1092	3	4	9	2d 09:57:41.34000	0d 03:25:00.35000	0.00262653	0.00998565	0.00076875	4.0423	C	5	21/08/2020 01:11		0	0	0	0	0	0	0	0	0	0	0	0	0	0
1093	3	4	9	2d 10:00:20.24000	0d 03:27:39.25000	0.00266046	0.010123	0.00076883	4.0523	C	5	21/08/2020 01:14		0	0	0	0	0	0	0	0	0	0	0	0	0	0
1094	3	4	9	2d 10:02:57.05000	0d 03:30:16.06000	0.00269395	0.0102588	0.00076867	4.0624	C	5	21/08/2020 01:17		0	0	0	0	0	0	0	0	0	0	0	0	0	0
1095	3	4	9	2d 10:05:31.30000	0d 03:32:50.31000	0.00272688	0.0103928	0.0007686	4.0725	C	5	21/08/2020 01:19		0	0	0	0	0	0	0	0	0	0	0	0	0	0
1096	3	4	9	2d 10:08:04.41000	0d 03:35:23.42000	0.00275958	0.0105261	0.00076875	4.0826	C	5	21/08/2020 01:22		0	0	0	0	0	0	0	0	0	0	0	0	0	0
1097	3	4	9	2d 10:10:32.43000	0d 03:37:51.44000	0.00279119	0.0106553	0.00076867	4.0926	C	5	21/08/2020 01:24		0	0	0	0	0	0	0	0	0	0	0	0	0	0
1098	3	4	9	2d 10:13:01.22000	0d 03:40:20.23000	0.00282296	0.0107855	0.00076883	4.1027	C	5	21/08/2020 01:27		0	0	0	0	0	0	0	0	0	0	0	0	0	0
1099	3	4	9	2d 10:15:26.58000	0d 03:42:45.59000	0.002854	0.010913	0.00076898	4.1128	C	5	21/08/2020 01:29		0	0	0	0	0	0	0	0	0	0	0	0	0	0
1100	3	4	9	2d 10:17:52.90000	0d 03:45:11.91000	0.00288524	0.0110416	0.00076883	4.123	C	5	21/08/2020 01:31		0	0	0	0	0	0	0	0	0	0	0	0	0	0
1101	3	4	9	2d 10:20:18.15000	0d 03:47:37.16000	0.00291626	0.0111697	0.00076867	4.1331	C	5	21/08/2020 01:34		0	0	0	0	0	0	0	0	0	0	0	0	0	0
1102	3	4	9	2d 10:22:39.27000	0d 03:49:58.28000	0.00294639	0.0112944	0.00076844	4.1431	C	5	21/08/2020 01:36		0	0	0	0	0	0	0	0	0	0	0	0	0	0
1103	3	4	9	2d 10:24:58.92000	0d 03:52:17.93000	0.00297621	0.0114181	0.00076852	4.1532	C	5	21/08/2020 01:39		0	0	0	0	0	0	0	0	0	0	0	0	0	0
1104	3	4	9	2d 10:27:16.63000	0d 03:54:35.64000	0.00300562	0.0115404	0.00076875	4.1633	C	5	21/08/2020 01:41		0	0	0	0	0	0	0	0	0	0	0	0	0	0
1105	3	4	9	2d 10:29:35.50000	0d 03:56:54.51000	0.00303527	0.011664	0.00076867	4.1733	C	5	21/08/2020 01:43		0	0	0	0	0	0	0	0	0	0	0	0	0	0
1106	3	4	9	2d 10:31:52.27000	0d 03:59:11.28000	0.00306447	0.011786	0.00076852	4.1834	C	5	21/08/2020 01:45		0	0	0	0	0	0	0	0	0	0	0	0	0	0
1107	3	4	9	2d 10:34:08.73000	0d 04:01:27.74000	0.00309361	0.011908	0.00076883	4.1935	C	5	21/08/2020 01:48		0	0	0	0	0	0	0	0	0	0	0	0	0	0
1108	3	4	9	2d 10:35:33.41000	0d 04:02:52.42000	0.00311169	0.0119839	0.00076898	4.2	C	133	21/08/2020 01:49		0	0	0	0	0	0	0	0	0	0	0	0	0	0
1109	3	4	10	2d 10:35:33.42000	0d 00:00:00.01000	0.00311169	0.0119839	0.00081888	4.1997	C	0	21/08/2020 01:49		0	0	0	0	0	0	0	0	0	0	0	0	0	0
1110	3	4	10	2d 10:35:48.35000	0d 00:00:14.94000	0.0031149	0.0119974	0.00071885	4.2005	C	4	21/08/2020 01:49		0	0	0	0	0	0	0	0	0	0	0	0	0	0
1111	3	4	10	2d 10:36:01.68000	0d 00:00:28.27000	0.00311738	0.0120078	0.00061875	4.2005	C	4	21/08/2020 01:50		0	0	0	0	0	0	0	0	0	0	0	0	0	0
1112	3	4	10	2d 10:36:15.90000	0d 00:00:42.49000	0.00311962	0.0120172	0.00051873	4.2002	C	4	21/08/2020 01:50		0	0	0	0	0	0	0	0	0	0	0	0	0	0
1113	3	4	10	2d 10:36:39.20000	0d 00:01:05.79000	0.00312263	0.0120299	0.00041833	4.2002	C	4	21/08/2020 01:50		0	0	0	0	0	0	0	0	0	0	0	0	0	0
1114	3	4	10	2d 10:37:14.42000	0d 00:01:41.01000	0.00312623	0.012045	0.00031815	4.2	C	4	21/08/2020 01:51		0	0	0	0	0	0	0	0	0	0	0	0	0	0
1115	3	4	10	2d 10:38:06.54000	0d 00:02:33.13000	0.00313005	0.012061	0.00021805	4.2	C	4	21/08/2020 01:52		0	0	0	0	0	0	0	0	0	0	0	0	0	0
1116	3	4	10	2d 10:39:58.85000	0d 00:04:25.44000	0.00313504	0.012082	0.00011803	4.2002	C	4	21/08/2020 01:54		0	0	0	0	0	0	0	0	0	0	0	0	0	0
1117	3	4	10	2d 10:41:50.31000	0d 00:06:16.90000	0.00313798	0.0120943	0.00007683	4.2	C	132	21/08/2020 01:55		0	0	0	0	0	0	0	0	0	0	0	0	0	0
1118	3	4	11	2d 10:41:50.32000	0d 00:00:00.01000	0	0	0	4.1996	R	0	21/08/2020 01:55		0	0	0	0	0	0	0	0	0	0	0	0	0	0
1119	3	4	11	2d 10:41:52.32000	0d 00:00:02.01000	0	0	0	4.1993	R	1	21/08/2020 01:55		0	0	0	0	0	0	0	0	0	0	0	0	0	0
1120	3	4	11	2d 10:41:54.32000	0d 00:00:04.01000	0	0	0	4.1993	R	1	21/08/2020 01:56		0	0	0	0	0	0	0	0	0	0	0	0	0	0
1121	3	4	11	2d 10:41:56.32000	0d 00:00:06.01000	0	0	0	4.1991	R	1	21/08/2020 01:56		0	0	0	0	0	0	0	0	0	0	0	0	0	0
1122	3	4	11	2d 10:41:58.32000	0d 00:00:08.01000	0	0	0	4.1991	R	1	21/08/2020 01:56		0	0	0	0	0	0	0	0	0	0	0	0	0	0
1123	3	4	11	2d 10:42:00.31000	0d 00:00:10.00000	0	0	0	4.1991	R	129	21/08/2020 01:56		0	0	0	0	0	0	0	0	0	0	0	0	0	0
1124	3	4	12	2d 10:42:00.35000	0d 00:00:00.04000	0.00000001	0.00000003	0.00076974	4.1949	D	0	21/08/2020 01:56		0	0	0	0	0	0	0	0	0	0	0	0	0	0
1125	3	4	12	2d 10:42:51.40000	0d 00:00:51.09000	0.00001091	0.00004569	0.00076883	4.1848	D	5	21/08/2020 01:56		0	0	0	0	0	0	0	0	0	0	0	0	0	0
1126	3	4	12	2d 10:44:39.92000	0d 00:02:39.61000	0.00003408	0.00014254	0.0007686	4.1747	D	5	21/08/2020 01:58		0	0	0	0	0	0	0	0	0	0	0	0	0	0
1127	3	4	12	2d 10:46:37.14000	0d 00:04:36.83000	0.00005911	0.00024691	0.0007686	4.1646	D	5	21/08/2020 02:00		0	0	0	0	0	0	0	0	0	0	0	0	0	0
1128	3	4	12	2d 10:48:40.28000	0d 00:06:39.97000	0.00008541	0.00035629	0.0007689	4.1544	D	5	21/08/2020 02:02		0	0	0	0	0	0	0	0	0	0	0	0	0	0
1129	3	4	12	2d 10:50:44.62000	0d 00:08:44.31000	0.00011196	0.00046647	0.00076867	4.1444	D	5	21/08/2020 02:04		0	0	0	0	0	0	0	0	0	0	0	0	0	0
1130	3	4	12	2d 10:52:50.20000	0d 00:10:49.89000	0.00013877	0.00057747	0.0007689	4.1343	D	5	21/08/2020 02:06		0	0	0	0	0	0	0	0	0	0	0	0	0	0
1131	3	4	12	2d 10:55:00.21000	0d 00:12:59.90000	0.00016653	0.0006921	0.00076875	4.1242	D	5	21/08/2020 02:09		0	0	0	0	0	0	0	0	0	0	0	0	0	0
1132	3	4	12	2d 10:57:07.23000	0d 00:15:06.92000	0.00019366	0.00080383	0.0007686	4.1141	D	5	21/08/2020 02:11		0	0	0	0	0	0	0	0	0	0	0	0	0	0
1133	3	4	12	2d 10:59:20.53000	0d 00:17:20.22000	0.00022212	0.0009208	0.00076867	4.1041	D	5	21/08/2020 02:13		0	0	0	0	0	0	0	0	0	0	0	0	0	0
1134	3	4	12	2d 11:01:35.51000	0d 00:19:35.20000	0.00025094	0.00103895	0.00076867	4.0938	D	5	21/08/2020 02:15		0	0	0	0	0	0	0	0	0	0	0	0	0	0
1135	3	4	12	2d 11:03:53.65000	0d 00:21:53.34000	0.00028044	0.00115956	0.00076867	4.0838	D	5	21/08/2020 02:18		0	0	0	0	0	0	0	0	0	0	0	0	0	0
1136	3	4	12	2d 11:06:13.00000	0d 00:24:12.69000	0.0003102	0.00128093	0.00076867	4.0737	D	5	21/08/2020 02:20		0	0	0	0	0	0	0	0	0	0	0	0	0	0
1137	3	4	12	2d 11:08:34.24000	0d 00:26:33.93000	0.00034036	0.00140365	0.00076883	4.0636	D	5	21/08/2020 02:22		0	0	0	0	0	0	0	0	0	0	0	0	0	0
1138	3	4	12	2d 11:10:59.01000	0d 00:28:58.70000	0.00037127	0.00152912	0.0007686	4.0536	D	5	21/08/2020 02:25		0	0	0	0	0	0	0	0	0	0	0	0	0	0
1139	3	4	12	2d 11:13:24.39000	0d 00:31:24.08000	0.00040231	0.0016548	0.0007689	4.0435	D	5	21/08/2020 02:27		0	0	0	0	0	0	0	0	0	0	0	0	0	0
1140	3	4	12	2d 11:15:52.34000	0d 00:33:52.03000	0.00043391	0.00178238	0.00076875	4.0334	D	5	21/08/2020 02:29		0	0	0	0	0	0	0	0	0	0	0	0	0	0
1141	3	4	12	2d 11:18:22.26000	0d 00:36:21.95000	0.00046592	0.00191135	0.00076883	4.0232	D	5	21/08/2020 02:32		0	0	0	0	0	0	0	0	0	0	0	0	0	0
1142	3	4	12	2d 11:20:56.88000	0d 00:38:56.57000	0.00049893	0.00204402	0.0007686	4.0131	D	5	21/08/2020 02:35		0	0	0	0	0	0	0	0	0	0	0	0	0	0
1143	3	4	12	2d 11:23:29.79000	0d 00:41:29.48000	0.00053159	0.00217489	0.00076883	4.0031	D	5	21/08/2020 02:37		0	0	0	0	0	0	0	0	0	0	0	0	0	0
1144	3	4	12	2d 11:26:06.90000	0d 00:44:06.59000	0.00056513	0.00230902	0.00076883	3.993	D	5	21/08/2020 02:40		0	0	0	0	0	0	0	0	0	0	0	0	0	0
1145	3	4	12	2d 11:28:41.07000	0d 00:46:40.76000	0.00059805	0.00244031	0.00076852	3.9828	D	5	21/08/2020 02:42		0	0	0	0	0	0	0	0	0	0	0	0	0	0
1146	3	4	12	2d 11:31:24.59000	0d 00:49:24.28000	0.00063297	0.00257921	0.00076883	3.9727	D	5	21/08/2020 02:45		0	0	0	0	0	0	0	0	0	0	0	0	0	0
1147	3	4	12	2d 11:34:05.01000	0d 00:52:04.70000	0.00066723	0.00271512	0.00076867	3.9626	D	5	21/08/2020 02:48		0	0	0	0	0	0	0	0	0	0	0	0	0	0
1148	3	4	12	2d 11:36:44.53000	0d 00:54:44.22000	0.00070129	0.00284993	0.00076883	3.9525	D	5	21/08/2020 02:50		0	0	0	0	0	0	0	0	0	0	0	0	0	0
1149	3	4	12	2d 11:39:27.94000	0d 00:57:27.63000	0.00073618	0.00298768	0.00076883	3.9425	D	5	21/08/2020 02:53		0	0	0	0	0	0	0	0	0	0	0	0	0	0
1150	3	4	12	2d 11:42:10.65000	0d 01:00:10.34000	0.00077093	0.00312449	0.00076867	3.9324	D	5	21/08/2020 02:56		0	0	0	0	0	0	0	0	0	0	0	0	0	0
1151	3	4	12	2d 11:44:55.12000	0d 01:02:54.81000	0.00080605	0.00326242	0.00076875	3.9223	D	5	21/08/2020 02:59		0	0	0	0	0	0	0	0	0	0	0	0	0	0
1152	3	4	12	2d 11:47:44.39000	0d 01:05:44.08000	0.00084219	0.00340402	0.00076875	3.9123	D	5	21/08/2020 03:01		0	0	0	0	0	0	0	0	0	0	0	0	0	0
1153	3	4	12	2d 11:50:38.02000	0d 01:08:37.71000	0.00087927	0.00354889	0.00076883	3.9022	D	5	21/08/2020 03:04		0	0	0	0	0	0	0	0	0	0	0	0	0	0
1154	3	4	12	2d 11:53:32.57000	0d 01:11:32.26000	0.00091654	0.00369415	0.00076898	3.8921	D	5	21/08/2020 03:07		0	0	0	0	0	0	0	0	0	0	0	0	0	0
1155	3	4	12	2d 11:56:29.50000	0d 01:14:29.19000	0.00095432	0.00384101	0.00076852	3.882	D	5	21/08/2020 03:10		0	0	0	0	0	0	0	0	0	0	0	0	0	0
1156	3	4	12	2d 11:59:30.18000	0d 01:17:29.87000	0.0009929	0.00399059	0.00076875	3.872	D	5	21/08/2020 03:13		0	0	0	0	0	0	0	0	0	0	0	0	0	0
1157	3	4	12	2d 12:02:39.12000	0d 01:20:38.81000	0.00103325	0.00414661	0.00076867	3.8618	D	5	21/08/2020 03:16		0	0	0	0	0	0	0	0	0	0	0	0	0	0
1158	3	4	12	2d 12:05:55.35000	0d 01:23:55.04000	0.00107515	0.00430822	0.00076867	3.8517	D	5	21/08/2020 03:20		0	0	0	0	0	0	0	0	0	0	0	0	0	0
1159	3	4	12	2d 12:09:19.73000	0d 01:27:19.42000	0.00111879	0.0044761	0.00076875	3.8416	D	5	21/08/2020 03:23		0	0	0	0	0	0	0	0	0	0	0	0	0	0
1160	3	4	12	2d 12:12:56.60000	0d 01:30:56.29000	0.0011651	0.00465378	0.0007689	3.8314	D	5	21/08/2020 03:27		0	0	0	0	0	0	0	0	0	0	0	0	0	0
1161	3	4	12	2d 12:16:48.57000	0d 01:34:48.26000	0.00121463	0.00484331	0.0007686	3.8213	D	5	21/08/2020 03:30		0	0	0	0	0	0	0	0	0	0	0	0	0	0
1162	3	4	12	2d 12:20:52.27000	0d 01:38:51.96000	0.00126667	0.00504191	0.00076875	3.8112	D	5	21/08/2020 03:34		0	0	0	0	0	0	0	0	0	0	0	0	0	0
1163	3	4	12	2d 12:25:12.30000	0d 01:43:11.99000	0.00132219	0.00525325	0.0007686	3.8012	D	5	21/08/2020 03:39		0	0	0	0	0	0	0	0	0	0	0	0	0	0
1164	3	4	12	2d 12:29:57.63000	0d 01:47:57.32000	0.00138312	0.00548454	0.00076875	3.7911	D	5	21/08/2020 03:44		0	0	0	0	0	0	0	0	0	0	0	0	0	0
1165	3	4	12	2d 12:34:57.63000	0d 01:52:57.32000	0.00144718	0.00572709	0.0007686	3.7815	D	1	21/08/2020 03:49		0	0	0	0	0	0	0	0	0	0	0	0	0	0
1166	3	4	12	2d 12:39:57.63000	0d 01:57:57.32000	0.00151124	0.00596906	0.00076875	3.7728	D	1	21/08/2020 03:54		0	0	0	0	0	0	0	0	0	0	0	0	0	0
1167	3	4	12	2d 12:44:57.63000	0d 02:02:57.32000	0.0015753	0.00621049	0.00076867	3.7647	D	1	21/08/2020 03:59		0	0	0	0	0	0	0	0	0	0	0	0	0	0
1168	3	4	12	2d 12:49:57.63000	0d 02:07:57.32000	0.00163936	0.00645143	0.0007686	3.7572	D	1	21/08/2020 04:04		0	0	0	0	0	0	0	0	0	0	0	0	0	0
1169	3	4	12	2d 12:54:57.63000	0d 02:12:57.32000	0.00170342	0.0066919	0.00076867	3.7502	D	1	21/08/2020 04:09		0	0	0	0	0	0	0	0	0	0	0	0	0	0
1170	3	4	12	2d 12:59:57.63000	0d 02:17:57.32000	0.00176748	0.00693193	0.00076875	3.7436	D	1	21/08/2020 04:14		0	0	0	0	0	0	0	0	0	0	0	0	0	0
1171	3	4	12	2d 13:04:57.63000	0d 02:22:57.32000	0.00183154	0.00717155	0.00076898	3.7372	D	1	21/08/2020 04:19		0	0	0	0	0	0	0	0	0	0	0	0	0	0
1172	3	4	12	2d 13:09:57.63000	0d 02:27:57.32000	0.0018956	0.00741076	0.00076867	3.7307	D	1	21/08/2020 04:24		0	0	0	0	0	0	0	0	0	0	0	0	0	0
1173	3	4	12	2d 13:14:57.63000	0d 02:32:57.32000	0.00195966	0.00764956	0.00076852	3.7247	D	1	21/08/2020 04:29		0	0	0	0	0	0	0	0	0	0	0	0	0	0
1174	3	4	12	2d 13:19:57.63000	0d 02:37:57.32000	0.00202372	0.00788795	0.00076883	3.718	D	1	21/08/2020 04:34		0	0	0	0	0	0	0	0	0	0	0	0	0	0
1175	3	4	12	2d 13:24:57.63000	0d 02:42:57.32000	0.00208778	0.00812594	0.0007686	3.7116	D	1	21/08/2020 04:39		0	0	0	0	0	0	0	0	0	0	0	0	0	0
1176	3	4	12	2d 13:29:57.63000	0d 02:47:57.32000	0.00215184	0.0083635	0.0007686	3.705	D	1	21/08/2020 04:44		0	0	0	0	0	0	0	0	0	0	0	0	0	0
1177	3	4	12	2d 13:34:57.63000	0d 02:52:57.32000	0.0022159	0.00860063	0.00076883	3.6982	D	1	21/08/2020 04:49		0	0	0	0	0	0	0	0	0	0	0	0	0	0
1178	3	4	12	2d 13:39:57.63000	0d 02:57:57.32000	0.00227996	0.00883731	0.00076875	3.691	D	1	21/08/2020 04:54		0	0	0	0	0	0	0	0	0	0	0	0	0	0
1179	3	4	12	2d 13:44:57.63000	0d 03:02:57.32000	0.00234402	0.00907351	0.00076875	3.6831	D	1	21/08/2020 04:59		0	0	0	0	0	0	0	0	0	0	0	0	0	0
1180	3	4	12	2d 13:49:57.63000	0d 03:07:57.32000	0.00240808	0.00930921	0.0007689	3.675	D	1	21/08/2020 05:04		0	0	0	0	0	0	0	0	0	0	0	0	0	0
1181	3	4	12	2d 13:54:57.63000	0d 03:12:57.32000	0.00247214	0.00954437	0.00076875	3.6664	D	1	21/08/2020 05:09		0	0	0	0	0	0	0	0	0	0	0	0	0	0
1182	3	4	12	2d 13:59:57.63000	0d 03:17:57.32000	0.0025362	0.00977896	0.00076883	3.6573	D	1	21/08/2020 05:14		0	0	0	0	0	0	0	0	0	0	0	0	0	0
1183	3	4	12	2d 14:04:42.15000	0d 03:22:41.84000	0.00259696	0.0100009	0.00076867	3.6472	D	5	21/08/2020 05:18		0	0	0	0	0	0	0	0	0	0	0	0	0	0
1184	3	4	12	2d 14:09:05.27000	0d 03:27:04.96000	0.00265314	0.0102055	0.00076852	3.6371	D	5	21/08/2020 05:23		0	0	0	0	0	0	0	0	0	0	0	0	0	0
1185	3	4	12	2d 14:13:02.66000	0d 03:31:02.35000	0.00270383	0.0103896	0.00076875	3.6271	D	5	21/08/2020 05:27		0	0	0	0	0	0	0	0	0	0	0	0	0	0
1186	3	4	12	2d 14:16:30.77000	0d 03:34:30.46000	0.00274827	0.0105506	0.00076883	3.617	D	5	21/08/2020 05:30		0	0	0	0	0	0	0	0	0	0	0	0	0	0
1187	3	4	12	2d 14:19:28.80000	0d 03:37:28.49000	0.00278628	0.0106879	0.00076867	3.6069	D	5	21/08/2020 05:33		0	0	0	0	0	0	0	0	0	0	0	0	0	0
1188	3	4	12	2d 14:22:01.06000	0d 03:40:00.75000	0.0028188	0.010805	0.00076875	3.5969	D	5	21/08/2020 05:36		0	0	0	0	0	0	0	0	0	0	0	0	0	0
1189	3	4	12	2d 14:24:05.31000	0d 03:42:05.00000	0.00284533	0.0109003	0.00076867	3.5868	D	5	21/08/2020 05:38		0	0	0	0	0	0	0	0	0	0	0	0	0	0
1190	3	4	12	2d 14:25:49.97000	0d 03:43:49.66000	0.00286768	0.0109804	0.0007686	3.5767	D	5	21/08/2020 05:39		0	0	0	0	0	0	0	0	0	0	0	0	0	0
1191	3	4	12	2d 14:27:15.52000	0d 03:45:15.21000	0.00288594	0.0110457	0.00076867	3.5666	D	5	21/08/2020 05:41		0	0	0	0	0	0	0	0	0	0	0	0	0	0
1192	3	4	12	2d 14:28:29.09000	0d 03:46:28.78000	0.00290165	0.0111016	0.00076883	3.5566	D	5	21/08/2020 05:42		0	0	0	0	0	0	0	0	0	0	0	0	0	0
1193	3	4	12	2d 14:29:28.71000	0d 03:47:28.40000	0.00291439	0.0111468	0.00076867	3.5465	D	5	21/08/2020 05:43		0	0	0	0	0	0	0	0	0	0	0	0	0	0
1194	3	4	12	2d 14:30:20.52000	0d 03:48:20.21000	0.00292545	0.011186	0.00076883	3.5363	D	5	21/08/2020 05:44		0	0	0	0	0	0	0	0	0	0	0	0	0	0
1195	3	4	12	2d 14:31:06.29000	0d 03:49:05.98000	0.00293522	0.0112205	0.00076867	3.5262	D	5	21/08/2020 05:45		0	0	0	0	0	0	0	0	0	0	0	0	0	0
1196	3	4	12	2d 14:31:46.85000	0d 03:49:46.54000	0.00294388	0.011251	0.00076883	3.5161	D	5	21/08/2020 05:45		0	0	0	0	0	0	0	0	0	0	0	0	0	0
1197	3	4	12	2d 14:32:21.05000	0d 03:50:20.74000	0.00295119	0.0112767	0.00076883	3.5061	D	5	21/08/2020 05:46		0	0	0	0	0	0	0	0	0	0	0	0	0	0
1198	3	4	12	2d 14:32:49.25000	0d 03:50:48.94000	0.00295721	0.0112977	0.00076875	3.496	D	5	21/08/2020 05:46		0	0	0	0	0	0	0	0	0	0	0	0	0	0
1199	3	4	12	2d 14:33:14.50000	0d 03:51:14.19000	0.0029626	0.0113166	0.00076867	3.4859	D	5	21/08/2020 05:47		0	0	0	0	0	0	0	0	0	0	0	0	0	0
1200	3	4	12	2d 14:33:37.49000	0d 03:51:37.18000	0.00296751	0.0113337	0.00076875	3.4759	D	5	21/08/2020 05:47		0	0	0	0	0	0	0	0	0	0	0	0	0	0
1201	3	4	12	2d 14:33:57.87000	0d 03:51:57.56000	0.00297186	0.0113488	0.00076867	3.4656	D	5	21/08/2020 05:48		0	0	0	0	0	0	0	0	0	0	0	0	0	0
1202	3	4	12	2d 14:34:18.05000	0d 03:52:17.74000	0.00297617	0.0113637	0.0007686	3.4556	D	5	21/08/2020 05:48		0	0	0	0	0	0	0	0	0	0	0	0	0	0
1203	3	4	12	2d 14:34:35.92000	0d 03:52:35.61000	0.00297998	0.0113768	0.00076883	3.4455	D	5	21/08/2020 05:48		0	0	0	0	0	0	0	0	0	0	0	0	0	0
1204	3	4	12	2d 14:34:53.47000	0d 03:52:53.16000	0.00298373	0.0113897	0.00076867	3.4354	D	5	21/08/2020 05:49		0	0	0	0	0	0	0	0	0	0	0	0	0	0
1205	3	4	12	2d 14:35:10.28000	0d 03:53:09.97000	0.00298732	0.011402	0.00076875	3.4253	D	5	21/08/2020 05:49		0	0	0	0	0	0	0	0	0	0	0	0	0	0
1206	3	4	12	2d 14:35:27.16000	0d 03:53:26.85000	0.00299093	0.0114144	0.00076852	3.4153	D	5	21/08/2020 05:49		0	0	0	0	0	0	0	0	0	0	0	0	0	0
1207	3	4	12	2d 14:35:43.54000	0d 03:53:43.23000	0.00299442	0.0114263	0.00076844	3.4052	D	5	21/08/2020 05:49		0	0	0	0	0	0	0	0	0	0	0	0	0	0
1208	3	4	12	2d 14:35:59.36000	0d 03:53:59.05000	0.0029978	0.0114378	0.00076875	3.395	D	5	21/08/2020 05:50		0	0	0	0	0	0	0	0	0	0	0	0	0	0
1209	3	4	12	2d 14:36:15.64000	0d 03:54:15.33000	0.00300128	0.0114496	0.00076867	3.3849	D	5	21/08/2020 05:50		0	0	0	0	0	0	0	0	0	0	0	0	0	0
1210	3	4	12	2d 14:36:31.98000	0d 03:54:31.67000	0.00300477	0.0114614	0.0007686	3.3748	D	5	21/08/2020 05:50		0	0	0	0	0	0	0	0	0	0	0	0	0	0
1211	3	4	12	2d 14:36:47.50000	0d 03:54:47.19000	0.00300808	0.0114725	0.00076883	3.3648	D	5	21/08/2020 05:50		0	0	0	0	0	0	0	0	0	0	0	0	0	0
1212	3	4	12	2d 14:37:02.44000	0d 03:55:02.13000	0.00301127	0.0114833	0.0007686	3.3547	D	5	21/08/2020 05:51		0	0	0	0	0	0	0	0	0	0	0	0	0	0
1213	3	4	12	2d 14:37:20.58000	0d 03:55:20.27000	0.00301515	0.0114962	0.00076883	3.3445	D	5	21/08/2020 05:51		0	0	0	0	0	0	0	0	0	0	0	0	0	0
1214	3	4	12	2d 14:37:40.66000	0d 03:55:40.35000	0.00301943	0.0115105	0.00076875	3.3341	D	5	21/08/2020 05:51		0	0	0	0	0	0	0	0	0	0	0	0	0	0
1215	3	4	12	2d 14:37:59.99000	0d 03:55:59.68000	0.00302356	0.0115243	0.0007686	3.324	D	5	21/08/2020 05:52		0	0	0	0	0	0	0	0	0	0	0	0	0	0
1216	3	4	12	2d 14:38:23.43000	0d 03:56:23.12000	0.00302857	0.0115409	0.00076883	3.3138	D	5	21/08/2020 05:52		0	0	0	0	0	0	0	0	0	0	0	0	0	0
1217	3	4	12	2d 14:38:43.84000	0d 03:56:43.53000	0.00303292	0.0115553	0.0007686	3.3037	D	5	21/08/2020 05:52		0	0	0	0	0	0	0	0	0	0	0	0	0	0
1218	3	4	12	2d 14:39:03.38000	0d 03:57:03.07000	0.0030371	0.0115691	0.00076867	3.2937	D	5	21/08/2020 05:53		0	0	0	0	0	0	0	0	0	0	0	0	0	0
1219	3	4	12	2d 14:39:22.33000	0d 03:57:22.02000	0.00304114	0.0115824	0.00076875	3.2836	D	5	21/08/2020 05:53		0	0	0	0	0	0	0	0	0	0	0	0	0	0
1220	3	4	12	2d 14:39:41.48000	0d 03:57:41.17000	0.00304523	0.0115958	0.00076867	3.2735	D	5	21/08/2020 05:53		0	0	0	0	0	0	0	0	0	0	0	0	0	0
1221	3	4	12	2d 14:39:58.25000	0d 03:57:57.94000	0.00304881	0.0116075	0.00076898	3.2634	D	5	21/08/2020 05:54		0	0	0	0	0	0	0	0	0	0	0	0	0	0
1222	3	4	12	2d 14:40:13.54000	0d 03:58:13.23000	0.00305208	0.0116181	0.00076883	3.2532	D	5	21/08/2020 05:54		0	0	0	0	0	0	0	0	0	0	0	0	0	0
1223	3	4	12	2d 14:40:28.63000	0d 03:58:28.32000	0.0030553	0.0116286	0.00076875	3.2432	D	5	21/08/2020 05:54		0	0	0	0	0	0	0	0	0	0	0	0	0	0
1224	3	4	12	2d 14:40:41.58000	0d 03:58:41.27000	0.00305807	0.0116376	0.0007689	3.2331	D	5	21/08/2020 05:54		0	0	0	0	0	0	0	0	0	0	0	0	0	0
1225	3	4	12	2d 14:40:53.73000	0d 03:58:53.42000	0.00306066	0.0116459	0.0007686	3.223	D	5	21/08/2020 05:55		0	0	0	0	0	0	0	0	0	0	0	0	0	0
1226	3	4	12	2d 14:41:05.11000	0d 03:59:04.80000	0.00306309	0.0116538	0.0007686	3.2129	D	5	21/08/2020 05:55		0	0	0	0	0	0	0	0	0	0	0	0	0	0
1227	3	4	12	2d 14:41:15.65000	0d 03:59:15.34000	0.00306534	0.011661	0.00076875	3.2029	D	5	21/08/2020 05:55		0	0	0	0	0	0	0	0	0	0	0	0	0	0
1228	3	4	12	2d 14:41:26.00000	0d 03:59:25.69000	0.00306755	0.011668	0.00076837	3.1926	D	5	21/08/2020 05:55		0	0	0	0	0	0	0	0	0	0	0	0	0	0
1229	3	4	12	2d 14:41:35.73000	0d 03:59:35.42000	0.00306963	0.0116747	0.00076867	3.1826	D	5	21/08/2020 05:55		0	0	0	0	0	0	0	0	0	0	0	0	0	0
1230	3	4	12	2d 14:41:44.93000	0d 03:59:44.62000	0.00307159	0.0116809	0.00076883	3.1722	D	5	21/08/2020 05:55		0	0	0	0	0	0	0	0	0	0	0	0	0	0
1231	3	4	12	2d 14:41:54.13000	0d 03:59:53.82000	0.00307356	0.0116871	0.00076875	3.1621	D	5	21/08/2020 05:56		0	0	0	0	0	0	0	0	0	0	0	0	0	0
1232	3	4	12	2d 14:42:02.70000	0d 04:00:02.39000	0.00307539	0.0116929	0.00076875	3.1521	D	5	21/08/2020 05:56		0	0	0	0	0	0	0	0	0	0	0	0	0	0
1233	3	4	12	2d 14:42:11.33000	0d 04:00:11.02000	0.00307723	0.0116987	0.00076867	3.142	D	5	21/08/2020 05:56		0	0	0	0	0	0	0	0	0	0	0	0	0	0
1234	3	4	12	2d 14:42:19.44000	0d 04:00:19.13000	0.00307896	0.0117041	0.00076867	3.1318	D	5	21/08/2020 05:56		0	0	0	0	0	0	0	0	0	0	0	0	0	0
1235	3	4	12	2d 14:42:27.41000	0d 04:00:27.10000	0.00308066	0.0117095	0.00076875	3.1217	D	5	21/08/2020 05:56		0	0	0	0	0	0	0	0	0	0	0	0	0	0
1236	3	4	12	2d 14:42:35.07000	0d 04:00:34.76000	0.0030823	0.0117146	0.00076875	3.1115	D	5	21/08/2020 05:56		0	0	0	0	0	0	0	0	0	0	0	0	0	0
1237	3	4	12	2d 14:42:42.35000	0d 04:00:42.04000	0.00308385	0.0117194	0.00076883	3.1014	D	5	21/08/2020 05:56		0	0	0	0	0	0	0	0	0	0	0	0	0	0
1238	3	4	12	2d 14:42:49.31000	0d 04:00:49.00000	0.00308534	0.011724	0.00076852	3.091	D	5	21/08/2020 05:56		0	0	0	0	0	0	0	0	0	0	0	0	0	0
1239	3	4	12	2d 14:42:56.28000	0d 04:00:55.97000	0.00308683	0.0117286	0.00076875	3.0809	D	5	21/08/2020 05:57		0	0	0	0	0	0	0	0	0	0	0	0	0	0
1240	3	4	12	2d 14:43:02.60000	0d 04:01:02.29000	0.00308818	0.0117327	0.0007689	3.0707	D	5	21/08/2020 05:57		0	0	0	0	0	0	0	0	0	0	0	0	0	0
1241	3	4	12	2d 14:43:08.96000	0d 04:01:08.65000	0.00308954	0.0117369	0.0007686	3.0607	D	5	21/08/2020 05:57		0	0	0	0	0	0	0	0	0	0	0	0	0	0
1242	3	4	12	2d 14:43:14.89000	0d 04:01:14.58000	0.0030908	0.0117408	0.00076875	3.0504	D	5	21/08/2020 05:57		0	0	0	0	0	0	0	0	0	0	0	0	0	0
1243	3	4	12	2d 14:43:20.93000	0d 04:01:20.62000	0.00309209	0.0117447	0.00076867	3.0404	D	5	21/08/2020 05:57		0	0	0	0	0	0	0	0	0	0	0	0	0	0
1244	3	4	12	2d 14:43:26.66000	0d 04:01:26.35000	0.00309332	0.0117484	0.00076867	3.0301	D	5	21/08/2020 05:57		0	0	0	0	0	0	0	0	0	0	0	0	0	0
1245	3	4	12	2d 14:43:32.31000	0d 04:01:32.00000	0.00309452	0.0117521	0.0007689	3.0199	D	5	21/08/2020 05:57		0	0	0	0	0	0	0	0	0	0	0	0	0	0
1246	3	4	12	2d 14:43:37.89000	0d 04:01:37.58000	0.00309571	0.0117557	0.00076867	3.0098	D	5	21/08/2020 05:57		0	0	0	0	0	0	0	0	0	0	0	0	0	0
1247	3	4	12	2d 14:43:43.25000	0d 04:01:42.94000	0.00309686	0.0117591	0.00076875	2.9995	D	5	21/08/2020 05:57		0	0	0	0	0	0	0	0	0	0	0	0	0	0
1248	3	4	12	2d 14:43:48.52000	0d 04:01:48.21000	0.00309798	0.0117625	0.00076867	2.9892	D	5	21/08/2020 05:57		0	0	0	0	0	0	0	0	0	0	0	0	0	0
1249	3	4	12	2d 14:43:53.57000	0d 04:01:53.26000	0.00309906	0.0117657	0.00076867	2.979	D	5	21/08/2020 05:58		0	0	0	0	0	0	0	0	0	0	0	0	0	0
1250	3	4	12	2d 14:43:58.59000	0d 04:01:58.28000	0.00310013	0.0117689	0.00076883	2.9689	D	5	21/08/2020 05:58		0	0	0	0	0	0	0	0	0	0	0	0	0	0
1251	3	4	12	2d 14:44:03.59000	0d 04:02:03.28000	0.0031012	0.011772	0.00076898	2.9587	D	5	21/08/2020 05:58		0	0	0	0	0	0	0	0	0	0	0	0	0	0
1252	3	4	12	2d 14:44:08.57000	0d 04:02:08.26000	0.00310226	0.0117752	0.00076867	2.9485	D	5	21/08/2020 05:58		0	0	0	0	0	0	0	0	0	0	0	0	0	0
1253	3	4	12	2d 14:44:13.40000	0d 04:02:13.09000	0.0031033	0.0117782	0.00076867	2.9383	D	5	21/08/2020 05:58		0	0	0	0	0	0	0	0	0	0	0	0	0	0
1254	3	4	12	2d 14:44:18.21000	0d 04:02:17.90000	0.00310432	0.0117812	0.0007686	2.9281	D	5	21/08/2020 05:58		0	0	0	0	0	0	0	0	0	0	0	0	0	0
1255	3	4	12	2d 14:44:23.05000	0d 04:02:22.74000	0.00310536	0.0117842	0.00076867	2.9178	D	5	21/08/2020 05:58		0	0	0	0	0	0	0	0	0	0	0	0	0	0
1256	3	4	12	2d 14:44:27.65000	0d 04:02:27.34000	0.00310634	0.0117871	0.00076867	2.9076	D	5	21/08/2020 05:58		0	0	0	0	0	0	0	0	0	0	0	0	0	0
1257	3	4	12	2d 14:44:32.21000	0d 04:02:31.90000	0.00310731	0.0117899	0.0007686	2.8971	D	5	21/08/2020 05:58		0	0	0	0	0	0	0	0	0	0	0	0	0	0
1258	3	4	12	2d 14:44:36.78000	0d 04:02:36.47000	0.00310829	0.0117928	0.00076883	2.8869	D	5	21/08/2020 05:58		0	0	0	0	0	0	0	0	0	0	0	0	0	0
1259	3	4	12	2d 14:44:41.32000	0d 04:02:41.01000	0.00310926	0.0117955	0.00076875	2.8768	D	5	21/08/2020 05:58		0	0	0	0	0	0	0	0	0	0	0	0	0	0
1260	3	4	12	2d 14:44:45.69000	0d 04:02:45.38000	0.00311019	0.0117982	0.00076883	2.8666	D	5	21/08/2020 05:58		0	0	0	0	0	0	0	0	0	0	0	0	0	0
1261	3	4	12	2d 14:44:49.97000	0d 04:02:49.66000	0.0031111	0.0118008	0.00076867	2.8563	D	5	21/08/2020 05:58		0	0	0	0	0	0	0	0	0	0	0	0	0	0
1262	3	4	12	2d 14:44:54.34000	0d 04:02:54.03000	0.00311204	0.0118035	0.00076867	2.8461	D	5	21/08/2020 05:59		0	0	0	0	0	0	0	0	0	0	0	0	0	0
1263	3	4	12	2d 14:44:58.60000	0d 04:02:58.29000	0.00311295	0.0118061	0.0007689	2.836	D	5	21/08/2020 05:59		0	0	0	0	0	0	0	0	0	0	0	0	0	0
1264	3	4	12	2d 14:45:02.84000	0d 04:03:02.53000	0.00311385	0.0118087	0.00076883	2.8257	D	5	21/08/2020 05:59		0	0	0	0	0	0	0	0	0	0	0	0	0	0
1265	3	4	12	2d 14:45:06.95000	0d 04:03:06.64000	0.00311473	0.0118111	0.0007686	2.8154	D	5	21/08/2020 05:59		0	0	0	0	0	0	0	0	0	0	0	0	0	0
1266	3	4	12	2d 14:45:11.11000	0d 04:03:10.80000	0.00311562	0.0118136	0.00076867	2.8052	D	5	21/08/2020 05:59		0	0	0	0	0	0	0	0	0	0	0	0	0	0
1267	3	4	12	2d 14:45:15.25000	0d 04:03:14.94000	0.0031165	0.0118161	0.00076883	2.795	D	5	21/08/2020 05:59		0	0	0	0	0	0	0	0	0	0	0	0	0	0
1268	3	4	12	2d 14:45:19.36000	0d 04:03:19.05000	0.00311738	0.0118185	0.00076875	2.7845	D	5	21/08/2020 05:59		0	0	0	0	0	0	0	0	0	0	0	0	0	0
1269	3	4	12	2d 14:45:23.54000	0d 04:03:23.23000	0.00311827	0.011821	0.00076867	2.7738	D	5	21/08/2020 05:59		0	0	0	0	0	0	0	0	0	0	0	0	0	0
1270	3	4	12	2d 14:45:27.66000	0d 04:03:27.35000	0.00311915	0.0118235	0.00076883	2.7634	D	5	21/08/2020 05:59		0	0	0	0	0	0	0	0	0	0	0	0	0	0
1271	3	4	12	2d 14:45:31.64000	0d 04:03:31.33000	0.00312	0.0118258	0.00076867	2.7529	D	5	21/08/2020 05:59		0	0	0	0	0	0	0	0	0	0	0	0	0	0
1272	3	4	12	2d 14:45:35.58000	0d 04:03:35.27000	0.00312084	0.0118281	0.00076867	2.7428	D	5	21/08/2020 05:59		0	0	0	0	0	0	0	0	0	0	0	0	0	0
1273	3	4	12	2d 14:45:39.48000	0d 04:03:39.17000	0.00312168	0.0118304	0.00076867	2.7324	D	5	21/08/2020 05:59		0	0	0	0	0	0	0	0	0	0	0	0	0	0
1274	3	4	12	2d 14:45:43.28000	0d 04:03:42.97000	0.00312249	0.0118326	0.0007689	2.7222	D	5	21/08/2020 05:59		0	0	0	0	0	0	0	0	0	0	0	0	0	0
1275	3	4	12	2d 14:45:47.08000	0d 04:03:46.77000	0.0031233	0.0118348	0.00076867	2.712	D	5	21/08/2020 05:59		0	0	0	0	0	0	0	0	0	0	0	0	0	0
1276	3	4	12	2d 14:45:50.88000	0d 04:03:50.57000	0.00312411	0.011837	0.00076875	2.7018	D	5	21/08/2020 05:59		0	0	0	0	0	0	0	0	0	0	0	0	0	0
1277	3	4	12	2d 14:45:54.67000	0d 04:03:54.36000	0.00312492	0.0118392	0.00076875	2.6915	D	5	21/08/2020 06:00		0	0	0	0	0	0	0	0	0	0	0	0	0	0
1278	3	4	12	2d 14:45:58.37000	0d 04:03:58.06000	0.00312571	0.0118413	0.00076867	2.6813	D	5	21/08/2020 06:00		0	0	0	0	0	0	0	0	0	0	0	0	0	0
1279	3	4	12	2d 14:46:02.04000	0d 04:04:01.73000	0.00312649	0.0118434	0.00076883	2.6709	D	5	21/08/2020 06:00		0	0	0	0	0	0	0	0	0	0	0	0	0	0
1280	3	4	12	2d 14:46:05.82000	0d 04:04:05.51000	0.0031273	0.0118456	0.00076875	2.6609	D	5	21/08/2020 06:00		0	0	0	0	0	0	0	0	0	0	0	0	0	0
1281	3	4	12	2d 14:46:09.46000	0d 04:04:09.15000	0.00312808	0.0118476	0.00076875	2.6505	D	5	21/08/2020 06:00		0	0	0	0	0	0	0	0	0	0	0	0	0	0
1282	3	4	12	2d 14:46:13.27000	0d 04:04:12.96000	0.00312889	0.0118498	0.00076898	2.64	D	5	21/08/2020 06:00		0	0	0	0	0	0	0	0	0	0	0	0	0	0
1283	3	4	12	2d 14:46:16.96000	0d 04:04:16.65000	0.00312968	0.0118519	0.00076867	2.6296	D	5	21/08/2020 06:00		0	0	0	0	0	0	0	0	0	0	0	0	0	0
1284	3	4	12	2d 14:46:20.61000	0d 04:04:20.30000	0.00313046	0.0118539	0.0007686	2.6192	D	5	21/08/2020 06:00		0	0	0	0	0	0	0	0	0	0	0	0	0	0
1285	3	4	12	2d 14:46:24.18000	0d 04:04:23.87000	0.00313122	0.0118559	0.00076867	2.6088	D	5	21/08/2020 06:00		0	0	0	0	0	0	0	0	0	0	0	0	0	0
1286	3	4	12	2d 14:46:27.77000	0d 04:04:27.46000	0.00313199	0.0118579	0.00076867	2.5985	D	5	21/08/2020 06:00		0	0	0	0	0	0	0	0	0	0	0	0	0	0
1287	3	4	12	2d 14:46:31.20000	0d 04:04:30.89000	0.00313272	0.0118598	0.00076875	2.5882	D	5	21/08/2020 06:00		0	0	0	0	0	0	0	0	0	0	0	0	0	0
1288	3	4	12	2d 14:46:34.79000	0d 04:04:34.48000	0.00313349	0.0118618	0.00076867	2.5779	D	5	21/08/2020 06:00		0	0	0	0	0	0	0	0	0	0	0	0	0	0
1289	3	4	12	2d 14:46:38.20000	0d 04:04:37.89000	0.00313422	0.0118636	0.00076867	2.5676	D	5	21/08/2020 06:00		0	0	0	0	0	0	0	0	0	0	0	0	0	0
1290	3	4	12	2d 14:46:41.68000	0d 04:04:41.37000	0.00313496	0.0118656	0.00076898	2.5571	D	5	21/08/2020 06:00		0	0	0	0	0	0	0	0	0	0	0	0	0	0
1291	3	4	12	2d 14:46:45.18000	0d 04:04:44.87000	0.00313571	0.0118675	0.00076875	2.5469	D	5	21/08/2020 06:00		0	0	0	0	0	0	0	0	0	0	0	0	0	0
1292	3	4	12	2d 14:46:48.73000	0d 04:04:48.42000	0.00313646	0.0118694	0.0007686	2.5368	D	5	21/08/2020 06:00		0	0	0	0	0	0	0	0	0	0	0	0	0	0
1293	3	4	12	2d 14:46:51.92000	0d 04:04:51.61000	0.00313715	0.0118711	0.00076844	2.5266	D	5	21/08/2020 06:00		0	0	0	0	0	0	0	0	0	0	0	0	0	0
1294	3	4	12	2d 14:46:55.28000	0d 04:04:54.97000	0.00313786	0.0118729	0.0007689	2.5162	D	5	21/08/2020 06:01		0	0	0	0	0	0	0	0	0	0	0	0	0	0
1295	3	4	12	2d 14:46:58.67000	0d 04:04:58.36000	0.00313859	0.0118747	0.00076875	2.5057	D	5	21/08/2020 06:01		0	0	0	0	0	0	0	0	0	0	0	0	0	0
1296	3	4	12	2d 14:47:00.50000	0d 04:05:00.19000	0.00313898	0.0118757	0.00076875	2.5	D	133	21/08/2020 06:01		0	0	0	0	0	0	0	0	0	0	0	0	0	0
1297	3	4	13	2d 14:47:00.51000	0d 00:00:00.01000	0	0	0	2.5847	R	0	21/08/2020 06:01		0	0	0	0	0	0	0	0	0	0	0	0	0	0
1298	3	4	13	2d 14:47:02.51000	0d 00:00:02.01000	0	0	0	2.8344	R	1	21/08/2020 06:01		0	0	0	0	0	0	0	0	0	0	0	0	0	0
1299	3	4	13	2d 14:47:04.51000	0d 00:00:04.01000	0	0	0	2.9519	R	1	21/08/2020 06:01		0	0	0	0	0	0	0	0	0	0	0	0	0	0
1300	3	4	13	2d 14:47:06.51000	0d 00:00:06.01000	0	0	0	3.0408	R	1	21/08/2020 06:01		0	0	0	0	0	0	0	0	0	0	0	0	0	0
1301	3	4	13	2d 14:47:08.51000	0d 00:00:08.01000	0	0	0	3.1139	R	1	21/08/2020 06:01		0	0	0	0	0	0	0	0	0	0	0	0	0	0
1302	3	4	13	2d 14:47:10.50000	0d 00:00:10.00000	0	0	0	3.1746	R	129	21/08/2020 06:01		0	0	0	0	0	0	0	0	0	0	0	0	0	0
1303	4	5	9	2d 14:47:10.54000	0d 00:00:00.04000	0.00000001	0.00000003	0.00077081	3.2992	C	0	21/08/2020 06:01		0	0	0	0	0	0	0	0	0	0	0	0	0	0
1304	4	5	9	2d 14:47:10.70000	0d 00:00:00.20000	0.00000004	0.00000014	0.00076898	3.3353	C	5	21/08/2020 06:01		0	0	0	0	0	0	0	0	0	0	0	0	0	0
1305	4	5	9	2d 14:47:10.84000	0d 00:00:00.34000	0.00000007	0.00000024	0.00076867	3.3568	C	5	21/08/2020 06:01		0	0	0	0	0	0	0	0	0	0	0	0	0	0
1306	4	5	9	2d 14:47:11.01000	0d 00:00:00.51000	0.00000011	0.00000036	0.0007689	3.3771	C	5	21/08/2020 06:01		0	0	0	0	0	0	0	0	0	0	0	0	0	0
1307	4	5	9	2d 14:47:11.19000	0d 00:00:00.69000	0.00000015	0.00000049	0.00076883	3.3957	C	5	21/08/2020 06:01		0	0	0	0	0	0	0	0	0	0	0	0	0	0
1308	4	5	9	2d 14:47:11.38000	0d 00:00:00.88000	0.00000019	0.00000063	0.00076852	3.4133	C	5	21/08/2020 06:01		0	0	0	0	0	0	0	0	0	0	0	0	0	0
1309	4	5	9	2d 14:47:11.58000	0d 00:00:01.08000	0.00000023	0.00000078	0.0007686	3.4299	C	5	21/08/2020 06:01		0	0	0	0	0	0	0	0	0	0	0	0	0	0
1310	4	5	9	2d 14:47:11.79000	0d 00:00:01.29000	0.00000027	0.00000093	0.00076867	3.4463	C	5	21/08/2020 06:01		0	0	0	0	0	0	0	0	0	0	0	0	0	0
1311	4	5	9	2d 14:47:12.01000	0d 00:00:01.51000	0.00000032	0.00000109	0.00076883	3.4621	C	5	21/08/2020 06:01		0	0	0	0	0	0	0	0	0	0	0	0	0	0
1312	4	5	9	2d 14:47:12.24000	0d 00:00:01.74000	0.00000037	0.00000126	0.00076875	3.4778	C	5	21/08/2020 06:01		0	0	0	0	0	0	0	0	0	0	0	0	0	0
1313	4	5	9	2d 14:47:12.48000	0d 00:00:01.98000	0.00000042	0.00000144	0.00076867	3.4926	C	5	21/08/2020 06:01		0	0	0	0	0	0	0	0	0	0	0	0	0	0
1314	4	5	9	2d 14:47:12.72000	0d 00:00:02.22000	0.00000047	0.00000162	0.00076883	3.5073	C	5	21/08/2020 06:01		0	0	0	0	0	0	0	0	0	0	0	0	0	0
1315	4	5	9	2d 14:47:12.98000	0d 00:00:02.48000	0.00000053	0.00000182	0.00076867	3.5219	C	5	21/08/2020 06:01		0	0	0	0	0	0	0	0	0	0	0	0	0	0
1316	4	5	9	2d 14:47:13.25000	0d 00:00:02.75000	0.00000059	0.00000202	0.00076852	3.5363	C	5	21/08/2020 06:01		0	0	0	0	0	0	0	0	0	0	0	0	0	0
1317	4	5	9	2d 14:47:13.53000	0d 00:00:03.03000	0.00000065	0.00000223	0.00076867	3.5503	C	5	21/08/2020 06:01		0	0	0	0	0	0	0	0	0	0	0	0	0	0
1318	4	5	9	2d 14:47:13.83000	0d 00:00:03.33000	0.00000071	0.00000246	0.00076867	3.564	C	5	21/08/2020 06:01		0	0	0	0	0	0	0	0	0	0	0	0	0	0
1319	4	5	9	2d 14:47:14.14000	0d 00:00:03.64000	0.00000078	0.0000027	0.00076867	3.5775	C	5	21/08/2020 06:01		0	0	0	0	0	0	0	0	0	0	0	0	0	0
1320	4	5	9	2d 14:47:14.47000	0d 00:00:03.97000	0.00000085	0.00000295	0.00076837	3.5906	C	5	21/08/2020 06:01		0	0	0	0	0	0	0	0	0	0	0	0	0	0
1321	4	5	9	2d 14:47:14.83000	0d 00:00:04.33000	0.00000092	0.00000323	0.00076898	3.6037	C	5	21/08/2020 06:01		0	0	0	0	0	0	0	0	0	0	0	0	0	0
1322	4	5	9	2d 14:47:15.23000	0d 00:00:04.73000	0.00000101	0.00000354	0.00076875	3.6165	C	5	21/08/2020 06:01		0	0	0	0	0	0	0	0	0	0	0	0	0	0
1323	4	5	9	2d 14:47:15.66000	0d 00:00:05.16000	0.0000011	0.00000387	0.00076875	3.6291	C	5	21/08/2020 06:01		0	0	0	0	0	0	0	0	0	0	0	0	0	0
1324	4	5	9	2d 14:47:16.14000	0d 00:00:05.64000	0.0000012	0.00000424	0.00076867	3.641	C	5	21/08/2020 06:01		0	0	0	0	0	0	0	0	0	0	0	0	0	0
1325	4	5	9	2d 14:47:16.70000	0d 00:00:06.20000	0.00000132	0.00000468	0.00076875	3.6527	C	5	21/08/2020 06:01		0	0	0	0	0	0	0	0	0	0	0	0	0	0
1326	4	5	9	2d 14:47:17.36000	0d 00:00:06.86000	0.00000146	0.00000519	0.00076867	3.664	C	5	21/08/2020 06:01		0	0	0	0	0	0	0	0	0	0	0	0	0	0
1327	4	5	9	2d 14:47:18.16000	0d 00:00:07.66000	0.00000164	0.00000582	0.00076867	3.6753	C	5	21/08/2020 06:01		0	0	0	0	0	0	0	0	0	0	0	0	0	0
1328	4	5	9	2d 14:47:19.24000	0d 00:00:08.74000	0.00000187	0.00000667	0.00076867	3.686	C	5	21/08/2020 06:01		0	0	0	0	0	0	0	0	0	0	0	0	0	0
1329	4	5	9	2d 14:47:20.71000	0d 00:00:10.21000	0.00000218	0.00000783	0.0007689	3.6965	C	5	21/08/2020 06:01		0	0	0	0	0	0	0	0	0	0	0	0	0	0
1330	4	5	9	2d 14:47:23.14000	0d 00:00:12.64000	0.0000027	0.00000975	0.0007689	3.707	C	5	21/08/2020 06:01		0	0	0	0	0	0	0	0	0	0	0	0	0	0
1331	4	5	9	2d 14:47:27.42000	0d 00:00:16.92000	0.00000361	0.00001314	0.00076898	3.7171	C	5	21/08/2020 06:01		0	0	0	0	0	0	0	0	0	0	0	0	0	0
1332	4	5	9	2d 14:48:32.24000	0d 00:01:21.74000	0.00001745	0.00006463	0.00076852	3.707	C	5	21/08/2020 06:02		0	0	0	0	0	0	0	0	0	0	0	0	0	0
1333	4	5	9	2d 14:49:01.95000	0d 00:01:51.45000	0.0000238	0.00008811	0.00076883	3.6968	C	5	21/08/2020 06:03		0	0	0	0	0	0	0	0	0	0	0	0	0	0
1334	4	5	9	2d 14:50:01.03000	0d 00:02:50.53000	0.00003641	0.00013467	0.0007686	3.6867	C	5	21/08/2020 06:04		0	0	0	0	0	0	0	0	0	0	0	0	0	0
1335	4	5	9	2d 14:55:01.03000	0d 00:07:50.53000	0.00010047	0.00037054	0.0007686	3.6809	C	1	21/08/2020 06:09		0	0	0	0	0	0	0	0	0	0	0	0	0	0
1336	4	5	9	2d 15:00:01.03000	0d 00:12:50.53000	0.00016453	0.00060644	0.0007689	3.6838	C	1	21/08/2020 06:14		0	0	0	0	0	0	0	0	0	0	0	0	0	0
1337	4	5	9	2d 15:05:01.03000	0d 00:17:50.53000	0.00022859	0.00084255	0.0007686	3.6876	C	1	21/08/2020 06:19		0	0	0	0	0	0	0	0	0	0	0	0	0	0
1338	4	5	9	2d 15:10:01.03000	0d 00:22:50.53000	0.00029265	0.00107891	0.00076867	3.6913	C	1	21/08/2020 06:24		0	0	0	0	0	0	0	0	0	0	0	0	0	0
1339	4	5	9	2d 15:15:01.03000	0d 00:27:50.53000	0.00035671	0.00131552	0.00076837	3.6954	C	1	21/08/2020 06:29		0	0	0	0	0	0	0	0	0	0	0	0	0	0
1340	4	5	9	2d 15:20:01.03000	0d 00:32:50.53000	0.00042077	0.00155238	0.0007689	3.6999	C	1	21/08/2020 06:34		0	0	0	0	0	0	0	0	0	0	0	0	0	0
1341	4	5	9	2d 15:25:01.03000	0d 00:37:50.53000	0.00048483	0.00178952	0.0007686	3.704	C	1	21/08/2020 06:39		0	0	0	0	0	0	0	0	0	0	0	0	0	0
1342	4	5	9	2d 15:30:01.03000	0d 00:42:50.53000	0.00054889	0.00202694	0.00076883	3.7084	C	1	21/08/2020 06:44		0	0	0	0	0	0	0	0	0	0	0	0	0	0
1343	4	5	9	2d 15:35:01.03000	0d 00:47:50.53000	0.00061295	0.00226466	0.00076852	3.7131	C	1	21/08/2020 06:49		0	0	0	0	0	0	0	0	0	0	0	0	0	0
1344	4	5	9	2d 15:40:01.03000	0d 00:52:50.53000	0.00067701	0.00250272	0.00076875	3.7186	C	1	21/08/2020 06:54		0	0	0	0	0	0	0	0	0	0	0	0	0	0
1345	4	5	9	2d 15:45:01.03000	0d 00:57:50.53000	0.00074107	0.00274111	0.00076867	3.7243	C	1	21/08/2020 06:59		0	0	0	0	0	0	0	0	0	0	0	0	0	0
1346	4	5	9	2d 15:50:01.03000	0d 01:02:50.53000	0.00080513	0.00297986	0.00076852	3.7296	C	1	21/08/2020 07:04		0	0	0	0	0	0	0	0	0	0	0	0	0	0
1347	4	5	9	2d 15:55:01.03000	0d 01:07:50.53000	0.00086919	0.00321895	0.00076883	3.7353	C	1	21/08/2020 07:09		0	0	0	0	0	0	0	0	0	0	0	0	0	0
1348	4	5	9	2d 16:00:01.03000	0d 01:12:50.53000	0.00093325	0.0034584	0.00076852	3.7407	C	1	21/08/2020 07:14		0	0	0	0	0	0	0	0	0	0	0	0	0	0
1349	4	5	9	2d 16:05:01.03000	0d 01:17:50.53000	0.00099731	0.0036982	0.00076875	3.7461	C	1	21/08/2020 07:19		0	0	0	0	0	0	0	0	0	0	0	0	0	0
1350	4	5	9	2d 16:10:01.03000	0d 01:22:50.53000	0.00106137	0.00393834	0.00076875	3.7513	C	1	21/08/2020 07:24		0	0	0	0	0	0	0	0	0	0	0	0	0	0
1351	4	5	9	2d 16:15:01.03000	0d 01:27:50.53000	0.00112543	0.00417883	0.00076883	3.7566	C	1	21/08/2020 07:29		0	0	0	0	0	0	0	0	0	0	0	0	0	0
1352	4	5	9	2d 16:20:01.03000	0d 01:32:50.53000	0.00118949	0.00441965	0.00076867	3.7621	C	1	21/08/2020 07:34		0	0	0	0	0	0	0	0	0	0	0	0	0	0
1353	4	5	9	2d 16:25:01.03000	0d 01:37:50.53000	0.00125355	0.00466082	0.00076875	3.7675	C	1	21/08/2020 07:39		0	0	0	0	0	0	0	0	0	0	0	0	0	0
1354	4	5	9	2d 16:30:01.03000	0d 01:42:50.53000	0.00131761	0.00490235	0.00076875	3.7729	C	1	21/08/2020 07:44		0	0	0	0	0	0	0	0	0	0	0	0	0	0
1355	4	5	9	2d 16:35:01.03000	0d 01:47:50.53000	0.00138167	0.00514425	0.0007686	3.779	C	1	21/08/2020 07:49		0	0	0	0	0	0	0	0	0	0	0	0	0	0
1356	4	5	9	2d 16:40:01.03000	0d 01:52:50.53000	0.00144573	0.00538654	0.00076867	3.7853	C	1	21/08/2020 07:54		0	0	0	0	0	0	0	0	0	0	0	0	0	0
1357	4	5	9	2d 16:45:01.03000	0d 01:57:50.53000	0.00150979	0.00562924	0.00076867	3.7922	C	1	21/08/2020 07:59		0	0	0	0	0	0	0	0	0	0	0	0	0	0
1358	4	5	9	2d 16:50:01.03000	0d 02:02:50.53000	0.00157385	0.0058724	0.00076867	3.7995	C	1	21/08/2020 08:04		0	0	0	0	0	0	0	0	0	0	0	0	0	0
1359	4	5	9	2d 16:55:01.03000	0d 02:07:50.53000	0.00163791	0.00611605	0.0007686	3.8074	C	1	21/08/2020 08:09		0	0	0	0	0	0	0	0	0	0	0	0	0	0
1360	4	5	9	2d 17:00:01.03000	0d 02:12:50.53000	0.00170197	0.00636023	0.00076875	3.8164	C	1	21/08/2020 08:14		0	0	0	0	0	0	0	0	0	0	0	0	0	0
1361	4	5	9	2d 17:05:01.03000	0d 02:17:50.53000	0.00176603	0.00660501	0.00076905	3.826	C	1	21/08/2020 08:19		0	0	0	0	0	0	0	0	0	0	0	0	0	0
1362	4	5	9	2d 17:09:39.77000	0d 02:22:29.27000	0.00182555	0.00683303	0.00076898	3.8361	C	5	21/08/2020 08:23		0	0	0	0	0	0	0	0	0	0	0	0	0	0
1363	4	5	9	2d 17:13:55.82000	0d 02:26:45.32000	0.00188023	0.00704304	0.0007689	3.8462	C	5	21/08/2020 08:28		0	0	0	0	0	0	0	0	0	0	0	0	0	0
1364	4	5	9	2d 17:17:52.87000	0d 02:30:42.37000	0.00193085	0.00723798	0.0007686	3.8563	C	5	21/08/2020 08:32		0	0	0	0	0	0	0	0	0	0	0	0	0	0
1365	4	5	9	2d 17:21:35.34000	0d 02:34:24.84000	0.00197835	0.00742141	0.00076883	3.8665	C	5	21/08/2020 08:35		0	0	0	0	0	0	0	0	0	0	0	0	0	0
1366	4	5	9	2d 17:25:08.84000	0d 02:37:58.34000	0.00202394	0.0075979	0.00076867	3.8766	C	5	21/08/2020 08:39		0	0	0	0	0	0	0	0	0	0	0	0	0	0
1367	4	5	9	2d 17:28:29.38000	0d 02:41:18.88000	0.00206676	0.00776411	0.00076867	3.8866	C	5	21/08/2020 08:42		0	0	0	0	0	0	0	0	0	0	0	0	0	0
1368	4	5	9	2d 17:31:44.56000	0d 02:44:34.06000	0.00210844	0.0079263	0.00076867	3.8967	C	5	21/08/2020 08:45		0	0	0	0	0	0	0	0	0	0	0	0	0	0
1369	4	5	9	2d 17:34:52.81000	0d 02:47:42.31000	0.00214864	0.00808315	0.0007689	3.9069	C	5	21/08/2020 08:49		0	0	0	0	0	0	0	0	0	0	0	0	0	0
1370	4	5	9	2d 17:37:57.42000	0d 02:50:46.92000	0.00218806	0.00823736	0.00076852	3.9171	C	5	21/08/2020 08:52		0	0	0	0	0	0	0	0	0	0	0	0	0	0
1371	4	5	9	2d 17:40:58.04000	0d 02:53:47.54000	0.00222663	0.00838862	0.0007689	3.9272	C	5	21/08/2020 08:55		0	0	0	0	0	0	0	0	0	0	0	0	0	0
1372	4	5	9	2d 17:43:54.12000	0d 02:56:43.62000	0.00226422	0.00853647	0.00076852	3.9373	C	5	21/08/2020 08:58		0	0	0	0	0	0	0	0	0	0	0	0	0	0
1373	4	5	9	2d 17:46:45.82000	0d 02:59:35.32000	0.00230089	0.00868101	0.0007689	3.9474	C	5	21/08/2020 09:00		0	0	0	0	0	0	0	0	0	0	0	0	0	0
1374	4	5	9	2d 17:49:36.02000	0d 03:02:25.52000	0.00233723	0.00882465	0.00076852	3.9574	C	5	21/08/2020 09:03		0	0	0	0	0	0	0	0	0	0	0	0	0	0
1375	4	5	9	2d 17:52:25.31000	0d 03:05:14.81000	0.00237338	0.00896788	0.00076867	3.9677	C	5	21/08/2020 09:06		0	0	0	0	0	0	0	0	0	0	0	0	0	0
1376	4	5	9	2d 17:55:15.12000	0d 03:08:04.62000	0.00240964	0.00911193	0.00076883	3.9777	C	5	21/08/2020 09:09		0	0	0	0	0	0	0	0	0	0	0	0	0	0
1377	4	5	9	2d 17:58:01.95000	0d 03:10:51.45000	0.00244526	0.00925381	0.00076883	3.9878	C	5	21/08/2020 09:12		0	0	0	0	0	0	0	0	0	0	0	0	0	0
1378	4	5	9	2d 18:00:46.28000	0d 03:13:35.78000	0.00248035	0.00939392	0.00076852	3.9979	C	5	21/08/2020 09:14		0	0	0	0	0	0	0	0	0	0	0	0	0	0
1379	4	5	9	2d 18:03:30.93000	0d 03:16:20.43000	0.00251551	0.00953465	0.00076852	4.0079	C	5	21/08/2020 09:17		0	0	0	0	0	0	0	0	0	0	0	0	0	0
1380	4	5	9	2d 18:06:11.55000	0d 03:19:01.05000	0.00254981	0.00967228	0.0007686	4.018	C	5	21/08/2020 09:20		0	0	0	0	0	0	0	0	0	0	0	0	0	0
1381	4	5	9	2d 18:08:52.16000	0d 03:21:41.66000	0.00258411	0.00981025	0.00076852	4.0281	C	5	21/08/2020 09:23		0	0	0	0	0	0	0	0	0	0	0	0	0	0
1382	4	5	9	2d 18:11:34.30000	0d 03:24:23.80000	0.00261873	0.00994988	0.00076875	4.0381	C	5	21/08/2020 09:25		0	0	0	0	0	0	0	0	0	0	0	0	0	0
1383	4	5	9	2d 18:14:10.63000	0d 03:27:00.13000	0.00265211	0.0100849	0.0007686	4.0482	C	5	21/08/2020 09:28		0	0	0	0	0	0	0	0	0	0	0	0	0	0
1384	4	5	9	2d 18:16:46.84000	0d 03:29:36.34000	0.00268547	0.0102201	0.00076875	4.0583	C	5	21/08/2020 09:30		0	0	0	0	0	0	0	0	0	0	0	0	0	0
1385	4	5	9	2d 18:19:20.19000	0d 03:32:09.69000	0.00271821	0.0103531	0.00076844	4.0684	C	5	21/08/2020 09:33		0	0	0	0	0	0	0	0	0	0	0	0	0	0
1386	4	5	9	2d 18:21:51.20000	0d 03:34:40.70000	0.00275046	0.0104845	0.00076898	4.0784	C	5	21/08/2020 09:35		0	0	0	0	0	0	0	0	0	0	0	0	0	0
1387	4	5	9	2d 18:24:22.46000	0d 03:37:11.96000	0.00278276	0.0106163	0.00076883	4.0887	C	5	21/08/2020 09:38		0	0	0	0	0	0	0	0	0	0	0	0	0	0
1388	4	5	9	2d 18:26:51.85000	0d 03:39:41.35000	0.00281465	0.0107469	0.00076875	4.0987	C	5	21/08/2020 09:40		0	0	0	0	0	0	0	0	0	0	0	0	0	0
1389	4	5	9	2d 18:29:19.72000	0d 03:42:09.22000	0.00284623	0.0108765	0.00076867	4.1088	C	5	21/08/2020 09:43		0	0	0	0	0	0	0	0	0	0	0	0	0	0
1390	4	5	9	2d 18:31:44.67000	0d 03:44:34.17000	0.00287718	0.0110038	0.00076883	4.119	C	5	21/08/2020 09:45		0	0	0	0	0	0	0	0	0	0	0	0	0	0
1391	4	5	9	2d 18:34:07.84000	0d 03:46:57.34000	0.00290775	0.0111299	0.00076875	4.1291	C	5	21/08/2020 09:48		0	0	0	0	0	0	0	0	0	0	0	0	0	0
1392	4	5	9	2d 18:36:27.82000	0d 03:49:17.32000	0.00293764	0.0112535	0.00076852	4.1392	C	5	21/08/2020 09:50		0	0	0	0	0	0	0	0	0	0	0	0	0	0
1393	4	5	9	2d 18:38:47.69000	0d 03:51:37.19000	0.00296751	0.0113773	0.00076867	4.1492	C	5	21/08/2020 09:52		0	0	0	0	0	0	0	0	0	0	0	0	0	0
1394	4	5	9	2d 18:41:05.62000	0d 03:53:55.12000	0.00299696	0.0114996	0.00076867	4.1595	C	5	21/08/2020 09:55		0	0	0	0	0	0	0	0	0	0	0	0	0	0
1395	4	5	9	2d 18:43:26.56000	0d 03:56:16.06000	0.00302706	0.0116249	0.0007689	4.1695	C	5	21/08/2020 09:57		0	0	0	0	0	0	0	0	0	0	0	0	0	0
1396	4	5	9	2d 18:45:41.64000	0d 03:58:31.14000	0.0030559	0.0117453	0.00076883	4.1796	C	5	21/08/2020 09:59		0	0	0	0	0	0	0	0	0	0	0	0	0	0
1397	4	5	9	2d 18:47:58.47000	0d 04:00:47.97000	0.00308512	0.0118676	0.0007686	4.1897	C	5	21/08/2020 10:02		0	0	0	0	0	0	0	0	0	0	0	0	0	0
1398	4	5	9	2d 18:50:12.66000	0d 04:03:02.16000	0.00311377	0.0119878	0.00076883	4.1999	C	5	21/08/2020 10:04		0	0	0	0	0	0	0	0	0	0	0	0	0	0
1399	4	5	9	2d 18:50:15.61000	0d 04:03:05.11000	0.0031144	0.0119904	0.00076883	4.2	C	133	21/08/2020 10:04		0	0	0	0	0	0	0	0	0	0	0	0	0	0
1400	4	5	10	2d 18:50:15.62000	0d 00:00:00.01000	0.0031144	0.0119904	0.00081857	4.2	C	0	21/08/2020 10:04		0	0	0	0	0	0	0	0	0	0	0	0	0	0
1401	4	5	10	2d 18:50:30.32000	0d 00:00:14.71000	0.00311756	0.0120037	0.00071855	4.2007	C	4	21/08/2020 10:04		0	0	0	0	0	0	0	0	0	0	0	0	0	0
1402	4	5	10	2d 18:50:43.54000	0d 00:00:27.93000	0.00312002	0.012014	0.0006183	4.2005	C	4	21/08/2020 10:04		0	0	0	0	0	0	0	0	0	0	0	0	0	0
1403	4	5	10	2d 18:50:57.49000	0d 00:00:41.88000	0.00312222	0.0120233	0.00051827	4.2002	C	4	21/08/2020 10:05		0	0	0	0	0	0	0	0	0	0	0	0	0	0
1404	4	5	10	2d 18:51:20.42000	0d 00:01:04.81000	0.00312517	0.0120357	0.00041825	4.2	C	4	21/08/2020 10:05		0	0	0	0	0	0	0	0	0	0	0	0	0	0
1405	4	5	10	2d 18:51:53.64000	0d 00:01:38.03000	0.00312854	0.0120498	0.00031823	4.2002	C	4	21/08/2020 10:06		0	0	0	0	0	0	0	0	0	0	0	0	0	0
1406	4	5	10	2d 18:52:46.55000	0d 00:02:30.94000	0.00313243	0.0120662	0.0002182	4.2	C	4	21/08/2020 10:06		0	0	0	0	0	0	0	0	0	0	0	0	0	0
1407	4	5	10	2d 18:54:29.00000	0d 00:04:13.39000	0.00313702	0.0120855	0.00011803	4.2	C	4	21/08/2020 10:08		0	0	0	0	0	0	0	0	0	0	0	0	0	0
1408	4	5	10	2d 18:56:25.00000	0d 00:06:09.39000	0.00314008	0.0120983	0.00007691	4.2	C	132	21/08/2020 10:10		0	0	0	0	0	0	0	0	0	0	0	0	0	0
1409	4	5	11	2d 18:56:25.01000	0d 00:00:00.01000	0	0	0	4.1996	R	0	21/08/2020 10:10		0	0	0	0	0	0	0	0	0	0	0	0	0	0
1410	4	5	11	2d 18:56:27.01000	0d 00:00:02.01000	0	0	0	4.1994	R	1	21/08/2020 10:10		0	0	0	0	0	0	0	0	0	0	0	0	0	0
1411	4	5	11	2d 18:56:29.01000	0d 00:00:04.01000	0	0	0	4.1996	R	1	21/08/2020 10:10		0	0	0	0	0	0	0	0	0	0	0	0	0	0
1412	4	5	11	2d 18:56:31.01000	0d 00:00:06.01000	0	0	0	4.1993	R	1	21/08/2020 10:10		0	0	0	0	0	0	0	0	0	0	0	0	0	0
1413	4	5	11	2d 18:56:33.01000	0d 00:00:08.01000	0	0	0	4.1991	R	1	21/08/2020 10:10		0	0	0	0	0	0	0	0	0	0	0	0	0	0
1414	4	5	11	2d 18:56:35.00000	0d 00:00:10.00000	0	0	0	4.1991	R	129	21/08/2020 10:10		0	0	0	0	0	0	0	0	0	0	0	0	0	0
1415	4	5	12	2d 18:56:35.04000	0d 00:00:00.04000	0.00000001	0.00000003	0.00076944	4.1947	D	0	21/08/2020 10:10		0	0	0	0	0	0	0	0	0	0	0	0	0	0
1416	4	5	12	2d 18:57:27.33000	0d 00:00:52.33000	0.00001117	0.0000468	0.00076867	4.1845	D	5	21/08/2020 10:11		0	0	0	0	0	0	0	0	0	0	0	0	0	0
1417	4	5	12	2d 18:59:18.93000	0d 00:02:43.93000	0.000035	0.00014639	0.00076867	4.1744	D	5	21/08/2020 10:13		0	0	0	0	0	0	0	0	0	0	0	0	0	0
1418	4	5	12	2d 19:01:15.55000	0d 00:04:40.55000	0.00005991	0.00025022	0.00076875	4.1643	D	5	21/08/2020 10:15		0	0	0	0	0	0	0	0	0	0	0	0	0	0
1419	4	5	12	2d 19:03:16.67000	0d 00:06:41.67000	0.00008577	0.0003578	0.0007689	4.1543	D	5	21/08/2020 10:17		0	0	0	0	0	0	0	0	0	0	0	0	0	0
1420	4	5	12	2d 19:05:20.46000	0d 00:08:45.46000	0.0001122	0.00046748	0.00076883	4.1442	D	5	21/08/2020 10:19		0	0	0	0	0	0	0	0	0	0	0	0	0	0
1421	4	5	12	2d 19:07:26.53000	0d 00:10:51.53000	0.00013912	0.00057891	0.0007686	4.1341	D	5	21/08/2020 10:21		0	0	0	0	0	0	0	0	0	0	0	0	0	0
1422	4	5	12	2d 19:09:35.13000	0d 00:13:00.13000	0.00016658	0.0006923	0.00076883	4.1239	D	5	21/08/2020 10:23		0	0	0	0	0	0	0	0	0	0	0	0	0	0
1423	4	5	12	2d 19:11:45.71000	0d 00:15:10.71000	0.00019447	0.00080715	0.00076867	4.1138	D	5	21/08/2020 10:25		0	0	0	0	0	0	0	0	0	0	0	0	0	0
1424	4	5	12	2d 19:13:57.24000	0d 00:17:22.24000	0.00022255	0.00092255	0.0007686	4.1038	D	5	21/08/2020 10:28		0	0	0	0	0	0	0	0	0	0	0	0	0	0
1425	4	5	12	2d 19:16:10.54000	0d 00:19:35.54000	0.00025102	0.00103922	0.00076875	4.0937	D	5	21/08/2020 10:30		0	0	0	0	0	0	0	0	0	0	0	0	0	0
1426	4	5	12	2d 19:18:27.55000	0d 00:21:52.55000	0.00028027	0.00115884	0.00076875	4.0836	D	5	21/08/2020 10:32		0	0	0	0	0	0	0	0	0	0	0	0	0	0
1427	4	5	12	2d 19:20:46.07000	0d 00:24:11.07000	0.00030985	0.00127949	0.00076883	4.0735	D	5	21/08/2020 10:34		0	0	0	0	0	0	0	0	0	0	0	0	0	0
1428	4	5	12	2d 19:23:05.99000	0d 00:26:30.99000	0.00033973	0.00140105	0.00076867	4.0635	D	5	21/08/2020 10:37		0	0	0	0	0	0	0	0	0	0	0	0	0	0
1429	4	5	12	2d 19:25:30.99000	0d 00:28:55.99000	0.00037069	0.00152671	0.0007686	4.0534	D	5	21/08/2020 10:39		0	0	0	0	0	0	0	0	0	0	0	0	0	0
1430	4	5	12	2d 19:27:56.05000	0d 00:31:21.05000	0.00040167	0.00165211	0.0007689	4.0433	D	5	21/08/2020 10:42		0	0	0	0	0	0	0	0	0	0	0	0	0	0
1431	4	5	12	2d 19:30:23.42000	0d 00:33:48.42000	0.00043313	0.00177919	0.0007686	4.0333	D	5	21/08/2020 10:44		0	0	0	0	0	0	0	0	0	0	0	0	0	0
1432	4	5	12	2d 19:32:51.27000	0d 00:36:16.27000	0.00046471	0.00190637	0.00076883	4.023	D	5	21/08/2020 10:46		0	0	0	0	0	0	0	0	0	0	0	0	0	0
1433	4	5	12	2d 19:35:25.51000	0d 00:38:50.51000	0.00049764	0.00203871	0.0007686	4.013	D	5	21/08/2020 10:49		0	0	0	0	0	0	0	0	0	0	0	0	0	0
1434	4	5	12	2d 19:38:00.26000	0d 00:41:25.26000	0.00053068	0.00217115	0.00076867	4.0027	D	5	21/08/2020 10:52		0	0	0	0	0	0	0	0	0	0	0	0	0	0
1435	4	5	12	2d 19:40:38.12000	0d 00:44:03.12000	0.00056439	0.00230592	0.0007686	3.9927	D	5	21/08/2020 10:54		0	0	0	0	0	0	0	0	0	0	0	0	0	0
1436	4	5	12	2d 19:43:13.50000	0d 00:46:38.50000	0.00059757	0.00243822	0.00076852	3.9826	D	5	21/08/2020 10:57		0	0	0	0	0	0	0	0	0	0	0	0	0	0
1437	4	5	12	2d 19:45:52.67000	0d 00:49:17.67000	0.00063156	0.00257342	0.00076875	3.9725	D	5	21/08/2020 11:00		0	0	0	0	0	0	0	0	0	0	0	0	0	0
1438	4	5	12	2d 19:48:32.96000	0d 00:51:57.96000	0.00066579	0.00270922	0.00076875	3.9625	D	5	21/08/2020 11:02		0	0	0	0	0	0	0	0	0	0	0	0	0	0
1439	4	5	12	2d 19:51:11.92000	0d 00:54:36.92000	0.00069973	0.00284355	0.0007689	3.9524	D	5	21/08/2020 11:05		0	0	0	0	0	0	0	0	0	0	0	0	0	0
1440	4	5	12	2d 19:53:54.76000	0d 00:57:19.76000	0.0007345	0.00298081	0.00076875	3.9422	D	5	21/08/2020 11:08		0	0	0	0	0	0	0	0	0	0	0	0	0	0
1441	4	5	12	2d 19:56:40.19000	0d 01:00:05.19000	0.00076983	0.00311989	0.00076875	3.9321	D	5	21/08/2020 11:10		0	0	0	0	0	0	0	0	0	0	0	0	0	0
1442	4	5	12	2d 19:59:25.74000	0d 01:02:50.74000	0.00080518	0.00325872	0.00076867	3.922	D	5	21/08/2020 11:13		0	0	0	0	0	0	0	0	0	0	0	0	0	0
1443	4	5	12	2d 20:02:14.67000	0d 01:05:39.67000	0.00084125	0.00340002	0.00076867	3.912	D	5	21/08/2020 11:16		0	0	0	0	0	0	0	0	0	0	0	0	0	0
1444	4	5	12	2d 20:05:05.03000	0d 01:08:30.03000	0.00087763	0.00354215	0.00076875	3.9019	D	5	21/08/2020 11:19		0	0	0	0	0	0	0	0	0	0	0	0	0	0
1445	4	5	12	2d 20:07:58.61000	0d 01:11:23.61000	0.00091469	0.00368659	0.0007686	3.8918	D	5	21/08/2020 11:22		0	0	0	0	0	0	0	0	0	0	0	0	0	0
1446	4	5	12	2d 20:10:55.71000	0d 01:14:20.71000	0.00095251	0.00383358	0.00076883	3.8817	D	5	21/08/2020 11:25		0	0	0	0	0	0	0	0	0	0	0	0	0	0
1447	4	5	12	2d 20:13:55.72000	0d 01:17:20.72000	0.00099095	0.0039826	0.00076867	3.8717	D	5	21/08/2020 11:28		0	0	0	0	0	0	0	0	0	0	0	0	0	0
1448	4	5	12	2d 20:17:02.04000	0d 01:20:27.04000	0.00103073	0.00413644	0.00076867	3.8614	D	5	21/08/2020 11:31		0	0	0	0	0	0	0	0	0	0	0	0	0	0
1449	4	5	12	2d 20:20:19.99000	0d 01:23:44.99000	0.001073	0.00429946	0.0007689	3.8514	D	5	21/08/2020 11:34		0	0	0	0	0	0	0	0	0	0	0	0	0	0
1450	4	5	12	2d 20:23:43.57000	0d 01:27:08.57000	0.00111647	0.00446667	0.00076898	3.8413	D	5	21/08/2020 11:37		0	0	0	0	0	0	0	0	0	0	0	0	0	0
1451	4	5	12	2d 20:27:19.54000	0d 01:30:44.54000	0.00116259	0.0046436	0.00076883	3.8312	D	5	21/08/2020 11:41		0	0	0	0	0	0	0	0	0	0	0	0	0	0
1452	4	5	12	2d 20:31:07.45000	0d 01:34:32.45000	0.00121126	0.00482981	0.00076867	3.8212	D	5	21/08/2020 11:45		0	0	0	0	0	0	0	0	0	0	0	0	0	0
1453	4	5	12	2d 20:35:10.43000	0d 01:38:35.43000	0.00126314	0.00502781	0.00076875	3.8109	D	5	21/08/2020 11:49		0	0	0	0	0	0	0	0	0	0	0	0	0	0
1454	4	5	12	2d 20:39:36.17000	0d 01:43:01.17000	0.00131988	0.00524378	0.00076844	3.8009	D	5	21/08/2020 11:53		0	0	0	0	0	0	0	0	0	0	0	0	0	0
1455	4	5	12	2d 20:44:20.71000	0d 01:47:45.71000	0.00138064	0.00547442	0.00076852	3.7908	D	5	21/08/2020 11:58		0	0	0	0	0	0	0	0	0	0	0	0	0	0
1456	4	5	12	2d 20:49:20.71000	0d 01:52:45.71000	0.0014447	0.00571695	0.00076875	3.7813	D	1	21/08/2020 12:03		0	0	0	0	0	0	0	0	0	0	0	0	0	0
1457	4	5	12	2d 20:54:20.71000	0d 01:57:45.71000	0.00150876	0.0059589	0.00076883	3.7725	D	1	21/08/2020 12:08		0	0	0	0	0	0	0	0	0	0	0	0	0	0
1458	4	5	12	2d 20:59:20.71000	0d 02:02:45.71000	0.00157282	0.00620032	0.00076875	3.7644	D	1	21/08/2020 12:13		0	0	0	0	0	0	0	0	0	0	0	0	0	0
1459	4	5	12	2d 21:04:20.71000	0d 02:07:45.71000	0.00163688	0.00644123	0.00076867	3.7571	D	1	21/08/2020 12:18		0	0	0	0	0	0	0	0	0	0	0	0	0	0
1460	4	5	12	2d 21:09:20.71000	0d 02:12:45.71000	0.00170094	0.00668169	0.00076875	3.7501	D	1	21/08/2020 12:23		0	0	0	0	0	0	0	0	0	0	0	0	0	0
1461	4	5	12	2d 21:14:20.71000	0d 02:17:45.71000	0.001765	0.00692172	0.0007689	3.7436	D	1	21/08/2020 12:28		0	0	0	0	0	0	0	0	0	0	0	0	0	0
1462	4	5	12	2d 21:19:20.71000	0d 02:22:45.71000	0.00182906	0.00716132	0.0007686	3.7369	D	1	21/08/2020 12:33		0	0	0	0	0	0	0	0	0	0	0	0	0	0
1463	4	5	12	2d 21:24:20.71000	0d 02:27:45.71000	0.00189312	0.00740051	0.0007689	3.7308	D	1	21/08/2020 12:38		0	0	0	0	0	0	0	0	0	0	0	0	0	0
1464	4	5	12	2d 21:29:20.71000	0d 02:32:45.71000	0.00195718	0.00763929	0.00076867	3.7243	D	1	21/08/2020 12:43		0	0	0	0	0	0	0	0	0	0	0	0	0	0
1465	4	5	12	2d 21:34:20.71000	0d 02:37:45.71000	0.00202124	0.00787767	0.00076883	3.718	D	1	21/08/2020 12:48		0	0	0	0	0	0	0	0	0	0	0	0	0	0
1466	4	5	12	2d 21:39:20.71000	0d 02:42:45.71000	0.0020853	0.00811564	0.00076867	3.7116	D	1	21/08/2020 12:53		0	0	0	0	0	0	0	0	0	0	0	0	0	0
1467	4	5	12	2d 21:44:20.71000	0d 02:47:45.71000	0.00214936	0.0083532	0.0007686	3.7047	D	1	21/08/2020 12:58		0	0	0	0	0	0	0	0	0	0	0	0	0	0
1468	4	5	12	2d 21:49:20.71000	0d 02:52:45.71000	0.00221342	0.00859031	0.00076875	3.6979	D	1	21/08/2020 13:03		0	0	0	0	0	0	0	0	0	0	0	0	0	0
1469	4	5	12	2d 21:54:20.71000	0d 02:57:45.71000	0.00227748	0.00882698	0.0007686	3.6905	D	1	21/08/2020 13:08		0	0	0	0	0	0	0	0	0	0	0	0	0	0
1470	4	5	12	2d 21:59:20.71000	0d 03:02:45.71000	0.00234154	0.00906317	0.0007689	3.6831	D	1	21/08/2020 13:13		0	0	0	0	0	0	0	0	0	0	0	0	0	0
1471	4	5	12	2d 22:04:20.71000	0d 03:07:45.71000	0.0024056	0.00929886	0.00076852	3.675	D	1	21/08/2020 13:18		0	0	0	0	0	0	0	0	0	0	0	0	0	0
1472	4	5	12	2d 22:09:20.71000	0d 03:12:45.71000	0.00246966	0.00953402	0.00076867	3.6666	D	1	21/08/2020 13:23		0	0	0	0	0	0	0	0	0	0	0	0	0	0
1473	4	5	12	2d 22:14:20.71000	0d 03:17:45.71000	0.00253372	0.0097686	0.00076875	3.6571	D	1	21/08/2020 13:28		0	0	0	0	0	0	0	0	0	0	0	0	0	0
1474	4	5	12	2d 22:19:16.59000	0d 03:22:41.59000	0.0025969	0.00999936	0.00076867	3.6471	D	5	21/08/2020 13:33		0	0	0	0	0	0	0	0	0	0	0	0	0	0
1475	4	5	12	2d 22:23:45.48000	0d 03:27:10.48000	0.00265432	0.0102085	0.0007686	3.637	D	5	21/08/2020 13:37		0	0	0	0	0	0	0	0	0	0	0	0	0	0
1476	4	5	12	2d 22:27:40.17000	0d 03:31:05.17000	0.00270443	0.0103905	0.00076852	3.6269	D	5	21/08/2020 13:41		0	0	0	0	0	0	0	0	0	0	0	0	0	0
1477	4	5	12	2d 22:31:10.02000	0d 03:34:35.02000	0.00274924	0.0105528	0.00076852	3.6168	D	5	21/08/2020 13:45		0	0	0	0	0	0	0	0	0	0	0	0	0	0
1478	4	5	12	2d 22:34:03.86000	0d 03:37:28.86000	0.00278636	0.0106869	0.00076883	3.6068	D	5	21/08/2020 13:48		0	0	0	0	0	0	0	0	0	0	0	0	0	0
1479	4	5	12	2d 22:36:22.53000	0d 03:39:47.53000	0.00281597	0.0107936	0.00076883	3.5967	D	5	21/08/2020 13:50		0	0	0	0	0	0	0	0	0	0	0	0	0	0
1480	4	5	12	2d 22:38:14.03000	0d 03:41:39.03000	0.00283978	0.0108791	0.0007686	3.5866	D	5	21/08/2020 13:52		0	0	0	0	0	0	0	0	0	0	0	0	0	0
1481	4	5	12	2d 22:39:36.90000	0d 03:43:01.90000	0.00285748	0.0109425	0.00076867	3.5766	D	5	21/08/2020 13:53		0	0	0	0	0	0	0	0	0	0	0	0	0	0
1482	4	5	12	2d 22:40:42.52000	0d 03:44:07.52000	0.00287149	0.0109925	0.0007689	3.5665	D	5	21/08/2020 13:54		0	0	0	0	0	0	0	0	0	0	0	0	0	0
1483	4	5	12	2d 22:41:34.94000	0d 03:44:59.94000	0.00288268	0.0110324	0.00076883	3.5564	D	5	21/08/2020 13:55		0	0	0	0	0	0	0	0	0	0	0	0	0	0
1484	4	5	12	2d 22:42:19.13000	0d 03:45:44.13000	0.00289212	0.0110659	0.0007686	3.5462	D	5	21/08/2020 13:56		0	0	0	0	0	0	0	0	0	0	0	0	0	0
1485	4	5	12	2d 22:42:56.11000	0d 03:46:21.11000	0.00290002	0.0110939	0.00076852	3.536	D	5	21/08/2020 13:57		0	0	0	0	0	0	0	0	0	0	0	0	0	0
1486	4	5	12	2d 22:43:27.42000	0d 03:46:52.42000	0.0029067	0.0111175	0.00076867	3.5259	D	5	21/08/2020 13:57		0	0	0	0	0	0	0	0	0	0	0	0	0	0
1487	4	5	12	2d 22:43:53.23000	0d 03:47:18.23000	0.00291221	0.0111369	0.0007686	3.5157	D	5	21/08/2020 13:58		0	0	0	0	0	0	0	0	0	0	0	0	0	0
1488	4	5	12	2d 22:44:16.11000	0d 03:47:41.11000	0.0029171	0.011154	0.0007689	3.5056	D	5	21/08/2020 13:58		0	0	0	0	0	0	0	0	0	0	0	0	0	0
1489	4	5	12	2d 22:44:35.74000	0d 03:48:00.74000	0.00292129	0.0111687	0.0007689	3.4954	D	5	21/08/2020 13:58		0	0	0	0	0	0	0	0	0	0	0	0	0	0
1490	4	5	12	2d 22:44:55.12000	0d 03:48:20.12000	0.00292543	0.0111832	0.0007689	3.4852	D	5	21/08/2020 13:59		0	0	0	0	0	0	0	0	0	0	0	0	0	0
1491	4	5	12	2d 22:45:12.10000	0d 03:48:37.10000	0.00292906	0.0111958	0.00076852	3.4751	D	5	21/08/2020 13:59		0	0	0	0	0	0	0	0	0	0	0	0	0	0
1492	4	5	12	2d 22:45:28.00000	0d 03:48:53.00000	0.00293245	0.0112076	0.00076875	3.465	D	5	21/08/2020 13:59		0	0	0	0	0	0	0	0	0	0	0	0	0	0
1493	4	5	12	2d 22:45:43.82000	0d 03:49:08.82000	0.00293583	0.0112193	0.00076867	3.4549	D	5	21/08/2020 13:59		0	0	0	0	0	0	0	0	0	0	0	0	0	0
1494	4	5	12	2d 22:45:58.75000	0d 03:49:23.75000	0.00293902	0.0112303	0.00076867	3.4447	D	5	21/08/2020 14:00		0	0	0	0	0	0	0	0	0	0	0	0	0	0
1495	4	5	12	2d 22:46:13.75000	0d 03:49:38.75000	0.00294222	0.0112413	0.00076867	3.4347	D	5	21/08/2020 14:00		0	0	0	0	0	0	0	0	0	0	0	0	0	0
1496	4	5	12	2d 22:46:29.24000	0d 03:49:54.24000	0.00294553	0.0112526	0.00076883	3.4244	D	5	21/08/2020 14:00		0	0	0	0	0	0	0	0	0	0	0	0	0	0
1497	4	5	12	2d 22:46:44.55000	0d 03:50:09.55000	0.0029488	0.0112638	0.0007686	3.4144	D	5	21/08/2020 14:00		0	0	0	0	0	0	0	0	0	0	0	0	0	0
1498	4	5	12	2d 22:47:01.60000	0d 03:50:26.60000	0.00295244	0.0112762	0.00076883	3.404	D	5	21/08/2020 14:01		0	0	0	0	0	0	0	0	0	0	0	0	0	0
1499	4	5	12	2d 22:47:23.24000	0d 03:50:48.24000	0.00295706	0.0112919	0.00076875	3.3939	D	5	21/08/2020 14:01		0	0	0	0	0	0	0	0	0	0	0	0	0	0
1500	4	5	12	2d 22:47:55.02000	0d 03:51:20.02000	0.00296384	0.0113149	0.00076867	3.3837	D	5	21/08/2020 14:02		0	0	0	0	0	0	0	0	0	0	0	0	0	0
1501	4	5	12	2d 22:48:46.82000	0d 03:52:11.82000	0.00297491	0.0113523	0.00076875	3.3736	D	5	21/08/2020 14:02		0	0	0	0	0	0	0	0	0	0	0	0	0	0
1502	4	5	12	2d 22:49:59.08000	0d 03:53:24.08000	0.00299033	0.0114042	0.0007686	3.3635	D	5	21/08/2020 14:04		0	0	0	0	0	0	0	0	0	0	0	0	0	0
1503	4	5	12	2d 22:50:53.53000	0d 03:54:18.53000	0.00300196	0.0114433	0.00076883	3.3535	D	5	21/08/2020 14:05		0	0	0	0	0	0	0	0	0	0	0	0	0	0
1504	4	5	12	2d 22:51:43.19000	0d 03:55:08.19000	0.00301257	0.0114788	0.00076875	3.3434	D	5	21/08/2020 14:05		0	0	0	0	0	0	0	0	0	0	0	0	0	0
1505	4	5	12	2d 22:52:25.17000	0d 03:55:50.17000	0.00302153	0.0115087	0.00076867	3.3333	D	5	21/08/2020 14:06		0	0	0	0	0	0	0	0	0	0	0	0	0	0
1506	4	5	12	2d 22:52:57.28000	0d 03:56:22.28000	0.00302839	0.0115316	0.00076867	3.3233	D	5	21/08/2020 14:07		0	0	0	0	0	0	0	0	0	0	0	0	0	0
1507	4	5	12	2d 22:53:23.42000	0d 03:56:48.42000	0.00303397	0.0115501	0.00076852	3.3132	D	5	21/08/2020 14:07		0	0	0	0	0	0	0	0	0	0	0	0	0	0
1508	4	5	12	2d 22:53:47.20000	0d 03:57:12.20000	0.00303905	0.0115669	0.0007689	3.303	D	5	21/08/2020 14:07		0	0	0	0	0	0	0	0	0	0	0	0	0	0
1509	4	5	12	2d 22:54:08.05000	0d 03:57:33.05000	0.0030435	0.0115816	0.0007689	3.2929	D	5	21/08/2020 14:08		0	0	0	0	0	0	0	0	0	0	0	0	0	0
1510	4	5	12	2d 22:54:26.80000	0d 03:57:51.80000	0.0030475	0.0115947	0.00076875	3.2828	D	5	21/08/2020 14:08		0	0	0	0	0	0	0	0	0	0	0	0	0	0
1511	4	5	12	2d 22:54:44.05000	0d 03:58:09.05000	0.00305119	0.0116068	0.00076875	3.2728	D	5	21/08/2020 14:08		0	0	0	0	0	0	0	0	0	0	0	0	0	0
1512	4	5	12	2d 22:54:59.98000	0d 03:58:24.98000	0.00305459	0.0116179	0.00076867	3.2625	D	5	21/08/2020 14:09		0	0	0	0	0	0	0	0	0	0	0	0	0	0
1513	4	5	12	2d 22:55:15.34000	0d 03:58:40.34000	0.00305787	0.0116286	0.0007686	3.2525	D	5	21/08/2020 14:09		0	0	0	0	0	0	0	0	0	0	0	0	0	0
1514	4	5	12	2d 22:55:29.33000	0d 03:58:54.33000	0.00306085	0.0116383	0.00076883	3.2422	D	5	21/08/2020 14:09		0	0	0	0	0	0	0	0	0	0	0	0	0	0
1515	4	5	12	2d 22:55:41.95000	0d 03:59:06.95000	0.00306355	0.011647	0.00076852	3.232	D	5	21/08/2020 14:09		0	0	0	0	0	0	0	0	0	0	0	0	0	0
1516	4	5	12	2d 22:55:53.33000	0d 03:59:18.33000	0.00306598	0.0116549	0.0007689	3.2219	D	5	21/08/2020 14:10		0	0	0	0	0	0	0	0	0	0	0	0	0	0
1517	4	5	12	2d 22:56:04.26000	0d 03:59:29.26000	0.00306831	0.0116624	0.0007686	3.2117	D	5	21/08/2020 14:10		0	0	0	0	0	0	0	0	0	0	0	0	0	0
1518	4	5	12	2d 22:56:14.87000	0d 03:59:39.87000	0.00307058	0.0116696	0.00076852	3.2015	D	5	21/08/2020 14:10		0	0	0	0	0	0	0	0	0	0	0	0	0	0
1519	4	5	12	2d 22:56:24.46000	0d 03:59:49.46000	0.00307263	0.0116762	0.00076875	3.1911	D	5	21/08/2020 14:10		0	0	0	0	0	0	0	0	0	0	0	0	0	0
1520	4	5	12	2d 22:56:34.23000	0d 03:59:59.23000	0.00307471	0.0116828	0.0007686	3.1807	D	5	21/08/2020 14:10		0	0	0	0	0	0	0	0	0	0	0	0	0	0
1521	4	5	12	2d 22:56:43.43000	0d 04:00:08.43000	0.00307668	0.0116891	0.00076867	3.1707	D	5	21/08/2020 14:10		0	0	0	0	0	0	0	0	0	0	0	0	0	0
1522	4	5	12	2d 22:56:51.98000	0d 04:00:16.98000	0.0030785	0.0116948	0.0007689	3.1604	D	5	21/08/2020 14:11		0	0	0	0	0	0	0	0	0	0	0	0	0	0
1523	4	5	12	2d 22:57:00.55000	0d 04:00:25.55000	0.00308033	0.0117006	0.00076867	3.1504	D	5	21/08/2020 14:11		0	0	0	0	0	0	0	0	0	0	0	0	0	0
1524	4	5	12	2d 22:57:08.65000	0d 04:00:33.65000	0.00308206	0.0117061	0.00076867	3.1403	D	5	21/08/2020 14:11		0	0	0	0	0	0	0	0	0	0	0	0	0	0
1525	4	5	12	2d 22:57:17.07000	0d 04:00:42.07000	0.00308386	0.0117117	0.0007686	3.1302	D	5	21/08/2020 14:11		0	0	0	0	0	0	0	0	0	0	0	0	0	0
1526	4	5	12	2d 22:57:24.56000	0d 04:00:49.56000	0.00308546	0.0117167	0.00076867	3.12	D	5	21/08/2020 14:11		0	0	0	0	0	0	0	0	0	0	0	0	0	0
1527	4	5	12	2d 22:57:31.28000	0d 04:00:56.28000	0.00308689	0.0117212	0.0007689	3.1098	D	5	21/08/2020 14:11		0	0	0	0	0	0	0	0	0	0	0	0	0	0
1528	4	5	12	2d 22:57:38.26000	0d 04:01:03.26000	0.00308839	0.0117258	0.00076852	3.0997	D	5	21/08/2020 14:11		0	0	0	0	0	0	0	0	0	0	0	0	0	0
1529	4	5	12	2d 22:57:45.05000	0d 04:01:10.05000	0.00308983	0.0117303	0.00076875	3.0895	D	5	21/08/2020 14:11		0	0	0	0	0	0	0	0	0	0	0	0	0	0
1530	4	5	12	2d 22:57:51.71000	0d 04:01:16.71000	0.00309126	0.0117347	0.00076875	3.0793	D	5	21/08/2020 14:12		0	0	0	0	0	0	0	0	0	0	0	0	0	0
1531	4	5	12	2d 22:57:58.30000	0d 04:01:23.30000	0.00309266	0.011739	0.0007689	3.0689	D	5	21/08/2020 14:12		0	0	0	0	0	0	0	0	0	0	0	0	0	0
1532	4	5	12	2d 22:58:04.53000	0d 04:01:29.53000	0.00309399	0.0117431	0.0007686	3.0588	D	5	21/08/2020 14:12		0	0	0	0	0	0	0	0	0	0	0	0	0	0
1533	4	5	12	2d 22:58:11.28000	0d 04:01:36.28000	0.00309544	0.0117475	0.00076852	3.0486	D	5	21/08/2020 14:12		0	0	0	0	0	0	0	0	0	0	0	0	0	0
1534	4	5	12	2d 22:58:16.99000	0d 04:01:41.99000	0.00309666	0.0117512	0.00076852	3.0379	D	5	21/08/2020 14:12		0	0	0	0	0	0	0	0	0	0	0	0	0	0
1535	4	5	12	2d 22:58:22.92000	0d 04:01:47.92000	0.00309792	0.011755	0.00076883	3.0275	D	5	21/08/2020 14:12		0	0	0	0	0	0	0	0	0	0	0	0	0	0
1536	4	5	12	2d 22:58:28.85000	0d 04:01:53.85000	0.00309919	0.0117589	0.00076867	3.0172	D	5	21/08/2020 14:12		0	0	0	0	0	0	0	0	0	0	0	0	0	0
1537	4	5	12	2d 22:58:34.48000	0d 04:01:59.48000	0.00310039	0.0117625	0.0007686	3.0066	D	5	21/08/2020 14:12		0	0	0	0	0	0	0	0	0	0	0	0	0	0
1538	4	5	12	2d 22:58:40.31000	0d 04:02:05.31000	0.00310163	0.0117662	0.0007686	2.9961	D	5	21/08/2020 14:12		0	0	0	0	0	0	0	0	0	0	0	0	0	0
1539	4	5	12	2d 22:58:45.85000	0d 04:02:10.85000	0.00310282	0.0117697	0.00076883	2.9856	D	5	21/08/2020 14:12		0	0	0	0	0	0	0	0	0	0	0	0	0	0
1540	4	5	12	2d 22:58:51.22000	0d 04:02:16.22000	0.00310396	0.0117732	0.0007689	2.9755	D	5	21/08/2020 14:12		0	0	0	0	0	0	0	0	0	0	0	0	0	0
1541	4	5	12	2d 22:58:56.33000	0d 04:02:21.33000	0.00310506	0.0117764	0.00076883	2.9654	D	5	21/08/2020 14:13		0	0	0	0	0	0	0	0	0	0	0	0	0	0
1542	4	5	12	2d 22:59:01.45000	0d 04:02:26.45000	0.00310615	0.0117796	0.00076867	2.9552	D	5	21/08/2020 14:13		0	0	0	0	0	0	0	0	0	0	0	0	0	0
1543	4	5	12	2d 22:59:06.51000	0d 04:02:31.51000	0.00310723	0.0117828	0.00076875	2.945	D	5	21/08/2020 14:13		0	0	0	0	0	0	0	0	0	0	0	0	0	0
1544	4	5	12	2d 22:59:11.48000	0d 04:02:36.48000	0.00310829	0.0117859	0.00076852	2.9348	D	5	21/08/2020 14:13		0	0	0	0	0	0	0	0	0	0	0	0	0	0
1545	4	5	12	2d 22:59:16.34000	0d 04:02:41.34000	0.00310933	0.011789	0.00076867	2.9245	D	5	21/08/2020 14:13		0	0	0	0	0	0	0	0	0	0	0	0	0	0
1546	4	5	12	2d 22:59:21.18000	0d 04:02:46.18000	0.00311036	0.011792	0.00076875	2.9143	D	5	21/08/2020 14:13		0	0	0	0	0	0	0	0	0	0	0	0	0	0
1547	4	5	12	2d 22:59:25.90000	0d 04:02:50.90000	0.00311137	0.0117949	0.00076844	2.9041	D	5	21/08/2020 14:13		0	0	0	0	0	0	0	0	0	0	0	0	0	0
1548	4	5	12	2d 22:59:30.52000	0d 04:02:55.52000	0.00311236	0.0117978	0.00076867	2.8936	D	5	21/08/2020 14:13		0	0	0	0	0	0	0	0	0	0	0	0	0	0
1549	4	5	12	2d 22:59:35.19000	0d 04:03:00.19000	0.00311335	0.0118007	0.00076867	2.8835	D	5	21/08/2020 14:13		0	0	0	0	0	0	0	0	0	0	0	0	0	0
1550	4	5	12	2d 22:59:39.71000	0d 04:03:04.71000	0.00311432	0.0118035	0.0007686	2.8733	D	5	21/08/2020 14:13		0	0	0	0	0	0	0	0	0	0	0	0	0	0
1551	4	5	12	2d 22:59:44.19000	0d 04:03:09.19000	0.00311528	0.0118062	0.00076875	2.8631	D	5	21/08/2020 14:13		0	0	0	0	0	0	0	0	0	0	0	0	0	0
1552	4	5	12	2d 22:59:48.49000	0d 04:03:13.49000	0.00311619	0.0118088	0.00076867	2.853	D	5	21/08/2020 14:13		0	0	0	0	0	0	0	0	0	0	0	0	0	0
1553	4	5	12	2d 22:59:52.73000	0d 04:03:17.73000	0.0031171	0.0118114	0.00076883	2.8426	D	5	21/08/2020 14:14		0	0	0	0	0	0	0	0	0	0	0	0	0	0
1554	4	5	12	2d 22:59:57.64000	0d 04:03:22.64000	0.00311815	0.0118144	0.00076875	2.8324	D	5	21/08/2020 14:14		0	0	0	0	0	0	0	0	0	0	0	0	0	0
1555	4	5	12	2d 23:00:01.45000	0d 04:03:26.45000	0.00311896	0.0118167	0.0007686	2.8223	D	5	21/08/2020 14:14		0	0	0	0	0	0	0	0	0	0	0	0	0	0
1556	4	5	12	2d 23:00:05.45000	0d 04:03:30.45000	0.00311982	0.0118191	0.00076875	2.8121	D	5	21/08/2020 14:14		0	0	0	0	0	0	0	0	0	0	0	0	0	0
1557	4	5	12	2d 23:00:09.78000	0d 04:03:34.78000	0.00312074	0.0118217	0.00076875	2.8019	D	5	21/08/2020 14:14		0	0	0	0	0	0	0	0	0	0	0	0	0	0
1558	4	5	12	2d 23:00:13.84000	0d 04:03:38.84000	0.00312161	0.0118241	0.00076883	2.7915	D	5	21/08/2020 14:14		0	0	0	0	0	0	0	0	0	0	0	0	0	0
1559	4	5	12	2d 23:00:18.03000	0d 04:03:43.03000	0.0031225	0.0118266	0.0007689	2.7813	D	5	21/08/2020 14:14		0	0	0	0	0	0	0	0	0	0	0	0	0	0
1560	4	5	12	2d 23:00:21.74000	0d 04:03:46.74000	0.00312329	0.0118288	0.00076875	2.771	D	5	21/08/2020 14:14		0	0	0	0	0	0	0	0	0	0	0	0	0	0
1561	4	5	12	2d 23:00:25.55000	0d 04:03:50.55000	0.00312411	0.011831	0.00076867	2.761	D	5	21/08/2020 14:14		0	0	0	0	0	0	0	0	0	0	0	0	0	0
1562	4	5	12	2d 23:00:29.37000	0d 04:03:54.37000	0.00312492	0.0118333	0.0007686	2.7506	D	5	21/08/2020 14:14		0	0	0	0	0	0	0	0	0	0	0	0	0	0
1563	4	5	12	2d 23:00:33.20000	0d 04:03:58.20000	0.00312574	0.0118355	0.00076852	2.7405	D	5	21/08/2020 14:14		0	0	0	0	0	0	0	0	0	0	0	0	0	0
1564	4	5	12	2d 23:00:36.91000	0d 04:04:01.91000	0.00312653	0.0118377	0.0007686	2.7303	D	5	21/08/2020 14:14		0	0	0	0	0	0	0	0	0	0	0	0	0	0
1565	4	5	12	2d 23:00:40.68000	0d 04:04:05.68000	0.00312734	0.0118399	0.00076875	2.7202	D	5	21/08/2020 14:14		0	0	0	0	0	0	0	0	0	0	0	0	0	0
1566	4	5	12	2d 23:00:44.41000	0d 04:04:09.41000	0.00312813	0.0118421	0.00076867	2.7098	D	5	21/08/2020 14:14		0	0	0	0	0	0	0	0	0	0	0	0	0	0
1567	4	5	12	2d 23:00:48.12000	0d 04:04:13.12000	0.00312893	0.0118442	0.0007686	2.6998	D	5	21/08/2020 14:14		0	0	0	0	0	0	0	0	0	0	0	0	0	0
1568	4	5	12	2d 23:00:52.24000	0d 04:04:17.24000	0.00312981	0.0118466	0.00076883	2.6896	D	5	21/08/2020 14:15		0	0	0	0	0	0	0	0	0	0	0	0	0	0
1569	4	5	12	2d 23:00:55.89000	0d 04:04:20.89000	0.00313059	0.0118487	0.00076875	2.6795	D	5	21/08/2020 14:15		0	0	0	0	0	0	0	0	0	0	0	0	0	0
1570	4	5	12	2d 23:00:59.42000	0d 04:04:24.42000	0.00313134	0.0118507	0.00076867	2.6693	D	5	21/08/2020 14:15		0	0	0	0	0	0	0	0	0	0	0	0	0	0
1571	4	5	12	2d 23:01:03.03000	0d 04:04:28.03000	0.00313211	0.0118527	0.00076883	2.659	D	5	21/08/2020 14:15		0	0	0	0	0	0	0	0	0	0	0	0	0	0
1572	4	5	12	2d 23:01:06.54000	0d 04:04:31.54000	0.00313286	0.0118547	0.00076867	2.6487	D	5	21/08/2020 14:15		0	0	0	0	0	0	0	0	0	0	0	0	0	0
1573	4	5	12	2d 23:01:10.09000	0d 04:04:35.09000	0.00313362	0.0118567	0.00076867	2.6384	D	5	21/08/2020 14:15		0	0	0	0	0	0	0	0	0	0	0	0	0	0
1574	4	5	12	2d 23:01:13.49000	0d 04:04:38.49000	0.00313434	0.0118586	0.00076852	2.6282	D	5	21/08/2020 14:15		0	0	0	0	0	0	0	0	0	0	0	0	0	0
1575	4	5	12	2d 23:01:16.97000	0d 04:04:41.97000	0.00313509	0.0118606	0.00076867	2.618	D	5	21/08/2020 14:15		0	0	0	0	0	0	0	0	0	0	0	0	0	0
1576	4	5	12	2d 23:01:20.42000	0d 04:04:45.42000	0.00313582	0.0118625	0.0007689	2.6076	D	5	21/08/2020 14:15		0	0	0	0	0	0	0	0	0	0	0	0	0	0
1577	4	5	12	2d 23:01:23.81000	0d 04:04:48.81000	0.00313655	0.0118644	0.0007689	2.5974	D	5	21/08/2020 14:15		0	0	0	0	0	0	0	0	0	0	0	0	0	0
1578	4	5	12	2d 23:01:27.18000	0d 04:04:52.18000	0.00313727	0.0118663	0.0007686	2.587	D	5	21/08/2020 14:15		0	0	0	0	0	0	0	0	0	0	0	0	0	0
1579	4	5	12	2d 23:01:30.67000	0d 04:04:55.67000	0.00313801	0.0118682	0.0007686	2.5763	D	5	21/08/2020 14:15		0	0	0	0	0	0	0	0	0	0	0	0	0	0
1580	4	5	12	2d 23:01:34.04000	0d 04:04:59.04000	0.00313873	0.01187	0.00076883	2.5658	D	5	21/08/2020 14:15		0	0	0	0	0	0	0	0	0	0	0	0	0	0
1581	4	5	12	2d 23:01:37.47000	0d 04:05:02.47000	0.00313946	0.0118719	0.0007689	2.5554	D	5	21/08/2020 14:15		0	0	0	0	0	0	0	0	0	0	0	0	0	0
1582	4	5	12	2d 23:01:40.78000	0d 04:05:05.78000	0.00314017	0.0118737	0.00076875	2.5451	D	5	21/08/2020 14:15		0	0	0	0	0	0	0	0	0	0	0	0	0	0
1583	4	5	12	2d 23:01:44.09000	0d 04:05:09.09000	0.00314088	0.0118755	0.0007686	2.535	D	5	21/08/2020 14:15		0	0	0	0	0	0	0	0	0	0	0	0	0	0
1584	4	5	12	2d 23:01:47.23000	0d 04:05:12.23000	0.00314155	0.0118772	0.0007686	2.5248	D	5	21/08/2020 14:15		0	0	0	0	0	0	0	0	0	0	0	0	0	0
1585	4	5	12	2d 23:01:50.51000	0d 04:05:15.51000	0.00314225	0.011879	0.00076875	2.5145	D	5	21/08/2020 14:15		0	0	0	0	0	0	0	0	0	0	0	0	0	0
1586	4	5	12	2d 23:01:53.64000	0d 04:05:18.64000	0.00314292	0.0118807	0.00076867	2.5045	D	5	21/08/2020 14:16		0	0	0	0	0	0	0	0	0	0	0	0	0	0
1587	4	5	12	2d 23:01:55.06000	0d 04:05:20.06000	0.00314322	0.0118814	0.00076844	2.5	D	133	21/08/2020 14:16		0	0	0	0	0	0	0	0	0	0	0	0	0	0
1588	4	5	13	2d 23:01:55.07000	0d 00:00:00.01000	0	0	0	2.6091	R	0	21/08/2020 14:16		0	0	0	0	0	0	0	0	0	0	0	0	0	0
1589	4	5	13	2d 23:01:57.07000	0d 00:00:02.01000	0	0	0	2.8194	R	1	21/08/2020 14:16		0	0	0	0	0	0	0	0	0	0	0	0	0	0
1590	4	5	13	2d 23:01:59.07000	0d 00:00:04.01000	0	0	0	2.9331	R	1	21/08/2020 14:16		0	0	0	0	0	0	0	0	0	0	0	0	0	0
1591	4	5	13	2d 23:02:01.07000	0d 00:00:06.01000	0	0	0	3.0205	R	1	21/08/2020 14:16		0	0	0	0	0	0	0	0	0	0	0	0	0	0
1592	4	5	13	2d 23:02:03.07000	0d 00:00:08.01000	0	0	0	3.093	R	1	21/08/2020 14:16		0	0	0	0	0	0	0	0	0	0	0	0	0	0
1593	4	5	13	2d 23:02:05.06000	0d 00:00:10.00000	0	0	0	3.1534	R	129	21/08/2020 14:16		0	0	0	0	0	0	0	0	0	0	0	0	0	0
1594	5	6	9	2d 23:02:05.10000	0d 00:00:00.04000	0.00000001	0.00000003	0.00076974	3.2947	C	0	21/08/2020 14:16		0	0	0	0	0	0	0	0	0	0	0	0	0	0
1595	5	6	9	2d 23:02:05.26000	0d 00:00:00.20000	0.00000004	0.00000014	0.00076852	3.3204	C	5	21/08/2020 14:16		0	0	0	0	0	0	0	0	0	0	0	0	0	0
1596	5	6	9	2d 23:02:05.42000	0d 00:00:00.36000	0.00000008	0.00000025	0.0007686	3.3399	C	5	21/08/2020 14:16		0	0	0	0	0	0	0	0	0	0	0	0	0	0
1597	5	6	9	2d 23:02:05.60000	0d 00:00:00.54000	0.00000011	0.00000038	0.00076883	3.3582	C	5	21/08/2020 14:16		0	0	0	0	0	0	0	0	0	0	0	0	0	0
1598	5	6	9	2d 23:02:05.79000	0d 00:00:00.73000	0.00000016	0.00000052	0.00076867	3.3756	C	5	21/08/2020 14:16		0	0	0	0	0	0	0	0	0	0	0	0	0	0
1599	5	6	9	2d 23:02:05.99000	0d 00:00:00.93000	0.0000002	0.00000066	0.00076883	3.3922	C	5	21/08/2020 14:16		0	0	0	0	0	0	0	0	0	0	0	0	0	0
1600	5	6	9	2d 23:02:06.20000	0d 00:00:01.14000	0.00000024	0.00000082	0.00076875	3.4084	C	5	21/08/2020 14:16		0	0	0	0	0	0	0	0	0	0	0	0	0	0
1601	5	6	9	2d 23:02:06.42000	0d 00:00:01.36000	0.00000029	0.00000098	0.00076883	3.4244	C	5	21/08/2020 14:16		0	0	0	0	0	0	0	0	0	0	0	0	0	0
1602	5	6	9	2d 23:02:06.65000	0d 00:00:01.59000	0.00000034	0.00000115	0.0007686	3.4401	C	5	21/08/2020 14:16		0	0	0	0	0	0	0	0	0	0	0	0	0	0
1603	5	6	9	2d 23:02:06.89000	0d 00:00:01.83000	0.00000039	0.00000132	0.00076867	3.4559	C	5	21/08/2020 14:16		0	0	0	0	0	0	0	0	0	0	0	0	0	0
1604	5	6	9	2d 23:02:07.14000	0d 00:00:02.08000	0.00000044	0.00000151	0.00076875	3.4716	C	5	21/08/2020 14:16		0	0	0	0	0	0	0	0	0	0	0	0	0	0
1605	5	6	9	2d 23:02:07.39000	0d 00:00:02.33000	0.0000005	0.00000169	0.0007686	3.4859	C	5	21/08/2020 14:16		0	0	0	0	0	0	0	0	0	0	0	0	0	0
1606	5	6	9	2d 23:02:07.65000	0d 00:00:02.59000	0.00000055	0.00000189	0.00076875	3.5006	C	5	21/08/2020 14:16		0	0	0	0	0	0	0	0	0	0	0	0	0	0
1607	5	6	9	2d 23:02:07.92000	0d 00:00:02.86000	0.00000061	0.00000209	0.00076867	3.5149	C	5	21/08/2020 14:16		0	0	0	0	0	0	0	0	0	0	0	0	0	0
1608	5	6	9	2d 23:02:08.20000	0d 00:00:03.14000	0.00000067	0.0000023	0.0007689	3.5291	C	5	21/08/2020 14:16		0	0	0	0	0	0	0	0	0	0	0	0	0	0
1609	5	6	9	2d 23:02:08.49000	0d 00:00:03.43000	0.00000073	0.00000252	0.0007686	3.543	C	5	21/08/2020 14:16		0	0	0	0	0	0	0	0	0	0	0	0	0	0
1610	5	6	9	2d 23:02:08.79000	0d 00:00:03.73000	0.0000008	0.00000275	0.00076875	3.5567	C	5	21/08/2020 14:16		0	0	0	0	0	0	0	0	0	0	0	0	0	0
1611	5	6	9	2d 23:02:09.11000	0d 00:00:04.05000	0.00000086	0.00000299	0.0007686	3.5703	C	5	21/08/2020 14:16		0	0	0	0	0	0	0	0	0	0	0	0	0	0
1612	5	6	9	2d 23:02:09.45000	0d 00:00:04.39000	0.00000094	0.00000325	0.0007686	3.5839	C	5	21/08/2020 14:16		0	0	0	0	0	0	0	0	0	0	0	0	0	0
1613	5	6	9	2d 23:02:09.81000	0d 00:00:04.75000	0.00000101	0.00000353	0.00076883	3.5973	C	5	21/08/2020 14:16		0	0	0	0	0	0	0	0	0	0	0	0	0	0
1614	5	6	9	2d 23:02:10.19000	0d 00:00:05.13000	0.00000109	0.00000382	0.00076867	3.6097	C	5	21/08/2020 14:16		0	0	0	0	0	0	0	0	0	0	0	0	0	0
1615	5	6	9	2d 23:02:10.58000	0d 00:00:05.52000	0.00000118	0.00000412	0.00076875	3.6222	C	5	21/08/2020 14:16		0	0	0	0	0	0	0	0	0	0	0	0	0	0
1616	5	6	9	2d 23:02:11.02000	0d 00:00:05.96000	0.00000127	0.00000446	0.0007686	3.6345	C	5	21/08/2020 14:16		0	0	0	0	0	0	0	0	0	0	0	0	0	0
1617	5	6	9	2d 23:02:11.50000	0d 00:00:06.44000	0.00000137	0.00000483	0.00076852	3.6466	C	5	21/08/2020 14:16		0	0	0	0	0	0	0	0	0	0	0	0	0	0
1618	5	6	9	2d 23:02:12.05000	0d 00:00:06.99000	0.00000149	0.00000526	0.0007686	3.658	C	5	21/08/2020 14:16		0	0	0	0	0	0	0	0	0	0	0	0	0	0
1619	5	6	9	2d 23:02:12.67000	0d 00:00:07.61000	0.00000162	0.00000575	0.0007686	3.6692	C	5	21/08/2020 14:16		0	0	0	0	0	0	0	0	0	0	0	0	0	0
1620	5	6	9	2d 23:02:13.43000	0d 00:00:08.37000	0.00000179	0.00000634	0.0007686	3.6803	C	5	21/08/2020 14:16		0	0	0	0	0	0	0	0	0	0	0	0	0	0
1621	5	6	9	2d 23:02:14.42000	0d 00:00:09.36000	0.000002	0.00000712	0.00076883	3.6909	C	5	21/08/2020 14:16		0	0	0	0	0	0	0	0	0	0	0	0	0	0
1622	5	6	9	2d 23:02:15.70000	0d 00:00:10.64000	0.00000227	0.00000813	0.00076844	3.7014	C	5	21/08/2020 14:16		0	0	0	0	0	0	0	0	0	0	0	0	0	0
1623	5	6	9	2d 23:02:17.72000	0d 00:00:12.66000	0.0000027	0.00000973	0.00076875	3.7118	C	5	21/08/2020 14:16		0	0	0	0	0	0	0	0	0	0	0	0	0	0
1624	5	6	9	2d 23:02:21.46000	0d 00:00:16.40000	0.0000035	0.0000127	0.00076883	3.7221	C	5	21/08/2020 14:16		0	0	0	0	0	0	0	0	0	0	0	0	0	0
1625	5	6	9	2d 23:02:33.46000	0d 00:00:28.40000	0.00000606	0.00002226	0.00076867	3.7322	C	5	21/08/2020 14:16		0	0	0	0	0	0	0	0	0	0	0	0	0	0
1626	5	6	9	2d 23:02:57.42000	0d 00:00:52.36000	0.00001118	0.00004133	0.00076867	3.722	C	5	21/08/2020 14:17		0	0	0	0	0	0	0	0	0	0	0	0	0	0
1627	5	6	9	2d 23:03:11.99000	0d 00:01:06.93000	0.00001429	0.0000529	0.00076883	3.7119	C	5	21/08/2020 14:17		0	0	0	0	0	0	0	0	0	0	0	0	0	0
1628	5	6	9	2d 23:03:29.79000	0d 00:01:24.73000	0.00001809	0.00006699	0.0007686	3.7018	C	5	21/08/2020 14:17		0	0	0	0	0	0	0	0	0	0	0	0	0	0
1629	5	6	9	2d 23:03:57.16000	0d 00:01:52.10000	0.00002394	0.00008859	0.00076867	3.6916	C	5	21/08/2020 14:18		0	0	0	0	0	0	0	0	0	0	0	0	0	0
1630	5	6	9	2d 23:05:05.71000	0d 00:03:00.65000	0.00003857	0.00014254	0.0007686	3.6815	C	5	21/08/2020 14:19		0	0	0	0	0	0	0	0	0	0	0	0	0	0
1631	5	6	9	2d 23:10:05.71000	0d 00:08:00.65000	0.00010263	0.00037817	0.00076852	3.6777	C	1	21/08/2020 14:24		0	0	0	0	0	0	0	0	0	0	0	0	0	0
1632	5	6	9	2d 23:15:05.71000	0d 00:13:00.65000	0.00016669	0.00061387	0.0007689	3.6812	C	1	21/08/2020 14:29		0	0	0	0	0	0	0	0	0	0	0	0	0	0
1633	5	6	9	2d 23:20:05.71000	0d 00:18:00.65000	0.00023075	0.00084982	0.00076875	3.6852	C	1	21/08/2020 14:34		0	0	0	0	0	0	0	0	0	0	0	0	0	0
1634	5	6	9	2d 23:25:05.71000	0d 00:23:00.65000	0.00029481	0.00108603	0.00076867	3.6895	C	1	21/08/2020 14:39		0	0	0	0	0	0	0	0	0	0	0	0	0	0
1635	5	6	9	2d 23:30:05.71000	0d 00:28:00.65000	0.00035887	0.00132251	0.00076875	3.6934	C	1	21/08/2020 14:44		0	0	0	0	0	0	0	0	0	0	0	0	0	0
1636	5	6	9	2d 23:35:05.71000	0d 00:33:00.65000	0.00042293	0.00155925	0.00076852	3.6976	C	1	21/08/2020 14:49		0	0	0	0	0	0	0	0	0	0	0	0	0	0
1637	5	6	9	2d 23:40:05.71000	0d 00:38:00.65000	0.00048699	0.00179626	0.00076875	3.7021	C	1	21/08/2020 14:54		0	0	0	0	0	0	0	0	0	0	0	0	0	0
1638	5	6	9	2d 23:45:05.71000	0d 00:43:00.65000	0.00055105	0.00203357	0.0007686	3.7067	C	1	21/08/2020 14:59		0	0	0	0	0	0	0	0	0	0	0	0	0	0
1639	5	6	9	2d 23:50:05.71000	0d 00:48:00.65000	0.00061511	0.00227119	0.00076867	3.7116	C	1	21/08/2020 15:04		0	0	0	0	0	0	0	0	0	0	0	0	0	0
1640	5	6	9	2d 23:55:05.71000	0d 00:53:00.65000	0.00067917	0.00250914	0.0007686	3.7171	C	1	21/08/2020 15:09		0	0	0	0	0	0	0	0	0	0	0	0	0	0
1641	5	6	9	3d 00:00:05.71000	0d 00:58:00.65000	0.00074323	0.00274744	0.00076883	3.7226	C	1	21/08/2020 15:14		0	0	0	0	0	0	0	0	0	0	0	0	0	0
1642	5	6	9	3d 00:05:05.71000	0d 01:03:00.65000	0.00080729	0.00298609	0.00076875	3.7282	C	1	21/08/2020 15:19		0	0	0	0	0	0	0	0	0	0	0	0	0	0
1643	5	6	9	3d 00:10:05.71000	0d 01:08:00.65000	0.00087135	0.0032251	0.0007689	3.7337	C	1	21/08/2020 15:24		0	0	0	0	0	0	0	0	0	0	0	0	0	0
1644	5	6	9	3d 00:15:05.71000	0d 01:13:00.65000	0.00093541	0.00346447	0.00076852	3.7395	C	1	21/08/2020 15:29		0	0	0	0	0	0	0	0	0	0	0	0	0	0
1645	5	6	9	3d 00:20:05.71000	0d 01:18:00.65000	0.00099947	0.00370419	0.00076875	3.7449	C	1	21/08/2020 15:34		0	0	0	0	0	0	0	0	0	0	0	0	0	0
1646	5	6	9	3d 00:25:05.71000	0d 01:23:00.65000	0.00106353	0.00394426	0.00076867	3.7501	C	1	21/08/2020 15:39		0	0	0	0	0	0	0	0	0	0	0	0	0	0
1647	5	6	9	3d 00:30:05.71000	0d 01:28:00.65000	0.00112759	0.00418468	0.00076875	3.7556	C	1	21/08/2020 15:44		0	0	0	0	0	0	0	0	0	0	0	0	0	0
1648	5	6	9	3d 00:35:05.71000	0d 01:33:00.65000	0.00119165	0.00442543	0.00076883	3.7609	C	1	21/08/2020 15:49		0	0	0	0	0	0	0	0	0	0	0	0	0	0
1649	5	6	9	3d 00:40:05.71000	0d 01:38:00.65000	0.00125571	0.00466654	0.00076905	3.7664	C	1	21/08/2020 15:54		0	0	0	0	0	0	0	0	0	0	0	0	0	0
1650	5	6	9	3d 00:45:05.71000	0d 01:43:00.65000	0.00131977	0.004908	0.00076867	3.772	C	1	21/08/2020 15:59		0	0	0	0	0	0	0	0	0	0	0	0	0	0
1651	5	6	9	3d 00:50:05.71000	0d 01:48:00.65000	0.00138383	0.00514984	0.00076875	3.778	C	1	21/08/2020 16:04		0	0	0	0	0	0	0	0	0	0	0	0	0	0
1652	5	6	9	3d 00:55:05.71000	0d 01:53:00.65000	0.00144789	0.00539206	0.0007686	3.7842	C	1	21/08/2020 16:09		0	0	0	0	0	0	0	0	0	0	0	0	0	0
1653	5	6	9	3d 01:00:05.71000	0d 01:58:00.65000	0.00151195	0.00563469	0.00076883	3.7913	C	1	21/08/2020 16:14		0	0	0	0	0	0	0	0	0	0	0	0	0	0
1654	5	6	9	3d 01:05:05.71000	0d 02:03:00.65000	0.00157601	0.00587778	0.00076875	3.7983	C	1	21/08/2020 16:19		0	0	0	0	0	0	0	0	0	0	0	0	0	0
1655	5	6	9	3d 01:10:05.71000	0d 02:08:00.65000	0.00164007	0.00612135	0.0007686	3.8064	C	1	21/08/2020 16:24		0	0	0	0	0	0	0	0	0	0	0	0	0	0
1656	5	6	9	3d 01:15:05.71000	0d 02:13:00.65000	0.00170413	0.00636545	0.00076875	3.8149	C	1	21/08/2020 16:29		0	0	0	0	0	0	0	0	0	0	0	0	0	0
1657	5	6	9	3d 01:20:05.71000	0d 02:18:00.65000	0.00176819	0.00661015	0.00076867	3.8248	C	1	21/08/2020 16:34		0	0	0	0	0	0	0	0	0	0	0	0	0	0
1658	5	6	9	3d 01:24:45.49000	0d 02:22:40.43000	0.00182794	0.00683895	0.00076875	3.8349	C	5	21/08/2020 16:38		0	0	0	0	0	0	0	0	0	0	0	0	0	0
1659	5	6	9	3d 01:29:02.29000	0d 02:26:57.23000	0.00188277	0.00704951	0.0007686	3.845	C	5	21/08/2020 16:43		0	0	0	0	0	0	0	0	0	0	0	0	0	0
1660	5	6	9	3d 01:33:01.05000	0d 02:30:55.99000	0.00193375	0.00724578	0.00076867	3.8552	C	5	21/08/2020 16:47		0	0	0	0	0	0	0	0	0	0	0	0	0	0
1661	5	6	9	3d 01:36:49.33000	0d 02:34:44.27000	0.0019825	0.00743394	0.0007686	3.8653	C	5	21/08/2020 16:50		0	0	0	0	0	0	0	0	0	0	0	0	0	0
1662	5	6	9	3d 01:40:22.43000	0d 02:38:17.37000	0.002028	0.00761006	0.0007686	3.8753	C	5	21/08/2020 16:54		0	0	0	0	0	0	0	0	0	0	0	0	0	0
1663	5	6	9	3d 01:43:40.59000	0d 02:41:35.53000	0.00207032	0.00777425	0.00076867	3.8854	C	5	21/08/2020 16:57		0	0	0	0	0	0	0	0	0	0	0	0	0	0
1664	5	6	9	3d 01:46:54.99000	0d 02:44:49.93000	0.00211183	0.00793574	0.00076875	3.8955	C	5	21/08/2020 17:01		0	0	0	0	0	0	0	0	0	0	0	0	0	0
1665	5	6	9	3d 01:50:02.04000	0d 02:47:56.98000	0.00215177	0.00809153	0.0007686	3.9055	C	5	21/08/2020 17:04		0	0	0	0	0	0	0	0	0	0	0	0	0	0
1666	5	6	9	3d 01:53:03.37000	0d 02:50:58.31000	0.00219049	0.00824295	0.00076898	3.9156	C	5	21/08/2020 17:07		0	0	0	0	0	0	0	0	0	0	0	0	0	0
1667	5	6	9	3d 01:56:03.00000	0d 02:53:57.94000	0.00222885	0.00839333	0.00076867	3.9257	C	5	21/08/2020 17:10		0	0	0	0	0	0	0	0	0	0	0	0	0	0
1668	5	6	9	3d 01:59:00.09000	0d 02:56:55.03000	0.00226666	0.00854196	0.00076875	3.9358	C	5	21/08/2020 17:13		0	0	0	0	0	0	0	0	0	0	0	0	0	0
1669	5	6	9	3d 02:01:52.42000	0d 02:59:47.36000	0.00230346	0.00868698	0.00076883	3.946	C	5	21/08/2020 17:16		0	0	0	0	0	0	0	0	0	0	0	0	0	0
1670	5	6	9	3d 02:04:44.03000	0d 03:02:38.97000	0.0023401	0.00883176	0.0007686	3.9561	C	5	21/08/2020 17:18		0	0	0	0	0	0	0	0	0	0	0	0	0	0
1671	5	6	9	3d 02:07:32.85000	0d 03:05:27.79000	0.00237615	0.00897455	0.00076867	3.9661	C	5	21/08/2020 17:21		0	0	0	0	0	0	0	0	0	0	0	0	0	0
1672	5	6	9	3d 02:10:18.69000	0d 03:08:13.63000	0.00241156	0.00911518	0.00076875	3.9762	C	5	21/08/2020 17:24		0	0	0	0	0	0	0	0	0	0	0	0	0	0
1673	5	6	9	3d 02:13:02.74000	0d 03:10:57.68000	0.00244659	0.00925464	0.00076883	3.9863	C	5	21/08/2020 17:27		0	0	0	0	0	0	0	0	0	0	0	0	0	0
1674	5	6	9	3d 02:15:49.29000	0d 03:13:44.23000	0.00248216	0.00939658	0.0007686	3.9963	C	5	21/08/2020 17:29		0	0	0	0	0	0	0	0	0	0	0	0	0	0
1675	5	6	9	3d 02:18:32.96000	0d 03:16:27.90000	0.00251711	0.00953643	0.00076867	4.0064	C	5	21/08/2020 17:32		0	0	0	0	0	0	0	0	0	0	0	0	0	0
1676	5	6	9	3d 02:21:15.15000	0d 03:19:10.09000	0.00255174	0.00967535	0.0007689	4.0165	C	5	21/08/2020 17:35		0	0	0	0	0	0	0	0	0	0	0	0	0	0
1677	5	6	9	3d 02:23:56.53000	0d 03:21:51.47000	0.0025862	0.00981393	0.00076867	4.0266	C	5	21/08/2020 17:38		0	0	0	0	0	0	0	0	0	0	0	0	0	0
1678	5	6	9	3d 02:26:33.92000	0d 03:24:28.86000	0.00261981	0.00994943	0.00076883	4.0366	C	5	21/08/2020 17:40		0	0	0	0	0	0	0	0	0	0	0	0	0	0
1679	5	6	9	3d 02:29:10.33000	0d 03:27:05.27000	0.00265321	0.0100844	0.00076867	4.0468	C	5	21/08/2020 17:43		0	0	0	0	0	0	0	0	0	0	0	0	0	0
1680	5	6	9	3d 02:31:46.60000	0d 03:29:41.54000	0.00268658	0.0102196	0.00076875	4.0569	C	5	21/08/2020 17:45		0	0	0	0	0	0	0	0	0	0	0	0	0	0
1681	5	6	9	3d 02:34:21.65000	0d 03:32:16.59000	0.00271968	0.0103541	0.00076875	4.067	C	5	21/08/2020 17:48		0	0	0	0	0	0	0	0	0	0	0	0	0	0
1682	5	6	9	3d 02:36:53.09000	0d 03:34:48.03000	0.00275202	0.0104858	0.00076883	4.0771	C	5	21/08/2020 17:51		0	0	0	0	0	0	0	0	0	0	0	0	0	0
1683	5	6	9	3d 02:39:26.18000	0d 03:37:21.12000	0.00278471	0.0106192	0.00076883	4.0871	C	5	21/08/2020 17:53		0	0	0	0	0	0	0	0	0	0	0	0	0	0
1684	5	6	9	3d 02:41:53.32000	0d 03:39:48.26000	0.00281613	0.0107478	0.0007686	4.0972	C	5	21/08/2020 17:56		0	0	0	0	0	0	0	0	0	0	0	0	0	0
1685	5	6	9	3d 02:44:19.15000	0d 03:42:14.09000	0.00284727	0.0108755	0.00076883	4.1073	C	5	21/08/2020 17:58		0	0	0	0	0	0	0	0	0	0	0	0	0	0
1686	5	6	9	3d 02:46:40.81000	0d 03:44:35.75000	0.00287752	0.0109999	0.00076867	4.1173	C	5	21/08/2020 18:00		0	0	0	0	0	0	0	0	0	0	0	0	0	0
1687	5	6	9	3d 02:49:03.73000	0d 03:46:58.67000	0.00290804	0.0111257	0.00076852	4.1274	C	5	21/08/2020 18:03		0	0	0	0	0	0	0	0	0	0	0	0	0	0
1688	5	6	9	3d 02:51:22.91000	0d 03:49:17.85000	0.00293776	0.0112485	0.00076867	4.1375	C	5	21/08/2020 18:05		0	0	0	0	0	0	0	0	0	0	0	0	0	0
1689	5	6	9	3d 02:53:44.32000	0d 03:51:39.26000	0.00296795	0.0113736	0.00076883	4.1476	C	5	21/08/2020 18:07		0	0	0	0	0	0	0	0	0	0	0	0	0	0
1690	5	6	9	3d 02:56:01.31000	0d 03:53:56.25000	0.0029972	0.0114951	0.0007686	4.1576	C	5	21/08/2020 18:10		0	0	0	0	0	0	0	0	0	0	0	0	0	0
1691	5	6	9	3d 02:58:19.68000	0d 03:56:14.62000	0.00302675	0.0116181	0.00076875	4.1678	C	5	21/08/2020 18:12		0	0	0	0	0	0	0	0	0	0	0	0	0	0
1692	5	6	9	3d 03:00:36.99000	0d 03:58:31.93000	0.00305607	0.0117404	0.00076883	4.1779	C	5	21/08/2020 18:14		0	0	0	0	0	0	0	0	0	0	0	0	0	0
1693	5	6	9	3d 03:02:51.82000	0d 04:00:46.76000	0.00308486	0.0118609	0.00076852	4.188	C	5	21/08/2020 18:17		0	0	0	0	0	0	0	0	0	0	0	0	0	0
1694	5	6	9	3d 03:05:05.79000	0d 04:03:00.73000	0.00311347	0.0119808	0.00076883	4.1981	C	5	21/08/2020 18:19		0	0	0	0	0	0	0	0	0	0	0	0	0	0
1695	5	6	9	3d 03:05:28.46000	0d 04:03:23.40000	0.00311831	0.0120011	0.00076875	4.2	C	133	21/08/2020 18:19		0	0	0	0	0	0	0	0	0	0	0	0	0	0
1696	5	6	10	3d 03:05:28.47000	0d 00:00:00.01000	0.00311831	0.0120011	0.00081895	4.2002	C	0	21/08/2020 18:19		0	0	0	0	0	0	0	0	0	0	0	0	0	0
1697	5	6	10	3d 03:05:44.24000	0d 00:00:15.78000	0.00312171	0.0120154	0.00071885	4.2005	C	4	21/08/2020 18:19		0	0	0	0	0	0	0	0	0	0	0	0	0	0
1698	5	6	10	3d 03:05:57.53000	0d 00:00:29.07000	0.00312418	0.0120258	0.00061883	4.2007	C	4	21/08/2020 18:20		0	0	0	0	0	0	0	0	0	0	0	0	0	0
1699	5	6	10	3d 03:06:12.68000	0d 00:00:44.22000	0.00312657	0.0120358	0.00051881	4.2004	C	4	21/08/2020 18:20		0	0	0	0	0	0	0	0	0	0	0	0	0	0
1700	5	6	10	3d 03:06:37.24000	0d 00:01:08.78000	0.00312975	0.0120492	0.00041878	4.2002	C	4	21/08/2020 18:20		0	0	0	0	0	0	0	0	0	0	0	0	0	0
1701	5	6	10	3d 03:07:12.31000	0d 00:01:43.85000	0.00313331	0.0120642	0.00031861	4.2002	C	4	21/08/2020 18:21		0	0	0	0	0	0	0	0	0	0	0	0	0	0
1702	5	6	10	3d 03:08:04.57000	0d 00:02:36.11000	0.00313713	0.0120802	0.00021859	4.2002	C	4	21/08/2020 18:22		0	0	0	0	0	0	0	0	0	0	0	0	0	0
1703	5	6	10	3d 03:09:52.48000	0d 00:04:24.02000	0.00314195	0.0121004	0.00011849	4.2	C	4	21/08/2020 18:24		0	0	0	0	0	0	0	0	0	0	0	0	0	0
1704	5	6	10	3d 03:11:42.54000	0d 00:06:14.08000	0.00314486	0.0121127	0.00007691	4.2	C	132	21/08/2020 18:25		0	0	0	0	0	0	0	0	0	0	0	0	0	0
1705	5	6	11	3d 03:11:42.55000	0d 00:00:00.01000	0	0	0	4.1999	R	0	21/08/2020 18:25		0	0	0	0	0	0	0	0	0	0	0	0	0	0
1706	5	6	11	3d 03:11:44.55000	0d 00:00:02.01000	0	0	0	4.1994	R	1	21/08/2020 18:25		0	0	0	0	0	0	0	0	0	0	0	0	0	0
1707	5	6	11	3d 03:11:46.55000	0d 00:00:04.01000	0	0	0	4.1991	R	1	21/08/2020 18:25		0	0	0	0	0	0	0	0	0	0	0	0	0	0
1708	5	6	11	3d 03:11:48.55000	0d 00:00:06.01000	0	0	0	4.1994	R	1	21/08/2020 18:25		0	0	0	0	0	0	0	0	0	0	0	0	0	0
1709	5	6	11	3d 03:11:50.55000	0d 00:00:08.01000	0	0	0	4.1991	R	1	21/08/2020 18:25		0	0	0	0	0	0	0	0	0	0	0	0	0	0
1710	5	6	11	3d 03:11:52.54000	0d 00:00:10.00000	0	0	0	4.1991	R	129	21/08/2020 18:26		0	0	0	0	0	0	0	0	0	0	0	0	0	0
1711	5	6	12	3d 03:11:52.58000	0d 00:00:00.04000	0.00000001	0.00000003	0.00076974	4.1942	D	0	21/08/2020 18:26		0	0	0	0	0	0	0	0	0	0	0	0	0	0
1712	5	6	12	3d 03:12:47.44000	0d 00:00:54.90000	0.00001172	0.00004909	0.00076844	4.184	D	5	21/08/2020 18:26		0	0	0	0	0	0	0	0	0	0	0	0	0	0
1713	5	6	12	3d 03:14:38.63000	0d 00:02:46.09000	0.00003547	0.00014831	0.00076883	4.1738	D	5	21/08/2020 18:28		0	0	0	0	0	0	0	0	0	0	0	0	0	0
1714	5	6	12	3d 03:16:37.05000	0d 00:04:44.51000	0.00006075	0.00025372	0.0007686	4.1637	D	5	21/08/2020 18:30		0	0	0	0	0	0	0	0	0	0	0	0	0	0
1715	5	6	12	3d 03:18:38.18000	0d 00:06:45.64000	0.00008662	0.00036129	0.00076875	4.1537	D	5	21/08/2020 18:32		0	0	0	0	0	0	0	0	0	0	0	0	0	0
1716	5	6	12	3d 03:20:40.21000	0d 00:08:47.67000	0.00011267	0.0004694	0.00076875	4.1436	D	5	21/08/2020 18:34		0	0	0	0	0	0	0	0	0	0	0	0	0	0
1717	5	6	12	3d 03:22:45.22000	0d 00:10:52.68000	0.00013937	0.00057987	0.0007689	4.1334	D	5	21/08/2020 18:36		0	0	0	0	0	0	0	0	0	0	0	0	0	0
1718	5	6	12	3d 03:24:53.76000	0d 00:13:01.22000	0.00016682	0.00069319	0.0007686	4.1233	D	5	21/08/2020 18:39		0	0	0	0	0	0	0	0	0	0	0	0	0	0
1719	5	6	12	3d 03:27:03.26000	0d 00:15:10.72000	0.00019447	0.00080708	0.00076867	4.1132	D	5	21/08/2020 18:41		0	0	0	0	0	0	0	0	0	0	0	0	0	0
1720	5	6	12	3d 03:29:16.29000	0d 00:17:23.75000	0.00022287	0.00092378	0.00076867	4.1032	D	5	21/08/2020 18:43		0	0	0	0	0	0	0	0	0	0	0	0	0	0
1721	5	6	12	3d 03:31:29.11000	0d 00:19:36.57000	0.00025124	0.00104001	0.00076867	4.0931	D	5	21/08/2020 18:45		0	0	0	0	0	0	0	0	0	0	0	0	0	0
1722	5	6	12	3d 03:33:45.23000	0d 00:21:52.69000	0.0002803	0.00115884	0.00076883	4.083	D	5	21/08/2020 18:47		0	0	0	0	0	0	0	0	0	0	0	0	0	0
1723	5	6	12	3d 03:36:04.07000	0d 00:24:11.53000	0.00030995	0.00127974	0.00076875	4.0729	D	5	21/08/2020 18:50		0	0	0	0	0	0	0	0	0	0	0	0	0	0
1724	5	6	12	3d 03:38:24.35000	0d 00:26:31.81000	0.0003399	0.00140159	0.0007686	4.0629	D	5	21/08/2020 18:52		0	0	0	0	0	0	0	0	0	0	0	0	0	0
1725	5	6	12	3d 03:40:46.30000	0d 00:28:53.76000	0.00037021	0.0015246	0.0007686	4.0528	D	5	21/08/2020 18:54		0	0	0	0	0	0	0	0	0	0	0	0	0	0
1726	5	6	12	3d 03:43:10.90000	0d 00:31:18.36000	0.00040109	0.00164958	0.00076883	4.0427	D	5	21/08/2020 18:57		0	0	0	0	0	0	0	0	0	0	0	0	0	0
1727	5	6	12	3d 03:45:38.75000	0d 00:33:46.21000	0.00043266	0.00177706	0.00076867	4.0327	D	5	21/08/2020 18:59		0	0	0	0	0	0	0	0	0	0	0	0	0	0
1728	5	6	12	3d 03:48:07.31000	0d 00:36:14.77000	0.00046438	0.00190483	0.00076875	4.0226	D	5	21/08/2020 19:02		0	0	0	0	0	0	0	0	0	0	0	0	0	0
1729	5	6	12	3d 03:50:37.85000	0d 00:38:45.31000	0.00049653	0.00203398	0.0007686	4.0125	D	5	21/08/2020 19:04		0	0	0	0	0	0	0	0	0	0	0	0	0	0
1730	5	6	12	3d 03:53:10.36000	0d 00:41:17.82000	0.0005291	0.00216449	0.0007689	4.0024	D	5	21/08/2020 19:07		0	0	0	0	0	0	0	0	0	0	0	0	0	0
1731	5	6	12	3d 03:55:45.91000	0d 00:43:53.37000	0.00056231	0.00229727	0.00076875	3.9924	D	5	21/08/2020 19:09		0	0	0	0	0	0	0	0	0	0	0	0	0	0
1732	5	6	12	3d 03:58:22.67000	0d 00:46:30.13000	0.00059578	0.00243075	0.00076875	3.9823	D	5	21/08/2020 19:12		0	0	0	0	0	0	0	0	0	0	0	0	0	0
1733	5	6	12	3d 04:01:00.84000	0d 00:49:08.30000	0.00062956	0.00256508	0.0007689	3.9722	D	5	21/08/2020 19:15		0	0	0	0	0	0	0	0	0	0	0	0	0	0
1734	5	6	12	3d 04:03:40.62000	0d 00:51:48.08000	0.00066368	0.00270044	0.00076883	3.9622	D	5	21/08/2020 19:17		0	0	0	0	0	0	0	0	0	0	0	0	0	0
1735	5	6	12	3d 04:06:18.75000	0d 00:54:26.21000	0.00069744	0.00283405	0.00076867	3.9521	D	5	21/08/2020 19:20		0	0	0	0	0	0	0	0	0	0	0	0	0	0
1736	5	6	12	3d 04:09:01.01000	0d 00:57:08.47000	0.00073209	0.00297081	0.0007686	3.942	D	5	21/08/2020 19:23		0	0	0	0	0	0	0	0	0	0	0	0	0	0
1737	5	6	12	3d 04:11:43.22000	0d 00:59:50.68000	0.00076673	0.00310718	0.00076867	3.9319	D	5	21/08/2020 19:25		0	0	0	0	0	0	0	0	0	0	0	0	0	0
1738	5	6	12	3d 04:14:28.63000	0d 01:02:36.09000	0.00080205	0.00324589	0.00076867	3.9219	D	5	21/08/2020 19:28		0	0	0	0	0	0	0	0	0	0	0	0	0	0
1739	5	6	12	3d 04:17:15.97000	0d 01:05:23.43000	0.00083778	0.00338585	0.00076875	3.9118	D	5	21/08/2020 19:31		0	0	0	0	0	0	0	0	0	0	0	0	0	0
1740	5	6	12	3d 04:20:05.67000	0d 01:08:13.13000	0.00087402	0.00352743	0.00076883	3.9017	D	5	21/08/2020 19:34		0	0	0	0	0	0	0	0	0	0	0	0	0	0
1741	5	6	12	3d 04:22:58.95000	0d 01:11:06.41000	0.00091102	0.00367162	0.00076867	3.8917	D	5	21/08/2020 19:37		0	0	0	0	0	0	0	0	0	0	0	0	0	0
1742	5	6	12	3d 04:25:56.87000	0d 01:14:04.33000	0.00094901	0.00381928	0.0007686	3.8816	D	5	21/08/2020 19:40		0	0	0	0	0	0	0	0	0	0	0	0	0	0
1743	5	6	12	3d 04:28:55.34000	0d 01:17:02.80000	0.00098712	0.00396701	0.0007689	3.8715	D	5	21/08/2020 19:43		0	0	0	0	0	0	0	0	0	0	0	0	0	0
1744	5	6	12	3d 04:32:01.91000	0d 01:20:09.37000	0.00102696	0.00412106	0.00076867	3.8613	D	5	21/08/2020 19:46		0	0	0	0	0	0	0	0	0	0	0	0	0	0
1745	5	6	12	3d 04:35:16.87000	0d 01:23:24.33000	0.00106859	0.00428161	0.00076875	3.8512	D	5	21/08/2020 19:49		0	0	0	0	0	0	0	0	0	0	0	0	0	0
1746	5	6	12	3d 04:38:40.72000	0d 01:26:48.18000	0.00111212	0.00444903	0.00076844	3.8412	D	5	21/08/2020 19:52		0	0	0	0	0	0	0	0	0	0	0	0	0	0
1747	5	6	12	3d 04:42:15.46000	0d 01:30:22.92000	0.00115797	0.00462494	0.00076867	3.8309	D	5	21/08/2020 19:56		0	0	0	0	0	0	0	0	0	0	0	0	0	0
1748	5	6	12	3d 04:46:03.70000	0d 01:34:11.16000	0.00120671	0.00481142	0.0007686	3.8209	D	5	21/08/2020 20:00		0	0	0	0	0	0	0	0	0	0	0	0	0	0
1749	5	6	12	3d 04:50:06.39000	0d 01:38:13.85000	0.00125853	0.00500917	0.00076883	3.8106	D	5	21/08/2020 20:04		0	0	0	0	0	0	0	0	0	0	0	0	0	0
1750	5	6	12	3d 04:54:33.74000	0d 01:42:41.20000	0.00131562	0.00522643	0.00076875	3.8006	D	5	21/08/2020 20:08		0	0	0	0	0	0	0	0	0	0	0	0	0	0
1751	5	6	12	3d 04:59:17.20000	0d 01:47:24.66000	0.00137615	0.00545617	0.00076867	3.7905	D	5	21/08/2020 20:13		0	0	0	0	0	0	0	0	0	0	0	0	0	0
1752	5	6	12	3d 05:04:17.20000	0d 01:52:24.66000	0.00144021	0.00569869	0.00076883	3.7809	D	1	21/08/2020 20:18		0	0	0	0	0	0	0	0	0	0	0	0	0	0
1753	5	6	12	3d 05:09:17.20000	0d 01:57:24.66000	0.00150427	0.00594062	0.0007686	3.7723	D	1	21/08/2020 20:23		0	0	0	0	0	0	0	0	0	0	0	0	0	0
1754	5	6	12	3d 05:14:17.20000	0d 02:02:24.66000	0.00156833	0.00618201	0.00076867	3.7639	D	1	21/08/2020 20:28		0	0	0	0	0	0	0	0	0	0	0	0	0	0
1755	5	6	12	3d 05:19:17.20000	0d 02:07:24.66000	0.00163239	0.0064229	0.00076875	3.7566	D	1	21/08/2020 20:33		0	0	0	0	0	0	0	0	0	0	0	0	0	0
1756	5	6	12	3d 05:24:17.20000	0d 02:12:24.66000	0.00169645	0.00666334	0.00076883	3.7498	D	1	21/08/2020 20:38		0	0	0	0	0	0	0	0	0	0	0	0	0	0
1757	5	6	12	3d 05:29:17.20000	0d 02:17:24.66000	0.00176051	0.00690334	0.00076898	3.743	D	1	21/08/2020 20:43		0	0	0	0	0	0	0	0	0	0	0	0	0	0
1758	5	6	12	3d 05:34:17.20000	0d 02:22:24.66000	0.00182457	0.00714292	0.00076867	3.7366	D	1	21/08/2020 20:48		0	0	0	0	0	0	0	0	0	0	0	0	0	0
1759	5	6	12	3d 05:39:17.20000	0d 02:27:24.66000	0.00188863	0.00738209	0.0007686	3.7304	D	1	21/08/2020 20:53		0	0	0	0	0	0	0	0	0	0	0	0	0	0
1760	5	6	12	3d 05:44:17.20000	0d 02:32:24.66000	0.00195269	0.00762085	0.0007686	3.724	D	1	21/08/2020 20:58		0	0	0	0	0	0	0	0	0	0	0	0	0	0
1761	5	6	12	3d 05:49:17.20000	0d 02:37:24.66000	0.00201675	0.00785921	0.00076867	3.7176	D	1	21/08/2020 21:03		0	0	0	0	0	0	0	0	0	0	0	0	0	0
1762	5	6	12	3d 05:54:17.20000	0d 02:42:24.66000	0.00208081	0.00809716	0.0007689	3.7113	D	1	21/08/2020 21:08		0	0	0	0	0	0	0	0	0	0	0	0	0	0
1763	5	6	12	3d 05:59:17.20000	0d 02:47:24.66000	0.00214487	0.00833469	0.0007689	3.7047	D	1	21/08/2020 21:13		0	0	0	0	0	0	0	0	0	0	0	0	0	0
1764	5	6	12	3d 06:04:17.20000	0d 02:52:24.66000	0.00220893	0.00857179	0.00076875	3.6977	D	1	21/08/2020 21:18		0	0	0	0	0	0	0	0	0	0	0	0	0	0
1765	5	6	12	3d 06:09:17.20000	0d 02:57:24.66000	0.00227299	0.00880843	0.0007689	3.6902	D	1	21/08/2020 21:23		0	0	0	0	0	0	0	0	0	0	0	0	0	0
1766	5	6	12	3d 06:14:17.20000	0d 03:02:24.66000	0.00233705	0.0090446	0.00076867	3.6829	D	1	21/08/2020 21:28		0	0	0	0	0	0	0	0	0	0	0	0	0	0
1767	5	6	12	3d 06:19:17.20000	0d 03:07:24.66000	0.00240111	0.00928027	0.00076875	3.6748	D	1	21/08/2020 21:33		0	0	0	0	0	0	0	0	0	0	0	0	0	0
1768	5	6	12	3d 06:24:17.20000	0d 03:12:24.66000	0.00246517	0.0095154	0.00076875	3.6663	D	1	21/08/2020 21:38		0	0	0	0	0	0	0	0	0	0	0	0	0	0
1769	5	6	12	3d 06:29:17.20000	0d 03:17:24.66000	0.00252923	0.00974996	0.00076852	3.657	D	1	21/08/2020 21:43		0	0	0	0	0	0	0	0	0	0	0	0	0	0
1770	5	6	12	3d 06:34:02.57000	0d 03:22:10.03000	0.00259016	0.0099725	0.00076883	3.6469	D	5	21/08/2020 21:48		0	0	0	0	0	0	0	0	0	0	0	0	0	0
1771	5	6	12	3d 06:38:26.72000	0d 03:26:34.18000	0.00264657	0.0101779	0.00076883	3.6368	D	5	21/08/2020 21:52		0	0	0	0	0	0	0	0	0	0	0	0	0	0
1772	5	6	12	3d 06:42:16.11000	0d 03:30:23.57000	0.00269555	0.0103558	0.0007686	3.6268	D	5	21/08/2020 21:56		0	0	0	0	0	0	0	0	0	0	0	0	0	0
1773	5	6	12	3d 06:45:35.55000	0d 03:33:43.01000	0.00273814	0.0105101	0.00076875	3.6167	D	5	21/08/2020 21:59		0	0	0	0	0	0	0	0	0	0	0	0	0	0
1774	5	6	12	3d 06:48:15.63000	0d 03:36:23.09000	0.00277232	0.0106336	0.00076898	3.6066	D	5	21/08/2020 22:02		0	0	0	0	0	0	0	0	0	0	0	0	0	0
1775	5	6	12	3d 06:50:24.33000	0d 03:38:31.79000	0.0027998	0.0107326	0.00076875	3.5966	D	5	21/08/2020 22:04		0	0	0	0	0	0	0	0	0	0	0	0	0	0
1776	5	6	12	3d 06:52:10.40000	0d 03:40:17.86000	0.00282245	0.0108139	0.00076875	3.5865	D	5	21/08/2020 22:06		0	0	0	0	0	0	0	0	0	0	0	0	0	0
1777	5	6	12	3d 06:53:33.77000	0d 03:41:41.23000	0.00284025	0.0108777	0.0007689	3.5763	D	5	21/08/2020 22:07		0	0	0	0	0	0	0	0	0	0	0	0	0	0
1778	5	6	12	3d 06:54:43.28000	0d 03:42:50.74000	0.0028551	0.0109307	0.0007689	3.566	D	5	21/08/2020 22:08		0	0	0	0	0	0	0	0	0	0	0	0	0	0
1779	5	6	12	3d 06:55:39.89000	0d 03:43:47.35000	0.00286718	0.0109737	0.0007686	3.556	D	5	21/08/2020 22:09		0	0	0	0	0	0	0	0	0	0	0	0	0	0
1780	5	6	12	3d 06:56:27.44000	0d 03:44:34.90000	0.00287734	0.0110098	0.0007689	3.5459	D	5	21/08/2020 22:10		0	0	0	0	0	0	0	0	0	0	0	0	0	0
1781	5	6	12	3d 06:57:05.93000	0d 03:45:13.39000	0.00288556	0.0110389	0.00076883	3.5357	D	5	21/08/2020 22:11		0	0	0	0	0	0	0	0	0	0	0	0	0	0
1782	5	6	12	3d 06:57:39.61000	0d 03:45:47.07000	0.00289275	0.0110643	0.00076883	3.5256	D	5	21/08/2020 22:11		0	0	0	0	0	0	0	0	0	0	0	0	0	0
1783	5	6	12	3d 06:58:08.16000	0d 03:46:15.62000	0.00289884	0.0110857	0.0007686	3.5154	D	5	21/08/2020 22:12		0	0	0	0	0	0	0	0	0	0	0	0	0	0
1784	5	6	12	3d 06:58:33.97000	0d 03:46:41.43000	0.00290436	0.0111051	0.00076883	3.5053	D	5	21/08/2020 22:12		0	0	0	0	0	0	0	0	0	0	0	0	0	0
1785	5	6	12	3d 06:58:56.24000	0d 03:47:03.70000	0.00290911	0.0111217	0.00076875	3.4952	D	5	21/08/2020 22:13		0	0	0	0	0	0	0	0	0	0	0	0	0	0
1786	5	6	12	3d 06:59:16.92000	0d 03:47:24.38000	0.00291353	0.0111372	0.00076867	3.485	D	5	21/08/2020 22:13		0	0	0	0	0	0	0	0	0	0	0	0	0	0
1787	5	6	12	3d 06:59:36.63000	0d 03:47:44.09000	0.00291774	0.0111518	0.0007686	3.4749	D	5	21/08/2020 22:13		0	0	0	0	0	0	0	0	0	0	0	0	0	0
1788	5	6	12	3d 06:59:55.89000	0d 03:48:03.35000	0.00292185	0.0111661	0.00076883	3.4649	D	5	21/08/2020 22:14		0	0	0	0	0	0	0	0	0	0	0	0	0	0
1789	5	6	12	3d 07:00:14.92000	0d 03:48:22.38000	0.00292591	0.0111801	0.00076852	3.4548	D	5	21/08/2020 22:14		0	0	0	0	0	0	0	0	0	0	0	0	0	0
1790	5	6	12	3d 07:00:33.32000	0d 03:48:40.78000	0.00292984	0.0111937	0.00076852	3.4447	D	5	21/08/2020 22:14		0	0	0	0	0	0	0	0	0	0	0	0	0	0
1791	5	6	12	3d 07:00:55.07000	0d 03:49:02.53000	0.00293449	0.0112097	0.00076883	3.4345	D	5	21/08/2020 22:15		0	0	0	0	0	0	0	0	0	0	0	0	0	0
1792	5	6	12	3d 07:01:20.54000	0d 03:49:28.00000	0.00293992	0.0112283	0.0007686	3.4243	D	5	21/08/2020 22:15		0	0	0	0	0	0	0	0	0	0	0	0	0	0
1793	5	6	12	3d 07:01:51.62000	0d 03:49:59.08000	0.00294656	0.011251	0.00076898	3.4142	D	5	21/08/2020 22:16		0	0	0	0	0	0	0	0	0	0	0	0	0	0
1794	5	6	12	3d 07:02:40.08000	0d 03:50:47.54000	0.00295691	0.0112863	0.00076852	3.4041	D	5	21/08/2020 22:16		0	0	0	0	0	0	0	0	0	0	0	0	0	0
1795	5	6	12	3d 07:03:47.23000	0d 03:51:54.69000	0.00297125	0.011335	0.00076875	3.3941	D	5	21/08/2020 22:17		0	0	0	0	0	0	0	0	0	0	0	0	0	0
1796	5	6	12	3d 07:04:52.45000	0d 03:52:59.91000	0.00298517	0.0113822	0.00076867	3.384	D	5	21/08/2020 22:19		0	0	0	0	0	0	0	0	0	0	0	0	0	0
1797	5	6	12	3d 07:05:51.19000	0d 03:53:58.65000	0.00299772	0.0114246	0.00076844	3.3739	D	5	21/08/2020 22:20		0	0	0	0	0	0	0	0	0	0	0	0	0	0
1798	5	6	12	3d 07:06:42.44000	0d 03:54:49.90000	0.00300866	0.0114615	0.0007686	3.3637	D	5	21/08/2020 22:20		0	0	0	0	0	0	0	0	0	0	0	0	0	0
1799	5	6	12	3d 07:07:25.59000	0d 03:55:33.05000	0.00301787	0.0114924	0.00076883	3.3535	D	5	21/08/2020 22:21		0	0	0	0	0	0	0	0	0	0	0	0	0	0
1800	5	6	12	3d 07:08:02.50000	0d 03:56:09.96000	0.00302576	0.0115188	0.00076867	3.3434	D	5	21/08/2020 22:22		0	0	0	0	0	0	0	0	0	0	0	0	0	0
1801	5	6	12	3d 07:08:32.12000	0d 03:56:39.58000	0.00303208	0.0115399	0.00076883	3.3332	D	5	21/08/2020 22:22		0	0	0	0	0	0	0	0	0	0	0	0	0	0
1802	5	6	12	3d 07:08:58.45000	0d 03:57:05.91000	0.0030377	0.0115586	0.0007686	3.3231	D	5	21/08/2020 22:23		0	0	0	0	0	0	0	0	0	0	0	0	0	0
1803	5	6	12	3d 07:09:20.70000	0d 03:57:28.16000	0.00304245	0.0115744	0.0007686	3.3129	D	5	21/08/2020 22:23		0	0	0	0	0	0	0	0	0	0	0	0	0	0
1804	5	6	12	3d 07:09:40.28000	0d 03:57:47.74000	0.00304664	0.0115882	0.00076852	3.3027	D	5	21/08/2020 22:23		0	0	0	0	0	0	0	0	0	0	0	0	0	0
1805	5	6	12	3d 07:09:57.94000	0d 03:58:05.40000	0.00305041	0.0116007	0.00076875	3.2926	D	5	21/08/2020 22:24		0	0	0	0	0	0	0	0	0	0	0	0	0	0
1806	5	6	12	3d 07:10:14.04000	0d 03:58:21.50000	0.00305384	0.011612	0.00076875	3.2824	D	5	21/08/2020 22:24		0	0	0	0	0	0	0	0	0	0	0	0	0	0
1807	5	6	12	3d 07:10:29.09000	0d 03:58:36.55000	0.00305706	0.0116225	0.00076867	3.2723	D	5	21/08/2020 22:24		0	0	0	0	0	0	0	0	0	0	0	0	0	0
1808	5	6	12	3d 07:10:43.21000	0d 03:58:50.67000	0.00306007	0.0116324	0.00076867	3.2621	D	5	21/08/2020 22:24		0	0	0	0	0	0	0	0	0	0	0	0	0	0
1809	5	6	12	3d 07:10:56.53000	0d 03:59:03.99000	0.00306292	0.0116416	0.00076883	3.252	D	5	21/08/2020 22:25		0	0	0	0	0	0	0	0	0	0	0	0	0	0
1810	5	6	12	3d 07:11:08.63000	0d 03:59:16.09000	0.0030655	0.01165	0.00076898	3.2419	D	5	21/08/2020 22:25		0	0	0	0	0	0	0	0	0	0	0	0	0	0
1811	5	6	12	3d 07:11:20.14000	0d 03:59:27.60000	0.00306796	0.011658	0.00076883	3.2319	D	5	21/08/2020 22:25		0	0	0	0	0	0	0	0	0	0	0	0	0	0
1812	5	6	12	3d 07:11:30.97000	0d 03:59:38.43000	0.00307027	0.0116654	0.00076875	3.2218	D	5	21/08/2020 22:25		0	0	0	0	0	0	0	0	0	0	0	0	0	0
1813	5	6	12	3d 07:11:41.18000	0d 03:59:48.64000	0.00307245	0.0116724	0.00076852	3.2117	D	5	21/08/2020 22:25		0	0	0	0	0	0	0	0	0	0	0	0	0	0
1814	5	6	12	3d 07:11:50.63000	0d 03:59:58.09000	0.00307447	0.0116789	0.00076852	3.2016	D	5	21/08/2020 22:26		0	0	0	0	0	0	0	0	0	0	0	0	0	0
1815	5	6	12	3d 07:12:00.11000	0d 04:00:07.57000	0.00307649	0.0116854	0.00076867	3.1914	D	5	21/08/2020 22:26		0	0	0	0	0	0	0	0	0	0	0	0	0	0
1816	5	6	12	3d 07:12:09.13000	0d 04:00:16.59000	0.00307842	0.0116915	0.00076867	3.1814	D	5	21/08/2020 22:26		0	0	0	0	0	0	0	0	0	0	0	0	0	0
1817	5	6	12	3d 07:12:17.83000	0d 04:00:25.29000	0.00308028	0.0116974	0.00076867	3.1713	D	5	21/08/2020 22:26		0	0	0	0	0	0	0	0	0	0	0	0	0	0
1818	5	6	12	3d 07:12:26.21000	0d 04:00:33.67000	0.00308207	0.0117031	0.00076875	3.1611	D	5	21/08/2020 22:26		0	0	0	0	0	0	0	0	0	0	0	0	0	0
1819	5	6	12	3d 07:12:34.37000	0d 04:00:41.83000	0.00308381	0.0117086	0.00076875	3.1508	D	5	21/08/2020 22:26		0	0	0	0	0	0	0	0	0	0	0	0	0	0
1820	5	6	12	3d 07:12:42.12000	0d 04:00:49.58000	0.00308546	0.0117138	0.00076883	3.1408	D	5	21/08/2020 22:26		0	0	0	0	0	0	0	0	0	0	0	0	0	0
1821	5	6	12	3d 07:12:49.66000	0d 04:00:57.12000	0.00308707	0.0117188	0.00076875	3.1307	D	5	21/08/2020 22:26		0	0	0	0	0	0	0	0	0	0	0	0	0	0
1822	5	6	12	3d 07:12:56.95000	0d 04:01:04.41000	0.00308863	0.0117237	0.00076867	3.1206	D	5	21/08/2020 22:27		0	0	0	0	0	0	0	0	0	0	0	0	0	0
1823	5	6	12	3d 07:13:04.04000	0d 04:01:11.50000	0.00309014	0.0117284	0.0007689	3.1104	D	5	21/08/2020 22:27		0	0	0	0	0	0	0	0	0	0	0	0	0	0
1824	5	6	12	3d 07:13:10.95000	0d 04:01:18.41000	0.00309162	0.011733	0.00076852	3.1002	D	5	21/08/2020 22:27		0	0	0	0	0	0	0	0	0	0	0	0	0	0
1825	5	6	12	3d 07:13:17.63000	0d 04:01:25.09000	0.00309305	0.0117374	0.00076852	3.0901	D	5	21/08/2020 22:27		0	0	0	0	0	0	0	0	0	0	0	0	0	0
1826	5	6	12	3d 07:13:24.08000	0d 04:01:31.54000	0.00309442	0.0117417	0.00076875	3.08	D	5	21/08/2020 22:27		0	0	0	0	0	0	0	0	0	0	0	0	0	0
1827	5	6	12	3d 07:13:30.31000	0d 04:01:37.77000	0.00309575	0.0117458	0.00076883	3.07	D	5	21/08/2020 22:27		0	0	0	0	0	0	0	0	0	0	0	0	0	0
1828	5	6	12	3d 07:13:36.56000	0d 04:01:44.02000	0.00309709	0.0117499	0.00076883	3.0593	D	5	21/08/2020 22:27		0	0	0	0	0	0	0	0	0	0	0	0	0	0
1829	5	6	12	3d 07:13:42.85000	0d 04:01:50.31000	0.00309843	0.011754	0.00076852	3.0491	D	5	21/08/2020 22:27		0	0	0	0	0	0	0	0	0	0	0	0	0	0
1830	5	6	12	3d 07:13:48.72000	0d 04:01:56.18000	0.00309969	0.0117578	0.00076883	3.0388	D	5	21/08/2020 22:27		0	0	0	0	0	0	0	0	0	0	0	0	0	0
1831	5	6	12	3d 07:13:54.69000	0d 04:02:02.15000	0.00310096	0.0117616	0.00076883	3.0288	D	5	21/08/2020 22:28		0	0	0	0	0	0	0	0	0	0	0	0	0	0
1832	5	6	12	3d 07:14:00.35000	0d 04:02:07.81000	0.00310217	0.0117653	0.00076867	3.0184	D	5	21/08/2020 22:28		0	0	0	0	0	0	0	0	0	0	0	0	0	0
1833	5	6	12	3d 07:14:05.65000	0d 04:02:13.11000	0.0031033	0.0117687	0.00076875	3.0082	D	5	21/08/2020 22:28		0	0	0	0	0	0	0	0	0	0	0	0	0	0
1834	5	6	12	3d 07:14:11.07000	0d 04:02:18.53000	0.00310446	0.0117722	0.00076883	2.9979	D	5	21/08/2020 22:28		0	0	0	0	0	0	0	0	0	0	0	0	0	0
1835	5	6	12	3d 07:14:16.34000	0d 04:02:23.80000	0.00310558	0.0117755	0.00076867	2.9879	D	5	21/08/2020 22:28		0	0	0	0	0	0	0	0	0	0	0	0	0	0
1836	5	6	12	3d 07:14:21.48000	0d 04:02:28.94000	0.00310668	0.0117788	0.0007689	2.9776	D	5	21/08/2020 22:28		0	0	0	0	0	0	0	0	0	0	0	0	0	0
1837	5	6	12	3d 07:14:26.57000	0d 04:02:34.03000	0.00310777	0.0117821	0.00076867	2.9674	D	5	21/08/2020 22:28		0	0	0	0	0	0	0	0	0	0	0	0	0	0
1838	5	6	12	3d 07:14:31.54000	0d 04:02:39.00000	0.00310883	0.0117852	0.00076875	2.9574	D	5	21/08/2020 22:28		0	0	0	0	0	0	0	0	0	0	0	0	0	0
1839	5	6	12	3d 07:14:36.51000	0d 04:02:43.97000	0.00310989	0.0117883	0.0007686	2.9471	D	5	21/08/2020 22:28		0	0	0	0	0	0	0	0	0	0	0	0	0	0
1840	5	6	12	3d 07:14:41.49000	0d 04:02:48.95000	0.00311095	0.0117915	0.00076883	2.9368	D	5	21/08/2020 22:28		0	0	0	0	0	0	0	0	0	0	0	0	0	0
1841	5	6	12	3d 07:14:46.33000	0d 04:02:53.79000	0.00311199	0.0117945	0.00076883	2.9265	D	5	21/08/2020 22:28		0	0	0	0	0	0	0	0	0	0	0	0	0	0
1842	5	6	12	3d 07:14:51.09000	0d 04:02:58.55000	0.003113	0.0117975	0.00076875	2.9162	D	5	21/08/2020 22:29		0	0	0	0	0	0	0	0	0	0	0	0	0	0
1843	5	6	12	3d 07:14:55.89000	0d 04:03:03.35000	0.00311403	0.0118004	0.0007686	2.9061	D	5	21/08/2020 22:29		0	0	0	0	0	0	0	0	0	0	0	0	0	0
1844	5	6	12	3d 07:15:00.44000	0d 04:03:07.90000	0.003115	0.0118033	0.00076875	2.8959	D	5	21/08/2020 22:29		0	0	0	0	0	0	0	0	0	0	0	0	0	0
1845	5	6	12	3d 07:15:05.07000	0d 04:03:12.53000	0.00311599	0.0118061	0.0007689	2.8855	D	5	21/08/2020 22:29		0	0	0	0	0	0	0	0	0	0	0	0	0	0
1846	5	6	12	3d 07:15:09.61000	0d 04:03:17.07000	0.00311696	0.0118089	0.00076867	2.8754	D	5	21/08/2020 22:29		0	0	0	0	0	0	0	0	0	0	0	0	0	0
1847	5	6	12	3d 07:15:14.06000	0d 04:03:21.52000	0.00311791	0.0118116	0.00076875	2.8652	D	5	21/08/2020 22:29		0	0	0	0	0	0	0	0	0	0	0	0	0	0
1848	5	6	12	3d 07:15:18.53000	0d 04:03:25.99000	0.00311886	0.0118144	0.00076875	2.8548	D	5	21/08/2020 22:29		0	0	0	0	0	0	0	0	0	0	0	0	0	0
1849	5	6	12	3d 07:15:23.34000	0d 04:03:30.80000	0.00311989	0.0118173	0.00076883	2.8444	D	5	21/08/2020 22:29		0	0	0	0	0	0	0	0	0	0	0	0	0	0
1850	5	6	12	3d 07:15:27.68000	0d 04:03:35.14000	0.00312082	0.0118199	0.00076867	2.8344	D	5	21/08/2020 22:29		0	0	0	0	0	0	0	0	0	0	0	0	0	0
1851	5	6	12	3d 07:15:31.93000	0d 04:03:39.39000	0.00312172	0.0118225	0.00076883	2.824	D	5	21/08/2020 22:29		0	0	0	0	0	0	0	0	0	0	0	0	0	0
1852	5	6	12	3d 07:15:36.10000	0d 04:03:43.56000	0.00312261	0.011825	0.0007686	2.8136	D	5	21/08/2020 22:29		0	0	0	0	0	0	0	0	0	0	0	0	0	0
1853	5	6	12	3d 07:15:40.13000	0d 04:03:47.59000	0.00312348	0.0118274	0.00076883	2.8034	D	5	21/08/2020 22:29		0	0	0	0	0	0	0	0	0	0	0	0	0	0
1854	5	6	12	3d 07:15:44.12000	0d 04:03:51.58000	0.00312433	0.0118298	0.00076852	2.7932	D	5	21/08/2020 22:29		0	0	0	0	0	0	0	0	0	0	0	0	0	0
1855	5	6	12	3d 07:15:48.03000	0d 04:03:55.49000	0.00312516	0.0118321	0.0007686	2.7831	D	5	21/08/2020 22:29		0	0	0	0	0	0	0	0	0	0	0	0	0	0
1856	5	6	12	3d 07:15:51.99000	0d 04:03:59.45000	0.00312601	0.0118345	0.00076867	2.7729	D	5	21/08/2020 22:30		0	0	0	0	0	0	0	0	0	0	0	0	0	0
1857	5	6	12	3d 07:15:55.78000	0d 04:04:03.24000	0.00312682	0.0118367	0.0007686	2.7625	D	5	21/08/2020 22:30		0	0	0	0	0	0	0	0	0	0	0	0	0	0
1858	5	6	12	3d 07:15:59.58000	0d 04:04:07.04000	0.00312763	0.011839	0.0007686	2.7524	D	5	21/08/2020 22:30		0	0	0	0	0	0	0	0	0	0	0	0	0	0
1859	5	6	12	3d 07:16:03.29000	0d 04:04:10.75000	0.00312842	0.0118411	0.00076883	2.7422	D	5	21/08/2020 22:30		0	0	0	0	0	0	0	0	0	0	0	0	0	0
1860	5	6	12	3d 07:16:07.01000	0d 04:04:14.47000	0.00312921	0.0118433	0.00076867	2.7321	D	5	21/08/2020 22:30		0	0	0	0	0	0	0	0	0	0	0	0	0	0
1861	5	6	12	3d 07:16:10.69000	0d 04:04:18.15000	0.00313	0.0118454	0.00076883	2.7219	D	5	21/08/2020 22:30		0	0	0	0	0	0	0	0	0	0	0	0	0	0
1862	5	6	12	3d 07:16:14.28000	0d 04:04:21.74000	0.00313077	0.0118475	0.00076875	2.7115	D	5	21/08/2020 22:30		0	0	0	0	0	0	0	0	0	0	0	0	0	0
1863	5	6	12	3d 07:16:17.98000	0d 04:04:25.44000	0.00313156	0.0118497	0.00076867	2.7013	D	5	21/08/2020 22:30		0	0	0	0	0	0	0	0	0	0	0	0	0	0
1864	5	6	12	3d 07:16:21.55000	0d 04:04:29.01000	0.00313232	0.0118517	0.00076875	2.6911	D	5	21/08/2020 22:30		0	0	0	0	0	0	0	0	0	0	0	0	0	0
1865	5	6	12	3d 07:16:25.09000	0d 04:04:32.55000	0.00313308	0.0118538	0.0007686	2.6807	D	5	21/08/2020 22:30		0	0	0	0	0	0	0	0	0	0	0	0	0	0
1866	5	6	12	3d 07:16:28.67000	0d 04:04:36.13000	0.00313384	0.0118558	0.00076883	2.6705	D	5	21/08/2020 22:30		0	0	0	0	0	0	0	0	0	0	0	0	0	0
1867	5	6	12	3d 07:16:32.17000	0d 04:04:39.63000	0.00313459	0.0118578	0.00076867	2.6604	D	5	21/08/2020 22:30		0	0	0	0	0	0	0	0	0	0	0	0	0	0
1868	5	6	12	3d 07:16:35.64000	0d 04:04:43.10000	0.00313533	0.0118598	0.0007686	2.65	D	5	21/08/2020 22:30		0	0	0	0	0	0	0	0	0	0	0	0	0	0
1869	5	6	12	3d 07:16:39.19000	0d 04:04:46.65000	0.00313609	0.0118618	0.00076867	2.6398	D	5	21/08/2020 22:30		0	0	0	0	0	0	0	0	0	0	0	0	0	0
1870	5	6	12	3d 07:16:42.68000	0d 04:04:50.14000	0.00313683	0.0118637	0.00076867	2.6296	D	5	21/08/2020 22:30		0	0	0	0	0	0	0	0	0	0	0	0	0	0
1871	5	6	12	3d 07:16:46.24000	0d 04:04:53.70000	0.00313759	0.0118657	0.00076875	2.6194	D	5	21/08/2020 22:30		0	0	0	0	0	0	0	0	0	0	0	0	0	0
1872	5	6	12	3d 07:16:49.69000	0d 04:04:57.15000	0.00313833	0.0118677	0.00076875	2.6091	D	5	21/08/2020 22:30		0	0	0	0	0	0	0	0	0	0	0	0	0	0
1873	5	6	12	3d 07:16:53.08000	0d 04:05:00.54000	0.00313905	0.0118695	0.00076875	2.5989	D	5	21/08/2020 22:31		0	0	0	0	0	0	0	0	0	0	0	0	0	0
1874	5	6	12	3d 07:16:56.44000	0d 04:05:03.90000	0.00313977	0.0118714	0.00076883	2.5887	D	5	21/08/2020 22:31		0	0	0	0	0	0	0	0	0	0	0	0	0	0
1875	5	6	12	3d 07:16:59.82000	0d 04:05:07.28000	0.00314049	0.0118733	0.0007689	2.5785	D	5	21/08/2020 22:31		0	0	0	0	0	0	0	0	0	0	0	0	0	0
1876	5	6	12	3d 07:17:03.15000	0d 04:05:10.61000	0.0031412	0.0118751	0.0007686	2.5684	D	5	21/08/2020 22:31		0	0	0	0	0	0	0	0	0	0	0	0	0	0
1877	5	6	12	3d 07:17:06.41000	0d 04:05:13.87000	0.0031419	0.0118769	0.00076875	2.5579	D	5	21/08/2020 22:31		0	0	0	0	0	0	0	0	0	0	0	0	0	0
1878	5	6	12	3d 07:17:09.76000	0d 04:05:17.22000	0.00314261	0.0118787	0.00076844	2.5476	D	5	21/08/2020 22:31		0	0	0	0	0	0	0	0	0	0	0	0	0	0
1879	5	6	12	3d 07:17:13.06000	0d 04:05:20.52000	0.00314332	0.0118805	0.00076867	2.5374	D	5	21/08/2020 22:31		0	0	0	0	0	0	0	0	0	0	0	0	0	0
1880	5	6	12	3d 07:17:16.54000	0d 04:05:24.00000	0.00314406	0.0118824	0.0007689	2.5272	D	5	21/08/2020 22:31		0	0	0	0	0	0	0	0	0	0	0	0	0	0
1881	5	6	12	3d 07:17:19.59000	0d 04:05:27.05000	0.00314471	0.011884	0.0007689	2.5168	D	5	21/08/2020 22:31		0	0	0	0	0	0	0	0	0	0	0	0	0	0
1882	5	6	12	3d 07:17:22.91000	0d 04:05:30.37000	0.00314542	0.0118858	0.0007686	2.5068	D	5	21/08/2020 22:31		0	0	0	0	0	0	0	0	0	0	0	0	0	0
1883	5	6	12	3d 07:17:24.94000	0d 04:05:32.40000	0.00314586	0.0118869	0.0007689	2.5	D	133	21/08/2020 22:31		0	0	0	0	0	0	0	0	0	0	0	0	0	0
1884	5	6	13	3d 07:17:24.95000	0d 00:00:00.01000	0	0	0	2.6059	R	0	21/08/2020 22:31		0	0	0	0	0	0	0	0	0	0	0	0	0	0
1885	5	6	13	3d 07:17:26.95000	0d 00:00:02.01000	0	0	0	2.8057	R	1	21/08/2020 22:31		0	0	0	0	0	0	0	0	0	0	0	0	0	0
1886	5	6	13	3d 07:17:28.95000	0d 00:00:04.01000	0	0	0	2.9181	R	1	21/08/2020 22:31		0	0	0	0	0	0	0	0	0	0	0	0	0	0
1887	5	6	13	3d 07:17:30.95000	0d 00:00:06.01000	0	0	0	3.005	R	1	21/08/2020 22:31		0	0	0	0	0	0	0	0	0	0	0	0	0	0
1888	5	6	13	3d 07:17:32.95000	0d 00:00:08.01000	0	0	0	3.0765	R	1	21/08/2020 22:31		0	0	0	0	0	0	0	0	0	0	0	0	0	0
1889	5	6	13	3d 07:17:34.94000	0d 00:00:10.00000	0	0	0	3.1373	R	129	21/08/2020 22:31		0	0	0	0	0	0	0	0	0	0	0	0	0	0
1890	6	7	9	3d 07:17:34.98000	0d 00:00:00.04000	0.00000001	0.00000003	0.00077058	3.2717	C	0	21/08/2020 22:31		0	0	0	0	0	0	0	0	0	0	0	0	0	0
1891	6	7	9	3d 07:17:35.14000	0d 00:00:00.20000	0.00000004	0.00000014	0.0007689	3.2955	C	5	21/08/2020 22:31		0	0	0	0	0	0	0	0	0	0	0	0	0	0
1892	6	7	9	3d 07:17:35.31000	0d 00:00:00.37000	0.00000008	0.00000026	0.00076875	3.3153	C	5	21/08/2020 22:31		0	0	0	0	0	0	0	0	0	0	0	0	0	0
1893	6	7	9	3d 07:17:35.49000	0d 00:00:00.55000	0.00000012	0.00000039	0.00076875	3.3332	C	5	21/08/2020 22:31		0	0	0	0	0	0	0	0	0	0	0	0	0	0
1894	6	7	9	3d 07:17:35.68000	0d 00:00:00.74000	0.00000016	0.00000052	0.0007686	3.3501	C	5	21/08/2020 22:31		0	0	0	0	0	0	0	0	0	0	0	0	0	0
1895	6	7	9	3d 07:17:35.89000	0d 00:00:00.95000	0.0000002	0.00000067	0.00076898	3.3672	C	5	21/08/2020 22:31		0	0	0	0	0	0	0	0	0	0	0	0	0	0
1896	6	7	9	3d 07:17:36.11000	0d 00:00:01.17000	0.00000025	0.00000083	0.00076883	3.3838	C	5	21/08/2020 22:31		0	0	0	0	0	0	0	0	0	0	0	0	0	0
1897	6	7	9	3d 07:17:36.33000	0d 00:00:01.39000	0.0000003	0.00000099	0.00076883	3.3997	C	5	21/08/2020 22:31		0	0	0	0	0	0	0	0	0	0	0	0	0	0
1898	6	7	9	3d 07:17:36.57000	0d 00:00:01.63000	0.00000035	0.00000117	0.00076867	3.416	C	5	21/08/2020 22:31		0	0	0	0	0	0	0	0	0	0	0	0	0	0
1899	6	7	9	3d 07:17:36.81000	0d 00:00:01.87000	0.0000004	0.00000134	0.0007689	3.4311	C	5	21/08/2020 22:31		0	0	0	0	0	0	0	0	0	0	0	0	0	0
1900	6	7	9	3d 07:17:37.06000	0d 00:00:02.12000	0.00000045	0.00000152	0.00076875	3.4464	C	5	21/08/2020 22:31		0	0	0	0	0	0	0	0	0	0	0	0	0	0
1901	6	7	9	3d 07:17:37.31000	0d 00:00:02.37000	0.00000051	0.00000171	0.00076875	3.4611	C	5	21/08/2020 22:31		0	0	0	0	0	0	0	0	0	0	0	0	0	0
1902	6	7	9	3d 07:17:37.57000	0d 00:00:02.63000	0.00000056	0.0000019	0.00076852	3.4759	C	5	21/08/2020 22:31		0	0	0	0	0	0	0	0	0	0	0	0	0	0
1903	6	7	9	3d 07:17:37.84000	0d 00:00:02.90000	0.00000062	0.0000021	0.0007689	3.4903	C	5	21/08/2020 22:31		0	0	0	0	0	0	0	0	0	0	0	0	0	0
1904	6	7	9	3d 07:17:38.12000	0d 00:00:03.18000	0.00000068	0.00000231	0.00076875	3.5047	C	5	21/08/2020 22:31		0	0	0	0	0	0	0	0	0	0	0	0	0	0
1905	6	7	9	3d 07:17:38.41000	0d 00:00:03.47000	0.00000074	0.00000253	0.00076867	3.5184	C	5	21/08/2020 22:31		0	0	0	0	0	0	0	0	0	0	0	0	0	0
1906	6	7	9	3d 07:17:38.71000	0d 00:00:03.77000	0.0000008	0.00000276	0.0007686	3.5323	C	5	21/08/2020 22:31		0	0	0	0	0	0	0	0	0	0	0	0	0	0
1907	6	7	9	3d 07:17:39.02000	0d 00:00:04.08000	0.00000087	0.00000299	0.0007686	3.5457	C	5	21/08/2020 22:31		0	0	0	0	0	0	0	0	0	0	0	0	0	0
1908	6	7	9	3d 07:17:39.34000	0d 00:00:04.40000	0.00000094	0.00000323	0.00076875	3.5592	C	5	21/08/2020 22:31		0	0	0	0	0	0	0	0	0	0	0	0	0	0
1909	6	7	9	3d 07:17:39.69000	0d 00:00:04.75000	0.00000101	0.0000035	0.00076867	3.5726	C	5	21/08/2020 22:31		0	0	0	0	0	0	0	0	0	0	0	0	0	0
1910	6	7	9	3d 07:17:40.05000	0d 00:00:05.11000	0.00000109	0.00000377	0.00076867	3.5856	C	5	21/08/2020 22:31		0	0	0	0	0	0	0	0	0	0	0	0	0	0
1911	6	7	9	3d 07:17:40.44000	0d 00:00:05.50000	0.00000117	0.00000407	0.00076867	3.5987	C	5	21/08/2020 22:31		0	0	0	0	0	0	0	0	0	0	0	0	0	0
1912	6	7	9	3d 07:17:40.86000	0d 00:00:05.92000	0.00000126	0.0000044	0.0007686	3.6114	C	5	21/08/2020 22:31		0	0	0	0	0	0	0	0	0	0	0	0	0	0
1913	6	7	9	3d 07:17:41.30000	0d 00:00:06.36000	0.00000136	0.00000474	0.0007689	3.6237	C	5	21/08/2020 22:31		0	0	0	0	0	0	0	0	0	0	0	0	0	0
1914	6	7	9	3d 07:17:41.79000	0d 00:00:06.85000	0.00000146	0.00000512	0.00076867	3.6358	C	5	21/08/2020 22:31		0	0	0	0	0	0	0	0	0	0	0	0	0	0
1915	6	7	9	3d 07:17:42.35000	0d 00:00:07.41000	0.00000158	0.00000555	0.0007686	3.6477	C	5	21/08/2020 22:31		0	0	0	0	0	0	0	0	0	0	0	0	0	0
1916	6	7	9	3d 07:17:42.97000	0d 00:00:08.03000	0.00000171	0.00000604	0.00076867	3.6588	C	5	21/08/2020 22:31		0	0	0	0	0	0	0	0	0	0	0	0	0	0
1917	6	7	9	3d 07:17:43.78000	0d 00:00:08.84000	0.00000189	0.00000667	0.0007686	3.6699	C	5	21/08/2020 22:31		0	0	0	0	0	0	0	0	0	0	0	0	0	0
1918	6	7	9	3d 07:17:44.73000	0d 00:00:09.79000	0.00000209	0.00000742	0.0007686	3.6809	C	5	21/08/2020 22:31		0	0	0	0	0	0	0	0	0	0	0	0	0	0
1919	6	7	9	3d 07:17:46.06000	0d 00:00:11.12000	0.00000237	0.00000846	0.00076875	3.6916	C	5	21/08/2020 22:31		0	0	0	0	0	0	0	0	0	0	0	0	0	0
1920	6	7	9	3d 07:17:47.96000	0d 00:00:13.02000	0.00000278	0.00000996	0.00076883	3.7018	C	5	21/08/2020 22:31		0	0	0	0	0	0	0	0	0	0	0	0	0	0
1921	6	7	9	3d 07:17:51.10000	0d 00:00:16.16000	0.00000345	0.00001245	0.0007689	3.7122	C	5	21/08/2020 22:32		0	0	0	0	0	0	0	0	0	0	0	0	0	0
1922	6	7	9	3d 07:17:57.86000	0d 00:00:22.92000	0.00000489	0.00001782	0.00076875	3.7224	C	5	21/08/2020 22:32		0	0	0	0	0	0	0	0	0	0	0	0	0	0
1923	6	7	9	3d 07:18:38.81000	0d 00:01:03.87000	0.00001364	0.00005036	0.00076875	3.7122	C	5	21/08/2020 22:32		0	0	0	0	0	0	0	0	0	0	0	0	0	0
1924	6	7	9	3d 07:18:58.07000	0d 00:01:23.13000	0.00001775	0.00006561	0.00076867	3.7021	C	5	21/08/2020 22:33		0	0	0	0	0	0	0	0	0	0	0	0	0	0
1925	6	7	9	3d 07:19:27.00000	0d 00:01:52.06000	0.00002393	0.00008844	0.00076875	3.6921	C	5	21/08/2020 22:33		0	0	0	0	0	0	0	0	0	0	0	0	0	0
1926	6	7	9	3d 07:20:38.10000	0d 00:03:03.16000	0.00003911	0.00014441	0.00076867	3.682	C	5	21/08/2020 22:34		0	0	0	0	0	0	0	0	0	0	0	0	0	0
1927	6	7	9	3d 07:25:38.10000	0d 00:08:03.16000	0.00010317	0.00038002	0.0007686	3.677	C	1	21/08/2020 22:39		0	0	0	0	0	0	0	0	0	0	0	0	0	0
1928	6	7	9	3d 07:30:38.10000	0d 00:13:03.16000	0.00016723	0.00061566	0.0007686	3.6802	C	1	21/08/2020 22:44		0	0	0	0	0	0	0	0	0	0	0	0	0	0
1929	6	7	9	3d 07:35:38.10000	0d 00:18:03.16000	0.00023129	0.00085154	0.00076844	3.684	C	1	21/08/2020 22:49		0	0	0	0	0	0	0	0	0	0	0	0	0	0
1930	6	7	9	3d 07:40:38.10000	0d 00:23:03.16000	0.00029535	0.00108767	0.0007689	3.688	C	1	21/08/2020 22:54		0	0	0	0	0	0	0	0	0	0	0	0	0	0
1931	6	7	9	3d 07:45:38.10000	0d 00:28:03.16000	0.00035941	0.00132407	0.00076867	3.6922	C	1	21/08/2020 22:59		0	0	0	0	0	0	0	0	0	0	0	0	0	0
1932	6	7	9	3d 07:50:38.10000	0d 00:33:03.16000	0.00042347	0.00156073	0.0007686	3.6965	C	1	21/08/2020 23:04		0	0	0	0	0	0	0	0	0	0	0	0	0	0
1933	6	7	9	3d 07:55:38.10000	0d 00:38:03.16000	0.00048753	0.00179768	0.0007686	3.7011	C	1	21/08/2020 23:09		0	0	0	0	0	0	0	0	0	0	0	0	0	0
1934	6	7	9	3d 08:00:38.10000	0d 00:43:03.16000	0.00055159	0.00203492	0.0007689	3.7057	C	1	21/08/2020 23:14		0	0	0	0	0	0	0	0	0	0	0	0	0	0
1935	6	7	9	3d 08:05:38.10000	0d 00:48:03.16000	0.00061565	0.00227248	0.00076844	3.7108	C	1	21/08/2020 23:19		0	0	0	0	0	0	0	0	0	0	0	0	0	0
1936	6	7	9	3d 08:10:38.10000	0d 00:53:03.16000	0.00067971	0.00251037	0.00076867	3.7162	C	1	21/08/2020 23:24		0	0	0	0	0	0	0	0	0	0	0	0	0	0
1937	6	7	9	3d 08:15:38.10000	0d 00:58:03.16000	0.00074377	0.00274861	0.00076867	3.7217	C	1	21/08/2020 23:29		0	0	0	0	0	0	0	0	0	0	0	0	0	0
1938	6	7	9	3d 08:20:38.10000	0d 01:03:03.16000	0.00080783	0.00298721	0.0007686	3.7273	C	1	21/08/2020 23:34		0	0	0	0	0	0	0	0	0	0	0	0	0	0
1939	6	7	9	3d 08:25:38.10000	0d 01:08:03.16000	0.00087189	0.00322616	0.00076867	3.733	C	1	21/08/2020 23:39		0	0	0	0	0	0	0	0	0	0	0	0	0	0
1940	6	7	9	3d 08:30:38.10000	0d 01:13:03.16000	0.00093595	0.00346548	0.0007686	3.7385	C	1	21/08/2020 23:44		0	0	0	0	0	0	0	0	0	0	0	0	0	0
1941	6	7	9	3d 08:35:38.10000	0d 01:18:03.16000	0.00100001	0.00370515	0.0007689	3.744	C	1	21/08/2020 23:49		0	0	0	0	0	0	0	0	0	0	0	0	0	0
1942	6	7	9	3d 08:40:38.10000	0d 01:23:03.16000	0.00106407	0.00394516	0.00076852	3.7494	C	1	21/08/2020 23:54		0	0	0	0	0	0	0	0	0	0	0	0	0	0
1943	6	7	9	3d 08:45:38.10000	0d 01:28:03.16000	0.00112813	0.00418553	0.0007689	3.7549	C	1	21/08/2020 23:59		0	0	0	0	0	0	0	0	0	0	0	0	0	0
1944	6	7	9	3d 08:50:38.10000	0d 01:33:03.16000	0.00119219	0.00442624	0.00076883	3.7601	C	1	22/08/2020 00:04		0	0	0	0	0	0	0	0	0	0	0	0	0	0
1945	6	7	9	3d 08:55:38.10000	0d 01:38:03.16000	0.00125625	0.0046673	0.0007689	3.7655	C	1	22/08/2020 00:09		0	0	0	0	0	0	0	0	0	0	0	0	0	0
1946	6	7	9	3d 09:00:38.10000	0d 01:43:03.16000	0.00132031	0.00490872	0.00076852	3.7713	C	1	22/08/2020 00:14		0	0	0	0	0	0	0	0	0	0	0	0	0	0
1947	6	7	9	3d 09:05:38.10000	0d 01:48:03.16000	0.00138437	0.0051505	0.00076883	3.7774	C	1	22/08/2020 00:19		0	0	0	0	0	0	0	0	0	0	0	0	0	0
1948	6	7	9	3d 09:10:38.10000	0d 01:53:03.16000	0.00144843	0.00539267	0.00076867	3.7835	C	1	22/08/2020 00:24		0	0	0	0	0	0	0	0	0	0	0	0	0	0
1949	6	7	9	3d 09:15:38.10000	0d 01:58:03.16000	0.00151249	0.00563526	0.00076852	3.79	C	1	22/08/2020 00:29		0	0	0	0	0	0	0	0	0	0	0	0	0	0
1950	6	7	9	3d 09:20:38.10000	0d 02:03:03.16000	0.00157655	0.00587829	0.00076844	3.7974	C	1	22/08/2020 00:34		0	0	0	0	0	0	0	0	0	0	0	0	0	0
1951	6	7	9	3d 09:25:38.10000	0d 02:08:03.16000	0.00164061	0.0061218	0.00076867	3.8054	C	1	22/08/2020 00:39		0	0	0	0	0	0	0	0	0	0	0	0	0	0
1952	6	7	9	3d 09:30:38.10000	0d 02:13:03.16000	0.00170467	0.00636585	0.00076883	3.8138	C	1	22/08/2020 00:44		0	0	0	0	0	0	0	0	0	0	0	0	0	0
1953	6	7	9	3d 09:35:38.10000	0d 02:18:03.16000	0.00176873	0.00661048	0.00076844	3.8236	C	1	22/08/2020 00:49		0	0	0	0	0	0	0	0	0	0	0	0	0	0
1954	6	7	9	3d 09:40:15.04000	0d 02:22:40.10000	0.00182786	0.00683689	0.0007689	3.8337	C	5	22/08/2020 00:54		0	0	0	0	0	0	0	0	0	0	0	0	0	0
1955	6	7	9	3d 09:44:38.55000	0d 02:27:03.61000	0.00188413	0.00705288	0.0007686	3.8439	C	5	22/08/2020 00:58		0	0	0	0	0	0	0	0	0	0	0	0	0	0
1956	6	7	9	3d 09:48:42.19000	0d 02:31:07.25000	0.00193616	0.00725311	0.00076875	3.854	C	5	22/08/2020 01:02		0	0	0	0	0	0	0	0	0	0	0	0	0	0
1957	6	7	9	3d 09:52:24.04000	0d 02:34:49.10000	0.00198353	0.00743592	0.00076875	3.864	C	5	22/08/2020 01:06		0	0	0	0	0	0	0	0	0	0	0	0	0	0
1958	6	7	9	3d 09:55:56.64000	0d 02:38:21.70000	0.00202893	0.00761156	0.00076867	3.8741	C	5	22/08/2020 01:10		0	0	0	0	0	0	0	0	0	0	0	0	0	0
1959	6	7	9	3d 09:59:15.62000	0d 02:41:40.68000	0.00207142	0.00777638	0.0007686	3.8842	C	5	22/08/2020 01:13		0	0	0	0	0	0	0	0	0	0	0	0	0	0
1960	6	7	9	3d 10:02:30.32000	0d 02:44:55.38000	0.00211299	0.00793807	0.0007686	3.8943	C	5	22/08/2020 01:16		0	0	0	0	0	0	0	0	0	0	0	0	0	0
1961	6	7	9	3d 10:05:35.24000	0d 02:48:00.30000	0.00215248	0.00809204	0.00076867	3.9045	C	5	22/08/2020 01:19		0	0	0	0	0	0	0	0	0	0	0	0	0	0
1962	6	7	9	3d 10:08:43.70000	0d 02:51:08.76000	0.00219272	0.00824936	0.0007686	3.9145	C	5	22/08/2020 01:22		0	0	0	0	0	0	0	0	0	0	0	0	0	0
1963	6	7	9	3d 10:11:43.47000	0d 02:54:08.53000	0.00223111	0.00839982	0.00076875	3.9248	C	5	22/08/2020 01:25		0	0	0	0	0	0	0	0	0	0	0	0	0	0
1964	6	7	9	3d 10:14:39.01000	0d 02:57:04.07000	0.00226859	0.00854712	0.00076867	3.9348	C	5	22/08/2020 01:28		0	0	0	0	0	0	0	0	0	0	0	0	0	0
1965	6	7	9	3d 10:17:31.62000	0d 02:59:56.68000	0.00230545	0.00869233	0.00076867	3.9449	C	5	22/08/2020 01:31		0	0	0	0	0	0	0	0	0	0	0	0	0	0
1966	6	7	9	3d 10:20:19.64000	0d 03:02:44.70000	0.00234133	0.00883404	0.0007686	3.955	C	5	22/08/2020 01:34		0	0	0	0	0	0	0	0	0	0	0	0	0	0
1967	6	7	9	3d 10:23:07.81000	0d 03:05:32.87000	0.00237724	0.00897624	0.0007686	3.9651	C	5	22/08/2020 01:37		0	0	0	0	0	0	0	0	0	0	0	0	0	0
1968	6	7	9	3d 10:25:53.44000	0d 03:08:18.50000	0.0024126	0.00911665	0.00076867	3.9751	C	5	22/08/2020 01:40		0	0	0	0	0	0	0	0	0	0	0	0	0	0
1969	6	7	9	3d 10:28:39.97000	0d 03:11:05.03000	0.00244816	0.00925818	0.00076875	3.9854	C	5	22/08/2020 01:42		0	0	0	0	0	0	0	0	0	0	0	0	0	0
1970	6	7	9	3d 10:31:28.52000	0d 03:13:53.58000	0.00248415	0.0094018	0.00076883	3.9956	C	5	22/08/2020 01:45		0	0	0	0	0	0	0	0	0	0	0	0	0	0
1971	6	7	9	3d 10:34:13.26000	0d 03:16:38.32000	0.00251933	0.00954252	0.0007689	4.0056	C	5	22/08/2020 01:48		0	0	0	0	0	0	0	0	0	0	0	0	0	0
1972	6	7	9	3d 10:36:55.55000	0d 03:19:20.61000	0.00255399	0.00968151	0.00076844	4.0157	C	5	22/08/2020 01:51		0	0	0	0	0	0	0	0	0	0	0	0	0	0
1973	6	7	9	3d 10:39:34.78000	0d 03:21:59.84000	0.00258799	0.00981822	0.00076883	4.0258	C	5	22/08/2020 01:53		0	0	0	0	0	0	0	0	0	0	0	0	0	0
1974	6	7	9	3d 10:42:14.16000	0d 03:24:39.22000	0.00262202	0.0099554	0.00076883	4.0359	C	5	22/08/2020 01:56		0	0	0	0	0	0	0	0	0	0	0	0	0	0
1975	6	7	9	3d 10:44:48.84000	0d 03:27:13.90000	0.00265505	0.0100889	0.0007686	4.0459	C	5	22/08/2020 01:58		0	0	0	0	0	0	0	0	0	0	0	0	0	0
1976	6	7	9	3d 10:47:24.38000	0d 03:29:49.44000	0.00268826	0.0102234	0.00076852	4.0562	C	5	22/08/2020 02:01		0	0	0	0	0	0	0	0	0	0	0	0	0	0
1977	6	7	9	3d 10:50:01.36000	0d 03:32:26.42000	0.00272178	0.0103595	0.00076867	4.0662	C	5	22/08/2020 02:04		0	0	0	0	0	0	0	0	0	0	0	0	0	0
1978	6	7	9	3d 10:52:31.29000	0d 03:34:56.35000	0.0027538	0.0104899	0.00076867	4.0763	C	5	22/08/2020 02:06		0	0	0	0	0	0	0	0	0	0	0	0	0	0
1979	6	7	9	3d 10:55:02.26000	0d 03:37:27.32000	0.00278604	0.0106214	0.00076867	4.0864	C	5	22/08/2020 02:09		0	0	0	0	0	0	0	0	0	0	0	0	0	0
1980	6	7	9	3d 10:57:29.32000	0d 03:39:54.38000	0.00281744	0.0107499	0.0007689	4.0964	C	5	22/08/2020 02:11		0	0	0	0	0	0	0	0	0	0	0	0	0	0
1981	6	7	9	3d 10:59:54.48000	0d 03:42:19.54000	0.00284843	0.0108771	0.00076867	4.1065	C	5	22/08/2020 02:14		0	0	0	0	0	0	0	0	0	0	0	0	0	0
1982	6	7	9	3d 11:02:18.45000	0d 03:44:43.51000	0.00287918	0.0110035	0.0007686	4.1166	C	5	22/08/2020 02:16		0	0	0	0	0	0	0	0	0	0	0	0	0	0
1983	6	7	9	3d 11:04:39.89000	0d 03:47:04.95000	0.00290938	0.0111279	0.00076875	4.1266	C	5	22/08/2020 02:18		0	0	0	0	0	0	0	0	0	0	0	0	0	0
1984	6	7	9	3d 11:07:00.92000	0d 03:49:25.98000	0.00293949	0.0112524	0.00076867	4.1367	C	5	22/08/2020 02:21		0	0	0	0	0	0	0	0	0	0	0	0	0	0
1985	6	7	9	3d 11:09:19.65000	0d 03:51:44.71000	0.00296912	0.0113751	0.00076883	4.1468	C	5	22/08/2020 02:23		0	0	0	0	0	0	0	0	0	0	0	0	0	0
[truncated: 3,235 more rows]
