# Supplementary material for: Experimental data of cathodes manufactured in a convective dryer at the pilot-plant scale, and charge and discharge capacities of half-coin lithium-ion cells
Source: Data Brief. 2021 Dec 16;40:107720. doi: 10.1016/j.dib.2021.107720 (PMC8703052; doi:10.1016/j.dib.2021.107720)
Supplement: Supplementary file 1 [file mmc1.zip › Maccor/NEX_CAT3_8_2.csv]

Name:	NEX_CAT3_8_2
Channel:	48
Tester	Maccor #2
Procedure	NEX_NMC_Form_Rate_ASI.000
Description	NEX NMC Cathode Rate & ASI Measurement
Started	19/08/2020 10:37
SCap	0
C Rate	0.003844
Ch. max. V	8.00 V
DisCh. min. V	-2.00 V
Ch. max. I	5.000 A
DisCh. max. I	5.000 A
Comment:	CAT3_8_2
SMB hdr:	SMBLabel
Rec	Cycle P	Cycle C	Step	TestTime	StepTime	Cap. [Ah]	Ener. [Wh]	Current [A]	Voltage [V]	Md	ES	DPT Time		VAR1	VAR2	VAR3	VAR4	VAR5	VAR6	VAR7	VAR8	VAR9	VAR10	VAR11	VAR12	VAR13	VAR14
1	0	1	1	0d 00:00:00.00000	0d 00:00:00.00000	0	0	0	2.6892	R	0	19/08/2020 10:37		0	0	0	0	0	0	0	0	0	0	0	0	0	0
2	0	1	1	0d 00:05:00.00000	0d 00:05:00.00000	0	0	0	2.6862	R	1	19/08/2020 10:42		0	0	0	0	0	0	0	0	0	0	0	0	0	0
3	0	1	1	0d 00:10:00.00000	0d 00:10:00.00000	0	0	0	2.6868	R	1	19/08/2020 10:47		0	0	0	0	0	0	0	0	0	0	0	0	0	0
4	0	1	1	0d 00:15:00.00000	0d 00:15:00.00000	0	0	0	2.6877	R	1	19/08/2020 10:52		0	0	0	0	0	0	0	0	0	0	0	0	0	0
5	0	1	1	0d 00:20:00.00000	0d 00:20:00.00000	0	0	0	2.688	R	1	19/08/2020 10:57		0	0	0	0	0	0	0	0	0	0	0	0	0	0
6	0	1	1	0d 00:25:00.00000	0d 00:25:00.00000	0	0	0	2.6885	R	1	19/08/2020 11:02		0	0	0	0	0	0	0	0	0	0	0	0	0	0
7	0	1	1	0d 00:30:00.00000	0d 00:30:00.00000	0	0	0	2.6889	R	129	19/08/2020 11:07		0	0	0	0	0	0	0	0	0	0	0	0	0	0
8	0	1	2	0d 00:30:00.03000	0d 00:00:00.03000	0	0	0.0001944	2.7529	C	0	19/08/2020 11:07		0	0	0	0	0	0	0	0	0	0	0	0	0	0
9	0	1	2	0d 00:30:00.19000	0d 00:00:00.19000	0.00000001	0.00000003	0.00019219	2.7742	C	5	19/08/2020 11:07		0	0	0	0	0	0	0	0	0	0	0	0	0	0
10	0	1	2	0d 00:30:00.38000	0d 00:00:00.38000	0.00000002	0.00000005	0.00019211	2.7915	C	5	19/08/2020 11:07		0	0	0	0	0	0	0	0	0	0	0	0	0	0
11	0	1	2	0d 00:30:00.59000	0d 00:00:00.59000	0.00000003	0.00000009	0.00019219	2.808	C	5	19/08/2020 11:07		0	0	0	0	0	0	0	0	0	0	0	0	0	0
12	0	1	2	0d 00:30:00.81000	0d 00:00:00.81000	0.00000004	0.00000012	0.00019234	2.824	C	5	19/08/2020 11:07		0	0	0	0	0	0	0	0	0	0	0	0	0	0
13	0	1	2	0d 00:30:01.05000	0d 00:00:01.05000	0.00000006	0.00000016	0.00019219	2.84	C	5	19/08/2020 11:07		0	0	0	0	0	0	0	0	0	0	0	0	0	0
14	0	1	2	0d 00:30:01.29000	0d 00:00:01.29000	0.00000007	0.00000019	0.00019203	2.8547	C	5	19/08/2020 11:07		0	0	0	0	0	0	0	0	0	0	0	0	0	0
15	0	1	2	0d 00:30:01.54000	0d 00:00:01.54000	0.00000008	0.00000023	0.00019203	2.8698	C	5	19/08/2020 11:07		0	0	0	0	0	0	0	0	0	0	0	0	0	0
16	0	1	2	0d 00:30:01.81000	0d 00:00:01.81000	0.0000001	0.00000027	0.00019219	2.8841	C	5	19/08/2020 11:07		0	0	0	0	0	0	0	0	0	0	0	0	0	0
17	0	1	2	0d 00:30:02.09000	0d 00:00:02.09000	0.00000011	0.00000031	0.00019211	2.8985	C	5	19/08/2020 11:07		0	0	0	0	0	0	0	0	0	0	0	0	0	0
18	0	1	2	0d 00:30:02.38000	0d 00:00:02.38000	0.00000013	0.00000036	0.00019211	2.9122	C	5	19/08/2020 11:07		0	0	0	0	0	0	0	0	0	0	0	0	0	0
19	0	1	2	0d 00:30:02.69000	0d 00:00:02.69000	0.00000014	0.00000041	0.00019242	2.9261	C	5	19/08/2020 11:07		0	0	0	0	0	0	0	0	0	0	0	0	0	0
20	0	1	2	0d 00:30:03.02000	0d 00:00:03.02000	0.00000016	0.00000046	0.00019219	2.9393	C	5	19/08/2020 11:07		0	0	0	0	0	0	0	0	0	0	0	0	0	0
21	0	1	2	0d 00:30:03.38000	0d 00:00:03.38000	0.00000018	0.00000052	0.00019219	2.9529	C	5	19/08/2020 11:07		0	0	0	0	0	0	0	0	0	0	0	0	0	0
22	0	1	2	0d 00:30:03.75000	0d 00:00:03.75000	0.0000002	0.00000057	0.00019219	2.9659	C	5	19/08/2020 11:07		0	0	0	0	0	0	0	0	0	0	0	0	0	0
23	0	1	2	0d 00:30:04.14000	0d 00:00:04.14000	0.00000022	0.00000064	0.00019203	2.9784	C	5	19/08/2020 11:07		0	0	0	0	0	0	0	0	0	0	0	0	0	0
24	0	1	2	0d 00:30:04.55000	0d 00:00:04.55000	0.00000024	0.0000007	0.00019211	2.9908	C	5	19/08/2020 11:07		0	0	0	0	0	0	0	0	0	0	0	0	0	0
25	0	1	2	0d 00:30:04.99000	0d 00:00:04.99000	0.00000027	0.00000077	0.00019203	3.0031	C	5	19/08/2020 11:07		0	0	0	0	0	0	0	0	0	0	0	0	0	0
26	0	1	2	0d 00:30:05.44000	0d 00:00:05.44000	0.00000029	0.00000084	0.00019196	3.0152	C	5	19/08/2020 11:07		0	0	0	0	0	0	0	0	0	0	0	0	0	0
27	0	1	2	0d 00:30:05.93000	0d 00:00:05.93000	0.00000032	0.00000092	0.00019219	3.0272	C	5	19/08/2020 11:07		0	0	0	0	0	0	0	0	0	0	0	0	0	0
28	0	1	2	0d 00:30:06.45000	0d 00:00:06.45000	0.00000034	0.00000101	0.00019219	3.0393	C	5	19/08/2020 11:07		0	0	0	0	0	0	0	0	0	0	0	0	0	0
29	0	1	2	0d 00:30:06.98000	0d 00:00:06.98000	0.00000037	0.00000109	0.00019211	3.0509	C	5	19/08/2020 11:07		0	0	0	0	0	0	0	0	0	0	0	0	0	0
30	0	1	2	0d 00:30:07.54000	0d 00:00:07.54000	0.0000004	0.00000119	0.00019211	3.0629	C	5	19/08/2020 11:07		0	0	0	0	0	0	0	0	0	0	0	0	0	0
31	0	1	2	0d 00:30:08.14000	0d 00:00:08.14000	0.00000043	0.00000128	0.00019234	3.0747	C	5	19/08/2020 11:07		0	0	0	0	0	0	0	0	0	0	0	0	0	0
32	0	1	2	0d 00:30:08.74000	0d 00:00:08.74000	0.00000047	0.00000138	0.00019226	3.0863	C	5	19/08/2020 11:07		0	0	0	0	0	0	0	0	0	0	0	0	0	0
33	0	1	2	0d 00:30:09.37000	0d 00:00:09.37000	0.0000005	0.00000149	0.00019211	3.0974	C	5	19/08/2020 11:07		0	0	0	0	0	0	0	0	0	0	0	0	0	0
34	0	1	2	0d 00:30:10.01000	0d 00:00:10.01000	0.00000053	0.00000159	0.00019196	3.1086	C	5	19/08/2020 11:07		0	0	0	0	0	0	0	0	0	0	0	0	0	0
35	0	1	2	0d 00:30:10.68000	0d 00:00:10.68000	0.00000057	0.0000017	0.00019219	3.12	C	5	19/08/2020 11:08		0	0	0	0	0	0	0	0	0	0	0	0	0	0
36	0	1	2	0d 00:30:11.38000	0d 00:00:11.38000	0.00000061	0.00000182	0.00019219	3.1313	C	5	19/08/2020 11:08		0	0	0	0	0	0	0	0	0	0	0	0	0	0
37	0	1	2	0d 00:30:12.11000	0d 00:00:12.11000	0.00000065	0.00000194	0.00019226	3.1427	C	5	19/08/2020 11:08		0	0	0	0	0	0	0	0	0	0	0	0	0	0
38	0	1	2	0d 00:30:12.84000	0d 00:00:12.84000	0.00000068	0.00000207	0.00019226	3.154	C	5	19/08/2020 11:08		0	0	0	0	0	0	0	0	0	0	0	0	0	0
39	0	1	2	0d 00:30:13.61000	0d 00:00:13.61000	0.00000073	0.0000022	0.00019219	3.1655	C	5	19/08/2020 11:08		0	0	0	0	0	0	0	0	0	0	0	0	0	0
40	0	1	2	0d 00:30:14.39000	0d 00:00:14.39000	0.00000077	0.00000233	0.00019211	3.1766	C	5	19/08/2020 11:08		0	0	0	0	0	0	0	0	0	0	0	0	0	0
41	0	1	2	0d 00:30:15.19000	0d 00:00:15.19000	0.00000081	0.00000246	0.00019211	3.1876	C	5	19/08/2020 11:08		0	0	0	0	0	0	0	0	0	0	0	0	0	0
42	0	1	2	0d 00:30:16.00000	0d 00:00:16.00000	0.00000085	0.0000026	0.00019196	3.1989	C	5	19/08/2020 11:08		0	0	0	0	0	0	0	0	0	0	0	0	0	0
43	0	1	2	0d 00:30:16.82000	0d 00:00:16.82000	0.0000009	0.00000274	0.00019211	3.2097	C	5	19/08/2020 11:08		0	0	0	0	0	0	0	0	0	0	0	0	0	0
44	0	1	2	0d 00:30:17.66000	0d 00:00:17.66000	0.00000094	0.00000289	0.00019211	3.2207	C	5	19/08/2020 11:08		0	0	0	0	0	0	0	0	0	0	0	0	0	0
45	0	1	2	0d 00:30:18.52000	0d 00:00:18.52000	0.00000099	0.00000303	0.00019203	3.232	C	5	19/08/2020 11:08		0	0	0	0	0	0	0	0	0	0	0	0	0	0
46	0	1	2	0d 00:30:19.41000	0d 00:00:19.41000	0.00000104	0.00000319	0.00019203	3.2428	C	5	19/08/2020 11:08		0	0	0	0	0	0	0	0	0	0	0	0	0	0
47	0	1	2	0d 00:30:20.29000	0d 00:00:20.29000	0.00000108	0.00000334	0.00019211	3.2538	C	5	19/08/2020 11:08		0	0	0	0	0	0	0	0	0	0	0	0	0	0
48	0	1	2	0d 00:30:21.21000	0d 00:00:21.21000	0.00000113	0.0000035	0.00019219	3.2651	C	5	19/08/2020 11:08		0	0	0	0	0	0	0	0	0	0	0	0	0	0
49	0	1	2	0d 00:30:22.15000	0d 00:00:22.15000	0.00000118	0.00000366	0.00019226	3.276	C	5	19/08/2020 11:08		0	0	0	0	0	0	0	0	0	0	0	0	0	0
50	0	1	2	0d 00:30:23.11000	0d 00:00:23.11000	0.00000123	0.00000383	0.00019226	3.2873	C	5	19/08/2020 11:08		0	0	0	0	0	0	0	0	0	0	0	0	0	0
51	0	1	2	0d 00:30:24.07000	0d 00:00:24.07000	0.00000128	0.000004	0.00019196	3.2979	C	5	19/08/2020 11:08		0	0	0	0	0	0	0	0	0	0	0	0	0	0
52	0	1	2	0d 00:30:25.05000	0d 00:00:25.05000	0.00000134	0.00000417	0.00019219	3.3091	C	5	19/08/2020 11:08		0	0	0	0	0	0	0	0	0	0	0	0	0	0
53	0	1	2	0d 00:30:26.07000	0d 00:00:26.07000	0.00000139	0.00000435	0.00019219	3.3201	C	5	19/08/2020 11:08		0	0	0	0	0	0	0	0	0	0	0	0	0	0
54	0	1	2	0d 00:30:27.09000	0d 00:00:27.09000	0.00000145	0.00000454	0.00019211	3.3312	C	5	19/08/2020 11:08		0	0	0	0	0	0	0	0	0	0	0	0	0	0
55	0	1	2	0d 00:30:28.12000	0d 00:00:28.12000	0.0000015	0.00000472	0.00019211	3.3419	C	5	19/08/2020 11:08		0	0	0	0	0	0	0	0	0	0	0	0	0	0
56	0	1	2	0d 00:30:29.19000	0d 00:00:29.19000	0.00000156	0.00000491	0.00019219	3.3527	C	5	19/08/2020 11:08		0	0	0	0	0	0	0	0	0	0	0	0	0	0
57	0	1	2	0d 00:30:30.29000	0d 00:00:30.29000	0.00000162	0.00000511	0.00019219	3.3637	C	5	19/08/2020 11:08		0	0	0	0	0	0	0	0	0	0	0	0	0	0
58	0	1	2	0d 00:30:31.37000	0d 00:00:31.37000	0.00000167	0.0000053	0.00019211	3.3742	C	5	19/08/2020 11:08		0	0	0	0	0	0	0	0	0	0	0	0	0	0
59	0	1	2	0d 00:30:32.47000	0d 00:00:32.47000	0.00000173	0.0000055	0.00019226	3.3851	C	5	19/08/2020 11:08		0	0	0	0	0	0	0	0	0	0	0	0	0	0
60	0	1	2	0d 00:30:33.63000	0d 00:00:33.63000	0.00000179	0.00000571	0.00019211	3.3956	C	5	19/08/2020 11:08		0	0	0	0	0	0	0	0	0	0	0	0	0	0
61	0	1	2	0d 00:30:34.77000	0d 00:00:34.77000	0.00000186	0.00000592	0.00019203	3.4061	C	5	19/08/2020 11:08		0	0	0	0	0	0	0	0	0	0	0	0	0	0
62	0	1	2	0d 00:30:35.97000	0d 00:00:35.97000	0.00000192	0.00000614	0.00019203	3.417	C	5	19/08/2020 11:08		0	0	0	0	0	0	0	0	0	0	0	0	0	0
63	0	1	2	0d 00:30:37.24000	0d 00:00:37.24000	0.00000199	0.00000637	0.00019196	3.4278	C	5	19/08/2020 11:08		0	0	0	0	0	0	0	0	0	0	0	0	0	0
64	0	1	2	0d 00:30:38.53000	0d 00:00:38.53000	0.00000206	0.0000066	0.00019211	3.4388	C	5	19/08/2020 11:08		0	0	0	0	0	0	0	0	0	0	0	0	0	0
65	0	1	2	0d 00:30:39.86000	0d 00:00:39.86000	0.00000213	0.00000685	0.00019219	3.4491	C	5	19/08/2020 11:08		0	0	0	0	0	0	0	0	0	0	0	0	0	0
66	0	1	2	0d 00:30:41.19000	0d 00:00:41.19000	0.0000022	0.00000709	0.00019226	3.4598	C	5	19/08/2020 11:08		0	0	0	0	0	0	0	0	0	0	0	0	0	0
67	0	1	2	0d 00:30:42.59000	0d 00:00:42.59000	0.00000227	0.00000735	0.00019226	3.4705	C	5	19/08/2020 11:08		0	0	0	0	0	0	0	0	0	0	0	0	0	0
68	0	1	2	0d 00:30:44.08000	0d 00:00:44.08000	0.00000235	0.00000763	0.00019226	3.4813	C	5	19/08/2020 11:08		0	0	0	0	0	0	0	0	0	0	0	0	0	0
69	0	1	2	0d 00:30:45.60000	0d 00:00:45.60000	0.00000243	0.00000791	0.00019226	3.492	C	5	19/08/2020 11:08		0	0	0	0	0	0	0	0	0	0	0	0	0	0
70	0	1	2	0d 00:30:47.19000	0d 00:00:47.19000	0.00000252	0.00000821	0.00019211	3.5026	C	5	19/08/2020 11:08		0	0	0	0	0	0	0	0	0	0	0	0	0	0
71	0	1	2	0d 00:30:48.83000	0d 00:00:48.83000	0.00000261	0.00000852	0.00019219	3.5131	C	5	19/08/2020 11:08		0	0	0	0	0	0	0	0	0	0	0	0	0	0
72	0	1	2	0d 00:30:50.60000	0d 00:00:50.60000	0.0000027	0.00000885	0.00019196	3.5238	C	5	19/08/2020 11:08		0	0	0	0	0	0	0	0	0	0	0	0	0	0
73	0	1	2	0d 00:30:52.40000	0d 00:00:52.40000	0.0000028	0.00000919	0.00019211	3.5343	C	5	19/08/2020 11:08		0	0	0	0	0	0	0	0	0	0	0	0	0	0
74	0	1	2	0d 00:30:54.34000	0d 00:00:54.34000	0.0000029	0.00000955	0.00019203	3.5448	C	5	19/08/2020 11:08		0	0	0	0	0	0	0	0	0	0	0	0	0	0
75	0	1	2	0d 00:30:56.40000	0d 00:00:56.40000	0.00000301	0.00000994	0.00019226	3.5554	C	5	19/08/2020 11:08		0	0	0	0	0	0	0	0	0	0	0	0	0	0
76	0	1	2	0d 00:30:58.63000	0d 00:00:58.63000	0.00000313	0.00001037	0.00019211	3.5659	C	5	19/08/2020 11:08		0	0	0	0	0	0	0	0	0	0	0	0	0	0
77	0	1	2	0d 00:31:01.06000	0d 00:01:01.06000	0.00000326	0.00001083	0.00019219	3.5763	C	5	19/08/2020 11:08		0	0	0	0	0	0	0	0	0	0	0	0	0	0
78	0	1	2	0d 00:31:03.84000	0d 00:01:03.84000	0.00000341	0.00001136	0.00019196	3.5866	C	5	19/08/2020 11:08		0	0	0	0	0	0	0	0	0	0	0	0	0	0
79	0	1	2	0d 00:31:07.06000	0d 00:01:07.06000	0.00000358	0.00001198	0.00019196	3.5967	C	5	19/08/2020 11:08		0	0	0	0	0	0	0	0	0	0	0	0	0	0
80	0	1	2	0d 00:31:10.89000	0d 00:01:10.89000	0.00000378	0.00001272	0.00019234	3.6071	C	5	19/08/2020 11:09		0	0	0	0	0	0	0	0	0	0	0	0	0	0
81	0	1	2	0d 00:31:16.06000	0d 00:01:16.06000	0.00000406	0.00001371	0.00019234	3.6173	C	5	19/08/2020 11:09		0	0	0	0	0	0	0	0	0	0	0	0	0	0
82	0	1	2	0d 00:31:23.45000	0d 00:01:23.45000	0.00000445	0.00001514	0.00019226	3.6277	C	5	19/08/2020 11:09		0	0	0	0	0	0	0	0	0	0	0	0	0	0
83	0	1	2	0d 00:31:36.42000	0d 00:01:36.42000	0.00000515	0.00001766	0.00019211	3.6379	C	5	19/08/2020 11:09		0	0	0	0	0	0	0	0	0	0	0	0	0	0
84	0	1	2	0d 00:32:01.34000	0d 00:02:01.34000	0.00000648	0.0000225	0.00019211	3.648	C	5	19/08/2020 11:09		0	0	0	0	0	0	0	0	0	0	0	0	0	0
85	0	1	2	0d 00:33:08.19000	0d 00:03:08.19000	0.00001004	0.00003554	0.00019234	3.6582	C	5	19/08/2020 11:10		0	0	0	0	0	0	0	0	0	0	0	0	0	0
86	0	1	2	0d 00:36:00.49000	0d 00:06:00.49000	0.00001924	0.00006924	0.00019219	3.6684	C	5	19/08/2020 11:13		0	0	0	0	0	0	0	0	0	0	0	0	0	0
87	0	1	2	0d 00:46:00.49000	0d 00:16:00.49000	0.00005127	0.00018678	0.00019211	3.6681	C	1	19/08/2020 11:23		0	0	0	0	0	0	0	0	0	0	0	0	0	0
88	0	1	2	0d 00:56:00.49000	0d 00:26:00.49000	0.00008329	0.00030413	0.00019226	3.6617	C	1	19/08/2020 11:33		0	0	0	0	0	0	0	0	0	0	0	0	0	0
89	0	1	2	0d 01:06:00.49000	0d 00:36:00.49000	0.00011532	0.00042138	0.00019242	3.6609	C	1	19/08/2020 11:43		0	0	0	0	0	0	0	0	0	0	0	0	0	0
90	0	1	2	0d 01:16:00.49000	0d 00:46:00.49000	0.00014735	0.00053865	0.00019203	3.6622	C	1	19/08/2020 11:53		0	0	0	0	0	0	0	0	0	0	0	0	0	0
91	0	1	2	0d 01:26:00.49000	0d 00:56:00.49000	0.00017937	0.00065596	0.00019226	3.6641	C	1	19/08/2020 12:03		0	0	0	0	0	0	0	0	0	0	0	0	0	0
92	0	1	2	0d 01:36:00.49000	0d 01:06:00.49000	0.0002114	0.00077334	0.00019203	3.6658	C	1	19/08/2020 12:13		0	0	0	0	0	0	0	0	0	0	0	0	0	0
93	0	1	2	0d 01:46:00.49000	0d 01:16:00.49000	0.00024342	0.00089078	0.00019196	3.6686	C	1	19/08/2020 12:23		0	0	0	0	0	0	0	0	0	0	0	0	0	0
94	0	1	2	0d 01:56:00.49000	0d 01:26:00.49000	0.00027545	0.0010083	0.00019226	3.6699	C	1	19/08/2020 12:33		0	0	0	0	0	0	0	0	0	0	0	0	0	0
95	0	1	2	0d 02:06:00.49000	0d 01:36:00.49000	0.00030748	0.00112586	0.00019203	3.6715	C	1	19/08/2020 12:43		0	0	0	0	0	0	0	0	0	0	0	0	0	0
96	0	1	2	0d 02:16:00.49000	0d 01:46:00.49000	0.0003395	0.00124347	0.00019234	3.6733	C	1	19/08/2020 12:53		0	0	0	0	0	0	0	0	0	0	0	0	0	0
97	0	1	2	0d 02:26:00.49000	0d 01:56:00.49000	0.00037153	0.00136114	0.00019226	3.675	C	1	19/08/2020 13:03		0	0	0	0	0	0	0	0	0	0	0	0	0	0
98	0	1	2	0d 02:36:00.49000	0d 02:06:00.49000	0.00040356	0.00147885	0.00019219	3.6765	C	1	19/08/2020 13:13		0	0	0	0	0	0	0	0	0	0	0	0	0	0
99	0	1	2	0d 02:46:00.49000	0d 02:16:00.49000	0.00043558	0.00159663	0.00019219	3.678	C	1	19/08/2020 13:23		0	0	0	0	0	0	0	0	0	0	0	0	0	0
100	0	1	2	0d 02:56:00.49000	0d 02:26:00.49000	0.00046761	0.00171445	0.00019211	3.6797	C	1	19/08/2020 13:33		0	0	0	0	0	0	0	0	0	0	0	0	0	0
101	0	1	2	0d 03:06:00.49000	0d 02:36:00.49000	0.00049963	0.00183232	0.00019219	3.6811	C	1	19/08/2020 13:43		0	0	0	0	0	0	0	0	0	0	0	0	0	0
102	0	1	2	0d 03:16:00.49000	0d 02:46:00.49000	0.00053166	0.00195024	0.00019219	3.6828	C	1	19/08/2020 13:53		0	0	0	0	0	0	0	0	0	0	0	0	0	0
103	0	1	2	0d 03:26:00.49000	0d 02:56:00.49000	0.00056369	0.00206821	0.00019203	3.6843	C	1	19/08/2020 14:03		0	0	0	0	0	0	0	0	0	0	0	0	0	0
104	0	1	2	0d 03:36:00.49000	0d 03:06:00.49000	0.00059571	0.00218623	0.00019211	3.6857	C	1	19/08/2020 14:13		0	0	0	0	0	0	0	0	0	0	0	0	0	0
105	0	1	2	0d 03:46:00.49000	0d 03:16:00.49000	0.00062774	0.0023043	0.00019226	3.6875	C	1	19/08/2020 14:23		0	0	0	0	0	0	0	0	0	0	0	0	0	0
106	0	1	2	0d 03:56:00.49000	0d 03:26:00.49000	0.00065977	0.00242242	0.00019226	3.6889	C	1	19/08/2020 14:33		0	0	0	0	0	0	0	0	0	0	0	0	0	0
107	0	1	2	0d 04:06:00.49000	0d 03:36:00.49000	0.00069179	0.00254059	0.00019203	3.6905	C	1	19/08/2020 14:43		0	0	0	0	0	0	0	0	0	0	0	0	0	0
108	0	1	2	0d 04:16:00.49000	0d 03:46:00.49000	0.00072382	0.00265881	0.00019226	3.6921	C	1	19/08/2020 14:53		0	0	0	0	0	0	0	0	0	0	0	0	0	0
109	0	1	2	0d 04:26:00.49000	0d 03:56:00.49000	0.00075584	0.00277707	0.00019196	3.6934	C	1	19/08/2020 15:03		0	0	0	0	0	0	0	0	0	0	0	0	0	0
110	0	1	2	0d 04:36:00.49000	0d 04:06:00.49000	0.00078787	0.00289539	0.00019203	3.695	C	1	19/08/2020 15:13		0	0	0	0	0	0	0	0	0	0	0	0	0	0
111	0	1	2	0d 04:46:00.49000	0d 04:16:00.49000	0.0008199	0.00301376	0.00019219	3.6968	C	1	19/08/2020 15:23		0	0	0	0	0	0	0	0	0	0	0	0	0	0
112	0	1	2	0d 04:56:00.49000	0d 04:26:00.49000	0.00085192	0.00313219	0.00019234	3.6989	C	1	19/08/2020 15:33		0	0	0	0	0	0	0	0	0	0	0	0	0	0
113	0	1	2	0d 05:06:00.49000	0d 04:36:00.49000	0.00088395	0.00325067	0.00019211	3.7002	C	1	19/08/2020 15:43		0	0	0	0	0	0	0	0	0	0	0	0	0	0
114	0	1	2	0d 05:16:00.49000	0d 04:46:00.49000	0.00091597	0.00336922	0.00019203	3.7026	C	1	19/08/2020 15:53		0	0	0	0	0	0	0	0	0	0	0	0	0	0
115	0	1	2	0d 05:26:00.49000	0d 04:56:00.49000	0.000948	0.00348783	0.00019219	3.7041	C	1	19/08/2020 16:03		0	0	0	0	0	0	0	0	0	0	0	0	0	0
116	0	1	2	0d 05:36:00.49000	0d 05:06:00.49000	0.00098003	0.00360649	0.00019219	3.706	C	1	19/08/2020 16:13		0	0	0	0	0	0	0	0	0	0	0	0	0	0
117	0	1	2	0d 05:46:00.49000	0d 05:16:00.49000	0.00101205	0.00372521	0.00019211	3.7075	C	1	19/08/2020 16:23		0	0	0	0	0	0	0	0	0	0	0	0	0	0
118	0	1	2	0d 05:56:00.49000	0d 05:26:00.49000	0.00104408	0.00384398	0.00019234	3.7096	C	1	19/08/2020 16:33		0	0	0	0	0	0	0	0	0	0	0	0	0	0
119	0	1	2	0d 06:06:00.49000	0d 05:36:00.49000	0.00107611	0.00396282	0.00019211	3.7116	C	1	19/08/2020 16:43		0	0	0	0	0	0	0	0	0	0	0	0	0	0
120	0	1	2	0d 06:16:00.49000	0d 05:46:00.49000	0.00110813	0.00408173	0.00019234	3.7137	C	1	19/08/2020 16:53		0	0	0	0	0	0	0	0	0	0	0	0	0	0
121	0	1	2	0d 06:26:00.49000	0d 05:56:00.49000	0.00114016	0.00420069	0.00019211	3.7156	C	1	19/08/2020 17:03		0	0	0	0	0	0	0	0	0	0	0	0	0	0
122	0	1	2	0d 06:36:00.49000	0d 06:06:00.49000	0.00117218	0.00431973	0.00019211	3.7179	C	1	19/08/2020 17:13		0	0	0	0	0	0	0	0	0	0	0	0	0	0
123	0	1	2	0d 06:46:00.49000	0d 06:16:00.49000	0.00120421	0.00443883	0.00019211	3.72	C	1	19/08/2020 17:23		0	0	0	0	0	0	0	0	0	0	0	0	0	0
124	0	1	2	0d 06:56:00.49000	0d 06:26:00.49000	0.00123624	0.00455801	0.00019203	3.7223	C	1	19/08/2020 17:33		0	0	0	0	0	0	0	0	0	0	0	0	0	0
125	0	1	2	0d 07:06:00.49000	0d 06:36:00.49000	0.00126826	0.00467725	0.00019219	3.7246	C	1	19/08/2020 17:43		0	0	0	0	0	0	0	0	0	0	0	0	0	0
126	0	1	2	0d 07:16:00.49000	0d 06:46:00.49000	0.00130029	0.00479657	0.00019211	3.7269	C	1	19/08/2020 17:53		0	0	0	0	0	0	0	0	0	0	0	0	0	0
127	0	1	2	0d 07:26:00.49000	0d 06:56:00.49000	0.00133232	0.00491597	0.00019219	3.7293	C	1	19/08/2020 18:03		0	0	0	0	0	0	0	0	0	0	0	0	0	0
128	0	1	2	0d 07:36:00.49000	0d 07:06:00.49000	0.00136434	0.00503545	0.00019211	3.7317	C	1	19/08/2020 18:13		0	0	0	0	0	0	0	0	0	0	0	0	0	0
129	0	1	2	0d 07:46:00.49000	0d 07:16:00.49000	0.00139637	0.005155	0.00019219	3.7342	C	1	19/08/2020 18:23		0	0	0	0	0	0	0	0	0	0	0	0	0	0
130	0	1	2	0d 07:56:00.49000	0d 07:26:00.49000	0.00142839	0.00527463	0.00019219	3.7366	C	1	19/08/2020 18:33		0	0	0	0	0	0	0	0	0	0	0	0	0	0
131	0	1	2	0d 08:06:00.49000	0d 07:36:00.49000	0.00146042	0.00539434	0.00019211	3.7392	C	1	19/08/2020 18:43		0	0	0	0	0	0	0	0	0	0	0	0	0	0
132	0	1	2	0d 08:16:00.49000	0d 07:46:00.49000	0.00149245	0.00551414	0.00019219	3.7417	C	1	19/08/2020 18:53		0	0	0	0	0	0	0	0	0	0	0	0	0	0
133	0	1	2	0d 08:26:00.49000	0d 07:56:00.49000	0.00152447	0.00563401	0.00019226	3.744	C	1	19/08/2020 19:03		0	0	0	0	0	0	0	0	0	0	0	0	0	0
134	0	1	2	0d 08:36:00.49000	0d 08:06:00.49000	0.0015565	0.00575396	0.00019196	3.7465	C	1	19/08/2020 19:13		0	0	0	0	0	0	0	0	0	0	0	0	0	0
135	0	1	2	0d 08:46:00.49000	0d 08:16:00.49000	0.00158853	0.00587399	0.00019219	3.7491	C	1	19/08/2020 19:23		0	0	0	0	0	0	0	0	0	0	0	0	0	0
136	0	1	2	0d 08:56:00.49000	0d 08:26:00.49000	0.00162055	0.0059941	0.00019219	3.7514	C	1	19/08/2020 19:33		0	0	0	0	0	0	0	0	0	0	0	0	0	0
137	0	1	2	0d 09:06:00.49000	0d 08:36:00.49000	0.00165258	0.00611428	0.00019211	3.754	C	1	19/08/2020 19:43		0	0	0	0	0	0	0	0	0	0	0	0	0	0
138	0	1	2	0d 09:16:00.49000	0d 08:46:00.49000	0.0016846	0.00623455	0.00019211	3.7565	C	1	19/08/2020 19:53		0	0	0	0	0	0	0	0	0	0	0	0	0	0
139	0	1	2	0d 09:26:00.49000	0d 08:56:00.49000	0.00171663	0.00635489	0.00019242	3.7588	C	1	19/08/2020 20:03		0	0	0	0	0	0	0	0	0	0	0	0	0	0
140	0	1	2	0d 09:36:00.49000	0d 09:06:00.49000	0.00174866	0.00647532	0.00019203	3.7613	C	1	19/08/2020 20:13		0	0	0	0	0	0	0	0	0	0	0	0	0	0
141	0	1	2	0d 09:46:00.49000	0d 09:16:00.49000	0.00178068	0.00659582	0.00019219	3.7639	C	1	19/08/2020 20:23		0	0	0	0	0	0	0	0	0	0	0	0	0	0
142	0	1	2	0d 09:56:00.49000	0d 09:26:00.49000	0.00181271	0.00671641	0.00019234	3.7664	C	1	19/08/2020 20:33		0	0	0	0	0	0	0	0	0	0	0	0	0	0
143	0	1	2	0d 10:06:00.49000	0d 09:36:00.49000	0.00184473	0.00683707	0.00019196	3.769	C	1	19/08/2020 20:43		0	0	0	0	0	0	0	0	0	0	0	0	0	0
144	0	1	2	0d 10:16:00.49000	0d 09:46:00.49000	0.00187676	0.00695782	0.00019203	3.7717	C	1	19/08/2020 20:53		0	0	0	0	0	0	0	0	0	0	0	0	0	0
145	0	1	2	0d 10:26:00.49000	0d 09:56:00.49000	0.00190879	0.00707866	0.00019219	3.7745	C	1	19/08/2020 21:03		0	0	0	0	0	0	0	0	0	0	0	0	0	0
146	0	1	2	0d 10:36:00.49000	0d 10:06:00.49000	0.00194081	0.00719959	0.00019219	3.7769	C	1	19/08/2020 21:13		0	0	0	0	0	0	0	0	0	0	0	0	0	0
147	0	1	2	0d 10:46:00.49000	0d 10:16:00.49000	0.00197284	0.0073206	0.00019203	3.78	C	1	19/08/2020 21:23		0	0	0	0	0	0	0	0	0	0	0	0	0	0
148	0	1	2	0d 10:56:00.49000	0d 10:26:00.49000	0.00200487	0.00744171	0.00019226	3.7829	C	1	19/08/2020 21:33		0	0	0	0	0	0	0	0	0	0	0	0	0	0
149	0	1	2	0d 11:06:00.49000	0d 10:36:00.49000	0.00203689	0.00756291	0.00019211	3.7859	C	1	19/08/2020 21:43		0	0	0	0	0	0	0	0	0	0	0	0	0	0
150	0	1	2	0d 11:16:00.49000	0d 10:46:00.49000	0.00206892	0.00768422	0.00019203	3.7891	C	1	19/08/2020 21:53		0	0	0	0	0	0	0	0	0	0	0	0	0	0
151	0	1	2	0d 11:26:00.49000	0d 10:56:00.49000	0.00210094	0.00780562	0.00019226	3.7925	C	1	19/08/2020 22:03		0	0	0	0	0	0	0	0	0	0	0	0	0	0
152	0	1	2	0d 11:36:00.49000	0d 11:06:00.49000	0.00213297	0.00792714	0.00019226	3.7958	C	1	19/08/2020 22:13		0	0	0	0	0	0	0	0	0	0	0	0	0	0
153	0	1	2	0d 11:46:00.49000	0d 11:16:00.49000	0.002165	0.00804877	0.00019211	3.7996	C	1	19/08/2020 22:23		0	0	0	0	0	0	0	0	0	0	0	0	0	0
154	0	1	2	0d 11:56:00.49000	0d 11:26:00.49000	0.00219702	0.00817051	0.00019219	3.8035	C	1	19/08/2020 22:33		0	0	0	0	0	0	0	0	0	0	0	0	0	0
155	0	1	2	0d 12:06:00.49000	0d 11:36:00.49000	0.00222905	0.00829238	0.00019219	3.8073	C	1	19/08/2020 22:43		0	0	0	0	0	0	0	0	0	0	0	0	0	0
156	0	1	2	0d 12:16:00.49000	0d 11:46:00.49000	0.00226108	0.00841438	0.00019219	3.8112	C	1	19/08/2020 22:53		0	0	0	0	0	0	0	0	0	0	0	0	0	0
157	0	1	2	0d 12:26:00.49000	0d 11:56:00.49000	0.0022931	0.00853652	0.00019203	3.8158	C	1	19/08/2020 23:03		0	0	0	0	0	0	0	0	0	0	0	0	0	0
158	0	1	2	0d 12:36:00.49000	0d 12:06:00.49000	0.00232513	0.0086588	0.00019219	3.8207	C	1	19/08/2020 23:13		0	0	0	0	0	0	0	0	0	0	0	0	0	0
159	0	1	2	0d 12:46:00.49000	0d 12:16:00.49000	0.00235715	0.00878123	0.00019226	3.8251	C	1	19/08/2020 23:23		0	0	0	0	0	0	0	0	0	0	0	0	0	0
160	0	1	2	0d 12:56:00.49000	0d 12:26:00.49000	0.00238918	0.00890382	0.00019219	3.8302	C	1	19/08/2020 23:33		0	0	0	0	0	0	0	0	0	0	0	0	0	0
161	0	1	2	0d 13:06:00.49000	0d 12:36:00.49000	0.00242121	0.00902657	0.00019203	3.8357	C	1	19/08/2020 23:43		0	0	0	0	0	0	0	0	0	0	0	0	0	0
162	0	1	2	0d 13:16:00.49000	0d 12:46:00.49000	0.00245323	0.0091495	0.00019211	3.841	C	1	19/08/2020 23:53		0	0	0	0	0	0	0	0	0	0	0	0	0	0
163	0	1	2	0d 13:26:00.49000	0d 12:56:00.49000	0.00248526	0.0092726	0.00019196	3.8468	C	1	20/08/2020 00:03		0	0	0	0	0	0	0	0	0	0	0	0	0	0
164	0	1	2	0d 13:36:00.49000	0d 13:06:00.49000	0.00251729	0.0093959	0.00019226	3.8531	C	1	20/08/2020 00:13		0	0	0	0	0	0	0	0	0	0	0	0	0	0
165	0	1	2	0d 13:46:00.49000	0d 13:16:00.49000	0.00254931	0.00951939	0.00019219	3.8593	C	1	20/08/2020 00:23		0	0	0	0	0	0	0	0	0	0	0	0	0	0
166	0	1	2	0d 13:56:00.49000	0d 13:26:00.49000	0.00258134	0.00964309	0.00019234	3.8657	C	1	20/08/2020 00:33		0	0	0	0	0	0	0	0	0	0	0	0	0	0
167	0	1	2	0d 14:06:00.49000	0d 13:36:00.49000	0.00261336	0.00976701	0.00019219	3.8723	C	1	20/08/2020 00:43		0	0	0	0	0	0	0	0	0	0	0	0	0	0
168	0	1	2	0d 14:16:00.49000	0d 13:46:00.49000	0.00264539	0.00989114	0.00019219	3.8796	C	1	20/08/2020 00:53		0	0	0	0	0	0	0	0	0	0	0	0	0	0
169	0	1	2	0d 14:26:00.49000	0d 13:56:00.49000	0.00267742	0.0100155	0.00019211	3.8866	C	1	20/08/2020 01:03		0	0	0	0	0	0	0	0	0	0	0	0	0	0
170	0	1	2	0d 14:36:00.49000	0d 14:06:00.49000	0.00270944	0.0101401	0.00019226	3.8939	C	1	20/08/2020 01:13		0	0	0	0	0	0	0	0	0	0	0	0	0	0
171	0	1	2	0d 14:46:00.49000	0d 14:16:00.49000	0.00274147	0.0102649	0.00019211	3.9017	C	1	20/08/2020 01:23		0	0	0	0	0	0	0	0	0	0	0	0	0	0
172	0	1	2	0d 14:56:00.49000	0d 14:26:00.49000	0.00277349	0.01039	0.00019219	3.9094	C	1	20/08/2020 01:33		0	0	0	0	0	0	0	0	0	0	0	0	0	0
173	0	1	2	0d 15:06:00.49000	0d 14:36:00.49000	0.00280552	0.0105153	0.00019188	3.917	C	1	20/08/2020 01:43		0	0	0	0	0	0	0	0	0	0	0	0	0	0
174	0	1	2	0d 15:16:00.49000	0d 14:46:00.49000	0.00283755	0.0106409	0.00019226	3.9251	C	1	20/08/2020 01:53		0	0	0	0	0	0	0	0	0	0	0	0	0	0
175	0	1	2	0d 15:26:00.49000	0d 14:56:00.49000	0.00286957	0.0107667	0.00019196	3.933	C	1	20/08/2020 02:03		0	0	0	0	0	0	0	0	0	0	0	0	0	0
176	0	1	2	0d 15:36:00.49000	0d 15:06:00.49000	0.0029016	0.0108928	0.00019226	3.9413	C	1	20/08/2020 02:13		0	0	0	0	0	0	0	0	0	0	0	0	0	0
177	0	1	2	0d 15:46:00.49000	0d 15:16:00.49000	0.00293363	0.0110192	0.00019188	3.9496	C	1	20/08/2020 02:23		0	0	0	0	0	0	0	0	0	0	0	0	0	0
178	0	1	2	0d 15:56:00.49000	0d 15:26:00.49000	0.00296565	0.0111458	0.00019219	3.9582	C	1	20/08/2020 02:33		0	0	0	0	0	0	0	0	0	0	0	0	0	0
179	0	1	2	0d 16:06:00.49000	0d 15:36:00.49000	0.00299768	0.0112727	0.00019211	3.9664	C	1	20/08/2020 02:43		0	0	0	0	0	0	0	0	0	0	0	0	0	0
180	0	1	2	0d 16:16:00.49000	0d 15:46:00.49000	0.0030297	0.0113999	0.00019234	3.9748	C	1	20/08/2020 02:53		0	0	0	0	0	0	0	0	0	0	0	0	0	0
181	0	1	2	0d 16:26:00.49000	0d 15:56:00.49000	0.00306173	0.0115273	0.00019211	3.9838	C	1	20/08/2020 03:03		0	0	0	0	0	0	0	0	0	0	0	0	0	0
182	0	1	2	0d 16:36:00.49000	0d 16:06:00.49000	0.00309376	0.0116551	0.00019211	3.9921	C	1	20/08/2020 03:13		0	0	0	0	0	0	0	0	0	0	0	0	0	0
183	0	1	2	0d 16:46:00.49000	0d 16:16:00.49000	0.00312578	0.011783	0.00019203	4.0008	C	1	20/08/2020 03:23		0	0	0	0	0	0	0	0	0	0	0	0	0	0
184	0	1	2	0d 16:56:00.49000	0d 16:26:00.49000	0.00315781	0.0119113	0.00019219	4.0098	C	1	20/08/2020 03:33		0	0	0	0	0	0	0	0	0	0	0	0	0	0
185	0	1	2	0d 17:06:00.49000	0d 16:36:00.49000	0.00318984	0.0120399	0.00019211	4.0185	C	1	20/08/2020 03:43		0	0	0	0	0	0	0	0	0	0	0	0	0	0
186	0	1	2	0d 17:16:00.49000	0d 16:46:00.49000	0.00322186	0.0121687	0.00019242	4.0273	C	1	20/08/2020 03:53		0	0	0	0	0	0	0	0	0	0	0	0	0	0
187	0	1	2	0d 17:26:00.49000	0d 16:56:00.49000	0.00325389	0.0122978	0.00019226	4.0363	C	1	20/08/2020 04:03		0	0	0	0	0	0	0	0	0	0	0	0	0	0
188	0	1	2	0d 17:36:00.49000	0d 17:06:00.49000	0.00328591	0.0124272	0.00019219	4.0453	C	1	20/08/2020 04:13		0	0	0	0	0	0	0	0	0	0	0	0	0	0
189	0	1	2	0d 17:46:00.49000	0d 17:16:00.49000	0.00331794	0.012557	0.00019219	4.0543	C	1	20/08/2020 04:23		0	0	0	0	0	0	0	0	0	0	0	0	0	0
190	0	1	2	0d 17:56:00.49000	0d 17:26:00.49000	0.00334997	0.012687	0.00019203	4.0638	C	1	20/08/2020 04:33		0	0	0	0	0	0	0	0	0	0	0	0	0	0
191	0	1	2	0d 18:06:00.49000	0d 17:36:00.49000	0.00338199	0.0128172	0.00019234	4.0729	C	1	20/08/2020 04:43		0	0	0	0	0	0	0	0	0	0	0	0	0	0
192	0	1	2	0d 18:16:00.49000	0d 17:46:00.49000	0.00341402	0.0129478	0.00019219	4.0826	C	1	20/08/2020 04:53		0	0	0	0	0	0	0	0	0	0	0	0	0	0
193	0	1	2	0d 18:26:00.49000	0d 17:56:00.49000	0.00344605	0.0130787	0.00019211	4.0922	C	1	20/08/2020 05:03		0	0	0	0	0	0	0	0	0	0	0	0	0	0
194	0	1	2	0d 18:36:00.49000	0d 18:06:00.49000	0.00347807	0.01321	0.00019226	4.1016	C	1	20/08/2020 05:13		0	0	0	0	0	0	0	0	0	0	0	0	0	0
195	0	1	2	0d 18:46:00.49000	0d 18:16:00.49000	0.0035101	0.0133415	0.00019234	4.1114	C	1	20/08/2020 05:23		0	0	0	0	0	0	0	0	0	0	0	0	0	0
196	0	1	2	0d 18:56:00.49000	0d 18:26:00.49000	0.00354212	0.0134733	0.00019211	4.1215	C	1	20/08/2020 05:33		0	0	0	0	0	0	0	0	0	0	0	0	0	0
197	0	1	2	0d 19:06:00.49000	0d 18:36:00.49000	0.00357415	0.0136055	0.00019226	4.1312	C	1	20/08/2020 05:43		0	0	0	0	0	0	0	0	0	0	0	0	0	0
198	0	1	2	0d 19:15:49.32000	0d 18:45:49.32000	0.00360558	0.0137355	0.00019234	4.1413	C	5	20/08/2020 05:53		0	0	0	0	0	0	0	0	0	0	0	0	0	0
199	0	1	2	0d 19:25:41.40000	0d 18:55:41.40000	0.00363718	0.0138665	0.00019226	4.1514	C	5	20/08/2020 06:03		0	0	0	0	0	0	0	0	0	0	0	0	0	0
200	0	1	2	0d 19:35:38.07000	0d 19:05:38.07000	0.00366903	0.0139989	0.00019219	4.1614	C	5	20/08/2020 06:13		0	0	0	0	0	0	0	0	0	0	0	0	0	0
201	0	1	2	0d 19:45:19.31000	0d 19:15:19.31000	0.00370006	0.0141281	0.00019226	4.1715	C	5	20/08/2020 06:23		0	0	0	0	0	0	0	0	0	0	0	0	0	0
202	0	1	2	0d 19:55:03.10000	0d 19:25:03.10000	0.00373122	0.0142583	0.00019234	4.1816	C	5	20/08/2020 06:32		0	0	0	0	0	0	0	0	0	0	0	0	0	0
203	0	1	2	0d 20:04:43.71000	0d 19:34:43.71000	0.00376221	0.014388	0.00019188	4.1917	C	5	20/08/2020 06:42		0	0	0	0	0	0	0	0	0	0	0	0	0	0
204	0	1	2	0d 20:12:12.68000	0d 19:42:12.68000	0.00378617	0.0144886	0.00019226	4.2	C	133	20/08/2020 06:50		0	0	0	0	0	0	0	0	0	0	0	0	0	0
205	0	1	3	0d 20:12:12.71000	0d 00:00:00.03000	0.00378617	0.0144886	0.0001928	4.1994	C	0	20/08/2020 06:50		0	0	0	0	0	0	0	0	0	0	0	0	0	0
206	0	1	3	0d 20:14:19.18000	0d 00:02:06.50000	0.00379129	0.0145101	0.00009277	4.2002	C	4	20/08/2020 06:52		0	0	0	0	0	0	0	0	0	0	0	0	0	0
207	0	1	3	0d 20:21:54.74000	0d 00:09:42.06000	0.0037963	0.0145311	0.00001923	4.2002	C	132	20/08/2020 06:59		0	0	0	0	0	0	0	0	0	0	0	0	0	0
208	0	1	4	0d 20:21:54.75000	0d 00:00:00.01000	0	0	0	4.2	R	0	20/08/2020 06:59		0	0	0	0	0	0	0	0	0	0	0	0	0	0
209	0	1	4	0d 20:21:56.75000	0d 00:00:02.01000	0	0	0	4.1999	R	1	20/08/2020 06:59		0	0	0	0	0	0	0	0	0	0	0	0	0	0
210	0	1	4	0d 20:21:58.75000	0d 00:00:04.01000	0	0	0	4.1996	R	1	20/08/2020 06:59		0	0	0	0	0	0	0	0	0	0	0	0	0	0
211	0	1	4	0d 20:22:00.75000	0d 00:00:06.01000	0	0	0	4.1994	R	1	20/08/2020 06:59		0	0	0	0	0	0	0	0	0	0	0	0	0	0
212	0	1	4	0d 20:22:02.75000	0d 00:00:08.01000	0	0	0	4.1997	R	1	20/08/2020 06:59		0	0	0	0	0	0	0	0	0	0	0	0	0	0
213	0	1	4	0d 20:22:04.74000	0d 00:00:10.00000	0	0	0	4.1997	R	129	20/08/2020 06:59		0	0	0	0	0	0	0	0	0	0	0	0	0	0
214	0	1	5	0d 20:22:04.77000	0d 00:00:00.03000	0	0	0.00019455	4.1978	D	0	20/08/2020 06:59		0	0	0	0	0	0	0	0	0	0	0	0	0	0
215	0	1	5	0d 20:28:24.33000	0d 00:06:19.59000	0.00002026	0.00008494	0.00019219	4.1877	D	5	20/08/2020 07:06		0	0	0	0	0	0	0	0	0	0	0	0	0	0
216	0	1	5	0d 20:36:37.77000	0d 00:14:33.03000	0.0000466	0.00019511	0.00019196	4.1776	D	5	20/08/2020 07:14		0	0	0	0	0	0	0	0	0	0	0	0	0	0
217	0	1	5	0d 20:45:16.17000	0d 00:23:11.43000	0.00007427	0.00031057	0.00019219	4.1675	D	5	20/08/2020 07:23		0	0	0	0	0	0	0	0	0	0	0	0	0	0
218	0	1	5	0d 20:54:01.88000	0d 00:31:57.14000	0.00010233	0.00042738	0.00019219	4.1575	D	5	20/08/2020 07:31		0	0	0	0	0	0	0	0	0	0	0	0	0	0
219	0	1	5	0d 21:02:50.94000	0d 00:40:46.20000	0.00013057	0.00054464	0.00019211	4.1472	D	5	20/08/2020 07:40		0	0	0	0	0	0	0	0	0	0	0	0	0	0
220	0	1	5	0d 21:11:54.24000	0d 00:49:49.50000	0.00015957	0.00066477	0.00019219	4.1372	D	5	20/08/2020 07:49		0	0	0	0	0	0	0	0	0	0	0	0	0	0
221	0	1	5	0d 21:20:59.41000	0d 00:58:54.67000	0.00018867	0.00078503	0.00019211	4.1271	D	5	20/08/2020 07:58		0	0	0	0	0	0	0	0	0	0	0	0	0	0
222	0	1	5	0d 21:30:18.65000	0d 01:08:13.91000	0.00021852	0.00090808	0.00019234	4.117	D	5	20/08/2020 08:08		0	0	0	0	0	0	0	0	0	0	0	0	0	0
223	0	1	5	0d 21:39:45.69000	0d 01:17:40.95000	0.00024879	0.00103254	0.00019211	4.107	D	5	20/08/2020 08:17		0	0	0	0	0	0	0	0	0	0	0	0	0	0
224	0	1	5	0d 21:49:11.85000	0d 01:27:07.11000	0.00027901	0.00115651	0.00019196	4.0969	D	5	20/08/2020 08:27		0	0	0	0	0	0	0	0	0	0	0	0	0	0
225	0	1	5	0d 21:58:55.14000	0d 01:36:50.40000	0.00031014	0.00128391	0.00019211	4.0867	D	5	20/08/2020 08:36		0	0	0	0	0	0	0	0	0	0	0	0	0	0
226	0	1	5	0d 22:08:53.11000	0d 01:46:48.37000	0.00034206	0.0014142	0.00019234	4.0766	D	5	20/08/2020 08:46		0	0	0	0	0	0	0	0	0	0	0	0	0	0
227	0	1	5	0d 22:18:53.11000	0d 01:56:48.37000	0.00037409	0.0015446	0.00019219	4.0668	D	1	20/08/2020 08:56		0	0	0	0	0	0	0	0	0	0	0	0	0	0
228	0	1	5	0d 22:28:50.80000	0d 02:06:46.06000	0.00040599	0.00167419	0.00019211	4.0566	D	5	20/08/2020 09:06		0	0	0	0	0	0	0	0	0	0	0	0	0	0
229	0	1	5	0d 22:38:50.80000	0d 02:16:46.06000	0.00043801	0.00180396	0.00019203	4.0472	D	1	20/08/2020 09:16		0	0	0	0	0	0	0	0	0	0	0	0	0	0
230	0	1	5	0d 22:48:50.80000	0d 02:26:46.06000	0.00047004	0.00193342	0.00019219	4.0374	D	1	20/08/2020 09:26		0	0	0	0	0	0	0	0	0	0	0	0	0	0
231	0	1	5	0d 22:58:50.80000	0d 02:36:46.06000	0.00050207	0.00206257	0.00019219	4.0279	D	1	20/08/2020 09:36		0	0	0	0	0	0	0	0	0	0	0	0	0	0
232	0	1	5	0d 23:08:50.80000	0d 02:46:46.06000	0.00053409	0.00219142	0.00019203	4.0186	D	1	20/08/2020 09:46		0	0	0	0	0	0	0	0	0	0	0	0	0	0
233	0	1	5	0d 23:18:50.80000	0d 02:56:46.06000	0.00056612	0.00231996	0.00019219	4.0093	D	1	20/08/2020 09:56		0	0	0	0	0	0	0	0	0	0	0	0	0	0
234	0	1	5	0d 23:28:50.80000	0d 03:06:46.06000	0.00059815	0.00244822	0.00019219	4	D	1	20/08/2020 10:06		0	0	0	0	0	0	0	0	0	0	0	0	0	0
235	0	1	5	0d 23:38:50.80000	0d 03:16:46.06000	0.00063017	0.00257618	0.00019211	3.9908	D	1	20/08/2020 10:16		0	0	0	0	0	0	0	0	0	0	0	0	0	0
236	0	1	5	0d 23:48:50.80000	0d 03:26:46.06000	0.0006622	0.00270385	0.00019226	3.982	D	1	20/08/2020 10:26		0	0	0	0	0	0	0	0	0	0	0	0	0	0
237	0	1	5	0d 23:58:50.80000	0d 03:36:46.06000	0.00069422	0.00283123	0.00019203	3.973	D	1	20/08/2020 10:36		0	0	0	0	0	0	0	0	0	0	0	0	0	0
238	0	1	5	1d 00:08:50.80000	0d 03:46:46.06000	0.00072625	0.00295833	0.00019219	3.964	D	1	20/08/2020 10:46		0	0	0	0	0	0	0	0	0	0	0	0	0	0
239	0	1	5	1d 00:18:50.80000	0d 03:56:46.06000	0.00075828	0.00308514	0.00019203	3.9551	D	1	20/08/2020 10:56		0	0	0	0	0	0	0	0	0	0	0	0	0	0
240	0	1	5	1d 00:28:50.80000	0d 04:06:46.06000	0.0007903	0.00321167	0.00019203	3.9461	D	1	20/08/2020 11:06		0	0	0	0	0	0	0	0	0	0	0	0	0	0
241	0	1	5	1d 00:38:50.80000	0d 04:16:46.06000	0.00082233	0.00333791	0.00019203	3.9377	D	1	20/08/2020 11:16		0	0	0	0	0	0	0	0	0	0	0	0	0	0
242	0	1	5	1d 00:48:50.80000	0d 04:26:46.06000	0.00085435	0.00346388	0.00019211	3.9289	D	1	20/08/2020 11:26		0	0	0	0	0	0	0	0	0	0	0	0	0	0
243	0	1	5	1d 00:58:50.80000	0d 04:36:46.06000	0.00088638	0.00358957	0.00019211	3.9202	D	1	20/08/2020 11:36		0	0	0	0	0	0	0	0	0	0	0	0	0	0
244	0	1	5	1d 01:08:50.80000	0d 04:46:46.06000	0.00091841	0.00371499	0.00019219	3.9118	D	1	20/08/2020 11:46		0	0	0	0	0	0	0	0	0	0	0	0	0	0
245	0	1	5	1d 01:18:50.80000	0d 04:56:46.06000	0.00095043	0.00384015	0.00019211	3.9037	D	1	20/08/2020 11:56		0	0	0	0	0	0	0	0	0	0	0	0	0	0
246	0	1	5	1d 01:28:50.80000	0d 05:06:46.06000	0.00098246	0.00396504	0.00019226	3.8955	D	1	20/08/2020 12:06		0	0	0	0	0	0	0	0	0	0	0	0	0	0
247	0	1	5	1d 01:38:50.80000	0d 05:16:46.06000	0.00101449	0.00408967	0.00019203	3.8874	D	1	20/08/2020 12:16		0	0	0	0	0	0	0	0	0	0	0	0	0	0
248	0	1	5	1d 01:48:50.80000	0d 05:26:46.06000	0.00104651	0.00421404	0.00019203	3.8795	D	1	20/08/2020 12:26		0	0	0	0	0	0	0	0	0	0	0	0	0	0
249	0	1	5	1d 01:58:50.80000	0d 05:36:46.06000	0.00107854	0.00433816	0.00019203	3.8717	D	1	20/08/2020 12:36		0	0	0	0	0	0	0	0	0	0	0	0	0	0
250	0	1	5	1d 02:08:50.80000	0d 05:46:46.06000	0.00111056	0.00446204	0.00019211	3.8642	D	1	20/08/2020 12:46		0	0	0	0	0	0	0	0	0	0	0	0	0	0
251	0	1	5	1d 02:18:50.80000	0d 05:56:46.06000	0.00114259	0.00458568	0.00019211	3.8569	D	1	20/08/2020 12:56		0	0	0	0	0	0	0	0	0	0	0	0	0	0
252	0	1	5	1d 02:28:50.80000	0d 06:06:46.06000	0.00117462	0.00470909	0.00019219	3.8497	D	1	20/08/2020 13:06		0	0	0	0	0	0	0	0	0	0	0	0	0	0
253	0	1	5	1d 02:38:50.80000	0d 06:16:46.06000	0.00120664	0.00483228	0.00019211	3.843	D	1	20/08/2020 13:16		0	0	0	0	0	0	0	0	0	0	0	0	0	0
254	0	1	5	1d 02:48:50.80000	0d 06:26:46.06000	0.00123867	0.00495525	0.00019226	3.8363	D	1	20/08/2020 13:26		0	0	0	0	0	0	0	0	0	0	0	0	0	0
255	0	1	5	1d 02:58:50.80000	0d 06:36:46.06000	0.0012707	0.00507801	0.00019226	3.8303	D	1	20/08/2020 13:36		0	0	0	0	0	0	0	0	0	0	0	0	0	0
256	0	1	5	1d 03:08:50.80000	0d 06:46:46.06000	0.00130272	0.00520058	0.00019211	3.8241	D	1	20/08/2020 13:46		0	0	0	0	0	0	0	0	0	0	0	0	0	0
257	0	1	5	1d 03:18:50.80000	0d 06:56:46.06000	0.00133475	0.00532295	0.00019219	3.8184	D	1	20/08/2020 13:56		0	0	0	0	0	0	0	0	0	0	0	0	0	0
258	0	1	5	1d 03:28:50.80000	0d 07:06:46.06000	0.00136677	0.00544515	0.00019219	3.8126	D	1	20/08/2020 14:06		0	0	0	0	0	0	0	0	0	0	0	0	0	0
259	0	1	5	1d 03:38:50.80000	0d 07:16:46.06000	0.0013988	0.00556717	0.00019203	3.807	D	1	20/08/2020 14:16		0	0	0	0	0	0	0	0	0	0	0	0	0	0
260	0	1	5	1d 03:48:50.80000	0d 07:26:46.06000	0.00143083	0.00568902	0.00019234	3.8021	D	1	20/08/2020 14:26		0	0	0	0	0	0	0	0	0	0	0	0	0	0
261	0	1	5	1d 03:58:50.80000	0d 07:36:46.06000	0.00146285	0.00581071	0.00019226	3.7974	D	1	20/08/2020 14:36		0	0	0	0	0	0	0	0	0	0	0	0	0	0
262	0	1	5	1d 04:08:50.80000	0d 07:46:46.06000	0.00149488	0.00593225	0.00019196	3.7928	D	1	20/08/2020 14:46		0	0	0	0	0	0	0	0	0	0	0	0	0	0
263	0	1	5	1d 04:18:50.80000	0d 07:56:46.06000	0.00152691	0.00605365	0.00019226	3.7882	D	1	20/08/2020 14:56		0	0	0	0	0	0	0	0	0	0	0	0	0	0
264	0	1	5	1d 04:28:50.80000	0d 08:06:46.06000	0.00155893	0.0061749	0.00019211	3.7841	D	1	20/08/2020 15:06		0	0	0	0	0	0	0	0	0	0	0	0	0	0
265	0	1	5	1d 04:38:50.80000	0d 08:16:46.06000	0.00159096	0.00629603	0.00019226	3.78	D	1	20/08/2020 15:16		0	0	0	0	0	0	0	0	0	0	0	0	0	0
266	0	1	5	1d 04:48:50.80000	0d 08:26:46.06000	0.00162298	0.00641703	0.00019219	3.7762	D	1	20/08/2020 15:26		0	0	0	0	0	0	0	0	0	0	0	0	0	0
267	0	1	5	1d 04:58:50.80000	0d 08:36:46.06000	0.00165501	0.00653791	0.00019203	3.7725	D	1	20/08/2020 15:36		0	0	0	0	0	0	0	0	0	0	0	0	0	0
268	0	1	5	1d 05:08:50.80000	0d 08:46:46.06000	0.00168704	0.00665867	0.00019226	3.7691	D	1	20/08/2020 15:46		0	0	0	0	0	0	0	0	0	0	0	0	0	0
269	0	1	5	1d 05:18:50.80000	0d 08:56:46.06000	0.00171906	0.00677932	0.00019203	3.7656	D	1	20/08/2020 15:56		0	0	0	0	0	0	0	0	0	0	0	0	0	0
270	0	1	5	1d 05:28:50.80000	0d 09:06:46.06000	0.00175109	0.00689986	0.00019219	3.762	D	1	20/08/2020 16:06		0	0	0	0	0	0	0	0	0	0	0	0	0	0
271	0	1	5	1d 05:38:50.80000	0d 09:16:46.06000	0.00178312	0.00702029	0.00019203	3.7589	D	1	20/08/2020 16:16		0	0	0	0	0	0	0	0	0	0	0	0	0	0
272	0	1	5	1d 05:48:50.80000	0d 09:26:46.06000	0.00181514	0.00714062	0.00019226	3.7556	D	1	20/08/2020 16:26		0	0	0	0	0	0	0	0	0	0	0	0	0	0
273	0	1	5	1d 05:58:50.80000	0d 09:36:46.06000	0.00184717	0.00726085	0.00019226	3.7525	D	1	20/08/2020 16:36		0	0	0	0	0	0	0	0	0	0	0	0	0	0
274	0	1	5	1d 06:08:50.80000	0d 09:46:46.06000	0.00187919	0.00738098	0.00019211	3.7493	D	1	20/08/2020 16:46		0	0	0	0	0	0	0	0	0	0	0	0	0	0
275	0	1	5	1d 06:18:50.80000	0d 09:56:46.06000	0.00191122	0.00750102	0.00019211	3.7465	D	1	20/08/2020 16:56		0	0	0	0	0	0	0	0	0	0	0	0	0	0
276	0	1	5	1d 06:28:50.80000	0d 10:06:46.06000	0.00194325	0.00762096	0.00019211	3.7436	D	1	20/08/2020 17:06		0	0	0	0	0	0	0	0	0	0	0	0	0	0
277	0	1	5	1d 06:38:50.80000	0d 10:16:46.06000	0.00197527	0.0077408	0.00019219	3.7407	D	1	20/08/2020 17:16		0	0	0	0	0	0	0	0	0	0	0	0	0	0
278	0	1	5	1d 06:48:50.80000	0d 10:26:46.06000	0.0020073	0.00786056	0.00019226	3.7378	D	1	20/08/2020 17:26		0	0	0	0	0	0	0	0	0	0	0	0	0	0
279	0	1	5	1d 06:58:50.80000	0d 10:36:46.06000	0.00203932	0.00798022	0.00019219	3.7346	D	1	20/08/2020 17:36		0	0	0	0	0	0	0	0	0	0	0	0	0	0
280	0	1	5	1d 07:08:50.80000	0d 10:46:46.06000	0.00207135	0.00809978	0.00019234	3.7321	D	1	20/08/2020 17:46		0	0	0	0	0	0	0	0	0	0	0	0	0	0
281	0	1	5	1d 07:18:50.80000	0d 10:56:46.06000	0.00210338	0.00821926	0.00019219	3.729	D	1	20/08/2020 17:56		0	0	0	0	0	0	0	0	0	0	0	0	0	0
282	0	1	5	1d 07:28:50.80000	0d 11:06:46.06000	0.0021354	0.00833864	0.00019211	3.7259	D	1	20/08/2020 18:06		0	0	0	0	0	0	0	0	0	0	0	0	0	0
283	0	1	5	1d 07:38:50.80000	0d 11:16:46.06000	0.00216743	0.00845793	0.00019219	3.7232	D	1	20/08/2020 18:16		0	0	0	0	0	0	0	0	0	0	0	0	0	0
284	0	1	5	1d 07:48:50.80000	0d 11:26:46.06000	0.00219946	0.00857712	0.00019219	3.7201	D	1	20/08/2020 18:26		0	0	0	0	0	0	0	0	0	0	0	0	0	0
285	0	1	5	1d 07:58:50.80000	0d 11:36:46.06000	0.00223148	0.00869622	0.00019226	3.7174	D	1	20/08/2020 18:36		0	0	0	0	0	0	0	0	0	0	0	0	0	0
286	0	1	5	1d 08:08:50.80000	0d 11:46:46.06000	0.00226351	0.00881523	0.00019219	3.7144	D	1	20/08/2020 18:46		0	0	0	0	0	0	0	0	0	0	0	0	0	0
287	0	1	5	1d 08:18:50.80000	0d 11:56:46.06000	0.00229553	0.00893413	0.00019211	3.7111	D	1	20/08/2020 18:56		0	0	0	0	0	0	0	0	0	0	0	0	0	0
288	0	1	5	1d 08:28:50.80000	0d 12:06:46.06000	0.00232756	0.00905294	0.00019203	3.7079	D	1	20/08/2020 19:06		0	0	0	0	0	0	0	0	0	0	0	0	0	0
289	0	1	5	1d 08:38:50.80000	0d 12:16:46.06000	0.00235959	0.00917164	0.00019211	3.7047	D	1	20/08/2020 19:16		0	0	0	0	0	0	0	0	0	0	0	0	0	0
290	0	1	5	1d 08:48:50.80000	0d 12:26:46.06000	0.00239161	0.00929025	0.00019203	3.7015	D	1	20/08/2020 19:26		0	0	0	0	0	0	0	0	0	0	0	0	0	0
291	0	1	5	1d 08:58:50.80000	0d 12:36:46.06000	0.00242364	0.00940874	0.00019226	3.6982	D	1	20/08/2020 19:36		0	0	0	0	0	0	0	0	0	0	0	0	0	0
292	0	1	5	1d 09:08:50.80000	0d 12:46:46.06000	0.00245567	0.00952713	0.00019211	3.6948	D	1	20/08/2020 19:46		0	0	0	0	0	0	0	0	0	0	0	0	0	0
293	0	1	5	1d 09:18:50.80000	0d 12:56:46.06000	0.00248769	0.00964541	0.00019181	3.6915	D	1	20/08/2020 19:56		0	0	0	0	0	0	0	0	0	0	0	0	0	0
294	0	1	5	1d 09:28:50.80000	0d 13:06:46.06000	0.00251972	0.00976358	0.00019211	3.688	D	1	20/08/2020 20:06		0	0	0	0	0	0	0	0	0	0	0	0	0	0
295	0	1	5	1d 09:38:50.80000	0d 13:16:46.06000	0.00255174	0.00988163	0.00019219	3.6841	D	1	20/08/2020 20:16		0	0	0	0	0	0	0	0	0	0	0	0	0	0
296	0	1	5	1d 09:48:50.80000	0d 13:26:46.06000	0.00258377	0.00999957	0.00019196	3.6805	D	1	20/08/2020 20:26		0	0	0	0	0	0	0	0	0	0	0	0	0	0
297	0	1	5	1d 09:58:50.80000	0d 13:36:46.06000	0.0026158	0.0101174	0.00019219	3.6768	D	1	20/08/2020 20:36		0	0	0	0	0	0	0	0	0	0	0	0	0	0
298	0	1	5	1d 10:08:50.80000	0d 13:46:46.06000	0.00264782	0.0102351	0.00019211	3.6728	D	1	20/08/2020 20:46		0	0	0	0	0	0	0	0	0	0	0	0	0	0
299	0	1	5	1d 10:18:50.80000	0d 13:56:46.06000	0.00267985	0.0103526	0.00019196	3.6689	D	1	20/08/2020 20:56		0	0	0	0	0	0	0	0	0	0	0	0	0	0
300	0	1	5	1d 10:28:50.80000	0d 14:06:46.06000	0.00271188	0.0104701	0.00019203	3.6646	D	1	20/08/2020 21:06		0	0	0	0	0	0	0	0	0	0	0	0	0	0
301	0	1	5	1d 10:38:50.80000	0d 14:16:46.06000	0.0027439	0.0105874	0.00019196	3.6606	D	1	20/08/2020 21:16		0	0	0	0	0	0	0	0	0	0	0	0	0	0
302	0	1	5	1d 10:48:50.80000	0d 14:26:46.06000	0.00277593	0.0107045	0.00019226	3.6564	D	1	20/08/2020 21:26		0	0	0	0	0	0	0	0	0	0	0	0	0	0
303	0	1	5	1d 10:58:50.80000	0d 14:36:46.06000	0.00280795	0.0108216	0.00019203	3.6518	D	1	20/08/2020 21:36		0	0	0	0	0	0	0	0	0	0	0	0	0	0
304	0	1	5	1d 11:08:50.80000	0d 14:46:46.06000	0.00283998	0.0109384	0.00019211	3.6472	D	1	20/08/2020 21:46		0	0	0	0	0	0	0	0	0	0	0	0	0	0
305	0	1	5	1d 11:18:50.80000	0d 14:56:46.06000	0.00287201	0.0110552	0.00019196	3.6423	D	1	20/08/2020 21:56		0	0	0	0	0	0	0	0	0	0	0	0	0	0
306	0	1	5	1d 11:28:50.80000	0d 15:06:46.06000	0.00290403	0.0111717	0.00019226	3.6373	D	1	20/08/2020 22:06		0	0	0	0	0	0	0	0	0	0	0	0	0	0
307	0	1	5	1d 11:38:50.80000	0d 15:16:46.06000	0.00293606	0.0112882	0.00019203	3.632	D	1	20/08/2020 22:16		0	0	0	0	0	0	0	0	0	0	0	0	0	0
308	0	1	5	1d 11:48:50.80000	0d 15:26:46.06000	0.00296808	0.0114044	0.00019211	3.6266	D	1	20/08/2020 22:26		0	0	0	0	0	0	0	0	0	0	0	0	0	0
309	0	1	5	1d 11:58:50.80000	0d 15:36:46.06000	0.00300011	0.0115204	0.00019219	3.6205	D	1	20/08/2020 22:36		0	0	0	0	0	0	0	0	0	0	0	0	0	0
310	0	1	5	1d 12:08:50.80000	0d 15:46:46.06000	0.00303214	0.0116363	0.00019211	3.6139	D	1	20/08/2020 22:46		0	0	0	0	0	0	0	0	0	0	0	0	0	0
311	0	1	5	1d 12:18:50.80000	0d 15:56:46.06000	0.00306416	0.0117519	0.00019219	3.6065	D	1	20/08/2020 22:56		0	0	0	0	0	0	0	0	0	0	0	0	0	0
312	0	1	5	1d 12:28:50.80000	0d 16:06:46.06000	0.00309619	0.0118673	0.00019219	3.5984	D	1	20/08/2020 23:06		0	0	0	0	0	0	0	0	0	0	0	0	0	0
313	0	1	5	1d 12:38:50.80000	0d 16:16:46.06000	0.00312822	0.0119824	0.00019211	3.5885	D	1	20/08/2020 23:16		0	0	0	0	0	0	0	0	0	0	0	0	0	0
314	0	1	5	1d 12:47:09.87000	0d 16:25:05.13000	0.00315485	0.0120779	0.00019211	3.5784	D	5	20/08/2020 23:25		0	0	0	0	0	0	0	0	0	0	0	0	0	0
315	0	1	5	1d 12:54:06.70000	0d 16:32:01.96000	0.0031771	0.0121574	0.00019234	3.5683	D	5	20/08/2020 23:31		0	0	0	0	0	0	0	0	0	0	0	0	0	0
316	0	1	5	1d 12:59:39.40000	0d 16:37:34.66000	0.00319486	0.0122206	0.00019226	3.5583	D	5	20/08/2020 23:37		0	0	0	0	0	0	0	0	0	0	0	0	0	0
317	0	1	5	1d 13:04:19.67000	0d 16:42:14.93000	0.00320982	0.0122738	0.00019219	3.5482	D	5	20/08/2020 23:42		0	0	0	0	0	0	0	0	0	0	0	0	0	0
318	0	1	5	1d 13:08:08.40000	0d 16:46:03.66000	0.00322203	0.0123171	0.00019226	3.5381	D	5	20/08/2020 23:46		0	0	0	0	0	0	0	0	0	0	0	0	0	0
319	0	1	5	1d 13:11:16.30000	0d 16:49:11.56000	0.00323206	0.0123525	0.00019203	3.528	D	5	20/08/2020 23:49		0	0	0	0	0	0	0	0	0	0	0	0	0	0
320	0	1	5	1d 13:13:58.35000	0d 16:51:53.61000	0.00324071	0.012383	0.00019211	3.5178	D	5	20/08/2020 23:51		0	0	0	0	0	0	0	0	0	0	0	0	0	0
321	0	1	5	1d 13:16:09.93000	0d 16:54:05.19000	0.00324773	0.0124077	0.00019211	3.5077	D	5	20/08/2020 23:54		0	0	0	0	0	0	0	0	0	0	0	0	0	0
322	0	1	5	1d 13:18:06.41000	0d 16:56:01.67000	0.00325395	0.0124294	0.00019211	3.4975	D	5	20/08/2020 23:55		0	0	0	0	0	0	0	0	0	0	0	0	0	0
323	0	1	5	1d 13:19:47.45000	0d 16:57:42.71000	0.00325934	0.0124483	0.00019219	3.4873	D	5	20/08/2020 23:57		0	0	0	0	0	0	0	0	0	0	0	0	0	0
324	0	1	5	1d 13:21:22.22000	0d 16:59:17.48000	0.0032644	0.0124659	0.00019219	3.4772	D	5	20/08/2020 23:59		0	0	0	0	0	0	0	0	0	0	0	0	0	0
325	0	1	5	1d 13:22:36.55000	0d 17:00:31.81000	0.00326837	0.0124797	0.00019211	3.4672	D	5	21/08/2020 00:00		0	0	0	0	0	0	0	0	0	0	0	0	0	0
326	0	1	5	1d 13:23:42.86000	0d 17:01:38.12000	0.00327191	0.0124919	0.00019211	3.4571	D	5	21/08/2020 00:01		0	0	0	0	0	0	0	0	0	0	0	0	0	0
327	0	1	5	1d 13:24:45.53000	0d 17:02:40.79000	0.00327526	0.0125035	0.00019188	3.447	D	5	21/08/2020 00:02		0	0	0	0	0	0	0	0	0	0	0	0	0	0
328	0	1	5	1d 13:25:42.45000	0d 17:03:37.71000	0.00327829	0.0125139	0.00019211	3.4369	D	5	21/08/2020 00:03		0	0	0	0	0	0	0	0	0	0	0	0	0	0
329	0	1	5	1d 13:26:29.16000	0d 17:04:24.42000	0.00328079	0.0125225	0.00019211	3.4267	D	5	21/08/2020 00:04		0	0	0	0	0	0	0	0	0	0	0	0	0	0
330	0	1	5	1d 13:27:14.18000	0d 17:05:09.44000	0.00328319	0.0125307	0.00019211	3.4165	D	5	21/08/2020 00:05		0	0	0	0	0	0	0	0	0	0	0	0	0	0
331	0	1	5	1d 13:27:57.12000	0d 17:05:52.38000	0.00328548	0.0125385	0.00019196	3.4064	D	5	21/08/2020 00:05		0	0	0	0	0	0	0	0	0	0	0	0	0	0
332	0	1	5	1d 13:28:36.90000	0d 17:06:32.16000	0.00328761	0.0125458	0.00019219	3.3964	D	5	21/08/2020 00:06		0	0	0	0	0	0	0	0	0	0	0	0	0	0
333	0	1	5	1d 13:29:15.06000	0d 17:07:10.32000	0.00328964	0.0125527	0.00019219	3.3863	D	5	21/08/2020 00:07		0	0	0	0	0	0	0	0	0	0	0	0	0	0
334	0	1	5	1d 13:29:50.85000	0d 17:07:46.11000	0.00329155	0.0125591	0.00019226	3.3761	D	5	21/08/2020 00:07		0	0	0	0	0	0	0	0	0	0	0	0	0	0
335	0	1	5	1d 13:30:26.56000	0d 17:08:21.82000	0.00329346	0.0125655	0.00019211	3.366	D	5	21/08/2020 00:08		0	0	0	0	0	0	0	0	0	0	0	0	0	0
336	0	1	5	1d 13:31:02.43000	0d 17:08:57.69000	0.00329537	0.012572	0.00019203	3.3559	D	5	21/08/2020 00:08		0	0	0	0	0	0	0	0	0	0	0	0	0	0
337	0	1	5	1d 13:31:32.27000	0d 17:09:27.53000	0.00329697	0.0125773	0.00019219	3.3458	D	5	21/08/2020 00:09		0	0	0	0	0	0	0	0	0	0	0	0	0	0
338	0	1	5	1d 13:32:01.40000	0d 17:09:56.66000	0.00329852	0.0125825	0.00019219	3.3358	D	5	21/08/2020 00:09		0	0	0	0	0	0	0	0	0	0	0	0	0	0
339	0	1	5	1d 13:32:27.93000	0d 17:10:23.19000	0.00329994	0.0125872	0.00019219	3.3256	D	5	21/08/2020 00:10		0	0	0	0	0	0	0	0	0	0	0	0	0	0
340	0	1	5	1d 13:32:52.03000	0d 17:10:47.29000	0.00330122	0.0125915	0.00019226	3.3155	D	5	21/08/2020 00:10		0	0	0	0	0	0	0	0	0	0	0	0	0	0
341	0	1	5	1d 13:33:14.78000	0d 17:11:10.04000	0.00330244	0.0125955	0.00019219	3.3054	D	5	21/08/2020 00:11		0	0	0	0	0	0	0	0	0	0	0	0	0	0
342	0	1	5	1d 13:33:36.42000	0d 17:11:31.68000	0.00330359	0.0125993	0.00019211	3.2953	D	5	21/08/2020 00:11		0	0	0	0	0	0	0	0	0	0	0	0	0	0
343	0	1	5	1d 13:33:57.92000	0d 17:11:53.18000	0.00330474	0.0126031	0.00019211	3.285	D	5	21/08/2020 00:11		0	0	0	0	0	0	0	0	0	0	0	0	0	0
344	0	1	5	1d 13:34:18.75000	0d 17:12:14.01000	0.00330585	0.0126068	0.00019203	3.2747	D	5	21/08/2020 00:12		0	0	0	0	0	0	0	0	0	0	0	0	0	0
345	0	1	5	1d 13:34:38.62000	0d 17:12:33.88000	0.00330691	0.0126102	0.00019219	3.2647	D	5	21/08/2020 00:12		0	0	0	0	0	0	0	0	0	0	0	0	0	0
346	0	1	5	1d 13:34:57.47000	0d 17:12:52.73000	0.00330792	0.0126135	0.00019226	3.2543	D	5	21/08/2020 00:12		0	0	0	0	0	0	0	0	0	0	0	0	0	0
347	0	1	5	1d 13:35:16.34000	0d 17:13:11.60000	0.00330893	0.0126168	0.00019226	3.2442	D	5	21/08/2020 00:13		0	0	0	0	0	0	0	0	0	0	0	0	0	0
348	0	1	5	1d 13:35:34.15000	0d 17:13:29.41000	0.00330988	0.0126199	0.00019219	3.2341	D	5	21/08/2020 00:13		0	0	0	0	0	0	0	0	0	0	0	0	0	0
349	0	1	5	1d 13:35:51.14000	0d 17:13:46.40000	0.00331078	0.0126228	0.00019219	3.2239	D	5	21/08/2020 00:13		0	0	0	0	0	0	0	0	0	0	0	0	0	0
350	0	1	5	1d 13:36:07.92000	0d 17:14:03.18000	0.00331168	0.0126257	0.00019211	3.2139	D	5	21/08/2020 00:14		0	0	0	0	0	0	0	0	0	0	0	0	0	0
351	0	1	5	1d 13:36:23.66000	0d 17:14:18.92000	0.00331252	0.0126284	0.00019226	3.2036	D	5	21/08/2020 00:14		0	0	0	0	0	0	0	0	0	0	0	0	0	0
352	0	1	5	1d 13:36:39.00000	0d 17:14:34.26000	0.00331334	0.012631	0.00019219	3.1936	D	5	21/08/2020 00:14		0	0	0	0	0	0	0	0	0	0	0	0	0	0
353	0	1	5	1d 13:36:53.77000	0d 17:14:49.03000	0.00331413	0.0126335	0.00019211	3.1835	D	5	21/08/2020 00:14		0	0	0	0	0	0	0	0	0	0	0	0	0	0
354	0	1	5	1d 13:37:08.52000	0d 17:15:03.78000	0.00331491	0.012636	0.00019196	3.1731	D	5	21/08/2020 00:15		0	0	0	0	0	0	0	0	0	0	0	0	0	0
355	0	1	5	1d 13:37:22.96000	0d 17:15:18.22000	0.00331568	0.0126384	0.00019211	3.163	D	5	21/08/2020 00:15		0	0	0	0	0	0	0	0	0	0	0	0	0	0
356	0	1	5	1d 13:37:36.34000	0d 17:15:31.60000	0.0033164	0.0126407	0.00019211	3.1528	D	5	21/08/2020 00:15		0	0	0	0	0	0	0	0	0	0	0	0	0	0
357	0	1	5	1d 13:37:49.64000	0d 17:15:44.90000	0.00331711	0.0126429	0.00019211	3.1426	D	5	21/08/2020 00:15		0	0	0	0	0	0	0	0	0	0	0	0	0	0
358	0	1	5	1d 13:38:02.63000	0d 17:15:57.89000	0.0033178	0.0126451	0.00019226	3.1325	D	5	21/08/2020 00:15		0	0	0	0	0	0	0	0	0	0	0	0	0	0
359	0	1	5	1d 13:38:14.89000	0d 17:16:10.15000	0.00331846	0.0126472	0.00019211	3.1225	D	5	21/08/2020 00:16		0	0	0	0	0	0	0	0	0	0	0	0	0	0
360	0	1	5	1d 13:38:27.00000	0d 17:16:22.26000	0.0033191	0.0126492	0.00019226	3.1122	D	5	21/08/2020 00:16		0	0	0	0	0	0	0	0	0	0	0	0	0	0
361	0	1	5	1d 13:38:38.90000	0d 17:16:34.16000	0.00331974	0.0126511	0.00019226	3.1022	D	5	21/08/2020 00:16		0	0	0	0	0	0	0	0	0	0	0	0	0	0
362	0	1	5	1d 13:38:50.20000	0d 17:16:45.46000	0.00332034	0.012653	0.00019234	3.0921	D	5	21/08/2020 00:16		0	0	0	0	0	0	0	0	0	0	0	0	0	0
363	0	1	5	1d 13:39:01.15000	0d 17:16:56.41000	0.00332093	0.0126548	0.00019219	3.0819	D	5	21/08/2020 00:16		0	0	0	0	0	0	0	0	0	0	0	0	0	0
364	0	1	5	1d 13:39:11.91000	0d 17:17:07.17000	0.0033215	0.0126566	0.00019196	3.0716	D	5	21/08/2020 00:17		0	0	0	0	0	0	0	0	0	0	0	0	0	0
365	0	1	5	1d 13:39:22.59000	0d 17:17:17.85000	0.00332207	0.0126583	0.00019188	3.0616	D	5	21/08/2020 00:17		0	0	0	0	0	0	0	0	0	0	0	0	0	0
366	0	1	5	1d 13:39:33.19000	0d 17:17:28.45000	0.00332264	0.0126601	0.00019211	3.0515	D	5	21/08/2020 00:17		0	0	0	0	0	0	0	0	0	0	0	0	0	0
367	0	1	5	1d 13:39:43.58000	0d 17:17:38.84000	0.00332319	0.0126618	0.00019226	3.0414	D	5	21/08/2020 00:17		0	0	0	0	0	0	0	0	0	0	0	0	0	0
368	0	1	5	1d 13:39:53.57000	0d 17:17:48.83000	0.00332372	0.0126634	0.00019219	3.0312	D	5	21/08/2020 00:17		0	0	0	0	0	0	0	0	0	0	0	0	0	0
369	0	1	5	1d 13:40:03.31000	0d 17:17:58.57000	0.00332424	0.0126649	0.00019219	3.021	D	5	21/08/2020 00:17		0	0	0	0	0	0	0	0	0	0	0	0	0	0
370	0	1	5	1d 13:40:12.62000	0d 17:18:07.88000	0.00332474	0.0126664	0.00019234	3.0109	D	5	21/08/2020 00:18		0	0	0	0	0	0	0	0	0	0	0	0	0	0
371	0	1	5	1d 13:40:21.47000	0d 17:18:16.73000	0.00332521	0.0126679	0.00019219	3.0008	D	5	21/08/2020 00:18		0	0	0	0	0	0	0	0	0	0	0	0	0	0
372	0	1	5	1d 13:40:30.05000	0d 17:18:25.31000	0.00332567	0.0126692	0.00019203	2.9906	D	5	21/08/2020 00:18		0	0	0	0	0	0	0	0	0	0	0	0	0	0
373	0	1	5	1d 13:40:38.54000	0d 17:18:33.80000	0.00332612	0.0126706	0.00019203	2.9802	D	5	21/08/2020 00:18		0	0	0	0	0	0	0	0	0	0	0	0	0	0
374	0	1	5	1d 13:40:46.78000	0d 17:18:42.04000	0.00332656	0.0126719	0.00019219	2.97	D	5	21/08/2020 00:18		0	0	0	0	0	0	0	0	0	0	0	0	0	0
375	0	1	5	1d 13:40:54.75000	0d 17:18:50.01000	0.00332699	0.0126732	0.00019203	2.9598	D	5	21/08/2020 00:18		0	0	0	0	0	0	0	0	0	0	0	0	0	0
376	0	1	5	1d 13:41:02.66000	0d 17:18:57.92000	0.00332741	0.0126744	0.00019188	2.9496	D	5	21/08/2020 00:18		0	0	0	0	0	0	0	0	0	0	0	0	0	0
377	0	1	5	1d 13:41:10.48000	0d 17:19:05.74000	0.00332783	0.0126756	0.00019203	2.9393	D	5	21/08/2020 00:19		0	0	0	0	0	0	0	0	0	0	0	0	0	0
378	0	1	5	1d 13:41:18.00000	0d 17:19:13.26000	0.00332823	0.0126768	0.00019196	2.9293	D	5	21/08/2020 00:19		0	0	0	0	0	0	0	0	0	0	0	0	0	0
379	0	1	5	1d 13:41:25.29000	0d 17:19:20.55000	0.00332862	0.0126779	0.00019196	2.9189	D	5	21/08/2020 00:19		0	0	0	0	0	0	0	0	0	0	0	0	0	0
380	0	1	5	1d 13:41:32.55000	0d 17:19:27.81000	0.00332901	0.0126791	0.00019226	2.9088	D	5	21/08/2020 00:19		0	0	0	0	0	0	0	0	0	0	0	0	0	0
381	0	1	5	1d 13:41:39.53000	0d 17:19:34.79000	0.00332938	0.0126802	0.00019211	2.8986	D	5	21/08/2020 00:19		0	0	0	0	0	0	0	0	0	0	0	0	0	0
382	0	1	5	1d 13:41:46.59000	0d 17:19:41.85000	0.00332976	0.0126813	0.00019219	2.8884	D	5	21/08/2020 00:19		0	0	0	0	0	0	0	0	0	0	0	0	0	0
383	0	1	5	1d 13:41:53.46000	0d 17:19:48.72000	0.00333012	0.0126823	0.00019219	2.878	D	5	21/08/2020 00:19		0	0	0	0	0	0	0	0	0	0	0	0	0	0
384	0	1	5	1d 13:42:00.31000	0d 17:19:55.57000	0.00333049	0.0126834	0.00019234	2.8678	D	5	21/08/2020 00:19		0	0	0	0	0	0	0	0	0	0	0	0	0	0
385	0	1	5	1d 13:42:06.86000	0d 17:20:02.12000	0.00333084	0.0126844	0.00019196	2.8576	D	5	21/08/2020 00:19		0	0	0	0	0	0	0	0	0	0	0	0	0	0
386	0	1	5	1d 13:42:13.27000	0d 17:20:08.53000	0.00333118	0.0126853	0.00019219	2.8473	D	5	21/08/2020 00:20		0	0	0	0	0	0	0	0	0	0	0	0	0	0
387	0	1	5	1d 13:42:19.67000	0d 17:20:14.93000	0.00333152	0.0126863	0.00019219	2.8371	D	5	21/08/2020 00:20		0	0	0	0	0	0	0	0	0	0	0	0	0	0
388	0	1	5	1d 13:42:25.97000	0d 17:20:21.23000	0.00333186	0.0126873	0.00019219	2.827	D	5	21/08/2020 00:20		0	0	0	0	0	0	0	0	0	0	0	0	0	0
389	0	1	5	1d 13:42:32.05000	0d 17:20:27.31000	0.00333218	0.0126882	0.00019242	2.817	D	5	21/08/2020 00:20		0	0	0	0	0	0	0	0	0	0	0	0	0	0
390	0	1	5	1d 13:42:38.08000	0d 17:20:33.34000	0.0033325	0.0126891	0.00019219	2.8066	D	5	21/08/2020 00:20		0	0	0	0	0	0	0	0	0	0	0	0	0	0
391	0	1	5	1d 13:42:44.13000	0d 17:20:39.39000	0.00333283	0.01269	0.00019211	2.7964	D	5	21/08/2020 00:20		0	0	0	0	0	0	0	0	0	0	0	0	0	0
392	0	1	5	1d 13:42:50.11000	0d 17:20:45.37000	0.00333315	0.0126909	0.00019203	2.7861	D	5	21/08/2020 00:20		0	0	0	0	0	0	0	0	0	0	0	0	0	0
393	0	1	5	1d 13:42:55.90000	0d 17:20:51.16000	0.00333346	0.0126917	0.00019219	2.7759	D	5	21/08/2020 00:20		0	0	0	0	0	0	0	0	0	0	0	0	0	0
394	0	1	5	1d 13:43:01.66000	0d 17:20:56.92000	0.00333376	0.0126926	0.00019211	2.7659	D	5	21/08/2020 00:20		0	0	0	0	0	0	0	0	0	0	0	0	0	0
395	0	1	5	1d 13:43:07.21000	0d 17:21:02.47000	0.00333406	0.0126934	0.00019219	2.7558	D	5	21/08/2020 00:20		0	0	0	0	0	0	0	0	0	0	0	0	0	0
396	0	1	5	1d 13:43:12.85000	0d 17:21:08.11000	0.00333436	0.0126942	0.00019219	2.7456	D	5	21/08/2020 00:21		0	0	0	0	0	0	0	0	0	0	0	0	0	0
397	0	1	5	1d 13:43:18.41000	0d 17:21:13.67000	0.00333466	0.012695	0.00019203	2.7355	D	5	21/08/2020 00:21		0	0	0	0	0	0	0	0	0	0	0	0	0	0
398	0	1	5	1d 13:43:23.84000	0d 17:21:19.10000	0.00333495	0.0126958	0.00019211	2.7254	D	5	21/08/2020 00:21		0	0	0	0	0	0	0	0	0	0	0	0	0	0
399	0	1	5	1d 13:43:29.20000	0d 17:21:24.46000	0.00333523	0.0126966	0.00019203	2.7152	D	5	21/08/2020 00:21		0	0	0	0	0	0	0	0	0	0	0	0	0	0
400	0	1	5	1d 13:43:34.69000	0d 17:21:29.95000	0.00333553	0.0126974	0.00019226	2.7051	D	5	21/08/2020 00:21		0	0	0	0	0	0	0	0	0	0	0	0	0	0
401	0	1	5	1d 13:43:40.03000	0d 17:21:35.29000	0.00333581	0.0126982	0.00019226	2.695	D	5	21/08/2020 00:21		0	0	0	0	0	0	0	0	0	0	0	0	0	0
402	0	1	5	1d 13:43:45.30000	0d 17:21:40.56000	0.00333609	0.0126989	0.00019211	2.685	D	5	21/08/2020 00:21		0	0	0	0	0	0	0	0	0	0	0	0	0	0
403	0	1	5	1d 13:43:50.37000	0d 17:21:45.63000	0.00333636	0.0126997	0.00019234	2.6749	D	5	21/08/2020 00:21		0	0	0	0	0	0	0	0	0	0	0	0	0	0
404	0	1	5	1d 13:43:55.62000	0d 17:21:50.88000	0.00333664	0.0127004	0.00019226	2.6645	D	5	21/08/2020 00:21		0	0	0	0	0	0	0	0	0	0	0	0	0	0
405	0	1	5	1d 13:44:00.98000	0d 17:21:56.24000	0.00333693	0.0127012	0.00019219	2.6543	D	5	21/08/2020 00:21		0	0	0	0	0	0	0	0	0	0	0	0	0	0
406	0	1	5	1d 13:44:06.16000	0d 17:22:01.42000	0.00333721	0.0127019	0.00019219	2.6441	D	5	21/08/2020 00:21		0	0	0	0	0	0	0	0	0	0	0	0	0	0
407	0	1	5	1d 13:44:11.39000	0d 17:22:06.65000	0.00333749	0.0127026	0.00019219	2.6339	D	5	21/08/2020 00:22		0	0	0	0	0	0	0	0	0	0	0	0	0	0
408	0	1	5	1d 13:44:16.52000	0d 17:22:11.78000	0.00333776	0.0127034	0.00019242	2.6236	D	5	21/08/2020 00:22		0	0	0	0	0	0	0	0	0	0	0	0	0	0
409	0	1	5	1d 13:44:21.68000	0d 17:22:16.94000	0.00333803	0.0127041	0.00019211	2.6134	D	5	21/08/2020 00:22		0	0	0	0	0	0	0	0	0	0	0	0	0	0
410	0	1	5	1d 13:44:26.80000	0d 17:22:22.06000	0.00333831	0.0127048	0.00019219	2.6033	D	5	21/08/2020 00:22		0	0	0	0	0	0	0	0	0	0	0	0	0	0
411	0	1	5	1d 13:44:31.86000	0d 17:22:27.12000	0.00333858	0.0127055	0.00019219	2.593	D	5	21/08/2020 00:22		0	0	0	0	0	0	0	0	0	0	0	0	0	0
412	0	1	5	1d 13:44:37.10000	0d 17:22:32.36000	0.00333886	0.0127062	0.00019234	2.5827	D	5	21/08/2020 00:22		0	0	0	0	0	0	0	0	0	0	0	0	0	0
413	0	1	5	1d 13:44:42.30000	0d 17:22:37.56000	0.00333914	0.0127069	0.00019196	2.5724	D	5	21/08/2020 00:22		0	0	0	0	0	0	0	0	0	0	0	0	0	0
414	0	1	5	1d 13:44:47.45000	0d 17:22:42.71000	0.00333941	0.0127076	0.00019226	2.5623	D	5	21/08/2020 00:22		0	0	0	0	0	0	0	0	0	0	0	0	0	0
415	0	1	5	1d 13:44:52.47000	0d 17:22:47.73000	0.00333968	0.0127083	0.00019196	2.5521	D	5	21/08/2020 00:22		0	0	0	0	0	0	0	0	0	0	0	0	0	0
416	0	1	5	1d 13:44:57.56000	0d 17:22:52.82000	0.00333995	0.012709	0.00019219	2.5418	D	5	21/08/2020 00:22		0	0	0	0	0	0	0	0	0	0	0	0	0	0
417	0	1	5	1d 13:45:02.65000	0d 17:22:57.91000	0.00334022	0.0127097	0.00019234	2.5318	D	5	21/08/2020 00:22		0	0	0	0	0	0	0	0	0	0	0	0	0	0
418	0	1	5	1d 13:45:07.61000	0d 17:23:02.87000	0.00334049	0.0127104	0.00019211	2.5217	D	5	21/08/2020 00:23		0	0	0	0	0	0	0	0	0	0	0	0	0	0
419	0	1	5	1d 13:45:12.64000	0d 17:23:07.90000	0.00334075	0.0127111	0.00019226	2.5115	D	5	21/08/2020 00:23		0	0	0	0	0	0	0	0	0	0	0	0	0	0
420	0	1	5	1d 13:45:17.56000	0d 17:23:12.82000	0.00334102	0.0127117	0.00019211	2.5013	D	5	21/08/2020 00:23		0	0	0	0	0	0	0	0	0	0	0	0	0	0
421	0	1	5	1d 13:45:18.10000	0d 17:23:13.36000	0.00334105	0.0127118	0.00019219	2.5	D	133	21/08/2020 00:23		0	0	0	0	0	0	0	0	0	0	0	0	0	0
422	0	1	6	1d 13:45:18.11000	0d 00:00:00.01000	0	0	0	2.5034	R	0	21/08/2020 00:23		0	0	0	0	0	0	0	0	0	0	0	0	0	0
423	0	1	6	1d 13:45:20.11000	0d 00:00:02.01000	0	0	0	2.5856	R	1	21/08/2020 00:23		0	0	0	0	0	0	0	0	0	0	0	0	0	0
424	0	1	6	1d 13:45:22.11000	0d 00:00:04.01000	0	0	0	2.6452	R	1	21/08/2020 00:23		0	0	0	0	0	0	0	0	0	0	0	0	0	0
425	0	1	6	1d 13:45:24.11000	0d 00:00:06.01000	0	0	0	2.695	R	1	21/08/2020 00:23		0	0	0	0	0	0	0	0	0	0	0	0	0	0
426	0	1	6	1d 13:45:26.11000	0d 00:00:08.01000	0	0	0	2.7384	R	1	21/08/2020 00:23		0	0	0	0	0	0	0	0	0	0	0	0	0	0
427	0	1	6	1d 13:45:28.10000	0d 00:00:10.00000	0	0	0	2.7773	R	129	21/08/2020 00:23		0	0	0	0	0	0	0	0	0	0	0	0	0	0
428	1	2	9	1d 13:45:28.14000	0d 00:00:00.04000	0.00000001	0.00000002	0.00076974	2.8103	C	0	21/08/2020 00:23		0	0	0	0	0	0	0	0	0	0	0	0	0	0
429	1	2	9	1d 13:45:28.30000	0d 00:00:00.20000	0.00000004	0.00000012	0.00076867	2.8434	C	5	21/08/2020 00:23		0	0	0	0	0	0	0	0	0	0	0	0	0	0
430	1	2	9	1d 13:45:28.44000	0d 00:00:00.34000	0.00000007	0.00000021	0.0007689	2.8688	C	5	21/08/2020 00:23		0	0	0	0	0	0	0	0	0	0	0	0	0	0
431	1	2	9	1d 13:45:28.59000	0d 00:00:00.49000	0.0000001	0.0000003	0.0007689	2.8922	C	5	21/08/2020 00:23		0	0	0	0	0	0	0	0	0	0	0	0	0	0
432	1	2	9	1d 13:45:28.74000	0d 00:00:00.64000	0.00000014	0.00000039	0.0007689	2.9136	C	5	21/08/2020 00:23		0	0	0	0	0	0	0	0	0	0	0	0	0	0
433	1	2	9	1d 13:45:28.90000	0d 00:00:00.80000	0.00000017	0.00000049	0.0007689	2.9345	C	5	21/08/2020 00:23		0	0	0	0	0	0	0	0	0	0	0	0	0	0
434	1	2	9	1d 13:45:29.06000	0d 00:00:00.96000	0.0000002	0.00000059	0.00076883	2.9541	C	5	21/08/2020 00:23		0	0	0	0	0	0	0	0	0	0	0	0	0	0
435	1	2	9	1d 13:45:29.23000	0d 00:00:01.13000	0.00000024	0.0000007	0.00076875	2.9738	C	5	21/08/2020 00:23		0	0	0	0	0	0	0	0	0	0	0	0	0	0
436	1	2	9	1d 13:45:29.40000	0d 00:00:01.30000	0.00000028	0.00000081	0.0007689	2.9929	C	5	21/08/2020 00:23		0	0	0	0	0	0	0	0	0	0	0	0	0	0
437	1	2	9	1d 13:45:29.58000	0d 00:00:01.48000	0.00000032	0.00000092	0.00076867	3.0126	C	5	21/08/2020 00:23		0	0	0	0	0	0	0	0	0	0	0	0	0	0
438	1	2	9	1d 13:45:29.76000	0d 00:00:01.66000	0.00000035	0.00000104	0.0007686	3.0311	C	5	21/08/2020 00:23		0	0	0	0	0	0	0	0	0	0	0	0	0	0
439	1	2	9	1d 13:45:29.94000	0d 00:00:01.84000	0.00000039	0.00000116	0.00076867	3.0492	C	5	21/08/2020 00:23		0	0	0	0	0	0	0	0	0	0	0	0	0	0
440	1	2	9	1d 13:45:30.13000	0d 00:00:02.03000	0.00000043	0.00000128	0.0007689	3.0677	C	5	21/08/2020 00:23		0	0	0	0	0	0	0	0	0	0	0	0	0	0
441	1	2	9	1d 13:45:30.32000	0d 00:00:02.22000	0.00000047	0.0000014	0.00076883	3.0857	C	5	21/08/2020 00:23		0	0	0	0	0	0	0	0	0	0	0	0	0	0
442	1	2	9	1d 13:45:30.51000	0d 00:00:02.41000	0.00000051	0.00000153	0.00076852	3.1032	C	5	21/08/2020 00:23		0	0	0	0	0	0	0	0	0	0	0	0	0	0
443	1	2	9	1d 13:45:30.71000	0d 00:00:02.61000	0.00000056	0.00000166	0.00076875	3.1211	C	5	21/08/2020 00:23		0	0	0	0	0	0	0	0	0	0	0	0	0	0
444	1	2	9	1d 13:45:30.91000	0d 00:00:02.81000	0.0000006	0.0000018	0.00076867	3.1382	C	5	21/08/2020 00:23		0	0	0	0	0	0	0	0	0	0	0	0	0	0
445	1	2	9	1d 13:45:31.11000	0d 00:00:03.01000	0.00000064	0.00000193	0.00076883	3.1553	C	5	21/08/2020 00:23		0	0	0	0	0	0	0	0	0	0	0	0	0	0
446	1	2	9	1d 13:45:31.32000	0d 00:00:03.22000	0.00000069	0.00000207	0.0007686	3.1725	C	5	21/08/2020 00:23		0	0	0	0	0	0	0	0	0	0	0	0	0	0
447	1	2	9	1d 13:45:31.53000	0d 00:00:03.43000	0.00000073	0.00000222	0.0007686	3.1891	C	5	21/08/2020 00:23		0	0	0	0	0	0	0	0	0	0	0	0	0	0
448	1	2	9	1d 13:45:31.75000	0d 00:00:03.65000	0.00000078	0.00000237	0.00076852	3.2059	C	5	21/08/2020 00:23		0	0	0	0	0	0	0	0	0	0	0	0	0	0
449	1	2	9	1d 13:45:31.97000	0d 00:00:03.87000	0.00000083	0.00000252	0.00076875	3.2224	C	5	21/08/2020 00:23		0	0	0	0	0	0	0	0	0	0	0	0	0	0
450	1	2	9	1d 13:45:32.19000	0d 00:00:04.09000	0.00000087	0.00000267	0.0007689	3.2386	C	5	21/08/2020 00:23		0	0	0	0	0	0	0	0	0	0	0	0	0	0
451	1	2	9	1d 13:45:32.42000	0d 00:00:04.32000	0.00000092	0.00000283	0.00076852	3.2546	C	5	21/08/2020 00:23		0	0	0	0	0	0	0	0	0	0	0	0	0	0
452	1	2	9	1d 13:45:32.65000	0d 00:00:04.55000	0.00000097	0.00000299	0.00076883	3.2703	C	5	21/08/2020 00:23		0	0	0	0	0	0	0	0	0	0	0	0	0	0
453	1	2	9	1d 13:45:32.89000	0d 00:00:04.79000	0.00000102	0.00000316	0.0007686	3.2863	C	5	21/08/2020 00:23		0	0	0	0	0	0	0	0	0	0	0	0	0	0
454	1	2	9	1d 13:45:33.13000	0d 00:00:05.03000	0.00000107	0.00000333	0.0007686	3.3017	C	5	21/08/2020 00:23		0	0	0	0	0	0	0	0	0	0	0	0	0	0
455	1	2	9	1d 13:45:33.37000	0d 00:00:05.27000	0.00000112	0.0000035	0.00076883	3.3169	C	5	21/08/2020 00:23		0	0	0	0	0	0	0	0	0	0	0	0	0	0
456	1	2	9	1d 13:45:33.62000	0d 00:00:05.52000	0.00000118	0.00000367	0.00076867	3.332	C	5	21/08/2020 00:23		0	0	0	0	0	0	0	0	0	0	0	0	0	0
457	1	2	9	1d 13:45:33.87000	0d 00:00:05.77000	0.00000123	0.00000385	0.00076867	3.3465	C	5	21/08/2020 00:23		0	0	0	0	0	0	0	0	0	0	0	0	0	0
458	1	2	9	1d 13:45:34.13000	0d 00:00:06.03000	0.00000129	0.00000404	0.00076844	3.3611	C	5	21/08/2020 00:23		0	0	0	0	0	0	0	0	0	0	0	0	0	0
459	1	2	9	1d 13:45:34.39000	0d 00:00:06.29000	0.00000134	0.00000423	0.00076898	3.3756	C	5	21/08/2020 00:23		0	0	0	0	0	0	0	0	0	0	0	0	0	0
460	1	2	9	1d 13:45:34.66000	0d 00:00:06.56000	0.0000014	0.00000442	0.00076875	3.3901	C	5	21/08/2020 00:23		0	0	0	0	0	0	0	0	0	0	0	0	0	0
461	1	2	9	1d 13:45:34.95000	0d 00:00:06.85000	0.00000146	0.00000463	0.0007686	3.4044	C	5	21/08/2020 00:23		0	0	0	0	0	0	0	0	0	0	0	0	0	0
462	1	2	9	1d 13:45:35.23000	0d 00:00:07.13000	0.00000152	0.00000483	0.00076852	3.4183	C	5	21/08/2020 00:23		0	0	0	0	0	0	0	0	0	0	0	0	0	0
463	1	2	9	1d 13:45:35.53000	0d 00:00:07.43000	0.00000159	0.00000505	0.00076875	3.4322	C	5	21/08/2020 00:23		0	0	0	0	0	0	0	0	0	0	0	0	0	0
464	1	2	9	1d 13:45:35.83000	0d 00:00:07.73000	0.00000165	0.00000527	0.0007686	3.4455	C	5	21/08/2020 00:23		0	0	0	0	0	0	0	0	0	0	0	0	0	0
465	1	2	9	1d 13:45:36.15000	0d 00:00:08.05000	0.00000172	0.00000551	0.00076867	3.4591	C	5	21/08/2020 00:23		0	0	0	0	0	0	0	0	0	0	0	0	0	0
466	1	2	9	1d 13:45:36.48000	0d 00:00:08.38000	0.00000179	0.00000575	0.00076875	3.4723	C	5	21/08/2020 00:23		0	0	0	0	0	0	0	0	0	0	0	0	0	0
467	1	2	9	1d 13:45:36.83000	0d 00:00:08.73000	0.00000186	0.00000602	0.00076883	3.4858	C	5	21/08/2020 00:23		0	0	0	0	0	0	0	0	0	0	0	0	0	0
468	1	2	9	1d 13:45:37.20000	0d 00:00:09.10000	0.00000194	0.00000629	0.00076875	3.4986	C	5	21/08/2020 00:23		0	0	0	0	0	0	0	0	0	0	0	0	0	0
469	1	2	9	1d 13:45:37.59000	0d 00:00:09.49000	0.00000203	0.00000658	0.00076867	3.5114	C	5	21/08/2020 00:23		0	0	0	0	0	0	0	0	0	0	0	0	0	0
470	1	2	9	1d 13:45:38.01000	0d 00:00:09.91000	0.00000212	0.0000069	0.00076883	3.5235	C	5	21/08/2020 00:23		0	0	0	0	0	0	0	0	0	0	0	0	0	0
471	1	2	9	1d 13:45:38.46000	0d 00:00:10.36000	0.00000221	0.00000724	0.00076844	3.5355	C	5	21/08/2020 00:23		0	0	0	0	0	0	0	0	0	0	0	0	0	0
472	1	2	9	1d 13:45:38.97000	0d 00:00:10.87000	0.00000232	0.00000762	0.00076875	3.5473	C	5	21/08/2020 00:23		0	0	0	0	0	0	0	0	0	0	0	0	0	0
473	1	2	9	1d 13:45:39.55000	0d 00:00:11.45000	0.00000244	0.00000806	0.00076875	3.5587	C	5	21/08/2020 00:23		0	0	0	0	0	0	0	0	0	0	0	0	0	0
474	1	2	9	1d 13:45:40.24000	0d 00:00:12.14000	0.00000259	0.00000859	0.00076875	3.5698	C	5	21/08/2020 00:23		0	0	0	0	0	0	0	0	0	0	0	0	0	0
475	1	2	9	1d 13:45:41.12000	0d 00:00:13.02000	0.00000278	0.00000926	0.0007686	3.5807	C	5	21/08/2020 00:23		0	0	0	0	0	0	0	0	0	0	0	0	0	0
476	1	2	9	1d 13:45:42.32000	0d 00:00:14.22000	0.00000304	0.00001018	0.0007689	3.5912	C	5	21/08/2020 00:23		0	0	0	0	0	0	0	0	0	0	0	0	0	0
477	1	2	9	1d 13:45:44.03000	0d 00:00:15.93000	0.0000034	0.00001149	0.00076898	3.6017	C	5	21/08/2020 00:23		0	0	0	0	0	0	0	0	0	0	0	0	0	0
478	1	2	9	1d 13:45:46.89000	0d 00:00:18.79000	0.00000401	0.0000137	0.00076883	3.6118	C	5	21/08/2020 00:23		0	0	0	0	0	0	0	0	0	0	0	0	0	0
479	1	2	9	1d 13:45:52.09000	0d 00:00:23.99000	0.00000512	0.00001771	0.00076867	3.622	C	5	21/08/2020 00:23		0	0	0	0	0	0	0	0	0	0	0	0	0	0
480	1	2	9	1d 13:46:03.44000	0d 00:00:35.34000	0.00000755	0.00002651	0.00076898	3.6321	C	5	21/08/2020 00:23		0	0	0	0	0	0	0	0	0	0	0	0	0	0
481	1	2	9	1d 13:46:31.79000	0d 00:01:03.69000	0.0000136	0.00004853	0.00076844	3.6422	C	5	21/08/2020 00:24		0	0	0	0	0	0	0	0	0	0	0	0	0	0
482	1	2	9	1d 13:47:45.53000	0d 00:02:17.43000	0.00002935	0.00010597	0.0007686	3.6522	C	5	21/08/2020 00:25		0	0	0	0	0	0	0	0	0	0	0	0	0	0
483	1	2	9	1d 13:50:38.69000	0d 00:05:10.59000	0.00006632	0.00024122	0.00076844	3.6623	C	5	21/08/2020 00:28		0	0	0	0	0	0	0	0	0	0	0	0	0	0
484	1	2	9	1d 13:55:38.69000	0d 00:10:10.59000	0.00013038	0.00047611	0.00076867	3.6706	C	1	21/08/2020 00:33		0	0	0	0	0	0	0	0	0	0	0	0	0	0
485	1	2	9	1d 14:00:38.69000	0d 00:15:10.59000	0.00019444	0.00071144	0.0007689	3.6764	C	1	21/08/2020 00:38		0	0	0	0	0	0	0	0	0	0	0	0	0	0
486	1	2	9	1d 14:05:38.69000	0d 00:20:10.59000	0.0002585	0.0009471	0.00076852	3.6812	C	1	21/08/2020 00:43		0	0	0	0	0	0	0	0	0	0	0	0	0	0
487	1	2	9	1d 14:10:38.69000	0d 00:25:10.59000	0.00032256	0.00118306	0.00076875	3.6855	C	1	21/08/2020 00:48		0	0	0	0	0	0	0	0	0	0	0	0	0	0
488	1	2	9	1d 14:15:38.69000	0d 00:30:10.59000	0.00038662	0.00141929	0.00076867	3.6895	C	1	21/08/2020 00:53		0	0	0	0	0	0	0	0	0	0	0	0	0	0
489	1	2	9	1d 14:20:38.69000	0d 00:35:10.59000	0.00045068	0.00165577	0.00076867	3.6933	C	1	21/08/2020 00:58		0	0	0	0	0	0	0	0	0	0	0	0	0	0
490	1	2	9	1d 14:25:38.69000	0d 00:40:10.59000	0.00051474	0.0018925	0.00076883	3.6973	C	1	21/08/2020 01:03		0	0	0	0	0	0	0	0	0	0	0	0	0	0
491	1	2	9	1d 14:30:38.69000	0d 00:45:10.59000	0.0005788	0.00212948	0.00076883	3.7014	C	1	21/08/2020 01:08		0	0	0	0	0	0	0	0	0	0	0	0	0	0
492	1	2	9	1d 14:35:38.69000	0d 00:50:10.59000	0.00064286	0.00236673	0.00076875	3.7058	C	1	21/08/2020 01:13		0	0	0	0	0	0	0	0	0	0	0	0	0	0
493	1	2	9	1d 14:40:38.69000	0d 00:55:10.59000	0.00070692	0.00260427	0.00076867	3.7105	C	1	21/08/2020 01:18		0	0	0	0	0	0	0	0	0	0	0	0	0	0
494	1	2	9	1d 14:45:38.69000	0d 01:00:10.59000	0.00077098	0.00284212	0.00076852	3.7154	C	1	21/08/2020 01:23		0	0	0	0	0	0	0	0	0	0	0	0	0	0
495	1	2	9	1d 14:50:38.69000	0d 01:05:10.59000	0.00083504	0.00308031	0.00076883	3.7209	C	1	21/08/2020 01:28		0	0	0	0	0	0	0	0	0	0	0	0	0	0
496	1	2	9	1d 14:55:38.69000	0d 01:10:10.59000	0.0008991	0.00331883	0.00076867	3.7263	C	1	21/08/2020 01:33		0	0	0	0	0	0	0	0	0	0	0	0	0	0
497	1	2	9	1d 15:00:38.69000	0d 01:15:10.59000	0.00096316	0.00355771	0.00076867	3.7317	C	1	21/08/2020 01:38		0	0	0	0	0	0	0	0	0	0	0	0	0	0
498	1	2	9	1d 15:05:38.69000	0d 01:20:10.59000	0.00102722	0.00379695	0.00076867	3.7372	C	1	21/08/2020 01:43		0	0	0	0	0	0	0	0	0	0	0	0	0	0
499	1	2	9	1d 15:10:38.69000	0d 01:25:10.59000	0.00109128	0.00403653	0.00076883	3.7427	C	1	21/08/2020 01:48		0	0	0	0	0	0	0	0	0	0	0	0	0	0
500	1	2	9	1d 15:15:38.69000	0d 01:30:10.59000	0.00115534	0.00427646	0.0007686	3.7479	C	1	21/08/2020 01:53		0	0	0	0	0	0	0	0	0	0	0	0	0	0
501	1	2	9	1d 15:20:38.69000	0d 01:35:10.59000	0.0012194	0.00451672	0.00076883	3.7533	C	1	21/08/2020 01:58		0	0	0	0	0	0	0	0	0	0	0	0	0	0
502	1	2	9	1d 15:25:38.69000	0d 01:40:10.59000	0.00128346	0.00475733	0.00076875	3.7586	C	1	21/08/2020 02:03		0	0	0	0	0	0	0	0	0	0	0	0	0	0
503	1	2	9	1d 15:30:38.69000	0d 01:45:10.59000	0.00134752	0.00499828	0.00076883	3.7638	C	1	21/08/2020 02:08		0	0	0	0	0	0	0	0	0	0	0	0	0	0
504	1	2	9	1d 15:35:38.69000	0d 01:50:10.59000	0.00141158	0.00523958	0.00076867	3.7694	C	1	21/08/2020 02:13		0	0	0	0	0	0	0	0	0	0	0	0	0	0
505	1	2	9	1d 15:40:38.69000	0d 01:55:10.59000	0.00147564	0.00548124	0.00076867	3.7752	C	1	21/08/2020 02:18		0	0	0	0	0	0	0	0	0	0	0	0	0	0
506	1	2	9	1d 15:45:38.69000	0d 02:00:10.59000	0.0015397	0.00572327	0.00076867	3.7812	C	1	21/08/2020 02:23		0	0	0	0	0	0	0	0	0	0	0	0	0	0
507	1	2	9	1d 15:50:38.69000	0d 02:05:10.59000	0.00160376	0.00596569	0.00076898	3.7874	C	1	21/08/2020 02:28		0	0	0	0	0	0	0	0	0	0	0	0	0	0
508	1	2	9	1d 15:55:38.69000	0d 02:10:10.59000	0.00166782	0.00620854	0.00076875	3.7945	C	1	21/08/2020 02:33		0	0	0	0	0	0	0	0	0	0	0	0	0	0
509	1	2	9	1d 16:00:38.69000	0d 02:15:10.59000	0.00173188	0.00645185	0.00076875	3.8016	C	1	21/08/2020 02:38		0	0	0	0	0	0	0	0	0	0	0	0	0	0
510	1	2	9	1d 16:05:38.69000	0d 02:20:10.59000	0.00179594	0.00669565	0.00076875	3.81	C	1	21/08/2020 02:43		0	0	0	0	0	0	0	0	0	0	0	0	0	0
511	1	2	9	1d 16:10:38.69000	0d 02:25:10.59000	0.00186	0.00694	0.0007686	3.8186	C	1	21/08/2020 02:48		0	0	0	0	0	0	0	0	0	0	0	0	0	0
512	1	2	9	1d 16:15:32.73000	0d 02:30:04.63000	0.00192279	0.00718007	0.0007686	3.8286	C	5	21/08/2020 02:53		0	0	0	0	0	0	0	0	0	0	0	0	0	0
513	1	2	9	1d 16:20:17.25000	0d 02:34:49.15000	0.00198354	0.00741298	0.00076867	3.8389	C	5	21/08/2020 02:58		0	0	0	0	0	0	0	0	0	0	0	0	0	0
514	1	2	9	1d 16:24:38.63000	0d 02:39:10.53000	0.00203935	0.00762751	0.00076875	3.8489	C	5	21/08/2020 03:02		0	0	0	0	0	0	0	0	0	0	0	0	0	0
515	1	2	9	1d 16:28:41.27000	0d 02:43:13.17000	0.00209117	0.00782719	0.00076898	3.8592	C	5	21/08/2020 03:06		0	0	0	0	0	0	0	0	0	0	0	0	0	0
516	1	2	9	1d 16:32:26.81000	0d 02:46:58.71000	0.00213933	0.00801328	0.00076875	3.8692	C	5	21/08/2020 03:10		0	0	0	0	0	0	0	0	0	0	0	0	0	0
517	1	2	9	1d 16:36:00.87000	0d 02:50:32.77000	0.00218504	0.00819036	0.00076875	3.8793	C	5	21/08/2020 03:13		0	0	0	0	0	0	0	0	0	0	0	0	0	0
518	1	2	9	1d 16:39:29.06000	0d 02:54:00.96000	0.00222949	0.00836303	0.0007686	3.8894	C	5	21/08/2020 03:17		0	0	0	0	0	0	0	0	0	0	0	0	0	0
519	1	2	9	1d 16:42:49.32000	0d 02:57:21.22000	0.00227225	0.00852956	0.00076875	3.8994	C	5	21/08/2020 03:20		0	0	0	0	0	0	0	0	0	0	0	0	0	0
520	1	2	9	1d 16:46:05.01000	0d 03:00:36.91000	0.00231404	0.00869271	0.0007686	3.9095	C	5	21/08/2020 03:23		0	0	0	0	0	0	0	0	0	0	0	0	0	0
521	1	2	9	1d 16:49:13.14000	0d 03:03:45.04000	0.00235421	0.00884996	0.00076875	3.9196	C	5	21/08/2020 03:27		0	0	0	0	0	0	0	0	0	0	0	0	0	0
522	1	2	9	1d 16:52:18.31000	0d 03:06:50.21000	0.00239375	0.00900514	0.00076867	3.9298	C	5	21/08/2020 03:30		0	0	0	0	0	0	0	0	0	0	0	0	0	0
523	1	2	9	1d 16:55:24.11000	0d 03:09:56.01000	0.00243343	0.00916124	0.00076875	3.9399	C	5	21/08/2020 03:33		0	0	0	0	0	0	0	0	0	0	0	0	0	0
524	1	2	9	1d 16:58:24.79000	0d 03:12:56.69000	0.00247201	0.00931344	0.0007686	3.95	C	5	21/08/2020 03:36		0	0	0	0	0	0	0	0	0	0	0	0	0	0
525	1	2	9	1d 17:01:22.29000	0d 03:15:54.19000	0.00250991	0.00946334	0.00076852	3.96	C	5	21/08/2020 03:39		0	0	0	0	0	0	0	0	0	0	0	0	0	0
526	1	2	9	1d 17:04:19.32000	0d 03:18:51.22000	0.00254771	0.00961322	0.00076883	3.9701	C	5	21/08/2020 03:42		0	0	0	0	0	0	0	0	0	0	0	0	0	0
527	1	2	9	1d 17:07:14.44000	0d 03:21:46.34000	0.0025851	0.00976187	0.00076852	3.9802	C	5	21/08/2020 03:45		0	0	0	0	0	0	0	0	0	0	0	0	0	0
528	1	2	9	1d 17:10:08.74000	0d 03:24:40.64000	0.00262232	0.00991019	0.00076867	3.9902	C	5	21/08/2020 03:48		0	0	0	0	0	0	0	0	0	0	0	0	0	0
529	1	2	9	1d 17:13:03.46000	0d 03:27:35.36000	0.00265963	0.0100592	0.00076883	4.0003	C	5	21/08/2020 03:50		0	0	0	0	0	0	0	0	0	0	0	0	0	0
530	1	2	9	1d 17:15:53.74000	0d 03:30:25.64000	0.00269599	0.0102049	0.00076883	4.0104	C	5	21/08/2020 03:53		0	0	0	0	0	0	0	0	0	0	0	0	0	0
531	1	2	9	1d 17:18:44.01000	0d 03:33:15.91000	0.00273235	0.0103509	0.00076875	4.0204	C	5	21/08/2020 03:56		0	0	0	0	0	0	0	0	0	0	0	0	0	0
532	1	2	9	1d 17:21:32.51000	0d 03:36:04.41000	0.00276833	0.0104957	0.00076867	4.0307	C	5	21/08/2020 03:59		0	0	0	0	0	0	0	0	0	0	0	0	0	0
533	1	2	9	1d 17:24:22.04000	0d 03:38:53.94000	0.00280453	0.0106418	0.0007689	4.0407	C	5	21/08/2020 04:02		0	0	0	0	0	0	0	0	0	0	0	0	0	0
534	1	2	9	1d 17:27:05.16000	0d 03:41:37.06000	0.00283936	0.0107827	0.00076867	4.0508	C	5	21/08/2020 04:04		0	0	0	0	0	0	0	0	0	0	0	0	0	0
535	1	2	9	1d 17:29:48.71000	0d 03:44:20.61000	0.00287429	0.0109244	0.00076875	4.0609	C	5	21/08/2020 04:07		0	0	0	0	0	0	0	0	0	0	0	0	0	0
536	1	2	9	1d 17:32:30.09000	0d 03:47:01.99000	0.00290875	0.0110645	0.00076867	4.0711	C	5	21/08/2020 04:10		0	0	0	0	0	0	0	0	0	0	0	0	0	0
537	1	2	9	1d 17:35:12.46000	0d 03:49:44.36000	0.00294342	0.0112058	0.00076867	4.0812	C	5	21/08/2020 04:13		0	0	0	0	0	0	0	0	0	0	0	0	0	0
538	1	2	9	1d 17:37:50.68000	0d 03:52:22.58000	0.0029772	0.0113438	0.0007686	4.0912	C	5	21/08/2020 04:15		0	0	0	0	0	0	0	0	0	0	0	0	0	0
539	1	2	9	1d 17:40:24.65000	0d 03:54:56.55000	0.00301008	0.0114785	0.00076875	4.1013	C	5	21/08/2020 04:18		0	0	0	0	0	0	0	0	0	0	0	0	0	0
540	1	2	9	1d 17:42:56.63000	0d 03:57:28.53000	0.00304253	0.0116118	0.00076883	4.1114	C	5	21/08/2020 04:20		0	0	0	0	0	0	0	0	0	0	0	0	0	0
541	1	2	9	1d 17:45:27.74000	0d 03:59:59.64000	0.0030748	0.0117446	0.00076875	4.1216	C	5	21/08/2020 04:23		0	0	0	0	0	0	0	0	0	0	0	0	0	0
542	1	2	9	1d 17:47:57.65000	0d 04:02:29.55000	0.00310681	0.0118767	0.00076883	4.1317	C	5	21/08/2020 04:25		0	0	0	0	0	0	0	0	0	0	0	0	0	0
543	1	2	9	1d 17:50:25.86000	0d 04:04:57.76000	0.00313846	0.0120076	0.00076883	4.1418	C	5	21/08/2020 04:28		0	0	0	0	0	0	0	0	0	0	0	0	0	0
544	1	2	9	1d 17:52:51.23000	0d 04:07:23.13000	0.0031695	0.0121363	0.00076867	4.1518	C	5	21/08/2020 04:30		0	0	0	0	0	0	0	0	0	0	0	0	0	0
545	1	2	9	1d 17:55:15.78000	0d 04:09:47.68000	0.00320037	0.0122646	0.00076852	4.1621	C	5	21/08/2020 04:33		0	0	0	0	0	0	0	0	0	0	0	0	0	0
546	1	2	9	1d 17:57:39.22000	0d 04:12:11.12000	0.003231	0.0123923	0.00076867	4.1721	C	5	21/08/2020 04:35		0	0	0	0	0	0	0	0	0	0	0	0	0	0
547	1	2	9	1d 18:00:01.41000	0d 04:14:33.31000	0.00326136	0.0125191	0.00076898	4.1822	C	5	21/08/2020 04:37		0	0	0	0	0	0	0	0	0	0	0	0	0	0
548	1	2	9	1d 18:02:22.12000	0d 04:16:54.02000	0.0032914	0.0126449	0.00076875	4.1923	C	5	21/08/2020 04:40		0	0	0	0	0	0	0	0	0	0	0	0	0	0
549	1	2	9	1d 18:04:06.51000	0d 04:18:38.41000	0.00331369	0.0127384	0.00076875	4.2	C	133	21/08/2020 04:41		0	0	0	0	0	0	0	0	0	0	0	0	0	0
550	1	2	10	1d 18:04:06.54000	0d 00:00:00.03000	0.0033137	0.0127385	0.00081926	4.2	C	0	21/08/2020 04:41		0	0	0	0	0	0	0	0	0	0	0	0	0	0
551	1	2	10	1d 18:04:20.92000	0d 00:00:14.41000	0.00331678	0.0127514	0.00071916	4.2005	C	4	21/08/2020 04:42		0	0	0	0	0	0	0	0	0	0	0	0	0	0
552	1	2	10	1d 18:04:34.92000	0d 00:00:28.41000	0.00331939	0.0127623	0.00061913	4.2002	C	4	21/08/2020 04:42		0	0	0	0	0	0	0	0	0	0	0	0	0	0
553	1	2	10	1d 18:04:53.28000	0d 00:00:46.77000	0.00332227	0.0127745	0.00051888	4.2002	C	4	21/08/2020 04:42		0	0	0	0	0	0	0	0	0	0	0	0	0	0
554	1	2	10	1d 18:05:20.25000	0d 00:01:13.74000	0.00332576	0.0127891	0.00041886	4.2	C	4	21/08/2020 04:43		0	0	0	0	0	0	0	0	0	0	0	0	0	0
555	1	2	10	1d 18:05:54.95000	0d 00:01:48.44000	0.00332929	0.0128039	0.00031876	4.2	C	4	21/08/2020 04:43		0	0	0	0	0	0	0	0	0	0	0	0	0	0
556	1	2	10	1d 18:06:50.06000	0d 00:02:43.55000	0.00333335	0.012821	0.00021874	4.2	C	4	21/08/2020 04:44		0	0	0	0	0	0	0	0	0	0	0	0	0	0
557	1	2	10	1d 18:08:38.20000	0d 00:04:31.69000	0.00333822	0.0128415	0.00011856	4.2002	C	4	21/08/2020 04:46		0	0	0	0	0	0	0	0	0	0	0	0	0	0
558	1	2	10	1d 18:10:17.83000	0d 00:06:11.32000	0.00334088	0.0128526	0.00007683	4.1999	C	132	21/08/2020 04:48		0	0	0	0	0	0	0	0	0	0	0	0	0	0
559	1	2	11	1d 18:10:17.84000	0d 00:00:00.01000	0	0	0	4.1993	R	0	21/08/2020 04:48		0	0	0	0	0	0	0	0	0	0	0	0	0	0
560	1	2	11	1d 18:10:19.84000	0d 00:00:02.01000	0	0	0	4.1991	R	1	21/08/2020 04:48		0	0	0	0	0	0	0	0	0	0	0	0	0	0
561	1	2	11	1d 18:10:21.84000	0d 00:00:04.01000	0	0	0	4.1991	R	1	21/08/2020 04:48		0	0	0	0	0	0	0	0	0	0	0	0	0	0
562	1	2	11	1d 18:10:23.84000	0d 00:00:06.01000	0	0	0	4.1991	R	1	21/08/2020 04:48		0	0	0	0	0	0	0	0	0	0	0	0	0	0
563	1	2	11	1d 18:10:25.84000	0d 00:00:08.01000	0	0	0	4.1988	R	1	21/08/2020 04:48		0	0	0	0	0	0	0	0	0	0	0	0	0	0
564	1	2	11	1d 18:10:27.83000	0d 00:00:10.00000	0	0	0	4.199	R	129	21/08/2020 04:48		0	0	0	0	0	0	0	0	0	0	0	0	0	0
565	1	2	12	1d 18:10:27.87000	0d 00:00:00.04000	0.00000001	0.00000003	0.0007705	4.1933	D	0	21/08/2020 04:48		0	0	0	0	0	0	0	0	0	0	0	0	0	0
566	1	2	12	1d 18:11:31.57000	0d 00:01:03.74000	0.00001361	0.00005699	0.00076844	4.1833	D	5	21/08/2020 04:49		0	0	0	0	0	0	0	0	0	0	0	0	0	0
567	1	2	12	1d 18:13:29.57000	0d 00:03:01.74000	0.00003881	0.00016227	0.00076883	4.1732	D	5	21/08/2020 04:51		0	0	0	0	0	0	0	0	0	0	0	0	0	0
568	1	2	12	1d 18:15:33.27000	0d 00:05:05.44000	0.00006522	0.00027237	0.00076883	4.1631	D	5	21/08/2020 04:53		0	0	0	0	0	0	0	0	0	0	0	0	0	0
569	1	2	12	1d 18:17:42.78000	0d 00:07:14.95000	0.00009288	0.00038736	0.00076883	4.1529	D	5	21/08/2020 04:55		0	0	0	0	0	0	0	0	0	0	0	0	0	0
570	1	2	12	1d 18:19:55.65000	0d 00:09:27.82000	0.00012125	0.00050505	0.00076844	4.1428	D	5	21/08/2020 04:57		0	0	0	0	0	0	0	0	0	0	0	0	0	0
571	1	2	12	1d 18:22:07.70000	0d 00:11:39.87000	0.00014945	0.00062173	0.0007686	4.1328	D	5	21/08/2020 05:00		0	0	0	0	0	0	0	0	0	0	0	0	0	0
572	1	2	12	1d 18:24:21.06000	0d 00:13:53.23000	0.00017792	0.00073927	0.00076867	4.1227	D	5	21/08/2020 05:02		0	0	0	0	0	0	0	0	0	0	0	0	0	0
573	1	2	12	1d 18:26:37.85000	0d 00:16:10.02000	0.00020713	0.00085955	0.00076883	4.1125	D	5	21/08/2020 05:04		0	0	0	0	0	0	0	0	0	0	0	0	0	0
574	1	2	12	1d 18:28:59.10000	0d 00:18:31.27000	0.00023729	0.00098344	0.00076852	4.1024	D	5	21/08/2020 05:06		0	0	0	0	0	0	0	0	0	0	0	0	0	0
575	1	2	12	1d 18:31:21.55000	0d 00:20:53.72000	0.00026771	0.00110808	0.00076883	4.0923	D	5	21/08/2020 05:09		0	0	0	0	0	0	0	0	0	0	0	0	0	0
576	1	2	12	1d 18:33:44.14000	0d 00:23:16.31000	0.00029816	0.00123253	0.00076867	4.0821	D	5	21/08/2020 05:11		0	0	0	0	0	0	0	0	0	0	0	0	0	0
577	1	2	12	1d 18:36:11.82000	0d 00:25:43.99000	0.00032969	0.0013611	0.0007686	4.072	D	5	21/08/2020 05:14		0	0	0	0	0	0	0	0	0	0	0	0	0	0
578	1	2	12	1d 18:38:39.30000	0d 00:28:11.47000	0.00036118	0.00148918	0.00076875	4.0618	D	5	21/08/2020 05:16		0	0	0	0	0	0	0	0	0	0	0	0	0	0
579	1	2	12	1d 18:41:11.67000	0d 00:30:43.84000	0.00039372	0.00162118	0.00076852	4.0517	D	5	21/08/2020 05:19		0	0	0	0	0	0	0	0	0	0	0	0	0	0
580	1	2	12	1d 18:43:45.29000	0d 00:33:17.46000	0.00042652	0.00175393	0.00076875	4.0415	D	5	21/08/2020 05:21		0	0	0	0	0	0	0	0	0	0	0	0	0	0
581	1	2	12	1d 18:46:21.33000	0d 00:35:53.50000	0.00045984	0.00188843	0.00076875	4.0314	D	5	21/08/2020 05:24		0	0	0	0	0	0	0	0	0	0	0	0	0	0
582	1	2	12	1d 18:48:57.66000	0d 00:38:29.83000	0.00049322	0.00202284	0.00076898	4.0214	D	5	21/08/2020 05:26		0	0	0	0	0	0	0	0	0	0	0	0	0	0
583	1	2	12	1d 18:51:33.89000	0d 00:41:06.06000	0.00052659	0.00215683	0.00076883	4.0113	D	5	21/08/2020 05:29		0	0	0	0	0	0	0	0	0	0	0	0	0	0
584	1	2	12	1d 18:54:16.14000	0d 00:43:48.31000	0.00056123	0.00229563	0.00076875	4.0012	D	5	21/08/2020 05:32		0	0	0	0	0	0	0	0	0	0	0	0	0	0
585	1	2	12	1d 18:57:02.15000	0d 00:46:34.32000	0.00059668	0.0024373	0.00076875	3.991	D	5	21/08/2020 05:34		0	0	0	0	0	0	0	0	0	0	0	0	0	0
586	1	2	12	1d 18:59:47.56000	0d 00:49:19.73000	0.000632	0.00257809	0.00076844	3.9809	D	5	21/08/2020 05:37		0	0	0	0	0	0	0	0	0	0	0	0	0	0
587	1	2	12	1d 19:02:32.32000	0d 00:52:04.49000	0.00066718	0.00271797	0.0007686	3.9707	D	5	21/08/2020 05:40		0	0	0	0	0	0	0	0	0	0	0	0	0	0
588	1	2	12	1d 19:05:21.52000	0d 00:54:53.69000	0.00070331	0.00286126	0.00076837	3.9606	D	5	21/08/2020 05:43		0	0	0	0	0	0	0	0	0	0	0	0	0	0
589	1	2	12	1d 19:08:09.19000	0d 00:57:41.36000	0.00073911	0.00300289	0.00076875	3.9504	D	5	21/08/2020 05:46		0	0	0	0	0	0	0	0	0	0	0	0	0	0
590	1	2	12	1d 19:11:00.54000	0d 01:00:32.71000	0.0007757	0.00314725	0.0007686	3.9403	D	5	21/08/2020 05:48		0	0	0	0	0	0	0	0	0	0	0	0	0	0
591	1	2	12	1d 19:13:55.26000	0d 01:03:27.43000	0.00081301	0.00329408	0.00076875	3.9303	D	5	21/08/2020 05:51		0	0	0	0	0	0	0	0	0	0	0	0	0	0
592	1	2	12	1d 19:16:47.62000	0d 01:06:19.79000	0.00084982	0.00343855	0.00076875	3.9202	D	5	21/08/2020 05:54		0	0	0	0	0	0	0	0	0	0	0	0	0	0
593	1	2	12	1d 19:19:43.88000	0d 01:09:16.05000	0.00088745	0.00358591	0.00076852	3.9101	D	5	21/08/2020 05:57		0	0	0	0	0	0	0	0	0	0	0	0	0	0
594	1	2	12	1d 19:22:41.17000	0d 01:12:13.34000	0.00092531	0.00373375	0.00076875	3.9001	D	5	21/08/2020 06:00		0	0	0	0	0	0	0	0	0	0	0	0	0	0
595	1	2	12	1d 19:25:44.20000	0d 01:15:16.37000	0.00096439	0.00388599	0.00076867	3.89	D	5	21/08/2020 06:03		0	0	0	0	0	0	0	0	0	0	0	0	0	0
596	1	2	12	1d 19:28:49.42000	0d 01:18:21.59000	0.00100395	0.00403965	0.00076867	3.8799	D	5	21/08/2020 06:06		0	0	0	0	0	0	0	0	0	0	0	0	0	0
597	1	2	12	1d 19:31:58.19000	0d 01:21:30.36000	0.00104425	0.00419584	0.00076905	3.8698	D	5	21/08/2020 06:09		0	0	0	0	0	0	0	0	0	0	0	0	0	0
598	1	2	12	1d 19:35:15.72000	0d 01:24:47.89000	0.00108643	0.00435887	0.00076883	3.8598	D	5	21/08/2020 06:13		0	0	0	0	0	0	0	0	0	0	0	0	0	0
599	1	2	12	1d 19:38:38.19000	0d 01:28:10.36000	0.00112967	0.00452553	0.00076867	3.8497	D	5	21/08/2020 06:16		0	0	0	0	0	0	0	0	0	0	0	0	0	0
600	1	2	12	1d 19:42:12.18000	0d 01:31:44.35000	0.00117536	0.00470121	0.00076883	3.8396	D	5	21/08/2020 06:20		0	0	0	0	0	0	0	0	0	0	0	0	0	0
601	1	2	12	1d 19:46:00.36000	0d 01:35:32.53000	0.00122408	0.00488805	0.00076875	3.8296	D	5	21/08/2020 06:23		0	0	0	0	0	0	0	0	0	0	0	0	0	0
602	1	2	12	1d 19:49:57.12000	0d 01:39:29.29000	0.00127464	0.00508141	0.00076898	3.8195	D	5	21/08/2020 06:27		0	0	0	0	0	0	0	0	0	0	0	0	0	0
603	1	2	12	1d 19:54:10.37000	0d 01:43:42.54000	0.00132872	0.00528769	0.00076875	3.8094	D	5	21/08/2020 06:32		0	0	0	0	0	0	0	0	0	0	0	0	0	0
604	1	2	12	1d 19:58:46.60000	0d 01:48:18.77000	0.0013877	0.0055121	0.0007686	3.7993	D	5	21/08/2020 06:36		0	0	0	0	0	0	0	0	0	0	0	0	0	0
605	1	2	12	1d 20:03:46.60000	0d 01:53:18.77000	0.00145176	0.00575517	0.00076867	3.7897	D	1	21/08/2020 06:41		0	0	0	0	0	0	0	0	0	0	0	0	0	0
606	1	2	12	1d 20:08:46.60000	0d 01:58:18.77000	0.00151582	0.00599763	0.00076867	3.7803	D	1	21/08/2020 06:46		0	0	0	0	0	0	0	0	0	0	0	0	0	0
607	1	2	12	1d 20:13:46.60000	0d 02:03:18.77000	0.00157988	0.00623953	0.00076837	3.772	D	1	21/08/2020 06:51		0	0	0	0	0	0	0	0	0	0	0	0	0	0
608	1	2	12	1d 20:18:46.60000	0d 02:08:18.77000	0.00164394	0.00648092	0.00076852	3.7644	D	1	21/08/2020 06:56		0	0	0	0	0	0	0	0	0	0	0	0	0	0
609	1	2	12	1d 20:23:46.60000	0d 02:13:18.77000	0.001708	0.00672183	0.00076867	3.7574	D	1	21/08/2020 07:01		0	0	0	0	0	0	0	0	0	0	0	0	0	0
610	1	2	12	1d 20:28:46.60000	0d 02:18:18.77000	0.00177206	0.00696231	0.00076867	3.7504	D	1	21/08/2020 07:06		0	0	0	0	0	0	0	0	0	0	0	0	0	0
611	1	2	12	1d 20:33:46.60000	0d 02:23:18.77000	0.00183612	0.00720237	0.00076852	3.7443	D	1	21/08/2020 07:11		0	0	0	0	0	0	0	0	0	0	0	0	0	0
612	1	2	12	1d 20:38:46.60000	0d 02:28:18.77000	0.00190018	0.00744202	0.00076875	3.7382	D	1	21/08/2020 07:16		0	0	0	0	0	0	0	0	0	0	0	0	0	0
613	1	2	12	1d 20:43:46.60000	0d 02:33:18.77000	0.00196424	0.00768129	0.0007686	3.7321	D	1	21/08/2020 07:21		0	0	0	0	0	0	0	0	0	0	0	0	0	0
614	1	2	12	1d 20:48:46.60000	0d 02:38:18.77000	0.0020283	0.00792017	0.00076875	3.7261	D	1	21/08/2020 07:26		0	0	0	0	0	0	0	0	0	0	0	0	0	0
615	1	2	12	1d 20:53:46.60000	0d 02:43:18.77000	0.00209236	0.00815867	0.00076875	3.7201	D	1	21/08/2020 07:31		0	0	0	0	0	0	0	0	0	0	0	0	0	0
616	1	2	12	1d 20:58:46.60000	0d 02:48:18.77000	0.00215642	0.00839679	0.00076883	3.7139	D	1	21/08/2020 07:36		0	0	0	0	0	0	0	0	0	0	0	0	0	0
617	1	2	12	1d 21:03:46.60000	0d 02:53:18.77000	0.00222048	0.00863451	0.00076867	3.7076	D	1	21/08/2020 07:41		0	0	0	0	0	0	0	0	0	0	0	0	0	0
618	1	2	12	1d 21:08:46.60000	0d 02:58:18.77000	0.00228454	0.00887182	0.00076867	3.7012	D	1	21/08/2020 07:46		0	0	0	0	0	0	0	0	0	0	0	0	0	0
619	1	2	12	1d 21:13:46.60000	0d 03:03:18.77000	0.0023486	0.00910872	0.0007686	3.6945	D	1	21/08/2020 07:51		0	0	0	0	0	0	0	0	0	0	0	0	0	0
620	1	2	12	1d 21:18:46.60000	0d 03:08:18.77000	0.00241266	0.00934518	0.00076867	3.6875	D	1	21/08/2020 07:56		0	0	0	0	0	0	0	0	0	0	0	0	0	0
621	1	2	12	1d 21:23:46.60000	0d 03:13:18.77000	0.00247672	0.00958117	0.0007686	3.6802	D	1	21/08/2020 08:01		0	0	0	0	0	0	0	0	0	0	0	0	0	0
622	1	2	12	1d 21:28:46.60000	0d 03:18:18.77000	0.00254078	0.00981668	0.00076875	3.6725	D	1	21/08/2020 08:06		0	0	0	0	0	0	0	0	0	0	0	0	0	0
623	1	2	12	1d 21:33:46.60000	0d 03:23:18.77000	0.00260484	0.0100517	0.00076867	3.664	D	1	21/08/2020 08:11		0	0	0	0	0	0	0	0	0	0	0	0	0	0
624	1	2	12	1d 21:38:46.60000	0d 03:28:18.77000	0.0026689	0.0102861	0.00076883	3.6551	D	1	21/08/2020 08:16		0	0	0	0	0	0	0	0	0	0	0	0	0	0
625	1	2	12	1d 21:43:46.60000	0d 03:33:18.77000	0.00273296	0.0105199	0.00076867	3.6452	D	1	21/08/2020 08:21		0	0	0	0	0	0	0	0	0	0	0	0	0	0
626	1	2	12	1d 21:48:24.57000	0d 03:37:56.74000	0.00279232	0.010736	0.00076875	3.6352	D	5	21/08/2020 08:26		0	0	0	0	0	0	0	0	0	0	0	0	0	0
627	1	2	12	1d 21:52:27.53000	0d 03:41:59.70000	0.0028442	0.0109244	0.0007686	3.6251	D	5	21/08/2020 08:30		0	0	0	0	0	0	0	0	0	0	0	0	0	0
628	1	2	12	1d 21:55:59.27000	0d 03:45:31.44000	0.00288941	0.0110881	0.00076867	3.615	D	5	21/08/2020 08:33		0	0	0	0	0	0	0	0	0	0	0	0	0	0
629	1	2	12	1d 21:59:00.47000	0d 03:48:32.64000	0.0029281	0.0112277	0.00076883	3.6048	D	5	21/08/2020 08:36		0	0	0	0	0	0	0	0	0	0	0	0	0	0
630	1	2	12	1d 22:01:36.62000	0d 03:51:08.79000	0.00296145	0.0113478	0.00076867	3.5947	D	5	21/08/2020 08:39		0	0	0	0	0	0	0	0	0	0	0	0	0	0
631	1	2	12	1d 22:03:46.79000	0d 03:53:18.96000	0.00298924	0.0114476	0.00076867	3.5845	D	5	21/08/2020 08:41		0	0	0	0	0	0	0	0	0	0	0	0	0	0
632	1	2	12	1d 22:05:33.45000	0d 03:55:05.62000	0.00301202	0.0115291	0.00076852	3.5744	D	5	21/08/2020 08:43		0	0	0	0	0	0	0	0	0	0	0	0	0	0
633	1	2	12	1d 22:07:01.29000	0d 03:56:33.46000	0.00303077	0.0115961	0.0007686	3.5644	D	5	21/08/2020 08:44		0	0	0	0	0	0	0	0	0	0	0	0	0	0
634	1	2	12	1d 22:08:14.89000	0d 03:57:47.06000	0.00304649	0.011652	0.00076867	3.5543	D	5	21/08/2020 08:46		0	0	0	0	0	0	0	0	0	0	0	0	0	0
635	1	2	12	1d 22:09:13.33000	0d 03:58:45.50000	0.00305897	0.0116963	0.00076875	3.5442	D	5	21/08/2020 08:47		0	0	0	0	0	0	0	0	0	0	0	0	0	0
636	1	2	12	1d 22:10:04.41000	0d 03:59:36.58000	0.00306988	0.0117349	0.00076867	3.5341	D	5	21/08/2020 08:47		0	0	0	0	0	0	0	0	0	0	0	0	0	0
637	1	2	12	1d 22:10:47.25000	0d 04:00:19.42000	0.00307902	0.0117672	0.0007686	3.5239	D	5	21/08/2020 08:48		0	0	0	0	0	0	0	0	0	0	0	0	0	0
638	1	2	12	1d 22:11:24.00000	0d 04:00:56.17000	0.00308687	0.0117948	0.00076867	3.5138	D	5	21/08/2020 08:49		0	0	0	0	0	0	0	0	0	0	0	0	0	0
639	1	2	12	1d 22:11:55.31000	0d 04:01:27.48000	0.00309356	0.0118183	0.0007686	3.5038	D	5	21/08/2020 08:49		0	0	0	0	0	0	0	0	0	0	0	0	0	0
640	1	2	12	1d 22:12:22.14000	0d 04:01:54.31000	0.00309929	0.0118383	0.00076875	3.4937	D	5	21/08/2020 08:50		0	0	0	0	0	0	0	0	0	0	0	0	0	0
641	1	2	12	1d 22:12:46.06000	0d 04:02:18.23000	0.00310439	0.0118561	0.00076867	3.4836	D	5	21/08/2020 08:50		0	0	0	0	0	0	0	0	0	0	0	0	0	0
642	1	2	12	1d 22:13:06.97000	0d 04:02:39.14000	0.00310886	0.0118717	0.00076867	3.4734	D	5	21/08/2020 08:51		0	0	0	0	0	0	0	0	0	0	0	0	0	0
643	1	2	12	1d 22:13:25.48000	0d 04:02:57.65000	0.00311281	0.0118854	0.00076844	3.4633	D	5	21/08/2020 08:51		0	0	0	0	0	0	0	0	0	0	0	0	0	0
644	1	2	12	1d 22:13:41.35000	0d 04:03:13.52000	0.0031162	0.0118971	0.00076883	3.4531	D	5	21/08/2020 08:51		0	0	0	0	0	0	0	0	0	0	0	0	0	0
645	1	2	12	1d 22:13:55.89000	0d 04:03:28.06000	0.00311931	0.0119078	0.00076867	3.443	D	5	21/08/2020 08:51		0	0	0	0	0	0	0	0	0	0	0	0	0	0
646	1	2	12	1d 22:14:09.24000	0d 04:03:41.41000	0.00312216	0.0119176	0.00076875	3.433	D	5	21/08/2020 08:52		0	0	0	0	0	0	0	0	0	0	0	0	0	0
647	1	2	12	1d 22:14:21.24000	0d 04:03:53.41000	0.00312472	0.0119264	0.00076875	3.4229	D	5	21/08/2020 08:52		0	0	0	0	0	0	0	0	0	0	0	0	0	0
648	1	2	12	1d 22:14:32.48000	0d 04:04:04.65000	0.00312712	0.0119346	0.00076867	3.4127	D	5	21/08/2020 08:52		0	0	0	0	0	0	0	0	0	0	0	0	0	0
649	1	2	12	1d 22:14:43.04000	0d 04:04:15.21000	0.00312937	0.0119423	0.00076883	3.4025	D	5	21/08/2020 08:52		0	0	0	0	0	0	0	0	0	0	0	0	0	0
650	1	2	12	1d 22:14:52.85000	0d 04:04:25.02000	0.00313147	0.0119494	0.00076852	3.3924	D	5	21/08/2020 08:52		0	0	0	0	0	0	0	0	0	0	0	0	0	0
651	1	2	12	1d 22:15:02.11000	0d 04:04:34.28000	0.00313345	0.0119561	0.00076844	3.3823	D	5	21/08/2020 08:52		0	0	0	0	0	0	0	0	0	0	0	0	0	0
652	1	2	12	1d 22:15:10.98000	0d 04:04:43.15000	0.00313534	0.0119625	0.00076867	3.3721	D	5	21/08/2020 08:53		0	0	0	0	0	0	0	0	0	0	0	0	0	0
653	1	2	12	1d 22:15:19.44000	0d 04:04:51.61000	0.00313715	0.0119686	0.00076875	3.3619	D	5	21/08/2020 08:53		0	0	0	0	0	0	0	0	0	0	0	0	0	0
654	1	2	12	1d 22:15:27.43000	0d 04:04:59.60000	0.00313885	0.0119743	0.00076867	3.3518	D	5	21/08/2020 08:53		0	0	0	0	0	0	0	0	0	0	0	0	0	0
655	1	2	12	1d 22:15:35.09000	0d 04:05:07.26000	0.00314049	0.0119798	0.0007686	3.3416	D	5	21/08/2020 08:53		0	0	0	0	0	0	0	0	0	0	0	0	0	0
656	1	2	12	1d 22:15:42.37000	0d 04:05:14.54000	0.00314204	0.0119849	0.00076867	3.3315	D	5	21/08/2020 08:53		0	0	0	0	0	0	0	0	0	0	0	0	0	0
657	1	2	12	1d 22:15:49.21000	0d 04:05:21.38000	0.0031435	0.0119898	0.00076875	3.3213	D	5	21/08/2020 08:53		0	0	0	0	0	0	0	0	0	0	0	0	0	0
658	1	2	12	1d 22:15:55.70000	0d 04:05:27.87000	0.00314489	0.0119944	0.0007686	3.3111	D	5	21/08/2020 08:53		0	0	0	0	0	0	0	0	0	0	0	0	0	0
659	1	2	12	1d 22:16:01.84000	0d 04:05:34.01000	0.0031462	0.0119987	0.00076875	3.301	D	5	21/08/2020 08:53		0	0	0	0	0	0	0	0	0	0	0	0	0	0
660	1	2	12	1d 22:16:07.68000	0d 04:05:39.85000	0.00314745	0.0120028	0.00076867	3.2909	D	5	21/08/2020 08:54		0	0	0	0	0	0	0	0	0	0	0	0	0	0
661	1	2	12	1d 22:16:13.34000	0d 04:05:45.51000	0.00314866	0.0120068	0.0007686	3.2807	D	5	21/08/2020 08:54		0	0	0	0	0	0	0	0	0	0	0	0	0	0
662	1	2	12	1d 22:16:18.74000	0d 04:05:50.91000	0.00314981	0.0120106	0.00076875	3.2706	D	5	21/08/2020 08:54		0	0	0	0	0	0	0	0	0	0	0	0	0	0
663	1	2	12	1d 22:16:23.97000	0d 04:05:56.14000	0.00315093	0.0120142	0.00076875	3.2604	D	5	21/08/2020 08:54		0	0	0	0	0	0	0	0	0	0	0	0	0	0
664	1	2	12	1d 22:16:29.09000	0d 04:06:01.26000	0.00315202	0.0120178	0.00076875	3.25	D	5	21/08/2020 08:54		0	0	0	0	0	0	0	0	0	0	0	0	0	0
665	1	2	12	1d 22:16:33.96000	0d 04:06:06.13000	0.00315306	0.0120212	0.0007686	3.2399	D	5	21/08/2020 08:54		0	0	0	0	0	0	0	0	0	0	0	0	0	0
666	1	2	12	1d 22:16:38.59000	0d 04:06:10.76000	0.00315405	0.0120244	0.00076875	3.2297	D	5	21/08/2020 08:54		0	0	0	0	0	0	0	0	0	0	0	0	0	0
667	1	2	12	1d 22:16:43.10000	0d 04:06:15.27000	0.00315501	0.0120275	0.0007686	3.2195	D	5	21/08/2020 08:54		0	0	0	0	0	0	0	0	0	0	0	0	0	0
668	1	2	12	1d 22:16:47.53000	0d 04:06:19.70000	0.00315596	0.0120305	0.0007686	3.2094	D	5	21/08/2020 08:54		0	0	0	0	0	0	0	0	0	0	0	0	0	0
669	1	2	12	1d 22:16:51.78000	0d 04:06:23.95000	0.00315686	0.0120334	0.00076867	3.1991	D	5	21/08/2020 08:54		0	0	0	0	0	0	0	0	0	0	0	0	0	0
670	1	2	12	1d 22:16:56.08000	0d 04:06:28.25000	0.00315778	0.0120364	0.00076883	3.1887	D	5	21/08/2020 08:54		0	0	0	0	0	0	0	0	0	0	0	0	0	0
671	1	2	12	1d 22:17:00.17000	0d 04:06:32.34000	0.00315866	0.0120391	0.0007686	3.1785	D	5	21/08/2020 08:54		0	0	0	0	0	0	0	0	0	0	0	0	0	0
672	1	2	12	1d 22:17:04.10000	0d 04:06:36.27000	0.00315949	0.0120418	0.0007686	3.1682	D	5	21/08/2020 08:54		0	0	0	0	0	0	0	0	0	0	0	0	0	0
673	1	2	12	1d 22:17:07.89000	0d 04:06:40.06000	0.0031603	0.0120444	0.00076867	3.158	D	5	21/08/2020 08:55		0	0	0	0	0	0	0	0	0	0	0	0	0	0
674	1	2	12	1d 22:17:11.67000	0d 04:06:43.84000	0.00316111	0.0120469	0.00076875	3.1478	D	5	21/08/2020 08:55		0	0	0	0	0	0	0	0	0	0	0	0	0	0
675	1	2	12	1d 22:17:15.44000	0d 04:06:47.61000	0.00316192	0.0120494	0.0007686	3.1376	D	5	21/08/2020 08:55		0	0	0	0	0	0	0	0	0	0	0	0	0	0
676	1	2	12	1d 22:17:18.96000	0d 04:06:51.13000	0.00316267	0.0120518	0.00076875	3.1273	D	5	21/08/2020 08:55		0	0	0	0	0	0	0	0	0	0	0	0	0	0
677	1	2	12	1d 22:17:22.44000	0d 04:06:54.61000	0.00316341	0.0120541	0.00076875	3.1173	D	5	21/08/2020 08:55		0	0	0	0	0	0	0	0	0	0	0	0	0	0
678	1	2	12	1d 22:17:25.81000	0d 04:06:57.98000	0.00316413	0.0120564	0.00076867	3.107	D	5	21/08/2020 08:55		0	0	0	0	0	0	0	0	0	0	0	0	0	0
679	1	2	12	1d 22:17:29.14000	0d 04:07:01.31000	0.00316484	0.0120586	0.00076905	3.0967	D	5	21/08/2020 08:55		0	0	0	0	0	0	0	0	0	0	0	0	0	0
680	1	2	12	1d 22:17:32.48000	0d 04:07:04.65000	0.00316555	0.0120608	0.0007689	3.0863	D	5	21/08/2020 08:55		0	0	0	0	0	0	0	0	0	0	0	0	0	0
681	1	2	12	1d 22:17:35.68000	0d 04:07:07.85000	0.00316624	0.0120629	0.00076867	3.0761	D	5	21/08/2020 08:55		0	0	0	0	0	0	0	0	0	0	0	0	0	0
682	1	2	12	1d 22:17:38.81000	0d 04:07:10.98000	0.00316691	0.0120649	0.00076883	3.0658	D	5	21/08/2020 08:55		0	0	0	0	0	0	0	0	0	0	0	0	0	0
683	1	2	12	1d 22:17:41.84000	0d 04:07:14.01000	0.00316755	0.0120669	0.0007689	3.0558	D	5	21/08/2020 08:55		0	0	0	0	0	0	0	0	0	0	0	0	0	0
684	1	2	12	1d 22:17:44.77000	0d 04:07:16.94000	0.00316818	0.0120688	0.0007686	3.0455	D	5	21/08/2020 08:55		0	0	0	0	0	0	0	0	0	0	0	0	0	0
685	1	2	12	1d 22:17:47.73000	0d 04:07:19.90000	0.00316881	0.0120707	0.00076883	3.0355	D	5	21/08/2020 08:55		0	0	0	0	0	0	0	0	0	0	0	0	0	0
686	1	2	12	1d 22:17:50.55000	0d 04:07:22.72000	0.00316941	0.0120726	0.00076875	3.0253	D	5	21/08/2020 08:55		0	0	0	0	0	0	0	0	0	0	0	0	0	0
687	1	2	12	1d 22:17:53.37000	0d 04:07:25.54000	0.00317001	0.0120744	0.0007689	3.015	D	5	21/08/2020 08:55		0	0	0	0	0	0	0	0	0	0	0	0	0	0
688	1	2	12	1d 22:17:56.16000	0d 04:07:28.33000	0.00317061	0.0120762	0.00076875	3.0048	D	5	21/08/2020 08:55		0	0	0	0	0	0	0	0	0	0	0	0	0	0
689	1	2	12	1d 22:17:58.87000	0d 04:07:31.04000	0.00317119	0.0120779	0.00076898	2.9946	D	5	21/08/2020 08:55		0	0	0	0	0	0	0	0	0	0	0	0	0	0
690	1	2	12	1d 22:18:01.56000	0d 04:07:33.73000	0.00317176	0.0120796	0.0007686	2.9844	D	5	21/08/2020 08:55		0	0	0	0	0	0	0	0	0	0	0	0	0	0
691	1	2	12	1d 22:18:04.17000	0d 04:07:36.34000	0.00317232	0.0120813	0.00076883	2.9741	D	5	21/08/2020 08:55		0	0	0	0	0	0	0	0	0	0	0	0	0	0
692	1	2	12	1d 22:18:06.69000	0d 04:07:38.86000	0.00317286	0.0120829	0.00076875	2.9639	D	5	21/08/2020 08:56		0	0	0	0	0	0	0	0	0	0	0	0	0	0
693	1	2	12	1d 22:18:09.19000	0d 04:07:41.36000	0.00317339	0.0120845	0.00076875	2.9537	D	5	21/08/2020 08:56		0	0	0	0	0	0	0	0	0	0	0	0	0	0
694	1	2	12	1d 22:18:11.68000	0d 04:07:43.85000	0.00317392	0.012086	0.0007689	2.9435	D	5	21/08/2020 08:56		0	0	0	0	0	0	0	0	0	0	0	0	0	0
695	1	2	12	1d 22:18:14.10000	0d 04:07:46.27000	0.00317444	0.0120875	0.00076883	2.9331	D	5	21/08/2020 08:56		0	0	0	0	0	0	0	0	0	0	0	0	0	0
696	1	2	12	1d 22:18:16.49000	0d 04:07:48.66000	0.00317495	0.012089	0.00076875	2.9227	D	5	21/08/2020 08:56		0	0	0	0	0	0	0	0	0	0	0	0	0	0
697	1	2	12	1d 22:18:18.84000	0d 04:07:51.01000	0.00317545	0.0120905	0.00076867	2.9125	D	5	21/08/2020 08:56		0	0	0	0	0	0	0	0	0	0	0	0	0	0
698	1	2	12	1d 22:18:21.12000	0d 04:07:53.29000	0.00317594	0.0120919	0.00076867	2.902	D	5	21/08/2020 08:56		0	0	0	0	0	0	0	0	0	0	0	0	0	0
699	1	2	12	1d 22:18:23.36000	0d 04:07:55.53000	0.00317642	0.0120933	0.00076867	2.8916	D	5	21/08/2020 08:56		0	0	0	0	0	0	0	0	0	0	0	0	0	0
700	1	2	12	1d 22:18:25.60000	0d 04:07:57.77000	0.0031769	0.0120947	0.0007686	2.8811	D	5	21/08/2020 08:56		0	0	0	0	0	0	0	0	0	0	0	0	0	0
701	1	2	12	1d 22:18:27.81000	0d 04:07:59.98000	0.00317737	0.012096	0.0007686	2.8705	D	5	21/08/2020 08:56		0	0	0	0	0	0	0	0	0	0	0	0	0	0
702	1	2	12	1d 22:18:29.97000	0d 04:08:02.14000	0.00317783	0.0120974	0.00076875	2.86	D	5	21/08/2020 08:56		0	0	0	0	0	0	0	0	0	0	0	0	0	0
703	1	2	12	1d 22:18:32.13000	0d 04:08:04.30000	0.00317829	0.0120987	0.0007689	2.8495	D	5	21/08/2020 08:56		0	0	0	0	0	0	0	0	0	0	0	0	0	0
704	1	2	12	1d 22:18:34.15000	0d 04:08:06.32000	0.00317872	0.0120999	0.0007689	2.8391	D	5	21/08/2020 08:56		0	0	0	0	0	0	0	0	0	0	0	0	0	0
705	1	2	12	1d 22:18:36.16000	0d 04:08:08.33000	0.00317915	0.0121011	0.00076852	2.8286	D	5	21/08/2020 08:56		0	0	0	0	0	0	0	0	0	0	0	0	0	0
706	1	2	12	1d 22:18:38.16000	0d 04:08:10.33000	0.00317958	0.0121023	0.00076875	2.8179	D	5	21/08/2020 08:56		0	0	0	0	0	0	0	0	0	0	0	0	0	0
707	1	2	12	1d 22:18:40.16000	0d 04:08:12.33000	0.00318001	0.0121035	0.0007686	2.8074	D	5	21/08/2020 08:56		0	0	0	0	0	0	0	0	0	0	0	0	0	0
708	1	2	12	1d 22:18:42.09000	0d 04:08:14.26000	0.00318042	0.0121047	0.00076852	2.7968	D	5	21/08/2020 08:56		0	0	0	0	0	0	0	0	0	0	0	0	0	0
709	1	2	12	1d 22:18:43.98000	0d 04:08:16.15000	0.00318082	0.0121058	0.00076867	2.7864	D	5	21/08/2020 08:56		0	0	0	0	0	0	0	0	0	0	0	0	0	0
710	1	2	12	1d 22:18:45.83000	0d 04:08:18.00000	0.00318122	0.0121069	0.00076875	2.7758	D	5	21/08/2020 08:56		0	0	0	0	0	0	0	0	0	0	0	0	0	0
711	1	2	12	1d 22:18:47.69000	0d 04:08:19.86000	0.00318161	0.012108	0.0007686	2.7652	D	5	21/08/2020 08:56		0	0	0	0	0	0	0	0	0	0	0	0	0	0
712	1	2	12	1d 22:18:49.49000	0d 04:08:21.66000	0.003182	0.0121091	0.00076867	2.7547	D	5	21/08/2020 08:56		0	0	0	0	0	0	0	0	0	0	0	0	0	0
713	1	2	12	1d 22:18:51.24000	0d 04:08:23.41000	0.00318237	0.0121101	0.00076883	2.7445	D	5	21/08/2020 08:56		0	0	0	0	0	0	0	0	0	0	0	0	0	0
714	1	2	12	1d 22:18:52.99000	0d 04:08:25.16000	0.00318275	0.0121111	0.0007689	2.7338	D	5	21/08/2020 08:56		0	0	0	0	0	0	0	0	0	0	0	0	0	0
715	1	2	12	1d 22:18:54.72000	0d 04:08:26.89000	0.00318312	0.0121121	0.00076867	2.7231	D	5	21/08/2020 08:56		0	0	0	0	0	0	0	0	0	0	0	0	0	0
716	1	2	12	1d 22:18:56.45000	0d 04:08:28.62000	0.00318348	0.0121131	0.00076883	2.7126	D	5	21/08/2020 08:56		0	0	0	0	0	0	0	0	0	0	0	0	0	0
717	1	2	12	1d 22:18:58.15000	0d 04:08:30.32000	0.00318385	0.0121141	0.00076867	2.7021	D	5	21/08/2020 08:56		0	0	0	0	0	0	0	0	0	0	0	0	0	0
718	1	2	12	1d 22:18:59.80000	0d 04:08:31.97000	0.0031842	0.0121151	0.00076867	2.6915	D	5	21/08/2020 08:56		0	0	0	0	0	0	0	0	0	0	0	0	0	0
719	1	2	12	1d 22:19:01.42000	0d 04:08:33.59000	0.00318455	0.012116	0.00076875	2.6812	D	5	21/08/2020 08:56		0	0	0	0	0	0	0	0	0	0	0	0	0	0
720	1	2	12	1d 22:19:03.05000	0d 04:08:35.22000	0.00318489	0.0121169	0.00076883	2.6705	D	5	21/08/2020 08:56		0	0	0	0	0	0	0	0	0	0	0	0	0	0
721	1	2	12	1d 22:19:04.64000	0d 04:08:36.81000	0.00318523	0.0121178	0.00076867	2.6601	D	5	21/08/2020 08:56		0	0	0	0	0	0	0	0	0	0	0	0	0	0
722	1	2	12	1d 22:19:06.21000	0d 04:08:38.38000	0.00318557	0.0121187	0.00076883	2.6496	D	5	21/08/2020 08:57		0	0	0	0	0	0	0	0	0	0	0	0	0	0
723	1	2	12	1d 22:19:07.75000	0d 04:08:39.92000	0.0031859	0.0121196	0.00076867	2.6394	D	5	21/08/2020 08:57		0	0	0	0	0	0	0	0	0	0	0	0	0	0
724	1	2	12	1d 22:19:09.25000	0d 04:08:41.42000	0.00318622	0.0121204	0.0007686	2.6288	D	5	21/08/2020 08:57		0	0	0	0	0	0	0	0	0	0	0	0	0	0
725	1	2	12	1d 22:19:10.79000	0d 04:08:42.96000	0.00318655	0.0121213	0.00076898	2.6184	D	5	21/08/2020 08:57		0	0	0	0	0	0	0	0	0	0	0	0	0	0
726	1	2	12	1d 22:19:12.30000	0d 04:08:44.47000	0.00318687	0.0121221	0.00076883	2.6078	D	5	21/08/2020 08:57		0	0	0	0	0	0	0	0	0	0	0	0	0	0
727	1	2	12	1d 22:19:13.85000	0d 04:08:46.02000	0.0031872	0.012123	0.0007686	2.5969	D	5	21/08/2020 08:57		0	0	0	0	0	0	0	0	0	0	0	0	0	0
728	1	2	12	1d 22:19:15.36000	0d 04:08:47.53000	0.00318752	0.0121238	0.00076875	2.5863	D	5	21/08/2020 08:57		0	0	0	0	0	0	0	0	0	0	0	0	0	0
729	1	2	12	1d 22:19:16.85000	0d 04:08:49.02000	0.00318784	0.0121247	0.00076875	2.5756	D	5	21/08/2020 08:57		0	0	0	0	0	0	0	0	0	0	0	0	0	0
730	1	2	12	1d 22:19:18.32000	0d 04:08:50.49000	0.00318815	0.0121255	0.00076883	2.565	D	5	21/08/2020 08:57		0	0	0	0	0	0	0	0	0	0	0	0	0	0
731	1	2	12	1d 22:19:19.77000	0d 04:08:51.94000	0.00318846	0.0121263	0.0007686	2.5547	D	5	21/08/2020 08:57		0	0	0	0	0	0	0	0	0	0	0	0	0	0
732	1	2	12	1d 22:19:21.18000	0d 04:08:53.35000	0.00318877	0.012127	0.0007686	2.5441	D	5	21/08/2020 08:57		0	0	0	0	0	0	0	0	0	0	0	0	0	0
733	1	2	12	1d 22:19:22.62000	0d 04:08:54.79000	0.00318907	0.0121278	0.00076875	2.5335	D	5	21/08/2020 08:57		0	0	0	0	0	0	0	0	0	0	0	0	0	0
734	1	2	12	1d 22:19:24.07000	0d 04:08:56.24000	0.00318938	0.0121286	0.0007686	2.5229	D	5	21/08/2020 08:57		0	0	0	0	0	0	0	0	0	0	0	0	0	0
735	1	2	12	1d 22:19:25.49000	0d 04:08:57.66000	0.00318969	0.0121294	0.0007689	2.5124	D	5	21/08/2020 08:57		0	0	0	0	0	0	0	0	0	0	0	0	0	0
736	1	2	12	1d 22:19:26.88000	0d 04:08:59.05000	0.00318998	0.0121301	0.0007686	2.5019	D	5	21/08/2020 08:57		0	0	0	0	0	0	0	0	0	0	0	0	0	0
737	1	2	12	1d 22:19:27.10000	0d 04:08:59.27000	0.00319003	0.0121302	0.00076898	2.5	D	133	21/08/2020 08:57		0	0	0	0	0	0	0	0	0	0	0	0	0	0
738	1	2	13	1d 22:19:27.11000	0d 00:00:00.01000	0	0	0	2.5119	R	0	21/08/2020 08:57		0	0	0	0	0	0	0	0	0	0	0	0	0	0
739	1	2	13	1d 22:19:29.11000	0d 00:00:02.01000	0	0	0	2.739	R	1	21/08/2020 08:57		0	0	0	0	0	0	0	0	0	0	0	0	0	0
740	1	2	13	1d 22:19:31.11000	0d 00:00:04.01000	0	0	0	2.8774	R	1	21/08/2020 08:57		0	0	0	0	0	0	0	0	0	0	0	0	0	0
741	1	2	13	1d 22:19:33.11000	0d 00:00:06.01000	0	0	0	2.9853	R	1	21/08/2020 08:57		0	0	0	0	0	0	0	0	0	0	0	0	0	0
742	1	2	13	1d 22:19:35.11000	0d 00:00:08.01000	0	0	0	3.0747	R	1	21/08/2020 08:57		0	0	0	0	0	0	0	0	0	0	0	0	0	0
743	1	2	13	1d 22:19:37.10000	0d 00:00:10.00000	0	0	0	3.1496	R	129	21/08/2020 08:57		0	0	0	0	0	0	0	0	0	0	0	0	0	0
744	2	3	9	1d 22:19:37.14000	0d 00:00:00.04000	0.00000001	0.00000003	0.0007702	3.1861	C	0	21/08/2020 08:57		0	0	0	0	0	0	0	0	0	0	0	0	0	0
745	2	3	9	1d 22:19:37.30000	0d 00:00:00.20000	0.00000004	0.00000014	0.00076875	3.2105	C	5	21/08/2020 08:57		0	0	0	0	0	0	0	0	0	0	0	0	0	0
746	2	3	9	1d 22:19:37.46000	0d 00:00:00.36000	0.00000008	0.00000025	0.00076875	3.2309	C	5	21/08/2020 08:57		0	0	0	0	0	0	0	0	0	0	0	0	0	0
747	2	3	9	1d 22:19:37.63000	0d 00:00:00.53000	0.00000011	0.00000036	0.00076875	3.2496	C	5	21/08/2020 08:57		0	0	0	0	0	0	0	0	0	0	0	0	0	0
748	2	3	9	1d 22:19:37.81000	0d 00:00:00.71000	0.00000015	0.00000049	0.00076883	3.2677	C	5	21/08/2020 08:57		0	0	0	0	0	0	0	0	0	0	0	0	0	0
749	2	3	9	1d 22:19:38.00000	0d 00:00:00.90000	0.00000019	0.00000062	0.00076852	3.2854	C	5	21/08/2020 08:57		0	0	0	0	0	0	0	0	0	0	0	0	0	0
750	2	3	9	1d 22:19:38.20000	0d 00:00:01.10000	0.00000023	0.00000076	0.00076875	3.303	C	5	21/08/2020 08:57		0	0	0	0	0	0	0	0	0	0	0	0	0	0
751	2	3	9	1d 22:19:38.41000	0d 00:00:01.31000	0.00000028	0.00000091	0.00076883	3.3199	C	5	21/08/2020 08:57		0	0	0	0	0	0	0	0	0	0	0	0	0	0
752	2	3	9	1d 22:19:38.62000	0d 00:00:01.52000	0.00000032	0.00000106	0.00076852	3.3364	C	5	21/08/2020 08:57		0	0	0	0	0	0	0	0	0	0	0	0	0	0
753	2	3	9	1d 22:19:38.84000	0d 00:00:01.74000	0.00000037	0.00000122	0.00076883	3.3526	C	5	21/08/2020 08:57		0	0	0	0	0	0	0	0	0	0	0	0	0	0
754	2	3	9	1d 22:19:39.07000	0d 00:00:01.97000	0.00000042	0.00000138	0.0007689	3.3689	C	5	21/08/2020 08:57		0	0	0	0	0	0	0	0	0	0	0	0	0	0
755	2	3	9	1d 22:19:39.31000	0d 00:00:02.21000	0.00000047	0.00000156	0.00076898	3.3849	C	5	21/08/2020 08:57		0	0	0	0	0	0	0	0	0	0	0	0	0	0
756	2	3	9	1d 22:19:39.55000	0d 00:00:02.45000	0.00000052	0.00000173	0.00076867	3.4002	C	5	21/08/2020 08:57		0	0	0	0	0	0	0	0	0	0	0	0	0	0
757	2	3	9	1d 22:19:39.80000	0d 00:00:02.70000	0.00000058	0.00000191	0.00076875	3.4151	C	5	21/08/2020 08:57		0	0	0	0	0	0	0	0	0	0	0	0	0	0
758	2	3	9	1d 22:19:40.06000	0d 00:00:02.96000	0.00000063	0.0000021	0.00076905	3.4299	C	5	21/08/2020 08:57		0	0	0	0	0	0	0	0	0	0	0	0	0	0
759	2	3	9	1d 22:19:40.33000	0d 00:00:03.23000	0.00000069	0.0000023	0.00076875	3.4443	C	5	21/08/2020 08:57		0	0	0	0	0	0	0	0	0	0	0	0	0	0
760	2	3	9	1d 22:19:40.61000	0d 00:00:03.51000	0.00000075	0.00000251	0.00076852	3.4585	C	5	21/08/2020 08:57		0	0	0	0	0	0	0	0	0	0	0	0	0	0
761	2	3	9	1d 22:19:40.91000	0d 00:00:03.81000	0.00000081	0.00000273	0.00076867	3.4722	C	5	21/08/2020 08:57		0	0	0	0	0	0	0	0	0	0	0	0	0	0
762	2	3	9	1d 22:19:41.22000	0d 00:00:04.12000	0.00000088	0.00000296	0.00076875	3.4856	C	5	21/08/2020 08:57		0	0	0	0	0	0	0	0	0	0	0	0	0	0
763	2	3	9	1d 22:19:41.56000	0d 00:00:04.46000	0.00000095	0.00000321	0.0007686	3.4987	C	5	21/08/2020 08:57		0	0	0	0	0	0	0	0	0	0	0	0	0	0
764	2	3	9	1d 22:19:41.92000	0d 00:00:04.82000	0.00000103	0.00000348	0.00076883	3.5116	C	5	21/08/2020 08:57		0	0	0	0	0	0	0	0	0	0	0	0	0	0
765	2	3	9	1d 22:19:42.32000	0d 00:00:05.22000	0.00000111	0.00000378	0.00076875	3.5242	C	5	21/08/2020 08:57		0	0	0	0	0	0	0	0	0	0	0	0	0	0
766	2	3	9	1d 22:19:42.77000	0d 00:00:05.67000	0.00000121	0.00000412	0.00076875	3.5363	C	5	21/08/2020 08:57		0	0	0	0	0	0	0	0	0	0	0	0	0	0
767	2	3	9	1d 22:19:43.28000	0d 00:00:06.18000	0.00000132	0.00000451	0.00076875	3.5482	C	5	21/08/2020 08:57		0	0	0	0	0	0	0	0	0	0	0	0	0	0
768	2	3	9	1d 22:19:43.91000	0d 00:00:06.81000	0.00000145	0.00000499	0.00076867	3.5595	C	5	21/08/2020 08:57		0	0	0	0	0	0	0	0	0	0	0	0	0	0
769	2	3	9	1d 22:19:44.70000	0d 00:00:07.60000	0.00000162	0.00000559	0.00076875	3.5706	C	5	21/08/2020 08:57		0	0	0	0	0	0	0	0	0	0	0	0	0	0
770	2	3	9	1d 22:19:45.74000	0d 00:00:08.64000	0.00000184	0.00000638	0.00076875	3.5813	C	5	21/08/2020 08:57		0	0	0	0	0	0	0	0	0	0	0	0	0	0
771	2	3	9	1d 22:19:47.23000	0d 00:00:10.13000	0.00000216	0.00000752	0.00076875	3.5917	C	5	21/08/2020 08:57		0	0	0	0	0	0	0	0	0	0	0	0	0	0
772	2	3	9	1d 22:19:49.53000	0d 00:00:12.43000	0.00000265	0.00000929	0.00076883	3.6019	C	5	21/08/2020 08:57		0	0	0	0	0	0	0	0	0	0	0	0	0	0
773	2	3	9	1d 22:19:53.42000	0d 00:00:16.32000	0.00000348	0.00001229	0.00076875	3.612	C	5	21/08/2020 08:57		0	0	0	0	0	0	0	0	0	0	0	0	0	0
774	2	3	9	1d 22:20:00.82000	0d 00:00:23.72000	0.00000506	0.000018	0.0007686	3.622	C	5	21/08/2020 08:57		0	0	0	0	0	0	0	0	0	0	0	0	0	0
775	2	3	9	1d 22:20:16.92000	0d 00:00:39.82000	0.0000085	0.00003047	0.00076875	3.6323	C	5	21/08/2020 08:58		0	0	0	0	0	0	0	0	0	0	0	0	0	0
776	2	3	9	1d 22:20:56.14000	0d 00:01:19.04000	0.00001688	0.00006094	0.0007689	3.6423	C	5	21/08/2020 08:58		0	0	0	0	0	0	0	0	0	0	0	0	0	0
777	2	3	9	1d 22:22:29.57000	0d 00:02:52.47000	0.00003683	0.00013372	0.00076867	3.6524	C	5	21/08/2020 09:00		0	0	0	0	0	0	0	0	0	0	0	0	0	0
778	2	3	9	1d 22:25:42.73000	0d 00:06:05.63000	0.00007807	0.00028459	0.0007686	3.6625	C	5	21/08/2020 09:03		0	0	0	0	0	0	0	0	0	0	0	0	0	0
779	2	3	9	1d 22:30:42.73000	0d 00:11:05.63000	0.00014213	0.00051952	0.00076875	3.6712	C	1	21/08/2020 09:08		0	0	0	0	0	0	0	0	0	0	0	0	0	0
780	2	3	9	1d 22:35:42.73000	0d 00:16:05.63000	0.00020619	0.00075494	0.00076883	3.6782	C	1	21/08/2020 09:13		0	0	0	0	0	0	0	0	0	0	0	0	0	0
781	2	3	9	1d 22:40:42.73000	0d 00:21:05.63000	0.00027025	0.00099075	0.0007689	3.6838	C	1	21/08/2020 09:18		0	0	0	0	0	0	0	0	0	0	0	0	0	0
782	2	3	9	1d 22:45:42.73000	0d 00:26:05.63000	0.00033431	0.00122689	0.00076867	3.6889	C	1	21/08/2020 09:23		0	0	0	0	0	0	0	0	0	0	0	0	0	0
783	2	3	9	1d 22:50:42.73000	0d 00:31:05.63000	0.00039837	0.00146336	0.00076867	3.6934	C	1	21/08/2020 09:28		0	0	0	0	0	0	0	0	0	0	0	0	0	0
784	2	3	9	1d 22:55:42.73000	0d 00:36:05.63000	0.00046243	0.00170014	0.00076867	3.6988	C	1	21/08/2020 09:33		0	0	0	0	0	0	0	0	0	0	0	0	0	0
785	2	3	9	1d 23:00:42.73000	0d 00:41:05.63000	0.00052649	0.00193724	0.00076875	3.7038	C	1	21/08/2020 09:38		0	0	0	0	0	0	0	0	0	0	0	0	0	0
786	2	3	9	1d 23:05:42.73000	0d 00:46:05.63000	0.00059055	0.00217468	0.00076867	3.7092	C	1	21/08/2020 09:43		0	0	0	0	0	0	0	0	0	0	0	0	0	0
787	2	3	9	1d 23:10:42.73000	0d 00:51:05.63000	0.00065461	0.00241248	0.0007686	3.7148	C	1	21/08/2020 09:48		0	0	0	0	0	0	0	0	0	0	0	0	0	0
788	2	3	9	1d 23:15:42.73000	0d 00:56:05.63000	0.00071867	0.00265064	0.0007686	3.7206	C	1	21/08/2020 09:53		0	0	0	0	0	0	0	0	0	0	0	0	0	0
789	2	3	9	1d 23:20:42.73000	0d 01:01:05.63000	0.00078273	0.00288917	0.0007686	3.7263	C	1	21/08/2020 09:58		0	0	0	0	0	0	0	0	0	0	0	0	0	0
790	2	3	9	1d 23:25:42.73000	0d 01:06:05.63000	0.00084679	0.00312806	0.00076875	3.7319	C	1	21/08/2020 10:03		0	0	0	0	0	0	0	0	0	0	0	0	0	0
791	2	3	9	1d 23:30:42.73000	0d 01:11:05.63000	0.00091085	0.00336731	0.00076867	3.7372	C	1	21/08/2020 10:08		0	0	0	0	0	0	0	0	0	0	0	0	0	0
792	2	3	9	1d 23:35:42.73000	0d 01:16:05.63000	0.00097491	0.00360691	0.00076867	3.7432	C	1	21/08/2020 10:13		0	0	0	0	0	0	0	0	0	0	0	0	0	0
793	2	3	9	1d 23:40:42.73000	0d 01:21:05.63000	0.00103897	0.00384686	0.00076852	3.7484	C	1	21/08/2020 10:18		0	0	0	0	0	0	0	0	0	0	0	0	0	0
794	2	3	9	1d 23:45:42.73000	0d 01:26:05.63000	0.00110303	0.00408716	0.0007686	3.7537	C	1	21/08/2020 10:23		0	0	0	0	0	0	0	0	0	0	0	0	0	0
795	2	3	9	1d 23:50:42.73000	0d 01:31:05.63000	0.00116709	0.00432779	0.00076883	3.7591	C	1	21/08/2020 10:28		0	0	0	0	0	0	0	0	0	0	0	0	0	0
796	2	3	9	1d 23:55:42.73000	0d 01:36:05.63000	0.00123115	0.00456877	0.0007686	3.7644	C	1	21/08/2020 10:33		0	0	0	0	0	0	0	0	0	0	0	0	0	0
797	2	3	9	2d 00:00:42.73000	0d 01:41:05.63000	0.00129521	0.0048101	0.00076867	3.77	C	1	21/08/2020 10:38		0	0	0	0	0	0	0	0	0	0	0	0	0	0
798	2	3	9	2d 00:05:42.73000	0d 01:46:05.63000	0.00135927	0.00505179	0.00076883	3.7755	C	1	21/08/2020 10:43		0	0	0	0	0	0	0	0	0	0	0	0	0	0
799	2	3	9	2d 00:10:42.73000	0d 01:51:05.63000	0.00142333	0.00529386	0.00076875	3.7818	C	1	21/08/2020 10:48		0	0	0	0	0	0	0	0	0	0	0	0	0	0
800	2	3	9	2d 00:15:42.73000	0d 01:56:05.63000	0.00148739	0.00553633	0.00076875	3.7882	C	1	21/08/2020 10:53		0	0	0	0	0	0	0	0	0	0	0	0	0	0
801	2	3	9	2d 00:20:42.73000	0d 02:01:05.63000	0.00155145	0.00577923	0.00076867	3.7952	C	1	21/08/2020 10:58		0	0	0	0	0	0	0	0	0	0	0	0	0	0
802	2	3	9	2d 00:25:42.73000	0d 02:06:05.63000	0.00161551	0.0060226	0.00076867	3.8029	C	1	21/08/2020 11:03		0	0	0	0	0	0	0	0	0	0	0	0	0	0
803	2	3	9	2d 00:30:42.73000	0d 02:11:05.63000	0.00167957	0.00626647	0.00076867	3.8111	C	1	21/08/2020 11:08		0	0	0	0	0	0	0	0	0	0	0	0	0	0
804	2	3	9	2d 00:35:42.73000	0d 02:16:05.63000	0.00174363	0.00651089	0.0007689	3.8201	C	1	21/08/2020 11:13		0	0	0	0	0	0	0	0	0	0	0	0	0	0
805	2	3	9	2d 00:40:36.90000	0d 02:20:59.80000	0.00180645	0.00675116	0.00076867	3.8302	C	5	21/08/2020 11:18		0	0	0	0	0	0	0	0	0	0	0	0	0	0
806	2	3	9	2d 00:45:14.38000	0d 02:25:37.28000	0.0018657	0.0069784	0.00076883	3.8402	C	5	21/08/2020 11:23		0	0	0	0	0	0	0	0	0	0	0	0	0	0
807	2	3	9	2d 00:49:26.01000	0d 02:29:48.91000	0.00191943	0.007185	0.00076875	3.8503	C	5	21/08/2020 11:27		0	0	0	0	0	0	0	0	0	0	0	0	0	0
808	2	3	9	2d 00:53:24.05000	0d 02:33:46.95000	0.00197026	0.00738096	0.0007686	3.8604	C	5	21/08/2020 11:31		0	0	0	0	0	0	0	0	0	0	0	0	0	0
809	2	3	9	2d 00:57:09.01000	0d 02:37:31.91000	0.0020183	0.00756664	0.00076867	3.8706	C	5	21/08/2020 11:35		0	0	0	0	0	0	0	0	0	0	0	0	0	0
810	2	3	9	2d 01:00:43.72000	0d 02:41:06.62000	0.00206414	0.00774432	0.00076867	3.8807	C	5	21/08/2020 11:38		0	0	0	0	0	0	0	0	0	0	0	0	0	0
811	2	3	9	2d 01:04:04.94000	0d 02:44:27.84000	0.00210711	0.00791128	0.0007686	3.8907	C	5	21/08/2020 11:41		0	0	0	0	0	0	0	0	0	0	0	0	0	0
812	2	3	9	2d 01:07:21.43000	0d 02:47:44.33000	0.00214907	0.00807473	0.00076875	3.9008	C	5	21/08/2020 11:45		0	0	0	0	0	0	0	0	0	0	0	0	0	0
813	2	3	9	2d 01:10:33.60000	0d 02:50:56.50000	0.0021901	0.008235	0.00076852	3.9109	C	5	21/08/2020 11:48		0	0	0	0	0	0	0	0	0	0	0	0	0	0
814	2	3	9	2d 01:13:43.38000	0d 02:54:06.28000	0.00223063	0.00839369	0.00076883	3.9211	C	5	21/08/2020 11:51		0	0	0	0	0	0	0	0	0	0	0	0	0	0
815	2	3	9	2d 01:16:48.28000	0d 02:57:11.18000	0.00227011	0.00854871	0.00076875	3.9312	C	5	21/08/2020 11:54		0	0	0	0	0	0	0	0	0	0	0	0	0	0
816	2	3	9	2d 01:19:46.47000	0d 03:00:09.37000	0.00230816	0.00869848	0.00076867	3.9413	C	5	21/08/2020 11:57		0	0	0	0	0	0	0	0	0	0	0	0	0	0
817	2	3	9	2d 01:22:42.34000	0d 03:03:05.24000	0.00234571	0.00884667	0.00076883	3.9513	C	5	21/08/2020 12:00		0	0	0	0	0	0	0	0	0	0	0	0	0	0
818	2	3	9	2d 01:25:40.19000	0d 03:06:03.09000	0.00238369	0.00899692	0.00076867	3.9614	C	5	21/08/2020 12:03		0	0	0	0	0	0	0	0	0	0	0	0	0	0
819	2	3	9	2d 01:28:34.61000	0d 03:08:57.51000	0.00242093	0.00914465	0.00076875	3.9715	C	5	21/08/2020 12:06		0	0	0	0	0	0	0	0	0	0	0	0	0	0
820	2	3	9	2d 01:31:25.07000	0d 03:11:47.97000	0.00245733	0.00928939	0.00076883	3.9815	C	5	21/08/2020 12:09		0	0	0	0	0	0	0	0	0	0	0	0	0	0
821	2	3	9	2d 01:34:13.40000	0d 03:14:36.30000	0.00249328	0.00943268	0.00076867	3.9916	C	5	21/08/2020 12:12		0	0	0	0	0	0	0	0	0	0	0	0	0	0
822	2	3	9	2d 01:37:05.35000	0d 03:17:28.25000	0.00252999	0.00957942	0.00076867	4.0017	C	5	21/08/2020 12:15		0	0	0	0	0	0	0	0	0	0	0	0	0	0
823	2	3	9	2d 01:39:54.79000	0d 03:20:17.69000	0.00256617	0.00972439	0.0007686	4.0119	C	5	21/08/2020 12:17		0	0	0	0	0	0	0	0	0	0	0	0	0	0
824	2	3	9	2d 01:42:44.50000	0d 03:23:07.40000	0.00260241	0.00986996	0.00076875	4.022	C	5	21/08/2020 12:20		0	0	0	0	0	0	0	0	0	0	0	0	0	0
825	2	3	9	2d 01:45:28.23000	0d 03:25:51.13000	0.00263738	0.0100107	0.00076867	4.032	C	5	21/08/2020 12:23		0	0	0	0	0	0	0	0	0	0	0	0	0	0
826	2	3	9	2d 01:48:09.87000	0d 03:28:32.77000	0.00267189	0.0101501	0.00076883	4.0421	C	5	21/08/2020 12:26		0	0	0	0	0	0	0	0	0	0	0	0	0	0
827	2	3	9	2d 01:50:50.48000	0d 03:31:13.38000	0.00270619	0.0102889	0.00076875	4.0523	C	5	21/08/2020 12:28		0	0	0	0	0	0	0	0	0	0	0	0	0	0
828	2	3	9	2d 01:53:33.05000	0d 03:33:55.95000	0.0027409	0.0104297	0.0007689	4.0624	C	5	21/08/2020 12:31		0	0	0	0	0	0	0	0	0	0	0	0	0	0
829	2	3	9	2d 01:56:11.96000	0d 03:36:34.86000	0.00277483	0.0105677	0.00076883	4.0725	C	5	21/08/2020 12:34		0	0	0	0	0	0	0	0	0	0	0	0	0	0
830	2	3	9	2d 01:58:45.87000	0d 03:39:08.77000	0.0028077	0.0107017	0.00076883	4.0826	C	5	21/08/2020 12:36		0	0	0	0	0	0	0	0	0	0	0	0	0	0
831	2	3	9	2d 02:01:20.02000	0d 03:41:42.92000	0.00284061	0.0108363	0.00076867	4.0928	C	5	21/08/2020 12:39		0	0	0	0	0	0	0	0	0	0	0	0	0	0
832	2	3	9	2d 02:03:52.01000	0d 03:44:14.91000	0.00287307	0.0109693	0.00076867	4.1028	C	5	21/08/2020 12:41		0	0	0	0	0	0	0	0	0	0	0	0	0	0
833	2	3	9	2d 02:06:23.50000	0d 03:46:46.40000	0.00290542	0.0111022	0.00076867	4.1129	C	5	21/08/2020 12:44		0	0	0	0	0	0	0	0	0	0	0	0	0	0
834	2	3	9	2d 02:08:50.41000	0d 03:49:13.31000	0.00293679	0.0112313	0.00076875	4.123	C	5	21/08/2020 12:46		0	0	0	0	0	0	0	0	0	0	0	0	0	0
835	2	3	9	2d 02:11:15.96000	0d 03:51:38.86000	0.00296787	0.0113596	0.0007689	4.1332	C	5	21/08/2020 12:49		0	0	0	0	0	0	0	0	0	0	0	0	0	0
836	2	3	9	2d 02:13:41.51000	0d 03:54:04.41000	0.00299895	0.0114883	0.00076883	4.1433	C	5	21/08/2020 12:51		0	0	0	0	0	0	0	0	0	0	0	0	0	0
837	2	3	9	2d 02:16:03.40000	0d 03:56:26.30000	0.00302924	0.0116139	0.00076867	4.1534	C	5	21/08/2020 12:53		0	0	0	0	0	0	0	0	0	0	0	0	0	0
838	2	3	9	2d 02:18:27.64000	0d 03:58:50.54000	0.00306004	0.011742	0.00076852	4.1634	C	5	21/08/2020 12:56		0	0	0	0	0	0	0	0	0	0	0	0	0	0
839	2	3	9	2d 02:20:47.78000	0d 04:01:10.68000	0.00308997	0.0118668	0.00076867	4.1736	C	5	21/08/2020 12:58		0	0	0	0	0	0	0	0	0	0	0	0	0	0
840	2	3	9	2d 02:23:07.38000	0d 04:03:30.28000	0.00311978	0.0119913	0.00076867	4.1837	C	5	21/08/2020 13:01		0	0	0	0	0	0	0	0	0	0	0	0	0	0
841	2	3	9	2d 02:25:25.83000	0d 04:05:48.73000	0.00314934	0.0121152	0.00076875	4.1939	C	5	21/08/2020 13:03		0	0	0	0	0	0	0	0	0	0	0	0	0	0
842	2	3	9	2d 02:26:47.79000	0d 04:07:10.69000	0.00316684	0.0121886	0.0007689	4.2	C	133	21/08/2020 13:04		0	0	0	0	0	0	0	0	0	0	0	0	0	0
843	2	3	10	2d 02:26:47.80000	0d 00:00:00.01000	0.00316684	0.0121886	0.00081933	4.2005	C	0	21/08/2020 13:04		0	0	0	0	0	0	0	0	0	0	0	0	0	0
844	2	3	10	2d 02:27:01.70000	0d 00:00:13.91000	0.00316982	0.0122011	0.00071916	4.2004	C	4	21/08/2020 13:04		0	0	0	0	0	0	0	0	0	0	0	0	0	0
845	2	3	10	2d 02:27:15.63000	0d 00:00:27.84000	0.00317241	0.012212	0.00061913	4.2002	C	4	21/08/2020 13:05		0	0	0	0	0	0	0	0	0	0	0	0	0	0
846	2	3	10	2d 02:27:34.92000	0d 00:00:47.13000	0.00317543	0.0122247	0.00051896	4.2002	C	4	21/08/2020 13:05		0	0	0	0	0	0	0	0	0	0	0	0	0	0
847	2	3	10	2d 02:28:01.13000	0d 00:01:13.34000	0.00317883	0.0122389	0.00041878	4.2	C	4	21/08/2020 13:05		0	0	0	0	0	0	0	0	0	0	0	0	0	0
848	2	3	10	2d 02:28:37.08000	0d 00:01:49.29000	0.00318248	0.0122543	0.00031876	4.2002	C	4	21/08/2020 13:06		0	0	0	0	0	0	0	0	0	0	0	0	0	0
849	2	3	10	2d 02:29:29.80000	0d 00:02:42.01000	0.00318637	0.0122706	0.00021851	4.2	C	4	21/08/2020 13:07		0	0	0	0	0	0	0	0	0	0	0	0	0	0
850	2	3	10	2d 02:31:17.51000	0d 00:04:29.72000	0.0031912	0.0122909	0.00011841	4.1999	C	4	21/08/2020 13:09		0	0	0	0	0	0	0	0	0	0	0	0	0	0
851	2	3	10	2d 02:32:56.53000	0d 00:06:08.74000	0.00319382	0.0123019	0.00007691	4.2	C	132	21/08/2020 13:10		0	0	0	0	0	0	0	0	0	0	0	0	0	0
852	2	3	11	2d 02:32:56.54000	0d 00:00:00.01000	0	0	0	4.1994	R	0	21/08/2020 13:10		0	0	0	0	0	0	0	0	0	0	0	0	0	0
853	2	3	11	2d 02:32:58.54000	0d 00:00:02.01000	0	0	0	4.199	R	1	21/08/2020 13:10		0	0	0	0	0	0	0	0	0	0	0	0	0	0
854	2	3	11	2d 02:33:00.54000	0d 00:00:04.01000	0	0	0	4.199	R	1	21/08/2020 13:10		0	0	0	0	0	0	0	0	0	0	0	0	0	0
855	2	3	11	2d 02:33:02.54000	0d 00:00:06.01000	0	0	0	4.199	R	1	21/08/2020 13:10		0	0	0	0	0	0	0	0	0	0	0	0	0	0
856	2	3	11	2d 02:33:04.54000	0d 00:00:08.01000	0	0	0	4.199	R	1	21/08/2020 13:10		0	0	0	0	0	0	0	0	0	0	0	0	0	0
857	2	3	11	2d 02:33:06.53000	0d 00:00:10.00000	0	0	0	4.1987	R	129	21/08/2020 13:11		0	0	0	0	0	0	0	0	0	0	0	0	0	0
858	2	3	12	2d 02:33:06.56000	0d 00:00:00.03000	0.00000001	0.00000003	0.00077096	4.1935	D	0	21/08/2020 13:11		0	0	0	0	0	0	0	0	0	0	0	0	0	0
859	2	3	12	2d 02:34:07.36000	0d 00:01:00.83000	0.00001299	0.00005438	0.00076867	4.1834	D	5	21/08/2020 13:12		0	0	0	0	0	0	0	0	0	0	0	0	0	0
860	2	3	12	2d 02:36:02.43000	0d 00:02:55.90000	0.00003756	0.00015705	0.00076867	4.1733	D	5	21/08/2020 13:13		0	0	0	0	0	0	0	0	0	0	0	0	0	0
861	2	3	12	2d 02:38:04.39000	0d 00:04:57.86000	0.0000636	0.00026561	0.00076875	4.1631	D	5	21/08/2020 13:15		0	0	0	0	0	0	0	0	0	0	0	0	0	0
862	2	3	12	2d 02:40:15.68000	0d 00:07:09.15000	0.00009164	0.00038219	0.0007689	4.153	D	5	21/08/2020 13:18		0	0	0	0	0	0	0	0	0	0	0	0	0	0
863	2	3	12	2d 02:42:24.65000	0d 00:09:18.12000	0.00011918	0.00049643	0.00076883	4.143	D	5	21/08/2020 13:20		0	0	0	0	0	0	0	0	0	0	0	0	0	0
864	2	3	12	2d 02:44:35.60000	0d 00:11:29.07000	0.00014714	0.00061214	0.00076883	4.1329	D	5	21/08/2020 13:22		0	0	0	0	0	0	0	0	0	0	0	0	0	0
865	2	3	12	2d 02:46:48.39000	0d 00:13:41.86000	0.00017549	0.00072919	0.00076829	4.1228	D	5	21/08/2020 13:24		0	0	0	0	0	0	0	0	0	0	0	0	0	0
866	2	3	12	2d 02:49:04.14000	0d 00:15:57.61000	0.00020448	0.00084855	0.00076867	4.1126	D	5	21/08/2020 13:26		0	0	0	0	0	0	0	0	0	0	0	0	0	0
867	2	3	12	2d 02:51:23.31000	0d 00:18:16.78000	0.0002342	0.00097062	0.00076867	4.1025	D	5	21/08/2020 13:29		0	0	0	0	0	0	0	0	0	0	0	0	0	0
868	2	3	12	2d 02:53:43.30000	0d 00:20:36.77000	0.00026409	0.00109311	0.0007686	4.0925	D	5	21/08/2020 13:31		0	0	0	0	0	0	0	0	0	0	0	0	0	0
869	2	3	12	2d 02:56:04.93000	0d 00:22:58.40000	0.00029433	0.00121673	0.00076875	4.0824	D	5	21/08/2020 13:34		0	0	0	0	0	0	0	0	0	0	0	0	0	0
870	2	3	12	2d 02:58:28.82000	0d 00:25:22.29000	0.00032506	0.00134201	0.0007689	4.0722	D	5	21/08/2020 13:36		0	0	0	0	0	0	0	0	0	0	0	0	0	0
871	2	3	12	2d 03:00:57.86000	0d 00:27:51.33000	0.00035688	0.00147145	0.00076875	4.062	D	5	21/08/2020 13:38		0	0	0	0	0	0	0	0	0	0	0	0	0	0
872	2	3	12	2d 03:03:28.73000	0d 00:30:22.20000	0.0003891	0.00160216	0.00076867	4.0516	D	5	21/08/2020 13:41		0	0	0	0	0	0	0	0	0	0	0	0	0	0
873	2	3	12	2d 03:06:04.43000	0d 00:32:57.90000	0.00042235	0.0017367	0.00076883	4.0415	D	5	21/08/2020 13:43		0	0	0	0	0	0	0	0	0	0	0	0	0	0
874	2	3	12	2d 03:08:37.08000	0d 00:35:30.55000	0.00045494	0.00186828	0.00076867	4.0314	D	5	21/08/2020 13:46		0	0	0	0	0	0	0	0	0	0	0	0	0	0
875	2	3	12	2d 03:11:12.78000	0d 00:38:06.25000	0.00048819	0.00200215	0.00076875	4.0214	D	5	21/08/2020 13:49		0	0	0	0	0	0	0	0	0	0	0	0	0	0
876	2	3	12	2d 03:13:49.02000	0d 00:40:42.49000	0.00052155	0.00213615	0.00076883	4.0113	D	5	21/08/2020 13:51		0	0	0	0	0	0	0	0	0	0	0	0	0	0
877	2	3	12	2d 03:16:28.68000	0d 00:43:22.15000	0.00055564	0.00227274	0.00076875	4.0012	D	5	21/08/2020 13:54		0	0	0	0	0	0	0	0	0	0	0	0	0	0
878	2	3	12	2d 03:19:12.17000	0d 00:46:05.64000	0.00059056	0.00241225	0.00076883	3.9911	D	5	21/08/2020 13:57		0	0	0	0	0	0	0	0	0	0	0	0	0	0
879	2	3	12	2d 03:21:54.41000	0d 00:48:47.88000	0.0006252	0.00255035	0.00076875	3.9811	D	5	21/08/2020 13:59		0	0	0	0	0	0	0	0	0	0	0	0	0	0
880	2	3	12	2d 03:24:37.96000	0d 00:51:31.43000	0.00066012	0.00268921	0.0007686	3.971	D	5	21/08/2020 14:02		0	0	0	0	0	0	0	0	0	0	0	0	0	0
881	2	3	12	2d 03:27:23.31000	0d 00:54:16.78000	0.00069543	0.00282924	0.00076867	3.9609	D	5	21/08/2020 14:05		0	0	0	0	0	0	0	0	0	0	0	0	0	0
882	2	3	12	2d 03:30:09.60000	0d 00:57:03.07000	0.00073094	0.00296972	0.00076867	3.9509	D	5	21/08/2020 14:08		0	0	0	0	0	0	0	0	0	0	0	0	0	0
883	2	3	12	2d 03:32:59.79000	0d 00:59:53.26000	0.00076728	0.00311312	0.00076852	3.9408	D	5	21/08/2020 14:10		0	0	0	0	0	0	0	0	0	0	0	0	0	0
884	2	3	12	2d 03:35:49.74000	0d 01:02:43.21000	0.00080357	0.00325595	0.00076867	3.9307	D	5	21/08/2020 14:13		0	0	0	0	0	0	0	0	0	0	0	0	0	0
885	2	3	12	2d 03:38:38.96000	0d 01:05:32.43000	0.0008397	0.00339781	0.00076867	3.9207	D	5	21/08/2020 14:16		0	0	0	0	0	0	0	0	0	0	0	0	0	0
886	2	3	12	2d 03:41:35.19000	0d 01:08:28.66000	0.00087733	0.00354516	0.0007686	3.9106	D	5	21/08/2020 14:19		0	0	0	0	0	0	0	0	0	0	0	0	0	0
887	2	3	12	2d 03:44:32.07000	0d 01:11:25.54000	0.0009151	0.00369268	0.00076875	3.9005	D	5	21/08/2020 14:22		0	0	0	0	0	0	0	0	0	0	0	0	0	0
888	2	3	12	2d 03:47:33.01000	0d 01:14:26.48000	0.00095374	0.00384319	0.00076844	3.8904	D	5	21/08/2020 14:25		0	0	0	0	0	0	0	0	0	0	0	0	0	0
889	2	3	12	2d 03:50:37.56000	0d 01:17:31.03000	0.00099315	0.00399631	0.00076875	3.8804	D	5	21/08/2020 14:28		0	0	0	0	0	0	0	0	0	0	0	0	0	0
890	2	3	12	2d 03:53:43.44000	0d 01:20:36.91000	0.00103284	0.00415014	0.00076867	3.8703	D	5	21/08/2020 14:31		0	0	0	0	0	0	0	0	0	0	0	0	0	0
891	2	3	12	2d 03:56:58.57000	0d 01:23:52.04000	0.00107451	0.0043112	0.00076883	3.8602	D	5	21/08/2020 14:34		0	0	0	0	0	0	0	0	0	0	0	0	0	0
892	2	3	12	2d 04:00:18.96000	0d 01:27:12.43000	0.0011173	0.00447617	0.00076852	3.8502	D	5	21/08/2020 14:38		0	0	0	0	0	0	0	0	0	0	0	0	0	0
893	2	3	12	2d 04:03:49.48000	0d 01:30:42.95000	0.00116225	0.00464902	0.00076875	3.8401	D	5	21/08/2020 14:41		0	0	0	0	0	0	0	0	0	0	0	0	0	0
894	2	3	12	2d 04:07:34.30000	0d 01:34:27.77000	0.00121026	0.00483313	0.00076844	3.8299	D	5	21/08/2020 14:45		0	0	0	0	0	0	0	0	0	0	0	0	0	0
895	2	3	12	2d 04:11:31.49000	0d 01:38:24.96000	0.0012609	0.00502686	0.00076867	3.8196	D	5	21/08/2020 14:49		0	0	0	0	0	0	0	0	0	0	0	0	0	0
896	2	3	12	2d 04:15:46.65000	0d 01:42:40.12000	0.00131539	0.00523471	0.0007686	3.8096	D	5	21/08/2020 14:53		0	0	0	0	0	0	0	0	0	0	0	0	0	0
897	2	3	12	2d 04:20:17.00000	0d 01:47:10.47000	0.00137312	0.00545434	0.00076867	3.7995	D	5	21/08/2020 14:58		0	0	0	0	0	0	0	0	0	0	0	0	0	0
898	2	3	12	2d 04:25:17.00000	0d 01:52:10.47000	0.00143718	0.00569742	0.0007689	3.7894	D	1	21/08/2020 15:03		0	0	0	0	0	0	0	0	0	0	0	0	0	0
899	2	3	12	2d 04:30:17.00000	0d 01:57:10.47000	0.00150124	0.00593987	0.00076883	3.7801	D	1	21/08/2020 15:08		0	0	0	0	0	0	0	0	0	0	0	0	0	0
900	2	3	12	2d 04:35:17.00000	0d 02:02:10.47000	0.0015653	0.00618176	0.00076875	3.7719	D	1	21/08/2020 15:13		0	0	0	0	0	0	0	0	0	0	0	0	0	0
901	2	3	12	2d 04:40:17.00000	0d 02:07:10.47000	0.00162936	0.00642313	0.0007686	3.7639	D	1	21/08/2020 15:18		0	0	0	0	0	0	0	0	0	0	0	0	0	0
902	2	3	12	2d 04:45:17.00000	0d 02:12:10.47000	0.00169342	0.00666402	0.00076883	3.7566	D	1	21/08/2020 15:23		0	0	0	0	0	0	0	0	0	0	0	0	0	0
903	2	3	12	2d 04:50:17.00000	0d 02:17:10.47000	0.00175748	0.00690447	0.00076883	3.7501	D	1	21/08/2020 15:28		0	0	0	0	0	0	0	0	0	0	0	0	0	0
904	2	3	12	2d 04:55:17.00000	0d 02:22:10.47000	0.00182154	0.00714449	0.00076883	3.7435	D	1	21/08/2020 15:33		0	0	0	0	0	0	0	0	0	0	0	0	0	0
905	2	3	12	2d 05:00:17.00000	0d 02:27:10.47000	0.0018856	0.00738411	0.0007686	3.7372	D	1	21/08/2020 15:38		0	0	0	0	0	0	0	0	0	0	0	0	0	0
906	2	3	12	2d 05:05:17.00000	0d 02:32:10.47000	0.00194966	0.00762333	0.00076852	3.7313	D	1	21/08/2020 15:43		0	0	0	0	0	0	0	0	0	0	0	0	0	0
907	2	3	12	2d 05:10:17.00000	0d 02:37:10.47000	0.00201372	0.00786217	0.0007686	3.7252	D	1	21/08/2020 15:48		0	0	0	0	0	0	0	0	0	0	0	0	0	0
908	2	3	12	2d 05:15:17.00000	0d 02:42:10.47000	0.00207778	0.00810062	0.00076883	3.7191	D	1	21/08/2020 15:53		0	0	0	0	0	0	0	0	0	0	0	0	0	0
909	2	3	12	2d 05:20:17.00000	0d 02:47:10.47000	0.00214184	0.00833868	0.00076883	3.7133	D	1	21/08/2020 15:58		0	0	0	0	0	0	0	0	0	0	0	0	0	0
910	2	3	12	2d 05:25:17.00000	0d 02:52:10.47000	0.0022059	0.00857635	0.00076883	3.7067	D	1	21/08/2020 16:03		0	0	0	0	0	0	0	0	0	0	0	0	0	0
911	2	3	12	2d 05:30:17.00000	0d 02:57:10.47000	0.00226996	0.0088136	0.00076875	3.7002	D	1	21/08/2020 16:08		0	0	0	0	0	0	0	0	0	0	0	0	0	0
912	2	3	12	2d 05:35:17.00000	0d 03:02:10.47000	0.00233402	0.00905044	0.00076852	3.6936	D	1	21/08/2020 16:13		0	0	0	0	0	0	0	0	0	0	0	0	0	0
913	2	3	12	2d 05:40:17.00000	0d 03:07:10.47000	0.00239808	0.00928682	0.00076883	3.6863	D	1	21/08/2020 16:18		0	0	0	0	0	0	0	0	0	0	0	0	0	0
914	2	3	12	2d 05:45:17.00000	0d 03:12:10.47000	0.00246214	0.00952275	0.00076867	3.6793	D	1	21/08/2020 16:23		0	0	0	0	0	0	0	0	0	0	0	0	0	0
915	2	3	12	2d 05:50:17.00000	0d 03:17:10.47000	0.0025262	0.00975818	0.00076875	3.671	D	1	21/08/2020 16:28		0	0	0	0	0	0	0	0	0	0	0	0	0	0
916	2	3	12	2d 05:55:17.00000	0d 03:22:10.47000	0.00259026	0.00999308	0.00076875	3.6625	D	1	21/08/2020 16:33		0	0	0	0	0	0	0	0	0	0	0	0	0	0
917	2	3	12	2d 06:00:17.00000	0d 03:27:10.47000	0.00265432	0.0102274	0.00076867	3.6535	D	1	21/08/2020 16:38		0	0	0	0	0	0	0	0	0	0	0	0	0	0
918	2	3	12	2d 06:05:17.00000	0d 03:32:10.47000	0.00271838	0.0104611	0.00076875	3.6435	D	1	21/08/2020 16:43		0	0	0	0	0	0	0	0	0	0	0	0	0	0
919	2	3	12	2d 06:09:43.64000	0d 03:36:37.11000	0.00277531	0.0106683	0.00076883	3.6335	D	5	21/08/2020 16:47		0	0	0	0	0	0	0	0	0	0	0	0	0	0
920	2	3	12	2d 06:13:45.63000	0d 03:40:39.10000	0.00282699	0.0108558	0.0007686	3.6234	D	5	21/08/2020 16:51		0	0	0	0	0	0	0	0	0	0	0	0	0	0
921	2	3	12	2d 06:17:18.93000	0d 03:44:12.40000	0.00287253	0.0110206	0.00076852	3.6133	D	5	21/08/2020 16:55		0	0	0	0	0	0	0	0	0	0	0	0	0	0
922	2	3	12	2d 06:20:20.48000	0d 03:47:13.95000	0.0029113	0.0111605	0.00076867	3.6033	D	5	21/08/2020 16:58		0	0	0	0	0	0	0	0	0	0	0	0	0	0
923	2	3	12	2d 06:22:52.26000	0d 03:49:45.73000	0.00294371	0.0112772	0.00076852	3.5932	D	5	21/08/2020 17:00		0	0	0	0	0	0	0	0	0	0	0	0	0	0
924	2	3	12	2d 06:24:56.95000	0d 03:51:50.42000	0.00297034	0.0113727	0.00076883	3.5831	D	5	21/08/2020 17:02		0	0	0	0	0	0	0	0	0	0	0	0	0	0
925	2	3	12	2d 06:26:40.93000	0d 03:53:34.40000	0.00299254	0.0114522	0.00076875	3.5731	D	5	21/08/2020 17:04		0	0	0	0	0	0	0	0	0	0	0	0	0	0
926	2	3	12	2d 06:28:08.20000	0d 03:55:01.67000	0.00301117	0.0115187	0.00076875	3.5628	D	5	21/08/2020 17:06		0	0	0	0	0	0	0	0	0	0	0	0	0	0
927	2	3	12	2d 06:29:22.69000	0d 03:56:16.16000	0.00302708	0.0115753	0.00076875	3.5528	D	5	21/08/2020 17:07		0	0	0	0	0	0	0	0	0	0	0	0	0	0
928	2	3	12	2d 06:30:23.94000	0d 03:57:17.41000	0.00304016	0.0116217	0.00076883	3.5427	D	5	21/08/2020 17:08		0	0	0	0	0	0	0	0	0	0	0	0	0	0
929	2	3	12	2d 06:31:13.87000	0d 03:58:07.34000	0.00305082	0.0116594	0.00076883	3.5326	D	5	21/08/2020 17:09		0	0	0	0	0	0	0	0	0	0	0	0	0	0
930	2	3	12	2d 06:31:56.64000	0d 03:58:50.11000	0.00305995	0.0116916	0.0007689	3.5225	D	5	21/08/2020 17:09		0	0	0	0	0	0	0	0	0	0	0	0	0	0
931	2	3	12	2d 06:32:34.01000	0d 03:59:27.48000	0.00306793	0.0117197	0.00076867	3.5125	D	5	21/08/2020 17:10		0	0	0	0	0	0	0	0	0	0	0	0	0	0
932	2	3	12	2d 06:33:06.47000	0d 03:59:59.94000	0.00307486	0.011744	0.00076875	3.5024	D	5	21/08/2020 17:11		0	0	0	0	0	0	0	0	0	0	0	0	0	0
933	2	3	12	2d 06:33:34.90000	0d 04:00:28.37000	0.00308094	0.0117652	0.0007686	3.4922	D	5	21/08/2020 17:11		0	0	0	0	0	0	0	0	0	0	0	0	0	0
934	2	3	12	2d 06:34:00.79000	0d 04:00:54.26000	0.00308646	0.0117845	0.00076867	3.4821	D	5	21/08/2020 17:11		0	0	0	0	0	0	0	0	0	0	0	0	0	0
935	2	3	12	2d 06:34:23.95000	0d 04:01:17.42000	0.00309141	0.0118017	0.00076852	3.472	D	5	21/08/2020 17:12		0	0	0	0	0	0	0	0	0	0	0	0	0	0
936	2	3	12	2d 06:34:45.43000	0d 04:01:38.90000	0.003096	0.0118176	0.00076875	3.4617	D	5	21/08/2020 17:12		0	0	0	0	0	0	0	0	0	0	0	0	0	0
937	2	3	12	2d 06:35:06.01000	0d 04:01:59.48000	0.00310039	0.0118328	0.00076852	3.4516	D	5	21/08/2020 17:13		0	0	0	0	0	0	0	0	0	0	0	0	0	0
938	2	3	12	2d 06:35:23.36000	0d 04:02:16.83000	0.00310409	0.0118455	0.00076867	3.4414	D	5	21/08/2020 17:13		0	0	0	0	0	0	0	0	0	0	0	0	0	0
939	2	3	12	2d 06:35:39.58000	0d 04:02:33.05000	0.00310756	0.0118575	0.00076867	3.4311	D	5	21/08/2020 17:13		0	0	0	0	0	0	0	0	0	0	0	0	0	0
940	2	3	12	2d 06:35:54.53000	0d 04:02:48.00000	0.00311075	0.0118684	0.00076883	3.4211	D	5	21/08/2020 17:13		0	0	0	0	0	0	0	0	0	0	0	0	0	0
941	2	3	12	2d 06:36:08.30000	0d 04:03:01.77000	0.00311369	0.0118784	0.0007686	3.4107	D	5	21/08/2020 17:14		0	0	0	0	0	0	0	0	0	0	0	0	0	0
942	2	3	12	2d 06:36:22.48000	0d 04:03:15.95000	0.00311672	0.0118887	0.0007689	3.4006	D	5	21/08/2020 17:14		0	0	0	0	0	0	0	0	0	0	0	0	0	0
943	2	3	12	2d 06:36:36.12000	0d 04:03:29.59000	0.00311963	0.0118986	0.00076883	3.3906	D	5	21/08/2020 17:14		0	0	0	0	0	0	0	0	0	0	0	0	0	0
944	2	3	12	2d 06:36:49.33000	0d 04:03:42.80000	0.00312245	0.0119082	0.00076852	3.3803	D	5	21/08/2020 17:14		0	0	0	0	0	0	0	0	0	0	0	0	0	0
945	2	3	12	2d 06:37:01.61000	0d 04:03:55.08000	0.00312507	0.011917	0.00076875	3.3703	D	5	21/08/2020 17:14		0	0	0	0	0	0	0	0	0	0	0	0	0	0
946	2	3	12	2d 06:37:13.16000	0d 04:04:06.63000	0.00312754	0.0119253	0.00076883	3.3602	D	5	21/08/2020 17:15		0	0	0	0	0	0	0	0	0	0	0	0	0	0
947	2	3	12	2d 06:37:24.77000	0d 04:04:18.24000	0.00313002	0.0119337	0.0007686	3.35	D	5	21/08/2020 17:15		0	0	0	0	0	0	0	0	0	0	0	0	0	0
948	2	3	12	2d 06:37:36.15000	0d 04:04:29.62000	0.00313245	0.0119418	0.0007689	3.3399	D	5	21/08/2020 17:15		0	0	0	0	0	0	0	0	0	0	0	0	0	0
949	2	3	12	2d 06:37:46.89000	0d 04:04:40.36000	0.00313474	0.0119494	0.00076875	3.3297	D	5	21/08/2020 17:15		0	0	0	0	0	0	0	0	0	0	0	0	0	0
950	2	3	12	2d 06:37:57.64000	0d 04:04:51.11000	0.00313704	0.0119571	0.00076852	3.3194	D	5	21/08/2020 17:15		0	0	0	0	0	0	0	0	0	0	0	0	0	0
951	2	3	12	2d 06:38:07.91000	0d 04:05:01.38000	0.00313923	0.0119643	0.00076852	3.3094	D	5	21/08/2020 17:16		0	0	0	0	0	0	0	0	0	0	0	0	0	0
952	2	3	12	2d 06:38:17.60000	0d 04:05:11.07000	0.0031413	0.0119712	0.00076883	3.2992	D	5	21/08/2020 17:16		0	0	0	0	0	0	0	0	0	0	0	0	0	0
953	2	3	12	2d 06:38:27.05000	0d 04:05:20.52000	0.00314332	0.0119778	0.00076883	3.2888	D	5	21/08/2020 17:16		0	0	0	0	0	0	0	0	0	0	0	0	0	0
954	2	3	12	2d 06:38:35.95000	0d 04:05:29.42000	0.00314522	0.0119841	0.00076883	3.2786	D	5	21/08/2020 17:16		0	0	0	0	0	0	0	0	0	0	0	0	0	0
955	2	3	12	2d 06:38:44.22000	0d 04:05:37.69000	0.00314699	0.0119898	0.00076883	3.2685	D	5	21/08/2020 17:16		0	0	0	0	0	0	0	0	0	0	0	0	0	0
956	2	3	12	2d 06:38:51.80000	0d 04:05:45.27000	0.0031486	0.0119951	0.00076852	3.2584	D	5	21/08/2020 17:16		0	0	0	0	0	0	0	0	0	0	0	0	0	0
957	2	3	12	2d 06:38:59.12000	0d 04:05:52.59000	0.00315017	0.0120002	0.00076867	3.2482	D	5	21/08/2020 17:16		0	0	0	0	0	0	0	0	0	0	0	0	0	0
958	2	3	12	2d 06:39:06.22000	0d 04:05:59.69000	0.00315168	0.0120051	0.00076875	3.238	D	5	21/08/2020 17:17		0	0	0	0	0	0	0	0	0	0	0	0	0	0
959	2	3	12	2d 06:39:13.09000	0d 04:06:06.56000	0.00315315	0.0120099	0.00076875	3.2276	D	5	21/08/2020 17:17		0	0	0	0	0	0	0	0	0	0	0	0	0	0
960	2	3	12	2d 06:39:19.45000	0d 04:06:12.92000	0.00315451	0.0120142	0.0007686	3.2175	D	5	21/08/2020 17:17		0	0	0	0	0	0	0	0	0	0	0	0	0	0
961	2	3	12	2d 06:39:25.62000	0d 04:06:19.09000	0.00315583	0.0120185	0.00076875	3.2073	D	5	21/08/2020 17:17		0	0	0	0	0	0	0	0	0	0	0	0	0	0
962	2	3	12	2d 06:39:31.63000	0d 04:06:25.10000	0.00315711	0.0120226	0.00076875	3.1969	D	5	21/08/2020 17:17		0	0	0	0	0	0	0	0	0	0	0	0	0	0
963	2	3	12	2d 06:39:37.48000	0d 04:06:30.95000	0.00315836	0.0120266	0.00076875	3.1868	D	5	21/08/2020 17:17		0	0	0	0	0	0	0	0	0	0	0	0	0	0
964	2	3	12	2d 06:39:42.96000	0d 04:06:36.43000	0.00315953	0.0120303	0.00076875	3.1766	D	5	21/08/2020 17:17		0	0	0	0	0	0	0	0	0	0	0	0	0	0
965	2	3	12	2d 06:39:48.33000	0d 04:06:41.80000	0.00316067	0.0120339	0.00076875	3.1664	D	5	21/08/2020 17:17		0	0	0	0	0	0	0	0	0	0	0	0	0	0
966	2	3	12	2d 06:39:53.61000	0d 04:06:47.08000	0.0031618	0.0120375	0.00076883	3.1562	D	5	21/08/2020 17:17		0	0	0	0	0	0	0	0	0	0	0	0	0	0
967	2	3	12	2d 06:39:58.58000	0d 04:06:52.05000	0.00316286	0.0120408	0.00076875	3.146	D	5	21/08/2020 17:17		0	0	0	0	0	0	0	0	0	0	0	0	0	0
968	2	3	12	2d 06:40:03.51000	0d 04:06:56.98000	0.00316392	0.0120441	0.00076875	3.1359	D	5	21/08/2020 17:17		0	0	0	0	0	0	0	0	0	0	0	0	0	0
969	2	3	12	2d 06:40:08.22000	0d 04:07:01.69000	0.00316492	0.0120473	0.00076875	3.1255	D	5	21/08/2020 17:18		0	0	0	0	0	0	0	0	0	0	0	0	0	0
970	2	3	12	2d 06:40:12.86000	0d 04:07:06.33000	0.00316591	0.0120504	0.00076875	3.1151	D	5	21/08/2020 17:18		0	0	0	0	0	0	0	0	0	0	0	0	0	0
971	2	3	12	2d 06:40:17.42000	0d 04:07:10.89000	0.00316689	0.0120534	0.00076883	3.1049	D	5	21/08/2020 17:18		0	0	0	0	0	0	0	0	0	0	0	0	0	0
972	2	3	12	2d 06:40:21.82000	0d 04:07:15.29000	0.00316783	0.0120563	0.00076867	3.0947	D	5	21/08/2020 17:18		0	0	0	0	0	0	0	0	0	0	0	0	0	0
973	2	3	12	2d 06:40:25.99000	0d 04:07:19.46000	0.00316872	0.0120591	0.0007686	3.0845	D	5	21/08/2020 17:18		0	0	0	0	0	0	0	0	0	0	0	0	0	0
974	2	3	12	2d 06:40:30.13000	0d 04:07:23.60000	0.0031696	0.0120618	0.0007686	3.0741	D	5	21/08/2020 17:18		0	0	0	0	0	0	0	0	0	0	0	0	0	0
975	2	3	12	2d 06:40:34.23000	0d 04:07:27.70000	0.00317048	0.0120645	0.00076875	3.0637	D	5	21/08/2020 17:18		0	0	0	0	0	0	0	0	0	0	0	0	0	0
976	2	3	12	2d 06:40:38.13000	0d 04:07:31.60000	0.00317131	0.012067	0.00076875	3.0535	D	5	21/08/2020 17:18		0	0	0	0	0	0	0	0	0	0	0	0	0	0
977	2	3	12	2d 06:40:41.95000	0d 04:07:35.42000	0.00317212	0.0120695	0.00076867	3.0433	D	5	21/08/2020 17:18		0	0	0	0	0	0	0	0	0	0	0	0	0	0
978	2	3	12	2d 06:40:45.78000	0d 04:07:39.25000	0.00317294	0.012072	0.00076867	3.0329	D	5	21/08/2020 17:18		0	0	0	0	0	0	0	0	0	0	0	0	0	0
979	2	3	12	2d 06:40:49.51000	0d 04:07:42.98000	0.00317374	0.0120744	0.00076883	3.0224	D	5	21/08/2020 17:18		0	0	0	0	0	0	0	0	0	0	0	0	0	0
980	2	3	12	2d 06:40:53.19000	0d 04:07:46.66000	0.00317452	0.0120768	0.00076867	3.012	D	5	21/08/2020 17:18		0	0	0	0	0	0	0	0	0	0	0	0	0	0
981	2	3	12	2d 06:40:56.68000	0d 04:07:50.15000	0.00317527	0.012079	0.0007686	3.0019	D	5	21/08/2020 17:18		0	0	0	0	0	0	0	0	0	0	0	0	0	0
982	2	3	12	2d 06:41:00.14000	0d 04:07:53.61000	0.00317601	0.0120812	0.00076867	2.9915	D	5	21/08/2020 17:18		0	0	0	0	0	0	0	0	0	0	0	0	0	0
983	2	3	12	2d 06:41:03.45000	0d 04:07:56.92000	0.00317672	0.0120834	0.00076883	2.9813	D	5	21/08/2020 17:18		0	0	0	0	0	0	0	0	0	0	0	0	0	0
984	2	3	12	2d 06:41:06.76000	0d 04:08:00.23000	0.00317742	0.0120855	0.0007689	2.9711	D	5	21/08/2020 17:19		0	0	0	0	0	0	0	0	0	0	0	0	0	0
985	2	3	12	2d 06:41:09.95000	0d 04:08:03.42000	0.0031781	0.0120875	0.0007686	2.961	D	5	21/08/2020 17:19		0	0	0	0	0	0	0	0	0	0	0	0	0	0
986	2	3	12	2d 06:41:13.11000	0d 04:08:06.58000	0.00317878	0.0120895	0.0007686	2.9508	D	5	21/08/2020 17:19		0	0	0	0	0	0	0	0	0	0	0	0	0	0
987	2	3	12	2d 06:41:16.21000	0d 04:08:09.68000	0.00317944	0.0120914	0.00076875	2.9406	D	5	21/08/2020 17:19		0	0	0	0	0	0	0	0	0	0	0	0	0	0
988	2	3	12	2d 06:41:19.25000	0d 04:08:12.72000	0.00318009	0.0120933	0.00076875	2.9302	D	5	21/08/2020 17:19		0	0	0	0	0	0	0	0	0	0	0	0	0	0
989	2	3	12	2d 06:41:22.22000	0d 04:08:15.69000	0.00318072	0.0120952	0.00076867	2.9198	D	5	21/08/2020 17:19		0	0	0	0	0	0	0	0	0	0	0	0	0	0
990	2	3	12	2d 06:41:25.17000	0d 04:08:18.64000	0.00318135	0.012097	0.00076883	2.9096	D	5	21/08/2020 17:19		0	0	0	0	0	0	0	0	0	0	0	0	0	0
991	2	3	12	2d 06:41:28.08000	0d 04:08:21.55000	0.00318197	0.0120988	0.00076913	2.8991	D	5	21/08/2020 17:19		0	0	0	0	0	0	0	0	0	0	0	0	0	0
992	2	3	12	2d 06:41:30.92000	0d 04:08:24.39000	0.00318258	0.0121006	0.0007686	2.8887	D	5	21/08/2020 17:19		0	0	0	0	0	0	0	0	0	0	0	0	0	0
993	2	3	12	2d 06:41:33.72000	0d 04:08:27.19000	0.00318318	0.0121023	0.00076883	2.8782	D	5	21/08/2020 17:19		0	0	0	0	0	0	0	0	0	0	0	0	0	0
994	2	3	12	2d 06:41:36.49000	0d 04:08:29.96000	0.00318377	0.012104	0.00076883	2.8678	D	5	21/08/2020 17:19		0	0	0	0	0	0	0	0	0	0	0	0	0	0
995	2	3	12	2d 06:41:39.22000	0d 04:08:32.69000	0.00318435	0.0121057	0.0007686	2.8574	D	5	21/08/2020 17:19		0	0	0	0	0	0	0	0	0	0	0	0	0	0
996	2	3	12	2d 06:41:41.84000	0d 04:08:35.31000	0.00318491	0.0121073	0.00076852	2.8472	D	5	21/08/2020 17:19		0	0	0	0	0	0	0	0	0	0	0	0	0	0
997	2	3	12	2d 06:41:44.45000	0d 04:08:37.92000	0.00318547	0.0121088	0.00076875	2.8368	D	5	21/08/2020 17:19		0	0	0	0	0	0	0	0	0	0	0	0	0	0
998	2	3	12	2d 06:41:46.96000	0d 04:08:40.43000	0.00318601	0.0121104	0.0007686	2.8266	D	5	21/08/2020 17:19		0	0	0	0	0	0	0	0	0	0	0	0	0	0
999	2	3	12	2d 06:41:49.46000	0d 04:08:42.93000	0.00318654	0.0121119	0.00076883	2.8162	D	5	21/08/2020 17:19		0	0	0	0	0	0	0	0	0	0	0	0	0	0
1000	2	3	12	2d 06:41:51.91000	0d 04:08:45.38000	0.00318706	0.0121133	0.0007686	2.8058	D	5	21/08/2020 17:19		0	0	0	0	0	0	0	0	0	0	0	0	0	0
1001	2	3	12	2d 06:41:54.39000	0d 04:08:47.86000	0.00318759	0.0121148	0.00076867	2.7953	D	5	21/08/2020 17:19		0	0	0	0	0	0	0	0	0	0	0	0	0	0
1002	2	3	12	2d 06:41:56.80000	0d 04:08:50.27000	0.00318811	0.0121163	0.00076852	2.7849	D	5	21/08/2020 17:19		0	0	0	0	0	0	0	0	0	0	0	0	0	0
1003	2	3	12	2d 06:41:59.16000	0d 04:08:52.63000	0.00318861	0.0121177	0.00076883	2.7745	D	5	21/08/2020 17:19		0	0	0	0	0	0	0	0	0	0	0	0	0	0
1004	2	3	12	2d 06:42:01.49000	0d 04:08:54.96000	0.00318911	0.012119	0.0007689	2.7642	D	5	21/08/2020 17:19		0	0	0	0	0	0	0	0	0	0	0	0	0	0
1005	2	3	12	2d 06:42:03.75000	0d 04:08:57.22000	0.00318959	0.0121204	0.00076883	2.7538	D	5	21/08/2020 17:19		0	0	0	0	0	0	0	0	0	0	0	0	0	0
1006	2	3	12	2d 06:42:06.00000	0d 04:08:59.47000	0.00319007	0.0121217	0.0007686	2.7433	D	5	21/08/2020 17:20		0	0	0	0	0	0	0	0	0	0	0	0	0	0
1007	2	3	12	2d 06:42:08.23000	0d 04:09:01.70000	0.00319055	0.012123	0.00076898	2.7329	D	5	21/08/2020 17:20		0	0	0	0	0	0	0	0	0	0	0	0	0	0
1008	2	3	12	2d 06:42:10.41000	0d 04:09:03.88000	0.00319101	0.0121243	0.0007689	2.7224	D	5	21/08/2020 17:20		0	0	0	0	0	0	0	0	0	0	0	0	0	0
1009	2	3	12	2d 06:42:12.58000	0d 04:09:06.05000	0.00319148	0.0121255	0.00076883	2.712	D	5	21/08/2020 17:20		0	0	0	0	0	0	0	0	0	0	0	0	0	0
1010	2	3	12	2d 06:42:14.74000	0d 04:09:08.21000	0.00319194	0.0121268	0.00076898	2.7015	D	5	21/08/2020 17:20		0	0	0	0	0	0	0	0	0	0	0	0	0	0
1011	2	3	12	2d 06:42:16.89000	0d 04:09:10.36000	0.0031924	0.012128	0.00076905	2.6908	D	5	21/08/2020 17:20		0	0	0	0	0	0	0	0	0	0	0	0	0	0
1012	2	3	12	2d 06:42:18.97000	0d 04:09:12.44000	0.00319284	0.0121292	0.00076875	2.6804	D	5	21/08/2020 17:20		0	0	0	0	0	0	0	0	0	0	0	0	0	0
1013	2	3	12	2d 06:42:21.03000	0d 04:09:14.50000	0.00319328	0.0121304	0.00076875	2.67	D	5	21/08/2020 17:20		0	0	0	0	0	0	0	0	0	0	0	0	0	0
1014	2	3	12	2d 06:42:23.03000	0d 04:09:16.50000	0.00319371	0.0121315	0.00076852	2.6596	D	5	21/08/2020 17:20		0	0	0	0	0	0	0	0	0	0	0	0	0	0
1015	2	3	12	2d 06:42:25.04000	0d 04:09:18.51000	0.00319414	0.0121327	0.00076867	2.6493	D	5	21/08/2020 17:20		0	0	0	0	0	0	0	0	0	0	0	0	0	0
1016	2	3	12	2d 06:42:27.00000	0d 04:09:20.47000	0.00319456	0.0121338	0.0007686	2.6387	D	5	21/08/2020 17:20		0	0	0	0	0	0	0	0	0	0	0	0	0	0
1017	2	3	12	2d 06:42:28.98000	0d 04:09:22.45000	0.00319498	0.0121349	0.00076867	2.6281	D	5	21/08/2020 17:20		0	0	0	0	0	0	0	0	0	0	0	0	0	0
1018	2	3	12	2d 06:42:30.94000	0d 04:09:24.41000	0.0031954	0.012136	0.00076875	2.6177	D	5	21/08/2020 17:20		0	0	0	0	0	0	0	0	0	0	0	0	0	0
1019	2	3	12	2d 06:42:32.89000	0d 04:09:26.36000	0.00319581	0.0121371	0.0007686	2.6073	D	5	21/08/2020 17:20		0	0	0	0	0	0	0	0	0	0	0	0	0	0
1020	2	3	12	2d 06:42:34.78000	0d 04:09:28.25000	0.00319622	0.0121381	0.0007686	2.5969	D	5	21/08/2020 17:20		0	0	0	0	0	0	0	0	0	0	0	0	0	0
1021	2	3	12	2d 06:42:36.67000	0d 04:09:30.14000	0.00319662	0.0121392	0.0007686	2.5864	D	5	21/08/2020 17:20		0	0	0	0	0	0	0	0	0	0	0	0	0	0
1022	2	3	12	2d 06:42:38.56000	0d 04:09:32.03000	0.00319702	0.0121402	0.00076883	2.5757	D	5	21/08/2020 17:20		0	0	0	0	0	0	0	0	0	0	0	0	0	0
1023	2	3	12	2d 06:42:40.47000	0d 04:09:33.94000	0.00319743	0.0121413	0.00076875	2.565	D	5	21/08/2020 17:20		0	0	0	0	0	0	0	0	0	0	0	0	0	0
1024	2	3	12	2d 06:42:42.32000	0d 04:09:35.79000	0.00319783	0.0121423	0.00076852	2.5545	D	5	21/08/2020 17:20		0	0	0	0	0	0	0	0	0	0	0	0	0	0
1025	2	3	12	2d 06:42:44.13000	0d 04:09:37.60000	0.00319821	0.0121432	0.0007689	2.5443	D	5	21/08/2020 17:20		0	0	0	0	0	0	0	0	0	0	0	0	0	0
1026	2	3	12	2d 06:42:45.94000	0d 04:09:39.41000	0.0031986	0.0121442	0.00076883	2.5338	D	5	21/08/2020 17:20		0	0	0	0	0	0	0	0	0	0	0	0	0	0
1027	2	3	12	2d 06:42:47.75000	0d 04:09:41.22000	0.00319899	0.0121452	0.00076875	2.5232	D	5	21/08/2020 17:20		0	0	0	0	0	0	0	0	0	0	0	0	0	0
1028	2	3	12	2d 06:42:49.55000	0d 04:09:43.02000	0.00319937	0.0121462	0.00076883	2.5127	D	5	21/08/2020 17:20		0	0	0	0	0	0	0	0	0	0	0	0	0	0
1029	2	3	12	2d 06:42:51.30000	0d 04:09:44.77000	0.00319974	0.0121471	0.00076867	2.5023	D	5	21/08/2020 17:20		0	0	0	0	0	0	0	0	0	0	0	0	0	0
1030	2	3	12	2d 06:42:51.67000	0d 04:09:45.14000	0.00319982	0.0121473	0.00076867	2.5	D	133	21/08/2020 17:20		0	0	0	0	0	0	0	0	0	0	0	0	0	0
1031	2	3	13	2d 06:42:51.68000	0d 00:00:00.01000	0	0	0	2.527	R	0	21/08/2020 17:20		0	0	0	0	0	0	0	0	0	0	0	0	0	0
1032	2	3	13	2d 06:42:53.68000	0d 00:00:02.01000	0	0	0	2.7739	R	1	21/08/2020 17:20		0	0	0	0	0	0	0	0	0	0	0	0	0	0
1033	2	3	13	2d 06:42:55.68000	0d 00:00:04.01000	0	0	0	2.9067	R	1	21/08/2020 17:20		0	0	0	0	0	0	0	0	0	0	0	0	0	0
1034	2	3	13	2d 06:42:57.68000	0d 00:00:06.01000	0	0	0	3.0091	R	1	21/08/2020 17:20		0	0	0	0	0	0	0	0	0	0	0	0	0	0
1035	2	3	13	2d 06:42:59.68000	0d 00:00:08.01000	0	0	0	3.0932	R	1	21/08/2020 17:20		0	0	0	0	0	0	0	0	0	0	0	0	0	0
1036	2	3	13	2d 06:43:01.67000	0d 00:00:10.00000	0	0	0	3.1627	R	129	21/08/2020 17:20		0	0	0	0	0	0	0	0	0	0	0	0	0	0
1037	3	4	9	2d 06:43:01.71000	0d 00:00:00.04000	0.00000001	0.00000003	0.0007702	3.2178	C	0	21/08/2020 17:20		0	0	0	0	0	0	0	0	0	0	0	0	0	0
1038	3	4	9	2d 06:43:01.87000	0d 00:00:00.20000	0.00000004	0.00000014	0.00076883	3.2482	C	5	21/08/2020 17:20		0	0	0	0	0	0	0	0	0	0	0	0	0	0
1039	3	4	9	2d 06:43:02.02000	0d 00:00:00.35000	0.00000007	0.00000024	0.00076867	3.2696	C	5	21/08/2020 17:20		0	0	0	0	0	0	0	0	0	0	0	0	0	0
1040	3	4	9	2d 06:43:02.19000	0d 00:00:00.52000	0.00000011	0.00000036	0.00076844	3.2895	C	5	21/08/2020 17:20		0	0	0	0	0	0	0	0	0	0	0	0	0	0
1041	3	4	9	2d 06:43:02.37000	0d 00:00:00.70000	0.00000015	0.00000049	0.00076883	3.3085	C	5	21/08/2020 17:20		0	0	0	0	0	0	0	0	0	0	0	0	0	0
1042	3	4	9	2d 06:43:02.56000	0d 00:00:00.89000	0.00000019	0.00000062	0.00076867	3.3263	C	5	21/08/2020 17:20		0	0	0	0	0	0	0	0	0	0	0	0	0	0
1043	3	4	9	2d 06:43:02.76000	0d 00:00:01.09000	0.00000023	0.00000076	0.0007686	3.3439	C	5	21/08/2020 17:20		0	0	0	0	0	0	0	0	0	0	0	0	0	0
1044	3	4	9	2d 06:43:02.96000	0d 00:00:01.29000	0.00000028	0.00000091	0.00076867	3.3603	C	5	21/08/2020 17:20		0	0	0	0	0	0	0	0	0	0	0	0	0	0
1045	3	4	9	2d 06:43:03.17000	0d 00:00:01.50000	0.00000032	0.00000106	0.00076875	3.3767	C	5	21/08/2020 17:20		0	0	0	0	0	0	0	0	0	0	0	0	0	0
1046	3	4	9	2d 06:43:03.39000	0d 00:00:01.72000	0.00000037	0.00000122	0.00076867	3.3927	C	5	21/08/2020 17:20		0	0	0	0	0	0	0	0	0	0	0	0	0	0
1047	3	4	9	2d 06:43:03.62000	0d 00:00:01.95000	0.00000042	0.00000138	0.00076867	3.4087	C	5	21/08/2020 17:20		0	0	0	0	0	0	0	0	0	0	0	0	0	0
1048	3	4	9	2d 06:43:03.86000	0d 00:00:02.19000	0.00000047	0.00000156	0.00076852	3.4244	C	5	21/08/2020 17:20		0	0	0	0	0	0	0	0	0	0	0	0	0	0
1049	3	4	9	2d 06:43:04.11000	0d 00:00:02.44000	0.00000052	0.00000174	0.00076875	3.4397	C	5	21/08/2020 17:21		0	0	0	0	0	0	0	0	0	0	0	0	0	0
1050	3	4	9	2d 06:43:04.36000	0d 00:00:02.69000	0.00000057	0.00000193	0.00076852	3.4539	C	5	21/08/2020 17:21		0	0	0	0	0	0	0	0	0	0	0	0	0	0
1051	3	4	9	2d 06:43:04.63000	0d 00:00:02.96000	0.00000063	0.00000213	0.00076867	3.4687	C	5	21/08/2020 17:21		0	0	0	0	0	0	0	0	0	0	0	0	0	0
1052	3	4	9	2d 06:43:04.91000	0d 00:00:03.24000	0.00000069	0.00000234	0.0007689	3.483	C	5	21/08/2020 17:21		0	0	0	0	0	0	0	0	0	0	0	0	0	0
1053	3	4	9	2d 06:43:05.20000	0d 00:00:03.53000	0.00000075	0.00000255	0.00076875	3.4966	C	5	21/08/2020 17:21		0	0	0	0	0	0	0	0	0	0	0	0	0	0
1054	3	4	9	2d 06:43:05.51000	0d 00:00:03.84000	0.00000082	0.00000278	0.00076875	3.51	C	5	21/08/2020 17:21		0	0	0	0	0	0	0	0	0	0	0	0	0	0
1055	3	4	9	2d 06:43:05.84000	0d 00:00:04.17000	0.00000089	0.00000303	0.00076867	3.523	C	5	21/08/2020 17:21		0	0	0	0	0	0	0	0	0	0	0	0	0	0
1056	3	4	9	2d 06:43:06.20000	0d 00:00:04.53000	0.00000097	0.0000033	0.00076883	3.5361	C	5	21/08/2020 17:21		0	0	0	0	0	0	0	0	0	0	0	0	0	0
1057	3	4	9	2d 06:43:06.60000	0d 00:00:04.93000	0.00000105	0.00000361	0.00076867	3.5486	C	5	21/08/2020 17:21		0	0	0	0	0	0	0	0	0	0	0	0	0	0
1058	3	4	9	2d 06:43:07.04000	0d 00:00:05.37000	0.00000115	0.00000394	0.00076867	3.5608	C	5	21/08/2020 17:21		0	0	0	0	0	0	0	0	0	0	0	0	0	0
1059	3	4	9	2d 06:43:07.56000	0d 00:00:05.89000	0.00000126	0.00000434	0.00076883	3.5727	C	5	21/08/2020 17:21		0	0	0	0	0	0	0	0	0	0	0	0	0	0
1060	3	4	9	2d 06:43:08.17000	0d 00:00:06.50000	0.00000139	0.0000048	0.0007686	3.5839	C	5	21/08/2020 17:21		0	0	0	0	0	0	0	0	0	0	0	0	0	0
1061	3	4	9	2d 06:43:08.93000	0d 00:00:07.26000	0.00000155	0.00000538	0.00076883	3.5947	C	5	21/08/2020 17:21		0	0	0	0	0	0	0	0	0	0	0	0	0	0
1062	3	4	9	2d 06:43:09.94000	0d 00:00:08.27000	0.00000177	0.00000616	0.00076867	3.6057	C	5	21/08/2020 17:21		0	0	0	0	0	0	0	0	0	0	0	0	0	0
1063	3	4	9	2d 06:43:11.42000	0d 00:00:09.75000	0.00000208	0.0000073	0.00076875	3.6162	C	5	21/08/2020 17:21		0	0	0	0	0	0	0	0	0	0	0	0	0	0
1064	3	4	9	2d 06:43:13.66000	0d 00:00:11.99000	0.00000256	0.00000903	0.00076883	3.6266	C	5	21/08/2020 17:21		0	0	0	0	0	0	0	0	0	0	0	0	0	0
1065	3	4	9	2d 06:43:17.52000	0d 00:00:15.85000	0.00000338	0.00001203	0.00076883	3.6368	C	5	21/08/2020 17:21		0	0	0	0	0	0	0	0	0	0	0	0	0	0
1066	3	4	9	2d 06:43:24.80000	0d 00:00:23.13000	0.00000494	0.00001769	0.00076867	3.6469	C	5	21/08/2020 17:21		0	0	0	0	0	0	0	0	0	0	0	0	0	0
1067	3	4	9	2d 06:43:40.19000	0d 00:00:38.52000	0.00000822	0.00002969	0.00076883	3.6571	C	5	21/08/2020 17:21		0	0	0	0	0	0	0	0	0	0	0	0	0	0
1068	3	4	9	2d 06:44:19.77000	0d 00:01:18.10000	0.00001668	0.00006065	0.00076875	3.6672	C	5	21/08/2020 17:22		0	0	0	0	0	0	0	0	0	0	0	0	0	0
1069	3	4	9	2d 06:46:58.94000	0d 00:03:57.27000	0.00005066	0.00018552	0.00076867	3.6773	C	5	21/08/2020 17:24		0	0	0	0	0	0	0	0	0	0	0	0	0	0
1070	3	4	9	2d 06:51:58.94000	0d 00:08:57.27000	0.00011472	0.00042119	0.00076875	3.6805	C	1	21/08/2020 17:29		0	0	0	0	0	0	0	0	0	0	0	0	0	0
1071	3	4	9	2d 06:56:58.94000	0d 00:13:57.27000	0.00017878	0.00065707	0.0007689	3.684	C	1	21/08/2020 17:34		0	0	0	0	0	0	0	0	0	0	0	0	0	0
1072	3	4	9	2d 07:01:58.94000	0d 00:18:57.27000	0.00024284	0.00089319	0.0007686	3.6878	C	1	21/08/2020 17:39		0	0	0	0	0	0	0	0	0	0	0	0	0	0
1073	3	4	9	2d 07:06:58.94000	0d 00:23:57.27000	0.0003069	0.00112955	0.00076867	3.6912	C	1	21/08/2020 17:44		0	0	0	0	0	0	0	0	0	0	0	0	0	0
1074	3	4	9	2d 07:11:58.94000	0d 00:28:57.27000	0.00037096	0.00136614	0.00076867	3.6953	C	1	21/08/2020 17:49		0	0	0	0	0	0	0	0	0	0	0	0	0	0
1075	3	4	9	2d 07:16:58.94000	0d 00:33:57.27000	0.00043502	0.00160298	0.00076883	3.6994	C	1	21/08/2020 17:54		0	0	0	0	0	0	0	0	0	0	0	0	0	0
1076	3	4	9	2d 07:21:58.94000	0d 00:38:57.27000	0.00049908	0.0018401	0.00076867	3.7037	C	1	21/08/2020 17:59		0	0	0	0	0	0	0	0	0	0	0	0	0	0
1077	3	4	9	2d 07:26:58.94000	0d 00:43:57.27000	0.00056314	0.0020775	0.00076898	3.7082	C	1	21/08/2020 18:04		0	0	0	0	0	0	0	0	0	0	0	0	0	0
1078	3	4	9	2d 07:31:58.94000	0d 00:48:57.27000	0.0006272	0.00231522	0.00076875	3.7133	C	1	21/08/2020 18:09		0	0	0	0	0	0	0	0	0	0	0	0	0	0
1079	3	4	9	2d 07:36:58.94000	0d 00:53:57.27000	0.00069126	0.00255328	0.00076883	3.7186	C	1	21/08/2020 18:14		0	0	0	0	0	0	0	0	0	0	0	0	0	0
1080	3	4	9	2d 07:41:58.94000	0d 00:58:57.27000	0.00075532	0.00279167	0.00076867	3.7243	C	1	21/08/2020 18:19		0	0	0	0	0	0	0	0	0	0	0	0	0	0
1081	3	4	9	2d 07:46:58.94000	0d 01:03:57.27000	0.00081938	0.00303042	0.0007689	3.7295	C	1	21/08/2020 18:24		0	0	0	0	0	0	0	0	0	0	0	0	0	0
1082	3	4	9	2d 07:51:58.94000	0d 01:08:57.27000	0.00088344	0.00326951	0.00076883	3.7353	C	1	21/08/2020 18:29		0	0	0	0	0	0	0	0	0	0	0	0	0	0
1083	3	4	9	2d 07:56:58.94000	0d 01:13:57.27000	0.0009475	0.00350895	0.0007689	3.7401	C	1	21/08/2020 18:34		0	0	0	0	0	0	0	0	0	0	0	0	0	0
1084	3	4	9	2d 08:01:58.94000	0d 01:18:57.27000	0.00101156	0.00374874	0.00076867	3.7458	C	1	21/08/2020 18:39		0	0	0	0	0	0	0	0	0	0	0	0	0	0
1085	3	4	9	2d 08:06:58.94000	0d 01:23:57.27000	0.00107562	0.00398886	0.00076883	3.751	C	1	21/08/2020 18:44		0	0	0	0	0	0	0	0	0	0	0	0	0	0
1086	3	4	9	2d 08:11:58.94000	0d 01:28:57.27000	0.00113968	0.00422932	0.00076867	3.7563	C	1	21/08/2020 18:49		0	0	0	0	0	0	0	0	0	0	0	0	0	0
1087	3	4	9	2d 08:16:58.94000	0d 01:33:57.27000	0.00120374	0.00447012	0.0007686	3.7617	C	1	21/08/2020 18:54		0	0	0	0	0	0	0	0	0	0	0	0	0	0
1088	3	4	9	2d 08:21:58.94000	0d 01:38:57.27000	0.0012678	0.00471126	0.0007689	3.767	C	1	21/08/2020 18:59		0	0	0	0	0	0	0	0	0	0	0	0	0	0
1089	3	4	9	2d 08:26:58.94000	0d 01:43:57.27000	0.00133186	0.00495275	0.00076875	3.7725	C	1	21/08/2020 19:04		0	0	0	0	0	0	0	0	0	0	0	0	0	0
1090	3	4	9	2d 08:31:58.94000	0d 01:48:57.27000	0.00139592	0.0051946	0.00076867	3.7783	C	1	21/08/2020 19:09		0	0	0	0	0	0	0	0	0	0	0	0	0	0
1091	3	4	9	2d 08:36:58.94000	0d 01:53:57.27000	0.00145998	0.00543684	0.0007686	3.7845	C	1	21/08/2020 19:14		0	0	0	0	0	0	0	0	0	0	0	0	0	0
1092	3	4	9	2d 08:41:58.94000	0d 01:58:57.27000	0.00152404	0.00567948	0.0007689	3.791	C	1	21/08/2020 19:19		0	0	0	0	0	0	0	0	0	0	0	0	0	0
1093	3	4	9	2d 08:46:58.94000	0d 02:03:57.27000	0.0015881	0.00592256	0.00076875	3.7981	C	1	21/08/2020 19:24		0	0	0	0	0	0	0	0	0	0	0	0	0	0
1094	3	4	9	2d 08:51:58.94000	0d 02:08:57.27000	0.00165216	0.00616612	0.00076852	3.8058	C	1	21/08/2020 19:29		0	0	0	0	0	0	0	0	0	0	0	0	0	0
1095	3	4	9	2d 08:56:58.94000	0d 02:13:57.27000	0.00171622	0.0064102	0.00076883	3.8146	C	1	21/08/2020 19:34		0	0	0	0	0	0	0	0	0	0	0	0	0	0
1096	3	4	9	2d 09:01:58.94000	0d 02:18:57.27000	0.00178028	0.00665486	0.00076875	3.8239	C	1	21/08/2020 19:39		0	0	0	0	0	0	0	0	0	0	0	0	0	0
1097	3	4	9	2d 09:06:47.30000	0d 02:23:45.63000	0.00184186	0.00689062	0.00076867	3.834	C	5	21/08/2020 19:44		0	0	0	0	0	0	0	0	0	0	0	0	0	0
1098	3	4	9	2d 09:11:10.93000	0d 02:28:09.26000	0.00189815	0.00710673	0.00076867	3.8441	C	5	21/08/2020 19:49		0	0	0	0	0	0	0	0	0	0	0	0	0	0
1099	3	4	9	2d 09:15:16.45000	0d 02:32:14.78000	0.00195058	0.00730852	0.00076867	3.8541	C	5	21/08/2020 19:53		0	0	0	0	0	0	0	0	0	0	0	0	0	0
1100	3	4	9	2d 09:19:06.00000	0d 02:36:04.33000	0.00199959	0.00749767	0.00076875	3.8642	C	5	21/08/2020 19:57		0	0	0	0	0	0	0	0	0	0	0	0	0	0
1101	3	4	9	2d 09:22:44.90000	0d 02:39:43.23000	0.00204634	0.00767852	0.00076875	3.8743	C	5	21/08/2020 20:00		0	0	0	0	0	0	0	0	0	0	0	0	0	0
1102	3	4	9	2d 09:26:12.73000	0d 02:43:11.06000	0.00209072	0.00785068	0.00076883	3.8843	C	5	21/08/2020 20:04		0	0	0	0	0	0	0	0	0	0	0	0	0	0
1103	3	4	9	2d 09:29:31.59000	0d 02:46:29.92000	0.00213318	0.00801583	0.00076883	3.8944	C	5	21/08/2020 20:07		0	0	0	0	0	0	0	0	0	0	0	0	0	0
1104	3	4	9	2d 09:32:44.13000	0d 02:49:42.46000	0.00217429	0.00817614	0.00076852	3.9045	C	5	21/08/2020 20:10		0	0	0	0	0	0	0	0	0	0	0	0	0	0
1105	3	4	9	2d 09:35:55.17000	0d 02:52:53.50000	0.00221509	0.00833562	0.00076875	3.9145	C	5	21/08/2020 20:13		0	0	0	0	0	0	0	0	0	0	0	0	0	0
1106	3	4	9	2d 09:38:59.13000	0d 02:55:57.46000	0.00225437	0.00848959	0.00076867	3.9246	C	5	21/08/2020 20:16		0	0	0	0	0	0	0	0	0	0	0	0	0	0
1107	3	4	9	2d 09:42:01.91000	0d 02:59:00.24000	0.0022934	0.00864296	0.00076875	3.9347	C	5	21/08/2020 20:19		0	0	0	0	0	0	0	0	0	0	0	0	0	0
1108	3	4	9	2d 09:44:58.26000	0d 03:01:56.59000	0.00233105	0.00879131	0.00076867	3.9448	C	5	21/08/2020 20:22		0	0	0	0	0	0	0	0	0	0	0	0	0	0
1109	3	4	9	2d 09:47:52.69000	0d 03:04:51.02000	0.0023683	0.00893842	0.00076867	3.9548	C	5	21/08/2020 20:25		0	0	0	0	0	0	0	0	0	0	0	0	0	0
1110	3	4	9	2d 09:50:49.61000	0d 03:07:47.94000	0.00240608	0.00908802	0.00076867	3.9651	C	5	21/08/2020 20:28		0	0	0	0	0	0	0	0	0	0	0	0	0	0
1111	3	4	9	2d 09:53:45.04000	0d 03:10:43.37000	0.00244354	0.00923674	0.00076875	3.9751	C	5	21/08/2020 20:31		0	0	0	0	0	0	0	0	0	0	0	0	0	0
1112	3	4	9	2d 09:56:35.97000	0d 03:13:34.30000	0.00248004	0.00938201	0.0007689	3.9852	C	5	21/08/2020 20:34		0	0	0	0	0	0	0	0	0	0	0	0	0	0
1113	3	4	9	2d 09:59:24.55000	0d 03:16:22.88000	0.00251604	0.00952565	0.00076867	3.9953	C	5	21/08/2020 20:37		0	0	0	0	0	0	0	0	0	0	0	0	0	0
1114	3	4	9	2d 10:02:13.35000	0d 03:19:11.68000	0.00255208	0.00966984	0.00076883	4.0053	C	5	21/08/2020 20:40		0	0	0	0	0	0	0	0	0	0	0	0	0	0
1115	3	4	9	2d 10:05:01.77000	0d 03:22:00.10000	0.00258804	0.00981406	0.0007686	4.0154	C	5	21/08/2020 20:42		0	0	0	0	0	0	0	0	0	0	0	0	0	0
1116	3	4	9	2d 10:07:47.16000	0d 03:24:45.49000	0.00262336	0.00995605	0.00076875	4.0255	C	5	21/08/2020 20:45		0	0	0	0	0	0	0	0	0	0	0	0	0	0
1117	3	4	9	2d 10:10:31.75000	0d 03:27:30.08000	0.0026585	0.0100977	0.00076867	4.0356	C	5	21/08/2020 20:48		0	0	0	0	0	0	0	0	0	0	0	0	0	0
1118	3	4	9	2d 10:13:10.37000	0d 03:30:08.70000	0.00269238	0.0102346	0.00076867	4.0456	C	5	21/08/2020 20:51		0	0	0	0	0	0	0	0	0	0	0	0	0	0
1119	3	4	9	2d 10:15:51.74000	0d 03:32:50.07000	0.00272683	0.0103741	0.00076867	4.0557	C	5	21/08/2020 20:53		0	0	0	0	0	0	0	0	0	0	0	0	0	0
1120	3	4	9	2d 10:18:31.11000	0d 03:35:29.44000	0.00276086	0.0105123	0.0007686	4.0658	C	5	21/08/2020 20:56		0	0	0	0	0	0	0	0	0	0	0	0	0	0
1121	3	4	9	2d 10:21:07.02000	0d 03:38:05.35000	0.00279416	0.0106479	0.00076867	4.0758	C	5	21/08/2020 20:59		0	0	0	0	0	0	0	0	0	0	0	0	0	0
1122	3	4	9	2d 10:23:39.96000	0d 03:40:38.29000	0.00282681	0.0107811	0.00076867	4.0859	C	5	21/08/2020 21:01		0	0	0	0	0	0	0	0	0	0	0	0	0	0
1123	3	4	9	2d 10:26:14.18000	0d 03:43:12.51000	0.00285974	0.0109158	0.00076883	4.096	C	5	21/08/2020 21:04		0	0	0	0	0	0	0	0	0	0	0	0	0	0
1124	3	4	9	2d 10:28:43.58000	0d 03:45:41.91000	0.00289165	0.0110467	0.00076875	4.1061	C	5	21/08/2020 21:06		0	0	0	0	0	0	0	0	0	0	0	0	0	0
1125	3	4	9	2d 10:31:12.02000	0d 03:48:10.35000	0.00292334	0.011177	0.00076883	4.1161	C	5	21/08/2020 21:09		0	0	0	0	0	0	0	0	0	0	0	0	0	0
1126	3	4	9	2d 10:33:39.06000	0d 03:50:37.39000	0.00295474	0.0113064	0.00076883	4.1262	C	5	21/08/2020 21:11		0	0	0	0	0	0	0	0	0	0	0	0	0	0
1127	3	4	9	2d 10:36:02.54000	0d 03:53:00.87000	0.00298538	0.0114329	0.0007686	4.1363	C	5	21/08/2020 21:13		0	0	0	0	0	0	0	0	0	0	0	0	0	0
1128	3	4	9	2d 10:38:24.45000	0d 03:55:22.78000	0.00301568	0.0115584	0.00076867	4.1463	C	5	21/08/2020 21:16		0	0	0	0	0	0	0	0	0	0	0	0	0	0
1129	3	4	9	2d 10:40:47.94000	0d 03:57:46.27000	0.00304632	0.0116856	0.00076875	4.1566	C	5	21/08/2020 21:18		0	0	0	0	0	0	0	0	0	0	0	0	0	0
1130	3	4	9	2d 10:43:11.27000	0d 04:00:09.60000	0.00307693	0.011813	0.00076852	4.1668	C	5	21/08/2020 21:21		0	0	0	0	0	0	0	0	0	0	0	0	0	0
1131	3	4	9	2d 10:45:32.47000	0d 04:02:30.80000	0.00310708	0.0119388	0.00076875	4.1769	C	5	21/08/2020 21:23		0	0	0	0	0	0	0	0	0	0	0	0	0	0
1132	3	4	9	2d 10:47:50.74000	0d 04:04:49.07000	0.0031366	0.0120623	0.00076867	4.1869	C	5	21/08/2020 21:25		0	0	0	0	0	0	0	0	0	0	0	0	0	0
1133	3	4	9	2d 10:50:08.15000	0d 04:07:06.48000	0.00316594	0.0121852	0.00076867	4.197	C	5	21/08/2020 21:28		0	0	0	0	0	0	0	0	0	0	0	0	0	0
1134	3	4	9	2d 10:50:44.72000	0d 04:07:43.05000	0.00317375	0.012218	0.0007689	4.2	C	133	21/08/2020 21:28		0	0	0	0	0	0	0	0	0	0	0	0	0	0
1135	3	4	10	2d 10:50:44.73000	0d 00:00:00.01000	0.00317375	0.012218	0.0008191	4.2005	C	0	21/08/2020 21:28		0	0	0	0	0	0	0	0	0	0	0	0	0	0
1136	3	4	10	2d 10:50:59.32000	0d 00:00:14.60000	0.00317688	0.0122312	0.00071901	4.2004	C	4	21/08/2020 21:28		0	0	0	0	0	0	0	0	0	0	0	0	0	0
1137	3	4	10	2d 10:51:14.16000	0d 00:00:29.44000	0.00317964	0.0122427	0.00061898	4.2002	C	4	21/08/2020 21:29		0	0	0	0	0	0	0	0	0	0	0	0	0	0
1138	3	4	10	2d 10:51:34.64000	0d 00:00:49.92000	0.00318285	0.0122563	0.00051896	4.2	C	4	21/08/2020 21:29		0	0	0	0	0	0	0	0	0	0	0	0	0	0
1139	3	4	10	2d 10:52:02.83000	0d 00:01:18.11000	0.00318651	0.0122716	0.00041894	4.2	C	4	21/08/2020 21:29		0	0	0	0	0	0	0	0	0	0	0	0	0	0
1140	3	4	10	2d 10:52:39.15000	0d 00:01:54.43000	0.0031902	0.0122871	0.00031884	4.2002	C	4	21/08/2020 21:30		0	0	0	0	0	0	0	0	0	0	0	0	0	0
1141	3	4	10	2d 10:53:36.19000	0d 00:02:51.47000	0.00319441	0.0123048	0.00021881	4.2	C	4	21/08/2020 21:31		0	0	0	0	0	0	0	0	0	0	0	0	0	0
1142	3	4	10	2d 10:55:27.18000	0d 00:04:42.46000	0.00319942	0.0123258	0.00011879	4.2	C	4	21/08/2020 21:33		0	0	0	0	0	0	0	0	0	0	0	0	0	0
1143	3	4	10	2d 10:57:16.01000	0d 00:06:31.29000	0.00320232	0.012338	0.00007691	4.2002	C	132	21/08/2020 21:35		0	0	0	0	0	0	0	0	0	0	0	0	0	0
1144	3	4	11	2d 10:57:16.02000	0d 00:00:00.01000	0	0	0	4.1993	R	0	21/08/2020 21:35		0	0	0	0	0	0	0	0	0	0	0	0	0	0
1145	3	4	11	2d 10:57:18.02000	0d 00:00:02.01000	0	0	0	4.1991	R	1	21/08/2020 21:35		0	0	0	0	0	0	0	0	0	0	0	0	0	0
1146	3	4	11	2d 10:57:20.02000	0d 00:00:04.01000	0	0	0	4.199	R	1	21/08/2020 21:35		0	0	0	0	0	0	0	0	0	0	0	0	0	0
1147	3	4	11	2d 10:57:22.02000	0d 00:00:06.01000	0	0	0	4.1988	R	1	21/08/2020 21:35		0	0	0	0	0	0	0	0	0	0	0	0	0	0
1148	3	4	11	2d 10:57:24.02000	0d 00:00:08.01000	0	0	0	4.1987	R	1	21/08/2020 21:35		0	0	0	0	0	0	0	0	0	0	0	0	0	0
1149	3	4	11	2d 10:57:26.01000	0d 00:00:10.00000	0	0	0	4.1988	R	129	21/08/2020 21:35		0	0	0	0	0	0	0	0	0	0	0	0	0	0
1150	3	4	12	2d 10:57:26.05000	0d 00:00:00.04000	0.00000001	0.00000003	0.00076898	4.1929	D	0	21/08/2020 21:35		0	0	0	0	0	0	0	0	0	0	0	0	0	0
1151	3	4	12	2d 10:58:26.39000	0d 00:01:00.38000	0.00001289	0.00005397	0.0007686	4.1827	D	5	21/08/2020 21:36		0	0	0	0	0	0	0	0	0	0	0	0	0	0
1152	3	4	12	2d 11:00:21.34000	0d 00:02:55.33000	0.00003744	0.00015652	0.0007689	4.1724	D	5	21/08/2020 21:38		0	0	0	0	0	0	0	0	0	0	0	0	0	0
1153	3	4	12	2d 11:02:25.58000	0d 00:04:59.57000	0.00006397	0.00026708	0.00076852	4.1624	D	5	21/08/2020 21:40		0	0	0	0	0	0	0	0	0	0	0	0	0	0
1154	3	4	12	2d 11:04:30.82000	0d 00:07:04.81000	0.00009071	0.00037826	0.0007689	4.1523	D	5	21/08/2020 21:42		0	0	0	0	0	0	0	0	0	0	0	0	0	0
1155	3	4	12	2d 11:06:40.18000	0d 00:09:14.17000	0.00011833	0.00049283	0.00076875	4.1422	D	5	21/08/2020 21:44		0	0	0	0	0	0	0	0	0	0	0	0	0	0
1156	3	4	12	2d 11:08:50.24000	0d 00:11:24.23000	0.00014611	0.00060773	0.00076867	4.132	D	5	21/08/2020 21:46		0	0	0	0	0	0	0	0	0	0	0	0	0	0
1157	3	4	12	2d 11:11:03.60000	0d 00:13:37.59000	0.00017458	0.00072526	0.00076852	4.1219	D	5	21/08/2020 21:49		0	0	0	0	0	0	0	0	0	0	0	0	0	0
1158	3	4	12	2d 11:13:17.53000	0d 00:15:51.52000	0.00020318	0.000843	0.00076883	4.1118	D	5	21/08/2020 21:51		0	0	0	0	0	0	0	0	0	0	0	0	0	0
1159	3	4	12	2d 11:15:34.04000	0d 00:18:08.03000	0.00023233	0.00096271	0.00076883	4.1018	D	5	21/08/2020 21:53		0	0	0	0	0	0	0	0	0	0	0	0	0	0
1160	3	4	12	2d 11:17:52.72000	0d 00:20:26.71000	0.00026194	0.00108403	0.00076883	4.0917	D	5	21/08/2020 21:55		0	0	0	0	0	0	0	0	0	0	0	0	0	0
1161	3	4	12	2d 11:20:14.25000	0d 00:22:48.24000	0.00029216	0.00120754	0.00076875	4.0815	D	5	21/08/2020 21:58		0	0	0	0	0	0	0	0	0	0	0	0	0	0
1162	3	4	12	2d 11:22:38.96000	0d 00:25:12.95000	0.00032306	0.00133351	0.00076875	4.0714	D	5	21/08/2020 22:00		0	0	0	0	0	0	0	0	0	0	0	0	0	0
1163	3	4	12	2d 11:25:04.40000	0d 00:27:38.39000	0.00035412	0.0014598	0.00076867	4.0613	D	5	21/08/2020 22:03		0	0	0	0	0	0	0	0	0	0	0	0	0	0
1164	3	4	12	2d 11:27:31.97000	0d 00:30:05.96000	0.00038563	0.00158762	0.00076875	4.0513	D	5	21/08/2020 22:05		0	0	0	0	0	0	0	0	0	0	0	0	0	0
1165	3	4	12	2d 11:30:02.08000	0d 00:32:36.07000	0.00041769	0.00171732	0.00076875	4.041	D	5	21/08/2020 22:07		0	0	0	0	0	0	0	0	0	0	0	0	0	0
1166	3	4	12	2d 11:32:36.04000	0d 00:35:10.03000	0.00045056	0.00185001	0.00076867	4.031	D	5	21/08/2020 22:10		0	0	0	0	0	0	0	0	0	0	0	0	0	0
1167	3	4	12	2d 11:35:10.11000	0d 00:37:44.10000	0.00048346	0.00198246	0.00076883	4.0209	D	5	21/08/2020 22:13		0	0	0	0	0	0	0	0	0	0	0	0	0	0
1168	3	4	12	2d 11:37:44.46000	0d 00:40:18.45000	0.00051642	0.00211482	0.00076852	4.0108	D	5	21/08/2020 22:15		0	0	0	0	0	0	0	0	0	0	0	0	0	0
1169	3	4	12	2d 11:40:23.13000	0d 00:42:57.12000	0.0005503	0.00225055	0.00076875	4.0008	D	5	21/08/2020 22:18		0	0	0	0	0	0	0	0	0	0	0	0	0	0
1170	3	4	12	2d 11:43:04.29000	0d 00:45:38.28000	0.00058471	0.00238806	0.00076867	3.9907	D	5	21/08/2020 22:21		0	0	0	0	0	0	0	0	0	0	0	0	0	0
1171	3	4	12	2d 11:45:46.61000	0d 00:48:20.60000	0.00061937	0.00252621	0.00076883	3.9806	D	5	21/08/2020 22:23		0	0	0	0	0	0	0	0	0	0	0	0	0	0
1172	3	4	12	2d 11:48:29.50000	0d 00:51:03.49000	0.00065416	0.0026645	0.0007686	3.9706	D	5	21/08/2020 22:26		0	0	0	0	0	0	0	0	0	0	0	0	0	0
1173	3	4	12	2d 11:51:13.51000	0d 00:53:47.50000	0.00068918	0.00280338	0.0007686	3.9605	D	5	21/08/2020 22:29		0	0	0	0	0	0	0	0	0	0	0	0	0	0
1174	3	4	12	2d 11:53:58.67000	0d 00:56:32.66000	0.00072445	0.00294288	0.00076875	3.9503	D	5	21/08/2020 22:31		0	0	0	0	0	0	0	0	0	0	0	0	0	0
1175	3	4	12	2d 11:56:47.55000	0d 00:59:21.54000	0.00076051	0.00308516	0.00076852	3.9402	D	5	21/08/2020 22:34		0	0	0	0	0	0	0	0	0	0	0	0	0	0
1176	3	4	12	2d 11:59:37.78000	0d 01:02:11.77000	0.00079686	0.00322821	0.00076867	3.9301	D	5	21/08/2020 22:37		0	0	0	0	0	0	0	0	0	0	0	0	0	0
1177	3	4	12	2d 12:02:27.82000	0d 01:05:01.81000	0.00083317	0.00337073	0.0007689	3.92	D	5	21/08/2020 22:40		0	0	0	0	0	0	0	0	0	0	0	0	0	0
1178	3	4	12	2d 12:05:21.47000	0d 01:07:55.46000	0.00087025	0.0035159	0.0007686	3.91	D	5	21/08/2020 22:43		0	0	0	0	0	0	0	0	0	0	0	0	0	0
1179	3	4	12	2d 12:08:15.98000	0d 01:10:49.97000	0.00090751	0.00366142	0.0007686	3.8999	D	5	21/08/2020 22:46		0	0	0	0	0	0	0	0	0	0	0	0	0	0
1180	3	4	12	2d 12:11:13.99000	0d 01:13:47.98000	0.00094552	0.00380947	0.0007689	3.8898	D	5	21/08/2020 22:49		0	0	0	0	0	0	0	0	0	0	0	0	0	0
1181	3	4	12	2d 12:14:17.84000	0d 01:16:51.83000	0.00098478	0.00396199	0.00076883	3.8798	D	5	21/08/2020 22:52		0	0	0	0	0	0	0	0	0	0	0	0	0	0
1182	3	4	12	2d 12:17:23.79000	0d 01:19:57.78000	0.00102448	0.00411584	0.00076883	3.8697	D	5	21/08/2020 22:55		0	0	0	0	0	0	0	0	0	0	0	0	0	0
1183	3	4	12	2d 12:20:34.93000	0d 01:23:08.92000	0.0010653	0.00427359	0.00076867	3.8596	D	5	21/08/2020 22:58		0	0	0	0	0	0	0	0	0	0	0	0	0	0
1184	3	4	12	2d 12:23:55.26000	0d 01:26:29.25000	0.00110808	0.00443848	0.0007686	3.8495	D	5	21/08/2020 23:01		0	0	0	0	0	0	0	0	0	0	0	0	0	0
1185	3	4	12	2d 12:27:22.58000	0d 01:29:56.57000	0.00115235	0.00460869	0.00076875	3.8395	D	5	21/08/2020 23:05		0	0	0	0	0	0	0	0	0	0	0	0	0	0
1186	3	4	12	2d 12:31:05.44000	0d 01:33:39.43000	0.00119993	0.00479117	0.00076898	3.8294	D	5	21/08/2020 23:09		0	0	0	0	0	0	0	0	0	0	0	0	0	0
1187	3	4	12	2d 12:34:56.80000	0d 01:37:30.79000	0.00124934	0.00498011	0.0007686	3.8193	D	5	21/08/2020 23:12		0	0	0	0	0	0	0	0	0	0	0	0	0	0
1188	3	4	12	2d 12:39:05.68000	0d 01:41:39.67000	0.00130248	0.00518282	0.0007686	3.8093	D	5	21/08/2020 23:17		0	0	0	0	0	0	0	0	0	0	0	0	0	0
1189	3	4	12	2d 12:43:33.85000	0d 01:46:07.84000	0.00135974	0.00540066	0.00076883	3.7992	D	5	21/08/2020 23:21		0	0	0	0	0	0	0	0	0	0	0	0	0	0
1190	3	4	12	2d 12:48:27.60000	0d 01:51:01.59000	0.00142247	0.00563866	0.0007686	3.789	D	5	21/08/2020 23:26		0	0	0	0	0	0	0	0	0	0	0	0	0	0
1191	3	4	12	2d 12:53:27.60000	0d 01:56:01.59000	0.00148653	0.00588109	0.00076867	3.7798	D	1	21/08/2020 23:31		0	0	0	0	0	0	0	0	0	0	0	0	0	0
1192	3	4	12	2d 12:58:27.60000	0d 02:01:01.59000	0.00155059	0.00612294	0.00076883	3.7713	D	1	21/08/2020 23:36		0	0	0	0	0	0	0	0	0	0	0	0	0	0
1193	3	4	12	2d 13:03:27.60000	0d 02:06:01.59000	0.00161465	0.00636427	0.00076875	3.7633	D	1	21/08/2020 23:41		0	0	0	0	0	0	0	0	0	0	0	0	0	0
1194	3	4	12	2d 13:08:27.60000	0d 02:11:01.59000	0.00167871	0.00660511	0.00076875	3.7559	D	1	21/08/2020 23:46		0	0	0	0	0	0	0	0	0	0	0	0	0	0
1195	3	4	12	2d 13:13:27.60000	0d 02:16:01.59000	0.00174277	0.0068455	0.00076875	3.749	D	1	21/08/2020 23:51		0	0	0	0	0	0	0	0	0	0	0	0	0	0
1196	3	4	12	2d 13:18:27.60000	0d 02:21:01.59000	0.00180683	0.00708546	0.00076867	3.7424	D	1	21/08/2020 23:56		0	0	0	0	0	0	0	0	0	0	0	0	0	0
1197	3	4	12	2d 13:23:27.60000	0d 02:26:01.59000	0.00187089	0.00732501	0.00076883	3.736	D	1	22/08/2020 00:01		0	0	0	0	0	0	0	0	0	0	0	0	0	0
1198	3	4	12	2d 13:28:27.60000	0d 02:31:01.59000	0.00193495	0.00756415	0.00076875	3.7301	D	1	22/08/2020 00:06		0	0	0	0	0	0	0	0	0	0	0	0	0	0
1199	3	4	12	2d 13:33:27.60000	0d 02:36:01.59000	0.00199901	0.00780291	0.00076883	3.724	D	1	22/08/2020 00:11		0	0	0	0	0	0	0	0	0	0	0	0	0	0
1200	3	4	12	2d 13:38:27.60000	0d 02:41:01.59000	0.00206307	0.00804127	0.0007686	3.7179	D	1	22/08/2020 00:16		0	0	0	0	0	0	0	0	0	0	0	0	0	0
1201	3	4	12	2d 13:43:27.60000	0d 02:46:01.59000	0.00212713	0.00827925	0.00076875	3.7116	D	1	22/08/2020 00:21		0	0	0	0	0	0	0	0	0	0	0	0	0	0
1202	3	4	12	2d 13:48:27.60000	0d 02:51:01.59000	0.00219119	0.00851681	0.00076867	3.7052	D	1	22/08/2020 00:26		0	0	0	0	0	0	0	0	0	0	0	0	0	0
1203	3	4	12	2d 13:53:27.60000	0d 02:56:01.59000	0.00225525	0.00875397	0.00076867	3.6986	D	1	22/08/2020 00:31		0	0	0	0	0	0	0	0	0	0	0	0	0	0
1204	3	4	12	2d 13:58:27.60000	0d 03:01:01.59000	0.00231931	0.00899069	0.0007689	3.6918	D	1	22/08/2020 00:36		0	0	0	0	0	0	0	0	0	0	0	0	0	0
1205	3	4	12	2d 14:03:27.60000	0d 03:06:01.59000	0.00238337	0.00922696	0.00076883	3.6847	D	1	22/08/2020 00:41		0	0	0	0	0	0	0	0	0	0	0	0	0	0
1206	3	4	12	2d 14:08:27.60000	0d 03:11:01.59000	0.00244743	0.00946277	0.0007689	3.6768	D	1	22/08/2020 00:46		0	0	0	0	0	0	0	0	0	0	0	0	0	0
1207	3	4	12	2d 14:13:27.60000	0d 03:16:01.59000	0.00251149	0.00969807	0.00076867	3.6692	D	1	22/08/2020 00:51		0	0	0	0	0	0	0	0	0	0	0	0	0	0
1208	3	4	12	2d 14:18:27.60000	0d 03:21:01.59000	0.00257555	0.00993284	0.00076898	3.6605	D	1	22/08/2020 00:56		0	0	0	0	0	0	0	0	0	0	0	0	0	0
1209	3	4	12	2d 14:23:27.60000	0d 03:26:01.59000	0.00263961	0.010167	0.00076867	3.6515	D	1	22/08/2020 01:01		0	0	0	0	0	0	0	0	0	0	0	0	0	0
1210	3	4	12	2d 14:28:06.89000	0d 03:30:40.88000	0.00269925	0.0103845	0.00076875	3.6414	D	5	22/08/2020 01:06		0	0	0	0	0	0	0	0	0	0	0	0	0	0
1211	3	4	12	2d 14:32:30.71000	0d 03:35:04.70000	0.00275558	0.0105894	0.00076875	3.6313	D	5	22/08/2020 01:10		0	0	0	0	0	0	0	0	0	0	0	0	0	0
1212	3	4	12	2d 14:36:16.60000	0d 03:38:50.59000	0.00280382	0.0107643	0.00076844	3.6213	D	5	22/08/2020 01:14		0	0	0	0	0	0	0	0	0	0	0	0	0	0
1213	3	4	12	2d 14:39:21.40000	0d 03:41:55.39000	0.00284328	0.010907	0.00076875	3.6112	D	5	22/08/2020 01:17		0	0	0	0	0	0	0	0	0	0	0	0	0	0
1214	3	4	12	2d 14:41:54.84000	0d 03:44:28.83000	0.00287604	0.0110252	0.00076875	3.6011	D	5	22/08/2020 01:19		0	0	0	0	0	0	0	0	0	0	0	0	0	0
1215	3	4	12	2d 14:43:57.09000	0d 03:46:31.08000	0.00290215	0.0111191	0.00076883	3.5911	D	5	22/08/2020 01:21		0	0	0	0	0	0	0	0	0	0	0	0	0	0
1216	3	4	12	2d 14:45:34.83000	0d 03:48:08.82000	0.00292302	0.0111939	0.00076875	3.581	D	5	22/08/2020 01:23		0	0	0	0	0	0	0	0	0	0	0	0	0	0
1217	3	4	12	2d 14:46:51.36000	0d 03:49:25.35000	0.00293936	0.0112524	0.0007686	3.5709	D	5	22/08/2020 01:24		0	0	0	0	0	0	0	0	0	0	0	0	0	0
1218	3	4	12	2d 14:47:58.51000	0d 03:50:32.50000	0.0029537	0.0113035	0.00076844	3.5608	D	5	22/08/2020 01:25		0	0	0	0	0	0	0	0	0	0	0	0	0	0
1219	3	4	12	2d 14:48:52.25000	0d 03:51:26.24000	0.00296517	0.0113443	0.00076875	3.5508	D	5	22/08/2020 01:26		0	0	0	0	0	0	0	0	0	0	0	0	0	0
1220	3	4	12	2d 14:49:41.61000	0d 03:52:15.60000	0.00297571	0.0113817	0.0007686	3.5407	D	5	22/08/2020 01:27		0	0	0	0	0	0	0	0	0	0	0	0	0	0
1221	3	4	12	2d 14:50:26.60000	0d 03:53:00.59000	0.00298532	0.0114156	0.00076852	3.5306	D	5	22/08/2020 01:28		0	0	0	0	0	0	0	0	0	0	0	0	0	0
1222	3	4	12	2d 14:51:08.28000	0d 03:53:42.27000	0.00299422	0.011447	0.00076875	3.5206	D	5	22/08/2020 01:29		0	0	0	0	0	0	0	0	0	0	0	0	0	0
1223	3	4	12	2d 14:51:46.75000	0d 03:54:20.74000	0.00300243	0.0114759	0.00076867	3.5105	D	5	22/08/2020 01:29		0	0	0	0	0	0	0	0	0	0	0	0	0	0
1224	3	4	12	2d 14:52:21.48000	0d 03:54:55.47000	0.00300985	0.0115019	0.0007686	3.5003	D	5	22/08/2020 01:30		0	0	0	0	0	0	0	0	0	0	0	0	0	0
1225	3	4	12	2d 14:52:53.50000	0d 03:55:27.49000	0.00301669	0.0115258	0.00076867	3.4899	D	5	22/08/2020 01:30		0	0	0	0	0	0	0	0	0	0	0	0	0	0
1226	3	4	12	2d 14:53:22.63000	0d 03:55:56.62000	0.00302291	0.0115475	0.00076875	3.4798	D	5	22/08/2020 01:31		0	0	0	0	0	0	0	0	0	0	0	0	0	0
1227	3	4	12	2d 14:53:49.32000	0d 03:56:23.31000	0.00302861	0.0115673	0.00076852	3.4697	D	5	22/08/2020 01:31		0	0	0	0	0	0	0	0	0	0	0	0	0	0
1228	3	4	12	2d 14:54:15.00000	0d 03:56:48.99000	0.00303409	0.0115863	0.0007686	3.4597	D	5	22/08/2020 01:32		0	0	0	0	0	0	0	0	0	0	0	0	0	0
1229	3	4	12	2d 14:54:41.69000	0d 03:57:15.68000	0.00303979	0.011606	0.00076867	3.4495	D	5	22/08/2020 01:32		0	0	0	0	0	0	0	0	0	0	0	0	0	0
1230	3	4	12	2d 14:55:09.88000	0d 03:57:43.87000	0.00304581	0.0116267	0.00076867	3.4394	D	5	22/08/2020 01:33		0	0	0	0	0	0	0	0	0	0	0	0	0	0
1231	3	4	12	2d 14:55:39.01000	0d 03:58:13.00000	0.00305203	0.0116481	0.00076867	3.4292	D	5	22/08/2020 01:33		0	0	0	0	0	0	0	0	0	0	0	0	0	0
1232	3	4	12	2d 14:56:10.58000	0d 03:58:44.57000	0.00305877	0.0116711	0.00076867	3.4191	D	5	22/08/2020 01:34		0	0	0	0	0	0	0	0	0	0	0	0	0	0
1233	3	4	12	2d 14:56:48.73000	0d 03:59:22.72000	0.00306692	0.011699	0.00076852	3.409	D	5	22/08/2020 01:34		0	0	0	0	0	0	0	0	0	0	0	0	0	0
1234	3	4	12	2d 14:57:26.55000	0d 04:00:00.54000	0.00307499	0.0117264	0.00076883	3.3989	D	5	22/08/2020 01:35		0	0	0	0	0	0	0	0	0	0	0	0	0	0
1235	3	4	12	2d 14:58:02.20000	0d 04:00:36.19000	0.0030826	0.0117523	0.00076875	3.3889	D	5	22/08/2020 01:35		0	0	0	0	0	0	0	0	0	0	0	0	0	0
1236	3	4	12	2d 14:58:35.93000	0d 04:01:09.92000	0.00308981	0.0117767	0.0007686	3.3787	D	5	22/08/2020 01:36		0	0	0	0	0	0	0	0	0	0	0	0	0	0
1237	3	4	12	2d 14:59:08.42000	0d 04:01:42.41000	0.00309675	0.0118001	0.00076867	3.3686	D	5	22/08/2020 01:37		0	0	0	0	0	0	0	0	0	0	0	0	0	0
1238	3	4	12	2d 14:59:39.12000	0d 04:02:13.11000	0.0031033	0.0118221	0.00076875	3.3585	D	5	22/08/2020 01:37		0	0	0	0	0	0	0	0	0	0	0	0	0	0
1239	3	4	12	2d 15:00:06.72000	0d 04:02:40.71000	0.00310919	0.0118419	0.00076875	3.3484	D	5	22/08/2020 01:38		0	0	0	0	0	0	0	0	0	0	0	0	0	0
1240	3	4	12	2d 15:00:30.76000	0d 04:03:04.75000	0.00311433	0.011859	0.00076852	3.3382	D	5	22/08/2020 01:38		0	0	0	0	0	0	0	0	0	0	0	0	0	0
1241	3	4	12	2d 15:00:52.55000	0d 04:03:26.54000	0.00311898	0.0118746	0.00076883	3.3281	D	5	22/08/2020 01:38		0	0	0	0	0	0	0	0	0	0	0	0	0	0
1242	3	4	12	2d 15:01:12.72000	0d 04:03:46.71000	0.00312329	0.0118889	0.00076867	3.3181	D	5	22/08/2020 01:39		0	0	0	0	0	0	0	0	0	0	0	0	0	0
1243	3	4	12	2d 15:01:31.97000	0d 04:04:05.96000	0.0031274	0.0119025	0.00076867	3.3079	D	5	22/08/2020 01:39		0	0	0	0	0	0	0	0	0	0	0	0	0	0
1244	3	4	12	2d 15:01:49.09000	0d 04:04:23.08000	0.00313105	0.0119146	0.00076867	3.2976	D	5	22/08/2020 01:39		0	0	0	0	0	0	0	0	0	0	0	0	0	0
1245	3	4	12	2d 15:02:03.38000	0d 04:04:37.37000	0.0031341	0.0119246	0.0007686	3.2876	D	5	22/08/2020 01:40		0	0	0	0	0	0	0	0	0	0	0	0	0	0
1246	3	4	12	2d 15:02:16.13000	0d 04:04:50.12000	0.00313683	0.0119335	0.00076905	3.2773	D	5	22/08/2020 01:40		0	0	0	0	0	0	0	0	0	0	0	0	0	0
1247	3	4	12	2d 15:02:28.30000	0d 04:05:02.29000	0.00313943	0.011942	0.0007689	3.267	D	5	22/08/2020 01:40		0	0	0	0	0	0	0	0	0	0	0	0	0	0
1248	3	4	12	2d 15:02:39.96000	0d 04:05:13.95000	0.00314192	0.0119502	0.00076867	3.2569	D	5	22/08/2020 01:40		0	0	0	0	0	0	0	0	0	0	0	0	0	0
1249	3	4	12	2d 15:02:50.40000	0d 04:05:24.39000	0.00314415	0.0119574	0.00076867	3.2468	D	5	22/08/2020 01:40		0	0	0	0	0	0	0	0	0	0	0	0	0	0
1250	3	4	12	2d 15:03:00.41000	0d 04:05:34.40000	0.00314628	0.0119643	0.00076867	3.2367	D	5	22/08/2020 01:40		0	0	0	0	0	0	0	0	0	0	0	0	0	0
1251	3	4	12	2d 15:03:09.56000	0d 04:05:43.55000	0.00314824	0.0119707	0.0007686	3.2267	D	5	22/08/2020 01:41		0	0	0	0	0	0	0	0	0	0	0	0	0	0
1252	3	4	12	2d 15:03:17.99000	0d 04:05:51.98000	0.00315004	0.0119765	0.00076852	3.2166	D	5	22/08/2020 01:41		0	0	0	0	0	0	0	0	0	0	0	0	0	0
1253	3	4	12	2d 15:03:26.06000	0d 04:06:00.05000	0.00315176	0.011982	0.00076883	3.2064	D	5	22/08/2020 01:41		0	0	0	0	0	0	0	0	0	0	0	0	0	0
1254	3	4	12	2d 15:03:33.88000	0d 04:06:07.87000	0.00315343	0.0119873	0.00076883	3.1962	D	5	22/08/2020 01:41		0	0	0	0	0	0	0	0	0	0	0	0	0	0
1255	3	4	12	2d 15:03:41.31000	0d 04:06:15.30000	0.00315502	0.0119924	0.0007686	3.1861	D	5	22/08/2020 01:41		0	0	0	0	0	0	0	0	0	0	0	0	0	0
1256	3	4	12	2d 15:03:48.33000	0d 04:06:22.32000	0.00315652	0.0119972	0.00076875	3.1759	D	5	22/08/2020 01:41		0	0	0	0	0	0	0	0	0	0	0	0	0	0
1257	3	4	12	2d 15:03:55.00000	0d 04:06:28.99000	0.00315794	0.0120017	0.00076867	3.1656	D	5	22/08/2020 01:41		0	0	0	0	0	0	0	0	0	0	0	0	0	0
1258	3	4	12	2d 15:04:01.56000	0d 04:06:35.55000	0.00315934	0.0120061	0.00076883	3.1554	D	5	22/08/2020 01:41		0	0	0	0	0	0	0	0	0	0	0	0	0	0
1259	3	4	12	2d 15:04:07.85000	0d 04:06:41.84000	0.00316068	0.0120103	0.0007689	3.1453	D	5	22/08/2020 01:42		0	0	0	0	0	0	0	0	0	0	0	0	0	0
1260	3	4	12	2d 15:04:13.82000	0d 04:06:47.81000	0.00316196	0.0120143	0.00076875	3.1351	D	5	22/08/2020 01:42		0	0	0	0	0	0	0	0	0	0	0	0	0	0
1261	3	4	12	2d 15:04:19.67000	0d 04:06:53.66000	0.00316321	0.0120183	0.00076883	3.125	D	5	22/08/2020 01:42		0	0	0	0	0	0	0	0	0	0	0	0	0	0
1262	3	4	12	2d 15:04:25.22000	0d 04:06:59.21000	0.00316439	0.012022	0.00076867	3.1148	D	5	22/08/2020 01:42		0	0	0	0	0	0	0	0	0	0	0	0	0	0
1263	3	4	12	2d 15:04:30.69000	0d 04:07:04.68000	0.00316556	0.0120256	0.0007689	3.1046	D	5	22/08/2020 01:42		0	0	0	0	0	0	0	0	0	0	0	0	0	0
1264	3	4	12	2d 15:04:36.00000	0d 04:07:09.99000	0.00316669	0.0120291	0.0007689	3.0945	D	5	22/08/2020 01:42		0	0	0	0	0	0	0	0	0	0	0	0	0	0
1265	3	4	12	2d 15:04:41.10000	0d 04:07:15.09000	0.00316778	0.0120325	0.00076867	3.0843	D	5	22/08/2020 01:42		0	0	0	0	0	0	0	0	0	0	0	0	0	0
1266	3	4	12	2d 15:04:46.03000	0d 04:07:20.02000	0.00316884	0.0120357	0.0007689	3.0742	D	5	22/08/2020 01:42		0	0	0	0	0	0	0	0	0	0	0	0	0	0
1267	3	4	12	2d 15:04:50.76000	0d 04:07:24.75000	0.00316985	0.0120388	0.0007689	3.0642	D	5	22/08/2020 01:42		0	0	0	0	0	0	0	0	0	0	0	0	0	0
1268	3	4	12	2d 15:04:55.39000	0d 04:07:29.38000	0.00317083	0.0120418	0.0007686	3.0539	D	5	22/08/2020 01:42		0	0	0	0	0	0	0	0	0	0	0	0	0	0
1269	3	4	12	2d 15:05:00.04000	0d 04:07:34.03000	0.00317183	0.0120449	0.0007686	3.0436	D	5	22/08/2020 01:42		0	0	0	0	0	0	0	0	0	0	0	0	0	0
1270	3	4	12	2d 15:05:04.60000	0d 04:07:38.59000	0.0031728	0.0120478	0.00076875	3.033	D	5	22/08/2020 01:43		0	0	0	0	0	0	0	0	0	0	0	0	0	0
1271	3	4	12	2d 15:05:09.11000	0d 04:07:43.10000	0.00317376	0.0120507	0.00076875	3.0228	D	5	22/08/2020 01:43		0	0	0	0	0	0	0	0	0	0	0	0	0	0
1272	3	4	12	2d 15:05:13.33000	0d 04:07:47.32000	0.00317467	0.0120535	0.00076867	3.0126	D	5	22/08/2020 01:43		0	0	0	0	0	0	0	0	0	0	0	0	0	0
1273	3	4	12	2d 15:05:17.54000	0d 04:07:51.53000	0.00317556	0.0120562	0.00076883	3.0022	D	5	22/08/2020 01:43		0	0	0	0	0	0	0	0	0	0	0	0	0	0
1274	3	4	12	2d 15:05:21.59000	0d 04:07:55.58000	0.00317643	0.0120588	0.00076883	2.992	D	5	22/08/2020 01:43		0	0	0	0	0	0	0	0	0	0	0	0	0	0
1275	3	4	12	2d 15:05:25.48000	0d 04:07:59.47000	0.00317726	0.0120612	0.0007686	2.9818	D	5	22/08/2020 01:43		0	0	0	0	0	0	0	0	0	0	0	0	0	0
1276	3	4	12	2d 15:05:29.41000	0d 04:08:03.40000	0.0031781	0.0120637	0.00076867	2.9714	D	5	22/08/2020 01:43		0	0	0	0	0	0	0	0	0	0	0	0	0	0
1277	3	4	12	2d 15:05:33.33000	0d 04:08:07.32000	0.00317894	0.0120662	0.00076875	2.961	D	5	22/08/2020 01:43		0	0	0	0	0	0	0	0	0	0	0	0	0	0
1278	3	4	12	2d 15:05:37.00000	0d 04:08:10.99000	0.00317972	0.0120685	0.0007689	2.9509	D	5	22/08/2020 01:43		0	0	0	0	0	0	0	0	0	0	0	0	0	0
1279	3	4	12	2d 15:05:40.67000	0d 04:08:14.66000	0.0031805	0.0120708	0.00076867	2.9407	D	5	22/08/2020 01:43		0	0	0	0	0	0	0	0	0	0	0	0	0	0
1280	3	4	12	2d 15:05:44.22000	0d 04:08:18.21000	0.00318126	0.0120731	0.00076867	2.9303	D	5	22/08/2020 01:43		0	0	0	0	0	0	0	0	0	0	0	0	0	0
1281	3	4	12	2d 15:05:47.71000	0d 04:08:21.70000	0.00318201	0.0120752	0.00076883	2.9201	D	5	22/08/2020 01:43		0	0	0	0	0	0	0	0	0	0	0	0	0	0
1282	3	4	12	2d 15:05:51.06000	0d 04:08:25.05000	0.00318272	0.0120773	0.0007689	2.9097	D	5	22/08/2020 01:43		0	0	0	0	0	0	0	0	0	0	0	0	0	0
1283	3	4	12	2d 15:05:54.45000	0d 04:08:28.44000	0.00318345	0.0120794	0.00076883	2.8994	D	5	22/08/2020 01:43		0	0	0	0	0	0	0	0	0	0	0	0	0	0
1284	3	4	12	2d 15:05:57.87000	0d 04:08:31.86000	0.00318418	0.0120815	0.00076867	2.8888	D	5	22/08/2020 01:43		0	0	0	0	0	0	0	0	0	0	0	0	0	0
1285	3	4	12	2d 15:06:01.17000	0d 04:08:35.16000	0.00318488	0.0120836	0.0007689	2.8782	D	5	22/08/2020 01:43		0	0	0	0	0	0	0	0	0	0	0	0	0	0
1286	3	4	12	2d 15:06:04.47000	0d 04:08:38.46000	0.00318559	0.0120856	0.00076867	2.8679	D	5	22/08/2020 01:44		0	0	0	0	0	0	0	0	0	0	0	0	0	0
1287	3	4	12	2d 15:06:07.57000	0d 04:08:41.56000	0.00318625	0.0120875	0.0007689	2.8579	D	5	22/08/2020 01:44		0	0	0	0	0	0	0	0	0	0	0	0	0	0
1288	3	4	12	2d 15:06:10.61000	0d 04:08:44.60000	0.0031869	0.0120893	0.00076883	2.8473	D	5	22/08/2020 01:44		0	0	0	0	0	0	0	0	0	0	0	0	0	0
1289	3	4	12	2d 15:06:13.74000	0d 04:08:47.73000	0.00318757	0.0120912	0.00076867	2.8368	D	5	22/08/2020 01:44		0	0	0	0	0	0	0	0	0	0	0	0	0	0
1290	3	4	12	2d 15:06:16.71000	0d 04:08:50.70000	0.0031882	0.012093	0.00076867	2.8266	D	5	22/08/2020 01:44		0	0	0	0	0	0	0	0	0	0	0	0	0	0
1291	3	4	12	2d 15:06:19.61000	0d 04:08:53.60000	0.00318882	0.0120948	0.00076883	2.8161	D	5	22/08/2020 01:44		0	0	0	0	0	0	0	0	0	0	0	0	0	0
1292	3	4	12	2d 15:06:22.50000	0d 04:08:56.49000	0.00318944	0.0120965	0.00076883	2.8057	D	5	22/08/2020 01:44		0	0	0	0	0	0	0	0	0	0	0	0	0	0
1293	3	4	12	2d 15:06:25.36000	0d 04:08:59.35000	0.00319005	0.0120982	0.00076867	2.7953	D	5	22/08/2020 01:44		0	0	0	0	0	0	0	0	0	0	0	0	0	0
1294	3	4	12	2d 15:06:28.18000	0d 04:09:02.17000	0.00319065	0.0120999	0.00076852	2.7851	D	5	22/08/2020 01:44		0	0	0	0	0	0	0	0	0	0	0	0	0	0
1295	3	4	12	2d 15:06:30.89000	0d 04:09:04.88000	0.00319123	0.0121015	0.00076867	2.7747	D	5	22/08/2020 01:44		0	0	0	0	0	0	0	0	0	0	0	0	0	0
1296	3	4	12	2d 15:06:33.58000	0d 04:09:07.57000	0.0031918	0.0121031	0.00076875	2.7645	D	5	22/08/2020 01:44		0	0	0	0	0	0	0	0	0	0	0	0	0	0
1297	3	4	12	2d 15:06:36.24000	0d 04:09:10.23000	0.00319237	0.0121047	0.0007689	2.7541	D	5	22/08/2020 01:44		0	0	0	0	0	0	0	0	0	0	0	0	0	0
1298	3	4	12	2d 15:06:38.83000	0d 04:09:12.82000	0.00319292	0.0121062	0.00076883	2.7437	D	5	22/08/2020 01:44		0	0	0	0	0	0	0	0	0	0	0	0	0	0
1299	3	4	12	2d 15:06:41.47000	0d 04:09:15.46000	0.00319349	0.0121077	0.00076867	2.7333	D	5	22/08/2020 01:44		0	0	0	0	0	0	0	0	0	0	0	0	0	0
1300	3	4	12	2d 15:06:43.99000	0d 04:09:17.98000	0.00319402	0.0121092	0.00076875	2.7227	D	5	22/08/2020 01:44		0	0	0	0	0	0	0	0	0	0	0	0	0	0
1301	3	4	12	2d 15:06:46.60000	0d 04:09:20.59000	0.00319458	0.0121107	0.00076905	2.7121	D	5	22/08/2020 01:44		0	0	0	0	0	0	0	0	0	0	0	0	0	0
1302	3	4	12	2d 15:06:49.10000	0d 04:09:23.09000	0.00319512	0.0121122	0.00076875	2.7018	D	5	22/08/2020 01:44		0	0	0	0	0	0	0	0	0	0	0	0	0	0
1303	3	4	12	2d 15:06:51.53000	0d 04:09:25.52000	0.00319563	0.0121136	0.00076867	2.6914	D	5	22/08/2020 01:44		0	0	0	0	0	0	0	0	0	0	0	0	0	0
1304	3	4	12	2d 15:06:53.92000	0d 04:09:27.91000	0.00319614	0.0121149	0.00076875	2.6812	D	5	22/08/2020 01:44		0	0	0	0	0	0	0	0	0	0	0	0	0	0
1305	3	4	12	2d 15:06:56.24000	0d 04:09:30.23000	0.00319664	0.0121163	0.00076867	2.6708	D	5	22/08/2020 01:44		0	0	0	0	0	0	0	0	0	0	0	0	0	0
1306	3	4	12	2d 15:06:58.55000	0d 04:09:32.54000	0.00319713	0.0121176	0.00076875	2.6603	D	5	22/08/2020 01:44		0	0	0	0	0	0	0	0	0	0	0	0	0	0
1307	3	4	12	2d 15:07:00.87000	0d 04:09:34.86000	0.00319763	0.0121189	0.00076867	2.6499	D	5	22/08/2020 01:44		0	0	0	0	0	0	0	0	0	0	0	0	0	0
1308	3	4	12	2d 15:07:03.18000	0d 04:09:37.17000	0.00319812	0.0121202	0.00076875	2.6395	D	5	22/08/2020 01:45		0	0	0	0	0	0	0	0	0	0	0	0	0	0
1309	3	4	12	2d 15:07:05.38000	0d 04:09:39.37000	0.00319859	0.0121214	0.00076898	2.6293	D	5	22/08/2020 01:45		0	0	0	0	0	0	0	0	0	0	0	0	0	0
1310	3	4	12	2d 15:07:07.62000	0d 04:09:41.61000	0.00319907	0.0121227	0.00076852	2.6188	D	5	22/08/2020 01:45		0	0	0	0	0	0	0	0	0	0	0	0	0	0
1311	3	4	12	2d 15:07:09.87000	0d 04:09:43.86000	0.00319955	0.012124	0.00076867	2.6081	D	5	22/08/2020 01:45		0	0	0	0	0	0	0	0	0	0	0	0	0	0
1312	3	4	12	2d 15:07:12.07000	0d 04:09:46.06000	0.00320002	0.0121252	0.00076867	2.5975	D	5	22/08/2020 01:45		0	0	0	0	0	0	0	0	0	0	0	0	0	0
1313	3	4	12	2d 15:07:14.25000	0d 04:09:48.24000	0.00320049	0.0121264	0.00076875	2.5872	D	5	22/08/2020 01:45		0	0	0	0	0	0	0	0	0	0	0	0	0	0
1314	3	4	12	2d 15:07:16.37000	0d 04:09:50.36000	0.00320094	0.0121276	0.00076867	2.5768	D	5	22/08/2020 01:45		0	0	0	0	0	0	0	0	0	0	0	0	0	0
1315	3	4	12	2d 15:07:18.43000	0d 04:09:52.42000	0.00320138	0.0121287	0.0007686	2.5666	D	5	22/08/2020 01:45		0	0	0	0	0	0	0	0	0	0	0	0	0	0
1316	3	4	12	2d 15:07:20.51000	0d 04:09:54.50000	0.00320182	0.0121298	0.00076883	2.556	D	5	22/08/2020 01:45		0	0	0	0	0	0	0	0	0	0	0	0	0	0
1317	3	4	12	2d 15:07:22.57000	0d 04:09:56.56000	0.00320226	0.0121309	0.00076898	2.5457	D	5	22/08/2020 01:45		0	0	0	0	0	0	0	0	0	0	0	0	0	0
1318	3	4	12	2d 15:07:24.65000	0d 04:09:58.64000	0.00320271	0.0121321	0.00076875	2.5353	D	5	22/08/2020 01:45		0	0	0	0	0	0	0	0	0	0	0	0	0	0
1319	3	4	12	2d 15:07:26.68000	0d 04:10:00.67000	0.00320314	0.0121332	0.0007686	2.5249	D	5	22/08/2020 01:45		0	0	0	0	0	0	0	0	0	0	0	0	0	0
1320	3	4	12	2d 15:07:28.73000	0d 04:10:02.72000	0.00320358	0.0121343	0.00076883	2.5141	D	5	22/08/2020 01:45		0	0	0	0	0	0	0	0	0	0	0	0	0	0
1321	3	4	12	2d 15:07:30.80000	0d 04:10:04.79000	0.00320402	0.0121354	0.00076844	2.5034	D	5	22/08/2020 01:45		0	0	0	0	0	0	0	0	0	0	0	0	0	0
1322	3	4	12	2d 15:07:31.47000	0d 04:10:05.46000	0.00320416	0.0121357	0.00076875	2.5	D	133	22/08/2020 01:45		0	0	0	0	0	0	0	0	0	0	0	0	0	0
1323	3	4	13	2d 15:07:31.48000	0d 00:00:00.01000	0	0	0	2.5942	R	0	22/08/2020 01:45		0	0	0	0	0	0	0	0	0	0	0	0	0	0
1324	3	4	13	2d 15:07:33.48000	0d 00:00:02.01000	0	0	0	2.8263	R	1	22/08/2020 01:45		0	0	0	0	0	0	0	0	0	0	0	0	0	0
1325	3	4	13	2d 15:07:35.48000	0d 00:00:04.01000	0	0	0	2.9505	R	1	22/08/2020 01:45		0	0	0	0	0	0	0	0	0	0	0	0	0	0
1326	3	4	13	2d 15:07:37.48000	0d 00:00:06.01000	0	0	0	3.046	R	1	22/08/2020 01:45		0	0	0	0	0	0	0	0	0	0	0	0	0	0
1327	3	4	13	2d 15:07:39.48000	0d 00:00:08.01000	0	0	0	3.1241	R	1	22/08/2020 01:45		0	0	0	0	0	0	0	0	0	0	0	0	0	0
1328	3	4	13	2d 15:07:41.47000	0d 00:00:10.00000	0	0	0	3.1885	R	129	22/08/2020 01:45		0	0	0	0	0	0	0	0	0	0	0	0	0	0
1329	4	5	9	2d 15:07:41.51000	0d 00:00:00.04000	0.00000001	0.00000003	0.00077005	3.3173	C	0	22/08/2020 01:45		0	0	0	0	0	0	0	0	0	0	0	0	0	0
1330	4	5	9	2d 15:07:41.67000	0d 00:00:00.20000	0.00000004	0.00000014	0.00076867	3.3455	C	5	22/08/2020 01:45		0	0	0	0	0	0	0	0	0	0	0	0	0	0
1331	4	5	9	2d 15:07:41.83000	0d 00:00:00.36000	0.00000008	0.00000026	0.00076883	3.3663	C	5	22/08/2020 01:45		0	0	0	0	0	0	0	0	0	0	0	0	0	0
1332	4	5	9	2d 15:07:42.00000	0d 00:00:00.53000	0.00000011	0.00000038	0.00076837	3.3848	C	5	22/08/2020 01:45		0	0	0	0	0	0	0	0	0	0	0	0	0	0
1333	4	5	9	2d 15:07:42.19000	0d 00:00:00.72000	0.00000015	0.00000052	0.00076852	3.4026	C	5	22/08/2020 01:45		0	0	0	0	0	0	0	0	0	0	0	0	0	0
1334	4	5	9	2d 15:07:42.39000	0d 00:00:00.92000	0.0000002	0.00000066	0.00076875	3.4199	C	5	22/08/2020 01:45		0	0	0	0	0	0	0	0	0	0	0	0	0	0
1335	4	5	9	2d 15:07:42.60000	0d 00:00:01.13000	0.00000024	0.00000082	0.00076852	3.4363	C	5	22/08/2020 01:45		0	0	0	0	0	0	0	0	0	0	0	0	0	0
1336	4	5	9	2d 15:07:42.82000	0d 00:00:01.35000	0.00000029	0.00000098	0.00076875	3.4525	C	5	22/08/2020 01:45		0	0	0	0	0	0	0	0	0	0	0	0	0	0
1337	4	5	9	2d 15:07:43.05000	0d 00:00:01.58000	0.00000034	0.00000115	0.0007689	3.4685	C	5	22/08/2020 01:45		0	0	0	0	0	0	0	0	0	0	0	0	0	0
1338	4	5	9	2d 15:07:43.28000	0d 00:00:01.81000	0.00000039	0.00000132	0.0007686	3.4836	C	5	22/08/2020 01:45		0	0	0	0	0	0	0	0	0	0	0	0	0	0
1339	4	5	9	2d 15:07:43.53000	0d 00:00:02.06000	0.00000044	0.0000015	0.00076875	3.4992	C	5	22/08/2020 01:45		0	0	0	0	0	0	0	0	0	0	0	0	0	0
1340	4	5	9	2d 15:07:43.79000	0d 00:00:02.32000	0.00000049	0.0000017	0.00076852	3.5142	C	5	22/08/2020 01:45		0	0	0	0	0	0	0	0	0	0	0	0	0	0
1341	4	5	9	2d 15:07:44.06000	0d 00:00:02.59000	0.00000055	0.0000019	0.00076883	3.5288	C	5	22/08/2020 01:45		0	0	0	0	0	0	0	0	0	0	0	0	0	0
1342	4	5	9	2d 15:07:44.34000	0d 00:00:02.87000	0.00000061	0.00000211	0.0007686	3.5431	C	5	22/08/2020 01:45		0	0	0	0	0	0	0	0	0	0	0	0	0	0
1343	4	5	9	2d 15:07:44.63000	0d 00:00:03.16000	0.00000067	0.00000233	0.0007686	3.557	C	5	22/08/2020 01:45		0	0	0	0	0	0	0	0	0	0	0	0	0	0
1344	4	5	9	2d 15:07:44.94000	0d 00:00:03.47000	0.00000074	0.00000257	0.00076883	3.5706	C	5	22/08/2020 01:45		0	0	0	0	0	0	0	0	0	0	0	0	0	0
1345	4	5	9	2d 15:07:45.27000	0d 00:00:03.80000	0.00000081	0.00000282	0.00076875	3.5839	C	5	22/08/2020 01:45		0	0	0	0	0	0	0	0	0	0	0	0	0	0
1346	4	5	9	2d 15:07:45.62000	0d 00:00:04.15000	0.00000089	0.00000309	0.0007689	3.5972	C	5	22/08/2020 01:45		0	0	0	0	0	0	0	0	0	0	0	0	0	0
1347	4	5	9	2d 15:07:46.01000	0d 00:00:04.54000	0.00000097	0.00000339	0.0007686	3.6098	C	5	22/08/2020 01:45		0	0	0	0	0	0	0	0	0	0	0	0	0	0
1348	4	5	9	2d 15:07:46.42000	0d 00:00:04.95000	0.00000106	0.00000371	0.00076867	3.6222	C	5	22/08/2020 01:45		0	0	0	0	0	0	0	0	0	0	0	0	0	0
1349	4	5	9	2d 15:07:46.90000	0d 00:00:05.43000	0.00000116	0.00000408	0.00076875	3.6341	C	5	22/08/2020 01:45		0	0	0	0	0	0	0	0	0	0	0	0	0	0
1350	4	5	9	2d 15:07:47.44000	0d 00:00:05.97000	0.00000127	0.0000045	0.00076875	3.6455	C	5	22/08/2020 01:45		0	0	0	0	0	0	0	0	0	0	0	0	0	0
1351	4	5	9	2d 15:07:48.09000	0d 00:00:06.62000	0.00000141	0.00000501	0.00076875	3.6567	C	5	22/08/2020 01:45		0	0	0	0	0	0	0	0	0	0	0	0	0	0
1352	4	5	9	2d 15:07:48.92000	0d 00:00:07.45000	0.00000159	0.00000566	0.00076875	3.6674	C	5	22/08/2020 01:45		0	0	0	0	0	0	0	0	0	0	0	0	0	0
1353	4	5	9	2d 15:07:50.01000	0d 00:00:08.54000	0.00000182	0.00000651	0.0007686	3.6779	C	5	22/08/2020 01:45		0	0	0	0	0	0	0	0	0	0	0	0	0	0
1354	4	5	9	2d 15:07:51.64000	0d 00:00:10.17000	0.00000217	0.00000779	0.00076867	3.6881	C	5	22/08/2020 01:45		0	0	0	0	0	0	0	0	0	0	0	0	0	0
1355	4	5	9	2d 15:07:54.39000	0d 00:00:12.92000	0.00000276	0.00000996	0.00076883	3.6983	C	5	22/08/2020 01:45		0	0	0	0	0	0	0	0	0	0	0	0	0	0
1356	4	5	9	2d 15:07:59.97000	0d 00:00:18.50000	0.00000395	0.00001438	0.00076867	3.7084	C	5	22/08/2020 01:45		0	0	0	0	0	0	0	0	0	0	0	0	0	0
1357	4	5	9	2d 15:09:02.40000	0d 00:01:20.93000	0.00001728	0.00006382	0.0007686	3.6983	C	5	22/08/2020 01:46		0	0	0	0	0	0	0	0	0	0	0	0	0	0
1358	4	5	9	2d 15:09:41.94000	0d 00:02:00.47000	0.00002572	0.000095	0.00076852	3.6883	C	5	22/08/2020 01:47		0	0	0	0	0	0	0	0	0	0	0	0	0	0
1359	4	5	9	2d 15:11:43.01000	0d 00:04:01.54000	0.00005158	0.00019018	0.00076883	3.6782	C	5	22/08/2020 01:49		0	0	0	0	0	0	0	0	0	0	0	0	0	0
1360	4	5	9	2d 15:16:43.01000	0d 00:09:01.54000	0.00011564	0.00042576	0.00076883	3.6783	C	1	22/08/2020 01:54		0	0	0	0	0	0	0	0	0	0	0	0	0	0
1361	4	5	9	2d 15:21:43.01000	0d 00:14:01.54000	0.0001797	0.0006615	0.00076883	3.6817	C	1	22/08/2020 01:59		0	0	0	0	0	0	0	0	0	0	0	0	0	0
1362	4	5	9	2d 15:26:43.01000	0d 00:19:01.54000	0.00024376	0.00089747	0.00076875	3.6854	C	1	22/08/2020 02:04		0	0	0	0	0	0	0	0	0	0	0	0	0	0
1363	4	5	9	2d 15:31:43.01000	0d 00:24:01.54000	0.00030782	0.00113368	0.00076875	3.689	C	1	22/08/2020 02:09		0	0	0	0	0	0	0	0	0	0	0	0	0	0
1364	4	5	9	2d 15:36:43.01000	0d 00:29:01.54000	0.00037188	0.00137014	0.00076875	3.693	C	1	22/08/2020 02:14		0	0	0	0	0	0	0	0	0	0	0	0	0	0
1365	4	5	9	2d 15:41:43.01000	0d 00:34:01.54000	0.00043594	0.00160686	0.00076867	3.6973	C	1	22/08/2020 02:19		0	0	0	0	0	0	0	0	0	0	0	0	0	0
1366	4	5	9	2d 15:46:43.01000	0d 00:39:01.54000	0.0005	0.00184385	0.00076867	3.7017	C	1	22/08/2020 02:24		0	0	0	0	0	0	0	0	0	0	0	0	0	0
1367	4	5	9	2d 15:51:43.01000	0d 00:44:01.54000	0.00056406	0.00208113	0.00076867	3.7063	C	1	22/08/2020 02:29		0	0	0	0	0	0	0	0	0	0	0	0	0	0
1368	4	5	9	2d 15:56:43.01000	0d 00:49:01.54000	0.00062812	0.00231873	0.00076875	3.7115	C	1	22/08/2020 02:34		0	0	0	0	0	0	0	0	0	0	0	0	0	0
1369	4	5	9	2d 16:01:43.01000	0d 00:54:01.54000	0.00069218	0.00255666	0.00076875	3.7169	C	1	22/08/2020 02:39		0	0	0	0	0	0	0	0	0	0	0	0	0	0
1370	4	5	9	2d 16:06:43.01000	0d 00:59:01.54000	0.00075624	0.00279495	0.0007686	3.7224	C	1	22/08/2020 02:44		0	0	0	0	0	0	0	0	0	0	0	0	0	0
1371	4	5	9	2d 16:11:43.01000	0d 01:04:01.54000	0.0008203	0.00303359	0.00076867	3.7281	C	1	22/08/2020 02:49		0	0	0	0	0	0	0	0	0	0	0	0	0	0
1372	4	5	9	2d 16:16:43.01000	0d 01:09:01.54000	0.00088436	0.00327259	0.00076883	3.7337	C	1	22/08/2020 02:54		0	0	0	0	0	0	0	0	0	0	0	0	0	0
1373	4	5	9	2d 16:21:43.01000	0d 01:14:01.54000	0.00094842	0.00351194	0.00076898	3.7389	C	1	22/08/2020 02:59		0	0	0	0	0	0	0	0	0	0	0	0	0	0
1374	4	5	9	2d 16:26:43.01000	0d 01:19:01.54000	0.00101248	0.00375164	0.00076875	3.7443	C	1	22/08/2020 03:04		0	0	0	0	0	0	0	0	0	0	0	0	0	0
1375	4	5	9	2d 16:31:43.01000	0d 01:24:01.54000	0.00107654	0.00399168	0.00076883	3.7498	C	1	22/08/2020 03:09		0	0	0	0	0	0	0	0	0	0	0	0	0	0
1376	4	5	9	2d 16:36:43.01000	0d 01:29:01.54000	0.0011406	0.00423206	0.00076867	3.7548	C	1	22/08/2020 03:14		0	0	0	0	0	0	0	0	0	0	0	0	0	0
1377	4	5	9	2d 16:41:43.01000	0d 01:34:01.54000	0.00120466	0.00447278	0.00076875	3.7604	C	1	22/08/2020 03:19		0	0	0	0	0	0	0	0	0	0	0	0	0	0
1378	4	5	9	2d 16:46:43.01000	0d 01:39:01.54000	0.00126872	0.00471384	0.00076867	3.7655	C	1	22/08/2020 03:24		0	0	0	0	0	0	0	0	0	0	0	0	0	0
1379	4	5	9	2d 16:51:43.01000	0d 01:44:01.54000	0.00133278	0.00495525	0.0007689	3.7713	C	1	22/08/2020 03:29		0	0	0	0	0	0	0	0	0	0	0	0	0	0
1380	4	5	9	2d 16:56:43.01000	0d 01:49:01.54000	0.00139684	0.00519703	0.00076867	3.7772	C	1	22/08/2020 03:34		0	0	0	0	0	0	0	0	0	0	0	0	0	0
1381	4	5	9	2d 17:01:43.01000	0d 01:54:01.54000	0.0014609	0.00543919	0.00076867	3.7833	C	1	22/08/2020 03:39		0	0	0	0	0	0	0	0	0	0	0	0	0	0
1382	4	5	9	2d 17:06:43.01000	0d 01:59:01.54000	0.00152496	0.00568175	0.00076867	3.7896	C	1	22/08/2020 03:44		0	0	0	0	0	0	0	0	0	0	0	0	0	0
1383	4	5	9	2d 17:11:43.01000	0d 02:04:01.54000	0.00158902	0.00592475	0.00076875	3.7967	C	1	22/08/2020 03:49		0	0	0	0	0	0	0	0	0	0	0	0	0	0
1384	4	5	9	2d 17:16:43.01000	0d 02:09:01.54000	0.00165308	0.00616822	0.00076867	3.8045	C	1	22/08/2020 03:54		0	0	0	0	0	0	0	0	0	0	0	0	0	0
1385	4	5	9	2d 17:21:43.01000	0d 02:14:01.54000	0.00171714	0.00641221	0.00076875	3.8131	C	1	22/08/2020 03:59		0	0	0	0	0	0	0	0	0	0	0	0	0	0
1386	4	5	9	2d 17:26:43.01000	0d 02:19:01.54000	0.0017812	0.00665678	0.00076875	3.8224	C	1	22/08/2020 04:04		0	0	0	0	0	0	0	0	0	0	0	0	0	0
1387	4	5	9	2d 17:31:30.77000	0d 02:23:49.30000	0.00184264	0.00689195	0.00076852	3.8325	C	5	22/08/2020 04:09		0	0	0	0	0	0	0	0	0	0	0	0	0	0
1388	4	5	9	2d 17:35:58.35000	0d 02:28:16.88000	0.00189978	0.00711121	0.00076867	3.8425	C	5	22/08/2020 04:13		0	0	0	0	0	0	0	0	0	0	0	0	0	0
1389	4	5	9	2d 17:40:06.69000	0d 02:32:25.22000	0.00195281	0.00731523	0.00076867	3.8526	C	5	22/08/2020 04:18		0	0	0	0	0	0	0	0	0	0	0	0	0	0
1390	4	5	9	2d 17:43:57.49000	0d 02:36:16.02000	0.00200209	0.00750535	0.00076852	3.8627	C	5	22/08/2020 04:21		0	0	0	0	0	0	0	0	0	0	0	0	0	0
1391	4	5	9	2d 17:47:33.10000	0d 02:39:51.63000	0.00204813	0.00768341	0.0007686	3.8727	C	5	22/08/2020 04:25		0	0	0	0	0	0	0	0	0	0	0	0	0	0
1392	4	5	9	2d 17:51:03.88000	0d 02:43:22.41000	0.00209314	0.00785794	0.0007686	3.8828	C	5	22/08/2020 04:29		0	0	0	0	0	0	0	0	0	0	0	0	0	0
1393	4	5	9	2d 17:54:22.51000	0d 02:46:41.04000	0.00213555	0.00802284	0.00076875	3.8929	C	5	22/08/2020 04:32		0	0	0	0	0	0	0	0	0	0	0	0	0	0
1394	4	5	9	2d 17:57:37.59000	0d 02:49:56.12000	0.00217721	0.00818521	0.00076875	3.903	C	5	22/08/2020 04:35		0	0	0	0	0	0	0	0	0	0	0	0	0	0
1395	4	5	9	2d 18:00:44.90000	0d 02:53:03.43000	0.00221721	0.00834151	0.00076883	3.913	C	5	22/08/2020 04:38		0	0	0	0	0	0	0	0	0	0	0	0	0	0
1396	4	5	9	2d 18:03:49.47000	0d 02:56:08.00000	0.00225662	0.00849593	0.00076867	3.9231	C	5	22/08/2020 04:41		0	0	0	0	0	0	0	0	0	0	0	0	0	0
1397	4	5	9	2d 18:06:50.13000	0d 02:59:08.66000	0.0022952	0.00864746	0.00076867	3.9332	C	5	22/08/2020 04:44		0	0	0	0	0	0	0	0	0	0	0	0	0	0
1398	4	5	9	2d 18:09:50.11000	0d 03:02:08.64000	0.00233363	0.00879881	0.00076883	3.9432	C	5	22/08/2020 04:47		0	0	0	0	0	0	0	0	0	0	0	0	0	0
1399	4	5	9	2d 18:12:42.21000	0d 03:05:00.74000	0.00237038	0.00894391	0.00076867	3.9533	C	5	22/08/2020 04:50		0	0	0	0	0	0	0	0	0	0	0	0	0	0
1400	4	5	9	2d 18:15:35.25000	0d 03:07:53.78000	0.00240733	0.00909017	0.00076875	3.9634	C	5	22/08/2020 04:53		0	0	0	0	0	0	0	0	0	0	0	0	0	0
1401	4	5	9	2d 18:18:27.80000	0d 03:10:46.33000	0.00244417	0.00923638	0.00076883	3.9734	C	5	22/08/2020 04:56		0	0	0	0	0	0	0	0	0	0	0	0	0	0
1402	4	5	9	2d 18:21:17.51000	0d 03:13:36.04000	0.00248041	0.00938055	0.00076875	3.9835	C	5	22/08/2020 04:59		0	0	0	0	0	0	0	0	0	0	0	0	0	0
1403	4	5	9	2d 18:24:09.04000	0d 03:16:27.57000	0.00251704	0.00952664	0.00076867	3.9936	C	5	22/08/2020 05:02		0	0	0	0	0	0	0	0	0	0	0	0	0	0
1404	4	5	9	2d 18:26:58.17000	0d 03:19:16.70000	0.00255315	0.00967105	0.0007686	4.0037	C	5	22/08/2020 05:04		0	0	0	0	0	0	0	0	0	0	0	0	0	0
1405	4	5	9	2d 18:29:42.55000	0d 03:22:01.08000	0.00258825	0.00981176	0.00076875	4.0137	C	5	22/08/2020 05:07		0	0	0	0	0	0	0	0	0	0	0	0	0	0
1406	4	5	9	2d 18:32:26.99000	0d 03:24:45.52000	0.00262337	0.00995287	0.00076852	4.0238	C	5	22/08/2020 05:10		0	0	0	0	0	0	0	0	0	0	0	0	0	0
1407	4	5	9	2d 18:35:11.71000	0d 03:27:30.24000	0.00265854	0.0100946	0.0007689	4.034	C	5	22/08/2020 05:13		0	0	0	0	0	0	0	0	0	0	0	0	0	0
1408	4	5	9	2d 18:37:55.47000	0d 03:30:14.00000	0.00269351	0.0102358	0.00076852	4.0443	C	5	22/08/2020 05:15		0	0	0	0	0	0	0	0	0	0	0	0	0	0
1409	4	5	9	2d 18:40:37.13000	0d 03:32:55.66000	0.00272803	0.0103756	0.0007686	4.0543	C	5	22/08/2020 05:18		0	0	0	0	0	0	0	0	0	0	0	0	0	0
1410	4	5	9	2d 18:43:13.96000	0d 03:35:32.49000	0.00276152	0.0105115	0.0007686	4.0644	C	5	22/08/2020 05:21		0	0	0	0	0	0	0	0	0	0	0	0	0	0
1411	4	5	9	2d 18:45:50.75000	0d 03:38:09.28000	0.00279499	0.0106478	0.00076867	4.0745	C	5	22/08/2020 05:23		0	0	0	0	0	0	0	0	0	0	0	0	0	0
1412	4	5	9	2d 18:48:25.14000	0d 03:40:43.67000	0.00282796	0.0107823	0.0007686	4.0845	C	5	22/08/2020 05:26		0	0	0	0	0	0	0	0	0	0	0	0	0	0
1413	4	5	9	2d 18:50:58.25000	0d 03:43:16.78000	0.00286066	0.010916	0.00076875	4.0946	C	5	22/08/2020 05:28		0	0	0	0	0	0	0	0	0	0	0	0	0	0
1414	4	5	9	2d 18:53:28.50000	0d 03:45:47.03000	0.00289274	0.0110475	0.00076875	4.1047	C	5	22/08/2020 05:31		0	0	0	0	0	0	0	0	0	0	0	0	0	0
1415	4	5	9	2d 18:55:56.19000	0d 03:48:14.72000	0.00292428	0.0111771	0.00076867	4.1147	C	5	22/08/2020 05:33		0	0	0	0	0	0	0	0	0	0	0	0	0	0
1416	4	5	9	2d 18:58:20.19000	0d 03:50:38.72000	0.00295503	0.0113038	0.00076883	4.1248	C	5	22/08/2020 05:36		0	0	0	0	0	0	0	0	0	0	0	0	0	0
1417	4	5	9	2d 19:00:45.49000	0d 03:53:04.02000	0.00298605	0.0114319	0.00076867	4.1349	C	5	22/08/2020 05:38		0	0	0	0	0	0	0	0	0	0	0	0	0	0
1418	4	5	9	2d 19:03:08.00000	0d 03:55:26.53000	0.00301648	0.0115579	0.0007689	4.145	C	5	22/08/2020 05:41		0	0	0	0	0	0	0	0	0	0	0	0	0	0
1419	4	5	9	2d 19:05:30.05000	0d 03:57:48.58000	0.00304681	0.0116838	0.00076883	4.1552	C	5	22/08/2020 05:43		0	0	0	0	0	0	0	0	0	0	0	0	0	0
1420	4	5	9	2d 19:07:53.27000	0d 04:00:11.80000	0.0030774	0.011811	0.00076875	4.1653	C	5	22/08/2020 05:45		0	0	0	0	0	0	0	0	0	0	0	0	0	0
1421	4	5	9	2d 19:10:11.36000	0d 04:02:29.89000	0.00310688	0.011934	0.00076852	4.1753	C	5	22/08/2020 05:48		0	0	0	0	0	0	0	0	0	0	0	0	0	0
1422	4	5	9	2d 19:12:30.53000	0d 04:04:49.06000	0.0031366	0.0120582	0.00076875	4.1854	C	5	22/08/2020 05:50		0	0	0	0	0	0	0	0	0	0	0	0	0	0
1423	4	5	9	2d 19:14:47.87000	0d 04:07:06.40000	0.00316593	0.0121811	0.00076883	4.1955	C	5	22/08/2020 05:52		0	0	0	0	0	0	0	0	0	0	0	0	0	0
1424	4	5	9	2d 19:15:45.82000	0d 04:08:04.35000	0.0031783	0.012233	0.0007686	4.2	C	133	22/08/2020 05:53		0	0	0	0	0	0	0	0	0	0	0	0	0	0
1425	4	5	10	2d 19:15:45.83000	0d 00:00:00.01000	0.0031783	0.012233	0.00081888	4.2	C	0	22/08/2020 05:53		0	0	0	0	0	0	0	0	0	0	0	0	0	0
1426	4	5	10	2d 19:16:00.35000	0d 00:00:14.53000	0.00318141	0.0122461	0.00071885	4.2002	C	4	22/08/2020 05:53		0	0	0	0	0	0	0	0	0	0	0	0	0	0
1427	4	5	10	2d 19:16:15.26000	0d 00:00:29.44000	0.00318418	0.0122577	0.00061875	4.2002	C	4	22/08/2020 05:54		0	0	0	0	0	0	0	0	0	0	0	0	0	0
1428	4	5	10	2d 19:16:36.33000	0d 00:00:50.51000	0.00318749	0.0122716	0.00051865	4.2002	C	4	22/08/2020 05:54		0	0	0	0	0	0	0	0	0	0	0	0	0	0
1429	4	5	10	2d 19:17:05.12000	0d 00:01:19.30000	0.00319121	0.0122872	0.00041863	4.2	C	4	22/08/2020 05:55		0	0	0	0	0	0	0	0	0	0	0	0	0	0
1430	4	5	10	2d 19:17:43.68000	0d 00:01:57.86000	0.00319513	0.0123037	0.00031853	4.2	C	4	22/08/2020 05:55		0	0	0	0	0	0	0	0	0	0	0	0	0	0
1431	4	5	10	2d 19:18:41.72000	0d 00:02:55.90000	0.00319939	0.0123216	0.00021851	4.2002	C	4	22/08/2020 05:56		0	0	0	0	0	0	0	0	0	0	0	0	0	0
1432	4	5	10	2d 19:20:36.49000	0d 00:04:50.67000	0.00320454	0.0123432	0.00011849	4.2	C	4	22/08/2020 05:58		0	0	0	0	0	0	0	0	0	0	0	0	0	0
1433	4	5	10	2d 19:22:34.78000	0d 00:06:48.96000	0.00320764	0.0123562	0.00007683	4.1999	C	132	22/08/2020 06:00		0	0	0	0	0	0	0	0	0	0	0	0	0	0
1434	4	5	11	2d 19:22:34.79000	0d 00:00:00.01000	0	0	0	4.199	R	0	22/08/2020 06:00		0	0	0	0	0	0	0	0	0	0	0	0	0	0
1435	4	5	11	2d 19:22:36.79000	0d 00:00:02.01000	0	0	0	4.1991	R	1	22/08/2020 06:00		0	0	0	0	0	0	0	0	0	0	0	0	0	0
1436	4	5	11	2d 19:22:38.79000	0d 00:00:04.01000	0	0	0	4.199	R	1	22/08/2020 06:00		0	0	0	0	0	0	0	0	0	0	0	0	0	0
1437	4	5	11	2d 19:22:40.79000	0d 00:00:06.01000	0	0	0	4.199	R	1	22/08/2020 06:00		0	0	0	0	0	0	0	0	0	0	0	0	0	0
1438	4	5	11	2d 19:22:42.79000	0d 00:00:08.01000	0	0	0	4.1988	R	1	22/08/2020 06:00		0	0	0	0	0	0	0	0	0	0	0	0	0	0
1439	4	5	11	2d 19:22:44.78000	0d 00:00:10.00000	0	0	0	4.199	R	129	22/08/2020 06:00		0	0	0	0	0	0	0	0	0	0	0	0	0	0
1440	4	5	12	2d 19:22:44.81000	0d 00:00:00.03000	0.00000001	0.00000003	0.00077111	4.1924	D	0	22/08/2020 06:00		0	0	0	0	0	0	0	0	0	0	0	0	0	0
1441	4	5	12	2d 19:23:46.91000	0d 00:01:02.13000	0.00001327	0.00005553	0.00076898	4.1822	D	5	22/08/2020 06:01		0	0	0	0	0	0	0	0	0	0	0	0	0	0
1442	4	5	12	2d 19:25:42.21000	0d 00:02:57.43000	0.00003789	0.00015838	0.0007686	4.1721	D	5	22/08/2020 06:03		0	0	0	0	0	0	0	0	0	0	0	0	0	0
1443	4	5	12	2d 19:27:43.41000	0d 00:04:58.63000	0.00006377	0.00026622	0.00076852	4.1621	D	5	22/08/2020 06:05		0	0	0	0	0	0	0	0	0	0	0	0	0	0
1444	4	5	12	2d 19:29:48.27000	0d 00:07:03.49000	0.00009043	0.00037706	0.00076844	4.152	D	5	22/08/2020 06:07		0	0	0	0	0	0	0	0	0	0	0	0	0	0
1445	4	5	12	2d 19:31:56.07000	0d 00:09:11.29000	0.00011772	0.00049023	0.00076875	4.1419	D	5	22/08/2020 06:09		0	0	0	0	0	0	0	0	0	0	0	0	0	0
1446	4	5	12	2d 19:34:05.88000	0d 00:11:21.10000	0.00014544	0.00060491	0.0007689	4.1318	D	5	22/08/2020 06:12		0	0	0	0	0	0	0	0	0	0	0	0	0	0
1447	4	5	12	2d 19:36:17.93000	0d 00:13:33.15000	0.00017363	0.00072127	0.0007689	4.1218	D	5	22/08/2020 06:14		0	0	0	0	0	0	0	0	0	0	0	0	0	0
1448	4	5	12	2d 19:38:30.03000	0d 00:15:45.25000	0.00020184	0.0008374	0.00076867	4.1115	D	5	22/08/2020 06:16		0	0	0	0	0	0	0	0	0	0	0	0	0	0
1449	4	5	12	2d 19:40:45.88000	0d 00:18:01.10000	0.00023085	0.00095653	0.00076867	4.1015	D	5	22/08/2020 06:18		0	0	0	0	0	0	0	0	0	0	0	0	0	0
1450	4	5	12	2d 19:43:02.34000	0d 00:20:17.56000	0.00025999	0.0010759	0.0007689	4.0912	D	5	22/08/2020 06:21		0	0	0	0	0	0	0	0	0	0	0	0	0	0
1451	4	5	12	2d 19:45:27.85000	0d 00:22:43.07000	0.00029106	0.00120287	0.0007689	4.0812	D	5	22/08/2020 06:23		0	0	0	0	0	0	0	0	0	0	0	0	0	0
1452	4	5	12	2d 19:47:50.30000	0d 00:25:05.52000	0.00032148	0.00132686	0.0007689	4.0711	D	5	22/08/2020 06:25		0	0	0	0	0	0	0	0	0	0	0	0	0	0
1453	4	5	12	2d 19:50:14.60000	0d 00:27:29.82000	0.00035229	0.00145215	0.00076852	4.061	D	5	22/08/2020 06:28		0	0	0	0	0	0	0	0	0	0	0	0	0	0
1454	4	5	12	2d 19:52:41.49000	0d 00:29:56.71000	0.00038366	0.00157938	0.00076867	4.051	D	5	22/08/2020 06:30		0	0	0	0	0	0	0	0	0	0	0	0	0	0
1455	4	5	12	2d 19:55:09.20000	0d 00:32:24.42000	0.0004152	0.001707	0.00076883	4.0407	D	5	22/08/2020 06:33		0	0	0	0	0	0	0	0	0	0	0	0	0	0
1456	4	5	12	2d 19:57:42.96000	0d 00:34:58.18000	0.00044803	0.00183951	0.00076875	4.0307	D	5	22/08/2020 06:35		0	0	0	0	0	0	0	0	0	0	0	0	0	0
1457	4	5	12	2d 20:00:16.53000	0d 00:37:31.75000	0.00048082	0.00197152	0.00076875	4.0206	D	5	22/08/2020 06:38		0	0	0	0	0	0	0	0	0	0	0	0	0	0
1458	4	5	12	2d 20:02:52.74000	0d 00:40:07.96000	0.00051418	0.00210547	0.00076875	4.0105	D	5	22/08/2020 06:40		0	0	0	0	0	0	0	0	0	0	0	0	0	0
1459	4	5	12	2d 20:05:28.83000	0d 00:42:44.05000	0.00054751	0.00223898	0.00076875	4.0003	D	5	22/08/2020 06:43		0	0	0	0	0	0	0	0	0	0	0	0	0	0
1460	4	5	12	2d 20:08:12.76000	0d 00:45:27.98000	0.00058251	0.00237884	0.00076883	3.9902	D	5	22/08/2020 06:46		0	0	0	0	0	0	0	0	0	0	0	0	0	0
1461	4	5	12	2d 20:10:55.23000	0d 00:48:10.45000	0.00061721	0.0025171	0.00076875	3.9802	D	5	22/08/2020 06:48		0	0	0	0	0	0	0	0	0	0	0	0	0	0
1462	4	5	12	2d 20:13:36.38000	0d 00:50:51.60000	0.00065162	0.00265389	0.00076883	3.9701	D	5	22/08/2020 06:51		0	0	0	0	0	0	0	0	0	0	0	0	0	0
1463	4	5	12	2d 20:16:20.50000	0d 00:53:35.72000	0.00068666	0.00279285	0.00076875	3.96	D	5	22/08/2020 06:54		0	0	0	0	0	0	0	0	0	0	0	0	0	0
1464	4	5	12	2d 20:19:02.92000	0d 00:56:18.14000	0.00072134	0.00293002	0.00076867	3.95	D	5	22/08/2020 06:57		0	0	0	0	0	0	0	0	0	0	0	0	0	0
1465	4	5	12	2d 20:21:49.45000	0d 00:59:04.67000	0.0007569	0.0030703	0.00076883	3.9397	D	5	22/08/2020 06:59		0	0	0	0	0	0	0	0	0	0	0	0	0	0
1466	4	5	12	2d 20:24:40.51000	0d 01:01:55.73000	0.00079343	0.00321403	0.00076852	3.9295	D	5	22/08/2020 07:02		0	0	0	0	0	0	0	0	0	0	0	0	0	0
1467	4	5	12	2d 20:27:32.68000	0d 01:04:47.90000	0.0008302	0.00335832	0.00076883	3.9194	D	5	22/08/2020 07:05		0	0	0	0	0	0	0	0	0	0	0	0	0	0
1468	4	5	12	2d 20:30:27.04000	0d 01:07:42.26000	0.00086743	0.00350406	0.0007686	3.9094	D	5	22/08/2020 07:08		0	0	0	0	0	0	0	0	0	0	0	0	0	0
1469	4	5	12	2d 20:33:19.28000	0d 01:10:34.50000	0.00090421	0.00364766	0.00076875	3.8993	D	5	22/08/2020 07:11		0	0	0	0	0	0	0	0	0	0	0	0	0	0
1470	4	5	12	2d 20:36:17.23000	0d 01:13:32.45000	0.0009422	0.00379564	0.00076867	3.8892	D	5	22/08/2020 07:14		0	0	0	0	0	0	0	0	0	0	0	0	0	0
1471	4	5	12	2d 20:39:19.27000	0d 01:16:34.49000	0.00098108	0.00394663	0.00076867	3.8791	D	5	22/08/2020 07:17		0	0	0	0	0	0	0	0	0	0	0	0	0	0
1472	4	5	12	2d 20:42:26.12000	0d 01:19:41.34000	0.00102097	0.0041012	0.00076867	3.8691	D	5	22/08/2020 07:20		0	0	0	0	0	0	0	0	0	0	0	0	0	0
1473	4	5	12	2d 20:45:35.82000	0d 01:22:51.04000	0.00106148	0.00425773	0.00076875	3.859	D	5	22/08/2020 07:23		0	0	0	0	0	0	0	0	0	0	0	0	0	0
1474	4	5	12	2d 20:48:56.28000	0d 01:26:11.50000	0.00110429	0.0044227	0.00076867	3.8489	D	5	22/08/2020 07:26		0	0	0	0	0	0	0	0	0	0	0	0	0	0
1475	4	5	12	2d 20:52:22.71000	0d 01:29:37.93000	0.00114837	0.00459214	0.00076875	3.8387	D	5	22/08/2020 07:30		0	0	0	0	0	0	0	0	0	0	0	0	0	0
1476	4	5	12	2d 20:56:07.05000	0d 01:33:22.27000	0.00119627	0.0047758	0.0007686	3.8285	D	5	22/08/2020 07:34		0	0	0	0	0	0	0	0	0	0	0	0	0	0
1477	4	5	12	2d 21:00:02.87000	0d 01:37:18.09000	0.00124663	0.00496834	0.00076844	3.8184	D	5	22/08/2020 07:38		0	0	0	0	0	0	0	0	0	0	0	0	0	0
1478	4	5	12	2d 21:04:09.70000	0d 01:41:24.92000	0.00129933	0.00516934	0.00076875	3.8083	D	5	22/08/2020 07:42		0	0	0	0	0	0	0	0	0	0	0	0	0	0
1479	4	5	12	2d 21:08:37.65000	0d 01:45:52.87000	0.00135655	0.00538696	0.0007686	3.7981	D	5	22/08/2020 07:46		0	0	0	0	0	0	0	0	0	0	0	0	0	0
1480	4	5	12	2d 21:13:35.45000	0d 01:50:50.67000	0.00142014	0.00562817	0.00076867	3.7881	D	5	22/08/2020 07:51		0	0	0	0	0	0	0	0	0	0	0	0	0	0
1481	4	5	12	2d 21:18:35.45000	0d 01:55:50.67000	0.0014842	0.00587054	0.00076867	3.7787	D	1	22/08/2020 07:56		0	0	0	0	0	0	0	0	0	0	0	0	0	0
1482	4	5	12	2d 21:23:35.45000	0d 02:00:50.67000	0.00154826	0.00611234	0.0007689	3.7702	D	1	22/08/2020 08:01		0	0	0	0	0	0	0	0	0	0	0	0	0	0
1483	4	5	12	2d 21:28:35.45000	0d 02:05:50.67000	0.00161232	0.00635361	0.00076883	3.7623	D	1	22/08/2020 08:06		0	0	0	0	0	0	0	0	0	0	0	0	0	0
1484	4	5	12	2d 21:33:35.45000	0d 02:10:50.67000	0.00167638	0.0065944	0.00076898	3.7551	D	1	22/08/2020 08:11		0	0	0	0	0	0	0	0	0	0	0	0	0	0
1485	4	5	12	2d 21:38:35.45000	0d 02:15:50.67000	0.00174044	0.00683473	0.00076867	3.7481	D	1	22/08/2020 08:16		0	0	0	0	0	0	0	0	0	0	0	0	0	0
1486	4	5	12	2d 21:43:35.45000	0d 02:20:50.67000	0.0018045	0.00707464	0.00076875	3.7417	D	1	22/08/2020 08:21		0	0	0	0	0	0	0	0	0	0	0	0	0	0
1487	4	5	12	2d 21:48:35.45000	0d 02:25:50.67000	0.00186856	0.00731413	0.00076867	3.7354	D	1	22/08/2020 08:26		0	0	0	0	0	0	0	0	0	0	0	0	0	0
1488	4	5	12	2d 21:53:35.45000	0d 02:30:50.67000	0.00193262	0.00755323	0.00076883	3.7292	D	1	22/08/2020 08:31		0	0	0	0	0	0	0	0	0	0	0	0	0	0
1489	4	5	12	2d 21:58:35.45000	0d 02:35:50.67000	0.00199668	0.00779193	0.0007686	3.723	D	1	22/08/2020 08:36		0	0	0	0	0	0	0	0	0	0	0	0	0	0
1490	4	5	12	2d 22:03:35.45000	0d 02:40:50.67000	0.00206074	0.00803024	0.00076883	3.7171	D	1	22/08/2020 08:41		0	0	0	0	0	0	0	0	0	0	0	0	0	0
1491	4	5	12	2d 22:08:35.45000	0d 02:45:50.67000	0.0021248	0.00826815	0.00076883	3.7108	D	1	22/08/2020 08:46		0	0	0	0	0	0	0	0	0	0	0	0	0	0
1492	4	5	12	2d 22:13:35.45000	0d 02:50:50.67000	0.00218886	0.00850566	0.0007686	3.7043	D	1	22/08/2020 08:51		0	0	0	0	0	0	0	0	0	0	0	0	0	0
1493	4	5	12	2d 22:18:35.45000	0d 02:55:50.67000	0.00225292	0.00874276	0.0007686	3.6977	D	1	22/08/2020 08:56		0	0	0	0	0	0	0	0	0	0	0	0	0	0
1494	4	5	12	2d 22:23:35.45000	0d 03:00:50.67000	0.00231698	0.00897942	0.00076883	3.6907	D	1	22/08/2020 09:01		0	0	0	0	0	0	0	0	0	0	0	0	0	0
1495	4	5	12	2d 22:28:35.45000	0d 03:05:50.67000	0.00238104	0.00921563	0.00076883	3.6837	D	1	22/08/2020 09:06		0	0	0	0	0	0	0	0	0	0	0	0	0	0
1496	4	5	12	2d 22:33:35.45000	0d 03:10:50.67000	0.0024451	0.00945136	0.00076883	3.6762	D	1	22/08/2020 09:11		0	0	0	0	0	0	0	0	0	0	0	0	0	0
1497	4	5	12	2d 22:38:35.45000	0d 03:15:50.67000	0.00250916	0.00968659	0.0007686	3.6681	D	1	22/08/2020 09:16		0	0	0	0	0	0	0	0	0	0	0	0	0	0
1498	4	5	12	2d 22:43:35.45000	0d 03:20:50.67000	0.00257322	0.00992129	0.00076875	3.6593	D	1	22/08/2020 09:21		0	0	0	0	0	0	0	0	0	0	0	0	0	0
1499	4	5	12	2d 22:48:35.45000	0d 03:25:50.67000	0.00263728	0.0101554	0.00076867	3.6498	D	1	22/08/2020 09:26		0	0	0	0	0	0	0	0	0	0	0	0	0	0
1500	4	5	12	2d 22:53:18.68000	0d 03:30:33.90000	0.00269776	0.0103759	0.0007689	3.6397	D	5	22/08/2020 09:31		0	0	0	0	0	0	0	0	0	0	0	0	0	0
1501	4	5	12	2d 22:57:31.38000	0d 03:34:46.60000	0.00275172	0.010572	0.00076867	3.6297	D	5	22/08/2020 09:35		0	0	0	0	0	0	0	0	0	0	0	0	0	0
1502	4	5	12	2d 23:01:05.47000	0d 03:38:20.69000	0.00279743	0.0107377	0.00076875	3.6196	D	5	22/08/2020 09:39		0	0	0	0	0	0	0	0	0	0	0	0	0	0
1503	4	5	12	2d 23:03:54.87000	0d 03:41:10.09000	0.0028336	0.0108685	0.00076898	3.6095	D	5	22/08/2020 09:41		0	0	0	0	0	0	0	0	0	0	0	0	0	0
1504	4	5	12	2d 23:06:03.06000	0d 03:43:18.28000	0.00286098	0.0109671	0.00076867	3.5995	D	5	22/08/2020 09:44		0	0	0	0	0	0	0	0	0	0	0	0	0	0
1505	4	5	12	2d 23:07:42.23000	0d 03:44:57.45000	0.00288215	0.0110433	0.00076875	3.5892	D	5	22/08/2020 09:45		0	0	0	0	0	0	0	0	0	0	0	0	0	0
1506	4	5	12	2d 23:09:01.51000	0d 03:46:16.73000	0.00289908	0.011104	0.0007686	3.5792	D	5	22/08/2020 09:47		0	0	0	0	0	0	0	0	0	0	0	0	0	0
1507	4	5	12	2d 23:10:01.20000	0d 03:47:16.42000	0.00291183	0.0111495	0.00076867	3.5691	D	5	22/08/2020 09:47		0	0	0	0	0	0	0	0	0	0	0	0	0	0
1508	4	5	12	2d 23:10:50.08000	0d 03:48:05.30000	0.00292226	0.0111867	0.00076852	3.559	D	5	22/08/2020 09:48		0	0	0	0	0	0	0	0	0	0	0	0	0	0
1509	4	5	12	2d 23:11:30.75000	0d 03:48:45.97000	0.00293095	0.0112176	0.00076875	3.5489	D	5	22/08/2020 09:49		0	0	0	0	0	0	0	0	0	0	0	0	0	0
1510	4	5	12	2d 23:12:04.48000	0d 03:49:19.70000	0.00293815	0.0112431	0.00076875	3.5389	D	5	22/08/2020 09:50		0	0	0	0	0	0	0	0	0	0	0	0	0	0
1511	4	5	12	2d 23:12:33.95000	0d 03:49:49.17000	0.00294444	0.0112653	0.0007689	3.5288	D	5	22/08/2020 09:50		0	0	0	0	0	0	0	0	0	0	0	0	0	0
1512	4	5	12	2d 23:13:00.49000	0d 03:50:15.71000	0.00295011	0.0112853	0.00076883	3.5187	D	5	22/08/2020 09:50		0	0	0	0	0	0	0	0	0	0	0	0	0	0
1513	4	5	12	2d 23:13:25.34000	0d 03:50:40.56000	0.00295542	0.011304	0.00076875	3.5087	D	5	22/08/2020 09:51		0	0	0	0	0	0	0	0	0	0	0	0	0	0
1514	4	5	12	2d 23:13:48.28000	0d 03:51:03.50000	0.00296032	0.0113211	0.00076867	3.4986	D	5	22/08/2020 09:51		0	0	0	0	0	0	0	0	0	0	0	0	0	0
1515	4	5	12	2d 23:14:10.41000	0d 03:51:25.63000	0.00296504	0.0113376	0.00076875	3.4885	D	5	22/08/2020 09:52		0	0	0	0	0	0	0	0	0	0	0	0	0	0
1516	4	5	12	2d 23:14:32.70000	0d 03:51:47.92000	0.0029698	0.0113542	0.0007686	3.4783	D	5	22/08/2020 09:52		0	0	0	0	0	0	0	0	0	0	0	0	0	0
1517	4	5	12	2d 23:14:58.08000	0d 03:52:13.30000	0.00297522	0.011373	0.00076867	3.4682	D	5	22/08/2020 09:52		0	0	0	0	0	0	0	0	0	0	0	0	0	0
1518	4	5	12	2d 23:15:23.03000	0d 03:52:38.25000	0.00298055	0.0113915	0.0007686	3.4582	D	5	22/08/2020 09:53		0	0	0	0	0	0	0	0	0	0	0	0	0	0
1519	4	5	12	2d 23:15:50.85000	0d 03:53:06.07000	0.00298649	0.011412	0.00076867	3.4481	D	5	22/08/2020 09:53		0	0	0	0	0	0	0	0	0	0	0	0	0	0
1520	4	5	12	2d 23:16:23.21000	0d 03:53:38.43000	0.0029934	0.0114358	0.00076852	3.4379	D	5	22/08/2020 09:54		0	0	0	0	0	0	0	0	0	0	0	0	0	0
1521	4	5	12	2d 23:17:00.88000	0d 03:54:16.10000	0.00300144	0.0114634	0.00076875	3.4278	D	5	22/08/2020 09:54		0	0	0	0	0	0	0	0	0	0	0	0	0	0
1522	4	5	12	2d 23:17:51.49000	0d 03:55:06.71000	0.00301225	0.0115004	0.00076875	3.4176	D	5	22/08/2020 09:55		0	0	0	0	0	0	0	0	0	0	0	0	0	0
1523	4	5	12	2d 23:19:11.01000	0d 03:56:26.23000	0.00302923	0.0115583	0.00076867	3.4073	D	5	22/08/2020 09:57		0	0	0	0	0	0	0	0	0	0	0	0	0	0
1524	4	5	12	2d 23:20:56.98000	0d 03:58:12.20000	0.00305186	0.0116353	0.00076883	3.3973	D	5	22/08/2020 09:58		0	0	0	0	0	0	0	0	0	0	0	0	0	0
1525	4	5	12	2d 23:22:08.68000	0d 03:59:23.90000	0.00306717	0.0116873	0.0007686	3.3872	D	5	22/08/2020 10:00		0	0	0	0	0	0	0	0	0	0	0	0	0	0
1526	4	5	12	2d 23:23:08.00000	0d 04:00:23.22000	0.00307984	0.0117301	0.00076867	3.3771	D	5	22/08/2020 10:01		0	0	0	0	0	0	0	0	0	0	0	0	0	0
1527	4	5	12	2d 23:23:59.00000	0d 04:01:14.22000	0.00309073	0.0117668	0.00076875	3.3671	D	5	22/08/2020 10:01		0	0	0	0	0	0	0	0	0	0	0	0	0	0
1528	4	5	12	2d 23:24:38.42000	0d 04:01:53.64000	0.00309914	0.0117951	0.0007686	3.357	D	5	22/08/2020 10:02		0	0	0	0	0	0	0	0	0	0	0	0	0	0
1529	4	5	12	2d 23:25:11.18000	0d 04:02:26.40000	0.00310614	0.0118186	0.00076883	3.3469	D	5	22/08/2020 10:03		0	0	0	0	0	0	0	0	0	0	0	0	0	0
1530	4	5	12	2d 23:25:41.89000	0d 04:02:57.11000	0.0031127	0.0118405	0.00076867	3.3368	D	5	22/08/2020 10:03		0	0	0	0	0	0	0	0	0	0	0	0	0	0
1531	4	5	12	2d 23:26:05.84000	0d 04:03:21.06000	0.00311781	0.0118575	0.00076875	3.3268	D	5	22/08/2020 10:04		0	0	0	0	0	0	0	0	0	0	0	0	0	0
1532	4	5	12	2d 23:26:27.15000	0d 04:03:42.37000	0.00312236	0.0118727	0.00076883	3.3167	D	5	22/08/2020 10:04		0	0	0	0	0	0	0	0	0	0	0	0	0	0
1533	4	5	12	2d 23:26:45.28000	0d 04:04:00.50000	0.00312623	0.0118855	0.0007686	3.3063	D	5	22/08/2020 10:04		0	0	0	0	0	0	0	0	0	0	0	0	0	0
1534	4	5	12	2d 23:27:02.61000	0d 04:04:17.83000	0.00312993	0.0118977	0.00076883	3.2961	D	5	22/08/2020 10:05		0	0	0	0	0	0	0	0	0	0	0	0	0	0
1535	4	5	12	2d 23:27:17.98000	0d 04:04:33.20000	0.00313321	0.0119085	0.0007689	3.2859	D	5	22/08/2020 10:05		0	0	0	0	0	0	0	0	0	0	0	0	0	0
1536	4	5	12	2d 23:27:31.82000	0d 04:04:47.04000	0.00313617	0.0119182	0.00076883	3.2757	D	5	22/08/2020 10:05		0	0	0	0	0	0	0	0	0	0	0	0	0	0
1537	4	5	12	2d 23:27:44.16000	0d 04:04:59.38000	0.0031388	0.0119268	0.00076867	3.2656	D	5	22/08/2020 10:05		0	0	0	0	0	0	0	0	0	0	0	0	0	0
1538	4	5	12	2d 23:27:55.85000	0d 04:05:11.07000	0.0031413	0.011935	0.00076875	3.2554	D	5	22/08/2020 10:05		0	0	0	0	0	0	0	0	0	0	0	0	0	0
1539	4	5	12	2d 23:28:06.51000	0d 04:05:21.73000	0.00314358	0.0119424	0.00076883	3.2453	D	5	22/08/2020 10:06		0	0	0	0	0	0	0	0	0	0	0	0	0	0
1540	4	5	12	2d 23:28:16.65000	0d 04:05:31.87000	0.00314574	0.0119494	0.00076875	3.2351	D	5	22/08/2020 10:06		0	0	0	0	0	0	0	0	0	0	0	0	0	0
1541	4	5	12	2d 23:28:26.23000	0d 04:05:41.45000	0.00314779	0.011956	0.00076867	3.2248	D	5	22/08/2020 10:06		0	0	0	0	0	0	0	0	0	0	0	0	0	0
1542	4	5	12	2d 23:28:35.10000	0d 04:05:50.32000	0.00314968	0.0119621	0.0007689	3.2148	D	5	22/08/2020 10:06		0	0	0	0	0	0	0	0	0	0	0	0	0	0
1543	4	5	12	2d 23:28:43.44000	0d 04:05:58.66000	0.00315146	0.0119678	0.0007686	3.2047	D	5	22/08/2020 10:06		0	0	0	0	0	0	0	0	0	0	0	0	0	0
1544	4	5	12	2d 23:28:51.52000	0d 04:06:06.74000	0.00315319	0.0119733	0.00076898	3.1946	D	5	22/08/2020 10:06		0	0	0	0	0	0	0	0	0	0	0	0	0	0
1545	4	5	12	2d 23:28:59.27000	0d 04:06:14.49000	0.00315484	0.0119786	0.00076867	3.1844	D	5	22/08/2020 10:06		0	0	0	0	0	0	0	0	0	0	0	0	0	0
1546	4	5	12	2d 23:29:06.82000	0d 04:06:22.04000	0.00315646	0.0119837	0.0007689	3.1742	D	5	22/08/2020 10:07		0	0	0	0	0	0	0	0	0	0	0	0	0	0
1547	4	5	12	2d 23:29:14.05000	0d 04:06:29.27000	0.003158	0.0119886	0.00076883	3.164	D	5	22/08/2020 10:07		0	0	0	0	0	0	0	0	0	0	0	0	0	0
1548	4	5	12	2d 23:29:20.97000	0d 04:06:36.19000	0.00315948	0.0119933	0.00076875	3.1537	D	5	22/08/2020 10:07		0	0	0	0	0	0	0	0	0	0	0	0	0	0
1549	4	5	12	2d 23:29:27.66000	0d 04:06:42.88000	0.00316091	0.0119978	0.00076883	3.1434	D	5	22/08/2020 10:07		0	0	0	0	0	0	0	0	0	0	0	0	0	0
1550	4	5	12	2d 23:29:34.32000	0d 04:06:49.54000	0.00316233	0.0120022	0.00076867	3.1328	D	5	22/08/2020 10:07		0	0	0	0	0	0	0	0	0	0	0	0	0	0
1551	4	5	12	2d 23:29:40.51000	0d 04:06:55.73000	0.00316365	0.0120064	0.00076875	3.1228	D	5	22/08/2020 10:07		0	0	0	0	0	0	0	0	0	0	0	0	0	0
1552	4	5	12	2d 23:29:46.56000	0d 04:07:01.78000	0.00316494	0.0120104	0.00076867	3.1125	D	5	22/08/2020 10:07		0	0	0	0	0	0	0	0	0	0	0	0	0	0
1553	4	5	12	2d 23:29:52.41000	0d 04:07:07.63000	0.00316619	0.0120143	0.00076875	3.102	D	5	22/08/2020 10:07		0	0	0	0	0	0	0	0	0	0	0	0	0	0
1554	4	5	12	2d 23:29:58.14000	0d 04:07:13.36000	0.00316741	0.0120181	0.00076844	3.0919	D	5	22/08/2020 10:07		0	0	0	0	0	0	0	0	0	0	0	0	0	0
1555	4	5	12	2d 23:30:03.49000	0d 04:07:18.71000	0.00316856	0.0120216	0.00076867	3.0819	D	5	22/08/2020 10:08		0	0	0	0	0	0	0	0	0	0	0	0	0	0
1556	4	5	12	2d 23:30:08.70000	0d 04:07:23.92000	0.00316967	0.012025	0.00076852	3.0716	D	5	22/08/2020 10:08		0	0	0	0	0	0	0	0	0	0	0	0	0	0
1557	4	5	12	2d 23:30:13.89000	0d 04:07:29.11000	0.00317078	0.0120284	0.00076867	3.0614	D	5	22/08/2020 10:08		0	0	0	0	0	0	0	0	0	0	0	0	0	0
1558	4	5	12	2d 23:30:18.97000	0d 04:07:34.19000	0.00317186	0.0120317	0.00076844	3.051	D	5	22/08/2020 10:08		0	0	0	0	0	0	0	0	0	0	0	0	0	0
1559	4	5	12	2d 23:30:23.93000	0d 04:07:39.15000	0.00317292	0.012035	0.00076875	3.0407	D	5	22/08/2020 10:08		0	0	0	0	0	0	0	0	0	0	0	0	0	0
1560	4	5	12	2d 23:30:28.84000	0d 04:07:44.06000	0.00317397	0.0120381	0.0007689	3.0303	D	5	22/08/2020 10:08		0	0	0	0	0	0	0	0	0	0	0	0	0	0
1561	4	5	12	2d 23:30:33.44000	0d 04:07:48.66000	0.00317495	0.0120411	0.00076875	3.0202	D	5	22/08/2020 10:08		0	0	0	0	0	0	0	0	0	0	0	0	0	0
1562	4	5	12	2d 23:30:37.97000	0d 04:07:53.19000	0.00317592	0.012044	0.00076883	3.0101	D	5	22/08/2020 10:08		0	0	0	0	0	0	0	0	0	0	0	0	0	0
1563	4	5	12	2d 23:30:42.33000	0d 04:07:57.55000	0.00317685	0.0120468	0.00076875	2.9999	D	5	22/08/2020 10:08		0	0	0	0	0	0	0	0	0	0	0	0	0	0
1564	4	5	12	2d 23:30:46.67000	0d 04:08:01.89000	0.00317778	0.0120496	0.00076875	2.9897	D	5	22/08/2020 10:08		0	0	0	0	0	0	0	0	0	0	0	0	0	0
1565	4	5	12	2d 23:30:50.88000	0d 04:08:06.10000	0.00317868	0.0120523	0.00076867	2.9796	D	5	22/08/2020 10:08		0	0	0	0	0	0	0	0	0	0	0	0	0	0
1566	4	5	12	2d 23:30:55.08000	0d 04:08:10.30000	0.00317957	0.012055	0.00076883	2.9693	D	5	22/08/2020 10:08		0	0	0	0	0	0	0	0	0	0	0	0	0	0
1567	4	5	12	2d 23:30:59.20000	0d 04:08:14.42000	0.00318045	0.0120576	0.0007686	2.9589	D	5	22/08/2020 10:08		0	0	0	0	0	0	0	0	0	0	0	0	0	0
1568	4	5	12	2d 23:31:03.26000	0d 04:08:18.48000	0.00318132	0.0120601	0.00076867	2.9485	D	5	22/08/2020 10:09		0	0	0	0	0	0	0	0	0	0	0	0	0	0
1569	4	5	12	2d 23:31:07.18000	0d 04:08:22.40000	0.00318216	0.0120626	0.00076883	2.9384	D	5	22/08/2020 10:09		0	0	0	0	0	0	0	0	0	0	0	0	0	0
1570	4	5	12	2d 23:31:11.05000	0d 04:08:26.27000	0.00318298	0.012065	0.00076852	2.9282	D	5	22/08/2020 10:09		0	0	0	0	0	0	0	0	0	0	0	0	0	0
1571	4	5	12	2d 23:31:14.80000	0d 04:08:30.02000	0.00318378	0.0120674	0.0007686	2.918	D	5	22/08/2020 10:09		0	0	0	0	0	0	0	0	0	0	0	0	0	0
1572	4	5	12	2d 23:31:18.40000	0d 04:08:33.62000	0.00318455	0.0120696	0.0007686	2.9076	D	5	22/08/2020 10:09		0	0	0	0	0	0	0	0	0	0	0	0	0	0
1573	4	5	12	2d 23:31:22.06000	0d 04:08:37.28000	0.00318533	0.0120719	0.00076852	2.8974	D	5	22/08/2020 10:09		0	0	0	0	0	0	0	0	0	0	0	0	0	0
1574	4	5	12	2d 23:31:25.61000	0d 04:08:40.83000	0.00318609	0.0120741	0.00076883	2.887	D	5	22/08/2020 10:09		0	0	0	0	0	0	0	0	0	0	0	0	0	0
1575	4	5	12	2d 23:31:29.11000	0d 04:08:44.33000	0.00318684	0.0120762	0.00076883	2.8769	D	5	22/08/2020 10:09		0	0	0	0	0	0	0	0	0	0	0	0	0	0
1576	4	5	12	2d 23:31:32.54000	0d 04:08:47.76000	0.00318757	0.0120783	0.00076883	2.8666	D	5	22/08/2020 10:09		0	0	0	0	0	0	0	0	0	0	0	0	0	0
1577	4	5	12	2d 23:31:35.90000	0d 04:08:51.12000	0.00318829	0.0120804	0.00076875	2.8563	D	5	22/08/2020 10:09		0	0	0	0	0	0	0	0	0	0	0	0	0	0
1578	4	5	12	2d 23:31:39.30000	0d 04:08:54.52000	0.00318901	0.0120824	0.00076875	2.8458	D	5	22/08/2020 10:09		0	0	0	0	0	0	0	0	0	0	0	0	0	0
1579	4	5	12	2d 23:31:42.64000	0d 04:08:57.86000	0.00318973	0.0120845	0.00076883	2.8354	D	5	22/08/2020 10:09		0	0	0	0	0	0	0	0	0	0	0	0	0	0
1580	4	5	12	2d 23:31:45.90000	0d 04:09:01.12000	0.00319042	0.0120864	0.0007689	2.8251	D	5	22/08/2020 10:09		0	0	0	0	0	0	0	0	0	0	0	0	0	0
1581	4	5	12	2d 23:31:49.05000	0d 04:09:04.27000	0.0031911	0.0120883	0.00076883	2.815	D	5	22/08/2020 10:09		0	0	0	0	0	0	0	0	0	0	0	0	0	0
1582	4	5	12	2d 23:31:52.10000	0d 04:09:07.32000	0.00319175	0.0120902	0.00076883	2.8048	D	5	22/08/2020 10:09		0	0	0	0	0	0	0	0	0	0	0	0	0	0
1583	4	5	12	2d 23:31:55.09000	0d 04:09:10.31000	0.00319239	0.0120919	0.0007686	2.7947	D	5	22/08/2020 10:09		0	0	0	0	0	0	0	0	0	0	0	0	0	0
1584	4	5	12	2d 23:31:58.21000	0d 04:09:13.43000	0.00319305	0.0120938	0.00076867	2.7842	D	5	22/08/2020 10:09		0	0	0	0	0	0	0	0	0	0	0	0	0	0
1585	4	5	12	2d 23:32:01.28000	0d 04:09:16.50000	0.00319371	0.0120956	0.0007689	2.7735	D	5	22/08/2020 10:09		0	0	0	0	0	0	0	0	0	0	0	0	0	0
1586	4	5	12	2d 23:32:04.33000	0d 04:09:19.55000	0.00319436	0.0120974	0.00076883	2.7631	D	5	22/08/2020 10:10		0	0	0	0	0	0	0	0	0	0	0	0	0	0
1587	4	5	12	2d 23:32:07.27000	0d 04:09:22.49000	0.00319499	0.0120992	0.0007689	2.7529	D	5	22/08/2020 10:10		0	0	0	0	0	0	0	0	0	0	0	0	0	0
1588	4	5	12	2d 23:32:10.15000	0d 04:09:25.37000	0.0031956	0.0121009	0.00076883	2.7427	D	5	22/08/2020 10:10		0	0	0	0	0	0	0	0	0	0	0	0	0	0
1589	4	5	12	2d 23:32:13.01000	0d 04:09:28.23000	0.00319621	0.0121025	0.0007689	2.7324	D	5	22/08/2020 10:10		0	0	0	0	0	0	0	0	0	0	0	0	0	0
1590	4	5	12	2d 23:32:15.84000	0d 04:09:31.06000	0.00319682	0.0121042	0.00076867	2.7221	D	5	22/08/2020 10:10		0	0	0	0	0	0	0	0	0	0	0	0	0	0
1591	4	5	12	2d 23:32:18.63000	0d 04:09:33.85000	0.00319741	0.0121058	0.00076867	2.7118	D	5	22/08/2020 10:10		0	0	0	0	0	0	0	0	0	0	0	0	0	0
1592	4	5	12	2d 23:32:21.45000	0d 04:09:36.67000	0.00319802	0.0121074	0.00076875	2.7013	D	5	22/08/2020 10:10		0	0	0	0	0	0	0	0	0	0	0	0	0	0
1593	4	5	12	2d 23:32:24.29000	0d 04:09:39.51000	0.00319862	0.0121091	0.00076883	2.6908	D	5	22/08/2020 10:10		0	0	0	0	0	0	0	0	0	0	0	0	0	0
1594	4	5	12	2d 23:32:27.06000	0d 04:09:42.28000	0.00319921	0.0121106	0.00076883	2.6801	D	5	22/08/2020 10:10		0	0	0	0	0	0	0	0	0	0	0	0	0	0
1595	4	5	12	2d 23:32:29.80000	0d 04:09:45.02000	0.0031998	0.0121122	0.00076883	2.67	D	5	22/08/2020 10:10		0	0	0	0	0	0	0	0	0	0	0	0	0	0
1596	4	5	12	2d 23:32:32.34000	0d 04:09:47.56000	0.00320034	0.0121137	0.00076883	2.66	D	5	22/08/2020 10:10		0	0	0	0	0	0	0	0	0	0	0	0	0	0
1597	4	5	12	2d 23:32:34.88000	0d 04:09:50.10000	0.00320088	0.0121151	0.00076883	2.6496	D	5	22/08/2020 10:10		0	0	0	0	0	0	0	0	0	0	0	0	0	0
1598	4	5	12	2d 23:32:37.49000	0d 04:09:52.71000	0.00320144	0.0121166	0.0007689	2.6392	D	5	22/08/2020 10:10		0	0	0	0	0	0	0	0	0	0	0	0	0	0
1599	4	5	12	2d 23:32:40.01000	0d 04:09:55.23000	0.00320198	0.012118	0.00076883	2.629	D	5	22/08/2020 10:10		0	0	0	0	0	0	0	0	0	0	0	0	0	0
1600	4	5	12	2d 23:32:42.54000	0d 04:09:57.76000	0.00320252	0.0121194	0.00076852	2.6184	D	5	22/08/2020 10:10		0	0	0	0	0	0	0	0	0	0	0	0	0	0
1601	4	5	12	2d 23:32:45.04000	0d 04:10:00.26000	0.00320305	0.0121208	0.00076883	2.6081	D	5	22/08/2020 10:10		0	0	0	0	0	0	0	0	0	0	0	0	0	0
1602	4	5	12	2d 23:32:47.53000	0d 04:10:02.75000	0.00320358	0.0121222	0.00076867	2.5977	D	5	22/08/2020 10:10		0	0	0	0	0	0	0	0	0	0	0	0	0	0
1603	4	5	12	2d 23:32:49.97000	0d 04:10:05.19000	0.00320411	0.0121235	0.0007689	2.587	D	5	22/08/2020 10:10		0	0	0	0	0	0	0	0	0	0	0	0	0	0
1604	4	5	12	2d 23:32:52.42000	0d 04:10:07.64000	0.00320463	0.0121249	0.00076883	2.5766	D	5	22/08/2020 10:10		0	0	0	0	0	0	0	0	0	0	0	0	0	0
1605	4	5	12	2d 23:32:54.79000	0d 04:10:10.01000	0.00320513	0.0121262	0.00076867	2.5663	D	5	22/08/2020 10:10		0	0	0	0	0	0	0	0	0	0	0	0	0	0
1606	4	5	12	2d 23:32:57.15000	0d 04:10:12.37000	0.00320564	0.0121275	0.00076898	2.5559	D	5	22/08/2020 10:10		0	0	0	0	0	0	0	0	0	0	0	0	0	0
1607	4	5	12	2d 23:32:59.46000	0d 04:10:14.68000	0.00320613	0.0121287	0.00076867	2.5457	D	5	22/08/2020 10:10		0	0	0	0	0	0	0	0	0	0	0	0	0	0
1608	4	5	12	2d 23:33:01.79000	0d 04:10:17.01000	0.00320663	0.01213	0.00076867	2.5351	D	5	22/08/2020 10:11		0	0	0	0	0	0	0	0	0	0	0	0	0	0
1609	4	5	12	2d 23:33:04.09000	0d 04:10:19.31000	0.00320712	0.0121312	0.00076883	2.5248	D	5	22/08/2020 10:11		0	0	0	0	0	0	0	0	0	0	0	0	0	0
1610	4	5	12	2d 23:33:06.35000	0d 04:10:21.57000	0.0032076	0.0121325	0.00076875	2.5142	D	5	22/08/2020 10:11		0	0	0	0	0	0	0	0	0	0	0	0	0	0
1611	4	5	12	2d 23:33:08.64000	0d 04:10:23.86000	0.00320809	0.0121337	0.00076852	2.5039	D	5	22/08/2020 10:11		0	0	0	0	0	0	0	0	0	0	0	0	0	0
1612	4	5	12	2d 23:33:09.40000	0d 04:10:24.62000	0.00320825	0.0121341	0.00076867	2.5	D	133	22/08/2020 10:11		0	0	0	0	0	0	0	0	0	0	0	0	0	0
1613	4	5	13	2d 23:33:09.41000	0d 00:00:00.01000	0	0	0	2.6151	R	0	22/08/2020 10:11		0	0	0	0	0	0	0	0	0	0	0	0	0	0
1614	4	5	13	2d 23:33:11.41000	0d 00:00:02.01000	0	0	0	2.8232	R	1	22/08/2020 10:11		0	0	0	0	0	0	0	0	0	0	0	0	0	0
1615	4	5	13	2d 23:33:13.41000	0d 00:00:04.01000	0	0	0	2.9441	R	1	22/08/2020 10:11		0	0	0	0	0	0	0	0	0	0	0	0	0	0
1616	4	5	13	2d 23:33:15.41000	0d 00:00:06.01000	0	0	0	3.0378	R	1	22/08/2020 10:11		0	0	0	0	0	0	0	0	0	0	0	0	0	0
1617	4	5	13	2d 23:33:17.41000	0d 00:00:08.01000	0	0	0	3.1145	R	1	22/08/2020 10:11		0	0	0	0	0	0	0	0	0	0	0	0	0	0
1618	4	5	13	2d 23:33:19.40000	0d 00:00:10.00000	0	0	0	3.1777	R	129	22/08/2020 10:11		0	0	0	0	0	0	0	0	0	0	0	0	0	0
1619	5	6	9	2d 23:33:19.44000	0d 00:00:00.04000	0.00000001	0.00000003	0.00077035	3.3219	C	0	22/08/2020 10:11		0	0	0	0	0	0	0	0	0	0	0	0	0	0
1620	5	6	9	2d 23:33:19.60000	0d 00:00:00.20000	0.00000004	0.00000014	0.00076867	3.3445	C	5	22/08/2020 10:11		0	0	0	0	0	0	0	0	0	0	0	0	0	0
1621	5	6	9	2d 23:33:19.77000	0d 00:00:00.37000	0.00000008	0.00000026	0.0007689	3.364	C	5	22/08/2020 10:11		0	0	0	0	0	0	0	0	0	0	0	0	0	0
1622	5	6	9	2d 23:33:19.95000	0d 00:00:00.55000	0.00000012	0.00000039	0.00076883	3.3819	C	5	22/08/2020 10:11		0	0	0	0	0	0	0	0	0	0	0	0	0	0
1623	5	6	9	2d 23:33:20.15000	0d 00:00:00.75000	0.00000016	0.00000054	0.00076875	3.3993	C	5	22/08/2020 10:11		0	0	0	0	0	0	0	0	0	0	0	0	0	0
1624	5	6	9	2d 23:33:20.36000	0d 00:00:00.96000	0.0000002	0.00000069	0.00076852	3.4165	C	5	22/08/2020 10:11		0	0	0	0	0	0	0	0	0	0	0	0	0	0
1625	5	6	9	2d 23:33:20.58000	0d 00:00:01.18000	0.00000025	0.00000085	0.00076875	3.4327	C	5	22/08/2020 10:11		0	0	0	0	0	0	0	0	0	0	0	0	0	0
1626	5	6	9	2d 23:33:20.81000	0d 00:00:01.41000	0.0000003	0.00000102	0.00076875	3.4488	C	5	22/08/2020 10:11		0	0	0	0	0	0	0	0	0	0	0	0	0	0
1627	5	6	9	2d 23:33:21.04000	0d 00:00:01.64000	0.00000035	0.00000119	0.0007689	3.4641	C	5	22/08/2020 10:11		0	0	0	0	0	0	0	0	0	0	0	0	0	0
1628	5	6	9	2d 23:33:21.28000	0d 00:00:01.88000	0.0000004	0.00000137	0.00076875	3.4795	C	5	22/08/2020 10:11		0	0	0	0	0	0	0	0	0	0	0	0	0	0
1629	5	6	9	2d 23:33:21.53000	0d 00:00:02.13000	0.00000045	0.00000155	0.00076852	3.4943	C	5	22/08/2020 10:11		0	0	0	0	0	0	0	0	0	0	0	0	0	0
1630	5	6	9	2d 23:33:21.79000	0d 00:00:02.39000	0.00000051	0.00000175	0.00076867	3.5091	C	5	22/08/2020 10:11		0	0	0	0	0	0	0	0	0	0	0	0	0	0
1631	5	6	9	2d 23:33:22.05000	0d 00:00:02.65000	0.00000057	0.00000194	0.00076875	3.5232	C	5	22/08/2020 10:11		0	0	0	0	0	0	0	0	0	0	0	0	0	0
1632	5	6	9	2d 23:33:22.33000	0d 00:00:02.93000	0.00000063	0.00000216	0.00076875	3.5377	C	5	22/08/2020 10:11		0	0	0	0	0	0	0	0	0	0	0	0	0	0
1633	5	6	9	2d 23:33:22.62000	0d 00:00:03.22000	0.00000069	0.00000237	0.0007686	3.5517	C	5	22/08/2020 10:11		0	0	0	0	0	0	0	0	0	0	0	0	0	0
1634	5	6	9	2d 23:33:22.93000	0d 00:00:03.53000	0.00000075	0.00000261	0.00076883	3.5654	C	5	22/08/2020 10:11		0	0	0	0	0	0	0	0	0	0	0	0	0	0
1635	5	6	9	2d 23:33:23.25000	0d 00:00:03.85000	0.00000082	0.00000285	0.00076852	3.5792	C	5	22/08/2020 10:11		0	0	0	0	0	0	0	0	0	0	0	0	0	0
1636	5	6	9	2d 23:33:23.60000	0d 00:00:04.20000	0.0000009	0.00000312	0.00076883	3.5924	C	5	22/08/2020 10:11		0	0	0	0	0	0	0	0	0	0	0	0	0	0
1637	5	6	9	2d 23:33:23.96000	0d 00:00:04.56000	0.00000097	0.0000034	0.00076875	3.6054	C	5	22/08/2020 10:11		0	0	0	0	0	0	0	0	0	0	0	0	0	0
1638	5	6	9	2d 23:33:24.34000	0d 00:00:04.94000	0.00000105	0.00000369	0.00076883	3.6178	C	5	22/08/2020 10:11		0	0	0	0	0	0	0	0	0	0	0	0	0	0
1639	5	6	9	2d 23:33:24.76000	0d 00:00:05.36000	0.00000114	0.00000402	0.00076875	3.63	C	5	22/08/2020 10:11		0	0	0	0	0	0	0	0	0	0	0	0	0	0
1640	5	6	9	2d 23:33:25.23000	0d 00:00:05.83000	0.00000124	0.00000438	0.00076883	3.642	C	5	22/08/2020 10:11		0	0	0	0	0	0	0	0	0	0	0	0	0	0
1641	5	6	9	2d 23:33:25.76000	0d 00:00:06.36000	0.00000136	0.0000048	0.0007686	3.6536	C	5	22/08/2020 10:11		0	0	0	0	0	0	0	0	0	0	0	0	0	0
1642	5	6	9	2d 23:33:26.40000	0d 00:00:07.00000	0.00000149	0.0000053	0.00076883	3.6649	C	5	22/08/2020 10:11		0	0	0	0	0	0	0	0	0	0	0	0	0	0
1643	5	6	9	2d 23:33:27.20000	0d 00:00:07.80000	0.00000167	0.00000592	0.00076883	3.6759	C	5	22/08/2020 10:11		0	0	0	0	0	0	0	0	0	0	0	0	0	0
1644	5	6	9	2d 23:33:28.26000	0d 00:00:08.86000	0.00000189	0.00000676	0.00076883	3.6866	C	5	22/08/2020 10:11		0	0	0	0	0	0	0	0	0	0	0	0	0	0
1645	5	6	9	2d 23:33:29.75000	0d 00:00:10.35000	0.00000221	0.00000793	0.00076867	3.697	C	5	22/08/2020 10:11		0	0	0	0	0	0	0	0	0	0	0	0	0	0
1646	5	6	9	2d 23:33:32.11000	0d 00:00:12.71000	0.00000271	0.0000098	0.00076867	3.7072	C	5	22/08/2020 10:11		0	0	0	0	0	0	0	0	0	0	0	0	0	0
1647	5	6	9	2d 23:33:36.81000	0d 00:00:17.41000	0.00000372	0.00001352	0.00076898	3.7173	C	5	22/08/2020 10:11		0	0	0	0	0	0	0	0	0	0	0	0	0	0
1648	5	6	9	2d 23:34:19.47000	0d 00:01:00.07000	0.00001283	0.00004739	0.00076875	3.707	C	5	22/08/2020 10:12		0	0	0	0	0	0	0	0	0	0	0	0	0	0
1649	5	6	9	2d 23:34:40.77000	0d 00:01:21.37000	0.00001737	0.00006423	0.0007686	3.697	C	5	22/08/2020 10:12		0	0	0	0	0	0	0	0	0	0	0	0	0	0
1650	5	6	9	2d 23:35:17.77000	0d 00:01:58.37000	0.00002528	0.00009339	0.00076883	3.6869	C	5	22/08/2020 10:13		0	0	0	0	0	0	0	0	0	0	0	0	0	0
1651	5	6	9	2d 23:37:13.28000	0d 00:03:53.88000	0.00004994	0.00018417	0.00076898	3.6768	C	5	22/08/2020 10:15		0	0	0	0	0	0	0	0	0	0	0	0	0	0
1652	5	6	9	2d 23:42:13.28000	0d 00:08:53.88000	0.000114	0.00041964	0.00076852	3.6759	C	1	22/08/2020 10:20		0	0	0	0	0	0	0	0	0	0	0	0	0	0
1653	5	6	9	2d 23:47:13.28000	0d 00:13:53.88000	0.00017806	0.00065526	0.0007689	3.6796	C	1	22/08/2020 10:25		0	0	0	0	0	0	0	0	0	0	0	0	0	0
1654	5	6	9	2d 23:52:13.28000	0d 00:18:53.88000	0.00024212	0.00089111	0.0007686	3.6837	C	1	22/08/2020 10:30		0	0	0	0	0	0	0	0	0	0	0	0	0	0
1655	5	6	9	2d 23:57:13.28000	0d 00:23:53.88000	0.00030618	0.00112721	0.00076867	3.6876	C	1	22/08/2020 10:35		0	0	0	0	0	0	0	0	0	0	0	0	0	0
1656	5	6	9	3d 00:02:13.28000	0d 00:28:53.88000	0.00037024	0.00136357	0.00076867	3.6915	C	1	22/08/2020 10:40		0	0	0	0	0	0	0	0	0	0	0	0	0	0
1657	5	6	9	3d 00:07:13.28000	0d 00:33:53.88000	0.0004343	0.00160018	0.00076867	3.6959	C	1	22/08/2020 10:45		0	0	0	0	0	0	0	0	0	0	0	0	0	0
1658	5	6	9	3d 00:12:13.28000	0d 00:38:53.88000	0.00049836	0.00183708	0.00076883	3.7003	C	1	22/08/2020 10:50		0	0	0	0	0	0	0	0	0	0	0	0	0	0
1659	5	6	9	3d 00:17:13.28000	0d 00:43:53.88000	0.00056242	0.00207427	0.00076875	3.7047	C	1	22/08/2020 10:55		0	0	0	0	0	0	0	0	0	0	0	0	0	0
1660	5	6	9	3d 00:22:13.28000	0d 00:48:53.88000	0.00062648	0.00231177	0.0007686	3.7101	C	1	22/08/2020 11:00		0	0	0	0	0	0	0	0	0	0	0	0	0	0
1661	5	6	9	3d 00:27:13.28000	0d 00:53:53.88000	0.00069054	0.00254962	0.0007686	3.7154	C	1	22/08/2020 11:05		0	0	0	0	0	0	0	0	0	0	0	0	0	0
1662	5	6	9	3d 00:32:13.28000	0d 00:58:53.88000	0.0007546	0.00278782	0.00076867	3.7211	C	1	22/08/2020 11:10		0	0	0	0	0	0	0	0	0	0	0	0	0	0
1663	5	6	9	3d 00:37:13.28000	0d 01:03:53.88000	0.00081866	0.00302638	0.0007686	3.7267	C	1	22/08/2020 11:15		0	0	0	0	0	0	0	0	0	0	0	0	0	0
1664	5	6	9	3d 00:42:13.28000	0d 01:08:53.88000	0.00088272	0.0032653	0.0007686	3.7322	C	1	22/08/2020 11:20		0	0	0	0	0	0	0	0	0	0	0	0	0	0
1665	5	6	9	3d 00:47:13.28000	0d 01:13:53.88000	0.00094678	0.00350456	0.00076867	3.7378	C	1	22/08/2020 11:25		0	0	0	0	0	0	0	0	0	0	0	0	0	0
1666	5	6	9	3d 00:52:13.28000	0d 01:18:53.88000	0.00101084	0.00374418	0.0007686	3.7432	C	1	22/08/2020 11:30		0	0	0	0	0	0	0	0	0	0	0	0	0	0
1667	5	6	9	3d 00:57:13.28000	0d 01:23:53.88000	0.0010749	0.00398415	0.00076867	3.7488	C	1	22/08/2020 11:35		0	0	0	0	0	0	0	0	0	0	0	0	0	0
1668	5	6	9	3d 01:02:13.28000	0d 01:28:53.88000	0.00113896	0.00422445	0.00076867	3.7537	C	1	22/08/2020 11:40		0	0	0	0	0	0	0	0	0	0	0	0	0	0
1669	5	6	9	3d 01:07:13.28000	0d 01:33:53.88000	0.00120302	0.0044651	0.00076867	3.7594	C	1	22/08/2020 11:45		0	0	0	0	0	0	0	0	0	0	0	0	0	0
1670	5	6	9	3d 01:12:13.28000	0d 01:38:53.88000	0.00126708	0.00470608	0.0007686	3.7642	C	1	22/08/2020 11:50		0	0	0	0	0	0	0	0	0	0	0	0	0	0
1671	5	6	9	3d 01:17:13.28000	0d 01:43:53.88000	0.00133114	0.00494742	0.00076852	3.77	C	1	22/08/2020 11:55		0	0	0	0	0	0	0	0	0	0	0	0	0	0
1672	5	6	9	3d 01:22:13.28000	0d 01:48:53.88000	0.0013952	0.00518912	0.00076867	3.7758	C	1	22/08/2020 12:00		0	0	0	0	0	0	0	0	0	0	0	0	0	0
1673	5	6	9	3d 01:27:13.28000	0d 01:53:53.88000	0.00145926	0.0054312	0.0007689	3.7819	C	1	22/08/2020 12:05		0	0	0	0	0	0	0	0	0	0	0	0	0	0
1674	5	6	9	3d 01:32:13.28000	0d 01:58:53.88000	0.00152332	0.00567368	0.0007686	3.7885	C	1	22/08/2020 12:10		0	0	0	0	0	0	0	0	0	0	0	0	0	0
1675	5	6	9	3d 01:37:13.28000	0d 02:03:53.88000	0.00158738	0.00591659	0.00076875	3.7955	C	1	22/08/2020 12:15		0	0	0	0	0	0	0	0	0	0	0	0	0	0
1676	5	6	9	3d 01:42:13.28000	0d 02:08:53.88000	0.00165144	0.00615997	0.00076875	3.8033	C	1	22/08/2020 12:20		0	0	0	0	0	0	0	0	0	0	0	0	0	0
1677	5	6	9	3d 01:47:13.28000	0d 02:13:53.88000	0.0017155	0.00640387	0.00076867	3.8116	C	1	22/08/2020 12:25		0	0	0	0	0	0	0	0	0	0	0	0	0	0
1678	5	6	9	3d 01:52:13.28000	0d 02:18:53.88000	0.00177956	0.00664832	0.00076867	3.8207	C	1	22/08/2020 12:30		0	0	0	0	0	0	0	0	0	0	0	0	0	0
1679	5	6	9	3d 01:57:06.06000	0d 02:23:46.66000	0.00184208	0.0068875	0.00076852	3.8308	C	5	22/08/2020 12:35		0	0	0	0	0	0	0	0	0	0	0	0	0	0
1680	5	6	9	3d 02:01:38.08000	0d 02:28:18.68000	0.00190016	0.0071103	0.0007686	3.8408	C	5	22/08/2020 12:39		0	0	0	0	0	0	0	0	0	0	0	0	0	0
1681	5	6	9	3d 02:05:44.78000	0d 02:32:25.38000	0.00195284	0.00731289	0.00076883	3.8509	C	5	22/08/2020 12:43		0	0	0	0	0	0	0	0	0	0	0	0	0	0
1682	5	6	9	3d 02:09:35.99000	0d 02:36:16.59000	0.00200221	0.00750326	0.0007686	3.861	C	5	22/08/2020 12:47		0	0	0	0	0	0	0	0	0	0	0	0	0	0
1683	5	6	9	3d 02:13:17.99000	0d 02:39:58.59000	0.00204962	0.00768652	0.0007686	3.8711	C	5	22/08/2020 12:51		0	0	0	0	0	0	0	0	0	0	0	0	0	0
1684	5	6	9	3d 02:16:43.44000	0d 02:43:24.04000	0.00209349	0.00785657	0.0007689	3.8811	C	5	22/08/2020 12:54		0	0	0	0	0	0	0	0	0	0	0	0	0	0
1685	5	6	9	3d 02:20:05.61000	0d 02:46:46.21000	0.00213666	0.00802433	0.0007686	3.8912	C	5	22/08/2020 12:58		0	0	0	0	0	0	0	0	0	0	0	0	0	0
1686	5	6	9	3d 02:23:18.31000	0d 02:49:58.91000	0.00217781	0.00818465	0.00076883	3.9013	C	5	22/08/2020 13:01		0	0	0	0	0	0	0	0	0	0	0	0	0	0
1687	5	6	9	3d 02:26:23.87000	0d 02:53:04.47000	0.00221743	0.00833943	0.00076867	3.9113	C	5	22/08/2020 13:04		0	0	0	0	0	0	0	0	0	0	0	0	0	0
1688	5	6	9	3d 02:29:32.85000	0d 02:56:13.45000	0.00225778	0.00849746	0.00076867	3.9214	C	5	22/08/2020 13:07		0	0	0	0	0	0	0	0	0	0	0	0	0	0
1689	5	6	9	3d 02:32:31.78000	0d 02:59:12.38000	0.00229599	0.00864748	0.0007689	3.9315	C	5	22/08/2020 13:10		0	0	0	0	0	0	0	0	0	0	0	0	0	0
1690	5	6	9	3d 02:35:29.29000	0d 03:02:09.89000	0.00233389	0.00879669	0.00076867	3.9417	C	5	22/08/2020 13:13		0	0	0	0	0	0	0	0	0	0	0	0	0	0
1691	5	6	9	3d 02:38:26.46000	0d 03:05:07.06000	0.00237173	0.008946	0.0007686	3.9518	C	5	22/08/2020 13:16		0	0	0	0	0	0	0	0	0	0	0	0	0	0
1692	5	6	9	3d 02:41:17.96000	0d 03:07:58.56000	0.00240835	0.0090909	0.00076883	3.9619	C	5	22/08/2020 13:19		0	0	0	0	0	0	0	0	0	0	0	0	0	0
1693	5	6	9	3d 02:44:10.73000	0d 03:10:51.33000	0.00244524	0.00923725	0.00076867	3.9721	C	5	22/08/2020 13:22		0	0	0	0	0	0	0	0	0	0	0	0	0	0
1694	5	6	9	3d 02:47:03.84000	0d 03:13:44.44000	0.0024822	0.00938426	0.00076867	3.9821	C	5	22/08/2020 13:25		0	0	0	0	0	0	0	0	0	0	0	0	0	0
1695	5	6	9	3d 02:49:50.86000	0d 03:16:31.46000	0.00251787	0.00952646	0.00076875	3.9922	C	5	22/08/2020 13:27		0	0	0	0	0	0	0	0	0	0	0	0	0	0
1696	5	6	9	3d 02:52:39.29000	0d 03:19:19.89000	0.00255383	0.00967022	0.00076837	4.0023	C	5	22/08/2020 13:30		0	0	0	0	0	0	0	0	0	0	0	0	0	0
1697	5	6	9	3d 02:55:25.46000	0d 03:22:06.06000	0.00258932	0.00981241	0.00076867	4.0124	C	5	22/08/2020 13:33		0	0	0	0	0	0	0	0	0	0	0	0	0	0
1698	5	6	9	3d 02:58:11.99000	0d 03:24:52.59000	0.00262488	0.00995527	0.0007686	4.0226	C	5	22/08/2020 13:36		0	0	0	0	0	0	0	0	0	0	0	0	0	0
1699	5	6	9	3d 03:00:57.27000	0d 03:27:37.87000	0.00266017	0.0100974	0.00076883	4.0327	C	5	22/08/2020 13:38		0	0	0	0	0	0	0	0	0	0	0	0	0	0
1700	5	6	9	3d 03:03:37.15000	0d 03:30:17.75000	0.00269431	0.0102353	0.00076852	4.0429	C	5	22/08/2020 13:41		0	0	0	0	0	0	0	0	0	0	0	0	0	0
1701	5	6	9	3d 03:06:17.76000	0d 03:32:58.36000	0.0027286	0.0103741	0.00076883	4.0529	C	5	22/08/2020 13:44		0	0	0	0	0	0	0	0	0	0	0	0	0	0
1702	5	6	9	3d 03:08:55.45000	0d 03:35:36.05000	0.00276228	0.0105107	0.00076837	4.063	C	5	22/08/2020 13:46		0	0	0	0	0	0	0	0	0	0	0	0	0	0
1703	5	6	9	3d 03:11:33.48000	0d 03:38:14.08000	0.00279602	0.010648	0.00076883	4.0731	C	5	22/08/2020 13:49		0	0	0	0	0	0	0	0	0	0	0	0	0	0
1704	5	6	9	3d 03:14:07.30000	0d 03:40:47.90000	0.00282887	0.0107819	0.00076883	4.0832	C	5	22/08/2020 13:52		0	0	0	0	0	0	0	0	0	0	0	0	0	0
1705	5	6	9	3d 03:16:39.05000	0d 03:43:19.65000	0.00286127	0.0109144	0.00076875	4.0934	C	5	22/08/2020 13:54		0	0	0	0	0	0	0	0	0	0	0	0	0	0
1706	5	6	9	3d 03:19:10.45000	0d 03:45:51.05000	0.0028936	0.0110469	0.00076867	4.1036	C	5	22/08/2020 13:57		0	0	0	0	0	0	0	0	0	0	0	0	0	0
1707	5	6	9	3d 03:21:39.74000	0d 03:48:20.34000	0.00292548	0.0111779	0.0007686	4.1137	C	5	22/08/2020 13:59		0	0	0	0	0	0	0	0	0	0	0	0	0	0
1708	5	6	9	3d 03:24:06.52000	0d 03:50:47.12000	0.00295682	0.011307	0.0007686	4.1238	C	5	22/08/2020 14:02		0	0	0	0	0	0	0	0	0	0	0	0	0	0
1709	5	6	9	3d 03:26:31.20000	0d 03:53:11.80000	0.00298771	0.0114345	0.00076875	4.1338	C	5	22/08/2020 14:04		0	0	0	0	0	0	0	0	0	0	0	0	0	0
1710	5	6	9	3d 03:28:52.18000	0d 03:55:32.78000	0.00301782	0.0115591	0.00076867	4.1439	C	5	22/08/2020 14:06		0	0	0	0	0	0	0	0	0	0	0	0	0	0
1711	5	6	9	3d 03:31:13.68000	0d 03:57:54.28000	0.00304803	0.0116845	0.0007689	4.154	C	5	22/08/2020 14:09		0	0	0	0	0	0	0	0	0	0	0	0	0	0
1712	5	6	9	3d 03:33:34.20000	0d 04:00:14.80000	0.00307804	0.0118093	0.00076875	4.164	C	5	22/08/2020 14:11		0	0	0	0	0	0	0	0	0	0	0	0	0	0
1713	5	6	9	3d 03:35:55.06000	0d 04:02:35.66000	0.00310812	0.0119347	0.0007686	4.1741	C	5	22/08/2020 14:13		0	0	0	0	0	0	0	0	0	0	0	0	0	0
1714	5	6	9	3d 03:38:11.70000	0d 04:04:52.30000	0.00313729	0.0120566	0.0007686	4.1842	C	5	22/08/2020 14:16		0	0	0	0	0	0	0	0	0	0	0	0	0	0
1715	5	6	9	3d 03:40:28.64000	0d 04:07:09.24000	0.00316653	0.0121791	0.00076898	4.1942	C	5	22/08/2020 14:18		0	0	0	0	0	0	0	0	0	0	0	0	0	0
1716	5	6	9	3d 03:41:42.78000	0d 04:08:23.38000	0.00318237	0.0122455	0.00076867	4.2	C	133	22/08/2020 14:19		0	0	0	0	0	0	0	0	0	0	0	0	0	0
1717	5	6	10	3d 03:41:42.79000	0d 00:00:00.01000	0.00318237	0.0122455	0.00081941	4.2	C	0	22/08/2020 14:19		0	0	0	0	0	0	0	0	0	0	0	0	0	0
1718	5	6	10	3d 03:41:56.92000	0d 00:00:14.14000	0.00318539	0.0122583	0.00071939	4.2004	C	4	22/08/2020 14:19		0	0	0	0	0	0	0	0	0	0	0	0	0	0
1719	5	6	10	3d 03:42:11.99000	0d 00:00:29.21000	0.00318818	0.01227	0.00061921	4.2002	C	4	22/08/2020 14:20		0	0	0	0	0	0	0	0	0	0	0	0	0	0
1720	5	6	10	3d 03:42:34.11000	0d 00:00:51.33000	0.00319166	0.0122846	0.00051919	4.2002	C	4	22/08/2020 14:20		0	0	0	0	0	0	0	0	0	0	0	0	0	0
1721	5	6	10	3d 03:43:03.17000	0d 00:01:20.39000	0.00319543	0.0123004	0.00041917	4.2002	C	4	22/08/2020 14:21		0	0	0	0	0	0	0	0	0	0	0	0	0	0
1722	5	6	10	3d 03:43:43.99000	0d 00:02:01.21000	0.00319958	0.0123178	0.00031914	4.2	C	4	22/08/2020 14:21		0	0	0	0	0	0	0	0	0	0	0	0	0	0
1723	5	6	10	3d 03:44:43.37000	0d 00:03:00.59000	0.00320395	0.0123362	0.00021912	4.2002	C	4	22/08/2020 14:22		0	0	0	0	0	0	0	0	0	0	0	0	0	0
1724	5	6	10	3d 03:46:41.51000	0d 00:04:58.73000	0.00320926	0.0123585	0.0001191	4.2	C	4	22/08/2020 14:24		0	0	0	0	0	0	0	0	0	0	0	0	0	0
1725	5	6	10	3d 03:48:44.98000	0d 00:07:02.20000	0.00321256	0.0123724	0.00007691	4.1999	C	132	22/08/2020 14:26		0	0	0	0	0	0	0	0	0	0	0	0	0	0
1726	5	6	11	3d 03:48:44.99000	0d 00:00:00.01000	0	0	0	4.1993	R	0	22/08/2020 14:26		0	0	0	0	0	0	0	0	0	0	0	0	0	0
1727	5	6	11	3d 03:48:46.99000	0d 00:00:02.01000	0	0	0	4.1991	R	1	22/08/2020 14:26		0	0	0	0	0	0	0	0	0	0	0	0	0	0
1728	5	6	11	3d 03:48:48.99000	0d 00:00:04.01000	0	0	0	4.1994	R	1	22/08/2020 14:26		0	0	0	0	0	0	0	0	0	0	0	0	0	0
1729	5	6	11	3d 03:48:50.99000	0d 00:00:06.01000	0	0	0	4.1988	R	1	22/08/2020 14:26		0	0	0	0	0	0	0	0	0	0	0	0	0	0
1730	5	6	11	3d 03:48:52.99000	0d 00:00:08.01000	0	0	0	4.199	R	1	22/08/2020 14:26		0	0	0	0	0	0	0	0	0	0	0	0	0	0
1731	5	6	11	3d 03:48:54.98000	0d 00:00:10.00000	0	0	0	4.1988	R	129	22/08/2020 14:26		0	0	0	0	0	0	0	0	0	0	0	0	0	0
1732	5	6	12	3d 03:48:55.02000	0d 00:00:00.04000	0.00000001	0.00000003	0.00077005	4.1921	D	0	22/08/2020 14:26		0	0	0	0	0	0	0	0	0	0	0	0	0	0
1733	5	6	12	3d 03:49:56.46000	0d 00:01:01.48000	0.00001313	0.00005495	0.00076875	4.182	D	5	22/08/2020 14:27		0	0	0	0	0	0	0	0	0	0	0	0	0	0
1734	5	6	12	3d 03:51:49.68000	0d 00:02:54.70000	0.0000373	0.00015593	0.00076875	4.172	D	5	22/08/2020 14:29		0	0	0	0	0	0	0	0	0	0	0	0	0	0
1735	5	6	12	3d 03:53:48.94000	0d 00:04:53.96000	0.00006277	0.00026205	0.00076867	4.1619	D	5	22/08/2020 14:31		0	0	0	0	0	0	0	0	0	0	0	0	0	0
1736	5	6	12	3d 03:55:53.78000	0d 00:06:58.80000	0.00008943	0.00037287	0.00076875	4.1518	D	5	22/08/2020 14:33		0	0	0	0	0	0	0	0	0	0	0	0	0	0
1737	5	6	12	3d 03:58:00.65000	0d 00:09:05.67000	0.00011652	0.00048521	0.00076883	4.1418	D	5	22/08/2020 14:36		0	0	0	0	0	0	0	0	0	0	0	0	0	0
1738	5	6	12	3d 04:00:11.19000	0d 00:11:16.21000	0.00014439	0.00060053	0.00076852	4.1317	D	5	22/08/2020 14:38		0	0	0	0	0	0	0	0	0	0	0	0	0	0
1739	5	6	12	3d 04:02:19.81000	0d 00:13:24.83000	0.00017186	0.00071387	0.00076875	4.1216	D	5	22/08/2020 14:40		0	0	0	0	0	0	0	0	0	0	0	0	0	0
1740	5	6	12	3d 04:04:34.13000	0d 00:15:39.15000	0.00020054	0.00083194	0.00076883	4.1115	D	5	22/08/2020 14:42		0	0	0	0	0	0	0	0	0	0	0	0	0	0
1741	5	6	12	3d 04:06:47.39000	0d 00:17:52.41000	0.00022899	0.0009488	0.00076875	4.1013	D	5	22/08/2020 14:44		0	0	0	0	0	0	0	0	0	0	0	0	0	0
1742	5	6	12	3d 04:09:06.46000	0d 00:20:11.48000	0.00025869	0.00107045	0.0007689	4.0912	D	5	22/08/2020 14:47		0	0	0	0	0	0	0	0	0	0	0	0	0	0
1743	5	6	12	3d 04:11:27.43000	0d 00:22:32.45000	0.00028879	0.00119346	0.0007689	4.0809	D	5	22/08/2020 14:49		0	0	0	0	0	0	0	0	0	0	0	0	0	0
1744	5	6	12	3d 04:13:54.21000	0d 00:24:59.23000	0.00032013	0.00132121	0.00076875	4.0708	D	5	22/08/2020 14:51		0	0	0	0	0	0	0	0	0	0	0	0	0	0
1745	5	6	12	3d 04:16:17.78000	0d 00:27:22.80000	0.00035079	0.00144586	0.00076852	4.0607	D	5	22/08/2020 14:54		0	0	0	0	0	0	0	0	0	0	0	0	0	0
1746	5	6	12	3d 04:18:43.44000	0d 00:29:48.46000	0.0003819	0.00157201	0.00076867	4.0507	D	5	22/08/2020 14:56		0	0	0	0	0	0	0	0	0	0	0	0	0	0
1747	5	6	12	3d 04:21:10.60000	0d 00:32:15.62000	0.00041332	0.00169914	0.00076883	4.0406	D	5	22/08/2020 14:59		0	0	0	0	0	0	0	0	0	0	0	0	0	0
1748	5	6	12	3d 04:23:42.31000	0d 00:34:47.33000	0.00044571	0.00182988	0.00076867	4.0305	D	5	22/08/2020 15:01		0	0	0	0	0	0	0	0	0	0	0	0	0	0
1749	5	6	12	3d 04:26:15.95000	0d 00:37:20.97000	0.00047852	0.00196195	0.00076875	4.0204	D	5	22/08/2020 15:04		0	0	0	0	0	0	0	0	0	0	0	0	0	0
1750	5	6	12	3d 04:28:49.87000	0d 00:39:54.89000	0.00051139	0.00209392	0.00076875	4.0104	D	5	22/08/2020 15:06		0	0	0	0	0	0	0	0	0	0	0	0	0	0
1751	5	6	12	3d 04:31:26.81000	0d 00:42:31.83000	0.0005449	0.00222815	0.00076875	4.0003	D	5	22/08/2020 15:09		0	0	0	0	0	0	0	0	0	0	0	0	0	0
1752	5	6	12	3d 04:34:05.76000	0d 00:45:10.78000	0.00057884	0.00236376	0.00076867	3.9902	D	5	22/08/2020 15:12		0	0	0	0	0	0	0	0	0	0	0	0	0	0
1753	5	6	12	3d 04:36:47.15000	0d 00:47:52.17000	0.0006133	0.0025011	0.0007689	3.98	D	5	22/08/2020 15:14		0	0	0	0	0	0	0	0	0	0	0	0	0	0
1754	5	6	12	3d 04:39:29.88000	0d 00:50:34.90000	0.00064805	0.00263923	0.00076844	3.9699	D	5	22/08/2020 15:17		0	0	0	0	0	0	0	0	0	0	0	0	0	0
1755	5	6	12	3d 04:42:12.75000	0d 00:53:17.77000	0.00068283	0.00277713	0.00076883	3.9599	D	5	22/08/2020 15:20		0	0	0	0	0	0	0	0	0	0	0	0	0	0
1756	5	6	12	3d 04:44:56.46000	0d 00:56:01.48000	0.00071779	0.00291538	0.00076867	3.9498	D	5	22/08/2020 15:22		0	0	0	0	0	0	0	0	0	0	0	0	0	0
1757	5	6	12	3d 04:47:40.40000	0d 00:58:45.42000	0.00075279	0.00305348	0.0007689	3.9397	D	5	22/08/2020 15:25		0	0	0	0	0	0	0	0	0	0	0	0	0	0
1758	5	6	12	3d 04:50:27.94000	0d 01:01:32.96000	0.00078857	0.00319425	0.00076875	3.9295	D	5	22/08/2020 15:28		0	0	0	0	0	0	0	0	0	0	0	0	0	0
1759	5	6	12	3d 04:53:21.31000	0d 01:04:26.33000	0.00082559	0.00333954	0.00076875	3.9194	D	5	22/08/2020 15:31		0	0	0	0	0	0	0	0	0	0	0	0	0	0
1760	5	6	12	3d 04:56:13.35000	0d 01:07:18.37000	0.00086233	0.00348335	0.00076867	3.9094	D	5	22/08/2020 15:34		0	0	0	0	0	0	0	0	0	0	0	0	0	0
1761	5	6	12	3d 04:59:05.50000	0d 01:10:10.52000	0.00089909	0.00362687	0.00076867	3.8993	D	5	22/08/2020 15:37		0	0	0	0	0	0	0	0	0	0	0	0	0	0
1762	5	6	12	3d 05:02:02.31000	0d 01:13:07.33000	0.00093684	0.0037739	0.00076867	3.8891	D	5	22/08/2020 15:40		0	0	0	0	0	0	0	0	0	0	0	0	0	0
1763	5	6	12	3d 05:05:05.78000	0d 01:16:10.80000	0.00097602	0.00392608	0.00076875	3.879	D	5	22/08/2020 15:43		0	0	0	0	0	0	0	0	0	0	0	0	0	0
1764	5	6	12	3d 05:08:13.01000	0d 01:19:18.03000	0.001016	0.00408096	0.00076883	3.8688	D	5	22/08/2020 15:46		0	0	0	0	0	0	0	0	0	0	0	0	0	0
1765	5	6	12	3d 05:11:24.25000	0d 01:22:29.27000	0.00105683	0.00423875	0.00076867	3.8587	D	5	22/08/2020 15:49		0	0	0	0	0	0	0	0	0	0	0	0	0	0
1766	5	6	12	3d 05:14:41.92000	0d 01:25:46.94000	0.00109904	0.00440141	0.00076867	3.8486	D	5	22/08/2020 15:52		0	0	0	0	0	0	0	0	0	0	0	0	0	0
1767	5	6	12	3d 05:18:08.54000	0d 01:29:13.56000	0.00114316	0.004571	0.00076875	3.8386	D	5	22/08/2020 15:56		0	0	0	0	0	0	0	0	0	0	0	0	0	0
1768	5	6	12	3d 05:21:45.17000	0d 01:32:50.19000	0.00118942	0.00474834	0.00076867	3.8285	D	5	22/08/2020 15:59		0	0	0	0	0	0	0	0	0	0	0	0	0	0
1769	5	6	12	3d 05:25:39.18000	0d 01:36:44.20000	0.00123939	0.0049394	0.0007686	3.8184	D	5	22/08/2020 16:03		0	0	0	0	0	0	0	0	0	0	0	0	0	0
1770	5	6	12	3d 05:29:42.51000	0d 01:40:47.53000	0.00129135	0.00513754	0.00076883	3.8083	D	5	22/08/2020 16:07		0	0	0	0	0	0	0	0	0	0	0	0	0	0
1771	5	6	12	3d 05:34:10.72000	0d 01:45:15.74000	0.00134862	0.00535537	0.00076867	3.7983	D	5	22/08/2020 16:12		0	0	0	0	0	0	0	0	0	0	0	0	0	0
1772	5	6	12	3d 05:38:59.59000	0d 01:50:04.61000	0.0014103	0.00558936	0.00076867	3.7882	D	5	22/08/2020 16:16		0	0	0	0	0	0	0	0	0	0	0	0	0	0
1773	5	6	12	3d 05:43:59.59000	0d 01:55:04.61000	0.00147436	0.00583174	0.00076867	3.779	D	1	22/08/2020 16:21		0	0	0	0	0	0	0	0	0	0	0	0	0	0
1774	5	6	12	3d 05:48:59.59000	0d 02:00:04.61000	0.00153842	0.00607353	0.00076875	3.7702	D	1	22/08/2020 16:26		0	0	0	0	0	0	0	0	0	0	0	0	0	0
1775	5	6	12	3d 05:53:59.59000	0d 02:05:04.61000	0.00160248	0.0063148	0.0007689	3.7623	D	1	22/08/2020 16:31		0	0	0	0	0	0	0	0	0	0	0	0	0	0
1776	5	6	12	3d 05:58:59.59000	0d 02:10:04.61000	0.00166654	0.00655558	0.00076883	3.7549	D	1	22/08/2020 16:36		0	0	0	0	0	0	0	0	0	0	0	0	0	0
1777	5	6	12	3d 06:03:59.59000	0d 02:15:04.61000	0.0017306	0.0067959	0.00076883	3.7481	D	1	22/08/2020 16:41		0	0	0	0	0	0	0	0	0	0	0	0	0	0
1778	5	6	12	3d 06:08:59.59000	0d 02:20:04.61000	0.00179466	0.00703579	0.0007686	3.7415	D	1	22/08/2020 16:46		0	0	0	0	0	0	0	0	0	0	0	0	0	0
1779	5	6	12	3d 06:13:59.59000	0d 02:25:04.61000	0.00185872	0.00727527	0.00076875	3.7351	D	1	22/08/2020 16:51		0	0	0	0	0	0	0	0	0	0	0	0	0	0
1780	5	6	12	3d 06:18:59.59000	0d 02:30:04.61000	0.00192278	0.00751434	0.0007686	3.7288	D	1	22/08/2020 16:56		0	0	0	0	0	0	0	0	0	0	0	0	0	0
1781	5	6	12	3d 06:23:59.59000	0d 02:35:04.61000	0.00198684	0.00775302	0.00076883	3.7229	D	1	22/08/2020 17:01		0	0	0	0	0	0	0	0	0	0	0	0	0	0
1782	5	6	12	3d 06:28:59.59000	0d 02:40:04.61000	0.0020509	0.0079913	0.0007686	3.7165	D	1	22/08/2020 17:06		0	0	0	0	0	0	0	0	0	0	0	0	0	0
1783	5	6	12	3d 06:33:59.59000	0d 02:45:04.61000	0.00211496	0.00822918	0.00076875	3.7104	D	1	22/08/2020 17:11		0	0	0	0	0	0	0	0	0	0	0	0	0	0
1784	5	6	12	3d 06:38:59.59000	0d 02:50:04.61000	0.00217902	0.00846665	0.0007689	3.7038	D	1	22/08/2020 17:16		0	0	0	0	0	0	0	0	0	0	0	0	0	0
1785	5	6	12	3d 06:43:59.59000	0d 02:55:04.61000	0.00224308	0.0087037	0.0007689	3.6968	D	1	22/08/2020 17:21		0	0	0	0	0	0	0	0	0	0	0	0	0	0
1786	5	6	12	3d 06:48:59.59000	0d 03:00:04.61000	0.00230714	0.0089403	0.00076867	3.6896	D	1	22/08/2020 17:26		0	0	0	0	0	0	0	0	0	0	0	0	0	0
1787	5	6	12	3d 06:53:59.59000	0d 03:05:04.61000	0.0023712	0.00917642	0.00076867	3.682	D	1	22/08/2020 17:31		0	0	0	0	0	0	0	0	0	0	0	0	0	0
1788	5	6	12	3d 06:58:59.59000	0d 03:10:04.61000	0.00243526	0.00941202	0.00076875	3.6735	D	1	22/08/2020 17:36		0	0	0	0	0	0	0	0	0	0	0	0	0	0
1789	5	6	12	3d 07:03:59.59000	0d 03:15:04.61000	0.00249932	0.00964707	0.00076875	3.6646	D	1	22/08/2020 17:41		0	0	0	0	0	0	0	0	0	0	0	0	0	0
1790	5	6	12	3d 07:08:42.88000	0d 03:19:47.90000	0.00255981	0.00986845	0.00076875	3.6545	D	5	22/08/2020 17:46		0	0	0	0	0	0	0	0	0	0	0	0	0	0
1791	5	6	12	3d 07:12:59.50000	0d 03:24:04.52000	0.00261461	0.0100685	0.00076883	3.6445	D	5	22/08/2020 17:50		0	0	0	0	0	0	0	0	0	0	0	0	0	0
1792	5	6	12	3d 07:16:42.68000	0d 03:27:47.70000	0.00266227	0.0102419	0.0007689	3.6344	D	5	22/08/2020 17:54		0	0	0	0	0	0	0	0	0	0	0	0	0	0
1793	5	6	12	3d 07:19:50.91000	0d 03:30:55.93000	0.00270246	0.0103878	0.00076867	3.6243	D	5	22/08/2020 17:57		0	0	0	0	0	0	0	0	0	0	0	0	0	0
1794	5	6	12	3d 07:22:22.94000	0d 03:33:27.96000	0.00273492	0.0105053	0.00076875	3.6143	D	5	22/08/2020 18:00		0	0	0	0	0	0	0	0	0	0	0	0	0	0
1795	5	6	12	3d 07:24:30.99000	0d 03:35:36.01000	0.00276227	0.010604	0.0007689	3.604	D	5	22/08/2020 18:02		0	0	0	0	0	0	0	0	0	0	0	0	0	0
1796	5	6	12	3d 07:26:15.78000	0d 03:37:20.80000	0.00278464	0.0106845	0.00076875	3.594	D	5	22/08/2020 18:04		0	0	0	0	0	0	0	0	0	0	0	0	0	0
1797	5	6	12	3d 07:27:44.34000	0d 03:38:49.36000	0.00280355	0.0107524	0.00076875	3.5839	D	5	22/08/2020 18:05		0	0	0	0	0	0	0	0	0	0	0	0	0	0
1798	5	6	12	3d 07:28:56.38000	0d 03:40:01.40000	0.00281894	0.0108075	0.00076867	3.5737	D	5	22/08/2020 18:06		0	0	0	0	0	0	0	0	0	0	0	0	0	0
1799	5	6	12	3d 07:29:56.51000	0d 03:41:01.53000	0.00283178	0.0108533	0.00076867	3.5634	D	5	22/08/2020 18:07		0	0	0	0	0	0	0	0	0	0	0	0	0	0
1800	5	6	12	3d 07:30:49.08000	0d 03:41:54.10000	0.002843	0.0108932	0.00076867	3.5532	D	5	22/08/2020 18:08		0	0	0	0	0	0	0	0	0	0	0	0	0	0
1801	5	6	12	3d 07:31:35.59000	0d 03:42:40.61000	0.00285293	0.0109285	0.0007689	3.5431	D	5	22/08/2020 18:09		0	0	0	0	0	0	0	0	0	0	0	0	0	0
1802	5	6	12	3d 07:32:17.40000	0d 03:43:22.42000	0.00286186	0.0109601	0.00076867	3.5331	D	5	22/08/2020 18:10		0	0	0	0	0	0	0	0	0	0	0	0	0	0
1803	5	6	12	3d 07:32:57.77000	0d 03:44:02.79000	0.00287048	0.0109905	0.00076875	3.5229	D	5	22/08/2020 18:10		0	0	0	0	0	0	0	0	0	0	0	0	0	0
1804	5	6	12	3d 07:33:37.93000	0d 03:44:42.95000	0.00287906	0.0110207	0.00076875	3.5128	D	5	22/08/2020 18:11		0	0	0	0	0	0	0	0	0	0	0	0	0	0
1805	5	6	12	3d 07:34:19.05000	0d 03:45:24.07000	0.00288784	0.0110515	0.00076867	3.5027	D	5	22/08/2020 18:12		0	0	0	0	0	0	0	0	0	0	0	0	0	0
1806	5	6	12	3d 07:35:06.13000	0d 03:46:11.15000	0.00289789	0.0110866	0.00076867	3.4926	D	5	22/08/2020 18:13		0	0	0	0	0	0	0	0	0	0	0	0	0	0
1807	5	6	12	3d 07:36:01.19000	0d 03:47:06.21000	0.00290965	0.0111276	0.00076867	3.4824	D	5	22/08/2020 18:14		0	0	0	0	0	0	0	0	0	0	0	0	0	0
1808	5	6	12	3d 07:37:12.73000	0d 03:48:17.75000	0.00292492	0.0111807	0.00076883	3.4723	D	5	22/08/2020 18:15		0	0	0	0	0	0	0	0	0	0	0	0	0	0
1809	5	6	12	3d 07:38:54.74000	0d 03:49:59.76000	0.00294671	0.0112563	0.00076883	3.4623	D	5	22/08/2020 18:16		0	0	0	0	0	0	0	0	0	0	0	0	0	0
1810	5	6	12	3d 07:41:42.20000	0d 03:52:47.22000	0.00298246	0.0113799	0.00076875	3.4522	D	5	22/08/2020 18:19		0	0	0	0	0	0	0	0	0	0	0	0	0	0
1811	5	6	12	3d 07:44:12.19000	0d 03:55:17.21000	0.00301449	0.0114903	0.00076875	3.4421	D	5	22/08/2020 18:22		0	0	0	0	0	0	0	0	0	0	0	0	0	0
1812	5	6	12	3d 07:46:09.27000	0d 03:57:14.29000	0.00303949	0.0115762	0.0007686	3.4321	D	5	22/08/2020 18:24		0	0	0	0	0	0	0	0	0	0	0	0	0	0
1813	5	6	12	3d 07:47:29.18000	0d 03:58:34.20000	0.00305656	0.0116347	0.00076875	3.422	D	5	22/08/2020 18:25		0	0	0	0	0	0	0	0	0	0	0	0	0	0
1814	5	6	12	3d 07:48:35.03000	0d 03:59:40.05000	0.00307062	0.0116828	0.00076875	3.4118	D	5	22/08/2020 18:26		0	0	0	0	0	0	0	0	0	0	0	0	0	0
1815	5	6	12	3d 07:49:35.10000	0d 04:00:40.12000	0.00308344	0.0117265	0.0007686	3.4017	D	5	22/08/2020 18:27		0	0	0	0	0	0	0	0	0	0	0	0	0	0
1816	5	6	12	3d 07:50:20.50000	0d 04:01:25.52000	0.00309314	0.0117594	0.00076867	3.3916	D	5	22/08/2020 18:28		0	0	0	0	0	0	0	0	0	0	0	0	0	0
1817	5	6	12	3d 07:50:56.40000	0d 04:02:01.42000	0.0031008	0.0117854	0.0007689	3.3816	D	5	22/08/2020 18:28		0	0	0	0	0	0	0	0	0	0	0	0	0	0
1818	5	6	12	3d 07:51:27.42000	0d 04:02:32.44000	0.00310743	0.0118077	0.00076898	3.3713	D	5	22/08/2020 18:29		0	0	0	0	0	0	0	0	0	0	0	0	0	0
1819	5	6	12	3d 07:51:56.01000	0d 04:03:01.03000	0.00311353	0.0118283	0.00076905	3.3611	D	5	22/08/2020 18:29		0	0	0	0	0	0	0	0	0	0	0	0	0	0
1820	5	6	12	3d 07:52:20.72000	0d 04:03:25.74000	0.00311881	0.011846	0.0007689	3.351	D	5	22/08/2020 18:30		0	0	0	0	0	0	0	0	0	0	0	0	0	0
1821	5	6	12	3d 07:52:43.04000	0d 04:03:48.06000	0.00312358	0.0118619	0.00076875	3.341	D	5	22/08/2020 18:30		0	0	0	0	0	0	0	0	0	0	0	0	0	0
1822	5	6	12	3d 07:53:03.12000	0d 04:04:08.14000	0.00312786	0.0118762	0.00076867	3.3309	D	5	22/08/2020 18:31		0	0	0	0	0	0	0	0	0	0	0	0	0	0
1823	5	6	12	3d 07:53:22.34000	0d 04:04:27.36000	0.00313197	0.0118899	0.0007689	3.3207	D	5	22/08/2020 18:31		0	0	0	0	0	0	0	0	0	0	0	0	0	0
1824	5	6	12	3d 07:53:39.97000	0d 04:04:44.99000	0.00313573	0.0119024	0.00076875	3.3104	D	5	22/08/2020 18:31		0	0	0	0	0	0	0	0	0	0	0	0	0	0
1825	5	6	12	3d 07:53:54.87000	0d 04:04:59.89000	0.00313891	0.0119129	0.0007686	3.3004	D	5	22/08/2020 18:31		0	0	0	0	0	0	0	0	0	0	0	0	0	0
1826	5	6	12	3d 07:54:07.97000	0d 04:05:12.99000	0.00314171	0.0119221	0.0007686	3.2903	D	5	22/08/2020 18:32		0	0	0	0	0	0	0	0	0	0	0	0	0	0
1827	5	6	12	3d 07:54:19.87000	0d 04:05:24.89000	0.00314425	0.0119305	0.00076875	3.2802	D	5	22/08/2020 18:32		0	0	0	0	0	0	0	0	0	0	0	0	0	0
1828	5	6	12	3d 07:54:31.09000	0d 04:05:36.11000	0.00314665	0.0119383	0.0007686	3.2702	D	5	22/08/2020 18:32		0	0	0	0	0	0	0	0	0	0	0	0	0	0
1829	5	6	12	3d 07:54:41.87000	0d 04:05:46.89000	0.00314895	0.0119458	0.00076875	3.2599	D	5	22/08/2020 18:32		0	0	0	0	0	0	0	0	0	0	0	0	0	0
1830	5	6	12	3d 07:54:51.95000	0d 04:05:56.97000	0.0031511	0.0119528	0.00076883	3.2499	D	5	22/08/2020 18:32		0	0	0	0	0	0	0	0	0	0	0	0	0	0
1831	5	6	12	3d 07:55:01.38000	0d 04:06:06.40000	0.00315312	0.0119594	0.00076867	3.2396	D	5	22/08/2020 18:33		0	0	0	0	0	0	0	0	0	0	0	0	0	0
1832	5	6	12	3d 07:55:10.40000	0d 04:06:15.42000	0.00315504	0.0119656	0.00076883	3.2296	D	5	22/08/2020 18:33		0	0	0	0	0	0	0	0	0	0	0	0	0	0
1833	5	6	12	3d 07:55:18.97000	0d 04:06:23.99000	0.00315687	0.0119715	0.00076883	3.2192	D	5	22/08/2020 18:33		0	0	0	0	0	0	0	0	0	0	0	0	0	0
1834	5	6	12	3d 07:55:27.48000	0d 04:06:32.50000	0.00315869	0.0119773	0.0007686	3.2091	D	5	22/08/2020 18:33		0	0	0	0	0	0	0	0	0	0	0	0	0	0
1835	5	6	12	3d 07:55:35.38000	0d 04:06:40.40000	0.00316038	0.0119827	0.00076875	3.1989	D	5	22/08/2020 18:33		0	0	0	0	0	0	0	0	0	0	0	0	0	0
1836	5	6	12	3d 07:55:42.91000	0d 04:06:47.93000	0.00316198	0.0119879	0.00076883	3.1888	D	5	22/08/2020 18:33		0	0	0	0	0	0	0	0	0	0	0	0	0	0
1837	5	6	12	3d 07:55:50.19000	0d 04:06:55.21000	0.00316354	0.0119928	0.00076867	3.1788	D	5	22/08/2020 18:33		0	0	0	0	0	0	0	0	0	0	0	0	0	0
1838	5	6	12	3d 07:55:57.14000	0d 04:07:02.16000	0.00316502	0.0119975	0.00076867	3.1685	D	5	22/08/2020 18:33		0	0	0	0	0	0	0	0	0	0	0	0	0	0
1839	5	6	12	3d 07:56:04.00000	0d 04:07:09.02000	0.00316649	0.0120022	0.00076852	3.1583	D	5	22/08/2020 18:34		0	0	0	0	0	0	0	0	0	0	0	0	0	0
1840	5	6	12	3d 07:56:10.57000	0d 04:07:15.59000	0.00316789	0.0120066	0.00076883	3.1481	D	5	22/08/2020 18:34		0	0	0	0	0	0	0	0	0	0	0	0	0	0
1841	5	6	12	3d 07:56:16.99000	0d 04:07:22.01000	0.00316926	0.0120109	0.00076852	3.1379	D	5	22/08/2020 18:34		0	0	0	0	0	0	0	0	0	0	0	0	0	0
1842	5	6	12	3d 07:56:23.14000	0d 04:07:28.16000	0.00317057	0.012015	0.0007686	3.1276	D	5	22/08/2020 18:34		0	0	0	0	0	0	0	0	0	0	0	0	0	0
1843	5	6	12	3d 07:56:28.93000	0d 04:07:33.95000	0.00317181	0.0120189	0.0007689	3.1174	D	5	22/08/2020 18:34		0	0	0	0	0	0	0	0	0	0	0	0	0	0
1844	5	6	12	3d 07:56:34.66000	0d 04:07:39.68000	0.00317303	0.0120227	0.00076875	3.1073	D	5	22/08/2020 18:34		0	0	0	0	0	0	0	0	0	0	0	0	0	0
1845	5	6	12	3d 07:56:40.11000	0d 04:07:45.13000	0.0031742	0.0120263	0.0007686	3.0973	D	5	22/08/2020 18:34		0	0	0	0	0	0	0	0	0	0	0	0	0	0
1846	5	6	12	3d 07:56:45.45000	0d 04:07:50.47000	0.00317534	0.0120298	0.00076883	3.0871	D	5	22/08/2020 18:34		0	0	0	0	0	0	0	0	0	0	0	0	0	0
1847	5	6	12	3d 07:56:50.69000	0d 04:07:55.71000	0.00317646	0.0120333	0.00076883	3.077	D	5	22/08/2020 18:34		0	0	0	0	0	0	0	0	0	0	0	0	0	0
1848	5	6	12	3d 07:56:55.77000	0d 04:08:00.79000	0.00317754	0.0120366	0.0007689	3.0666	D	5	22/08/2020 18:34		0	0	0	0	0	0	0	0	0	0	0	0	0	0
1849	5	6	12	3d 07:57:00.78000	0d 04:08:05.80000	0.00317861	0.0120399	0.00076867	3.0564	D	5	22/08/2020 18:35		0	0	0	0	0	0	0	0	0	0	0	0	0	0
1850	5	6	12	3d 07:57:05.67000	0d 04:08:10.69000	0.00317966	0.0120431	0.0007686	3.0462	D	5	22/08/2020 18:35		0	0	0	0	0	0	0	0	0	0	0	0	0	0
1851	5	6	12	3d 07:57:10.38000	0d 04:08:15.40000	0.00318066	0.0120461	0.0007689	3.0358	D	5	22/08/2020 18:35		0	0	0	0	0	0	0	0	0	0	0	0	0	0
1852	5	6	12	3d 07:57:15.05000	0d 04:08:20.07000	0.00318166	0.0120492	0.00076883	3.0256	D	5	22/08/2020 18:35		0	0	0	0	0	0	0	0	0	0	0	0	0	0
1853	5	6	12	3d 07:57:19.67000	0d 04:08:24.69000	0.00318265	0.0120521	0.00076852	3.0153	D	5	22/08/2020 18:35		0	0	0	0	0	0	0	0	0	0	0	0	0	0
1854	5	6	12	3d 07:57:24.06000	0d 04:08:29.08000	0.00318358	0.012055	0.00076837	3.0051	D	5	22/08/2020 18:35		0	0	0	0	0	0	0	0	0	0	0	0	0	0
1855	5	6	12	3d 07:57:28.40000	0d 04:08:33.42000	0.00318451	0.0120577	0.00076883	2.9949	D	5	22/08/2020 18:35		0	0	0	0	0	0	0	0	0	0	0	0	0	0
1856	5	6	12	3d 07:57:32.64000	0d 04:08:37.66000	0.00318541	0.0120604	0.00076867	2.9845	D	5	22/08/2020 18:35		0	0	0	0	0	0	0	0	0	0	0	0	0	0
1857	5	6	12	3d 07:57:36.78000	0d 04:08:41.80000	0.0031863	0.0120631	0.00076883	2.9743	D	5	22/08/2020 18:35		0	0	0	0	0	0	0	0	0	0	0	0	0	0
1858	5	6	12	3d 07:57:40.82000	0d 04:08:45.84000	0.00318716	0.0120656	0.0007689	2.9641	D	5	22/08/2020 18:35		0	0	0	0	0	0	0	0	0	0	0	0	0	0
1859	5	6	12	3d 07:57:44.80000	0d 04:08:49.82000	0.00318801	0.0120682	0.00076875	2.9537	D	5	22/08/2020 18:35		0	0	0	0	0	0	0	0	0	0	0	0	0	0
1860	5	6	12	3d 07:57:48.85000	0d 04:08:53.87000	0.00318888	0.0120707	0.0007689	2.9433	D	5	22/08/2020 18:35		0	0	0	0	0	0	0	0	0	0	0	0	0	0
1861	5	6	12	3d 07:57:52.75000	0d 04:08:57.77000	0.00318971	0.0120731	0.00076867	2.9329	D	5	22/08/2020 18:35		0	0	0	0	0	0	0	0	0	0	0	0	0	0
1862	5	6	12	3d 07:57:56.46000	0d 04:09:01.48000	0.0031905	0.0120755	0.00076852	2.9227	D	5	22/08/2020 18:35		0	0	0	0	0	0	0	0	0	0	0	0	0	0
1863	5	6	12	3d 07:58:00.17000	0d 04:09:05.19000	0.00319129	0.0120778	0.00076867	2.9125	D	5	22/08/2020 18:36		0	0	0	0	0	0	0	0	0	0	0	0	0	0
1864	5	6	12	3d 07:58:03.77000	0d 04:09:08.79000	0.00319206	0.01208	0.00076844	2.9023	D	5	22/08/2020 18:36		0	0	0	0	0	0	0	0	0	0	0	0	0	0
1865	5	6	12	3d 07:58:07.37000	0d 04:09:12.39000	0.00319283	0.0120822	0.00076883	2.8919	D	5	22/08/2020 18:36		0	0	0	0	0	0	0	0	0	0	0	0	0	0
1866	5	6	12	3d 07:58:10.99000	0d 04:09:16.01000	0.0031936	0.0120845	0.0007689	2.8817	D	5	22/08/2020 18:36		0	0	0	0	0	0	0	0	0	0	0	0	0	0
1867	5	6	12	3d 07:58:14.45000	0d 04:09:19.47000	0.00319434	0.0120866	0.00076898	2.8714	D	5	22/08/2020 18:36		0	0	0	0	0	0	0	0	0	0	0	0	0	0
1868	5	6	12	3d 07:58:17.94000	0d 04:09:22.96000	0.00319509	0.0120887	0.00076867	2.8612	D	5	22/08/2020 18:36		0	0	0	0	0	0	0	0	0	0	0	0	0	0
1869	5	6	12	3d 07:58:21.32000	0d 04:09:26.34000	0.00319581	0.0120908	0.00076875	2.8511	D	5	22/08/2020 18:36		0	0	0	0	0	0	0	0	0	0	0	0	0	0
1870	5	6	12	3d 07:58:24.69000	0d 04:09:29.71000	0.00319653	0.0120928	0.00076867	2.8409	D	5	22/08/2020 18:36		0	0	0	0	0	0	0	0	0	0	0	0	0	0
1871	5	6	12	3d 07:58:28.05000	0d 04:09:33.07000	0.00319725	0.0120949	0.0007689	2.8307	D	5	22/08/2020 18:36		0	0	0	0	0	0	0	0	0	0	0	0	0	0
1872	5	6	12	3d 07:58:31.40000	0d 04:09:36.42000	0.00319796	0.0120969	0.00076867	2.8205	D	5	22/08/2020 18:36		0	0	0	0	0	0	0	0	0	0	0	0	0	0
1873	5	6	12	3d 07:58:34.69000	0d 04:09:39.71000	0.00319866	0.0120989	0.00076867	2.8104	D	5	22/08/2020 18:36		0	0	0	0	0	0	0	0	0	0	0	0	0	0
1874	5	6	12	3d 07:58:37.92000	0d 04:09:42.94000	0.00319935	0.0121008	0.0007686	2.8002	D	5	22/08/2020 18:36		0	0	0	0	0	0	0	0	0	0	0	0	0	0
1875	5	6	12	3d 07:58:41.11000	0d 04:09:46.13000	0.00320004	0.0121027	0.00076867	2.79	D	5	22/08/2020 18:36		0	0	0	0	0	0	0	0	0	0	0	0	0	0
1876	5	6	12	3d 07:58:44.22000	0d 04:09:49.24000	0.0032007	0.0121046	0.00076867	2.7797	D	5	22/08/2020 18:36		0	0	0	0	0	0	0	0	0	0	0	0	0	0
1877	5	6	12	3d 07:58:47.38000	0d 04:09:52.40000	0.00320137	0.0121064	0.00076883	2.7694	D	5	22/08/2020 18:36		0	0	0	0	0	0	0	0	0	0	0	0	0	0
1878	5	6	12	3d 07:58:50.41000	0d 04:09:55.43000	0.00320202	0.0121082	0.0007689	2.7588	D	5	22/08/2020 18:36		0	0	0	0	0	0	0	0	0	0	0	0	0	0
1879	5	6	12	3d 07:58:53.51000	0d 04:09:58.53000	0.00320268	0.01211	0.0007689	2.7485	D	5	22/08/2020 18:36		0	0	0	0	0	0	0	0	0	0	0	0	0	0
1880	5	6	12	3d 07:58:56.52000	0d 04:10:01.54000	0.00320333	0.0121118	0.0007686	2.7379	D	5	22/08/2020 18:36		0	0	0	0	0	0	0	0	0	0	0	0	0	0
1881	5	6	12	3d 07:58:59.46000	0d 04:10:04.48000	0.00320395	0.0121135	0.00076867	2.7276	D	5	22/08/2020 18:36		0	0	0	0	0	0	0	0	0	0	0	0	0	0
1882	5	6	12	3d 07:59:02.37000	0d 04:10:07.39000	0.00320458	0.0121152	0.00076875	2.717	D	5	22/08/2020 18:37		0	0	0	0	0	0	0	0	0	0	0	0	0	0
1883	5	6	12	3d 07:59:05.17000	0d 04:10:10.19000	0.00320517	0.0121168	0.00076883	2.707	D	5	22/08/2020 18:37		0	0	0	0	0	0	0	0	0	0	0	0	0	0
1884	5	6	12	3d 07:59:07.86000	0d 04:10:12.88000	0.00320575	0.0121184	0.00076875	2.6967	D	5	22/08/2020 18:37		0	0	0	0	0	0	0	0	0	0	0	0	0	0
1885	5	6	12	3d 07:59:10.62000	0d 04:10:15.64000	0.00320634	0.01212	0.00076867	2.6864	D	5	22/08/2020 18:37		0	0	0	0	0	0	0	0	0	0	0	0	0	0
1886	5	6	12	3d 07:59:13.32000	0d 04:10:18.34000	0.00320691	0.0121215	0.00076875	2.676	D	5	22/08/2020 18:37		0	0	0	0	0	0	0	0	0	0	0	0	0	0
1887	5	6	12	3d 07:59:15.95000	0d 04:10:20.97000	0.00320747	0.012123	0.00076875	2.6656	D	5	22/08/2020 18:37		0	0	0	0	0	0	0	0	0	0	0	0	0	0
1888	5	6	12	3d 07:59:18.67000	0d 04:10:23.69000	0.00320806	0.0121246	0.0007689	2.6551	D	5	22/08/2020 18:37		0	0	0	0	0	0	0	0	0	0	0	0	0	0
1889	5	6	12	3d 07:59:21.33000	0d 04:10:26.35000	0.00320862	0.0121261	0.0007686	2.6447	D	5	22/08/2020 18:37		0	0	0	0	0	0	0	0	0	0	0	0	0	0
1890	5	6	12	3d 07:59:23.88000	0d 04:10:28.90000	0.00320917	0.0121275	0.00076875	2.6345	D	5	22/08/2020 18:37		0	0	0	0	0	0	0	0	0	0	0	0	0	0
1891	5	6	12	3d 07:59:26.36000	0d 04:10:31.38000	0.0032097	0.0121289	0.00076898	2.6242	D	5	22/08/2020 18:37		0	0	0	0	0	0	0	0	0	0	0	0	0	0
1892	5	6	12	3d 07:59:28.84000	0d 04:10:33.86000	0.00321023	0.0121303	0.00076875	2.6137	D	5	22/08/2020 18:37		0	0	0	0	0	0	0	0	0	0	0	0	0	0
1893	5	6	12	3d 07:59:31.38000	0d 04:10:36.40000	0.00321077	0.0121317	0.00076875	2.6033	D	5	22/08/2020 18:37		0	0	0	0	0	0	0	0	0	0	0	0	0	0
1894	5	6	12	3d 07:59:33.86000	0d 04:10:38.88000	0.0032113	0.0121331	0.0007686	2.5928	D	5	22/08/2020 18:37		0	0	0	0	0	0	0	0	0	0	0	0	0	0
1895	5	6	12	3d 07:59:36.38000	0d 04:10:41.40000	0.00321184	0.0121345	0.00076875	2.5826	D	5	22/08/2020 18:37		0	0	0	0	0	0	0	0	0	0	0	0	0	0
1896	5	6	12	3d 07:59:38.83000	0d 04:10:43.85000	0.00321236	0.0121358	0.00076875	2.5719	D	5	22/08/2020 18:37		0	0	0	0	0	0	0	0	0	0	0	0	0	0
1897	5	6	12	3d 07:59:41.25000	0d 04:10:46.27000	0.00321288	0.0121371	0.00076875	2.5617	D	5	22/08/2020 18:37		0	0	0	0	0	0	0	0	0	0	0	0	0	0
1898	5	6	12	3d 07:59:43.57000	0d 04:10:48.59000	0.00321337	0.0121384	0.0007686	2.5513	D	5	22/08/2020 18:37		0	0	0	0	0	0	0	0	0	0	0	0	0	0
1899	5	6	12	3d 07:59:45.95000	0d 04:10:50.97000	0.00321388	0.0121397	0.00076867	2.5411	D	5	22/08/2020 18:37		0	0	0	0	0	0	0	0	0	0	0	0	0	0
1900	5	6	12	3d 07:59:48.30000	0d 04:10:53.32000	0.00321438	0.012141	0.0007686	2.5307	D	5	22/08/2020 18:37		0	0	0	0	0	0	0	0	0	0	0	0	0	0
1901	5	6	12	3d 07:59:50.65000	0d 04:10:55.67000	0.00321488	0.0121422	0.00076852	2.5205	D	5	22/08/2020 18:37		0	0	0	0	0	0	0	0	0	0	0	0	0	0
1902	5	6	12	3d 07:59:52.93000	0d 04:10:57.95000	0.00321537	0.0121435	0.00076867	2.5101	D	5	22/08/2020 18:37		0	0	0	0	0	0	0	0	0	0	0	0	0	0
1903	5	6	12	3d 07:59:55.14000	0d 04:11:00.16000	0.00321584	0.0121447	0.00076883	2.5	D	133	22/08/2020 18:37		0	0	0	0	0	0	0	0	0	0	0	0	0	0
1904	5	6	13	3d 07:59:55.15000	0d 00:00:00.01000	0	0	0	2.5998	R	0	22/08/2020 18:37		0	0	0	0	0	0	0	0	0	0	0	0	0	0
1905	5	6	13	3d 07:59:57.15000	0d 00:00:02.01000	0	0	0	2.802	R	1	22/08/2020 18:37		0	0	0	0	0	0	0	0	0	0	0	0	0	0
1906	5	6	13	3d 07:59:59.15000	0d 00:00:04.01000	0	0	0	2.9203	R	1	22/08/2020 18:37		0	0	0	0	0	0	0	0	0	0	0	0	0	0
1907	5	6	13	3d 08:00:01.15000	0d 00:00:06.01000	0	0	0	3.0127	R	1	22/08/2020 18:38		0	0	0	0	0	0	0	0	0	0	0	0	0	0
1908	5	6	13	3d 08:00:03.15000	0d 00:00:08.01000	0	0	0	3.0889	R	1	22/08/2020 18:38		0	0	0	0	0	0	0	0	0	0	0	0	0	0
1909	5	6	13	3d 08:00:05.14000	0d 00:00:10.00000	0	0	0	3.1521	R	129	22/08/2020 18:38		0	0	0	0	0	0	0	0	0	0	0	0	0	0
1910	6	7	9	3d 08:00:05.18000	0d 00:00:00.04000	0.00000001	0.00000003	0.00076959	3.2796	C	0	22/08/2020 18:38		0	0	0	0	0	0	0	0	0	0	0	0	0	0
1911	6	7	9	3d 08:00:05.34000	0d 00:00:00.20000	0.00000004	0.00000014	0.0007686	3.3016	C	5	22/08/2020 18:38		0	0	0	0	0	0	0	0	0	0	0	0	0	0
1912	6	7	9	3d 08:00:05.51000	0d 00:00:00.37000	0.00000008	0.00000026	0.00076875	3.3211	C	5	22/08/2020 18:38		0	0	0	0	0	0	0	0	0	0	0	0	0	0
1913	6	7	9	3d 08:00:05.69000	0d 00:00:00.55000	0.00000012	0.00000039	0.00076883	3.3388	C	5	22/08/2020 18:38		0	0	0	0	0	0	0	0	0	0	0	0	0	0
1914	6	7	9	3d 08:00:05.89000	0d 00:00:00.75000	0.00000016	0.00000053	0.0007686	3.3559	C	5	22/08/2020 18:38		0	0	0	0	0	0	0	0	0	0	0	0	0	0
1915	6	7	9	3d 08:00:06.10000	0d 00:00:00.96000	0.0000002	0.00000068	0.00076875	3.373	C	5	22/08/2020 18:38		0	0	0	0	0	0	0	0	0	0	0	0	0	0
1916	6	7	9	3d 08:00:06.32000	0d 00:00:01.18000	0.00000025	0.00000084	0.00076883	3.3895	C	5	22/08/2020 18:38		0	0	0	0	0	0	0	0	0	0	0	0	0	0
1917	6	7	9	3d 08:00:06.54000	0d 00:00:01.40000	0.0000003	0.000001	0.00076883	3.4054	C	5	22/08/2020 18:38		0	0	0	0	0	0	0	0	0	0	0	0	0	0
1918	6	7	9	3d 08:00:06.77000	0d 00:00:01.63000	0.00000035	0.00000117	0.00076867	3.4206	C	5	22/08/2020 18:38		0	0	0	0	0	0	0	0	0	0	0	0	0	0
1919	6	7	9	3d 08:00:07.01000	0d 00:00:01.87000	0.0000004	0.00000134	0.0007686	3.436	C	5	22/08/2020 18:38		0	0	0	0	0	0	0	0	0	0	0	0	0	0
1920	6	7	9	3d 08:00:07.26000	0d 00:00:02.12000	0.00000045	0.00000153	0.00076875	3.4513	C	5	22/08/2020 18:38		0	0	0	0	0	0	0	0	0	0	0	0	0	0
1921	6	7	9	3d 08:00:07.51000	0d 00:00:02.37000	0.00000051	0.00000171	0.00076875	3.4659	C	5	22/08/2020 18:38		0	0	0	0	0	0	0	0	0	0	0	0	0	0
1922	6	7	9	3d 08:00:07.78000	0d 00:00:02.64000	0.00000056	0.00000191	0.0007686	3.4809	C	5	22/08/2020 18:38		0	0	0	0	0	0	0	0	0	0	0	0	0	0
1923	6	7	9	3d 08:00:08.05000	0d 00:00:02.91000	0.00000062	0.00000211	0.00076867	3.4949	C	5	22/08/2020 18:38		0	0	0	0	0	0	0	0	0	0	0	0	0	0
1924	6	7	9	3d 08:00:08.33000	0d 00:00:03.19000	0.00000068	0.00000232	0.0007686	3.5091	C	5	22/08/2020 18:38		0	0	0	0	0	0	0	0	0	0	0	0	0	0
1925	6	7	9	3d 08:00:08.62000	0d 00:00:03.48000	0.00000074	0.00000254	0.00076875	3.523	C	5	22/08/2020 18:38		0	0	0	0	0	0	0	0	0	0	0	0	0	0
1926	6	7	9	3d 08:00:08.93000	0d 00:00:03.79000	0.00000081	0.00000277	0.00076875	3.5369	C	5	22/08/2020 18:38		0	0	0	0	0	0	0	0	0	0	0	0	0	0
1927	6	7	9	3d 08:00:09.25000	0d 00:00:04.11000	0.00000088	0.00000302	0.0007686	3.5505	C	5	22/08/2020 18:38		0	0	0	0	0	0	0	0	0	0	0	0	0	0
1928	6	7	9	3d 08:00:09.59000	0d 00:00:04.45000	0.00000095	0.00000328	0.00076867	3.5636	C	5	22/08/2020 18:38		0	0	0	0	0	0	0	0	0	0	0	0	0	0
1929	6	7	9	3d 08:00:09.94000	0d 00:00:04.80000	0.00000102	0.00000354	0.0007686	3.5766	C	5	22/08/2020 18:38		0	0	0	0	0	0	0	0	0	0	0	0	0	0
1930	6	7	9	3d 08:00:10.32000	0d 00:00:05.18000	0.00000111	0.00000383	0.0007689	3.5892	C	5	22/08/2020 18:38		0	0	0	0	0	0	0	0	0	0	0	0	0	0
1931	6	7	9	3d 08:00:10.73000	0d 00:00:05.59000	0.00000119	0.00000415	0.00076875	3.6017	C	5	22/08/2020 18:38		0	0	0	0	0	0	0	0	0	0	0	0	0	0
1932	6	7	9	3d 08:00:11.17000	0d 00:00:06.03000	0.00000129	0.00000449	0.00076875	3.6138	C	5	22/08/2020 18:38		0	0	0	0	0	0	0	0	0	0	0	0	0	0
1933	6	7	9	3d 08:00:11.66000	0d 00:00:06.52000	0.00000139	0.00000487	0.00076883	3.6257	C	5	22/08/2020 18:38		0	0	0	0	0	0	0	0	0	0	0	0	0	0
1934	6	7	9	3d 08:00:12.24000	0d 00:00:07.10000	0.00000152	0.00000532	0.00076867	3.6374	C	5	22/08/2020 18:38		0	0	0	0	0	0	0	0	0	0	0	0	0	0
1935	6	7	9	3d 08:00:12.90000	0d 00:00:07.76000	0.00000166	0.00000583	0.0007686	3.6484	C	5	22/08/2020 18:38		0	0	0	0	0	0	0	0	0	0	0	0	0	0
1936	6	7	9	3d 08:00:13.71000	0d 00:00:08.57000	0.00000183	0.00000646	0.0007689	3.6594	C	5	22/08/2020 18:38		0	0	0	0	0	0	0	0	0	0	0	0	0	0
1937	6	7	9	3d 08:00:14.80000	0d 00:00:09.66000	0.00000206	0.00000731	0.00076867	3.6701	C	5	22/08/2020 18:38		0	0	0	0	0	0	0	0	0	0	0	0	0	0
1938	6	7	9	3d 08:00:16.27000	0d 00:00:11.13000	0.00000238	0.00000847	0.00076867	3.6805	C	5	22/08/2020 18:38		0	0	0	0	0	0	0	0	0	0	0	0	0	0
1939	6	7	9	3d 08:00:18.66000	0d 00:00:13.52000	0.00000289	0.00001035	0.00076875	3.6909	C	5	22/08/2020 18:38		0	0	0	0	0	0	0	0	0	0	0	0	0	0
1940	6	7	9	3d 08:00:22.97000	0d 00:00:17.83000	0.00000381	0.00001375	0.0007686	3.7009	C	5	22/08/2020 18:38		0	0	0	0	0	0	0	0	0	0	0	0	0	0
1941	6	7	9	3d 08:00:34.27000	0d 00:00:29.13000	0.00000622	0.0000227	0.00076867	3.711	C	5	22/08/2020 18:38		0	0	0	0	0	0	0	0	0	0	0	0	0	0
1942	6	7	9	3d 08:01:15.80000	0d 00:01:10.66000	0.00001509	0.00005558	0.0007689	3.7009	C	5	22/08/2020 18:39		0	0	0	0	0	0	0	0	0	0	0	0	0	0
1943	6	7	9	3d 08:01:53.56000	0d 00:01:48.42000	0.00002315	0.00008538	0.00076867	3.6909	C	5	22/08/2020 18:39		0	0	0	0	0	0	0	0	0	0	0	0	0	0
1944	6	7	9	3d 08:03:15.32000	0d 00:03:10.18000	0.00004061	0.00014971	0.00076883	3.6808	C	5	22/08/2020 18:41		0	0	0	0	0	0	0	0	0	0	0	0	0	0
1945	6	7	9	3d 08:08:15.32000	0d 00:08:10.18000	0.00010467	0.00038528	0.00076883	3.6767	C	1	22/08/2020 18:46		0	0	0	0	0	0	0	0	0	0	0	0	0	0
1946	6	7	9	3d 08:13:15.32000	0d 00:13:10.18000	0.00016873	0.00062087	0.00076875	3.679	C	1	22/08/2020 18:51		0	0	0	0	0	0	0	0	0	0	0	0	0	0
1947	6	7	9	3d 08:18:15.32000	0d 00:18:10.18000	0.00023279	0.00085666	0.00076883	3.6826	C	1	22/08/2020 18:56		0	0	0	0	0	0	0	0	0	0	0	0	0	0
1948	6	7	9	3d 08:23:15.32000	0d 00:23:10.18000	0.00029685	0.00109269	0.00076867	3.6861	C	1	22/08/2020 19:01		0	0	0	0	0	0	0	0	0	0	0	0	0	0
1949	6	7	9	3d 08:28:15.32000	0d 00:28:10.18000	0.00036091	0.00132896	0.00076883	3.6902	C	1	22/08/2020 19:06		0	0	0	0	0	0	0	0	0	0	0	0	0	0
1950	6	7	9	3d 08:33:15.32000	0d 00:33:10.18000	0.00042497	0.00156549	0.0007689	3.6944	C	1	22/08/2020 19:11		0	0	0	0	0	0	0	0	0	0	0	0	0	0
1951	6	7	9	3d 08:38:15.32000	0d 00:38:10.18000	0.00048903	0.0018023	0.00076883	3.6988	C	1	22/08/2020 19:16		0	0	0	0	0	0	0	0	0	0	0	0	0	0
1952	6	7	9	3d 08:43:15.32000	0d 00:43:10.18000	0.00055309	0.0020394	0.00076883	3.7037	C	1	22/08/2020 19:21		0	0	0	0	0	0	0	0	0	0	0	0	0	0
1953	6	7	9	3d 08:48:15.32000	0d 00:48:10.18000	0.00061715	0.00227682	0.00076867	3.7086	C	1	22/08/2020 19:26		0	0	0	0	0	0	0	0	0	0	0	0	0	0
1954	6	7	9	3d 08:53:15.32000	0d 00:53:10.18000	0.00068121	0.00251457	0.0007686	3.7139	C	1	22/08/2020 19:31		0	0	0	0	0	0	0	0	0	0	0	0	0	0
1955	6	7	9	3d 08:58:15.32000	0d 00:58:10.18000	0.00074527	0.00275267	0.00076867	3.7197	C	1	22/08/2020 19:36		0	0	0	0	0	0	0	0	0	0	0	0	0	0
1956	6	7	9	3d 09:03:15.32000	0d 01:03:10.18000	0.00080933	0.00299113	0.00076875	3.725	C	1	22/08/2020 19:41		0	0	0	0	0	0	0	0	0	0	0	0	0	0
1957	6	7	9	3d 09:08:15.32000	0d 01:08:10.18000	0.00087339	0.00322995	0.00076883	3.7308	C	1	22/08/2020 19:46		0	0	0	0	0	0	0	0	0	0	0	0	0	0
1958	6	7	9	3d 09:13:15.32000	0d 01:13:10.18000	0.00093745	0.00346912	0.0007689	3.7362	C	1	22/08/2020 19:51		0	0	0	0	0	0	0	0	0	0	0	0	0	0
1959	6	7	9	3d 09:18:15.32000	0d 01:18:10.18000	0.00100151	0.00370865	0.00076875	3.7417	C	1	22/08/2020 19:56		0	0	0	0	0	0	0	0	0	0	0	0	0	0
1960	6	7	9	3d 09:23:15.32000	0d 01:23:10.18000	0.00106557	0.00394852	0.00076852	3.747	C	1	22/08/2020 20:01		0	0	0	0	0	0	0	0	0	0	0	0	0	0
1961	6	7	9	3d 09:28:15.32000	0d 01:28:10.18000	0.00112963	0.00418873	0.00076837	3.7525	C	1	22/08/2020 20:06		0	0	0	0	0	0	0	0	0	0	0	0	0	0
1962	6	7	9	3d 09:33:15.32000	0d 01:33:10.18000	0.00119369	0.00442928	0.00076875	3.7577	C	1	22/08/2020 20:11		0	0	0	0	0	0	0	0	0	0	0	0	0	0
1963	6	7	9	3d 09:38:15.32000	0d 01:38:10.18000	0.00125775	0.00467017	0.00076867	3.763	C	1	22/08/2020 20:16		0	0	0	0	0	0	0	0	0	0	0	0	0	0
1964	6	7	9	3d 09:43:15.32000	0d 01:43:10.18000	0.00132181	0.00491141	0.00076883	3.7685	C	1	22/08/2020 20:21		0	0	0	0	0	0	0	0	0	0	0	0	0	0
1965	6	7	9	3d 09:48:15.32000	0d 01:48:10.18000	0.00138587	0.00515301	0.00076883	3.7743	C	1	22/08/2020 20:26		0	0	0	0	0	0	0	0	0	0	0	0	0	0
1966	6	7	9	3d 09:53:15.32000	0d 01:53:10.18000	0.00144993	0.00539498	0.00076867	3.78	C	1	22/08/2020 20:31		0	0	0	0	0	0	0	0	0	0	0	0	0	0
1967	6	7	9	3d 09:58:15.32000	0d 01:58:10.18000	0.00151399	0.00563734	0.0007689	3.7864	C	1	22/08/2020 20:36		0	0	0	0	0	0	0	0	0	0	0	0	0	0
1968	6	7	9	3d 10:03:15.32000	0d 02:03:10.18000	0.00157805	0.00588013	0.00076867	3.7934	C	1	22/08/2020 20:41		0	0	0	0	0	0	0	0	0	0	0	0	0	0
1969	6	7	9	3d 10:08:15.32000	0d 02:08:10.18000	0.00164211	0.00612337	0.00076898	3.8009	C	1	22/08/2020 20:46		0	0	0	0	0	0	0	0	0	0	0	0	0	0
1970	6	7	9	3d 10:13:15.32000	0d 02:13:10.18000	0.00170617	0.0063671	0.00076875	3.8088	C	1	22/08/2020 20:51		0	0	0	0	0	0	0	0	0	0	0	0	0	0
1971	6	7	9	3d 10:18:15.32000	0d 02:18:10.18000	0.00177023	0.00661139	0.00076875	3.8178	C	1	22/08/2020 20:56		0	0	0	0	0	0	0	0	0	0	0	0	0	0
1972	6	7	9	3d 10:23:13.90000	0d 02:23:08.76000	0.00183398	0.00685512	0.00076875	3.828	C	5	22/08/2020 21:01		0	0	0	0	0	0	0	0	0	0	0	0	0	0
1973	6	7	9	3d 10:27:59.02000	0d 02:27:53.88000	0.00189487	0.00708847	0.00076867	3.8381	C	5	22/08/2020 21:05		0	0	0	0	0	0	0	0	0	0	0	0	0	0
1974	6	7	9	3d 10:32:09.56000	0d 02:32:04.42000	0.00194837	0.00729407	0.00076867	3.8482	C	5	22/08/2020 21:10		0	0	0	0	0	0	0	0	0	0	0	0	0	0
1975	6	7	9	3d 10:36:06.93000	0d 02:36:01.79000	0.00199905	0.00748937	0.00076875	3.8582	C	5	22/08/2020 21:14		0	0	0	0	0	0	0	0	0	0	0	0	0	0
1976	6	7	9	3d 10:39:47.35000	0d 02:39:42.21000	0.00204612	0.0076712	0.00076867	3.8683	C	5	22/08/2020 21:17		0	0	0	0	0	0	0	0	0	0	0	0	0	0
1977	6	7	9	3d 10:43:20.38000	0d 02:43:15.24000	0.00209161	0.00784739	0.00076883	3.8784	C	5	22/08/2020 21:21		0	0	0	0	0	0	0	0	0	0	0	0	0	0
1978	6	7	9	3d 10:46:40.69000	0d 02:46:35.55000	0.00213438	0.00801349	0.00076875	3.8885	C	5	22/08/2020 21:24		0	0	0	0	0	0	0	0	0	0	0	0	0	0
1979	6	7	9	3d 10:49:58.13000	0d 02:49:52.99000	0.00217654	0.00817764	0.00076875	3.8985	C	5	22/08/2020 21:27		0	0	0	0	0	0	0	0	0	0	0	0	0	0
1980	6	7	9	3d 10:53:06.02000	0d 02:53:00.88000	0.00221666	0.00833425	0.00076875	3.9086	C	5	22/08/2020 21:31		0	0	0	0	0	0	0	0	0	0	0	0	0	0
1981	6	7	9	3d 10:56:11.17000	0d 02:56:06.03000	0.0022562	0.00848898	0.0007689	3.9187	C	5	22/08/2020 21:34		0	0	0	0	0	0	0	0	0	0	0	0	0	0
1982	6	7	9	3d 10:59:13.32000	0d 02:59:08.18000	0.00229509	0.00864159	0.00076875	3.9287	C	5	22/08/2020 21:37		0	0	0	0	0	0	0	0	0	0	0	0	0	0
1983	6	7	9	3d 11:02:09.13000	0d 03:02:03.99000	0.00233263	0.00878927	0.00076883	3.9388	C	5	22/08/2020 21:40		0	0	0	0	0	0	0	0	0	0	0	0	0	0
1984	6	7	9	3d 11:05:03.55000	0d 03:04:58.41000	0.00236988	0.00893615	0.0007686	3.9489	C	5	22/08/2020 21:43		0	0	0	0	0	0	0	0	0	0	0	0	0	0
1985	6	7	9	3d 11:07:56.08000	0d 03:07:50.94000	0.00240672	0.00908182	0.0007689	3.959	C	5	22/08/2020 21:45		0	0	0	0	0	0	0	0	0	0	0	0	0	0
[truncated: 3,241 more rows]
