# Supplementary material for: Experimental data of cathodes manufactured in a convective dryer at the pilot-plant scale, and charge and discharge capacities of half-coin lithium-ion cells
Source: Data Brief. 2021 Dec 16;40:107720. doi: 10.1016/j.dib.2021.107720 (PMC8703052; doi:10.1016/j.dib.2021.107720)
Supplement: Supplementary file 1 [file mmc1.zip › Maccor/NEX_CAT3_8_3.csv]

Name:	NEX_CAT3_8_3
Channel:	90
Tester	Maccor #2
Procedure	NEX_NMC_Form_Rate_ASI.000
Description	NEX NMC Cathode Rate & ASI Measurement
Started	18/08/2020 16:04
SCap	0
C Rate	0.003808
Ch. max. V	8.00 V
DisCh. min. V	-2.00 V
Ch. max. I	5.000 A
DisCh. max. I	5.000 A
Comment:	NEX_CAT3_8
SMB hdr:	SMBLabel
Rec	Cycle P	Cycle C	Step	TestTime	StepTime	Cap. [Ah]	Ener. [Wh]	Current [A]	Voltage [V]	Md	ES	DPT Time	AUX1 [C]		VAR1	VAR2	VAR3	VAR4	VAR5	VAR6	VAR7	VAR8	VAR9	VAR10	VAR11	VAR12	VAR13	VAR14
1	0	1	1	0d 00:00:00.00000	0d 00:00:00.00000	0	0	0	3.1482	R	0	18/08/2020 16:04	38.5018		0	0	0	0	0	0	0	0	0	0	0	0	0	0
2	0	1	1	0d 00:05:00.00000	0d 00:05:00.00000	0	0	0	3.1456	R	1	18/08/2020 16:09	38.1548		0	0	0	0	0	0	0	0	0	0	0	0	0	0
3	0	1	1	0d 00:10:00.00000	0d 00:10:00.00000	0	0	0	3.1434	R	1	18/08/2020 16:14	38.281		0	0	0	0	0	0	0	0	0	0	0	0	0	0
4	0	1	1	0d 00:15:00.00000	0d 00:15:00.00000	0	0	0	3.1418	R	1	18/08/2020 16:19	38.0444		0	0	0	0	0	0	0	0	0	0	0	0	0	0
5	0	1	1	0d 00:20:00.00000	0d 00:20:00.00000	0	0	0	3.1405	R	1	18/08/2020 16:24	38.1391		0	0	0	0	0	0	0	0	0	0	0	0	0	0
6	0	1	1	0d 00:25:00.00000	0d 00:25:00.00000	0	0	0	3.1394	R	1	18/08/2020 16:29	38.3756		0	0	0	0	0	0	0	0	0	0	0	0	0	0
7	0	1	1	0d 00:30:00.00000	0d 00:30:00.00000	0	0	0	3.138	R	129	18/08/2020 16:34	38.076		0	0	0	0	0	0	0	0	0	0	0	0	0	0
8	0	1	2	0d 00:30:00.04000	0d 00:00:00.04000	0	0	0.00019104	3.2087	C	0	18/08/2020 16:34	38.076		0	0	0	0	0	0	0	0	0	0	0	0	0	0
9	0	1	2	0d 00:30:00.20000	0d 00:00:00.20000	0.00000001	0.00000003	0.00019028	3.2279	C	5	18/08/2020 16:34	38.076		0	0	0	0	0	0	0	0	0	0	0	0	0	0
10	0	1	2	0d 00:30:00.39000	0d 00:00:00.39000	0.00000002	0.00000006	0.0001902	3.2456	C	5	18/08/2020 16:34	38.076		0	0	0	0	0	0	0	0	0	0	0	0	0	0
11	0	1	2	0d 00:30:00.59000	0d 00:00:00.59000	0.00000003	0.0000001	0.00019059	3.2622	C	5	18/08/2020 16:34	38.076		0	0	0	0	0	0	0	0	0	0	0	0	0	0
12	0	1	2	0d 00:30:00.81000	0d 00:00:00.81000	0.00000004	0.00000014	0.00019028	3.2787	C	5	18/08/2020 16:34	38.076		0	0	0	0	0	0	0	0	0	0	0	0	0	0
13	0	1	2	0d 00:30:01.03000	0d 00:00:01.03000	0.00000005	0.00000018	0.00019036	3.2944	C	5	18/08/2020 16:34	38.0918		0	0	0	0	0	0	0	0	0	0	0	0	0	0
14	0	1	2	0d 00:30:01.26000	0d 00:00:01.26000	0.00000007	0.00000022	0.00019028	3.3097	C	5	18/08/2020 16:34	38.0918		0	0	0	0	0	0	0	0	0	0	0	0	0	0
15	0	1	2	0d 00:30:01.50000	0d 00:00:01.50000	0.00000008	0.00000026	0.00019036	3.3251	C	5	18/08/2020 16:34	38.0918		0	0	0	0	0	0	0	0	0	0	0	0	0	0
16	0	1	2	0d 00:30:01.75000	0d 00:00:01.75000	0.00000009	0.0000003	0.00019043	3.3399	C	5	18/08/2020 16:34	38.0918		0	0	0	0	0	0	0	0	0	0	0	0	0	0
17	0	1	2	0d 00:30:02.02000	0d 00:00:02.02000	0.00000011	0.00000035	0.00019043	3.3548	C	5	18/08/2020 16:34	38.0918		0	0	0	0	0	0	0	0	0	0	0	0	0	0
18	0	1	2	0d 00:30:02.29000	0d 00:00:02.29000	0.00000012	0.0000004	0.00019036	3.3692	C	5	18/08/2020 16:34	38.0918		0	0	0	0	0	0	0	0	0	0	0	0	0	0
19	0	1	2	0d 00:30:02.58000	0d 00:00:02.58000	0.00000014	0.00000045	0.00019036	3.3832	C	5	18/08/2020 16:34	38.0918		0	0	0	0	0	0	0	0	0	0	0	0	0	0
20	0	1	2	0d 00:30:02.88000	0d 00:00:02.88000	0.00000015	0.0000005	0.00019036	3.3971	C	5	18/08/2020 16:34	38.1075		0	0	0	0	0	0	0	0	0	0	0	0	0	0
21	0	1	2	0d 00:30:03.20000	0d 00:00:03.20000	0.00000017	0.00000056	0.00019043	3.411	C	5	18/08/2020 16:34	38.1075		0	0	0	0	0	0	0	0	0	0	0	0	0	0
22	0	1	2	0d 00:30:03.53000	0d 00:00:03.53000	0.00000019	0.00000062	0.00019043	3.4243	C	5	18/08/2020 16:34	38.1075		0	0	0	0	0	0	0	0	0	0	0	0	0	0
23	0	1	2	0d 00:30:03.88000	0d 00:00:03.88000	0.0000002	0.00000068	0.00019036	3.4372	C	5	18/08/2020 16:34	38.1075		0	0	0	0	0	0	0	0	0	0	0	0	0	0
24	0	1	2	0d 00:30:04.25000	0d 00:00:04.25000	0.00000022	0.00000075	0.00019043	3.4504	C	5	18/08/2020 16:34	38.1075		0	0	0	0	0	0	0	0	0	0	0	0	0	0
25	0	1	2	0d 00:30:04.64000	0d 00:00:04.64000	0.00000024	0.00000082	0.00019028	3.4633	C	5	18/08/2020 16:34	38.1233		0	0	0	0	0	0	0	0	0	0	0	0	0	0
26	0	1	2	0d 00:30:05.06000	0d 00:00:05.06000	0.00000027	0.0000009	0.00019028	3.476	C	5	18/08/2020 16:34	38.1233		0	0	0	0	0	0	0	0	0	0	0	0	0	0
27	0	1	2	0d 00:30:05.49000	0d 00:00:05.49000	0.00000029	0.00000098	0.0001902	3.4881	C	5	18/08/2020 16:34	38.1233		0	0	0	0	0	0	0	0	0	0	0	0	0	0
28	0	1	2	0d 00:30:05.94000	0d 00:00:05.94000	0.00000031	0.00000106	0.00019036	3.5001	C	5	18/08/2020 16:34	38.1233		0	0	0	0	0	0	0	0	0	0	0	0	0	0
29	0	1	2	0d 00:30:06.42000	0d 00:00:06.42000	0.00000034	0.00000115	0.00019036	3.5122	C	5	18/08/2020 16:34	38.1233		0	0	0	0	0	0	0	0	0	0	0	0	0	0
30	0	1	2	0d 00:30:06.93000	0d 00:00:06.93000	0.00000037	0.00000125	0.00019051	3.5239	C	5	18/08/2020 16:34	38.1233		0	0	0	0	0	0	0	0	0	0	0	0	0	0
31	0	1	2	0d 00:30:07.46000	0d 00:00:07.46000	0.00000039	0.00000134	0.00019059	3.5357	C	5	18/08/2020 16:34	38.1233		0	0	0	0	0	0	0	0	0	0	0	0	0	0
32	0	1	2	0d 00:30:08.05000	0d 00:00:08.05000	0.00000042	0.00000146	0.00019043	3.5477	C	5	18/08/2020 16:34	38.1391		0	0	0	0	0	0	0	0	0	0	0	0	0	0
33	0	1	2	0d 00:30:08.68000	0d 00:00:08.68000	0.00000046	0.00000157	0.00019028	3.5593	C	5	18/08/2020 16:35	38.1391		0	0	0	0	0	0	0	0	0	0	0	0	0	0
34	0	1	2	0d 00:30:09.34000	0d 00:00:09.34000	0.00000049	0.0000017	0.00019036	3.5705	C	5	18/08/2020 16:35	38.1391		0	0	0	0	0	0	0	0	0	0	0	0	0	0
35	0	1	2	0d 00:30:10.05000	0d 00:00:10.05000	0.00000053	0.00000183	0.0001902	3.5814	C	5	18/08/2020 16:35	38.1391		0	0	0	0	0	0	0	0	0	0	0	0	0	0
36	0	1	2	0d 00:30:10.82000	0d 00:00:10.82000	0.00000057	0.00000198	0.00019036	3.5926	C	5	18/08/2020 16:35	38.1233		0	0	0	0	0	0	0	0	0	0	0	0	0	0
37	0	1	2	0d 00:30:11.70000	0d 00:00:11.70000	0.00000062	0.00000215	0.0001902	3.6034	C	5	18/08/2020 16:35	38.1233		0	0	0	0	0	0	0	0	0	0	0	0	0	0
38	0	1	2	0d 00:30:12.72000	0d 00:00:12.72000	0.00000067	0.00000234	0.00019043	3.6144	C	5	18/08/2020 16:35	38.1233		0	0	0	0	0	0	0	0	0	0	0	0	0	0
39	0	1	2	0d 00:30:13.94000	0d 00:00:13.94000	0.00000074	0.00000257	0.00019036	3.6251	C	5	18/08/2020 16:35	38.1391		0	0	0	0	0	0	0	0	0	0	0	0	0	0
40	0	1	2	0d 00:30:15.47000	0d 00:00:15.47000	0.00000082	0.00000287	0.00019043	3.6356	C	5	18/08/2020 16:35	38.1391		0	0	0	0	0	0	0	0	0	0	0	0	0	0
41	0	1	2	0d 00:30:17.56000	0d 00:00:17.56000	0.00000093	0.00000327	0.00019013	3.646	C	5	18/08/2020 16:35	38.1548		0	0	0	0	0	0	0	0	0	0	0	0	0	0
42	0	1	2	0d 00:30:20.82000	0d 00:00:20.82000	0.0000011	0.0000039	0.00019043	3.6562	C	5	18/08/2020 16:35	38.1706		0	0	0	0	0	0	0	0	0	0	0	0	0	0
43	0	1	2	0d 00:30:26.89000	0d 00:00:26.89000	0.00000142	0.00000507	0.00019043	3.6667	C	5	18/08/2020 16:35	38.2022		0	0	0	0	0	0	0	0	0	0	0	0	0	0
44	0	1	2	0d 00:30:43.91000	0d 00:00:43.91000	0.00000232	0.00000838	0.00019036	3.6768	C	5	18/08/2020 16:35	38.0444		0	0	0	0	0	0	0	0	0	0	0	0	0	0
45	0	1	2	0d 00:34:25.99000	0d 00:04:25.99000	0.00001406	0.00005151	0.00019043	3.6667	C	5	18/08/2020 16:39	38.0444		0	0	0	0	0	0	0	0	0	0	0	0	0	0
46	0	1	2	0d 00:44:25.99000	0d 00:14:25.99000	0.00004578	0.00016772	0.00019028	3.6629	C	1	18/08/2020 16:49	38.3756		0	0	0	0	0	0	0	0	0	0	0	0	0	0
47	0	1	2	0d 00:54:25.99000	0d 00:24:25.99000	0.0000775	0.00028396	0.00019051	3.6657	C	1	18/08/2020 16:59	38.0129		0	0	0	0	0	0	0	0	0	0	0	0	0	0
48	0	1	2	0d 01:04:25.99000	0d 00:34:25.99000	0.00010922	0.00040028	0.00019043	3.6683	C	1	18/08/2020 17:09	37.9498		0	0	0	0	0	0	0	0	0	0	0	0	0	0
49	0	1	2	0d 01:14:25.99000	0d 00:44:25.99000	0.00014095	0.00051668	0.00019005	3.6706	C	1	18/08/2020 17:19	38.1864		0	0	0	0	0	0	0	0	0	0	0	0	0	0
50	0	1	2	0d 01:24:25.99000	0d 00:54:25.99000	0.00017267	0.00063315	0.00019043	3.6728	C	1	18/08/2020 17:29	38.1706		0	0	0	0	0	0	0	0	0	0	0	0	0	0
51	0	1	2	0d 01:34:25.99000	0d 01:04:25.99000	0.00020439	0.00074969	0.00019036	3.6747	C	1	18/08/2020 17:39	38.0602		0	0	0	0	0	0	0	0	0	0	0	0	0	0
52	0	1	2	0d 01:44:25.99000	0d 01:14:25.99000	0.00023611	0.00086628	0.00019051	3.6768	C	1	18/08/2020 17:49	38.3914		0	0	0	0	0	0	0	0	0	0	0	0	0	0
53	0	1	2	0d 01:54:25.99000	0d 01:24:25.99000	0.00026783	0.00098294	0.00019043	3.6783	C	1	18/08/2020 17:59	38.2022		0	0	0	0	0	0	0	0	0	0	0	0	0	0
54	0	1	2	0d 02:04:25.99000	0d 01:34:25.99000	0.00029955	0.00109964	0.00019043	3.68	C	1	18/08/2020 18:09	38.1233		0	0	0	0	0	0	0	0	0	0	0	0	0	0
55	0	1	2	0d 02:14:25.99000	0d 01:44:25.99000	0.00033127	0.0012164	0.00019036	3.6812	C	1	18/08/2020 18:19	38.076		0	0	0	0	0	0	0	0	0	0	0	0	0	0
56	0	1	2	0d 02:24:25.99000	0d 01:54:25.99000	0.00036299	0.0013332	0.00019036	3.6826	C	1	18/08/2020 18:29	38.0287		0	0	0	0	0	0	0	0	0	0	0	0	0	0
57	0	1	2	0d 02:34:25.99000	0d 02:04:25.99000	0.00039471	0.00145005	0.00019028	3.6844	C	1	18/08/2020 18:39	38.1706		0	0	0	0	0	0	0	0	0	0	0	0	0	0
58	0	1	2	0d 02:44:25.99000	0d 02:14:25.99000	0.00042644	0.00156694	0.00019043	3.6857	C	1	18/08/2020 18:49	37.871		0	0	0	0	0	0	0	0	0	0	0	0	0	0
59	0	1	2	0d 02:54:25.99000	0d 02:24:25.99000	0.00045816	0.00168388	0.00019036	3.6872	C	1	18/08/2020 18:59	38.2652		0	0	0	0	0	0	0	0	0	0	0	0	0	0
60	0	1	2	0d 03:04:25.99000	0d 02:34:25.99000	0.00048988	0.00180086	0.00019051	3.6887	C	1	18/08/2020 19:09	38.0287		0	0	0	0	0	0	0	0	0	0	0	0	0	0
61	0	1	2	0d 03:14:25.99000	0d 02:44:25.99000	0.0005216	0.00191789	0.00019043	3.6901	C	1	18/08/2020 19:19	37.9025		0	0	0	0	0	0	0	0	0	0	0	0	0	0
62	0	1	2	0d 03:24:25.99000	0d 02:54:25.99000	0.00055332	0.00203496	0.00019043	3.6915	C	1	18/08/2020 19:29	37.7921		0	0	0	0	0	0	0	0	0	0	0	0	0	0
63	0	1	2	0d 03:34:25.99000	0d 03:04:25.99000	0.00058504	0.00215208	0.00019043	3.6928	C	1	18/08/2020 19:39	37.729		0	0	0	0	0	0	0	0	0	0	0	0	0	0
64	0	1	2	0d 03:44:25.99000	0d 03:14:25.99000	0.00061676	0.00226924	0.00019028	3.6941	C	1	18/08/2020 19:49	38.1864		0	0	0	0	0	0	0	0	0	0	0	0	0	0
65	0	1	2	0d 03:54:25.99000	0d 03:24:25.99000	0.00064848	0.00238645	0.0001902	3.6957	C	1	18/08/2020 19:59	38.0602		0	0	0	0	0	0	0	0	0	0	0	0	0	0
66	0	1	2	0d 04:04:25.99000	0d 03:34:25.99000	0.0006802	0.00250371	0.00019013	3.697	C	1	18/08/2020 20:09	38.2495		0	0	0	0	0	0	0	0	0	0	0	0	0	0
67	0	1	2	0d 04:14:25.99000	0d 03:44:25.99000	0.00071192	0.00262101	0.00019005	3.6986	C	1	18/08/2020 20:19	38.4387		0	0	0	0	0	0	0	0	0	0	0	0	0	0
68	0	1	2	0d 04:24:25.99000	0d 03:54:25.99000	0.00074365	0.00273836	0.00019028	3.7	C	1	18/08/2020 20:29	38.2179		0	0	0	0	0	0	0	0	0	0	0	0	0	0
69	0	1	2	0d 04:34:25.99000	0d 04:04:25.99000	0.00077537	0.00285575	0.0001902	3.7015	C	1	18/08/2020 20:39	38.0918		0	0	0	0	0	0	0	0	0	0	0	0	0	0
70	0	1	2	0d 04:44:25.99000	0d 04:14:25.99000	0.00080709	0.0029732	0.00019036	3.7031	C	1	18/08/2020 20:49	38.0287		0	0	0	0	0	0	0	0	0	0	0	0	0	0
71	0	1	2	0d 04:54:25.99000	0d 04:24:25.99000	0.00083881	0.00309069	0.0001902	3.7047	C	1	18/08/2020 20:59	37.9498		0	0	0	0	0	0	0	0	0	0	0	0	0	0
72	0	1	2	0d 05:04:25.99000	0d 04:34:25.99000	0.00087053	0.00320824	0.00019028	3.7063	C	1	18/08/2020 21:09	38.3441		0	0	0	0	0	0	0	0	0	0	0	0	0	0
73	0	1	2	0d 05:14:25.99000	0d 04:44:25.99000	0.00090225	0.00332584	0.00019028	3.7081	C	1	18/08/2020 21:19	38.1075		0	0	0	0	0	0	0	0	0	0	0	0	0	0
74	0	1	2	0d 05:24:25.99000	0d 04:54:25.99000	0.00093397	0.0034435	0.00019051	3.7099	C	1	18/08/2020 21:29	38.0287		0	0	0	0	0	0	0	0	0	0	0	0	0	0
75	0	1	2	0d 05:34:25.99000	0d 05:04:25.99000	0.00096569	0.00356121	0.00019043	3.7115	C	1	18/08/2020 21:39	37.9814		0	0	0	0	0	0	0	0	0	0	0	0	0	0
76	0	1	2	0d 05:44:25.99000	0d 05:14:25.99000	0.00099741	0.00367897	0.00019051	3.7136	C	1	18/08/2020 21:49	37.9183		0	0	0	0	0	0	0	0	0	0	0	0	0	0
77	0	1	2	0d 05:54:25.99000	0d 05:24:25.99000	0.00102913	0.0037968	0.00019028	3.7151	C	1	18/08/2020 21:59	37.9656		0	0	0	0	0	0	0	0	0	0	0	0	0	0
78	0	1	2	0d 06:04:25.99000	0d 05:34:25.99000	0.00106086	0.00391468	0.00019036	3.7174	C	1	18/08/2020 22:09	37.7921		0	0	0	0	0	0	0	0	0	0	0	0	0	0
79	0	1	2	0d 06:14:25.99000	0d 05:44:25.99000	0.00109258	0.00403263	0.00019043	3.7194	C	1	18/08/2020 22:19	38.2179		0	0	0	0	0	0	0	0	0	0	0	0	0	0
80	0	1	2	0d 06:24:25.99000	0d 05:54:25.99000	0.0011243	0.00415064	0.00019028	3.7212	C	1	18/08/2020 22:29	37.9498		0	0	0	0	0	0	0	0	0	0	0	0	0	0
81	0	1	2	0d 06:34:25.99000	0d 06:04:25.99000	0.00115602	0.00426872	0.00019036	3.7235	C	1	18/08/2020 22:39	37.8394		0	0	0	0	0	0	0	0	0	0	0	0	0	0
82	0	1	2	0d 06:44:25.99000	0d 06:14:25.99000	0.00118774	0.00438687	0.00019043	3.7255	C	1	18/08/2020 22:49	37.7763		0	0	0	0	0	0	0	0	0	0	0	0	0	0
83	0	1	2	0d 06:54:25.99000	0d 06:24:25.99000	0.00121946	0.00450508	0.00019051	3.7278	C	1	18/08/2020 22:59	38.0129		0	0	0	0	0	0	0	0	0	0	0	0	0	0
84	0	1	2	0d 07:04:25.99000	0d 06:34:25.99000	0.00125118	0.00462337	0.00019036	3.7301	C	1	18/08/2020 23:09	38.1075		0	0	0	0	0	0	0	0	0	0	0	0	0	0
85	0	1	2	0d 07:14:25.99000	0d 06:44:25.99000	0.0012829	0.00474173	0.00019005	3.7324	C	1	18/08/2020 23:19	38.3914		0	0	0	0	0	0	0	0	0	0	0	0	0	0
86	0	1	2	0d 07:24:25.99000	0d 06:54:25.99000	0.00131462	0.00486016	0.00019051	3.7348	C	1	18/08/2020 23:29	38.2337		0	0	0	0	0	0	0	0	0	0	0	0	0	0
87	0	1	2	0d 07:34:25.99000	0d 07:04:25.99000	0.00134635	0.00497867	0.00019036	3.7374	C	1	18/08/2020 23:39	38.3914		0	0	0	0	0	0	0	0	0	0	0	0	0	0
88	0	1	2	0d 07:44:25.99000	0d 07:14:25.99000	0.00137807	0.00509726	0.00019036	3.7395	C	1	18/08/2020 23:49	38.1706		0	0	0	0	0	0	0	0	0	0	0	0	0	0
89	0	1	2	0d 07:54:25.99000	0d 07:24:25.99000	0.00140979	0.00521592	0.00019043	3.742	C	1	18/08/2020 23:59	38.0287		0	0	0	0	0	0	0	0	0	0	0	0	0	0
90	0	1	2	0d 08:04:25.99000	0d 07:34:25.99000	0.00144151	0.00533466	0.00019043	3.7444	C	1	19/08/2020 00:09	37.9498		0	0	0	0	0	0	0	0	0	0	0	0	0	0
91	0	1	2	0d 08:14:25.99000	0d 07:44:25.99000	0.00147323	0.00545347	0.00019028	3.7467	C	1	19/08/2020 00:19	37.9183		0	0	0	0	0	0	0	0	0	0	0	0	0	0
92	0	1	2	0d 08:24:25.99000	0d 07:54:25.99000	0.00150495	0.00557237	0.00019028	3.7493	C	1	19/08/2020 00:29	38.2652		0	0	0	0	0	0	0	0	0	0	0	0	0	0
93	0	1	2	0d 08:34:25.99000	0d 08:04:25.99000	0.00153667	0.00569134	0.0001902	3.752	C	1	19/08/2020 00:39	38.0444		0	0	0	0	0	0	0	0	0	0	0	0	0	0
94	0	1	2	0d 08:44:25.99000	0d 08:14:25.99000	0.00156839	0.00581039	0.00019028	3.7542	C	1	19/08/2020 00:49	38.0602		0	0	0	0	0	0	0	0	0	0	0	0	0	0
95	0	1	2	0d 08:54:25.99000	0d 08:24:25.99000	0.00160011	0.00592952	0.00019036	3.7566	C	1	19/08/2020 00:59	37.9498		0	0	0	0	0	0	0	0	0	0	0	0	0	0
96	0	1	2	0d 09:04:25.99000	0d 08:34:25.99000	0.00163183	0.00604873	0.00019036	3.7592	C	1	19/08/2020 01:09	37.8867		0	0	0	0	0	0	0	0	0	0	0	0	0	0
97	0	1	2	0d 09:14:25.99000	0d 08:44:25.99000	0.00166356	0.00616801	0.00019051	3.7617	C	1	19/08/2020 01:19	37.8867		0	0	0	0	0	0	0	0	0	0	0	0	0	0
98	0	1	2	0d 09:24:25.99000	0d 08:54:25.99000	0.00169528	0.00628738	0.00019051	3.7639	C	1	19/08/2020 01:29	37.729		0	0	0	0	0	0	0	0	0	0	0	0	0	0
99	0	1	2	0d 09:34:25.99000	0d 09:04:25.99000	0.001727	0.00640682	0.00019043	3.7667	C	1	19/08/2020 01:39	38.1548		0	0	0	0	0	0	0	0	0	0	0	0	0	0
100	0	1	2	0d 09:44:25.99000	0d 09:14:25.99000	0.00175872	0.00652634	0.00019036	3.7693	C	1	19/08/2020 01:49	38.2337		0	0	0	0	0	0	0	0	0	0	0	0	0	0
101	0	1	2	0d 09:54:25.99000	0d 09:24:25.99000	0.00179044	0.00664595	0.00019028	3.7719	C	1	19/08/2020 01:59	38.2337		0	0	0	0	0	0	0	0	0	0	0	0	0	0
102	0	1	2	0d 10:04:25.99000	0d 09:34:25.99000	0.00182216	0.00676564	0.00019013	3.7745	C	1	19/08/2020 02:09	38.1391		0	0	0	0	0	0	0	0	0	0	0	0	0	0
103	0	1	2	0d 10:14:25.99000	0d 09:44:25.99000	0.00185388	0.00688541	0.0001902	3.7772	C	1	19/08/2020 02:19	38.076		0	0	0	0	0	0	0	0	0	0	0	0	0	0
104	0	1	2	0d 10:24:25.99000	0d 09:54:25.99000	0.0018856	0.00700527	0.00019028	3.78	C	1	19/08/2020 02:29	37.9971		0	0	0	0	0	0	0	0	0	0	0	0	0	0
105	0	1	2	0d 10:34:25.99000	0d 10:04:25.99000	0.00191732	0.00712522	0.00019059	3.7829	C	1	19/08/2020 02:39	38.3599		0	0	0	0	0	0	0	0	0	0	0	0	0	0
106	0	1	2	0d 10:44:25.99000	0d 10:14:25.99000	0.00194904	0.00724527	0.00019005	3.7858	C	1	19/08/2020 02:49	38.1233		0	0	0	0	0	0	0	0	0	0	0	0	0	0
107	0	1	2	0d 10:54:25.99000	0d 10:24:25.99000	0.00198077	0.00736541	0.00019028	3.7891	C	1	19/08/2020 02:59	38.3914		0	0	0	0	0	0	0	0	0	0	0	0	0	0
108	0	1	2	0d 11:04:25.99000	0d 10:34:25.99000	0.00201249	0.00748565	0.00019028	3.7922	C	1	19/08/2020 03:09	38.1075		0	0	0	0	0	0	0	0	0	0	0	0	0	0
109	0	1	2	0d 11:14:25.99000	0d 10:44:25.99000	0.00204421	0.007606	0.0001902	3.7955	C	1	19/08/2020 03:19	37.9656		0	0	0	0	0	0	0	0	0	0	0	0	0	0
110	0	1	2	0d 11:24:25.99000	0d 10:54:25.99000	0.00207593	0.00772646	0.0001902	3.799	C	1	19/08/2020 03:29	37.8394		0	0	0	0	0	0	0	0	0	0	0	0	0	0
111	0	1	2	0d 11:34:25.99000	0d 11:04:25.99000	0.00210765	0.00784703	0.0001902	3.8027	C	1	19/08/2020 03:39	37.7921		0	0	0	0	0	0	0	0	0	0	0	0	0	0
112	0	1	2	0d 11:44:25.99000	0d 11:14:25.99000	0.00213937	0.00796772	0.00019028	3.8067	C	1	19/08/2020 03:49	38.2337		0	0	0	0	0	0	0	0	0	0	0	0	0	0
113	0	1	2	0d 11:54:25.99000	0d 11:24:25.99000	0.00217109	0.00808853	0.0001902	3.8106	C	1	19/08/2020 03:59	37.9656		0	0	0	0	0	0	0	0	0	0	0	0	0	0
114	0	1	2	0d 12:04:25.99000	0d 11:34:25.99000	0.00220281	0.00820948	0.00019036	3.8149	C	1	19/08/2020 04:09	37.8867		0	0	0	0	0	0	0	0	0	0	0	0	0	0
115	0	1	2	0d 12:14:25.99000	0d 11:44:25.99000	0.00223453	0.00833057	0.00019028	3.8195	C	1	19/08/2020 04:19	37.8552		0	0	0	0	0	0	0	0	0	0	0	0	0	0
116	0	1	2	0d 12:24:25.99000	0d 11:54:25.99000	0.00226625	0.0084518	0.00019028	3.8241	C	1	19/08/2020 04:29	37.8079		0	0	0	0	0	0	0	0	0	0	0	0	0	0
117	0	1	2	0d 12:34:25.99000	0d 12:04:25.99000	0.00229798	0.00857318	0.00019051	3.8291	C	1	19/08/2020 04:39	38.1233		0	0	0	0	0	0	0	0	0	0	0	0	0	0
118	0	1	2	0d 12:44:25.99000	0d 12:14:25.99000	0.0023297	0.00869473	0.00019028	3.8343	C	1	19/08/2020 04:49	38.2495		0	0	0	0	0	0	0	0	0	0	0	0	0	0
119	0	1	2	0d 12:54:25.99000	0d 12:24:25.99000	0.00236142	0.00881645	0.00019036	3.8398	C	1	19/08/2020 04:59	38.076		0	0	0	0	0	0	0	0	0	0	0	0	0	0
120	0	1	2	0d 13:04:25.99000	0d 12:34:25.99000	0.00239314	0.00893834	0.00019028	3.8456	C	1	19/08/2020 05:09	38.3756		0	0	0	0	0	0	0	0	0	0	0	0	0	0
121	0	1	2	0d 13:14:25.99000	0d 12:44:25.99000	0.00242486	0.00906042	0.00019043	3.8515	C	1	19/08/2020 05:19	38.1864		0	0	0	0	0	0	0	0	0	0	0	0	0	0
122	0	1	2	0d 13:24:25.99000	0d 12:54:25.99000	0.00245658	0.0091827	0.00019028	3.8578	C	1	19/08/2020 05:29	38.0602		0	0	0	0	0	0	0	0	0	0	0	0	0	0
123	0	1	2	0d 13:34:25.99000	0d 13:04:25.99000	0.0024883	0.00930517	0.00019036	3.8643	C	1	19/08/2020 05:39	37.9971		0	0	0	0	0	0	0	0	0	0	0	0	0	0
124	0	1	2	0d 13:44:25.99000	0d 13:14:25.99000	0.00252002	0.00942786	0.00019036	3.8712	C	1	19/08/2020 05:49	37.9498		0	0	0	0	0	0	0	0	0	0	0	0	0	0
125	0	1	2	0d 13:54:25.99000	0d 13:24:25.99000	0.00255174	0.00955076	0.00019043	3.8779	C	1	19/08/2020 05:59	38.2968		0	0	0	0	0	0	0	0	0	0	0	0	0	0
126	0	1	2	0d 14:04:25.99000	0d 13:34:25.99000	0.00258347	0.00967388	0.00019043	3.8851	C	1	19/08/2020 06:09	38.0444		0	0	0	0	0	0	0	0	0	0	0	0	0	0
127	0	1	2	0d 14:14:25.99000	0d 13:44:25.99000	0.00261519	0.00979724	0.0001902	3.8924	C	1	19/08/2020 06:19	38.3756		0	0	0	0	0	0	0	0	0	0	0	0	0	0
128	0	1	2	0d 14:24:25.99000	0d 13:54:25.99000	0.00264691	0.00992083	0.00019043	3.9001	C	1	19/08/2020 06:29	38.0287		0	0	0	0	0	0	0	0	0	0	0	0	0	0
129	0	1	2	0d 14:34:25.99000	0d 14:04:25.99000	0.00267863	0.0100447	0.00019059	3.9075	C	1	19/08/2020 06:39	37.8867		0	0	0	0	0	0	0	0	0	0	0	0	0	0
130	0	1	2	0d 14:44:25.99000	0d 14:14:25.99000	0.00271035	0.0101687	0.00019036	3.9156	C	1	19/08/2020 06:49	37.7606		0	0	0	0	0	0	0	0	0	0	0	0	0	0
131	0	1	2	0d 14:54:25.99000	0d 14:24:25.99000	0.00274207	0.0102931	0.00019013	3.9236	C	1	19/08/2020 06:59	37.729		0	0	0	0	0	0	0	0	0	0	0	0	0	0
132	0	1	2	0d 15:04:25.99000	0d 14:34:25.99000	0.00277379	0.0104177	0.00019028	3.9318	C	1	19/08/2020 07:09	38.1548		0	0	0	0	0	0	0	0	0	0	0	0	0	0
133	0	1	2	0d 15:14:25.99000	0d 14:44:25.99000	0.00280551	0.0105425	0.00019043	3.94	C	1	19/08/2020 07:19	37.9971		0	0	0	0	0	0	0	0	0	0	0	0	0	0
134	0	1	2	0d 15:24:25.99000	0d 14:54:25.99000	0.00283723	0.0106676	0.00019028	3.948	C	1	19/08/2020 07:29	37.9814		0	0	0	0	0	0	0	0	0	0	0	0	0	0
135	0	1	2	0d 15:34:25.99000	0d 15:04:25.99000	0.00286895	0.010793	0.0001902	3.9567	C	1	19/08/2020 07:39	38.2652		0	0	0	0	0	0	0	0	0	0	0	0	0	0
136	0	1	2	0d 15:44:25.99000	0d 15:14:25.99000	0.00290068	0.0109187	0.00019005	3.9654	C	1	19/08/2020 07:49	38.2022		0	0	0	0	0	0	0	0	0	0	0	0	0	0
137	0	1	2	0d 15:54:25.99000	0d 15:24:25.99000	0.0029324	0.0110446	0.00019036	3.9738	C	1	19/08/2020 07:59	38.1075		0	0	0	0	0	0	0	0	0	0	0	0	0	0
138	0	1	2	0d 16:04:25.99000	0d 15:34:25.99000	0.00296412	0.0111708	0.00019066	3.9823	C	1	19/08/2020 08:09	38.1075		0	0	0	0	0	0	0	0	0	0	0	0	0	0
139	0	1	2	0d 16:14:25.99000	0d 15:44:25.99000	0.00299584	0.0112972	0.00019028	3.9908	C	1	19/08/2020 08:19	37.934		0	0	0	0	0	0	0	0	0	0	0	0	0	0
140	0	1	2	0d 16:24:25.99000	0d 15:54:25.99000	0.00302756	0.011424	0.00019036	3.9995	C	1	19/08/2020 08:29	38.2968		0	0	0	0	0	0	0	0	0	0	0	0	0	0
141	0	1	2	0d 16:34:25.99000	0d 16:04:25.99000	0.00305928	0.011551	0.00019043	4.0084	C	1	19/08/2020 08:39	38.0918		0	0	0	0	0	0	0	0	0	0	0	0	0	0
142	0	1	2	0d 16:44:25.99000	0d 16:14:25.99000	0.003091	0.0116783	0.00019028	4.0172	C	1	19/08/2020 08:49	37.9971		0	0	0	0	0	0	0	0	0	0	0	0	0	0
143	0	1	2	0d 16:54:25.99000	0d 16:24:25.99000	0.00312272	0.0118058	0.00019028	4.0262	C	1	19/08/2020 08:59	37.8867		0	0	0	0	0	0	0	0	0	0	0	0	0	0
144	0	1	2	0d 17:04:25.99000	0d 16:34:25.99000	0.00315444	0.0119337	0.00019036	4.0352	C	1	19/08/2020 09:09	37.8236		0	0	0	0	0	0	0	0	0	0	0	0	0	0
145	0	1	2	0d 17:14:25.99000	0d 16:44:25.99000	0.00318616	0.0120618	0.00019036	4.0438	C	1	19/08/2020 09:19	38.1706		0	0	0	0	0	0	0	0	0	0	0	0	0	0
146	0	1	2	0d 17:24:25.99000	0d 16:54:25.99000	0.00321789	0.0121903	0.00019013	4.0531	C	1	19/08/2020 09:29	28.5952		0	0	0	0	0	0	0	0	0	0	0	0	0	0
147	0	1	2	0d 17:34:25.99000	0d 17:04:25.99000	0.00324961	0.012319	0.00019036	4.0621	C	1	19/08/2020 09:39	36.9404		0	0	0	0	0	0	0	0	0	0	0	0	0	0
148	0	1	2	0d 17:44:25.99000	0d 17:14:25.99000	0.00328133	0.012448	0.0001902	4.0711	C	1	19/08/2020 09:49	27.2701		0	0	0	0	0	0	0	0	0	0	0	0	0	0
149	0	1	2	0d 17:54:25.99000	0d 17:24:25.99000	0.00331305	0.0125773	0.00019043	4.0806	C	1	19/08/2020 09:59	37.4136		0	0	0	0	0	0	0	0	0	0	0	0	0	0
150	0	1	2	0d 18:04:25.99000	0d 17:34:25.99000	0.00334477	0.0127068	0.0001902	4.0899	C	1	19/08/2020 10:09	36.5304		0	0	0	0	0	0	0	0	0	0	0	0	0	0
151	0	1	2	0d 18:14:25.99000	0d 17:44:25.99000	0.00337649	0.0128367	0.00019043	4.0993	C	1	19/08/2020 10:19	37.8552		0	0	0	0	0	0	0	0	0	0	0	0	0	0
152	0	1	2	0d 18:24:25.99000	0d 17:54:25.99000	0.00340821	0.0129669	0.00019028	4.1088	C	1	19/08/2020 10:29	37.5713		0	0	0	0	0	0	0	0	0	0	0	0	0	0
153	0	1	2	0d 18:34:25.99000	0d 18:04:25.99000	0.00343993	0.0130974	0.00019043	4.1187	C	1	19/08/2020 10:39	36.4358		0	0	0	0	0	0	0	0	0	0	0	0	0	0
154	0	1	2	0d 18:44:25.99000	0d 18:14:25.99000	0.00347165	0.0132282	0.0001902	4.1285	C	1	19/08/2020 10:49	37.9814		0	0	0	0	0	0	0	0	0	0	0	0	0	0
155	0	1	2	0d 18:54:25.99000	0d 18:24:25.99000	0.00350338	0.0133593	0.00019013	4.1381	C	1	19/08/2020 10:59	38.8015		0	0	0	0	0	0	0	0	0	0	0	0	0	0
156	0	1	2	0d 19:04:25.99000	0d 18:34:25.99000	0.0035351	0.0134908	0.00019036	4.148	C	1	19/08/2020 11:09	38.423		0	0	0	0	0	0	0	0	0	0	0	0	0	0
157	0	1	2	0d 19:14:25.93000	0d 18:44:25.93000	0.00356681	0.0136225	0.00019043	4.1581	C	5	19/08/2020 11:19	38.2495		0	0	0	0	0	0	0	0	0	0	0	0	0	0
158	0	1	2	0d 19:24:25.93000	0d 18:54:25.93000	0.00359854	0.0137545	0.00019036	4.1682	C	1	19/08/2020 11:29	38.1548		0	0	0	0	0	0	0	0	0	0	0	0	0	0
159	0	1	2	0d 19:34:25.93000	0d 19:04:25.93000	0.00363026	0.0138869	0.00019051	4.1781	C	1	19/08/2020 11:39	38.0918		0	0	0	0	0	0	0	0	0	0	0	0	0	0
160	0	1	2	0d 19:44:22.54000	0d 19:14:22.54000	0.0036618	0.0140189	0.00019036	4.1881	C	5	19/08/2020 11:49	38.0129		0	0	0	0	0	0	0	0	0	0	0	0	0	0
161	0	1	2	0d 19:54:09.13000	0d 19:24:09.13000	0.00369281	0.0141489	0.00019051	4.1982	C	5	19/08/2020 11:59	38.2652		0	0	0	0	0	0	0	0	0	0	0	0	0	0
162	0	1	2	0d 19:55:46.21000	0d 19:25:46.21000	0.00369794	0.0141704	0.00019028	4.2	C	133	19/08/2020 12:00	38.1075		0	0	0	0	0	0	0	0	0	0	0	0	0	0
163	0	1	3	0d 19:55:46.24000	0d 00:00:00.03000	0.00369794	0.0141705	0.00019036	4.1993	C	0	19/08/2020 12:00	38.1075		0	0	0	0	0	0	0	0	0	0	0	0	0	0
164	0	1	3	0d 19:59:04.43000	0d 00:03:18.22000	0.00370549	0.0142021	0.00009033	4.2002	C	4	19/08/2020 12:03	37.934		0	0	0	0	0	0	0	0	0	0	0	0	0	0
165	0	1	3	0d 20:09:04.43000	0d 00:13:18.22000	0.0037134	0.0142354	0.00002716	4.2002	C	1	19/08/2020 12:13	37.934		0	0	0	0	0	0	0	0	0	0	0	0	0	0
166	0	1	3	0d 20:17:23.42000	0d 00:21:37.21000	0.00371672	0.0142493	0.00001907	4.1997	C	132	19/08/2020 12:22	37.9025		0	0	0	0	0	0	0	0	0	0	0	0	0	0
167	0	1	4	0d 20:17:23.43000	0d 00:00:00.01000	0	0	0	4.1996	R	0	19/08/2020 12:22	37.9025		0	0	0	0	0	0	0	0	0	0	0	0	0	0
168	0	1	4	0d 20:17:25.43000	0d 00:00:02.01000	0	0	0	4.1996	R	1	19/08/2020 12:22	37.9025		0	0	0	0	0	0	0	0	0	0	0	0	0	0
169	0	1	4	0d 20:17:27.43000	0d 00:00:04.01000	0	0	0	4.1994	R	1	19/08/2020 12:22	37.9025		0	0	0	0	0	0	0	0	0	0	0	0	0	0
170	0	1	4	0d 20:17:29.43000	0d 00:00:06.01000	0	0	0	4.1996	R	1	19/08/2020 12:22	37.9025		0	0	0	0	0	0	0	0	0	0	0	0	0	0
171	0	1	4	0d 20:17:31.43000	0d 00:00:08.01000	0	0	0	4.1996	R	1	19/08/2020 12:22	37.9025		0	0	0	0	0	0	0	0	0	0	0	0	0	0
172	0	1	4	0d 20:17:33.42000	0d 00:00:10.00000	0	0	0	4.1994	R	129	19/08/2020 12:22	37.9025		0	0	0	0	0	0	0	0	0	0	0	0	0	0
173	0	1	5	0d 20:17:33.46000	0d 00:00:00.04000	0	0.00000001	0.00019142	4.1967	D	0	19/08/2020 12:22	37.9025		0	0	0	0	0	0	0	0	0	0	0	0	0	0
174	0	1	5	0d 20:23:29.16000	0d 00:05:55.74000	0.00001881	0.00007882	0.00019028	4.1866	D	5	19/08/2020 12:28	38.1391		0	0	0	0	0	0	0	0	0	0	0	0	0	0
175	0	1	5	0d 20:31:26.22000	0d 00:13:52.80000	0.00004403	0.00018429	0.00019043	4.1765	D	5	19/08/2020 12:36	38.1233		0	0	0	0	0	0	0	0	0	0	0	0	0	0
176	0	1	5	0d 20:39:39.26000	0d 00:22:05.84000	0.00007009	0.00029302	0.0001902	4.1663	D	5	19/08/2020 12:44	38.2652		0	0	0	0	0	0	0	0	0	0	0	0	0	0
177	0	1	5	0d 20:48:06.80000	0d 00:30:33.38000	0.00009693	0.00040469	0.00019051	4.1563	D	5	19/08/2020 12:53	38.3441		0	0	0	0	0	0	0	0	0	0	0	0	0	0
178	0	1	5	0d 20:56:39.17000	0d 00:39:05.75000	0.00012402	0.00051714	0.00019028	4.1462	D	5	19/08/2020 13:01	38.3441		0	0	0	0	0	0	0	0	0	0	0	0	0	0
179	0	1	5	0d 21:05:28.39000	0d 00:47:54.97000	0.00015199	0.00063301	0.00019036	4.1361	D	5	19/08/2020 13:10	38.2968		0	0	0	0	0	0	0	0	0	0	0	0	0	0
180	0	1	5	0d 21:14:27.12000	0d 00:56:53.70000	0.00018048	0.00075068	0.00019036	4.126	D	5	19/08/2020 13:19	38.1706		0	0	0	0	0	0	0	0	0	0	0	0	0	0
181	0	1	5	0d 21:23:30.39000	0d 01:05:56.97000	0.0002092	0.00086904	0.00019036	4.116	D	5	19/08/2020 13:28	38.0918		0	0	0	0	0	0	0	0	0	0	0	0	0	0
182	0	1	5	0d 21:32:38.06000	0d 01:15:04.64000	0.00023815	0.00098807	0.00019028	4.1059	D	5	19/08/2020 13:37	38.2022		0	0	0	0	0	0	0	0	0	0	0	0	0	0
183	0	1	5	0d 21:41:55.70000	0d 01:24:22.28000	0.00026763	0.00110898	0.00019036	4.0958	D	5	19/08/2020 13:46	37.9656		0	0	0	0	0	0	0	0	0	0	0	0	0	0
184	0	1	5	0d 21:51:32.12000	0d 01:33:58.70000	0.00029811	0.00123365	0.00019028	4.0858	D	5	19/08/2020 13:56	37.6817		0	0	0	0	0	0	0	0	0	0	0	0	0	0
185	0	1	5	0d 22:01:15.84000	0d 01:43:42.42000	0.00032897	0.00135958	0.00019028	4.0757	D	5	19/08/2020 14:06	37.4609		0	0	0	0	0	0	0	0	0	0	0	0	0	0
186	0	1	5	0d 22:11:01.17000	0d 01:53:27.75000	0.00035991	0.00148556	0.00019036	4.0656	D	5	19/08/2020 14:15	38.1706		0	0	0	0	0	0	0	0	0	0	0	0	0	0
187	0	1	5	0d 22:20:55.75000	0d 02:03:22.33000	0.00039135	0.00161321	0.00019036	4.0555	D	5	19/08/2020 14:25	38.1391		0	0	0	0	0	0	0	0	0	0	0	0	0	0
188	0	1	5	0d 22:30:55.75000	0d 02:13:22.33000	0.00042307	0.0017417	0.00019043	4.0458	D	1	19/08/2020 14:35	38.3599		0	0	0	0	0	0	0	0	0	0	0	0	0	0
189	0	1	5	0d 22:40:55.75000	0d 02:23:22.33000	0.00045479	0.00186989	0.0001902	4.036	D	1	19/08/2020 14:45	38.2337		0	0	0	0	0	0	0	0	0	0	0	0	0	0
190	0	1	5	0d 22:50:55.75000	0d 02:33:22.33000	0.00048651	0.00199776	0.00019036	4.0264	D	1	19/08/2020 14:55	38.2495		0	0	0	0	0	0	0	0	0	0	0	0	0	0
191	0	1	5	0d 23:00:55.75000	0d 02:43:22.33000	0.00051823	0.00212533	0.00019036	4.0168	D	1	19/08/2020 15:05	38.5334		0	0	0	0	0	0	0	0	0	0	0	0	0	0
192	0	1	5	0d 23:10:55.75000	0d 02:53:22.33000	0.00054995	0.0022526	0.00019028	4.0075	D	1	19/08/2020 15:15	37.4451		0	0	0	0	0	0	0	0	0	0	0	0	0	0
193	0	1	5	0d 23:20:55.75000	0d 03:03:22.33000	0.00058167	0.00237957	0.00019051	3.9982	D	1	19/08/2020 15:25	38.4703		0	0	0	0	0	0	0	0	0	0	0	0	0	0
194	0	1	5	0d 23:30:55.75000	0d 03:13:22.33000	0.0006134	0.00250625	0.0001902	3.989	D	1	19/08/2020 15:35	38.1391		0	0	0	0	0	0	0	0	0	0	0	0	0	0
195	0	1	5	0d 23:40:55.75000	0d 03:23:22.33000	0.00064512	0.00263263	0.00019028	3.9796	D	1	19/08/2020 15:45	38.2652		0	0	0	0	0	0	0	0	0	0	0	0	0	0
196	0	1	5	0d 23:50:55.75000	0d 03:33:22.33000	0.00067684	0.00275872	0.00019028	3.9706	D	1	19/08/2020 15:55	38.1391		0	0	0	0	0	0	0	0	0	0	0	0	0	0
197	0	1	5	1d 00:00:55.75000	0d 03:43:22.33000	0.00070856	0.00288452	0.00019036	3.9614	D	1	19/08/2020 16:05	37.8394		0	0	0	0	0	0	0	0	0	0	0	0	0	0
198	0	1	5	1d 00:10:55.75000	0d 03:53:22.33000	0.00074028	0.00301004	0.0001902	3.9524	D	1	19/08/2020 16:15	38.3126		0	0	0	0	0	0	0	0	0	0	0	0	0	0
199	0	1	5	1d 00:20:55.75000	0d 04:03:22.33000	0.000772	0.00313527	0.0001902	3.9434	D	1	19/08/2020 16:25	38.486		0	0	0	0	0	0	0	0	0	0	0	0	0	0
200	0	1	5	1d 00:30:55.75000	0d 04:13:22.33000	0.00080372	0.00326023	0.00019051	3.9347	D	1	19/08/2020 16:35	38.3914		0	0	0	0	0	0	0	0	0	0	0	0	0	0
201	0	1	5	1d 00:40:55.75000	0d 04:23:22.33000	0.00083544	0.0033849	0.00019028	3.9258	D	1	19/08/2020 16:45	38.2179		0	0	0	0	0	0	0	0	0	0	0	0	0	0
202	0	1	5	1d 00:50:55.75000	0d 04:33:22.33000	0.00086716	0.0035093	0.00019013	3.9171	D	1	19/08/2020 16:55	38.1548		0	0	0	0	0	0	0	0	0	0	0	0	0	0
203	0	1	5	1d 01:00:55.75000	0d 04:43:22.33000	0.00089888	0.00363342	0.00019013	3.9086	D	1	19/08/2020 17:05	38.0918		0	0	0	0	0	0	0	0	0	0	0	0	0	0
204	0	1	5	1d 01:10:55.75000	0d 04:53:22.33000	0.00093061	0.00375728	0.0001902	3.9002	D	1	19/08/2020 17:15	38.3756		0	0	0	0	0	0	0	0	0	0	0	0	0	0
205	0	1	5	1d 01:20:55.75000	0d 05:03:22.33000	0.00096233	0.00388087	0.00019036	3.8924	D	1	19/08/2020 17:25	38.1864		0	0	0	0	0	0	0	0	0	0	0	0	0	0
206	0	1	5	1d 01:30:55.75000	0d 05:13:22.33000	0.00099405	0.00400421	0.00019028	3.884	D	1	19/08/2020 17:35	38.2652		0	0	0	0	0	0	0	0	0	0	0	0	0	0
207	0	1	5	1d 01:40:55.75000	0d 05:23:22.33000	0.00102577	0.00412728	0.00019028	3.8759	D	1	19/08/2020 17:45	38.1706		0	0	0	0	0	0	0	0	0	0	0	0	0	0
208	0	1	5	1d 01:50:55.75000	0d 05:33:22.33000	0.00105749	0.00425011	0.00019013	3.8683	D	1	19/08/2020 17:55	38.0129		0	0	0	0	0	0	0	0	0	0	0	0	0	0
209	0	1	5	1d 02:00:55.75000	0d 05:43:22.33000	0.00108921	0.0043727	0.00019059	3.8608	D	1	19/08/2020 18:05	37.9498		0	0	0	0	0	0	0	0	0	0	0	0	0	0
210	0	1	5	1d 02:10:55.75000	0d 05:53:22.33000	0.00112093	0.00449505	0.00019036	3.8535	D	1	19/08/2020 18:15	37.871		0	0	0	0	0	0	0	0	0	0	0	0	0	0
211	0	1	5	1d 02:20:55.75000	0d 06:03:22.33000	0.00115265	0.00461718	0.0001902	3.8463	D	1	19/08/2020 18:25	38.2179		0	0	0	0	0	0	0	0	0	0	0	0	0	0
212	0	1	5	1d 02:30:55.75000	0d 06:13:22.33000	0.00118437	0.00473908	0.0001902	3.8396	D	1	19/08/2020 18:35	38.0444		0	0	0	0	0	0	0	0	0	0	0	0	0	0
213	0	1	5	1d 02:40:55.75000	0d 06:23:22.33000	0.0012161	0.00486077	0.00019028	3.8329	D	1	19/08/2020 18:45	37.9498		0	0	0	0	0	0	0	0	0	0	0	0	0	0
214	0	1	5	1d 02:50:55.75000	0d 06:33:22.33000	0.00124782	0.00498226	0.00019036	3.8267	D	1	19/08/2020 18:55	37.9814		0	0	0	0	0	0	0	0	0	0	0	0	0	0
215	0	1	5	1d 03:00:55.75000	0d 06:43:22.33000	0.00127954	0.00510355	0.00019028	3.8207	D	1	19/08/2020 19:05	38.1864		0	0	0	0	0	0	0	0	0	0	0	0	0	0
216	0	1	5	1d 03:10:55.75000	0d 06:53:22.33000	0.00131126	0.00522465	0.00019036	3.8149	D	1	19/08/2020 19:15	38.1391		0	0	0	0	0	0	0	0	0	0	0	0	0	0
217	0	1	5	1d 03:20:55.75000	0d 07:03:22.33000	0.00134298	0.00534558	0.00019043	3.8094	D	1	19/08/2020 19:25	38.4072		0	0	0	0	0	0	0	0	0	0	0	0	0	0
218	0	1	5	1d 03:30:55.75000	0d 07:13:22.33000	0.0013747	0.00546633	0.00019028	3.8041	D	1	19/08/2020 19:35	38.1706		0	0	0	0	0	0	0	0	0	0	0	0	0	0
219	0	1	5	1d 03:40:55.75000	0d 07:23:22.33000	0.00140642	0.00558692	0.00019013	3.799	D	1	19/08/2020 19:45	38.3599		0	0	0	0	0	0	0	0	0	0	0	0	0	0
220	0	1	5	1d 03:50:55.75000	0d 07:33:22.33000	0.00143814	0.00570736	0.00019028	3.7942	D	1	19/08/2020 19:55	38.1864		0	0	0	0	0	0	0	0	0	0	0	0	0	0
221	0	1	5	1d 04:00:55.75000	0d 07:43:22.33000	0.00146986	0.00582764	0.00019051	3.7897	D	1	19/08/2020 20:05	38.076		0	0	0	0	0	0	0	0	0	0	0	0	0	0
222	0	1	5	1d 04:10:55.75000	0d 07:53:22.33000	0.00150158	0.00594779	0.0001902	3.7853	D	1	19/08/2020 20:15	38.0129		0	0	0	0	0	0	0	0	0	0	0	0	0	0
223	0	1	5	1d 04:20:55.75000	0d 08:03:22.33000	0.00153331	0.0060678	0.00019028	3.7812	D	1	19/08/2020 20:25	37.9814		0	0	0	0	0	0	0	0	0	0	0	0	0	0
224	0	1	5	1d 04:30:55.75000	0d 08:13:22.33000	0.00156503	0.00618768	0.00019051	3.7771	D	1	19/08/2020 20:35	38.281		0	0	0	0	0	0	0	0	0	0	0	0	0	0
225	0	1	5	1d 04:40:55.75000	0d 08:23:22.33000	0.00159675	0.00630744	0.00019036	3.7734	D	1	19/08/2020 20:45	38.1075		0	0	0	0	0	0	0	0	0	0	0	0	0	0
226	0	1	5	1d 04:50:55.75000	0d 08:33:22.33000	0.00162847	0.00642707	0.0001902	3.7697	D	1	19/08/2020 20:55	38.1706		0	0	0	0	0	0	0	0	0	0	0	0	0	0
227	0	1	5	1d 05:00:55.75000	0d 08:43:22.33000	0.00166019	0.0065466	0.00019043	3.7662	D	1	19/08/2020 21:05	38.1075		0	0	0	0	0	0	0	0	0	0	0	0	0	0
228	0	1	5	1d 05:10:55.75000	0d 08:53:22.33000	0.00169191	0.00666601	0.0001902	3.7627	D	1	19/08/2020 21:15	37.9814		0	0	0	0	0	0	0	0	0	0	0	0	0	0
229	0	1	5	1d 05:20:55.75000	0d 09:03:22.33000	0.00172363	0.00678532	0.00019036	3.7592	D	1	19/08/2020 21:25	37.9183		0	0	0	0	0	0	0	0	0	0	0	0	0	0
230	0	1	5	1d 05:30:55.75000	0d 09:13:22.33000	0.00175535	0.00690452	0.0001902	3.7563	D	1	19/08/2020 21:35	37.8867		0	0	0	0	0	0	0	0	0	0	0	0	0	0
231	0	1	5	1d 05:40:55.75000	0d 09:23:22.33000	0.00178707	0.00702362	0.00019043	3.753	D	1	19/08/2020 21:45	38.1706		0	0	0	0	0	0	0	0	0	0	0	0	0	0
232	0	1	5	1d 05:50:55.75000	0d 09:33:22.33000	0.00181879	0.00714263	0.0001902	3.7499	D	1	19/08/2020 21:55	38.3756		0	0	0	0	0	0	0	0	0	0	0	0	0	0
233	0	1	5	1d 06:00:55.75000	0d 09:43:22.33000	0.00185052	0.00726153	0.0001902	3.7469	D	1	19/08/2020 22:05	38.2652		0	0	0	0	0	0	0	0	0	0	0	0	0	0
234	0	1	5	1d 06:10:55.75000	0d 09:53:22.33000	0.00188224	0.00738034	0.0001902	3.7436	D	1	19/08/2020 22:15	38.1864		0	0	0	0	0	0	0	0	0	0	0	0	0	0
235	0	1	5	1d 06:20:55.75000	0d 10:03:22.33000	0.00191396	0.00749905	0.00019051	3.7409	D	1	19/08/2020 22:25	38.1233		0	0	0	0	0	0	0	0	0	0	0	0	0	0
236	0	1	5	1d 06:30:55.75000	0d 10:13:22.33000	0.00194568	0.00761766	0.00019028	3.7377	D	1	19/08/2020 22:35	38.076		0	0	0	0	0	0	0	0	0	0	0	0	0	0
237	0	1	5	1d 06:40:55.75000	0d 10:23:22.33000	0.0019774	0.00773618	0.00019043	3.7348	D	1	19/08/2020 22:45	38.3441		0	0	0	0	0	0	0	0	0	0	0	0	0	0
238	0	1	5	1d 06:50:55.75000	0d 10:33:22.33000	0.00200912	0.00785461	0.00019043	3.7317	D	1	19/08/2020 22:55	38.1391		0	0	0	0	0	0	0	0	0	0	0	0	0	0
239	0	1	5	1d 07:00:55.75000	0d 10:43:22.33000	0.00204084	0.00797295	0.00019043	3.729	D	1	19/08/2020 23:05	38.3283		0	0	0	0	0	0	0	0	0	0	0	0	0	0
240	0	1	5	1d 07:10:55.75000	0d 10:53:22.33000	0.00207256	0.00809119	0.00019028	3.7259	D	1	19/08/2020 23:15	38.1548		0	0	0	0	0	0	0	0	0	0	0	0	0	0
241	0	1	5	1d 07:20:55.75000	0d 11:03:22.33000	0.00210428	0.00820934	0.00019028	3.723	D	1	19/08/2020 23:25	38.0444		0	0	0	0	0	0	0	0	0	0	0	0	0	0
242	0	1	5	1d 07:30:55.75000	0d 11:13:22.33000	0.00213601	0.00832739	0.00019043	3.72	D	1	19/08/2020 23:35	37.9656		0	0	0	0	0	0	0	0	0	0	0	0	0	0
243	0	1	5	1d 07:40:55.75000	0d 11:23:22.33000	0.00216773	0.00844534	0.00019036	3.7169	D	1	19/08/2020 23:45	37.8867		0	0	0	0	0	0	0	0	0	0	0	0	0	0
244	0	1	5	1d 07:50:55.75000	0d 11:33:22.33000	0.00219945	0.0085632	0.00019028	3.7137	D	1	19/08/2020 23:55	38.2652		0	0	0	0	0	0	0	0	0	0	0	0	0	0
245	0	1	5	1d 08:00:55.75000	0d 11:43:22.33000	0.00223117	0.00868096	0.00019043	3.7107	D	1	20/08/2020 00:05	38.0602		0	0	0	0	0	0	0	0	0	0	0	0	0	0
246	0	1	5	1d 08:10:55.75000	0d 11:53:22.33000	0.00226289	0.00879862	0.00019036	3.7075	D	1	20/08/2020 00:15	38.2022		0	0	0	0	0	0	0	0	0	0	0	0	0	0
247	0	1	5	1d 08:20:55.75000	0d 12:03:22.33000	0.00229461	0.00891617	0.0001902	3.7041	D	1	20/08/2020 00:25	38.1233		0	0	0	0	0	0	0	0	0	0	0	0	0	0
248	0	1	5	1d 08:30:55.75000	0d 12:13:22.33000	0.00232633	0.00903362	0.00019028	3.7009	D	1	20/08/2020 00:35	38.0287		0	0	0	0	0	0	0	0	0	0	0	0	0	0
249	0	1	5	1d 08:40:55.75000	0d 12:23:22.33000	0.00235805	0.00915096	0.0001902	3.6976	D	1	20/08/2020 00:45	38.1706		0	0	0	0	0	0	0	0	0	0	0	0	0	0
250	0	1	5	1d 08:50:55.75000	0d 12:33:22.33000	0.00238977	0.00926819	0.0001902	3.6939	D	1	20/08/2020 00:55	38.1706		0	0	0	0	0	0	0	0	0	0	0	0	0	0
251	0	1	5	1d 09:00:55.75000	0d 12:43:22.33000	0.00242149	0.00938531	0.00019059	3.6902	D	1	20/08/2020 01:05	38.1233		0	0	0	0	0	0	0	0	0	0	0	0	0	0
252	0	1	5	1d 09:10:55.75000	0d 12:53:22.33000	0.00245322	0.00950231	0.00019028	3.6867	D	1	20/08/2020 01:15	38.3441		0	0	0	0	0	0	0	0	0	0	0	0	0	0
253	0	1	5	1d 09:20:55.75000	0d 13:03:22.33000	0.00248494	0.0096192	0.00019036	3.6829	D	1	20/08/2020 01:25	38.2022		0	0	0	0	0	0	0	0	0	0	0	0	0	0
254	0	1	5	1d 09:30:55.75000	0d 13:13:22.33000	0.00251666	0.00973596	0.00019028	3.6793	D	1	20/08/2020 01:35	38.1233		0	0	0	0	0	0	0	0	0	0	0	0	0	0
255	0	1	5	1d 09:40:55.75000	0d 13:23:22.33000	0.00254838	0.00985261	0.00019028	3.675	D	1	20/08/2020 01:45	38.076		0	0	0	0	0	0	0	0	0	0	0	0	0	0
256	0	1	5	1d 09:50:55.75000	0d 13:33:22.33000	0.0025801	0.00996912	0.0001902	3.671	D	1	20/08/2020 01:55	37.9814		0	0	0	0	0	0	0	0	0	0	0	0	0	0
257	0	1	5	1d 10:00:55.75000	0d 13:43:22.33000	0.00261182	0.0100855	0.0001902	3.6669	D	1	20/08/2020 02:05	38.3126		0	0	0	0	0	0	0	0	0	0	0	0	0	0
258	0	1	5	1d 10:10:55.75000	0d 13:53:22.33000	0.00264354	0.0102018	0.00019036	3.6625	D	1	20/08/2020 02:15	38.1233		0	0	0	0	0	0	0	0	0	0	0	0	0	0
259	0	1	5	1d 10:20:55.75000	0d 14:03:22.33000	0.00267526	0.0103179	0.0001902	3.6584	D	1	20/08/2020 02:25	38.3756		0	0	0	0	0	0	0	0	0	0	0	0	0	0
260	0	1	5	1d 10:30:55.75000	0d 14:13:22.33000	0.00270698	0.0104338	0.00019036	3.6536	D	1	20/08/2020 02:35	38.076		0	0	0	0	0	0	0	0	0	0	0	0	0	0
261	0	1	5	1d 10:40:55.75000	0d 14:23:22.33000	0.0027387	0.0105497	0.00019043	3.649	D	1	20/08/2020 02:45	37.9656		0	0	0	0	0	0	0	0	0	0	0	0	0	0
262	0	1	5	1d 10:50:55.75000	0d 14:33:22.33000	0.00277043	0.0106654	0.00019028	3.6443	D	1	20/08/2020 02:55	37.871		0	0	0	0	0	0	0	0	0	0	0	0	0	0
263	0	1	5	1d 11:00:55.75000	0d 14:43:22.33000	0.00280215	0.0107809	0.00019028	3.639	D	1	20/08/2020 03:05	37.8079		0	0	0	0	0	0	0	0	0	0	0	0	0	0
264	0	1	5	1d 11:10:55.75000	0d 14:53:22.33000	0.00283387	0.0108962	0.00019028	3.6339	D	1	20/08/2020 03:15	38.1864		0	0	0	0	0	0	0	0	0	0	0	0	0	0
265	0	1	5	1d 11:20:55.75000	0d 15:03:22.33000	0.00286559	0.0110114	0.00019028	3.6281	D	1	20/08/2020 03:25	38.1233		0	0	0	0	0	0	0	0	0	0	0	0	0	0
266	0	1	5	1d 11:30:55.75000	0d 15:13:22.33000	0.00289731	0.0111264	0.00019028	3.6222	D	1	20/08/2020 03:35	38.2022		0	0	0	0	0	0	0	0	0	0	0	0	0	0
267	0	1	5	1d 11:40:55.75000	0d 15:23:22.33000	0.00292903	0.0112412	0.00019043	3.6158	D	1	20/08/2020 03:45	38.2652		0	0	0	0	0	0	0	0	0	0	0	0	0	0
268	0	1	5	1d 11:50:55.75000	0d 15:33:22.33000	0.00296075	0.0113558	0.0001902	3.6088	D	1	20/08/2020 03:55	38.2495		0	0	0	0	0	0	0	0	0	0	0	0	0	0
269	0	1	5	1d 12:00:55.75000	0d 15:43:22.33000	0.00299247	0.0114702	0.00019051	3.6005	D	1	20/08/2020 04:05	38.1706		0	0	0	0	0	0	0	0	0	0	0	0	0	0
270	0	1	5	1d 12:10:55.75000	0d 15:53:22.33000	0.00302419	0.0115842	0.00019028	3.5911	D	1	20/08/2020 04:15	38.1548		0	0	0	0	0	0	0	0	0	0	0	0	0	0
271	0	1	5	1d 12:19:31.85000	0d 16:01:58.43000	0.00305148	0.0116821	0.00019043	3.581	D	5	20/08/2020 04:24	38.1233		0	0	0	0	0	0	0	0	0	0	0	0	0	0
272	0	1	5	1d 12:26:52.26000	0d 16:09:18.84000	0.00307476	0.0117654	0.00019028	3.5709	D	5	20/08/2020 04:31	37.8552		0	0	0	0	0	0	0	0	0	0	0	0	0	0
273	0	1	5	1d 12:32:56.69000	0d 16:15:23.27000	0.00309403	0.0118341	0.00019036	3.5608	D	5	20/08/2020 04:37	38.2652		0	0	0	0	0	0	0	0	0	0	0	0	0	0
274	0	1	5	1d 12:37:48.21000	0d 16:20:14.79000	0.00310944	0.0118889	0.0001902	3.5508	D	5	20/08/2020 04:42	38.0602		0	0	0	0	0	0	0	0	0	0	0	0	0	0
275	0	1	5	1d 12:42:01.61000	0d 16:24:28.19000	0.00312284	0.0119364	0.00019036	3.5406	D	5	20/08/2020 04:46	37.9498		0	0	0	0	0	0	0	0	0	0	0	0	0	0
276	0	1	5	1d 12:45:21.59000	0d 16:27:48.17000	0.00313341	0.0119738	0.00019036	3.5305	D	5	20/08/2020 04:50	37.8552		0	0	0	0	0	0	0	0	0	0	0	0	0	0
277	0	1	5	1d 12:48:24.88000	0d 16:30:51.46000	0.0031431	0.0120079	0.00019051	3.5204	D	5	20/08/2020 04:53	38.1864		0	0	0	0	0	0	0	0	0	0	0	0	0	0
278	0	1	5	1d 12:50:46.30000	0d 16:33:12.88000	0.00315058	0.0120342	0.00019051	3.5102	D	5	20/08/2020 04:55	37.9971		0	0	0	0	0	0	0	0	0	0	0	0	0	0
279	0	1	5	1d 12:52:55.35000	0d 16:35:21.93000	0.0031574	0.0120581	0.00019051	3.5001	D	5	20/08/2020 04:57	38.0602		0	0	0	0	0	0	0	0	0	0	0	0	0	0
280	0	1	5	1d 12:54:50.35000	0d 16:37:16.93000	0.00316348	0.0120794	0.00019036	3.49	D	5	20/08/2020 04:59	38.1075		0	0	0	0	0	0	0	0	0	0	0	0	0	0
281	0	1	5	1d 12:56:28.36000	0d 16:38:54.94000	0.00316866	0.0120974	0.00019043	3.48	D	5	20/08/2020 05:01	38.3756		0	0	0	0	0	0	0	0	0	0	0	0	0	0
282	0	1	5	1d 12:57:55.73000	0d 16:40:22.31000	0.00317328	0.0121135	0.00019036	3.4699	D	5	20/08/2020 05:02	38.2022		0	0	0	0	0	0	0	0	0	0	0	0	0	0
283	0	1	5	1d 12:59:16.07000	0d 16:41:42.65000	0.00317753	0.0121282	0.00019028	3.4598	D	5	20/08/2020 05:04	38.0287		0	0	0	0	0	0	0	0	0	0	0	0	0	0
284	0	1	5	1d 13:00:35.83000	0d 16:43:02.41000	0.00318175	0.0121428	0.0001902	3.4498	D	5	20/08/2020 05:05	37.8867		0	0	0	0	0	0	0	0	0	0	0	0	0	0
285	0	1	5	1d 13:01:39.99000	0d 16:44:06.57000	0.00318514	0.0121545	0.00019028	3.4397	D	5	20/08/2020 05:06	38.1548		0	0	0	0	0	0	0	0	0	0	0	0	0	0
286	0	1	5	1d 13:02:37.86000	0d 16:45:04.44000	0.0031882	0.012165	0.00019028	3.4296	D	5	20/08/2020 05:07	37.9498		0	0	0	0	0	0	0	0	0	0	0	0	0	0
287	0	1	5	1d 13:03:30.28000	0d 16:45:56.86000	0.00319097	0.0121745	0.00019028	3.4194	D	5	20/08/2020 05:08	38.1548		0	0	0	0	0	0	0	0	0	0	0	0	0	0
288	0	1	5	1d 13:04:23.35000	0d 16:46:49.93000	0.00319377	0.012184	0.00019043	3.4093	D	5	20/08/2020 05:09	38.3283		0	0	0	0	0	0	0	0	0	0	0	0	0	0
289	0	1	5	1d 13:05:13.44000	0d 16:47:40.02000	0.00319642	0.0121931	0.00019028	3.3993	D	5	20/08/2020 05:10	38.2179		0	0	0	0	0	0	0	0	0	0	0	0	0	0
290	0	1	5	1d 13:06:01.68000	0d 16:48:28.26000	0.00319897	0.0122017	0.00019043	3.3892	D	5	20/08/2020 05:10	38.1233		0	0	0	0	0	0	0	0	0	0	0	0	0	0
291	0	1	5	1d 13:06:46.84000	0d 16:49:13.42000	0.00320136	0.0122098	0.00019028	3.3791	D	5	20/08/2020 05:11	38.2652		0	0	0	0	0	0	0	0	0	0	0	0	0	0
292	0	1	5	1d 13:07:30.03000	0d 16:49:56.61000	0.00320364	0.0122175	0.00019043	3.369	D	5	20/08/2020 05:12	37.9814		0	0	0	0	0	0	0	0	0	0	0	0	0	0
293	0	1	5	1d 13:08:12.17000	0d 16:50:38.75000	0.00320587	0.012225	0.0001902	3.3588	D	5	20/08/2020 05:13	38.1548		0	0	0	0	0	0	0	0	0	0	0	0	0	0
294	0	1	5	1d 13:08:52.09000	0d 16:51:18.67000	0.00320798	0.0122321	0.00019028	3.3487	D	5	20/08/2020 05:13	37.8394		0	0	0	0	0	0	0	0	0	0	0	0	0	0
295	0	1	5	1d 13:09:33.46000	0d 16:52:00.04000	0.00321017	0.0122394	0.00019043	3.3387	D	5	20/08/2020 05:14	37.9971		0	0	0	0	0	0	0	0	0	0	0	0	0	0
296	0	1	5	1d 13:10:11.38000	0d 16:52:37.96000	0.00321217	0.0122461	0.00019028	3.3285	D	5	20/08/2020 05:15	38.1706		0	0	0	0	0	0	0	0	0	0	0	0	0	0
297	0	1	5	1d 13:10:45.67000	0d 16:53:12.25000	0.00321399	0.0122521	0.00019036	3.3182	D	5	20/08/2020 05:15	37.8236		0	0	0	0	0	0	0	0	0	0	0	0	0	0
298	0	1	5	1d 13:11:19.85000	0d 16:53:46.43000	0.00321579	0.0122581	0.00019036	3.3082	D	5	20/08/2020 05:16	37.9814		0	0	0	0	0	0	0	0	0	0	0	0	0	0
299	0	1	5	1d 13:11:52.45000	0d 16:54:19.03000	0.00321752	0.0122638	0.00019036	3.2979	D	5	20/08/2020 05:16	38.1391		0	0	0	0	0	0	0	0	0	0	0	0	0	0
300	0	1	5	1d 13:12:24.07000	0d 16:54:50.65000	0.00321919	0.0122693	0.0001902	3.2877	D	5	20/08/2020 05:17	38.2179		0	0	0	0	0	0	0	0	0	0	0	0	0	0
301	0	1	5	1d 13:12:55.28000	0d 16:55:21.86000	0.00322084	0.0122747	0.00019028	3.2773	D	5	20/08/2020 05:17	38.2968		0	0	0	0	0	0	0	0	0	0	0	0	0	0
302	0	1	5	1d 13:13:26.16000	0d 16:55:52.74000	0.00322247	0.01228	0.00019005	3.2673	D	5	20/08/2020 05:18	38.3756		0	0	0	0	0	0	0	0	0	0	0	0	0	0
303	0	1	5	1d 13:13:55.26000	0d 16:56:21.84000	0.00322401	0.0122851	0.00019036	3.257	D	5	20/08/2020 05:18	38.0287		0	0	0	0	0	0	0	0	0	0	0	0	0	0
304	0	1	5	1d 13:14:24.06000	0d 16:56:50.64000	0.00322553	0.01229	0.00019043	3.2468	D	5	20/08/2020 05:19	38.1548		0	0	0	0	0	0	0	0	0	0	0	0	0	0
305	0	1	5	1d 13:14:54.83000	0d 16:57:21.41000	0.00322716	0.0122953	0.0001902	3.2367	D	5	20/08/2020 05:19	38.2337		0	0	0	0	0	0	0	0	0	0	0	0	0	0
306	0	1	5	1d 13:15:26.48000	0d 16:57:53.06000	0.00322883	0.0123007	0.00019051	3.2265	D	5	20/08/2020 05:20	37.9971		0	0	0	0	0	0	0	0	0	0	0	0	0	0
307	0	1	5	1d 13:15:53.25000	0d 16:58:19.83000	0.00323025	0.0123053	0.00019036	3.2164	D	5	20/08/2020 05:20	38.0129		0	0	0	0	0	0	0	0	0	0	0	0	0	0
308	0	1	5	1d 13:16:19.06000	0d 16:58:45.64000	0.00323161	0.0123096	0.00019043	3.2064	D	5	20/08/2020 05:21	38.1391		0	0	0	0	0	0	0	0	0	0	0	0	0	0
309	0	1	5	1d 13:16:43.49000	0d 16:59:10.07000	0.0032329	0.0123138	0.00019028	3.1962	D	5	20/08/2020 05:21	38.2022		0	0	0	0	0	0	0	0	0	0	0	0	0	0
310	0	1	5	1d 13:17:06.83000	0d 16:59:33.41000	0.00323414	0.0123177	0.0001902	3.1861	D	5	20/08/2020 05:22	37.9025		0	0	0	0	0	0	0	0	0	0	0	0	0	0
311	0	1	5	1d 13:17:29.43000	0d 16:59:56.01000	0.00323533	0.0123215	0.00019036	3.1759	D	5	20/08/2020 05:22	37.934		0	0	0	0	0	0	0	0	0	0	0	0	0	0
312	0	1	5	1d 13:17:52.18000	0d 17:00:18.76000	0.00323654	0.0123253	0.00019051	3.1658	D	5	20/08/2020 05:22	38.0129		0	0	0	0	0	0	0	0	0	0	0	0	0	0
313	0	1	5	1d 13:18:14.82000	0d 17:00:41.40000	0.00323773	0.0123291	0.00019036	3.1557	D	5	20/08/2020 05:23	38.1075		0	0	0	0	0	0	0	0	0	0	0	0	0	0
314	0	1	5	1d 13:18:37.32000	0d 17:01:03.90000	0.00323892	0.0123329	0.00019028	3.1455	D	5	20/08/2020 05:23	38.1706		0	0	0	0	0	0	0	0	0	0	0	0	0	0
315	0	1	5	1d 13:19:00.22000	0d 17:01:26.80000	0.00324013	0.0123367	0.00019051	3.1353	D	5	20/08/2020 05:23	37.8552		0	0	0	0	0	0	0	0	0	0	0	0	0	0
316	0	1	5	1d 13:19:22.14000	0d 17:01:48.72000	0.00324129	0.0123403	0.0001902	3.1252	D	5	20/08/2020 05:24	37.9183		0	0	0	0	0	0	0	0	0	0	0	0	0	0
317	0	1	5	1d 13:19:43.44000	0d 17:02:10.02000	0.00324242	0.0123438	0.00019028	3.1151	D	5	20/08/2020 05:24	38.0287		0	0	0	0	0	0	0	0	0	0	0	0	0	0
318	0	1	5	1d 13:20:05.61000	0d 17:02:32.19000	0.00324359	0.0123474	0.00019028	3.1051	D	5	20/08/2020 05:25	38.1075		0	0	0	0	0	0	0	0	0	0	0	0	0	0
319	0	1	5	1d 13:20:29.50000	0d 17:02:56.08000	0.00324485	0.0123514	0.00019043	3.0948	D	5	20/08/2020 05:25	38.1864		0	0	0	0	0	0	0	0	0	0	0	0	0	0
320	0	1	5	1d 13:20:51.84000	0d 17:03:18.42000	0.00324603	0.012355	0.00019028	3.0846	D	5	20/08/2020 05:25	38.2652		0	0	0	0	0	0	0	0	0	0	0	0	0	0
321	0	1	5	1d 13:21:11.84000	0d 17:03:38.42000	0.00324709	0.0123583	0.00019028	3.0745	D	5	20/08/2020 05:26	38.3126		0	0	0	0	0	0	0	0	0	0	0	0	0	0
322	0	1	5	1d 13:21:30.82000	0d 17:03:57.40000	0.0032481	0.0123613	0.00019028	3.0645	D	5	20/08/2020 05:26	38.3283		0	0	0	0	0	0	0	0	0	0	0	0	0	0
323	0	1	5	1d 13:21:51.33000	0d 17:04:17.91000	0.00324918	0.0123647	0.00019028	3.0544	D	5	20/08/2020 05:26	38.3914		0	0	0	0	0	0	0	0	0	0	0	0	0	0
324	0	1	5	1d 13:22:11.90000	0d 17:04:38.48000	0.00325027	0.012368	0.00019036	3.0443	D	5	20/08/2020 05:27	38.0602		0	0	0	0	0	0	0	0	0	0	0	0	0	0
325	0	1	5	1d 13:22:31.15000	0d 17:04:57.73000	0.00325128	0.0123711	0.00019028	3.0343	D	5	20/08/2020 05:27	38.0602		0	0	0	0	0	0	0	0	0	0	0	0	0	0
326	0	1	5	1d 13:22:48.53000	0d 17:05:15.11000	0.0032522	0.0123739	0.00019028	3.0242	D	5	20/08/2020 05:27	38.1075		0	0	0	0	0	0	0	0	0	0	0	0	0	0
327	0	1	5	1d 13:23:05.31000	0d 17:05:31.89000	0.00325309	0.0123765	0.00019028	3.0141	D	5	20/08/2020 05:28	38.1548		0	0	0	0	0	0	0	0	0	0	0	0	0	0
328	0	1	5	1d 13:23:21.49000	0d 17:05:48.07000	0.00325395	0.0123791	0.00019036	3.004	D	5	20/08/2020 05:28	38.2179		0	0	0	0	0	0	0	0	0	0	0	0	0	0
329	0	1	5	1d 13:23:37.52000	0d 17:06:04.10000	0.00325479	0.0123816	0.00019028	2.994	D	5	20/08/2020 05:28	38.2495		0	0	0	0	0	0	0	0	0	0	0	0	0	0
330	0	1	5	1d 13:23:53.70000	0d 17:06:20.28000	0.00325565	0.0123842	0.00019036	2.9839	D	5	20/08/2020 05:28	38.1075		0	0	0	0	0	0	0	0	0	0	0	0	0	0
331	0	1	5	1d 13:24:09.76000	0d 17:06:36.34000	0.0032565	0.0123867	0.00019028	2.9737	D	5	20/08/2020 05:29	38.1391		0	0	0	0	0	0	0	0	0	0	0	0	0	0
332	0	1	5	1d 13:24:26.13000	0d 17:06:52.71000	0.00325736	0.0123893	0.00019051	2.9636	D	5	20/08/2020 05:29	38.1864		0	0	0	0	0	0	0	0	0	0	0	0	0	0
333	0	1	5	1d 13:24:43.48000	0d 17:07:10.06000	0.00325828	0.012392	0.00019028	2.9535	D	5	20/08/2020 05:29	38.2337		0	0	0	0	0	0	0	0	0	0	0	0	0	0
334	0	1	5	1d 13:25:01.45000	0d 17:07:28.03000	0.00325923	0.0123948	0.00019043	2.9435	D	5	20/08/2020 05:29	38.2968		0	0	0	0	0	0	0	0	0	0	0	0	0	0
335	0	1	5	1d 13:25:18.19000	0d 17:07:44.77000	0.00326012	0.0123974	0.00019043	2.9332	D	5	20/08/2020 05:30	38.3126		0	0	0	0	0	0	0	0	0	0	0	0	0	0
336	0	1	5	1d 13:25:33.95000	0d 17:08:00.53000	0.00326095	0.0123999	0.00019043	2.9232	D	5	20/08/2020 05:30	37.9814		0	0	0	0	0	0	0	0	0	0	0	0	0	0
337	0	1	5	1d 13:25:49.13000	0d 17:08:15.71000	0.00326175	0.0124022	0.00019043	2.9131	D	5	20/08/2020 05:30	37.9498		0	0	0	0	0	0	0	0	0	0	0	0	0	0
338	0	1	5	1d 13:26:04.11000	0d 17:08:30.69000	0.00326254	0.0124045	0.00019036	2.903	D	5	20/08/2020 05:30	38.0129		0	0	0	0	0	0	0	0	0	0	0	0	0	0
339	0	1	5	1d 13:26:18.97000	0d 17:08:45.55000	0.00326333	0.0124068	0.00019013	2.893	D	5	20/08/2020 05:31	38.076		0	0	0	0	0	0	0	0	0	0	0	0	0	0
340	0	1	5	1d 13:26:33.06000	0d 17:08:59.64000	0.00326407	0.0124089	0.00019043	2.8829	D	5	20/08/2020 05:31	38.1548		0	0	0	0	0	0	0	0	0	0	0	0	0	0
341	0	1	5	1d 13:26:46.81000	0d 17:09:13.39000	0.0032648	0.012411	0.00019028	2.8728	D	5	20/08/2020 05:31	38.1864		0	0	0	0	0	0	0	0	0	0	0	0	0	0
342	0	1	5	1d 13:27:00.08000	0d 17:09:26.66000	0.0032655	0.012413	0.00019028	2.8627	D	5	20/08/2020 05:31	38.2179		0	0	0	0	0	0	0	0	0	0	0	0	0	0
343	0	1	5	1d 13:27:13.48000	0d 17:09:40.06000	0.00326621	0.0124151	0.00019036	2.8525	D	5	20/08/2020 05:32	37.8867		0	0	0	0	0	0	0	0	0	0	0	0	0	0
344	0	1	5	1d 13:27:26.81000	0d 17:09:53.39000	0.00326692	0.0124171	0.00019036	2.8423	D	5	20/08/2020 05:32	37.8867		0	0	0	0	0	0	0	0	0	0	0	0	0	0
345	0	1	5	1d 13:27:40.27000	0d 17:10:06.85000	0.00326763	0.0124191	0.00019043	2.8322	D	5	20/08/2020 05:32	37.9183		0	0	0	0	0	0	0	0	0	0	0	0	0	0
346	0	1	5	1d 13:27:53.56000	0d 17:10:20.14000	0.00326833	0.0124211	0.00019036	2.8222	D	5	20/08/2020 05:32	37.9971		0	0	0	0	0	0	0	0	0	0	0	0	0	0
347	0	1	5	1d 13:28:07.15000	0d 17:10:33.73000	0.00326905	0.0124231	0.00019043	2.8119	D	5	20/08/2020 05:33	38.0602		0	0	0	0	0	0	0	0	0	0	0	0	0	0
348	0	1	5	1d 13:28:21.60000	0d 17:10:48.18000	0.00326981	0.0124252	0.00019036	2.8019	D	5	20/08/2020 05:33	38.0918		0	0	0	0	0	0	0	0	0	0	0	0	0	0
349	0	1	5	1d 13:28:35.78000	0d 17:11:02.36000	0.00327056	0.0124273	0.00019036	2.7916	D	5	20/08/2020 05:33	38.1391		0	0	0	0	0	0	0	0	0	0	0	0	0	0
350	0	1	5	1d 13:28:49.33000	0d 17:11:15.91000	0.00327128	0.0124293	0.00019043	2.7816	D	5	20/08/2020 05:33	38.2022		0	0	0	0	0	0	0	0	0	0	0	0	0	0
351	0	1	5	1d 13:29:02.45000	0d 17:11:29.03000	0.00327197	0.0124313	0.00019028	2.7713	D	5	20/08/2020 05:33	38.2337		0	0	0	0	0	0	0	0	0	0	0	0	0	0
352	0	1	5	1d 13:29:14.98000	0d 17:11:41.56000	0.00327263	0.0124331	0.0001902	2.7613	D	5	20/08/2020 05:34	38.281		0	0	0	0	0	0	0	0	0	0	0	0	0	0
353	0	1	5	1d 13:29:27.40000	0d 17:11:53.98000	0.00327329	0.0124349	0.00019036	2.7509	D	5	20/08/2020 05:34	38.2968		0	0	0	0	0	0	0	0	0	0	0	0	0	0
354	0	1	5	1d 13:29:39.76000	0d 17:12:06.34000	0.00327394	0.0124367	0.00019028	2.7407	D	5	20/08/2020 05:34	38.3283		0	0	0	0	0	0	0	0	0	0	0	0	0	0
355	0	1	5	1d 13:29:51.74000	0d 17:12:18.32000	0.00327458	0.0124384	0.00019043	2.7306	D	5	20/08/2020 05:34	38.3441		0	0	0	0	0	0	0	0	0	0	0	0	0	0
356	0	1	5	1d 13:30:03.19000	0d 17:12:29.77000	0.00327518	0.0124401	0.00019005	2.7205	D	5	20/08/2020 05:34	38.3599		0	0	0	0	0	0	0	0	0	0	0	0	0	0
357	0	1	5	1d 13:30:14.90000	0d 17:12:41.48000	0.0032758	0.0124418	0.00019043	2.7103	D	5	20/08/2020 05:35	38.3914		0	0	0	0	0	0	0	0	0	0	0	0	0	0
358	0	1	5	1d 13:30:26.38000	0d 17:12:52.96000	0.00327641	0.0124434	0.00019036	2.7002	D	5	20/08/2020 05:35	38.2968		0	0	0	0	0	0	0	0	0	0	0	0	0	0
359	0	1	5	1d 13:30:37.66000	0d 17:13:04.24000	0.00327701	0.012445	0.00019005	2.6902	D	5	20/08/2020 05:35	38.0602		0	0	0	0	0	0	0	0	0	0	0	0	0	0
360	0	1	5	1d 13:30:48.72000	0d 17:13:15.30000	0.00327759	0.0124466	0.0001902	2.6801	D	5	20/08/2020 05:35	38.0287		0	0	0	0	0	0	0	0	0	0	0	0	0	0
361	0	1	5	1d 13:30:59.93000	0d 17:13:26.51000	0.00327818	0.0124482	0.00019013	2.67	D	5	20/08/2020 05:35	38.0444		0	0	0	0	0	0	0	0	0	0	0	0	0	0
362	0	1	5	1d 13:31:11.13000	0d 17:13:37.71000	0.00327878	0.0124497	0.00019036	2.66	D	5	20/08/2020 05:36	38.076		0	0	0	0	0	0	0	0	0	0	0	0	0	0
363	0	1	5	1d 13:31:22.31000	0d 17:13:48.89000	0.00327937	0.0124513	0.00019051	2.6499	D	5	20/08/2020 05:36	38.1391		0	0	0	0	0	0	0	0	0	0	0	0	0	0
364	0	1	5	1d 13:31:33.60000	0d 17:14:00.18000	0.00327996	0.0124529	0.00019036	2.6397	D	5	20/08/2020 05:36	38.1864		0	0	0	0	0	0	0	0	0	0	0	0	0	0
365	0	1	5	1d 13:31:44.82000	0d 17:14:11.40000	0.00328056	0.0124545	0.00019051	2.6294	D	5	20/08/2020 05:36	38.2179		0	0	0	0	0	0	0	0	0	0	0	0	0	0
366	0	1	5	1d 13:31:56.02000	0d 17:14:22.60000	0.00328115	0.012456	0.0001902	2.6194	D	5	20/08/2020 05:36	38.2495		0	0	0	0	0	0	0	0	0	0	0	0	0	0
367	0	1	5	1d 13:32:07.25000	0d 17:14:33.83000	0.00328174	0.0124576	0.00019036	2.6093	D	5	20/08/2020 05:37	38.281		0	0	0	0	0	0	0	0	0	0	0	0	0	0
368	0	1	5	1d 13:32:18.36000	0d 17:14:44.94000	0.00328233	0.0124591	0.00019036	2.5991	D	5	20/08/2020 05:37	38.3126		0	0	0	0	0	0	0	0	0	0	0	0	0	0
369	0	1	5	1d 13:32:29.46000	0d 17:14:56.04000	0.00328292	0.0124606	0.00019005	2.5888	D	5	20/08/2020 05:37	38.3441		0	0	0	0	0	0	0	0	0	0	0	0	0	0
370	0	1	5	1d 13:32:40.43000	0d 17:15:07.01000	0.0032835	0.0124621	0.00019013	2.5788	D	5	20/08/2020 05:37	38.3756		0	0	0	0	0	0	0	0	0	0	0	0	0	0
371	0	1	5	1d 13:32:51.51000	0d 17:15:18.09000	0.00328408	0.0124636	0.00019051	2.5687	D	5	20/08/2020 05:37	38.3756		0	0	0	0	0	0	0	0	0	0	0	0	0	0
372	0	1	5	1d 13:33:02.68000	0d 17:15:29.26000	0.00328467	0.0124651	0.00019028	2.5586	D	5	20/08/2020 05:37	38.3914		0	0	0	0	0	0	0	0	0	0	0	0	0	0
373	0	1	5	1d 13:33:14.64000	0d 17:15:41.22000	0.0032853	0.0124667	0.00019043	2.5486	D	5	20/08/2020 05:38	38.423		0	0	0	0	0	0	0	0	0	0	0	0	0	0
374	0	1	5	1d 13:33:26.25000	0d 17:15:52.83000	0.00328592	0.0124683	0.00019036	2.5385	D	5	20/08/2020 05:38	38.4387		0	0	0	0	0	0	0	0	0	0	0	0	0	0
375	0	1	5	1d 13:33:38.09000	0d 17:16:04.67000	0.00328654	0.0124699	0.0001902	2.5283	D	5	20/08/2020 05:38	38.4545		0	0	0	0	0	0	0	0	0	0	0	0	0	0
376	0	1	5	1d 13:33:49.16000	0d 17:16:15.74000	0.00328713	0.0124714	0.00019028	2.5182	D	5	20/08/2020 05:38	38.3283		0	0	0	0	0	0	0	0	0	0	0	0	0	0
377	0	1	5	1d 13:33:59.91000	0d 17:16:26.49000	0.0032877	0.0124728	0.00019028	2.508	D	5	20/08/2020 05:38	38.1075		0	0	0	0	0	0	0	0	0	0	0	0	0	0
378	0	1	5	1d 13:34:08.25000	0d 17:16:34.83000	0.00328814	0.0124739	0.00019036	2.5	D	133	20/08/2020 05:39	38.0918		0	0	0	0	0	0	0	0	0	0	0	0	0	0
379	0	1	6	1d 13:34:08.26000	0d 00:00:00.01000	0	0	0	2.5055	R	0	20/08/2020 05:39	38.0918		0	0	0	0	0	0	0	0	0	0	0	0	0	0
380	0	1	6	1d 13:34:10.26000	0d 00:00:02.01000	0	0	0	2.5922	R	1	20/08/2020 05:39	38.0918		0	0	0	0	0	0	0	0	0	0	0	0	0	0
381	0	1	6	1d 13:34:12.26000	0d 00:00:04.01000	0	0	0	2.6532	R	1	20/08/2020 05:39	38.0918		0	0	0	0	0	0	0	0	0	0	0	0	0	0
382	0	1	6	1d 13:34:14.26000	0d 00:00:06.01000	0	0	0	2.7027	R	1	20/08/2020 05:39	38.0918		0	0	0	0	0	0	0	0	0	0	0	0	0	0
383	0	1	6	1d 13:34:16.26000	0d 00:00:08.01000	0	0	0	2.7449	R	1	20/08/2020 05:39	38.0918		0	0	0	0	0	0	0	0	0	0	0	0	0	0
384	0	1	6	1d 13:34:18.25000	0d 00:00:10.00000	0	0	0	2.782	R	129	20/08/2020 05:39	38.0918		0	0	0	0	0	0	0	0	0	0	0	0	0	0
385	1	2	9	1d 13:34:18.29000	0d 00:00:00.04000	0.00000001	0.00000002	0.00076196	2.8208	C	0	20/08/2020 05:39	38.1075		0	0	0	0	0	0	0	0	0	0	0	0	0	0
386	1	2	9	1d 13:34:18.45000	0d 00:00:00.20000	0.00000004	0.00000012	0.00076143	2.8539	C	5	20/08/2020 05:39	38.1075		0	0	0	0	0	0	0	0	0	0	0	0	0	0
387	1	2	9	1d 13:34:18.59000	0d 00:00:00.34000	0.00000007	0.0000002	0.00076158	2.8785	C	5	20/08/2020 05:39	38.1075		0	0	0	0	0	0	0	0	0	0	0	0	0	0
388	1	2	9	1d 13:34:18.74000	0d 00:00:00.49000	0.0000001	0.0000003	0.00076158	2.9017	C	5	20/08/2020 05:39	38.1075		0	0	0	0	0	0	0	0	0	0	0	0	0	0
389	1	2	9	1d 13:34:18.90000	0d 00:00:00.65000	0.00000014	0.00000039	0.00076135	2.9232	C	5	20/08/2020 05:39	38.1075		0	0	0	0	0	0	0	0	0	0	0	0	0	0
390	1	2	9	1d 13:34:19.06000	0d 00:00:00.81000	0.00000017	0.00000049	0.0007615	2.9433	C	5	20/08/2020 05:39	38.1075		0	0	0	0	0	0	0	0	0	0	0	0	0	0
391	1	2	9	1d 13:34:19.23000	0d 00:00:00.98000	0.00000021	0.0000006	0.00076135	2.9635	C	5	20/08/2020 05:39	38.1075		0	0	0	0	0	0	0	0	0	0	0	0	0	0
392	1	2	9	1d 13:34:19.41000	0d 00:00:01.16000	0.00000024	0.00000071	0.0007615	2.9834	C	5	20/08/2020 05:39	38.1075		0	0	0	0	0	0	0	0	0	0	0	0	0	0
393	1	2	9	1d 13:34:19.59000	0d 00:00:01.34000	0.00000028	0.00000083	0.00076173	3.0024	C	5	20/08/2020 05:39	38.1075		0	0	0	0	0	0	0	0	0	0	0	0	0	0
394	1	2	9	1d 13:34:19.77000	0d 00:00:01.52000	0.00000032	0.00000094	0.00076112	3.0205	C	5	20/08/2020 05:39	38.1233		0	0	0	0	0	0	0	0	0	0	0	0	0	0
395	1	2	9	1d 13:34:19.96000	0d 00:00:01.71000	0.00000036	0.00000106	0.00076143	3.039	C	5	20/08/2020 05:39	38.1233		0	0	0	0	0	0	0	0	0	0	0	0	0	0
396	1	2	9	1d 13:34:20.15000	0d 00:00:01.90000	0.0000004	0.00000119	0.00076158	3.057	C	5	20/08/2020 05:39	38.1233		0	0	0	0	0	0	0	0	0	0	0	0	0	0
397	1	2	9	1d 13:34:20.34000	0d 00:00:02.09000	0.00000044	0.00000131	0.0007615	3.0744	C	5	20/08/2020 05:39	38.1233		0	0	0	0	0	0	0	0	0	0	0	0	0	0
398	1	2	9	1d 13:34:20.54000	0d 00:00:02.29000	0.00000048	0.00000144	0.00076135	3.0921	C	5	20/08/2020 05:39	38.1233		0	0	0	0	0	0	0	0	0	0	0	0	0	0
399	1	2	9	1d 13:34:20.74000	0d 00:00:02.49000	0.00000053	0.00000157	0.0007615	3.109	C	5	20/08/2020 05:39	38.1233		0	0	0	0	0	0	0	0	0	0	0	0	0	0
400	1	2	9	1d 13:34:20.94000	0d 00:00:02.69000	0.00000057	0.0000017	0.00076135	3.126	C	5	20/08/2020 05:39	38.1233		0	0	0	0	0	0	0	0	0	0	0	0	0	0
401	1	2	9	1d 13:34:21.15000	0d 00:00:02.90000	0.00000061	0.00000184	0.0007615	3.1429	C	5	20/08/2020 05:39	38.1233		0	0	0	0	0	0	0	0	0	0	0	0	0	0
402	1	2	9	1d 13:34:21.36000	0d 00:00:03.11000	0.00000066	0.00000198	0.00076143	3.1595	C	5	20/08/2020 05:39	38.1233		0	0	0	0	0	0	0	0	0	0	0	0	0	0
403	1	2	9	1d 13:34:21.58000	0d 00:00:03.33000	0.0000007	0.00000213	0.00076143	3.1763	C	5	20/08/2020 05:39	38.1233		0	0	0	0	0	0	0	0	0	0	0	0	0	0
404	1	2	9	1d 13:34:21.80000	0d 00:00:03.55000	0.00000075	0.00000228	0.00076173	3.193	C	5	20/08/2020 05:39	38.1233		0	0	0	0	0	0	0	0	0	0	0	0	0	0
405	1	2	9	1d 13:34:22.03000	0d 00:00:03.78000	0.0000008	0.00000243	0.00076158	3.2091	C	5	20/08/2020 05:39	38.1391		0	0	0	0	0	0	0	0	0	0	0	0	0	0
406	1	2	9	1d 13:34:22.25000	0d 00:00:04.00000	0.00000085	0.00000258	0.00076158	3.225	C	5	20/08/2020 05:39	38.1391		0	0	0	0	0	0	0	0	0	0	0	0	0	0
407	1	2	9	1d 13:34:22.48000	0d 00:00:04.23000	0.00000089	0.00000274	0.0007615	3.2409	C	5	20/08/2020 05:39	38.1391		0	0	0	0	0	0	0	0	0	0	0	0	0	0
408	1	2	9	1d 13:34:22.72000	0d 00:00:04.47000	0.00000095	0.00000291	0.0007615	3.2566	C	5	20/08/2020 05:39	38.1391		0	0	0	0	0	0	0	0	0	0	0	0	0	0
409	1	2	9	1d 13:34:22.96000	0d 00:00:04.71000	0.000001	0.00000307	0.00076143	3.2721	C	5	20/08/2020 05:39	38.1391		0	0	0	0	0	0	0	0	0	0	0	0	0	0
410	1	2	9	1d 13:34:23.20000	0d 00:00:04.95000	0.00000105	0.00000324	0.0007612	3.2873	C	5	20/08/2020 05:39	38.1391		0	0	0	0	0	0	0	0	0	0	0	0	0	0
411	1	2	9	1d 13:34:23.45000	0d 00:00:05.20000	0.0000011	0.00000341	0.00076127	3.3025	C	5	20/08/2020 05:39	38.1391		0	0	0	0	0	0	0	0	0	0	0	0	0	0
412	1	2	9	1d 13:34:23.71000	0d 00:00:05.46000	0.00000115	0.0000036	0.00076173	3.3176	C	5	20/08/2020 05:39	38.1391		0	0	0	0	0	0	0	0	0	0	0	0	0	0
413	1	2	9	1d 13:34:23.97000	0d 00:00:05.72000	0.00000121	0.00000378	0.00076165	3.3327	C	5	20/08/2020 05:39	38.1391		0	0	0	0	0	0	0	0	0	0	0	0	0	0
414	1	2	9	1d 13:34:24.23000	0d 00:00:05.98000	0.00000126	0.00000396	0.00076127	3.3472	C	5	20/08/2020 05:39	38.1391		0	0	0	0	0	0	0	0	0	0	0	0	0	0
415	1	2	9	1d 13:34:24.51000	0d 00:00:06.26000	0.00000132	0.00000416	0.00076165	3.362	C	5	20/08/2020 05:39	38.1391		0	0	0	0	0	0	0	0	0	0	0	0	0	0
416	1	2	9	1d 13:34:24.79000	0d 00:00:06.54000	0.00000138	0.00000436	0.00076127	3.3764	C	5	20/08/2020 05:39	38.1391		0	0	0	0	0	0	0	0	0	0	0	0	0	0
417	1	2	9	1d 13:34:25.07000	0d 00:00:06.82000	0.00000144	0.00000456	0.0007615	3.3906	C	5	20/08/2020 05:39	38.1391		0	0	0	0	0	0	0	0	0	0	0	0	0	0
418	1	2	9	1d 13:34:25.36000	0d 00:00:07.11000	0.0000015	0.00000477	0.00076158	3.4044	C	5	20/08/2020 05:39	38.1391		0	0	0	0	0	0	0	0	0	0	0	0	0	0
419	1	2	9	1d 13:34:25.66000	0d 00:00:07.41000	0.00000157	0.00000499	0.00076158	3.4183	C	5	20/08/2020 05:39	38.1391		0	0	0	0	0	0	0	0	0	0	0	0	0	0
420	1	2	9	1d 13:34:25.97000	0d 00:00:07.72000	0.00000163	0.00000521	0.0007615	3.4321	C	5	20/08/2020 05:39	38.1391		0	0	0	0	0	0	0	0	0	0	0	0	0	0
421	1	2	9	1d 13:34:26.29000	0d 00:00:08.04000	0.0000017	0.00000544	0.00076143	3.4453	C	5	20/08/2020 05:39	38.1391		0	0	0	0	0	0	0	0	0	0	0	0	0	0
422	1	2	9	1d 13:34:26.62000	0d 00:00:08.37000	0.00000177	0.00000568	0.00076135	3.4589	C	5	20/08/2020 05:39	38.1548		0	0	0	0	0	0	0	0	0	0	0	0	0	0
423	1	2	9	1d 13:34:26.96000	0d 00:00:08.71000	0.00000184	0.00000593	0.0007615	3.4722	C	5	20/08/2020 05:39	38.1548		0	0	0	0	0	0	0	0	0	0	0	0	0	0
424	1	2	9	1d 13:34:27.31000	0d 00:00:09.06000	0.00000192	0.00000619	0.00076143	3.4849	C	5	20/08/2020 05:39	38.1548		0	0	0	0	0	0	0	0	0	0	0	0	0	0
425	1	2	9	1d 13:34:27.68000	0d 00:00:09.43000	0.00000199	0.00000646	0.0007615	3.4977	C	5	20/08/2020 05:39	38.1548		0	0	0	0	0	0	0	0	0	0	0	0	0	0
426	1	2	9	1d 13:34:28.08000	0d 00:00:09.83000	0.00000208	0.00000676	0.00076143	3.5106	C	5	20/08/2020 05:39	38.1548		0	0	0	0	0	0	0	0	0	0	0	0	0	0
427	1	2	9	1d 13:34:28.51000	0d 00:00:10.26000	0.00000217	0.00000708	0.00076173	3.5236	C	5	20/08/2020 05:39	38.1548		0	0	0	0	0	0	0	0	0	0	0	0	0	0
428	1	2	9	1d 13:34:28.97000	0d 00:00:10.72000	0.00000227	0.00000742	0.00076143	3.536	C	5	20/08/2020 05:39	38.1548		0	0	0	0	0	0	0	0	0	0	0	0	0	0
429	1	2	9	1d 13:34:29.45000	0d 00:00:11.20000	0.00000237	0.00000778	0.00076158	3.5477	C	5	20/08/2020 05:39	38.1548		0	0	0	0	0	0	0	0	0	0	0	0	0	0
430	1	2	9	1d 13:34:29.98000	0d 00:00:11.73000	0.00000248	0.00000818	0.0007612	3.5592	C	5	20/08/2020 05:39	38.1548		0	0	0	0	0	0	0	0	0	0	0	0	0	0
431	1	2	9	1d 13:34:30.58000	0d 00:00:12.33000	0.00000261	0.00000863	0.00076158	3.5705	C	5	20/08/2020 05:39	38.1548		0	0	0	0	0	0	0	0	0	0	0	0	0	0
432	1	2	9	1d 13:34:31.29000	0d 00:00:13.04000	0.00000276	0.00000917	0.0007615	3.5814	C	5	20/08/2020 05:39	38.1706		0	0	0	0	0	0	0	0	0	0	0	0	0	0
433	1	2	9	1d 13:34:32.14000	0d 00:00:13.89000	0.00000294	0.00000982	0.00076143	3.5923	C	5	20/08/2020 05:39	38.1706		0	0	0	0	0	0	0	0	0	0	0	0	0	0
434	1	2	9	1d 13:34:33.26000	0d 00:00:15.01000	0.00000317	0.00001067	0.00076158	3.6028	C	5	20/08/2020 05:39	38.1706		0	0	0	0	0	0	0	0	0	0	0	0	0	0
435	1	2	9	1d 13:34:34.80000	0d 00:00:16.55000	0.0000035	0.00001184	0.00076158	3.613	C	5	20/08/2020 05:39	38.1706		0	0	0	0	0	0	0	0	0	0	0	0	0	0
436	1	2	9	1d 13:34:37.12000	0d 00:00:18.87000	0.00000399	0.00001362	0.00076165	3.6236	C	5	20/08/2020 05:39	38.1864		0	0	0	0	0	0	0	0	0	0	0	0	0	0
437	1	2	9	1d 13:34:41.21000	0d 00:00:22.96000	0.00000486	0.00001676	0.00076143	3.6336	C	5	20/08/2020 05:39	38.2022		0	0	0	0	0	0	0	0	0	0	0	0	0	0
438	1	2	9	1d 13:34:49.66000	0d 00:00:31.41000	0.00000664	0.00002327	0.00076165	3.6439	C	5	20/08/2020 05:39	38.2022		0	0	0	0	0	0	0	0	0	0	0	0	0	0
439	1	2	9	1d 13:35:11.54000	0d 00:00:53.29000	0.00001127	0.00004016	0.00076143	3.6541	C	5	20/08/2020 05:40	38.2652		0	0	0	0	0	0	0	0	0	0	0	0	0	0
440	1	2	9	1d 13:36:19.98000	0d 00:02:01.73000	0.00002575	0.00009314	0.0007615	3.6641	C	5	20/08/2020 05:41	38.0444		0	0	0	0	0	0	0	0	0	0	0	0	0	0
441	1	2	9	1d 13:39:45.80000	0d 00:05:27.55000	0.00006928	0.00025291	0.00076135	3.6742	C	5	20/08/2020 05:44	38.1391		0	0	0	0	0	0	0	0	0	0	0	0	0	0
442	1	2	9	1d 13:44:45.80000	0d 00:10:27.55000	0.00013274	0.0004863	0.00076158	3.6811	C	1	20/08/2020 05:49	38.076		0	0	0	0	0	0	0	0	0	0	0	0	0	0
443	1	2	9	1d 13:49:45.80000	0d 00:15:27.55000	0.00019619	0.00072006	0.0007615	3.6861	C	1	20/08/2020 05:54	38.3283		0	0	0	0	0	0	0	0	0	0	0	0	0	0
444	1	2	9	1d 13:54:45.80000	0d 00:20:27.55000	0.00025965	0.00095414	0.00076173	3.691	C	1	20/08/2020 05:59	37.9971		0	0	0	0	0	0	0	0	0	0	0	0	0	0
445	1	2	9	1d 13:59:45.80000	0d 00:25:27.55000	0.00032311	0.0011885	0.0007615	3.6954	C	1	20/08/2020 06:04	38.0918		0	0	0	0	0	0	0	0	0	0	0	0	0	0
446	1	2	9	1d 14:04:45.80000	0d 00:30:27.55000	0.00038656	0.00142313	0.0007615	3.6994	C	1	20/08/2020 06:09	37.9183		0	0	0	0	0	0	0	0	0	0	0	0	0	0
447	1	2	9	1d 14:09:45.80000	0d 00:35:27.55000	0.00045002	0.00165801	0.00076143	3.7034	C	1	20/08/2020 06:14	37.9971		0	0	0	0	0	0	0	0	0	0	0	0	0	0
448	1	2	9	1d 14:14:45.80000	0d 00:40:27.55000	0.00051347	0.00189314	0.0007615	3.7073	C	1	20/08/2020 06:19	38.2495		0	0	0	0	0	0	0	0	0	0	0	0	0	0
449	1	2	9	1d 14:19:45.80000	0d 00:45:27.55000	0.00057693	0.00212852	0.00076158	3.7111	C	1	20/08/2020 06:24	37.9183		0	0	0	0	0	0	0	0	0	0	0	0	0	0
450	1	2	9	1d 14:24:45.80000	0d 00:50:27.55000	0.00064039	0.00236416	0.00076158	3.7157	C	1	20/08/2020 06:29	38.0444		0	0	0	0	0	0	0	0	0	0	0	0	0	0
451	1	2	9	1d 14:29:45.80000	0d 00:55:27.55000	0.00070384	0.00260008	0.0007612	3.72	C	1	20/08/2020 06:34	37.8394		0	0	0	0	0	0	0	0	0	0	0	0	0	0
452	1	2	9	1d 14:34:45.80000	0d 01:00:27.55000	0.0007673	0.00283629	0.00076143	3.7249	C	1	20/08/2020 06:39	37.934		0	0	0	0	0	0	0	0	0	0	0	0	0	0
453	1	2	9	1d 14:39:45.80000	0d 01:05:27.55000	0.00083075	0.00307283	0.00076158	3.7301	C	1	20/08/2020 06:44	38.2179		0	0	0	0	0	0	0	0	0	0	0	0	0	0
454	1	2	9	1d 14:44:45.80000	0d 01:10:27.55000	0.00089421	0.00330971	0.00076143	3.7357	C	1	20/08/2020 06:49	37.8394		0	0	0	0	0	0	0	0	0	0	0	0	0	0
455	1	2	9	1d 14:49:45.80000	0d 01:15:27.55000	0.00095767	0.00354692	0.00076158	3.7409	C	1	20/08/2020 06:54	38.0129		0	0	0	0	0	0	0	0	0	0	0	0	0	0
456	1	2	9	1d 14:54:45.80000	0d 01:20:27.55000	0.00102112	0.00378448	0.00076143	3.7462	C	1	20/08/2020 06:59	37.8236		0	0	0	0	0	0	0	0	0	0	0	0	0	0
457	1	2	9	1d 14:59:45.80000	0d 01:25:27.55000	0.00108458	0.00402239	0.00076135	3.7519	C	1	20/08/2020 07:04	38.0444		0	0	0	0	0	0	0	0	0	0	0	0	0	0
458	1	2	9	1d 15:04:45.80000	0d 01:30:27.55000	0.00114803	0.00426064	0.00076165	3.7571	C	1	20/08/2020 07:09	38.1864		0	0	0	0	0	0	0	0	0	0	0	0	0	0
459	1	2	9	1d 15:09:45.80000	0d 01:35:27.55000	0.00121149	0.00449924	0.00076158	3.7629	C	1	20/08/2020 07:14	38.2022		0	0	0	0	0	0	0	0	0	0	0	0	0	0
460	1	2	9	1d 15:14:45.80000	0d 01:40:27.55000	0.00127495	0.00473817	0.00076165	3.7679	C	1	20/08/2020 07:19	38.3599		0	0	0	0	0	0	0	0	0	0	0	0	0	0
461	1	2	9	1d 15:19:45.80000	0d 01:45:27.55000	0.0013384	0.00497745	0.00076173	3.7736	C	1	20/08/2020 07:24	38.2968		0	0	0	0	0	0	0	0	0	0	0	0	0	0
462	1	2	9	1d 15:24:45.80000	0d 01:50:27.55000	0.00140186	0.00521708	0.0007615	3.7792	C	1	20/08/2020 07:29	38.1548		0	0	0	0	0	0	0	0	0	0	0	0	0	0
463	1	2	9	1d 15:29:45.80000	0d 01:55:27.55000	0.00146531	0.00545708	0.00076143	3.7852	C	1	20/08/2020 07:34	38.1548		0	0	0	0	0	0	0	0	0	0	0	0	0	0
464	1	2	9	1d 15:34:45.80000	0d 02:00:27.55000	0.00152877	0.00569746	0.00076143	3.7911	C	1	20/08/2020 07:39	38.3756		0	0	0	0	0	0	0	0	0	0	0	0	0	0
465	1	2	9	1d 15:39:45.80000	0d 02:05:27.55000	0.00159223	0.00593825	0.00076135	3.7978	C	1	20/08/2020 07:44	38.1391		0	0	0	0	0	0	0	0	0	0	0	0	0	0
466	1	2	9	1d 15:44:45.80000	0d 02:10:27.55000	0.00165568	0.00617948	0.0007615	3.805	C	1	20/08/2020 07:49	38.2179		0	0	0	0	0	0	0	0	0	0	0	0	0	0
467	1	2	9	1d 15:49:45.80000	0d 02:15:27.55000	0.00171914	0.00642118	0.00076173	3.8129	C	1	20/08/2020 07:54	38.0444		0	0	0	0	0	0	0	0	0	0	0	0	0	0
468	1	2	9	1d 15:54:45.80000	0d 02:20:27.55000	0.00178259	0.00666341	0.00076158	3.8215	C	1	20/08/2020 07:59	38.1233		0	0	0	0	0	0	0	0	0	0	0	0	0	0
469	1	2	9	1d 15:59:45.80000	0d 02:25:27.55000	0.00184605	0.00690621	0.00076135	3.8311	C	1	20/08/2020 08:04	38.2968		0	0	0	0	0	0	0	0	0	0	0	0	0	0
470	1	2	9	1d 16:04:29.73000	0d 02:30:11.48000	0.00190611	0.00713659	0.00076143	3.8412	C	5	20/08/2020 08:09	37.9498		0	0	0	0	0	0	0	0	0	0	0	0	0	0
471	1	2	9	1d 16:08:50.02000	0d 02:34:31.77000	0.00196116	0.00734835	0.0007615	3.8512	C	5	20/08/2020 08:13	37.9814		0	0	0	0	0	0	0	0	0	0	0	0	0	0
472	1	2	9	1d 16:12:55.29000	0d 02:38:37.04000	0.00201304	0.0075484	0.00076165	3.8613	C	5	20/08/2020 08:17	37.9814		0	0	0	0	0	0	0	0	0	0	0	0	0	0
473	1	2	9	1d 16:16:40.06000	0d 02:42:21.81000	0.00206059	0.00773222	0.00076143	3.8714	C	5	20/08/2020 08:21	38.3283		0	0	0	0	0	0	0	0	0	0	0	0	0	0
474	1	2	9	1d 16:20:17.09000	0d 02:45:58.84000	0.00210649	0.00791016	0.0007615	3.8816	C	5	20/08/2020 08:25	38.1391		0	0	0	0	0	0	0	0	0	0	0	0	0	0
475	1	2	9	1d 16:23:45.86000	0d 02:49:27.61000	0.00215065	0.00808178	0.0007615	3.8917	C	5	20/08/2020 08:28	38.1075		0	0	0	0	0	0	0	0	0	0	0	0	0	0
476	1	2	9	1d 16:27:10.42000	0d 02:52:52.17000	0.00219392	0.00825038	0.00076143	3.9017	C	5	20/08/2020 08:32	38.1075		0	0	0	0	0	0	0	0	0	0	0	0	0	0
477	1	2	9	1d 16:30:20.93000	0d 02:56:02.68000	0.00223422	0.00840781	0.0007615	3.9118	C	5	20/08/2020 08:35	38.1391		0	0	0	0	0	0	0	0	0	0	0	0	0	0
478	1	2	9	1d 16:33:28.12000	0d 02:59:09.87000	0.00227381	0.00856289	0.00076143	3.9219	C	5	20/08/2020 08:38	38.3283		0	0	0	0	0	0	0	0	0	0	0	0	0	0
479	1	2	9	1d 16:36:27.83000	0d 03:02:09.58000	0.00231182	0.00871216	0.00076143	3.9319	C	5	20/08/2020 08:41	38.2179		0	0	0	0	0	0	0	0	0	0	0	0	0	0
480	1	2	9	1d 16:39:26.17000	0d 03:05:07.92000	0.00234954	0.00886067	0.00076158	3.942	C	5	20/08/2020 08:44	37.8867		0	0	0	0	0	0	0	0	0	0	0	0	0	0
481	1	2	9	1d 16:42:23.83000	0d 03:08:05.58000	0.00238712	0.00900899	0.00076135	3.9521	C	5	20/08/2020 08:47	38.0918		0	0	0	0	0	0	0	0	0	0	0	0	0	0
482	1	2	9	1d 16:45:19.97000	0d 03:11:01.72000	0.00242438	0.00915642	0.00076165	3.9622	C	5	20/08/2020 08:50	38.423		0	0	0	0	0	0	0	0	0	0	0	0	0	0
483	1	2	9	1d 16:48:09.98000	0d 03:13:51.73000	0.00246034	0.00929908	0.0007615	3.9722	C	5	20/08/2020 08:53	38.0129		0	0	0	0	0	0	0	0	0	0	0	0	0	0
484	1	2	9	1d 16:51:02.75000	0d 03:16:44.50000	0.00249689	0.00944442	0.00076158	3.9823	C	5	20/08/2020 08:55	38.0444		0	0	0	0	0	0	0	0	0	0	0	0	0	0
485	1	2	9	1d 16:53:51.48000	0d 03:19:33.23000	0.00253258	0.00958673	0.00076135	3.9925	C	5	20/08/2020 08:58	38.4387		0	0	0	0	0	0	0	0	0	0	0	0	0	0
486	1	2	9	1d 16:56:45.94000	0d 03:22:27.69000	0.00256948	0.00973424	0.00076143	4.0026	C	5	20/08/2020 09:01	38.076		0	0	0	0	0	0	0	0	0	0	0	0	0	0
487	1	2	9	1d 16:59:32.77000	0d 03:25:14.52000	0.00260476	0.00987567	0.0007615	4.0128	C	5	20/08/2020 09:04	37.9183		0	0	0	0	0	0	0	0	0	0	0	0	0	0
488	1	2	9	1d 17:02:21.92000	0d 03:28:03.67000	0.00264054	0.0100194	0.00076158	4.0229	C	5	20/08/2020 09:07	38.3756		0	0	0	0	0	0	0	0	0	0	0	0	0	0
489	1	2	9	1d 17:05:08.66000	0d 03:30:50.41000	0.00267581	0.0101615	0.00076143	4.033	C	5	20/08/2020 09:10	38.0287		0	0	0	0	0	0	0	0	0	0	0	0	0	0
490	1	2	9	1d 17:07:50.27000	0d 03:33:32.02000	0.00271	0.0102995	0.00076143	4.043	C	5	20/08/2020 09:12	37.8236		0	0	0	0	0	0	0	0	0	0	0	0	0	0
491	1	2	9	1d 17:10:33.24000	0d 03:36:14.99000	0.00274447	0.0104391	0.00076158	4.0531	C	5	20/08/2020 09:15	38.3283		0	0	0	0	0	0	0	0	0	0	0	0	0	0
492	1	2	9	1d 17:13:15.18000	0d 03:38:56.93000	0.00277872	0.0105781	0.00076165	4.0632	C	5	20/08/2020 09:18	37.934		0	0	0	0	0	0	0	0	0	0	0	0	0	0
493	1	2	9	1d 17:15:53.46000	0d 03:41:35.21000	0.0028122	0.0107143	0.0007615	4.0732	C	5	20/08/2020 09:20	38.076		0	0	0	0	0	0	0	0	0	0	0	0	0	0
494	1	2	9	1d 17:18:30.91000	0d 03:44:12.66000	0.0028455	0.0108501	0.0007615	4.0833	C	5	20/08/2020 09:23	38.2179		0	0	0	0	0	0	0	0	0	0	0	0	0	0
495	1	2	9	1d 17:21:06.61000	0d 03:46:48.36000	0.00287844	0.0109847	0.00076135	4.0934	C	5	20/08/2020 09:26	37.934		0	0	0	0	0	0	0	0	0	0	0	0	0	0
496	1	2	9	1d 17:23:38.87000	0d 03:49:20.62000	0.00291064	0.0111167	0.00076143	4.1036	C	5	20/08/2020 09:28	37.9814		0	0	0	0	0	0	0	0	0	0	0	0	0	0
497	1	2	9	1d 17:26:15.10000	0d 03:51:56.85000	0.00294369	0.0112525	0.0007615	4.1138	C	5	20/08/2020 09:31	38.1864		0	0	0	0	0	0	0	0	0	0	0	0	0	0
498	1	2	9	1d 17:28:47.38000	0d 03:54:29.13000	0.0029759	0.0113852	0.0007615	4.1239	C	5	20/08/2020 09:33	38.1706		0	0	0	0	0	0	0	0	0	0	0	0	0	0
499	1	2	9	1d 17:31:14.08000	0d 03:56:55.83000	0.00300693	0.0115133	0.00076143	4.134	C	5	20/08/2020 09:36	37.9025		0	0	0	0	0	0	0	0	0	0	0	0	0	0
500	1	2	9	1d 17:33:40.66000	0d 03:59:22.41000	0.00303793	0.0116416	0.0007615	4.144	C	5	20/08/2020 09:38	37.9656		0	0	0	0	0	0	0	0	0	0	0	0	0	0
501	1	2	9	1d 17:36:04.14000	0d 04:01:45.89000	0.00306828	0.0117675	0.0007612	4.1541	C	5	20/08/2020 09:40	38.3756		0	0	0	0	0	0	0	0	0	0	0	0	0	0
502	1	2	9	1d 17:38:27.05000	0d 04:04:08.80000	0.00309851	0.0118932	0.00076158	4.1642	C	5	20/08/2020 09:43	37.9814		0	0	0	0	0	0	0	0	0	0	0	0	0	0
503	1	2	9	1d 17:40:51.49000	0d 04:06:33.24000	0.00312906	0.0120206	0.00076135	4.1743	C	5	20/08/2020 09:45	38.1075		0	0	0	0	0	0	0	0	0	0	0	0	0	0
504	1	2	9	1d 17:43:11.83000	0d 04:08:53.58000	0.00315875	0.0121447	0.00076165	4.1843	C	5	20/08/2020 09:48	38.2495		0	0	0	0	0	0	0	0	0	0	0	0	0	0
505	1	2	9	1d 17:45:32.08000	0d 04:11:13.83000	0.00318841	0.012269	0.00076127	4.1944	C	5	20/08/2020 09:50	38.1864		0	0	0	0	0	0	0	0	0	0	0	0	0	0
506	1	2	9	1d 17:46:47.63000	0d 04:12:29.38000	0.00320439	0.012336	0.0007615	4.2	C	133	20/08/2020 09:51	38.0287		0	0	0	0	0	0	0	0	0	0	0	0	0	0
507	1	2	10	1d 17:46:47.66000	0d 00:00:00.03000	0.0032044	0.0123361	0.00081262	4.2004	C	0	20/08/2020 09:51	38.0287		0	0	0	0	0	0	0	0	0	0	0	0	0	0
508	1	2	10	1d 17:47:03.25000	0d 00:00:15.62000	0.00320768	0.0123498	0.00071244	4.2004	C	4	20/08/2020 09:51	38.0918		0	0	0	0	0	0	0	0	0	0	0	0	0	0
509	1	2	10	1d 17:47:32.94000	0d 00:00:45.31000	0.00321313	0.0123727	0.00061234	4.2	C	4	20/08/2020 09:52	38.2022		0	0	0	0	0	0	0	0	0	0	0	0	0	0
510	1	2	10	1d 17:48:11.87000	0d 00:01:24.24000	0.0032192	0.0123982	0.00051232	4.2	C	4	20/08/2020 09:53	37.934		0	0	0	0	0	0	0	0	0	0	0	0	0	0
511	1	2	10	1d 17:48:59.97000	0d 00:02:12.34000	0.00322535	0.0124241	0.00041222	4.2	C	4	20/08/2020 09:53	38.0918		0	0	0	0	0	0	0	0	0	0	0	0	0	0
512	1	2	10	1d 17:50:07.07000	0d 00:03:19.44000	0.00323205	0.0124522	0.0003122	4.2	C	4	20/08/2020 09:55	37.8867		0	0	0	0	0	0	0	0	0	0	0	0	0	0
513	1	2	10	1d 17:51:49.08000	0d 00:05:01.45000	0.00323937	0.0124829	0.00021195	4.2	C	4	20/08/2020 09:56	38.2495		0	0	0	0	0	0	0	0	0	0	0	0	0	0
514	1	2	10	1d 17:55:26.15000	0d 00:08:38.52000	0.00324864	0.0125219	0.00011192	4.2002	C	4	20/08/2020 10:00	37.9498		0	0	0	0	0	0	0	0	0	0	0	0	0	0
515	1	2	10	1d 17:58:26.56000	0d 00:11:38.93000	0.00325332	0.0125415	0.00007614	4.1999	C	132	20/08/2020 10:03	37.7921		0	0	0	0	0	0	0	0	0	0	0	0	0	0
516	1	2	11	1d 17:58:26.57000	0d 00:00:00.01000	0	0	0	4.1985	R	0	20/08/2020 10:03	37.7921		0	0	0	0	0	0	0	0	0	0	0	0	0	0
517	1	2	11	1d 17:58:28.57000	0d 00:00:02.01000	0	0	0	4.1985	R	1	20/08/2020 10:03	37.7921		0	0	0	0	0	0	0	0	0	0	0	0	0	0
518	1	2	11	1d 17:58:30.57000	0d 00:00:04.01000	0	0	0	4.1984	R	1	20/08/2020 10:03	37.8079		0	0	0	0	0	0	0	0	0	0	0	0	0	0
519	1	2	11	1d 17:58:32.57000	0d 00:00:06.01000	0	0	0	4.1985	R	1	20/08/2020 10:03	37.8236		0	0	0	0	0	0	0	0	0	0	0	0	0	0
520	1	2	11	1d 17:58:34.57000	0d 00:00:08.01000	0	0	0	4.1984	R	1	20/08/2020 10:03	37.8394		0	0	0	0	0	0	0	0	0	0	0	0	0	0
521	1	2	11	1d 17:58:36.56000	0d 00:00:10.00000	0	0	0	4.1982	R	129	20/08/2020 10:03	37.8552		0	0	0	0	0	0	0	0	0	0	0	0	0	0
522	1	2	12	1d 17:58:36.60000	0d 00:00:00.04000	0.00000001	0.00000003	0.00076196	4.1869	D	0	20/08/2020 10:03	37.8552		0	0	0	0	0	0	0	0	0	0	0	0	0	0
523	1	2	12	1d 17:59:34.83000	0d 00:00:58.27000	0.00001232	0.00005152	0.00076143	4.1769	D	5	20/08/2020 10:04	38.0918		0	0	0	0	0	0	0	0	0	0	0	0	0	0
524	1	2	12	1d 18:01:25.65000	0d 00:02:49.09000	0.00003577	0.00014931	0.0007615	4.1668	D	5	20/08/2020 10:06	38.1706		0	0	0	0	0	0	0	0	0	0	0	0	0	0
525	1	2	12	1d 18:03:23.46000	0d 00:04:46.90000	0.00006068	0.00025302	0.0007615	4.1566	D	5	20/08/2020 10:08	37.871		0	0	0	0	0	0	0	0	0	0	0	0	0	0
526	1	2	12	1d 18:05:26.10000	0d 00:06:49.54000	0.00008663	0.00036072	0.00076112	4.1465	D	5	20/08/2020 10:10	37.8867		0	0	0	0	0	0	0	0	0	0	0	0	0	0
527	1	2	12	1d 18:07:30.22000	0d 00:08:53.66000	0.00011288	0.00046945	0.00076143	4.1364	D	5	20/08/2020 10:12	37.9498		0	0	0	0	0	0	0	0	0	0	0	0	0	0
528	1	2	12	1d 18:08:25.77000	0d 00:09:49.21000	0.00012463	0.00051798	0.00076158	4.1263	D	5	20/08/2020 10:13	38.1864		0	0	0	0	0	0	0	0	0	0	0	0	0	0
529	1	2	12	1d 18:10:33.23000	0d 00:11:56.67000	0.00015159	0.00062909	0.00076158	4.1163	D	5	20/08/2020 10:15	38.0602		0	0	0	0	0	0	0	0	0	0	0	0	0	0
530	1	2	12	1d 18:12:41.87000	0d 00:14:05.31000	0.0001788	0.00074096	0.00076158	4.1062	D	5	20/08/2020 10:17	38.1864		0	0	0	0	0	0	0	0	0	0	0	0	0	0
531	1	2	12	1d 18:14:52.37000	0d 00:16:15.81000	0.0002064	0.00085417	0.00076173	4.0961	D	5	20/08/2020 10:19	38.0287		0	0	0	0	0	0	0	0	0	0	0	0	0	0
532	1	2	12	1d 18:17:07.96000	0d 00:18:31.40000	0.00023508	0.0009715	0.00076158	4.0861	D	5	20/08/2020 10:22	38.2337		0	0	0	0	0	0	0	0	0	0	0	0	0	0
533	1	2	12	1d 18:19:21.59000	0d 00:20:45.03000	0.00026335	0.00108686	0.00076135	4.076	D	5	20/08/2020 10:24	38.1233		0	0	0	0	0	0	0	0	0	0	0	0	0	0
534	1	2	12	1d 18:21:40.40000	0d 00:23:03.84000	0.00029271	0.00120639	0.0007615	4.0659	D	5	20/08/2020 10:26	38.076		0	0	0	0	0	0	0	0	0	0	0	0	0	0
535	1	2	12	1d 18:23:59.88000	0d 00:25:23.32000	0.00032221	0.0013262	0.00076158	4.0558	D	5	20/08/2020 10:28	37.9498		0	0	0	0	0	0	0	0	0	0	0	0	0	0
536	1	2	12	1d 18:26:22.05000	0d 00:27:45.49000	0.00035228	0.00144802	0.00076173	4.0458	D	5	20/08/2020 10:31	38.3441		0	0	0	0	0	0	0	0	0	0	0	0	0	0
537	1	2	12	1d 18:28:49.40000	0d 00:30:12.84000	0.00038345	0.00157397	0.00076158	4.0357	D	5	20/08/2020 10:33	38.281		0	0	0	0	0	0	0	0	0	0	0	0	0	0
538	1	2	12	1d 18:31:15.95000	0d 00:32:39.39000	0.00041445	0.00169891	0.00076143	4.0256	D	5	20/08/2020 10:36	38.1864		0	0	0	0	0	0	0	0	0	0	0	0	0	0
539	1	2	12	1d 18:33:45.58000	0d 00:35:09.02000	0.0004461	0.00182616	0.0007615	4.0156	D	5	20/08/2020 10:38	38.1233		0	0	0	0	0	0	0	0	0	0	0	0	0	0
540	1	2	12	1d 18:36:15.62000	0d 00:37:39.06000	0.00047784	0.00195345	0.00076143	4.0055	D	5	20/08/2020 10:41	38.1391		0	0	0	0	0	0	0	0	0	0	0	0	0	0
541	1	2	12	1d 18:38:49.56000	0d 00:40:13.00000	0.0005104	0.00208371	0.00076143	3.9953	D	5	20/08/2020 10:43	38.0444		0	0	0	0	0	0	0	0	0	0	0	0	0	0
542	1	2	12	1d 18:41:28.77000	0d 00:42:52.21000	0.00054407	0.00221809	0.00076143	3.9852	D	5	20/08/2020 10:46	38.1233		0	0	0	0	0	0	0	0	0	0	0	0	0	0
543	1	2	12	1d 18:44:03.92000	0d 00:45:27.36000	0.00057689	0.00234871	0.00076143	3.9751	D	5	20/08/2020 10:49	37.934		0	0	0	0	0	0	0	0	0	0	0	0	0	0
544	1	2	12	1d 18:46:40.06000	0d 00:48:03.50000	0.00060992	0.00247983	0.00076143	3.9651	D	5	20/08/2020 10:51	38.3756		0	0	0	0	0	0	0	0	0	0	0	0	0	0
545	1	2	12	1d 18:49:20.94000	0d 00:50:44.38000	0.00064395	0.00261459	0.00076143	3.955	D	5	20/08/2020 10:54	38.0129		0	0	0	0	0	0	0	0	0	0	0	0	0	0
546	1	2	12	1d 18:52:01.54000	0d 00:53:24.98000	0.00067792	0.00274878	0.0007615	3.9449	D	5	20/08/2020 10:56	37.8079		0	0	0	0	0	0	0	0	0	0	0	0	0	0
547	1	2	12	1d 18:54:47.88000	0d 00:56:11.32000	0.0007131	0.00288741	0.0007615	3.9348	D	5	20/08/2020 10:59	38.3441		0	0	0	0	0	0	0	0	0	0	0	0	0	0
548	1	2	12	1d 18:57:29.49000	0d 00:58:52.93000	0.00074728	0.00302175	0.00076135	3.9248	D	5	20/08/2020 11:02	37.9183		0	0	0	0	0	0	0	0	0	0	0	0	0	0
549	1	2	12	1d 19:00:17.03000	0d 01:01:40.47000	0.00078272	0.00316066	0.00076188	3.9147	D	5	20/08/2020 11:05	38.0918		0	0	0	0	0	0	0	0	0	0	0	0	0	0
550	1	2	12	1d 19:03:04.70000	0d 01:04:28.14000	0.00081819	0.00329932	0.00076173	3.9046	D	5	20/08/2020 11:08	38.3126		0	0	0	0	0	0	0	0	0	0	0	0	0	0
551	1	2	12	1d 19:05:52.46000	0d 01:07:15.90000	0.00085367	0.0034377	0.00076165	3.8946	D	5	20/08/2020 11:10	37.9183		0	0	0	0	0	0	0	0	0	0	0	0	0	0
552	1	2	12	1d 19:08:48.57000	0d 01:10:12.01000	0.00089092	0.0035826	0.00076143	3.8843	D	5	20/08/2020 11:13	37.8552		0	0	0	0	0	0	0	0	0	0	0	0	0	0
553	1	2	12	1d 19:11:50.05000	0d 01:13:13.49000	0.00092931	0.00373152	0.00076143	3.8743	D	5	20/08/2020 11:16	38.3756		0	0	0	0	0	0	0	0	0	0	0	0	0	0
554	1	2	12	1d 19:14:51.27000	0d 01:16:14.71000	0.00096764	0.00387983	0.00076173	3.8642	D	5	20/08/2020 11:19	38.1233		0	0	0	0	0	0	0	0	0	0	0	0	0	0
555	1	2	12	1d 19:17:58.18000	0d 01:19:21.62000	0.00100718	0.00403241	0.0007615	3.8541	D	5	20/08/2020 11:22	37.9814		0	0	0	0	0	0	0	0	0	0	0	0	0	0
556	1	2	12	1d 19:21:08.74000	0d 01:22:32.18000	0.00104748	0.00418756	0.0007615	3.8441	D	5	20/08/2020 11:26	37.0666		0	0	0	0	0	0	0	0	0	0	0	0	0	0
557	1	2	12	1d 19:24:32.83000	0d 01:25:56.27000	0.00109065	0.0043533	0.00076127	3.834	D	5	20/08/2020 11:29	31.1366		0	0	0	0	0	0	0	0	0	0	0	0	0	0
558	1	2	12	1d 19:28:03.54000	0d 01:29:26.98000	0.00113522	0.00452395	0.00076165	3.8239	D	5	20/08/2020 11:33	36.3727		0	0	0	0	0	0	0	0	0	0	0	0	0	0
559	1	2	12	1d 19:31:46.19000	0d 01:33:09.63000	0.00118232	0.00470381	0.0007615	3.8138	D	5	20/08/2020 11:36	35.6472		0	0	0	0	0	0	0	0	0	0	0	0	0	0
560	1	2	12	1d 19:35:44.14000	0d 01:37:07.58000	0.00123265	0.00489551	0.00076143	3.8038	D	5	20/08/2020 11:40	37.3978		0	0	0	0	0	0	0	0	0	0	0	0	0	0
561	1	2	12	1d 19:40:00.24000	0d 01:41:23.68000	0.00128682	0.0051013	0.0007615	3.7937	D	5	20/08/2020 11:44	38.7699		0	0	0	0	0	0	0	0	0	0	0	0	0	0
562	1	2	12	1d 19:44:43.03000	0d 01:46:06.47000	0.00134663	0.00532792	0.00076127	3.7835	D	5	20/08/2020 11:49	37.9656		0	0	0	0	0	0	0	0	0	0	0	0	0	0
563	1	2	12	1d 19:49:43.03000	0d 01:51:06.47000	0.00141009	0.0055677	0.00076173	3.7739	D	1	20/08/2020 11:54	37.7921		0	0	0	0	0	0	0	0	0	0	0	0	0	0
564	1	2	12	1d 19:54:43.03000	0d 01:56:06.47000	0.00147355	0.00580689	0.00076165	3.7647	D	1	20/08/2020 11:59	38.0287		0	0	0	0	0	0	0	0	0	0	0	0	0	0
565	1	2	12	1d 19:59:43.03000	0d 02:01:06.47000	0.001537	0.00604553	0.00076165	3.7568	D	1	20/08/2020 12:04	38.4703		0	0	0	0	0	0	0	0	0	0	0	0	0	0
566	1	2	12	1d 20:04:43.03000	0d 02:06:06.47000	0.00160046	0.00628368	0.00076143	3.749	D	1	20/08/2020 12:09	37.0035		0	0	0	0	0	0	0	0	0	0	0	0	0	0
567	1	2	12	1d 20:09:43.03000	0d 02:11:06.47000	0.00166391	0.00652136	0.00076165	3.742	D	1	20/08/2020 12:14	37.6975		0	0	0	0	0	0	0	0	0	0	0	0	0	0
568	1	2	12	1d 20:14:43.03000	0d 02:16:06.47000	0.00172737	0.0067586	0.0007615	3.7353	D	1	20/08/2020 12:19	38.1548		0	0	0	0	0	0	0	0	0	0	0	0	0	0
569	1	2	12	1d 20:19:43.03000	0d 02:21:06.47000	0.00179083	0.00699543	0.0007615	3.7288	D	1	20/08/2020 12:24	38.4072		0	0	0	0	0	0	0	0	0	0	0	0	0	0
570	1	2	12	1d 20:24:43.03000	0d 02:26:06.47000	0.00185428	0.00723185	0.00076135	3.7226	D	1	20/08/2020 12:29	38.628		0	0	0	0	0	0	0	0	0	0	0	0	0	0
571	1	2	12	1d 20:29:43.03000	0d 02:31:06.47000	0.00191774	0.00746788	0.00076158	3.7165	D	1	20/08/2020 12:34	38.4072		0	0	0	0	0	0	0	0	0	0	0	0	0	0
572	1	2	12	1d 20:34:43.03000	0d 02:36:06.47000	0.00198119	0.00770352	0.00076143	3.7102	D	1	20/08/2020 12:39	37.9971		0	0	0	0	0	0	0	0	0	0	0	0	0	0
573	1	2	12	1d 20:39:43.03000	0d 02:41:06.47000	0.00204465	0.00793877	0.00076165	3.7041	D	1	20/08/2020 12:44	38.0918		0	0	0	0	0	0	0	0	0	0	0	0	0	0
574	1	2	12	1d 20:44:43.03000	0d 02:46:06.47000	0.00210811	0.00817361	0.00076158	3.6977	D	1	20/08/2020 12:49	38.0918		0	0	0	0	0	0	0	0	0	0	0	0	0	0
575	1	2	12	1d 20:49:43.03000	0d 02:51:06.47000	0.00217156	0.00840804	0.00076135	3.691	D	1	20/08/2020 12:54	38.281		0	0	0	0	0	0	0	0	0	0	0	0	0	0
576	1	2	12	1d 20:54:43.03000	0d 02:56:06.47000	0.00223502	0.00864204	0.00076143	3.684	D	1	20/08/2020 12:59	38.2652		0	0	0	0	0	0	0	0	0	0	0	0	0	0
577	1	2	12	1d 20:59:43.03000	0d 03:01:06.47000	0.00229847	0.0088756	0.00076143	3.677	D	1	20/08/2020 13:04	38.4703		0	0	0	0	0	0	0	0	0	0	0	0	0	0
578	1	2	12	1d 21:04:43.03000	0d 03:06:06.47000	0.00236193	0.00910868	0.0007615	3.6692	D	1	20/08/2020 13:09	38.2022		0	0	0	0	0	0	0	0	0	0	0	0	0	0
579	1	2	12	1d 21:09:43.03000	0d 03:11:06.47000	0.00242539	0.00934125	0.0007615	3.6611	D	1	20/08/2020 13:14	38.2968		0	0	0	0	0	0	0	0	0	0	0	0	0	0
580	1	2	12	1d 21:14:43.03000	0d 03:16:06.47000	0.00248884	0.00957329	0.00076135	3.6522	D	1	20/08/2020 13:19	38.1075		0	0	0	0	0	0	0	0	0	0	0	0	0	0
581	1	2	12	1d 21:19:43.03000	0d 03:21:06.47000	0.0025523	0.00980475	0.0007615	3.6426	D	1	20/08/2020 13:24	38.1706		0	0	0	0	0	0	0	0	0	0	0	0	0	0
582	1	2	12	1d 21:24:31.90000	0d 03:25:55.34000	0.0026134	0.010027	0.00076143	3.6326	D	5	20/08/2020 13:29	38.3599		0	0	0	0	0	0	0	0	0	0	0	0	0	0
583	1	2	12	1d 21:28:52.17000	0d 03:30:15.61000	0.00266845	0.0102267	0.00076143	3.6225	D	5	20/08/2020 13:33	37.8552		0	0	0	0	0	0	0	0	0	0	0	0	0	0
584	1	2	12	1d 21:32:39.35000	0d 03:34:02.79000	0.0027165	0.0104006	0.0007615	3.6124	D	5	20/08/2020 13:37	38.3441		0	0	0	0	0	0	0	0	0	0	0	0	0	0
585	1	2	12	1d 21:36:00.02000	0d 03:37:23.46000	0.00275895	0.0105537	0.0007615	3.6023	D	5	20/08/2020 13:40	38.0287		0	0	0	0	0	0	0	0	0	0	0	0	0	0
586	1	2	12	1d 21:38:48.96000	0d 03:40:12.40000	0.00279468	0.0106823	0.00076173	3.5923	D	5	20/08/2020 13:43	37.8079		0	0	0	0	0	0	0	0	0	0	0	0	0	0
587	1	2	12	1d 21:41:13.32000	0d 03:42:36.76000	0.00282522	0.0107918	0.00076158	3.5822	D	5	20/08/2020 13:46	38.3756		0	0	0	0	0	0	0	0	0	0	0	0	0	0
588	1	2	12	1d 21:43:14.33000	0d 03:44:37.77000	0.00285081	0.0108834	0.0007615	3.5721	D	5	20/08/2020 13:48	38.2652		0	0	0	0	0	0	0	0	0	0	0	0	0	0
589	1	2	12	1d 21:44:55.52000	0d 03:46:18.96000	0.00287222	0.0109597	0.00076135	3.5621	D	5	20/08/2020 13:49	38.1706		0	0	0	0	0	0	0	0	0	0	0	0	0	0
590	1	2	12	1d 21:46:20.29000	0d 03:47:43.73000	0.00289015	0.0110235	0.00076127	3.552	D	5	20/08/2020 13:51	38.0602		0	0	0	0	0	0	0	0	0	0	0	0	0	0
591	1	2	12	1d 21:47:33.70000	0d 03:48:57.14000	0.00290568	0.0110786	0.0007615	3.5418	D	5	20/08/2020 13:52	37.8867		0	0	0	0	0	0	0	0	0	0	0	0	0	0
592	1	2	12	1d 21:48:32.54000	0d 03:49:55.98000	0.00291812	0.0111226	0.00076143	3.5317	D	5	20/08/2020 13:53	38.1706		0	0	0	0	0	0	0	0	0	0	0	0	0	0
593	1	2	12	1d 21:49:20.52000	0d 03:50:43.96000	0.00292827	0.0111584	0.00076127	3.5215	D	5	20/08/2020 13:54	38.3126		0	0	0	0	0	0	0	0	0	0	0	0	0	0
594	1	2	12	1d 21:50:02.68000	0d 03:51:26.12000	0.00293719	0.0111898	0.00076127	3.5114	D	5	20/08/2020 13:54	38.3914		0	0	0	0	0	0	0	0	0	0	0	0	0	0
595	1	2	12	1d 21:50:38.09000	0d 03:52:01.53000	0.00294468	0.011216	0.0007615	3.5013	D	5	20/08/2020 13:55	38.0444		0	0	0	0	0	0	0	0	0	0	0	0	0	0
596	1	2	12	1d 21:51:10.81000	0d 03:52:34.25000	0.0029516	0.0112402	0.00076158	3.4913	D	5	20/08/2020 13:56	38.1391		0	0	0	0	0	0	0	0	0	0	0	0	0	0
597	1	2	12	1d 21:51:39.38000	0d 03:53:02.82000	0.00295764	0.0112613	0.00076181	3.481	D	5	20/08/2020 13:56	38.2652		0	0	0	0	0	0	0	0	0	0	0	0	0	0
598	1	2	12	1d 21:52:03.61000	0d 03:53:27.05000	0.00296277	0.0112791	0.00076135	3.471	D	5	20/08/2020 13:57	38.0444		0	0	0	0	0	0	0	0	0	0	0	0	0	0
599	1	2	12	1d 21:52:23.83000	0d 03:53:47.27000	0.00296705	0.011294	0.00076158	3.4607	D	5	20/08/2020 13:57	37.934		0	0	0	0	0	0	0	0	0	0	0	0	0	0
600	1	2	12	1d 21:52:42.26000	0d 03:54:05.70000	0.00297094	0.0113074	0.00076165	3.4505	D	5	20/08/2020 13:57	38.0129		0	0	0	0	0	0	0	0	0	0	0	0	0	0
601	1	2	12	1d 21:52:58.83000	0d 03:54:22.27000	0.00297445	0.0113195	0.00076158	3.4403	D	5	20/08/2020 13:57	38.1075		0	0	0	0	0	0	0	0	0	0	0	0	0	0
602	1	2	12	1d 21:53:14.19000	0d 03:54:37.63000	0.0029777	0.0113307	0.00076165	3.4301	D	5	20/08/2020 13:58	38.1706		0	0	0	0	0	0	0	0	0	0	0	0	0	0
603	1	2	12	1d 21:53:28.14000	0d 03:54:51.58000	0.00298065	0.0113408	0.00076127	3.4199	D	5	20/08/2020 13:58	38.2337		0	0	0	0	0	0	0	0	0	0	0	0	0	0
604	1	2	12	1d 21:53:41.35000	0d 03:55:04.79000	0.00298344	0.0113503	0.00076127	3.4096	D	5	20/08/2020 13:58	38.1075		0	0	0	0	0	0	0	0	0	0	0	0	0	0
605	1	2	12	1d 21:53:53.43000	0d 03:55:16.87000	0.002986	0.011359	0.00076127	3.3996	D	5	20/08/2020 13:58	37.8867		0	0	0	0	0	0	0	0	0	0	0	0	0	0
606	1	2	12	1d 21:54:04.51000	0d 03:55:27.95000	0.00298834	0.011367	0.0007615	3.3893	D	5	20/08/2020 13:59	37.8867		0	0	0	0	0	0	0	0	0	0	0	0	0	0
607	1	2	12	1d 21:54:15.19000	0d 03:55:38.63000	0.0029906	0.0113746	0.0007615	3.3793	D	5	20/08/2020 13:59	37.9498		0	0	0	0	0	0	0	0	0	0	0	0	0	0
608	1	2	12	1d 21:54:25.24000	0d 03:55:48.68000	0.00299273	0.0113818	0.00076158	3.3692	D	5	20/08/2020 13:59	37.9814		0	0	0	0	0	0	0	0	0	0	0	0	0	0
609	1	2	12	1d 21:54:34.88000	0d 03:55:58.32000	0.00299476	0.0113886	0.00076127	3.3591	D	5	20/08/2020 13:59	38.0602		0	0	0	0	0	0	0	0	0	0	0	0	0	0
610	1	2	12	1d 21:54:43.95000	0d 03:56:07.39000	0.00299668	0.0113951	0.00076158	3.3489	D	5	20/08/2020 13:59	38.0602		0	0	0	0	0	0	0	0	0	0	0	0	0	0
611	1	2	12	1d 21:54:52.65000	0d 03:56:16.09000	0.00299852	0.0114012	0.0007615	3.3387	D	5	20/08/2020 13:59	38.1233		0	0	0	0	0	0	0	0	0	0	0	0	0	0
612	1	2	12	1d 21:55:01.10000	0d 03:56:24.54000	0.00300031	0.0114072	0.00076158	3.3285	D	5	20/08/2020 13:59	38.1548		0	0	0	0	0	0	0	0	0	0	0	0	0	0
613	1	2	12	1d 21:55:09.09000	0d 03:56:32.53000	0.003002	0.0114128	0.00076165	3.3184	D	5	20/08/2020 14:00	38.2022		0	0	0	0	0	0	0	0	0	0	0	0	0	0
614	1	2	12	1d 21:55:16.84000	0d 03:56:40.28000	0.00300364	0.0114182	0.00076143	3.3082	D	5	20/08/2020 14:00	38.2337		0	0	0	0	0	0	0	0	0	0	0	0	0	0
615	1	2	12	1d 21:55:24.32000	0d 03:56:47.76000	0.00300522	0.0114235	0.0007615	3.2981	D	5	20/08/2020 14:00	37.9814		0	0	0	0	0	0	0	0	0	0	0	0	0	0
616	1	2	12	1d 21:55:31.45000	0d 03:56:54.89000	0.00300673	0.0114284	0.00076135	3.288	D	5	20/08/2020 14:00	37.8236		0	0	0	0	0	0	0	0	0	0	0	0	0	0
617	1	2	12	1d 21:55:38.53000	0d 03:57:01.97000	0.00300823	0.0114333	0.00076127	3.2778	D	5	20/08/2020 14:00	37.8236		0	0	0	0	0	0	0	0	0	0	0	0	0	0
618	1	2	12	1d 21:55:45.62000	0d 03:57:09.06000	0.00300973	0.0114383	0.00076143	3.2676	D	5	20/08/2020 14:00	37.871		0	0	0	0	0	0	0	0	0	0	0	0	0	0
619	1	2	12	1d 21:55:52.63000	0d 03:57:16.07000	0.00301121	0.0114431	0.00076135	3.2573	D	5	20/08/2020 14:00	37.8867		0	0	0	0	0	0	0	0	0	0	0	0	0	0
620	1	2	12	1d 21:55:59.36000	0d 03:57:22.80000	0.00301263	0.0114477	0.00076135	3.2473	D	5	20/08/2020 14:00	37.9183		0	0	0	0	0	0	0	0	0	0	0	0	0	0
621	1	2	12	1d 21:56:05.67000	0d 03:57:29.11000	0.00301397	0.0114521	0.00076158	3.2372	D	5	20/08/2020 14:01	37.934		0	0	0	0	0	0	0	0	0	0	0	0	0	0
622	1	2	12	1d 21:56:11.93000	0d 03:57:35.37000	0.00301529	0.0114563	0.00076165	3.227	D	5	20/08/2020 14:01	37.9814		0	0	0	0	0	0	0	0	0	0	0	0	0	0
623	1	2	12	1d 21:56:18.01000	0d 03:57:41.45000	0.00301658	0.0114605	0.00076127	3.2168	D	5	20/08/2020 14:01	38.0129		0	0	0	0	0	0	0	0	0	0	0	0	0	0
624	1	2	12	1d 21:56:23.87000	0d 03:57:47.31000	0.00301782	0.0114645	0.00076127	3.2067	D	5	20/08/2020 14:01	38.0444		0	0	0	0	0	0	0	0	0	0	0	0	0	0
625	1	2	12	1d 21:56:29.52000	0d 03:57:52.96000	0.00301901	0.0114683	0.00076135	3.1965	D	5	20/08/2020 14:01	38.0287		0	0	0	0	0	0	0	0	0	0	0	0	0	0
626	1	2	12	1d 21:56:34.97000	0d 03:57:58.41000	0.00302017	0.011472	0.00076143	3.1864	D	5	20/08/2020 14:01	38.076		0	0	0	0	0	0	0	0	0	0	0	0	0	0
627	1	2	12	1d 21:56:40.22000	0d 03:58:03.66000	0.00302128	0.0114755	0.0007615	3.1762	D	5	20/08/2020 14:01	38.1075		0	0	0	0	0	0	0	0	0	0	0	0	0	0
628	1	2	12	1d 21:56:45.41000	0d 03:58:08.85000	0.00302237	0.011479	0.00076135	3.1659	D	5	20/08/2020 14:01	38.1391		0	0	0	0	0	0	0	0	0	0	0	0	0	0
629	1	2	12	1d 21:56:50.54000	0d 03:58:13.98000	0.00302346	0.0114824	0.00076135	3.1556	D	5	20/08/2020 14:01	38.1706		0	0	0	0	0	0	0	0	0	0	0	0	0	0
630	1	2	12	1d 21:56:55.58000	0d 03:58:19.02000	0.00302453	0.0114858	0.00076165	3.1453	D	5	20/08/2020 14:01	38.1706		0	0	0	0	0	0	0	0	0	0	0	0	0	0
631	1	2	12	1d 21:57:00.48000	0d 03:58:23.92000	0.00302556	0.011489	0.00076127	3.1351	D	5	20/08/2020 14:01	38.1706		0	0	0	0	0	0	0	0	0	0	0	0	0	0
632	1	2	12	1d 21:57:05.29000	0d 03:58:28.73000	0.00302658	0.0114922	0.00076135	3.1249	D	5	20/08/2020 14:02	38.2022		0	0	0	0	0	0	0	0	0	0	0	0	0	0
633	1	2	12	1d 21:57:09.99000	0d 03:58:33.43000	0.00302757	0.0114953	0.00076135	3.1148	D	5	20/08/2020 14:02	38.2179		0	0	0	0	0	0	0	0	0	0	0	0	0	0
634	1	2	12	1d 21:57:14.53000	0d 03:58:37.97000	0.00302853	0.0114983	0.00076143	3.1044	D	5	20/08/2020 14:02	38.2495		0	0	0	0	0	0	0	0	0	0	0	0	0	0
635	1	2	12	1d 21:57:19.15000	0d 03:58:42.59000	0.00302951	0.0115013	0.0007615	3.0942	D	5	20/08/2020 14:02	38.2652		0	0	0	0	0	0	0	0	0	0	0	0	0	0
636	1	2	12	1d 21:57:23.59000	0d 03:58:47.03000	0.00303045	0.0115042	0.00076165	3.0842	D	5	20/08/2020 14:02	38.2495		0	0	0	0	0	0	0	0	0	0	0	0	0	0
637	1	2	12	1d 21:57:28.04000	0d 03:58:51.48000	0.00303139	0.0115071	0.0007615	3.0738	D	5	20/08/2020 14:02	38.281		0	0	0	0	0	0	0	0	0	0	0	0	0	0
638	1	2	12	1d 21:57:32.44000	0d 03:58:55.88000	0.00303232	0.01151	0.00076143	3.0636	D	5	20/08/2020 14:02	38.281		0	0	0	0	0	0	0	0	0	0	0	0	0	0
639	1	2	12	1d 21:57:36.68000	0d 03:59:00.12000	0.00303322	0.0115127	0.00076143	3.0533	D	5	20/08/2020 14:02	38.2968		0	0	0	0	0	0	0	0	0	0	0	0	0	0
640	1	2	12	1d 21:57:41.00000	0d 03:59:04.44000	0.00303413	0.0115155	0.00076158	3.043	D	5	20/08/2020 14:02	38.2968		0	0	0	0	0	0	0	0	0	0	0	0	0	0
641	1	2	12	1d 21:57:45.17000	0d 03:59:08.61000	0.00303501	0.0115182	0.0007615	3.0329	D	5	20/08/2020 14:02	38.3283		0	0	0	0	0	0	0	0	0	0	0	0	0	0
642	1	2	12	1d 21:57:49.36000	0d 03:59:12.80000	0.0030359	0.0115209	0.00076127	3.0227	D	5	20/08/2020 14:02	38.3599		0	0	0	0	0	0	0	0	0	0	0	0	0	0
643	1	2	12	1d 21:57:53.46000	0d 03:59:16.90000	0.00303677	0.0115235	0.00076158	3.0124	D	5	20/08/2020 14:02	38.3441		0	0	0	0	0	0	0	0	0	0	0	0	0	0
644	1	2	12	1d 21:57:57.55000	0d 03:59:20.99000	0.00303763	0.0115261	0.00076127	3.0024	D	5	20/08/2020 14:02	38.3441		0	0	0	0	0	0	0	0	0	0	0	0	0	0
645	1	2	12	1d 21:58:01.46000	0d 03:59:24.90000	0.00303846	0.0115286	0.00076127	2.9923	D	5	20/08/2020 14:02	38.3599		0	0	0	0	0	0	0	0	0	0	0	0	0	0
646	1	2	12	1d 21:58:05.43000	0d 03:59:28.87000	0.0030393	0.0115311	0.00076181	2.9821	D	5	20/08/2020 14:03	38.3756		0	0	0	0	0	0	0	0	0	0	0	0	0	0
647	1	2	12	1d 21:58:09.34000	0d 03:59:32.78000	0.00304013	0.0115335	0.00076143	2.972	D	5	20/08/2020 14:03	38.3599		0	0	0	0	0	0	0	0	0	0	0	0	0	0
648	1	2	12	1d 21:58:13.22000	0d 03:59:36.66000	0.00304095	0.011536	0.00076143	2.9618	D	5	20/08/2020 14:03	38.4072		0	0	0	0	0	0	0	0	0	0	0	0	0	0
649	1	2	12	1d 21:58:17.12000	0d 03:59:40.56000	0.00304177	0.0115384	0.00076158	2.9516	D	5	20/08/2020 14:03	38.4072		0	0	0	0	0	0	0	0	0	0	0	0	0	0
650	1	2	12	1d 21:58:20.91000	0d 03:59:44.35000	0.00304257	0.0115408	0.00076143	2.9415	D	5	20/08/2020 14:03	38.4072		0	0	0	0	0	0	0	0	0	0	0	0	0	0
651	1	2	12	1d 21:58:24.64000	0d 03:59:48.08000	0.00304336	0.0115431	0.00076143	2.9313	D	5	20/08/2020 14:03	38.423		0	0	0	0	0	0	0	0	0	0	0	0	0	0
652	1	2	12	1d 21:58:28.40000	0d 03:59:51.84000	0.00304416	0.0115454	0.0007615	2.921	D	5	20/08/2020 14:03	38.423		0	0	0	0	0	0	0	0	0	0	0	0	0	0
653	1	2	12	1d 21:58:32.10000	0d 03:59:55.54000	0.00304494	0.0115477	0.0007615	2.9107	D	5	20/08/2020 14:03	38.4387		0	0	0	0	0	0	0	0	0	0	0	0	0	0
654	1	2	12	1d 21:58:35.72000	0d 03:59:59.16000	0.00304571	0.0115499	0.00076173	2.9006	D	5	20/08/2020 14:03	38.4387		0	0	0	0	0	0	0	0	0	0	0	0	0	0
655	1	2	12	1d 21:58:39.43000	0d 04:00:02.87000	0.00304649	0.0115522	0.00076165	2.8904	D	5	20/08/2020 14:03	38.4387		0	0	0	0	0	0	0	0	0	0	0	0	0	0
656	1	2	12	1d 21:58:42.97000	0d 04:00:06.41000	0.00304724	0.0115544	0.0007615	2.8801	D	5	20/08/2020 14:03	38.3599		0	0	0	0	0	0	0	0	0	0	0	0	0	0
657	1	2	12	1d 21:58:46.54000	0d 04:00:09.98000	0.003048	0.0115565	0.00076158	2.8699	D	5	20/08/2020 14:03	38.1706		0	0	0	0	0	0	0	0	0	0	0	0	0	0
658	1	2	12	1d 21:58:50.07000	0d 04:00:13.51000	0.00304874	0.0115587	0.00076188	2.8595	D	5	20/08/2020 14:03	38.0918		0	0	0	0	0	0	0	0	0	0	0	0	0	0
659	1	2	12	1d 21:58:53.62000	0d 04:00:17.06000	0.00304949	0.0115608	0.00076158	2.8493	D	5	20/08/2020 14:03	38.0602		0	0	0	0	0	0	0	0	0	0	0	0	0	0
660	1	2	12	1d 21:58:57.10000	0d 04:00:20.54000	0.00305023	0.0115629	0.00076143	2.8391	D	5	20/08/2020 14:03	38.0444		0	0	0	0	0	0	0	0	0	0	0	0	0	0
661	1	2	12	1d 21:59:00.49000	0d 04:00:23.93000	0.00305095	0.0115649	0.00076143	2.8289	D	5	20/08/2020 14:03	38.0287		0	0	0	0	0	0	0	0	0	0	0	0	0	0
662	1	2	12	1d 21:59:03.94000	0d 04:00:27.38000	0.00305168	0.011567	0.0007615	2.8185	D	5	20/08/2020 14:04	38.0444		0	0	0	0	0	0	0	0	0	0	0	0	0	0
663	1	2	12	1d 21:59:07.31000	0d 04:00:30.75000	0.00305239	0.011569	0.0007615	2.8083	D	5	20/08/2020 14:04	38.076		0	0	0	0	0	0	0	0	0	0	0	0	0	0
664	1	2	12	1d 21:59:10.69000	0d 04:00:34.13000	0.0030531	0.011571	0.00076158	2.798	D	5	20/08/2020 14:04	38.076		0	0	0	0	0	0	0	0	0	0	0	0	0	0
665	1	2	12	1d 21:59:13.92000	0d 04:00:37.36000	0.00305379	0.0115729	0.00076158	2.7878	D	5	20/08/2020 14:04	38.0602		0	0	0	0	0	0	0	0	0	0	0	0	0	0
666	1	2	12	1d 21:59:17.20000	0d 04:00:40.64000	0.00305448	0.0115748	0.00076135	2.7778	D	5	20/08/2020 14:04	38.076		0	0	0	0	0	0	0	0	0	0	0	0	0	0
667	1	2	12	1d 21:59:20.37000	0d 04:00:43.81000	0.00305515	0.0115767	0.00076135	2.7675	D	5	20/08/2020 14:04	38.0918		0	0	0	0	0	0	0	0	0	0	0	0	0	0
668	1	2	12	1d 21:59:23.67000	0d 04:00:47.11000	0.00305585	0.0115786	0.00076143	2.757	D	5	20/08/2020 14:04	38.1075		0	0	0	0	0	0	0	0	0	0	0	0	0	0
669	1	2	12	1d 21:59:26.94000	0d 04:00:50.38000	0.00305654	0.0115805	0.00076165	2.7468	D	5	20/08/2020 14:04	38.1391		0	0	0	0	0	0	0	0	0	0	0	0	0	0
670	1	2	12	1d 21:59:30.18000	0d 04:00:53.62000	0.00305723	0.0115824	0.0007615	2.7366	D	5	20/08/2020 14:04	38.1548		0	0	0	0	0	0	0	0	0	0	0	0	0	0
671	1	2	12	1d 21:59:33.35000	0d 04:00:56.79000	0.0030579	0.0115842	0.0007615	2.7262	D	5	20/08/2020 14:04	38.1548		0	0	0	0	0	0	0	0	0	0	0	0	0	0
672	1	2	12	1d 21:59:36.54000	0d 04:00:59.98000	0.00305857	0.0115861	0.00076158	2.7161	D	5	20/08/2020 14:04	38.1706		0	0	0	0	0	0	0	0	0	0	0	0	0	0
673	1	2	12	1d 21:59:39.72000	0d 04:01:03.16000	0.00305924	0.0115879	0.00076143	2.7057	D	5	20/08/2020 14:04	38.1706		0	0	0	0	0	0	0	0	0	0	0	0	0	0
674	1	2	12	1d 21:59:42.88000	0d 04:01:06.32000	0.00305991	0.0115897	0.00076143	2.6954	D	5	20/08/2020 14:04	38.2022		0	0	0	0	0	0	0	0	0	0	0	0	0	0
675	1	2	12	1d 21:59:46.11000	0d 04:01:09.55000	0.0030606	0.0115915	0.00076143	2.6848	D	5	20/08/2020 14:04	38.2337		0	0	0	0	0	0	0	0	0	0	0	0	0	0
676	1	2	12	1d 21:59:49.30000	0d 04:01:12.74000	0.00306127	0.0115934	0.0007615	2.6744	D	5	20/08/2020 14:04	38.2337		0	0	0	0	0	0	0	0	0	0	0	0	0	0
677	1	2	12	1d 21:59:52.44000	0d 04:01:15.88000	0.00306194	0.0115951	0.00076135	2.6642	D	5	20/08/2020 14:04	38.2179		0	0	0	0	0	0	0	0	0	0	0	0	0	0
678	1	2	12	1d 21:59:55.53000	0d 04:01:18.97000	0.00306259	0.0115969	0.0007615	2.654	D	5	20/08/2020 14:04	38.2179		0	0	0	0	0	0	0	0	0	0	0	0	0	0
679	1	2	12	1d 21:59:58.56000	0d 04:01:22.00000	0.00306323	0.0115986	0.00076135	2.6439	D	5	20/08/2020 14:04	38.2337		0	0	0	0	0	0	0	0	0	0	0	0	0	0
680	1	2	12	1d 22:00:01.54000	0d 04:01:24.98000	0.00306386	0.0116002	0.0007615	2.6337	D	5	20/08/2020 14:04	38.2495		0	0	0	0	0	0	0	0	0	0	0	0	0	0
681	1	2	12	1d 22:00:04.57000	0d 04:01:28.01000	0.0030645	0.0116019	0.00076158	2.6235	D	5	20/08/2020 14:05	38.2495		0	0	0	0	0	0	0	0	0	0	0	0	0	0
682	1	2	12	1d 22:00:07.57000	0d 04:01:31.01000	0.00306514	0.0116036	0.00076135	2.6131	D	5	20/08/2020 14:05	38.2495		0	0	0	0	0	0	0	0	0	0	0	0	0	0
683	1	2	12	1d 22:00:10.52000	0d 04:01:33.96000	0.00306576	0.0116052	0.00076143	2.6027	D	5	20/08/2020 14:05	38.281		0	0	0	0	0	0	0	0	0	0	0	0	0	0
684	1	2	12	1d 22:00:13.46000	0d 04:01:36.90000	0.00306638	0.0116068	0.00076165	2.5927	D	5	20/08/2020 14:05	38.2968		0	0	0	0	0	0	0	0	0	0	0	0	0	0
685	1	2	12	1d 22:00:16.28000	0d 04:01:39.72000	0.00306698	0.0116084	0.00076127	2.5824	D	5	20/08/2020 14:05	38.3126		0	0	0	0	0	0	0	0	0	0	0	0	0	0
686	1	2	12	1d 22:00:19.13000	0d 04:01:42.57000	0.00306758	0.0116099	0.00076158	2.5721	D	5	20/08/2020 14:05	38.2968		0	0	0	0	0	0	0	0	0	0	0	0	0	0
687	1	2	12	1d 22:00:21.98000	0d 04:01:45.42000	0.00306818	0.0116115	0.0007615	2.5617	D	5	20/08/2020 14:05	38.2968		0	0	0	0	0	0	0	0	0	0	0	0	0	0
688	1	2	12	1d 22:00:24.80000	0d 04:01:48.24000	0.00306878	0.011613	0.00076173	2.5515	D	5	20/08/2020 14:05	38.2022		0	0	0	0	0	0	0	0	0	0	0	0	0	0
689	1	2	12	1d 22:00:27.58000	0d 04:01:51.02000	0.00306937	0.0116145	0.00076143	2.5412	D	5	20/08/2020 14:05	38.0918		0	0	0	0	0	0	0	0	0	0	0	0	0	0
690	1	2	12	1d 22:00:30.35000	0d 04:01:53.79000	0.00306995	0.011616	0.0007615	2.5309	D	5	20/08/2020 14:05	38.0129		0	0	0	0	0	0	0	0	0	0	0	0	0	0
691	1	2	12	1d 22:00:33.09000	0d 04:01:56.53000	0.00307053	0.0116174	0.00076165	2.5205	D	5	20/08/2020 14:05	37.9814		0	0	0	0	0	0	0	0	0	0	0	0	0	0
692	1	2	12	1d 22:00:35.79000	0d 04:01:59.23000	0.0030711	0.0116189	0.00076143	2.5103	D	5	20/08/2020 14:05	37.9656		0	0	0	0	0	0	0	0	0	0	0	0	0	0
693	1	2	12	1d 22:00:38.44000	0d 04:02:01.88000	0.00307167	0.0116203	0.00076135	2.5	D	133	20/08/2020 14:05	37.9656		0	0	0	0	0	0	0	0	0	0	0	0	0	0
694	1	2	13	1d 22:00:38.45000	0d 00:00:00.01000	0	0	0	2.5234	R	0	20/08/2020 14:05	37.9656		0	0	0	0	0	0	0	0	0	0	0	0	0	0
695	1	2	13	1d 22:00:40.45000	0d 00:00:02.01000	0	0	0	2.755	R	1	20/08/2020 14:05	37.9656		0	0	0	0	0	0	0	0	0	0	0	0	0	0
696	1	2	13	1d 22:00:42.45000	0d 00:00:04.01000	0	0	0	2.8856	R	1	20/08/2020 14:05	37.9814		0	0	0	0	0	0	0	0	0	0	0	0	0	0
697	1	2	13	1d 22:00:44.45000	0d 00:00:06.01000	0	0	0	2.9848	R	1	20/08/2020 14:05	37.9656		0	0	0	0	0	0	0	0	0	0	0	0	0	0
698	1	2	13	1d 22:00:46.45000	0d 00:00:08.01000	0	0	0	3.0661	R	1	20/08/2020 14:05	37.9814		0	0	0	0	0	0	0	0	0	0	0	0	0	0
699	1	2	13	1d 22:00:48.44000	0d 00:00:10.00000	0	0	0	3.1341	R	129	20/08/2020 14:05	38.0129		0	0	0	0	0	0	0	0	0	0	0	0	0	0
700	2	3	9	1d 22:00:48.48000	0d 00:00:00.04000	0.00000001	0.00000003	0.00076226	3.1801	C	0	20/08/2020 14:05	38.0129		0	0	0	0	0	0	0	0	0	0	0	0	0	0
701	2	3	9	1d 22:00:48.64000	0d 00:00:00.20000	0.00000004	0.00000013	0.0007615	3.2045	C	5	20/08/2020 14:05	38.0129		0	0	0	0	0	0	0	0	0	0	0	0	0	0
702	2	3	9	1d 22:00:48.80000	0d 00:00:00.36000	0.00000008	0.00000024	0.0007612	3.225	C	5	20/08/2020 14:05	38.0129		0	0	0	0	0	0	0	0	0	0	0	0	0	0
703	2	3	9	1d 22:00:48.97000	0d 00:00:00.53000	0.00000011	0.00000036	0.00076135	3.2439	C	5	20/08/2020 14:05	38.0129		0	0	0	0	0	0	0	0	0	0	0	0	0	0
704	2	3	9	1d 22:00:49.15000	0d 00:00:00.71000	0.00000015	0.00000048	0.00076143	3.2618	C	5	20/08/2020 14:05	38.0129		0	0	0	0	0	0	0	0	0	0	0	0	0	0
705	2	3	9	1d 22:00:49.34000	0d 00:00:00.90000	0.00000019	0.00000061	0.0007615	3.2789	C	5	20/08/2020 14:05	38.0129		0	0	0	0	0	0	0	0	0	0	0	0	0	0
706	2	3	9	1d 22:00:49.54000	0d 00:00:01.10000	0.00000023	0.00000075	0.00076158	3.2959	C	5	20/08/2020 14:05	38.0129		0	0	0	0	0	0	0	0	0	0	0	0	0	0
707	2	3	9	1d 22:00:49.75000	0d 00:00:01.31000	0.00000028	0.0000009	0.0007615	3.3127	C	5	20/08/2020 14:05	38.0129		0	0	0	0	0	0	0	0	0	0	0	0	0	0
708	2	3	9	1d 22:00:49.96000	0d 00:00:01.52000	0.00000032	0.00000105	0.00076143	3.3289	C	5	20/08/2020 14:05	38.0129		0	0	0	0	0	0	0	0	0	0	0	0	0	0
709	2	3	9	1d 22:00:50.18000	0d 00:00:01.74000	0.00000037	0.0000012	0.00076143	3.3449	C	5	20/08/2020 14:05	38.0129		0	0	0	0	0	0	0	0	0	0	0	0	0	0
710	2	3	9	1d 22:00:50.41000	0d 00:00:01.97000	0.00000042	0.00000137	0.0007615	3.361	C	5	20/08/2020 14:05	38.0129		0	0	0	0	0	0	0	0	0	0	0	0	0	0
711	2	3	9	1d 22:00:50.65000	0d 00:00:02.21000	0.00000047	0.00000154	0.0007615	3.3767	C	5	20/08/2020 14:05	38.0129		0	0	0	0	0	0	0	0	0	0	0	0	0	0
712	2	3	9	1d 22:00:50.89000	0d 00:00:02.45000	0.00000052	0.00000171	0.0007615	3.3919	C	5	20/08/2020 14:05	38.0129		0	0	0	0	0	0	0	0	0	0	0	0	0	0
713	2	3	9	1d 22:00:51.14000	0d 00:00:02.70000	0.00000057	0.00000189	0.00076181	3.4069	C	5	20/08/2020 14:05	38.0129		0	0	0	0	0	0	0	0	0	0	0	0	0	0
714	2	3	9	1d 22:00:51.40000	0d 00:00:02.96000	0.00000063	0.00000208	0.00076143	3.4218	C	5	20/08/2020 14:05	38.0129		0	0	0	0	0	0	0	0	0	0	0	0	0	0
715	2	3	9	1d 22:00:51.67000	0d 00:00:03.23000	0.00000068	0.00000227	0.00076143	3.4362	C	5	20/08/2020 14:05	38.0129		0	0	0	0	0	0	0	0	0	0	0	0	0	0
716	2	3	9	1d 22:00:51.95000	0d 00:00:03.51000	0.00000074	0.00000248	0.00076165	3.4504	C	5	20/08/2020 14:05	38.0129		0	0	0	0	0	0	0	0	0	0	0	0	0	0
717	2	3	9	1d 22:00:52.24000	0d 00:00:03.80000	0.0000008	0.00000269	0.00076158	3.4644	C	5	20/08/2020 14:05	38.0129		0	0	0	0	0	0	0	0	0	0	0	0	0	0
718	2	3	9	1d 22:00:52.55000	0d 00:00:04.11000	0.00000087	0.00000292	0.00076143	3.4783	C	5	20/08/2020 14:05	38.0129		0	0	0	0	0	0	0	0	0	0	0	0	0	0
719	2	3	9	1d 22:00:52.87000	0d 00:00:04.43000	0.00000094	0.00000315	0.0007615	3.4916	C	5	20/08/2020 14:05	38.0129		0	0	0	0	0	0	0	0	0	0	0	0	0	0
720	2	3	9	1d 22:00:53.21000	0d 00:00:04.77000	0.00000101	0.0000034	0.0007615	3.5048	C	5	20/08/2020 14:05	38.0129		0	0	0	0	0	0	0	0	0	0	0	0	0	0
721	2	3	9	1d 22:00:53.57000	0d 00:00:05.13000	0.00000108	0.00000367	0.00076143	3.5174	C	5	20/08/2020 14:05	38.0129		0	0	0	0	0	0	0	0	0	0	0	0	0	0
722	2	3	9	1d 22:00:53.96000	0d 00:00:05.52000	0.00000117	0.00000396	0.00076143	3.5302	C	5	20/08/2020 14:05	38.0129		0	0	0	0	0	0	0	0	0	0	0	0	0	0
723	2	3	9	1d 22:00:54.40000	0d 00:00:05.96000	0.00000126	0.00000429	0.00076127	3.5424	C	5	20/08/2020 14:05	38.0129		0	0	0	0	0	0	0	0	0	0	0	0	0	0
724	2	3	9	1d 22:00:54.89000	0d 00:00:06.45000	0.00000136	0.00000466	0.00076135	3.5543	C	5	20/08/2020 14:05	38.0129		0	0	0	0	0	0	0	0	0	0	0	0	0	0
725	2	3	9	1d 22:00:55.44000	0d 00:00:07.00000	0.00000148	0.00000507	0.00076158	3.566	C	5	20/08/2020 14:05	38.0129		0	0	0	0	0	0	0	0	0	0	0	0	0	0
726	2	3	9	1d 22:00:56.10000	0d 00:00:07.66000	0.00000162	0.00000557	0.00076143	3.5772	C	5	20/08/2020 14:05	38.0287		0	0	0	0	0	0	0	0	0	0	0	0	0	0
727	2	3	9	1d 22:00:56.91000	0d 00:00:08.47000	0.00000179	0.00000619	0.00076143	3.5879	C	5	20/08/2020 14:05	38.0129		0	0	0	0	0	0	0	0	0	0	0	0	0	0
728	2	3	9	1d 22:00:58.01000	0d 00:00:09.57000	0.00000202	0.00000702	0.00076158	3.5987	C	5	20/08/2020 14:05	38.0287		0	0	0	0	0	0	0	0	0	0	0	0	0	0
729	2	3	9	1d 22:00:59.57000	0d 00:00:11.13000	0.00000235	0.00000821	0.0007615	3.6092	C	5	20/08/2020 14:05	38.0287		0	0	0	0	0	0	0	0	0	0	0	0	0	0
730	2	3	9	1d 22:01:01.89000	0d 00:00:13.45000	0.00000284	0.00000999	0.00076158	3.6196	C	5	20/08/2020 14:05	38.0287		0	0	0	0	0	0	0	0	0	0	0	0	0	0
731	2	3	9	1d 22:01:06.10000	0d 00:00:17.66000	0.00000374	0.00001321	0.00076127	3.63	C	5	20/08/2020 14:06	38.0444		0	0	0	0	0	0	0	0	0	0	0	0	0	0
732	2	3	9	1d 22:01:14.18000	0d 00:00:25.74000	0.00000544	0.00001943	0.00076135	3.64	C	5	20/08/2020 14:06	38.0918		0	0	0	0	0	0	0	0	0	0	0	0	0	0
733	2	3	9	1d 22:01:31.74000	0d 00:00:43.30000	0.00000916	0.00003297	0.00076143	3.6501	C	5	20/08/2020 14:06	38.1864		0	0	0	0	0	0	0	0	0	0	0	0	0	0
734	2	3	9	1d 22:02:20.25000	0d 00:01:31.81000	0.00001942	0.00007048	0.00076143	3.6602	C	5	20/08/2020 14:07	37.871		0	0	0	0	0	0	0	0	0	0	0	0	0	0
735	2	3	9	1d 22:04:27.79000	0d 00:03:39.35000	0.0000464	0.00016938	0.0007615	3.6703	C	5	20/08/2020 14:09	37.9183		0	0	0	0	0	0	0	0	0	0	0	0	0	0
736	2	3	9	1d 22:08:41.15000	0d 00:07:52.71000	0.00009999	0.00036636	0.00076173	3.6803	C	5	20/08/2020 14:13	38.2968		0	0	0	0	0	0	0	0	0	0	0	0	0	0
737	2	3	9	1d 22:13:41.15000	0d 00:12:52.71000	0.00016344	0.00060016	0.0007615	3.6881	C	1	20/08/2020 14:18	38.1706		0	0	0	0	0	0	0	0	0	0	0	0	0	0
738	2	3	9	1d 22:18:41.15000	0d 00:17:52.71000	0.0002269	0.0008344	0.00076143	3.6945	C	1	20/08/2020 14:23	38.5018		0	0	0	0	0	0	0	0	0	0	0	0	0	0
739	2	3	9	1d 22:23:41.15000	0d 00:22:52.71000	0.00029035	0.00106901	0.00076158	3.7	C	1	20/08/2020 14:28	30.1588		0	0	0	0	0	0	0	0	0	0	0	0	0	0
740	2	3	9	1d 22:28:41.15000	0d 00:27:52.71000	0.00035381	0.00130396	0.00076135	3.705	C	1	20/08/2020 14:33	36.7197		0	0	0	0	0	0	0	0	0	0	0	0	0	0
741	2	3	9	1d 22:33:41.15000	0d 00:32:52.71000	0.00041727	0.0015392	0.00076173	3.7093	C	1	20/08/2020 14:38	37.1928		0	0	0	0	0	0	0	0	0	0	0	0	0	0
742	2	3	9	1d 22:38:41.15000	0d 00:37:52.71000	0.00048072	0.00177473	0.00076165	3.7142	C	1	20/08/2020 14:43	29.6779		0	0	0	0	0	0	0	0	0	0	0	0	0	0
743	2	3	9	1d 22:43:41.15000	0d 00:42:52.71000	0.00054418	0.00201059	0.00076158	3.7197	C	1	20/08/2020 14:48	37.4294		0	0	0	0	0	0	0	0	0	0	0	0	0	0
744	2	3	9	1d 22:48:41.15000	0d 00:47:52.71000	0.00060763	0.0022468	0.0007612	3.725	C	1	20/08/2020 14:53	38.5491		0	0	0	0	0	0	0	0	0	0	0	0	0	0
745	2	3	9	1d 22:53:41.15000	0d 00:52:52.71000	0.00067109	0.00248337	0.00076173	3.731	C	1	20/08/2020 14:58	38.6437		0	0	0	0	0	0	0	0	0	0	0	0	0	0
746	2	3	9	1d 22:58:41.15000	0d 00:57:52.71000	0.00073455	0.00272029	0.00076158	3.736	C	1	20/08/2020 15:03	31.1839		0	0	0	0	0	0	0	0	0	0	0	0	0	0
747	2	3	9	1d 23:03:41.15000	0d 01:02:52.71000	0.000798	0.00295756	0.00076143	3.7418	C	1	20/08/2020 15:08	37.871		0	0	0	0	0	0	0	0	0	0	0	0	0	0
748	2	3	9	1d 23:08:41.15000	0d 01:07:52.71000	0.00086146	0.00319518	0.00076143	3.7476	C	1	20/08/2020 15:13	38.0287		0	0	0	0	0	0	0	0	0	0	0	0	0	0
749	2	3	9	1d 23:13:41.15000	0d 01:12:52.71000	0.00092491	0.00343317	0.00076143	3.7531	C	1	20/08/2020 15:18	37.3505		0	0	0	0	0	0	0	0	0	0	0	0	0	0
750	2	3	9	1d 23:18:41.15000	0d 01:17:52.71000	0.00098837	0.0036715	0.00076158	3.7588	C	1	20/08/2020 15:23	37.934		0	0	0	0	0	0	0	0	0	0	0	0	0	0
751	2	3	9	1d 23:23:41.15000	0d 01:22:52.71000	0.00105183	0.00391019	0.00076158	3.7641	C	1	20/08/2020 15:28	37.0666		0	0	0	0	0	0	0	0	0	0	0	0	0	0
752	2	3	9	1d 23:28:41.15000	0d 01:27:52.71000	0.00111528	0.00414922	0.00076135	3.7694	C	1	20/08/2020 15:33	37.8552		0	0	0	0	0	0	0	0	0	0	0	0	0	0
753	2	3	9	1d 23:33:41.15000	0d 01:32:52.71000	0.00117874	0.0043886	0.0007615	3.7752	C	1	20/08/2020 15:38	38.6122		0	0	0	0	0	0	0	0	0	0	0	0	0	0
754	2	3	9	1d 23:38:41.15000	0d 01:37:52.71000	0.00124219	0.00462833	0.00076143	3.7806	C	1	20/08/2020 15:43	38.6122		0	0	0	0	0	0	0	0	0	0	0	0	0	0
755	2	3	9	1d 23:43:41.15000	0d 01:42:52.71000	0.00130565	0.00486843	0.00076143	3.7867	C	1	20/08/2020 15:48	38.5018		0	0	0	0	0	0	0	0	0	0	0	0	0	0
756	2	3	9	1d 23:48:41.15000	0d 01:47:52.71000	0.00136911	0.00510892	0.00076165	3.7929	C	1	20/08/2020 15:53	38.2179		0	0	0	0	0	0	0	0	0	0	0	0	0	0
757	2	3	9	1d 23:53:41.15000	0d 01:52:52.71000	0.00143256	0.00534981	0.00076143	3.7996	C	1	20/08/2020 15:58	38.4072		0	0	0	0	0	0	0	0	0	0	0	0	0	0
758	2	3	9	1d 23:58:41.15000	0d 01:57:52.71000	0.00149602	0.00559113	0.0007615	3.8067	C	1	20/08/2020 16:03	38.1233		0	0	0	0	0	0	0	0	0	0	0	0	0	0
759	2	3	9	2d 00:03:41.15000	0d 02:02:52.71000	0.00155947	0.00583294	0.00076127	3.8146	C	1	20/08/2020 16:08	38.2179		0	0	0	0	0	0	0	0	0	0	0	0	0	0
760	2	3	9	2d 00:08:41.15000	0d 02:07:52.71000	0.00162293	0.00607526	0.00076158	3.8231	C	1	20/08/2020 16:13	38.076		0	0	0	0	0	0	0	0	0	0	0	0	0	0
761	2	3	9	2d 00:13:41.15000	0d 02:12:52.71000	0.00168639	0.00631816	0.00076143	3.8326	C	1	20/08/2020 16:18	38.4703		0	0	0	0	0	0	0	0	0	0	0	0	0	0
762	2	3	9	2d 00:18:24.68000	0d 02:17:36.24000	0.00174636	0.0065483	0.00076135	3.8428	C	5	20/08/2020 16:23	38.2337		0	0	0	0	0	0	0	0	0	0	0	0	0	0
763	2	3	9	2d 00:22:50.38000	0d 02:22:01.94000	0.00180256	0.00676454	0.00076127	3.8529	C	5	20/08/2020 16:27	38.486		0	0	0	0	0	0	0	0	0	0	0	0	0	0
764	2	3	9	2d 00:26:51.82000	0d 02:26:03.38000	0.00185363	0.00696155	0.00076165	3.8631	C	5	20/08/2020 16:31	38.076		0	0	0	0	0	0	0	0	0	0	0	0	0	0
765	2	3	9	2d 00:30:43.83000	0d 02:29:55.39000	0.0019027	0.00715137	0.00076143	3.8732	C	5	20/08/2020 16:35	38.4072		0	0	0	0	0	0	0	0	0	0	0	0	0	0
766	2	3	9	2d 00:34:14.89000	0d 02:33:26.45000	0.00194735	0.00732451	0.00076135	3.8833	C	5	20/08/2020 16:39	38.1548		0	0	0	0	0	0	0	0	0	0	0	0	0	0
767	2	3	9	2d 00:37:37.32000	0d 02:36:48.88000	0.00199016	0.00749099	0.00076143	3.8933	C	5	20/08/2020 16:42	38.1233		0	0	0	0	0	0	0	0	0	0	0	0	0	0
768	2	3	9	2d 00:40:53.85000	0d 02:40:05.41000	0.00203173	0.00765304	0.00076181	3.9034	C	5	20/08/2020 16:45	38.2337		0	0	0	0	0	0	0	0	0	0	0	0	0	0
769	2	3	9	2d 00:44:03.61000	0d 02:43:15.17000	0.00207187	0.00780992	0.00076143	3.9135	C	5	20/08/2020 16:49	38.0287		0	0	0	0	0	0	0	0	0	0	0	0	0	0
770	2	3	9	2d 00:47:08.23000	0d 02:46:19.79000	0.00211092	0.00796294	0.00076143	3.9236	C	5	20/08/2020 16:52	38.3441		0	0	0	0	0	0	0	0	0	0	0	0	0	0
771	2	3	9	2d 00:50:08.11000	0d 02:49:19.67000	0.00214897	0.00811241	0.00076143	3.9336	C	5	20/08/2020 16:55	37.9183		0	0	0	0	0	0	0	0	0	0	0	0	0	0
772	2	3	9	2d 00:53:03.23000	0d 02:52:14.79000	0.00218601	0.00825831	0.00076143	3.9437	C	5	20/08/2020 16:58	38.1706		0	0	0	0	0	0	0	0	0	0	0	0	0	0
773	2	3	9	2d 00:55:56.25000	0d 02:55:07.81000	0.00222261	0.00840282	0.0007615	3.9539	C	5	20/08/2020 17:00	38.3756		0	0	0	0	0	0	0	0	0	0	0	0	0	0
774	2	3	9	2d 00:58:46.85000	0d 02:57:58.41000	0.00225869	0.00854567	0.00076135	3.964	C	5	20/08/2020 17:03	37.9183		0	0	0	0	0	0	0	0	0	0	0	0	0	0
775	2	3	9	2d 01:01:35.72000	0d 03:00:47.28000	0.00229441	0.00868744	0.00076158	3.9741	C	5	20/08/2020 17:06	38.1864		0	0	0	0	0	0	0	0	0	0	0	0	0	0
776	2	3	9	2d 01:04:27.45000	0d 03:03:39.01000	0.00233074	0.00883198	0.00076143	3.9841	C	5	20/08/2020 17:09	38.3599		0	0	0	0	0	0	0	0	0	0	0	0	0	0
777	2	3	9	2d 01:07:11.96000	0d 03:06:23.52000	0.00236554	0.00897079	0.00076143	3.9942	C	5	20/08/2020 17:12	37.9183		0	0	0	0	0	0	0	0	0	0	0	0	0	0
778	2	3	9	2d 01:09:58.16000	0d 03:09:09.72000	0.00240069	0.00911138	0.00076158	4.0043	C	5	20/08/2020 17:14	38.1706		0	0	0	0	0	0	0	0	0	0	0	0	0	0
779	2	3	9	2d 01:12:39.90000	0d 03:11:51.46000	0.0024349	0.00924854	0.00076143	4.0143	C	5	20/08/2020 17:17	38.3441		0	0	0	0	0	0	0	0	0	0	0	0	0	0
780	2	3	9	2d 01:15:21.34000	0d 03:14:32.90000	0.00246905	0.00938579	0.00076127	4.0246	C	5	20/08/2020 17:20	37.9025		0	0	0	0	0	0	0	0	0	0	0	0	0	0
781	2	3	9	2d 01:18:07.89000	0d 03:17:19.45000	0.00250428	0.00952774	0.00076135	4.0346	C	5	20/08/2020 17:23	38.1075		0	0	0	0	0	0	0	0	0	0	0	0	0	0
782	2	3	9	2d 01:20:46.16000	0d 03:19:57.72000	0.00253776	0.00966298	0.00076143	4.0447	C	5	20/08/2020 17:25	38.2652		0	0	0	0	0	0	0	0	0	0	0	0	0	0
783	2	3	9	2d 01:23:22.74000	0d 03:22:34.30000	0.00257087	0.0097971	0.00076135	4.0549	C	5	20/08/2020 17:28	38.2652		0	0	0	0	0	0	0	0	0	0	0	0	0	0
784	2	3	9	2d 01:26:02.67000	0d 03:25:14.23000	0.0026047	0.00993444	0.0007615	4.065	C	5	20/08/2020 17:30	37.9656		0	0	0	0	0	0	0	0	0	0	0	0	0	0
785	2	3	9	2d 01:28:35.00000	0d 03:27:46.56000	0.00263692	0.0100656	0.00076158	4.0751	C	5	20/08/2020 17:33	38.1548		0	0	0	0	0	0	0	0	0	0	0	0	0	0
786	2	3	9	2d 01:31:08.89000	0d 03:30:20.45000	0.00266947	0.0101984	0.00076135	4.0851	C	5	20/08/2020 17:36	38.1233		0	0	0	0	0	0	0	0	0	0	0	0	0	0
787	2	3	9	2d 01:33:39.86000	0d 03:32:51.42000	0.00270141	0.010329	0.00076135	4.0952	C	5	20/08/2020 17:38	38.1706		0	0	0	0	0	0	0	0	0	0	0	0	0	0
788	2	3	9	2d 01:36:07.00000	0d 03:35:18.56000	0.00273253	0.0104566	0.00076173	4.1053	C	5	20/08/2020 17:41	37.9183		0	0	0	0	0	0	0	0	0	0	0	0	0	0
789	2	3	9	2d 01:38:32.72000	0d 03:37:44.28000	0.00276335	0.0105833	0.00076135	4.1154	C	5	20/08/2020 17:43	38.4072		0	0	0	0	0	0	0	0	0	0	0	0	0	0
790	2	3	9	2d 01:40:56.47000	0d 03:40:08.03000	0.00279376	0.0107086	0.00076135	4.1254	C	5	20/08/2020 17:45	38.1548		0	0	0	0	0	0	0	0	0	0	0	0	0	0
791	2	3	9	2d 01:43:19.81000	0d 03:42:31.37000	0.00282408	0.0108338	0.0007615	4.1355	C	5	20/08/2020 17:48	38.1548		0	0	0	0	0	0	0	0	0	0	0	0	0	0
792	2	3	9	2d 01:45:43.57000	0d 03:44:55.13000	0.00285449	0.0109597	0.0007615	4.1456	C	5	20/08/2020 17:50	38.2179		0	0	0	0	0	0	0	0	0	0	0	0	0	0
793	2	3	9	2d 01:48:02.53000	0d 03:47:14.09000	0.00288388	0.0110817	0.00076158	4.1556	C	5	20/08/2020 17:52	38.0918		0	0	0	0	0	0	0	0	0	0	0	0	0	0
794	2	3	9	2d 01:50:21.83000	0d 03:49:33.39000	0.00291334	0.0112043	0.00076158	4.1657	C	5	20/08/2020 17:55	38.4703		0	0	0	0	0	0	0	0	0	0	0	0	0	0
795	2	3	9	2d 01:52:39.18000	0d 03:51:50.74000	0.0029424	0.0113255	0.00076165	4.1758	C	5	20/08/2020 17:57	37.9025		0	0	0	0	0	0	0	0	0	0	0	0	0	0
796	2	3	9	2d 01:54:55.45000	0d 03:54:07.01000	0.00297122	0.011446	0.00076135	4.1859	C	5	20/08/2020 17:59	38.3599		0	0	0	0	0	0	0	0	0	0	0	0	0	0
797	2	3	9	2d 01:57:12.52000	0d 03:56:24.08000	0.00300021	0.0115675	0.00076143	4.1959	C	5	20/08/2020 18:02	38.2495		0	0	0	0	0	0	0	0	0	0	0	0	0	0
798	2	3	9	2d 01:58:03.56000	0d 03:57:15.12000	0.00301101	0.0116128	0.00076158	4.2	C	133	20/08/2020 18:03	38.3756		0	0	0	0	0	0	0	0	0	0	0	0	0	0
799	2	3	10	2d 01:58:03.57000	0d 00:00:00.01000	0.00301101	0.0116128	0.00081277	4.2004	C	0	20/08/2020 18:03	38.3756		0	0	0	0	0	0	0	0	0	0	0	0	0	0
800	2	3	10	2d 01:58:21.17000	0d 00:00:17.61000	0.0030147	0.0116283	0.00071267	4.2	C	4	20/08/2020 18:03	38.3914		0	0	0	0	0	0	0	0	0	0	0	0	0	0
801	2	3	10	2d 01:58:58.11000	0d 00:00:54.55000	0.00302148	0.0116568	0.0006125	4.2002	C	4	20/08/2020 18:03	38.2022		0	0	0	0	0	0	0	0	0	0	0	0	0	0
802	2	3	10	2d 01:59:42.60000	0d 00:01:39.04000	0.00302839	0.0116858	0.00051247	4.2	C	4	20/08/2020 18:04	38.1391		0	0	0	0	0	0	0	0	0	0	0	0	0	0
803	2	3	10	2d 02:00:38.19000	0d 00:02:34.63000	0.0030355	0.0117157	0.00041245	4.1999	C	4	20/08/2020 18:05	38.0602		0	0	0	0	0	0	0	0	0	0	0	0	0	0
804	2	3	10	2d 02:01:53.32000	0d 00:03:49.76000	0.00304302	0.0117473	0.00031228	4.2002	C	4	20/08/2020 18:06	38.1075		0	0	0	0	0	0	0	0	0	0	0	0	0	0
805	2	3	10	2d 02:03:48.35000	0d 00:05:44.79000	0.00305127	0.0117819	0.00021225	4.2	C	4	20/08/2020 18:08	38.2652		0	0	0	0	0	0	0	0	0	0	0	0	0	0
806	2	3	10	2d 02:07:30.67000	0d 00:09:27.11000	0.00306084	0.0118221	0.00011208	4.2	C	4	20/08/2020 18:12	38.0129		0	0	0	0	0	0	0	0	0	0	0	0	0	0
807	2	3	10	2d 02:10:32.30000	0d 00:12:28.74000	0.00306549	0.0118416	0.00007614	4.2	C	132	20/08/2020 18:15	38.1706		0	0	0	0	0	0	0	0	0	0	0	0	0	0
808	2	3	11	2d 02:10:32.31000	0d 00:00:00.01000	0	0	0	4.1985	R	0	20/08/2020 18:15	38.1706		0	0	0	0	0	0	0	0	0	0	0	0	0	0
809	2	3	11	2d 02:10:34.31000	0d 00:00:02.01000	0	0	0	4.1984	R	1	20/08/2020 18:15	38.1706		0	0	0	0	0	0	0	0	0	0	0	0	0	0
810	2	3	11	2d 02:10:36.31000	0d 00:00:04.01000	0	0	0	4.1981	R	1	20/08/2020 18:15	38.1706		0	0	0	0	0	0	0	0	0	0	0	0	0	0
811	2	3	11	2d 02:10:38.31000	0d 00:00:06.01000	0	0	0	4.1981	R	1	20/08/2020 18:15	38.1706		0	0	0	0	0	0	0	0	0	0	0	0	0	0
812	2	3	11	2d 02:10:40.31000	0d 00:00:08.01000	0	0	0	4.1982	R	1	20/08/2020 18:15	38.1548		0	0	0	0	0	0	0	0	0	0	0	0	0	0
813	2	3	11	2d 02:10:42.30000	0d 00:00:10.00000	0	0	0	4.1981	R	129	20/08/2020 18:15	38.1075		0	0	0	0	0	0	0	0	0	0	0	0	0	0
814	2	3	12	2d 02:10:42.33000	0d 00:00:00.03000	0.00000001	0.00000002	0.00076349	4.1839	D	0	20/08/2020 18:15	38.076		0	0	0	0	0	0	0	0	0	0	0	0	0	0
815	2	3	12	2d 02:11:19.46000	0d 00:00:37.16000	0.00000786	0.00003283	0.00076143	4.1738	D	5	20/08/2020 18:16	37.934		0	0	0	0	0	0	0	0	0	0	0	0	0	0
816	2	3	12	2d 02:13:05.54000	0d 00:02:23.24000	0.0000303	0.00012637	0.00076158	4.1637	D	5	20/08/2020 18:18	37.8552		0	0	0	0	0	0	0	0	0	0	0	0	0	0
817	2	3	12	2d 02:15:01.47000	0d 00:04:19.17000	0.00005482	0.00022835	0.00076158	4.1537	D	5	20/08/2020 18:19	38.3126		0	0	0	0	0	0	0	0	0	0	0	0	0	0
818	2	3	12	2d 02:17:02.37000	0d 00:06:20.07000	0.00008039	0.00033444	0.00076135	4.1436	D	5	20/08/2020 18:21	38.2022		0	0	0	0	0	0	0	0	0	0	0	0	0	0
819	2	3	12	2d 02:19:04.33000	0d 00:08:22.03000	0.00010619	0.00044121	0.0007615	4.1335	D	5	20/08/2020 18:24	38.1706		0	0	0	0	0	0	0	0	0	0	0	0	0	0
820	2	3	12	2d 02:21:08.63000	0d 00:10:26.33000	0.00013248	0.00054976	0.0007615	4.1234	D	5	20/08/2020 18:26	37.7448		0	0	0	0	0	0	0	0	0	0	0	0	0	0
821	2	3	12	2d 02:23:15.05000	0d 00:12:32.75000	0.00015922	0.00065989	0.0007615	4.1134	D	5	20/08/2020 18:28	38.3126		0	0	0	0	0	0	0	0	0	0	0	0	0	0
822	2	3	12	2d 02:25:22.82000	0d 00:14:40.52000	0.00018625	0.00077092	0.00076143	4.1033	D	5	20/08/2020 18:30	38.1706		0	0	0	0	0	0	0	0	0	0	0	0	0	0
823	2	3	12	2d 02:27:33.86000	0d 00:16:51.56000	0.00021396	0.00088452	0.00076158	4.0932	D	5	20/08/2020 18:32	37.9656		0	0	0	0	0	0	0	0	0	0	0	0	0	0
824	2	3	12	2d 02:29:47.17000	0d 00:19:04.87000	0.00024216	0.00099981	0.0007615	4.0832	D	5	20/08/2020 18:34	37.8552		0	0	0	0	0	0	0	0	0	0	0	0	0	0
825	2	3	12	2d 02:32:01.36000	0d 00:21:19.06000	0.00027055	0.00111556	0.00076158	4.0731	D	5	20/08/2020 18:36	38.3283		0	0	0	0	0	0	0	0	0	0	0	0	0	0
826	2	3	12	2d 02:34:20.11000	0d 00:23:37.81000	0.00029989	0.00123496	0.00076173	4.0629	D	5	20/08/2020 18:39	37.9498		0	0	0	0	0	0	0	0	0	0	0	0	0	0
827	2	3	12	2d 02:36:40.82000	0d 00:25:58.52000	0.00032966	0.00135574	0.00076135	4.0528	D	5	20/08/2020 18:41	37.8867		0	0	0	0	0	0	0	0	0	0	0	0	0	0
828	2	3	12	2d 02:39:04.38000	0d 00:28:22.08000	0.00036002	0.00147866	0.00076143	4.0427	D	5	20/08/2020 18:44	38.076		0	0	0	0	0	0	0	0	0	0	0	0	0	0
829	2	3	12	2d 02:41:26.89000	0d 00:30:44.59000	0.00039017	0.00160038	0.00076143	4.0327	D	5	20/08/2020 18:46	37.9971		0	0	0	0	0	0	0	0	0	0	0	0	0	0
830	2	3	12	2d 02:43:54.08000	0d 00:33:11.78000	0.0004213	0.00172578	0.0007615	4.0226	D	5	20/08/2020 18:48	38.076		0	0	0	0	0	0	0	0	0	0	0	0	0	0
831	2	3	12	2d 02:46:22.05000	0d 00:35:39.75000	0.0004526	0.00185152	0.00076104	4.0125	D	5	20/08/2020 18:51	37.7132		0	0	0	0	0	0	0	0	0	0	0	0	0	0
832	2	3	12	2d 02:48:51.39000	0d 00:38:09.09000	0.00048419	0.00197812	0.00076158	4.0024	D	5	20/08/2020 18:53	38.3126		0	0	0	0	0	0	0	0	0	0	0	0	0	0
833	2	3	12	2d 02:51:26.94000	0d 00:40:44.64000	0.00051709	0.00210965	0.00076165	3.9924	D	5	20/08/2020 18:56	37.871		0	0	0	0	0	0	0	0	0	0	0	0	0	0
834	2	3	12	2d 02:53:59.89000	0d 00:43:17.59000	0.00054944	0.00223865	0.00076127	3.9823	D	5	20/08/2020 18:58	38.0287		0	0	0	0	0	0	0	0	0	0	0	0	0	0
835	2	3	12	2d 02:56:34.99000	0d 00:45:52.69000	0.00058225	0.00236913	0.00076143	3.9721	D	5	20/08/2020 19:01	38.2495		0	0	0	0	0	0	0	0	0	0	0	0	0	0
836	2	3	12	2d 02:59:13.42000	0d 00:48:31.12000	0.00061576	0.00250208	0.00076143	3.962	D	5	20/08/2020 19:04	38.2022		0	0	0	0	0	0	0	0	0	0	0	0	0	0
837	2	3	12	2d 03:01:52.54000	0d 00:51:10.24000	0.00064942	0.00263527	0.0007615	3.9519	D	5	20/08/2020 19:06	37.8867		0	0	0	0	0	0	0	0	0	0	0	0	0	0
838	2	3	12	2d 03:04:34.41000	0d 00:53:52.11000	0.00068365	0.00277041	0.0007615	3.9417	D	5	20/08/2020 19:09	38.1548		0	0	0	0	0	0	0	0	0	0	0	0	0	0
839	2	3	12	2d 03:07:17.00000	0d 00:56:34.70000	0.00071805	0.0029058	0.00076143	3.9316	D	5	20/08/2020 19:12	38.1548		0	0	0	0	0	0	0	0	0	0	0	0	0	0
840	2	3	12	2d 03:09:59.76000	0d 00:59:17.46000	0.00075247	0.00304099	0.00076143	3.9216	D	5	20/08/2020 19:14	37.8079		0	0	0	0	0	0	0	0	0	0	0	0	0	0
841	2	3	12	2d 03:12:45.21000	0d 01:02:02.91000	0.00078747	0.00317805	0.00076165	3.9115	D	5	20/08/2020 19:17	38.0602		0	0	0	0	0	0	0	0	0	0	0	0	0	0
842	2	3	12	2d 03:15:28.71000	0d 01:04:46.41000	0.00082205	0.00331316	0.00076158	3.9014	D	5	20/08/2020 19:20	38.076		0	0	0	0	0	0	0	0	0	0	0	0	0	0
843	2	3	12	2d 03:18:21.58000	0d 01:07:39.28000	0.00085862	0.00345564	0.00076135	3.8914	D	5	20/08/2020 19:23	37.8552		0	0	0	0	0	0	0	0	0	0	0	0	0	0
844	2	3	12	2d 03:21:12.95000	0d 01:10:30.65000	0.00089487	0.00359651	0.00076143	3.8813	D	5	20/08/2020 19:26	38.1233		0	0	0	0	0	0	0	0	0	0	0	0	0	0
845	2	3	12	2d 03:24:10.35000	0d 01:13:28.05000	0.00093239	0.00374196	0.00076143	3.8712	D	5	20/08/2020 19:29	38.1706		0	0	0	0	0	0	0	0	0	0	0	0	0	0
846	2	3	12	2d 03:27:09.26000	0d 01:16:26.96000	0.00097023	0.00388828	0.00076143	3.8611	D	5	20/08/2020 19:32	38.0129		0	0	0	0	0	0	0	0	0	0	0	0	0	0
847	2	3	12	2d 03:30:15.70000	0d 01:19:33.40000	0.00100967	0.00404035	0.00076135	3.8511	D	5	20/08/2020 19:35	38.2337		0	0	0	0	0	0	0	0	0	0	0	0	0	0
848	2	3	12	2d 03:33:32.32000	0d 01:22:50.02000	0.00105126	0.00420031	0.0007615	3.841	D	5	20/08/2020 19:38	38.3126		0	0	0	0	0	0	0	0	0	0	0	0	0	0
849	2	3	12	2d 03:36:53.14000	0d 01:26:10.84000	0.00109373	0.00436325	0.00076165	3.8309	D	5	20/08/2020 19:41	37.8552		0	0	0	0	0	0	0	0	0	0	0	0	0	0
850	2	3	12	2d 03:40:22.92000	0d 01:29:40.62000	0.00113811	0.00453302	0.00076158	3.8209	D	5	20/08/2020 19:45	37.9183		0	0	0	0	0	0	0	0	0	0	0	0	0	0
851	2	3	12	2d 03:44:06.95000	0d 01:33:24.65000	0.00118549	0.00471384	0.00076143	3.8108	D	5	20/08/2020 19:49	38.1075		0	0	0	0	0	0	0	0	0	0	0	0	0	0
852	2	3	12	2d 03:48:05.06000	0d 01:37:22.76000	0.00123586	0.00490552	0.00076135	3.8007	D	5	20/08/2020 19:53	38.2022		0	0	0	0	0	0	0	0	0	0	0	0	0	0
853	2	3	12	2d 03:52:27.87000	0d 01:41:45.57000	0.00129145	0.00511653	0.00076173	3.7905	D	5	20/08/2020 19:57	38.076		0	0	0	0	0	0	0	0	0	0	0	0	0	0
854	2	3	12	2d 03:57:14.33000	0d 01:46:32.03000	0.00135204	0.0053459	0.00076158	3.7804	D	5	20/08/2020 20:02	37.7763		0	0	0	0	0	0	0	0	0	0	0	0	0	0
855	2	3	12	2d 04:02:14.33000	0d 01:51:32.03000	0.0014155	0.00558549	0.00076165	3.7707	D	1	20/08/2020 20:07	37.871		0	0	0	0	0	0	0	0	0	0	0	0	0	0
856	2	3	12	2d 04:07:14.33000	0d 01:56:32.03000	0.00147895	0.00582449	0.00076143	3.7623	D	1	20/08/2020 20:12	38.2179		0	0	0	0	0	0	0	0	0	0	0	0	0	0
857	2	3	12	2d 04:12:14.33000	0d 02:01:32.03000	0.00154241	0.00606296	0.00076135	3.754	D	1	20/08/2020 20:17	37.729		0	0	0	0	0	0	0	0	0	0	0	0	0	0
858	2	3	12	2d 04:17:14.33000	0d 02:06:32.03000	0.00160586	0.00630093	0.00076135	3.7464	D	1	20/08/2020 20:22	37.9656		0	0	0	0	0	0	0	0	0	0	0	0	0	0
859	2	3	12	2d 04:22:14.33000	0d 02:11:32.03000	0.00166932	0.00653844	0.00076158	3.7394	D	1	20/08/2020 20:27	37.729		0	0	0	0	0	0	0	0	0	0	0	0	0	0
860	2	3	12	2d 04:27:14.33000	0d 02:16:32.03000	0.00173278	0.00677552	0.00076158	3.7328	D	1	20/08/2020 20:32	37.8236		0	0	0	0	0	0	0	0	0	0	0	0	0	0
861	2	3	12	2d 04:32:14.33000	0d 02:21:32.03000	0.00179623	0.00701218	0.00076143	3.7264	D	1	20/08/2020 20:37	38.1706		0	0	0	0	0	0	0	0	0	0	0	0	0	0
862	2	3	12	2d 04:37:14.33000	0d 02:26:32.03000	0.00185969	0.00724844	0.00076158	3.7198	D	1	20/08/2020 20:42	37.8236		0	0	0	0	0	0	0	0	0	0	0	0	0	0
863	2	3	12	2d 04:42:14.33000	0d 02:31:32.03000	0.00192314	0.0074843	0.00076158	3.7136	D	1	20/08/2020 20:47	38.1233		0	0	0	0	0	0	0	0	0	0	0	0	0	0
864	2	3	12	2d 04:47:14.33000	0d 02:36:32.03000	0.0019866	0.00771976	0.00076135	3.7073	D	1	20/08/2020 20:52	37.9814		0	0	0	0	0	0	0	0	0	0	0	0	0	0
865	2	3	12	2d 04:52:14.33000	0d 02:41:32.03000	0.00205006	0.00795481	0.00076143	3.7011	D	1	20/08/2020 20:57	38.2337		0	0	0	0	0	0	0	0	0	0	0	0	0	0
866	2	3	12	2d 04:57:14.33000	0d 02:46:32.03000	0.00211351	0.00818946	0.00076135	3.6944	D	1	20/08/2020 21:02	38.1391		0	0	0	0	0	0	0	0	0	0	0	0	0	0
867	2	3	12	2d 05:02:14.33000	0d 02:51:32.03000	0.00217697	0.00842367	0.0007615	3.6875	D	1	20/08/2020 21:07	38.2968		0	0	0	0	0	0	0	0	0	0	0	0	0	0
868	2	3	12	2d 05:07:14.33000	0d 02:56:32.03000	0.00224042	0.00865745	0.00076158	3.6805	D	1	20/08/2020 21:12	38.3756		0	0	0	0	0	0	0	0	0	0	0	0	0	0
869	2	3	12	2d 05:12:14.33000	0d 03:01:32.03000	0.00230388	0.00889075	0.00076143	3.6727	D	1	20/08/2020 21:17	38.2495		0	0	0	0	0	0	0	0	0	0	0	0	0	0
870	2	3	12	2d 05:17:14.33000	0d 03:06:32.03000	0.00236734	0.00912357	0.0007615	3.6648	D	1	20/08/2020 21:22	38.1391		0	0	0	0	0	0	0	0	0	0	0	0	0	0
871	2	3	12	2d 05:22:14.33000	0d 03:11:32.03000	0.00243079	0.00935585	0.00076143	3.6561	D	1	20/08/2020 21:27	38.1548		0	0	0	0	0	0	0	0	0	0	0	0	0	0
872	2	3	12	2d 05:27:14.33000	0d 03:16:32.03000	0.00249425	0.00958756	0.0007615	3.6471	D	1	20/08/2020 21:32	38.3599		0	0	0	0	0	0	0	0	0	0	0	0	0	0
873	2	3	12	2d 05:32:04.70000	0d 03:21:22.40000	0.00255567	0.00981126	0.00076135	3.637	D	5	20/08/2020 21:37	37.9814		0	0	0	0	0	0	0	0	0	0	0	0	0	0
874	2	3	12	2d 05:36:36.58000	0d 03:25:54.28000	0.00261317	0.0100201	0.00076143	3.6269	D	5	20/08/2020 21:41	38.0129		0	0	0	0	0	0	0	0	0	0	0	0	0	0
875	2	3	12	2d 05:40:41.10000	0d 03:29:58.80000	0.0026649	0.0102075	0.0007615	3.6168	D	5	20/08/2020 21:45	38.0444		0	0	0	0	0	0	0	0	0	0	0	0	0	0
876	2	3	12	2d 05:44:16.76000	0d 03:33:34.46000	0.00271051	0.0103722	0.00076165	3.6068	D	5	20/08/2020 21:49	38.3914		0	0	0	0	0	0	0	0	0	0	0	0	0	0
877	2	3	12	2d 05:47:26.12000	0d 03:36:43.82000	0.00275057	0.0105165	0.00076143	3.5967	D	5	20/08/2020 21:52	38.1233		0	0	0	0	0	0	0	0	0	0	0	0	0	0
878	2	3	12	2d 05:50:07.70000	0d 03:39:25.40000	0.00278474	0.0106393	0.0007612	3.5866	D	5	20/08/2020 21:55	37.7921		0	0	0	0	0	0	0	0	0	0	0	0	0	0
879	2	3	12	2d 05:52:22.53000	0d 03:41:40.23000	0.00281326	0.0107414	0.00076143	3.5764	D	5	20/08/2020 21:57	38.3441		0	0	0	0	0	0	0	0	0	0	0	0	0	0
880	2	3	12	2d 05:54:20.26000	0d 03:43:37.96000	0.00283816	0.0108304	0.00076143	3.5663	D	5	20/08/2020 21:59	38.2179		0	0	0	0	0	0	0	0	0	0	0	0	0	0
881	2	3	12	2d 05:55:56.41000	0d 03:45:14.11000	0.0028585	0.0109028	0.00076143	3.5563	D	5	20/08/2020 22:00	38.1391		0	0	0	0	0	0	0	0	0	0	0	0	0	0
882	2	3	12	2d 05:57:18.74000	0d 03:46:36.44000	0.00287592	0.0109647	0.00076173	3.5462	D	5	20/08/2020 22:02	37.9498		0	0	0	0	0	0	0	0	0	0	0	0	0	0
883	2	3	12	2d 05:58:26.81000	0d 03:47:44.51000	0.00289031	0.0110156	0.0007615	3.5361	D	5	20/08/2020 22:03	37.7763		0	0	0	0	0	0	0	0	0	0	0	0	0	0
884	2	3	12	2d 05:59:26.42000	0d 03:48:44.12000	0.00290292	0.0110602	0.00076135	3.5261	D	5	20/08/2020 22:04	38.1075		0	0	0	0	0	0	0	0	0	0	0	0	0	0
885	2	3	12	2d 06:00:15.72000	0d 03:49:33.42000	0.00291335	0.0110969	0.00076143	3.516	D	5	20/08/2020 22:05	38.2495		0	0	0	0	0	0	0	0	0	0	0	0	0	0
886	2	3	12	2d 06:00:57.31000	0d 03:50:15.01000	0.00292215	0.0111278	0.00076135	3.5059	D	5	20/08/2020 22:05	38.3441		0	0	0	0	0	0	0	0	0	0	0	0	0	0
887	2	3	12	2d 06:01:32.96000	0d 03:50:50.66000	0.00292969	0.0111542	0.00076127	3.4958	D	5	20/08/2020 22:06	37.9656		0	0	0	0	0	0	0	0	0	0	0	0	0	0
888	2	3	12	2d 06:02:04.81000	0d 03:51:22.51000	0.00293643	0.0111777	0.00076158	3.4856	D	5	20/08/2020 22:07	38.0918		0	0	0	0	0	0	0	0	0	0	0	0	0	0
889	2	3	12	2d 06:02:32.21000	0d 03:51:49.91000	0.00294222	0.0111979	0.00076173	3.4755	D	5	20/08/2020 22:07	38.1706		0	0	0	0	0	0	0	0	0	0	0	0	0	0
890	2	3	12	2d 06:02:56.16000	0d 03:52:13.86000	0.00294729	0.0112155	0.00076127	3.4655	D	5	20/08/2020 22:07	38.2337		0	0	0	0	0	0	0	0	0	0	0	0	0	0
891	2	3	12	2d 06:03:17.99000	0d 03:52:35.69000	0.0029519	0.0112314	0.00076173	3.4553	D	5	20/08/2020 22:08	37.871		0	0	0	0	0	0	0	0	0	0	0	0	0	0
892	2	3	12	2d 06:03:37.53000	0d 03:52:55.23000	0.00295604	0.0112457	0.00076127	3.4452	D	5	20/08/2020 22:08	37.9498		0	0	0	0	0	0	0	0	0	0	0	0	0	0
893	2	3	12	2d 06:03:55.02000	0d 03:53:12.72000	0.00295974	0.0112584	0.00076143	3.435	D	5	20/08/2020 22:08	38.0287		0	0	0	0	0	0	0	0	0	0	0	0	0	0
894	2	3	12	2d 06:04:11.00000	0d 03:53:28.70000	0.00296312	0.01127	0.00076135	3.4249	D	5	20/08/2020 22:09	38.0918		0	0	0	0	0	0	0	0	0	0	0	0	0	0
895	2	3	12	2d 06:04:25.49000	0d 03:53:43.19000	0.00296618	0.0112805	0.00076143	3.4148	D	5	20/08/2020 22:09	38.1548		0	0	0	0	0	0	0	0	0	0	0	0	0	0
896	2	3	12	2d 06:04:39.48000	0d 03:53:57.18000	0.00296914	0.0112906	0.00076158	3.4047	D	5	20/08/2020 22:09	38.0287		0	0	0	0	0	0	0	0	0	0	0	0	0	0
897	2	3	12	2d 06:04:53.05000	0d 03:54:10.75000	0.00297201	0.0113003	0.00076158	3.3944	D	5	20/08/2020 22:09	37.7763		0	0	0	0	0	0	0	0	0	0	0	0	0	0
898	2	3	12	2d 06:05:05.76000	0d 03:54:23.46000	0.0029747	0.0113095	0.00076135	3.3843	D	5	20/08/2020 22:10	37.8236		0	0	0	0	0	0	0	0	0	0	0	0	0	0
899	2	3	12	2d 06:05:17.39000	0d 03:54:35.09000	0.00297716	0.0113178	0.00076158	3.3742	D	5	20/08/2020 22:10	37.871		0	0	0	0	0	0	0	0	0	0	0	0	0	0
900	2	3	12	2d 06:05:27.99000	0d 03:54:45.69000	0.0029794	0.0113253	0.00076143	3.3642	D	5	20/08/2020 22:10	37.934		0	0	0	0	0	0	0	0	0	0	0	0	0	0
901	2	3	12	2d 06:05:37.81000	0d 03:54:55.51000	0.00298148	0.0113323	0.0007615	3.3539	D	5	20/08/2020 22:10	37.9814		0	0	0	0	0	0	0	0	0	0	0	0	0	0
902	2	3	12	2d 06:05:47.25000	0d 03:55:04.95000	0.00298348	0.011339	0.0007615	3.3437	D	5	20/08/2020 22:10	38.0602		0	0	0	0	0	0	0	0	0	0	0	0	0	0
903	2	3	12	2d 06:05:56.25000	0d 03:55:13.95000	0.00298538	0.0113453	0.0007615	3.3336	D	5	20/08/2020 22:10	38.0602		0	0	0	0	0	0	0	0	0	0	0	0	0	0
904	2	3	12	2d 06:06:04.75000	0d 03:55:22.45000	0.00298718	0.0113513	0.00076135	3.3236	D	5	20/08/2020 22:11	38.0918		0	0	0	0	0	0	0	0	0	0	0	0	0	0
905	2	3	12	2d 06:06:12.98000	0d 03:55:30.68000	0.00298892	0.0113571	0.00076143	3.3133	D	5	20/08/2020 22:11	38.1391		0	0	0	0	0	0	0	0	0	0	0	0	0	0
906	2	3	12	2d 06:06:20.76000	0d 03:55:38.46000	0.00299056	0.0113625	0.00076173	3.3031	D	5	20/08/2020 22:11	37.9656		0	0	0	0	0	0	0	0	0	0	0	0	0	0
907	2	3	12	2d 06:06:28.34000	0d 03:55:46.04000	0.00299217	0.0113678	0.0007615	3.293	D	5	20/08/2020 22:11	37.7448		0	0	0	0	0	0	0	0	0	0	0	0	0	0
908	2	3	12	2d 06:06:35.68000	0d 03:55:53.38000	0.00299372	0.0113729	0.00076127	3.2828	D	5	20/08/2020 22:11	37.7448		0	0	0	0	0	0	0	0	0	0	0	0	0	0
909	2	3	12	2d 06:06:42.69000	0d 03:56:00.39000	0.0029952	0.0113778	0.0007615	3.2726	D	5	20/08/2020 22:11	37.7763		0	0	0	0	0	0	0	0	0	0	0	0	0	0
910	2	3	12	2d 06:06:49.51000	0d 03:56:07.21000	0.00299665	0.0113825	0.0007615	3.2625	D	5	20/08/2020 22:11	37.7921		0	0	0	0	0	0	0	0	0	0	0	0	0	0
911	2	3	12	2d 06:06:55.99000	0d 03:56:13.69000	0.00299802	0.011387	0.00076181	3.2523	D	5	20/08/2020 22:11	37.8236		0	0	0	0	0	0	0	0	0	0	0	0	0	0
912	2	3	12	2d 06:07:02.48000	0d 03:56:20.18000	0.00299939	0.0113914	0.00076135	3.2421	D	5	20/08/2020 22:12	37.8552		0	0	0	0	0	0	0	0	0	0	0	0	0	0
913	2	3	12	2d 06:07:08.67000	0d 03:56:26.37000	0.0030007	0.0113957	0.00076127	3.2319	D	5	20/08/2020 22:12	37.9183		0	0	0	0	0	0	0	0	0	0	0	0	0	0
914	2	3	12	2d 06:07:14.80000	0d 03:56:32.50000	0.00300199	0.0113999	0.00076158	3.2213	D	5	20/08/2020 22:12	37.934		0	0	0	0	0	0	0	0	0	0	0	0	0	0
915	2	3	12	2d 06:07:20.84000	0d 03:56:38.54000	0.00300327	0.011404	0.00076135	3.211	D	5	20/08/2020 22:12	37.9498		0	0	0	0	0	0	0	0	0	0	0	0	0	0
916	2	3	12	2d 06:07:26.58000	0d 03:56:44.28000	0.00300449	0.0114079	0.00076143	3.2009	D	5	20/08/2020 22:12	37.9814		0	0	0	0	0	0	0	0	0	0	0	0	0	0
917	2	3	12	2d 06:07:32.24000	0d 03:56:49.94000	0.00300568	0.0114117	0.00076165	3.1907	D	5	20/08/2020 22:12	38.0129		0	0	0	0	0	0	0	0	0	0	0	0	0	0
918	2	3	12	2d 06:07:37.74000	0d 03:56:55.44000	0.00300685	0.0114154	0.00076143	3.1806	D	5	20/08/2020 22:12	38.0129		0	0	0	0	0	0	0	0	0	0	0	0	0	0
919	2	3	12	2d 06:07:42.97000	0d 03:57:00.67000	0.00300795	0.0114189	0.00076143	3.1705	D	5	20/08/2020 22:12	38.0602		0	0	0	0	0	0	0	0	0	0	0	0	0	0
920	2	3	12	2d 06:07:48.36000	0d 03:57:06.06000	0.00300909	0.0114225	0.0007615	3.1603	D	5	20/08/2020 22:12	38.076		0	0	0	0	0	0	0	0	0	0	0	0	0	0
921	2	3	12	2d 06:07:53.51000	0d 03:57:11.21000	0.00301018	0.011426	0.00076127	3.1502	D	5	20/08/2020 22:12	38.1233		0	0	0	0	0	0	0	0	0	0	0	0	0	0
922	2	3	12	2d 06:07:58.53000	0d 03:57:16.23000	0.00301124	0.0114293	0.00076135	3.1402	D	5	20/08/2020 22:12	38.1391		0	0	0	0	0	0	0	0	0	0	0	0	0	0
923	2	3	12	2d 06:08:03.54000	0d 03:57:21.24000	0.0030123	0.0114326	0.00076143	3.1298	D	5	20/08/2020 22:13	38.1548		0	0	0	0	0	0	0	0	0	0	0	0	0	0
924	2	3	12	2d 06:08:08.58000	0d 03:57:26.28000	0.00301337	0.0114359	0.0007615	3.1196	D	5	20/08/2020 22:13	38.1706		0	0	0	0	0	0	0	0	0	0	0	0	0	0
925	2	3	12	2d 06:08:13.38000	0d 03:57:31.08000	0.00301439	0.0114391	0.0007615	3.1092	D	5	20/08/2020 22:13	38.1706		0	0	0	0	0	0	0	0	0	0	0	0	0	0
926	2	3	12	2d 06:08:18.32000	0d 03:57:36.02000	0.00301543	0.0114423	0.00076127	3.099	D	5	20/08/2020 22:13	38.1864		0	0	0	0	0	0	0	0	0	0	0	0	0	0
927	2	3	12	2d 06:08:23.10000	0d 03:57:40.80000	0.00301644	0.0114455	0.0007615	3.0889	D	5	20/08/2020 22:13	38.1864		0	0	0	0	0	0	0	0	0	0	0	0	0	0
928	2	3	12	2d 06:08:27.63000	0d 03:57:45.33000	0.0030174	0.0114484	0.00076143	3.0787	D	5	20/08/2020 22:13	38.2179		0	0	0	0	0	0	0	0	0	0	0	0	0	0
929	2	3	12	2d 06:08:32.17000	0d 03:57:49.87000	0.00301836	0.0114514	0.0007612	3.0686	D	5	20/08/2020 22:13	38.2337		0	0	0	0	0	0	0	0	0	0	0	0	0	0
930	2	3	12	2d 06:08:36.73000	0d 03:57:54.43000	0.00301932	0.0114543	0.00076158	3.0582	D	5	20/08/2020 22:13	38.2652		0	0	0	0	0	0	0	0	0	0	0	0	0	0
931	2	3	12	2d 06:08:41.27000	0d 03:57:58.97000	0.00302028	0.0114573	0.00076158	3.048	D	5	20/08/2020 22:13	38.281		0	0	0	0	0	0	0	0	0	0	0	0	0	0
932	2	3	12	2d 06:08:45.69000	0d 03:58:03.39000	0.00302122	0.0114601	0.00076158	3.0378	D	5	20/08/2020 22:13	38.281		0	0	0	0	0	0	0	0	0	0	0	0	0	0
933	2	3	12	2d 06:08:50.15000	0d 03:58:07.85000	0.00302216	0.011463	0.0007615	3.0275	D	5	20/08/2020 22:13	38.281		0	0	0	0	0	0	0	0	0	0	0	0	0	0
934	2	3	12	2d 06:08:54.55000	0d 03:58:12.25000	0.00302309	0.0114658	0.0007615	3.0172	D	5	20/08/2020 22:13	38.2968		0	0	0	0	0	0	0	0	0	0	0	0	0	0
935	2	3	12	2d 06:08:58.91000	0d 03:58:16.61000	0.00302402	0.0114686	0.00076158	3.0068	D	5	20/08/2020 22:13	38.2968		0	0	0	0	0	0	0	0	0	0	0	0	0	0
936	2	3	12	2d 06:09:03.21000	0d 03:58:20.91000	0.00302493	0.0114713	0.00076127	2.9967	D	5	20/08/2020 22:14	38.3126		0	0	0	0	0	0	0	0	0	0	0	0	0	0
937	2	3	12	2d 06:09:07.37000	0d 03:58:25.07000	0.00302581	0.0114739	0.0007615	2.9865	D	5	20/08/2020 22:14	38.3283		0	0	0	0	0	0	0	0	0	0	0	0	0	0
938	2	3	12	2d 06:09:11.54000	0d 03:58:29.24000	0.00302669	0.0114766	0.00076143	2.9761	D	5	20/08/2020 22:14	38.3441		0	0	0	0	0	0	0	0	0	0	0	0	0	0
939	2	3	12	2d 06:09:15.78000	0d 03:58:33.48000	0.00302758	0.0114792	0.00076135	2.9656	D	5	20/08/2020 22:14	38.3599		0	0	0	0	0	0	0	0	0	0	0	0	0	0
940	2	3	12	2d 06:09:19.99000	0d 03:58:37.69000	0.00302847	0.0114819	0.00076135	2.9554	D	5	20/08/2020 22:14	38.3599		0	0	0	0	0	0	0	0	0	0	0	0	0	0
941	2	3	12	2d 06:09:24.03000	0d 03:58:41.73000	0.00302933	0.0114844	0.00076135	2.9451	D	5	20/08/2020 22:14	38.3599		0	0	0	0	0	0	0	0	0	0	0	0	0	0
942	2	3	12	2d 06:09:28.08000	0d 03:58:45.78000	0.00303019	0.0114869	0.0007612	2.9348	D	5	20/08/2020 22:14	38.3599		0	0	0	0	0	0	0	0	0	0	0	0	0	0
943	2	3	12	2d 06:09:32.19000	0d 03:58:49.89000	0.00303106	0.0114894	0.00076143	2.9242	D	5	20/08/2020 22:14	38.3756		0	0	0	0	0	0	0	0	0	0	0	0	0	0
944	2	3	12	2d 06:09:36.23000	0d 03:58:53.93000	0.00303191	0.0114919	0.00076158	2.914	D	5	20/08/2020 22:14	38.3914		0	0	0	0	0	0	0	0	0	0	0	0	0	0
945	2	3	12	2d 06:09:40.26000	0d 03:58:57.96000	0.00303276	0.0114944	0.00076143	2.9036	D	5	20/08/2020 22:14	38.3441		0	0	0	0	0	0	0	0	0	0	0	0	0	0
946	2	3	12	2d 06:09:44.31000	0d 03:59:02.01000	0.00303362	0.0114969	0.00076143	2.8933	D	5	20/08/2020 22:14	38.1391		0	0	0	0	0	0	0	0	0	0	0	0	0	0
947	2	3	12	2d 06:09:48.34000	0d 03:59:06.04000	0.00303447	0.0114994	0.0007615	2.8829	D	5	20/08/2020 22:14	38.0129		0	0	0	0	0	0	0	0	0	0	0	0	0	0
948	2	3	12	2d 06:09:52.37000	0d 03:59:10.07000	0.00303532	0.0115018	0.0007615	2.8727	D	5	20/08/2020 22:14	37.9971		0	0	0	0	0	0	0	0	0	0	0	0	0	0
949	2	3	12	2d 06:09:56.26000	0d 03:59:13.96000	0.00303615	0.0115042	0.00076135	2.8626	D	5	20/08/2020 22:14	37.9814		0	0	0	0	0	0	0	0	0	0	0	0	0	0
950	2	3	12	2d 06:10:00.17000	0d 03:59:17.87000	0.00303697	0.0115065	0.00076143	2.8524	D	5	20/08/2020 22:14	37.9656		0	0	0	0	0	0	0	0	0	0	0	0	0	0
951	2	3	12	2d 06:10:03.98000	0d 03:59:21.68000	0.00303778	0.0115088	0.00076165	2.8421	D	5	20/08/2020 22:15	37.9814		0	0	0	0	0	0	0	0	0	0	0	0	0	0
952	2	3	12	2d 06:10:07.80000	0d 03:59:25.50000	0.00303859	0.0115111	0.0007615	2.8319	D	5	20/08/2020 22:15	37.9971		0	0	0	0	0	0	0	0	0	0	0	0	0	0
953	2	3	12	2d 06:10:11.62000	0d 03:59:29.32000	0.0030394	0.0115134	0.00076135	2.8215	D	5	20/08/2020 22:15	37.9971		0	0	0	0	0	0	0	0	0	0	0	0	0	0
954	2	3	12	2d 06:10:15.42000	0d 03:59:33.12000	0.0030402	0.0115157	0.00076143	2.8115	D	5	20/08/2020 22:15	38.0287		0	0	0	0	0	0	0	0	0	0	0	0	0	0
955	2	3	12	2d 06:10:19.04000	0d 03:59:36.74000	0.00304097	0.0115178	0.00076127	2.8013	D	5	20/08/2020 22:15	38.0602		0	0	0	0	0	0	0	0	0	0	0	0	0	0
956	2	3	12	2d 06:10:22.72000	0d 03:59:40.42000	0.00304174	0.01152	0.00076158	2.791	D	5	20/08/2020 22:15	38.0602		0	0	0	0	0	0	0	0	0	0	0	0	0	0
957	2	3	12	2d 06:10:26.31000	0d 03:59:44.01000	0.0030425	0.0115221	0.00076158	2.7808	D	5	20/08/2020 22:15	38.076		0	0	0	0	0	0	0	0	0	0	0	0	0	0
958	2	3	12	2d 06:10:29.88000	0d 03:59:47.58000	0.00304326	0.0115242	0.00076143	2.7706	D	5	20/08/2020 22:15	38.076		0	0	0	0	0	0	0	0	0	0	0	0	0	0
959	2	3	12	2d 06:10:33.44000	0d 03:59:51.14000	0.00304401	0.0115263	0.00076143	2.7602	D	5	20/08/2020 22:15	38.1075		0	0	0	0	0	0	0	0	0	0	0	0	0	0
960	2	3	12	2d 06:10:37.01000	0d 03:59:54.71000	0.00304477	0.0115284	0.0007615	2.75	D	5	20/08/2020 22:15	38.1075		0	0	0	0	0	0	0	0	0	0	0	0	0	0
961	2	3	12	2d 06:10:40.51000	0d 03:59:58.21000	0.00304551	0.0115304	0.0007615	2.7396	D	5	20/08/2020 22:15	38.1391		0	0	0	0	0	0	0	0	0	0	0	0	0	0
962	2	3	12	2d 06:10:43.98000	0d 04:00:01.68000	0.00304624	0.0115324	0.0007615	2.7292	D	5	20/08/2020 22:15	38.1391		0	0	0	0	0	0	0	0	0	0	0	0	0	0
963	2	3	12	2d 06:10:47.36000	0d 04:00:05.06000	0.00304696	0.0115344	0.00076165	2.719	D	5	20/08/2020 22:15	38.1391		0	0	0	0	0	0	0	0	0	0	0	0	0	0
964	2	3	12	2d 06:10:50.74000	0d 04:00:08.44000	0.00304767	0.0115363	0.00076143	2.7089	D	5	20/08/2020 22:15	38.1548		0	0	0	0	0	0	0	0	0	0	0	0	0	0
965	2	3	12	2d 06:10:54.05000	0d 04:00:11.75000	0.00304837	0.0115382	0.00076165	2.6987	D	5	20/08/2020 22:15	38.1706		0	0	0	0	0	0	0	0	0	0	0	0	0	0
966	2	3	12	2d 06:10:57.31000	0d 04:00:15.01000	0.00304906	0.0115401	0.0007615	2.6883	D	5	20/08/2020 22:15	38.1864		0	0	0	0	0	0	0	0	0	0	0	0	0	0
967	2	3	12	2d 06:11:00.69000	0d 04:00:18.39000	0.00304978	0.011542	0.00076143	2.6781	D	5	20/08/2020 22:15	38.2022		0	0	0	0	0	0	0	0	0	0	0	0	0	0
968	2	3	12	2d 06:11:03.94000	0d 04:00:21.64000	0.00305046	0.0115438	0.00076135	2.6677	D	5	20/08/2020 22:16	38.2022		0	0	0	0	0	0	0	0	0	0	0	0	0	0
969	2	3	12	2d 06:11:07.26000	0d 04:00:24.96000	0.00305116	0.0115457	0.00076158	2.6575	D	5	20/08/2020 22:16	38.2179		0	0	0	0	0	0	0	0	0	0	0	0	0	0
970	2	3	12	2d 06:11:10.47000	0d 04:00:28.17000	0.00305184	0.0115475	0.00076158	2.6473	D	5	20/08/2020 22:16	38.2337		0	0	0	0	0	0	0	0	0	0	0	0	0	0
971	2	3	12	2d 06:11:13.63000	0d 04:00:31.33000	0.00305251	0.0115492	0.00076158	2.6371	D	5	20/08/2020 22:16	38.2337		0	0	0	0	0	0	0	0	0	0	0	0	0	0
972	2	3	12	2d 06:11:16.82000	0d 04:00:34.52000	0.00305319	0.011551	0.00076173	2.6268	D	5	20/08/2020 22:16	38.2495		0	0	0	0	0	0	0	0	0	0	0	0	0	0
973	2	3	12	2d 06:11:20.02000	0d 04:00:37.72000	0.00305386	0.0115528	0.00076158	2.6163	D	5	20/08/2020 22:16	38.2652		0	0	0	0	0	0	0	0	0	0	0	0	0	0
974	2	3	12	2d 06:11:23.23000	0d 04:00:40.93000	0.00305454	0.0115546	0.00076143	2.6059	D	5	20/08/2020 22:16	38.1233		0	0	0	0	0	0	0	0	0	0	0	0	0	0
975	2	3	12	2d 06:11:26.40000	0d 04:00:44.10000	0.00305521	0.0115563	0.00076158	2.5959	D	5	20/08/2020 22:16	37.9656		0	0	0	0	0	0	0	0	0	0	0	0	0	0
976	2	3	12	2d 06:11:29.46000	0d 04:00:47.16000	0.00305586	0.011558	0.0007615	2.5855	D	5	20/08/2020 22:16	37.9025		0	0	0	0	0	0	0	0	0	0	0	0	0	0
977	2	3	12	2d 06:11:32.57000	0d 04:00:50.27000	0.00305652	0.0115597	0.0007615	2.5754	D	5	20/08/2020 22:16	37.871		0	0	0	0	0	0	0	0	0	0	0	0	0	0
978	2	3	12	2d 06:11:35.66000	0d 04:00:53.36000	0.00305717	0.0115614	0.0007615	2.565	D	5	20/08/2020 22:16	37.871		0	0	0	0	0	0	0	0	0	0	0	0	0	0
979	2	3	12	2d 06:11:38.68000	0d 04:00:56.38000	0.00305781	0.011563	0.0007615	2.5547	D	5	20/08/2020 22:16	37.8552		0	0	0	0	0	0	0	0	0	0	0	0	0	0
980	2	3	12	2d 06:11:41.77000	0d 04:00:59.47000	0.00305846	0.0115647	0.00076143	2.5441	D	5	20/08/2020 22:16	37.8552		0	0	0	0	0	0	0	0	0	0	0	0	0	0
981	2	3	12	2d 06:11:44.91000	0d 04:01:02.61000	0.00305913	0.0115664	0.00076143	2.5339	D	5	20/08/2020 22:16	37.8552		0	0	0	0	0	0	0	0	0	0	0	0	0	0
982	2	3	12	2d 06:11:47.98000	0d 04:01:05.68000	0.00305978	0.011568	0.00076127	2.5235	D	5	20/08/2020 22:16	37.871		0	0	0	0	0	0	0	0	0	0	0	0	0	0
983	2	3	12	2d 06:11:51.05000	0d 04:01:08.75000	0.00306043	0.0115696	0.00076165	2.5133	D	5	20/08/2020 22:16	37.8867		0	0	0	0	0	0	0	0	0	0	0	0	0	0
984	2	3	12	2d 06:11:54.06000	0d 04:01:11.76000	0.00306106	0.0115712	0.00076135	2.5029	D	5	20/08/2020 22:16	37.8867		0	0	0	0	0	0	0	0	0	0	0	0	0	0
985	2	3	12	2d 06:11:54.87000	0d 04:01:12.57000	0.00306124	0.0115717	0.0007615	2.5	D	133	20/08/2020 22:16	37.9025		0	0	0	0	0	0	0	0	0	0	0	0	0	0
986	2	3	13	2d 06:11:54.88000	0d 00:00:00.01000	0	0	0	2.5281	R	0	20/08/2020 22:16	37.9025		0	0	0	0	0	0	0	0	0	0	0	0	0	0
987	2	3	13	2d 06:11:56.88000	0d 00:00:02.01000	0	0	0	2.757	R	1	20/08/2020 22:16	37.9025		0	0	0	0	0	0	0	0	0	0	0	0	0	0
988	2	3	13	2d 06:11:58.88000	0d 00:00:04.01000	0	0	0	2.8843	R	1	20/08/2020 22:16	37.8867		0	0	0	0	0	0	0	0	0	0	0	0	0	0
989	2	3	13	2d 06:12:00.88000	0d 00:00:06.01000	0	0	0	2.9808	R	1	20/08/2020 22:16	37.9025		0	0	0	0	0	0	0	0	0	0	0	0	0	0
990	2	3	13	2d 06:12:02.88000	0d 00:00:08.01000	0	0	0	3.06	R	1	20/08/2020 22:17	37.9183		0	0	0	0	0	0	0	0	0	0	0	0	0	0
991	2	3	13	2d 06:12:04.87000	0d 00:00:10.00000	0	0	0	3.1266	R	129	20/08/2020 22:17	37.934		0	0	0	0	0	0	0	0	0	0	0	0	0	0
992	3	4	9	2d 06:12:04.91000	0d 00:00:00.04000	0.00000001	0.00000003	0.00076219	3.1783	C	0	20/08/2020 22:17	37.934		0	0	0	0	0	0	0	0	0	0	0	0	0	0
993	3	4	9	2d 06:12:05.07000	0d 00:00:00.20000	0.00000004	0.00000013	0.00076135	3.2038	C	5	20/08/2020 22:17	37.934		0	0	0	0	0	0	0	0	0	0	0	0	0	0
994	3	4	9	2d 06:12:05.23000	0d 00:00:00.36000	0.00000008	0.00000024	0.00076165	3.2242	C	5	20/08/2020 22:17	37.934		0	0	0	0	0	0	0	0	0	0	0	0	0	0
995	3	4	9	2d 06:12:05.41000	0d 00:00:00.54000	0.00000011	0.00000037	0.00076135	3.2438	C	5	20/08/2020 22:17	37.934		0	0	0	0	0	0	0	0	0	0	0	0	0	0
996	3	4	9	2d 06:12:05.59000	0d 00:00:00.72000	0.00000015	0.00000049	0.00076112	3.2616	C	5	20/08/2020 22:17	37.9498		0	0	0	0	0	0	0	0	0	0	0	0	0	0
997	3	4	9	2d 06:12:05.79000	0d 00:00:00.92000	0.00000019	0.00000063	0.00076165	3.2793	C	5	20/08/2020 22:17	37.9498		0	0	0	0	0	0	0	0	0	0	0	0	0	0
998	3	4	9	2d 06:12:05.99000	0d 00:00:01.12000	0.00000024	0.00000077	0.00076158	3.2963	C	5	20/08/2020 22:17	37.9498		0	0	0	0	0	0	0	0	0	0	0	0	0	0
999	3	4	9	2d 06:12:06.20000	0d 00:00:01.33000	0.00000028	0.00000091	0.00076143	3.313	C	5	20/08/2020 22:17	37.9498		0	0	0	0	0	0	0	0	0	0	0	0	0	0
1000	3	4	9	2d 06:12:06.42000	0d 00:00:01.55000	0.00000033	0.00000107	0.0007615	3.3297	C	5	20/08/2020 22:17	37.9498		0	0	0	0	0	0	0	0	0	0	0	0	0	0
1001	3	4	9	2d 06:12:06.65000	0d 00:00:01.78000	0.00000038	0.00000123	0.00076165	3.346	C	5	20/08/2020 22:17	37.9498		0	0	0	0	0	0	0	0	0	0	0	0	0	0
1002	3	4	9	2d 06:12:06.88000	0d 00:00:02.01000	0.00000042	0.00000139	0.00076127	3.3619	C	5	20/08/2020 22:17	37.9656		0	0	0	0	0	0	0	0	0	0	0	0	0	0
1003	3	4	9	2d 06:12:07.12000	0d 00:00:02.25000	0.00000048	0.00000157	0.00076143	3.3776	C	5	20/08/2020 22:17	37.9656		0	0	0	0	0	0	0	0	0	0	0	0	0	0
1004	3	4	9	2d 06:12:07.37000	0d 00:00:02.50000	0.00000053	0.00000174	0.0007612	3.3931	C	5	20/08/2020 22:17	37.9656		0	0	0	0	0	0	0	0	0	0	0	0	0	0
1005	3	4	9	2d 06:12:07.62000	0d 00:00:02.75000	0.00000058	0.00000192	0.0007615	3.4078	C	5	20/08/2020 22:17	37.9656		0	0	0	0	0	0	0	0	0	0	0	0	0	0
1006	3	4	9	2d 06:12:07.88000	0d 00:00:03.01000	0.00000064	0.00000211	0.00076158	3.4224	C	5	20/08/2020 22:17	37.9656		0	0	0	0	0	0	0	0	0	0	0	0	0	0
1007	3	4	9	2d 06:12:08.15000	0d 00:00:03.28000	0.00000069	0.00000231	0.00076135	3.4366	C	5	20/08/2020 22:17	37.9656		0	0	0	0	0	0	0	0	0	0	0	0	0	0
1008	3	4	9	2d 06:12:08.43000	0d 00:00:03.56000	0.00000075	0.00000251	0.00076143	3.451	C	5	20/08/2020 22:17	37.9656		0	0	0	0	0	0	0	0	0	0	0	0	0	0
1009	3	4	9	2d 06:12:08.73000	0d 00:00:03.86000	0.00000082	0.00000273	0.00076143	3.4653	C	5	20/08/2020 22:17	37.9814		0	0	0	0	0	0	0	0	0	0	0	0	0	0
1010	3	4	9	2d 06:12:09.04000	0d 00:00:04.17000	0.00000088	0.00000296	0.0007615	3.4791	C	5	20/08/2020 22:17	37.9814		0	0	0	0	0	0	0	0	0	0	0	0	0	0
1011	3	4	9	2d 06:12:09.36000	0d 00:00:04.49000	0.00000095	0.0000032	0.00076135	3.4925	C	5	20/08/2020 22:17	37.9814		0	0	0	0	0	0	0	0	0	0	0	0	0	0
1012	3	4	9	2d 06:12:09.70000	0d 00:00:04.83000	0.00000102	0.00000345	0.00076158	3.5058	C	5	20/08/2020 22:17	37.9814		0	0	0	0	0	0	0	0	0	0	0	0	0	0
1013	3	4	9	2d 06:12:10.06000	0d 00:00:05.19000	0.0000011	0.00000371	0.00076173	3.5183	C	5	20/08/2020 22:17	37.9814		0	0	0	0	0	0	0	0	0	0	0	0	0	0
1014	3	4	9	2d 06:12:10.44000	0d 00:00:05.57000	0.00000118	0.000004	0.0007615	3.5311	C	5	20/08/2020 22:17	37.9814		0	0	0	0	0	0	0	0	0	0	0	0	0	0
1015	3	4	9	2d 06:12:10.87000	0d 00:00:06.00000	0.00000127	0.00000432	0.00076158	3.5433	C	5	20/08/2020 22:17	37.9814		0	0	0	0	0	0	0	0	0	0	0	0	0	0
1016	3	4	9	2d 06:12:11.33000	0d 00:00:06.46000	0.00000137	0.00000467	0.00076158	3.5554	C	5	20/08/2020 22:17	37.9814		0	0	0	0	0	0	0	0	0	0	0	0	0	0
1017	3	4	9	2d 06:12:11.87000	0d 00:00:07.00000	0.00000148	0.00000507	0.00076143	3.5671	C	5	20/08/2020 22:17	37.9814		0	0	0	0	0	0	0	0	0	0	0	0	0	0
1018	3	4	9	2d 06:12:12.48000	0d 00:00:07.61000	0.00000161	0.00000553	0.00076158	3.5784	C	5	20/08/2020 22:17	37.9814		0	0	0	0	0	0	0	0	0	0	0	0	0	0
1019	3	4	9	2d 06:12:13.24000	0d 00:00:08.37000	0.00000177	0.00000611	0.00076135	3.5895	C	5	20/08/2020 22:17	37.9971		0	0	0	0	0	0	0	0	0	0	0	0	0	0
1020	3	4	9	2d 06:12:14.21000	0d 00:00:09.34000	0.00000198	0.00000685	0.00076135	3.6002	C	5	20/08/2020 22:17	37.9971		0	0	0	0	0	0	0	0	0	0	0	0	0	0
1021	3	4	9	2d 06:12:15.53000	0d 00:00:10.66000	0.00000225	0.00000785	0.00076165	3.6109	C	5	20/08/2020 22:17	38.0129		0	0	0	0	0	0	0	0	0	0	0	0	0	0
1022	3	4	9	2d 06:12:17.48000	0d 00:00:12.61000	0.00000267	0.00000935	0.00076143	3.6214	C	5	20/08/2020 22:17	38.0129		0	0	0	0	0	0	0	0	0	0	0	0	0	0
1023	3	4	9	2d 06:12:20.56000	0d 00:00:15.69000	0.00000332	0.00001171	0.00076158	3.6316	C	5	20/08/2020 22:17	38.0287		0	0	0	0	0	0	0	0	0	0	0	0	0	0
1024	3	4	9	2d 06:12:26.17000	0d 00:00:21.30000	0.0000045	0.00001602	0.00076165	3.6419	C	5	20/08/2020 22:17	38.0444		0	0	0	0	0	0	0	0	0	0	0	0	0	0
1025	3	4	9	2d 06:12:37.24000	0d 00:00:32.37000	0.00000685	0.00002457	0.00076158	3.6519	C	5	20/08/2020 22:17	38.0918		0	0	0	0	0	0	0	0	0	0	0	0	0	0
1026	3	4	9	2d 06:13:03.41000	0d 00:00:58.54000	0.00001238	0.00004481	0.0007615	3.662	C	5	20/08/2020 22:18	38.0602		0	0	0	0	0	0	0	0	0	0	0	0	0	0
1027	3	4	9	2d 06:14:15.01000	0d 00:02:10.14000	0.00002753	0.00010036	0.00076143	3.6721	C	5	20/08/2020 22:19	37.9971		0	0	0	0	0	0	0	0	0	0	0	0	0	0
1028	3	4	9	2d 06:17:13.37000	0d 00:05:08.50000	0.00006525	0.00023912	0.00076158	3.6822	C	5	20/08/2020 22:22	38.2652		0	0	0	0	0	0	0	0	0	0	0	0	0	0
1029	3	4	9	2d 06:22:13.37000	0d 00:10:08.50000	0.00012871	0.00047308	0.00076143	3.6912	C	1	20/08/2020 22:27	37.9025		0	0	0	0	0	0	0	0	0	0	0	0	0	0
1030	3	4	9	2d 06:27:13.37000	0d 00:15:08.50000	0.00019217	0.00070751	0.00076158	3.6973	C	1	20/08/2020 22:32	38.0444		0	0	0	0	0	0	0	0	0	0	0	0	0	0
1031	3	4	9	2d 06:32:13.37000	0d 00:20:08.50000	0.00025562	0.0009423	0.00076165	3.7024	C	1	20/08/2020 22:37	37.8394		0	0	0	0	0	0	0	0	0	0	0	0	0	0
1032	3	4	9	2d 06:37:13.37000	0d 00:25:08.50000	0.00031908	0.0011774	0.00076165	3.7072	C	1	20/08/2020 22:42	38.1391		0	0	0	0	0	0	0	0	0	0	0	0	0	0
1033	3	4	9	2d 06:42:13.37000	0d 00:30:08.50000	0.00038253	0.00141278	0.00076135	3.7116	C	1	20/08/2020 22:47	38.2652		0	0	0	0	0	0	0	0	0	0	0	0	0	0
1034	3	4	9	2d 06:47:13.37000	0d 00:35:08.50000	0.00044599	0.00164845	0.00076135	3.7163	C	1	20/08/2020 22:52	38.0602		0	0	0	0	0	0	0	0	0	0	0	0	0	0
1035	3	4	9	2d 06:52:13.37000	0d 00:40:08.50000	0.00050945	0.00188438	0.00076143	3.72	C	1	20/08/2020 22:57	37.9814		0	0	0	0	0	0	0	0	0	0	0	0	0	0
1036	3	4	9	2d 06:57:13.37000	0d 00:45:08.50000	0.0005729	0.00212059	0.00076165	3.7247	C	1	20/08/2020 23:02	37.9025		0	0	0	0	0	0	0	0	0	0	0	0	0	0
1037	3	4	9	2d 07:02:13.37000	0d 00:50:08.50000	0.00063636	0.00235709	0.00076135	3.7295	C	1	20/08/2020 23:07	38.2495		0	0	0	0	0	0	0	0	0	0	0	0	0	0
1038	3	4	9	2d 07:07:13.37000	0d 00:55:08.50000	0.00069981	0.00259392	0.00076135	3.7346	C	1	20/08/2020 23:12	37.8236		0	0	0	0	0	0	0	0	0	0	0	0	0	0
1039	3	4	9	2d 07:12:13.37000	0d 01:00:08.50000	0.00076327	0.00283107	0.00076165	3.7397	C	1	20/08/2020 23:17	37.9814		0	0	0	0	0	0	0	0	0	0	0	0	0	0
1040	3	4	9	2d 07:17:13.37000	0d 01:05:08.50000	0.00082672	0.00306856	0.00076135	3.7452	C	1	20/08/2020 23:22	37.6975		0	0	0	0	0	0	0	0	0	0	0	0	0	0
1041	3	4	9	2d 07:22:13.37000	0d 01:10:08.50000	0.00089018	0.00330639	0.0007615	3.7505	C	1	20/08/2020 23:27	37.8867		0	0	0	0	0	0	0	0	0	0	0	0	0	0
1042	3	4	9	2d 07:27:13.37000	0d 01:15:08.50000	0.00095364	0.00354455	0.00076143	3.7559	C	1	20/08/2020 23:32	38.1548		0	0	0	0	0	0	0	0	0	0	0	0	0	0
1043	3	4	9	2d 07:32:13.37000	0d 01:20:08.50000	0.00101709	0.00378305	0.00076127	3.761	C	1	20/08/2020 23:37	37.8552		0	0	0	0	0	0	0	0	0	0	0	0	0	0
1044	3	4	9	2d 07:37:13.37000	0d 01:25:08.50000	0.00108055	0.00402189	0.0007615	3.7664	C	1	20/08/2020 23:42	38.2495		0	0	0	0	0	0	0	0	0	0	0	0	0	0
1045	3	4	9	2d 07:42:13.37000	0d 01:30:08.50000	0.001144	0.00426106	0.0007615	3.7716	C	1	20/08/2020 23:47	38.1233		0	0	0	0	0	0	0	0	0	0	0	0	0	0
1046	3	4	9	2d 07:47:13.37000	0d 01:35:08.50000	0.00120746	0.00450057	0.0007615	3.7772	C	1	20/08/2020 23:52	38.2337		0	0	0	0	0	0	0	0	0	0	0	0	0	0
1047	3	4	9	2d 07:52:13.37000	0d 01:40:08.50000	0.00127092	0.00474043	0.00076173	3.7827	C	1	20/08/2020 23:57	38.076		0	0	0	0	0	0	0	0	0	0	0	0	0	0
1048	3	4	9	2d 07:57:13.37000	0d 01:45:08.50000	0.00133437	0.00498064	0.00076158	3.7884	C	1	21/08/2020 00:02	38.1548		0	0	0	0	0	0	0	0	0	0	0	0	0	0
1049	3	4	9	2d 08:02:13.37000	0d 01:50:08.50000	0.00139783	0.00522123	0.00076143	3.7945	C	1	21/08/2020 00:07	38.3599		0	0	0	0	0	0	0	0	0	0	0	0	0	0
1050	3	4	9	2d 08:07:13.37000	0d 01:55:08.50000	0.00146128	0.00546223	0.00076158	3.8015	C	1	21/08/2020 00:12	38.0602		0	0	0	0	0	0	0	0	0	0	0	0	0	0
1051	3	4	9	2d 08:12:13.37000	0d 02:00:08.50000	0.00152474	0.00570368	0.00076143	3.8085	C	1	21/08/2020 00:17	38.2022		0	0	0	0	0	0	0	0	0	0	0	0	0	0
1052	3	4	9	2d 08:17:13.37000	0d 02:05:08.50000	0.0015882	0.00594561	0.00076143	3.8167	C	1	21/08/2020 00:22	38.0129		0	0	0	0	0	0	0	0	0	0	0	0	0	0
1053	3	4	9	2d 08:22:13.37000	0d 02:10:08.50000	0.00165165	0.00618808	0.00076135	3.8256	C	1	21/08/2020 00:27	38.3441		0	0	0	0	0	0	0	0	0	0	0	0	0	0
1054	3	4	9	2d 08:27:11.59000	0d 02:15:06.72000	0.00171473	0.00642971	0.0007615	3.8357	C	5	21/08/2020 00:32	38.3441		0	0	0	0	0	0	0	0	0	0	0	0	0	0
1055	3	4	9	2d 08:31:48.91000	0d 02:19:44.04000	0.00177339	0.006655	0.0007615	3.8457	C	5	21/08/2020 00:36	38.0918		0	0	0	0	0	0	0	0	0	0	0	0	0	0
1056	3	4	9	2d 08:36:01.83000	0d 02:23:56.96000	0.00182689	0.00686099	0.00076173	3.8558	C	5	21/08/2020 00:40	38.281		0	0	0	0	0	0	0	0	0	0	0	0	0	0
1057	3	4	9	2d 08:40:03.47000	0d 02:27:58.60000	0.001878	0.00705832	0.00076143	3.8659	C	5	21/08/2020 00:45	38.0287		0	0	0	0	0	0	0	0	0	0	0	0	0	0
1058	3	4	9	2d 08:43:41.90000	0d 02:31:37.03000	0.0019242	0.00723717	0.00076135	3.8759	C	5	21/08/2020 00:48	38.0287		0	0	0	0	0	0	0	0	0	0	0	0	0	0
1059	3	4	9	2d 08:47:10.31000	0d 02:35:05.44000	0.00196828	0.00740825	0.00076127	3.886	C	5	21/08/2020 00:52	38.3126		0	0	0	0	0	0	0	0	0	0	0	0	0	0
1060	3	4	9	2d 08:50:30.07000	0d 02:38:25.20000	0.00201054	0.00757265	0.0007615	3.8962	C	5	21/08/2020 00:55	37.9971		0	0	0	0	0	0	0	0	0	0	0	0	0	0
1061	3	4	9	2d 08:53:44.85000	0d 02:41:39.98000	0.00205174	0.00773338	0.00076127	3.9063	C	5	21/08/2020 00:58	37.9025		0	0	0	0	0	0	0	0	0	0	0	0	0	0
1062	3	4	9	2d 08:56:51.89000	0d 02:44:47.02000	0.0020913	0.00788812	0.00076158	3.9164	C	5	21/08/2020 01:01	37.9814		0	0	0	0	0	0	0	0	0	0	0	0	0	0
1063	3	4	9	2d 08:59:53.70000	0d 02:47:48.83000	0.00212976	0.00803892	0.0007615	3.9266	C	5	21/08/2020 01:04	37.7606		0	0	0	0	0	0	0	0	0	0	0	0	0	0
1064	3	4	9	2d 09:02:53.18000	0d 02:50:48.31000	0.00216772	0.00818818	0.0007615	3.9367	C	5	21/08/2020 01:07	38.0444		0	0	0	0	0	0	0	0	0	0	0	0	0	0
1065	3	4	9	2d 09:05:46.08000	0d 02:53:41.21000	0.00220429	0.00833233	0.00076143	3.9467	C	5	21/08/2020 01:10	38.1233		0	0	0	0	0	0	0	0	0	0	0	0	0	0
1066	3	4	9	2d 09:08:38.73000	0d 02:56:33.86000	0.00224081	0.00847664	0.0007615	3.9568	C	5	21/08/2020 01:13	37.8867		0	0	0	0	0	0	0	0	0	0	0	0	0	0
1067	3	4	9	2d 09:11:28.21000	0d 02:59:23.34000	0.00227666	0.00861866	0.00076158	3.9669	C	5	21/08/2020 01:16	38.0918		0	0	0	0	0	0	0	0	0	0	0	0	0	0
1068	3	4	9	2d 09:14:17.82000	0d 03:02:12.95000	0.00231254	0.00876116	0.00076165	3.977	C	5	21/08/2020 01:19	38.1706		0	0	0	0	0	0	0	0	0	0	0	0	0	0
1069	3	4	9	2d 09:17:03.11000	0d 03:04:58.24000	0.0023475	0.00890038	0.00076135	3.987	C	5	21/08/2020 01:22	37.8552		0	0	0	0	0	0	0	0	0	0	0	0	0	0
1070	3	4	9	2d 09:19:46.66000	0d 03:07:41.79000	0.00238209	0.00903848	0.00076158	3.9971	C	5	21/08/2020 01:24	38.1075		0	0	0	0	0	0	0	0	0	0	0	0	0	0
1071	3	4	9	2d 09:22:30.85000	0d 03:10:25.98000	0.00241682	0.00917747	0.00076143	4.0072	C	5	21/08/2020 01:27	38.1233		0	0	0	0	0	0	0	0	0	0	0	0	0	0
1072	3	4	9	2d 09:25:12.45000	0d 03:13:07.58000	0.002451	0.00931462	0.0007615	4.0172	C	5	21/08/2020 01:30	37.7763		0	0	0	0	0	0	0	0	0	0	0	0	0	0
1073	3	4	9	2d 09:27:54.78000	0d 03:15:49.91000	0.00248534	0.00945272	0.00076135	4.0273	C	5	21/08/2020 01:32	38.0129		0	0	0	0	0	0	0	0	0	0	0	0	0	0
1074	3	4	9	2d 09:30:31.88000	0d 03:18:27.01000	0.00251857	0.00958672	0.0007615	4.0374	C	5	21/08/2020 01:35	38.0287		0	0	0	0	0	0	0	0	0	0	0	0	0	0
1075	3	4	9	2d 09:33:08.28000	0d 03:21:03.41000	0.00255165	0.00972045	0.00076135	4.0476	C	5	21/08/2020 01:38	38.1706		0	0	0	0	0	0	0	0	0	0	0	0	0	0
1076	3	4	9	2d 09:35:46.49000	0d 03:23:41.62000	0.00258511	0.00985606	0.0007612	4.0578	C	5	21/08/2020 01:40	37.8867		0	0	0	0	0	0	0	0	0	0	0	0	0	0
1077	3	4	9	2d 09:38:24.11000	0d 03:26:19.24000	0.00261845	0.00999151	0.00076135	4.0681	C	5	21/08/2020 01:43	38.2179		0	0	0	0	0	0	0	0	0	0	0	0	0	0
1078	3	4	9	2d 09:40:58.05000	0d 03:28:53.18000	0.00265102	0.0101241	0.00076143	4.0781	C	5	21/08/2020 01:45	37.9814		0	0	0	0	0	0	0	0	0	0	0	0	0	0
1079	3	4	9	2d 09:43:29.71000	0d 03:31:24.84000	0.00268309	0.0102551	0.00076143	4.0882	C	5	21/08/2020 01:48	37.871		0	0	0	0	0	0	0	0	0	0	0	0	0	0
1080	3	4	9	2d 09:45:57.26000	0d 03:33:52.39000	0.0027143	0.0103829	0.00076165	4.0983	C	5	21/08/2020 01:50	38.2652		0	0	0	0	0	0	0	0	0	0	0	0	0	0
1081	3	4	9	2d 09:48:24.24000	0d 03:36:19.37000	0.00274539	0.0105104	0.0007612	4.1083	C	5	21/08/2020 01:53	38.2495		0	0	0	0	0	0	0	0	0	0	0	0	0	0
1082	3	4	9	2d 09:50:47.37000	0d 03:38:42.50000	0.00277567	0.010635	0.00076158	4.1184	C	5	21/08/2020 01:55	37.8552		0	0	0	0	0	0	0	0	0	0	0	0	0	0
1083	3	4	9	2d 09:53:11.03000	0d 03:41:06.16000	0.00280606	0.0107603	0.00076135	4.1286	C	5	21/08/2020 01:58	38.0287		0	0	0	0	0	0	0	0	0	0	0	0	0	0
1084	3	4	9	2d 09:55:35.95000	0d 03:43:31.08000	0.00283671	0.010887	0.00076158	4.139	C	5	21/08/2020 02:00	37.9971		0	0	0	0	0	0	0	0	0	0	0	0	0	0
1085	3	4	9	2d 09:57:59.24000	0d 03:45:54.37000	0.00286702	0.0110126	0.00076143	4.1491	C	5	21/08/2020 02:02	38.0444		0	0	0	0	0	0	0	0	0	0	0	0	0	0
1086	3	4	9	2d 10:00:17.24000	0d 03:48:12.37000	0.00289621	0.0111338	0.00076135	4.1592	C	5	21/08/2020 02:05	37.934		0	0	0	0	0	0	0	0	0	0	0	0	0	0
1087	3	4	9	2d 10:02:32.23000	0d 03:50:27.36000	0.00292476	0.0112527	0.00076165	4.1692	C	5	21/08/2020 02:07	38.2337		0	0	0	0	0	0	0	0	0	0	0	0	0	0
1088	3	4	9	2d 10:04:48.38000	0d 03:52:43.51000	0.00295356	0.0113729	0.00076135	4.1793	C	5	21/08/2020 02:09	38.1548		0	0	0	0	0	0	0	0	0	0	0	0	0	0
1089	3	4	9	2d 10:07:04.10000	0d 03:54:59.23000	0.00298227	0.011493	0.00076135	4.1894	C	5	21/08/2020 02:12	37.8552		0	0	0	0	0	0	0	0	0	0	0	0	0	0
1090	3	4	9	2d 10:09:20.55000	0d 03:57:15.68000	0.00301113	0.0116141	0.00076143	4.1994	C	5	21/08/2020 02:14	37.8394		0	0	0	0	0	0	0	0	0	0	0	0	0	0
1091	3	4	9	2d 10:09:24.08000	0d 03:57:19.21000	0.00301187	0.0116172	0.00076135	4.2	C	133	21/08/2020 02:14	37.8552		0	0	0	0	0	0	0	0	0	0	0	0	0	0
1092	3	4	10	2d 10:09:24.09000	0d 00:00:00.01000	0.00301187	0.0116172	0.00081239	4.2008	C	0	21/08/2020 02:14	37.8552		0	0	0	0	0	0	0	0	0	0	0	0	0	0
1093	3	4	10	2d 10:09:39.82000	0d 00:00:15.74000	0.00301519	0.0116311	0.00071229	4.2002	C	4	21/08/2020 02:14	37.934		0	0	0	0	0	0	0	0	0	0	0	0	0	0
1094	3	4	10	2d 10:10:09.41000	0d 00:00:45.33000	0.00302062	0.011654	0.00061227	4.2002	C	4	21/08/2020 02:15	38.076		0	0	0	0	0	0	0	0	0	0	0	0	0	0
1095	3	4	10	2d 10:10:46.93000	0d 00:01:22.85000	0.00302646	0.0116785	0.00051209	4.2	C	4	21/08/2020 02:15	38.2179		0	0	0	0	0	0	0	0	0	0	0	0	0	0
1096	3	4	10	2d 10:11:33.37000	0d 00:02:09.29000	0.00303239	0.0117034	0.00041207	4.1999	C	4	21/08/2020 02:16	38.3441		0	0	0	0	0	0	0	0	0	0	0	0	0	0
1097	3	4	10	2d 10:12:35.24000	0d 00:03:11.16000	0.00303858	0.0117294	0.00031197	4.2	C	4	21/08/2020 02:17	38.0129		0	0	0	0	0	0	0	0	0	0	0	0	0	0
1098	3	4	10	2d 10:14:10.26000	0d 00:04:46.18000	0.00304544	0.0117582	0.0002118	4.2002	C	4	21/08/2020 02:19	37.9971		0	0	0	0	0	0	0	0	0	0	0	0	0	0
1099	3	4	10	2d 10:17:18.33000	0d 00:07:54.25000	0.00305353	0.0117922	0.00011177	4.2002	C	4	21/08/2020 02:22	37.7606		0	0	0	0	0	0	0	0	0	0	0	0	0	0
1100	3	4	10	2d 10:19:51.31000	0d 00:10:27.23000	0.00305747	0.0118087	0.00007607	4.2002	C	132	21/08/2020 02:24	38.3283		0	0	0	0	0	0	0	0	0	0	0	0	0	0
1101	3	4	11	2d 10:19:51.32000	0d 00:00:00.01000	0	0	0	4.199	R	0	21/08/2020 02:24	38.3283		0	0	0	0	0	0	0	0	0	0	0	0	0	0
1102	3	4	11	2d 10:19:53.32000	0d 00:00:02.01000	0	0	0	4.1987	R	1	21/08/2020 02:24	38.3441		0	0	0	0	0	0	0	0	0	0	0	0	0	0
1103	3	4	11	2d 10:19:55.32000	0d 00:00:04.01000	0	0	0	4.1987	R	1	21/08/2020 02:24	38.3441		0	0	0	0	0	0	0	0	0	0	0	0	0	0
1104	3	4	11	2d 10:19:57.32000	0d 00:00:06.01000	0	0	0	4.1984	R	1	21/08/2020 02:24	38.3283		0	0	0	0	0	0	0	0	0	0	0	0	0	0
1105	3	4	11	2d 10:19:59.32000	0d 00:00:08.01000	0	0	0	4.1984	R	1	21/08/2020 02:24	38.3283		0	0	0	0	0	0	0	0	0	0	0	0	0	0
1106	3	4	11	2d 10:20:01.31000	0d 00:00:10.00000	0	0	0	4.1984	R	129	21/08/2020 02:24	38.3441		0	0	0	0	0	0	0	0	0	0	0	0	0	0
1107	3	4	12	2d 10:20:01.34000	0d 00:00:00.03000	0.00000001	0.00000002	0.00076349	4.1872	D	0	21/08/2020 02:24	38.3441		0	0	0	0	0	0	0	0	0	0	0	0	0	0
1108	3	4	12	2d 10:20:52.52000	0d 00:00:51.21000	0.00001083	0.00004528	0.00076165	4.1772	D	5	21/08/2020 02:25	37.9971		0	0	0	0	0	0	0	0	0	0	0	0	0	0
1109	3	4	12	2d 10:22:39.59000	0d 00:02:38.28000	0.00003348	0.00013977	0.00076165	4.1671	D	5	21/08/2020 02:27	38.2022		0	0	0	0	0	0	0	0	0	0	0	0	0	0
1110	3	4	12	2d 10:24:35.19000	0d 00:04:33.88000	0.00005793	0.00024154	0.00076127	4.157	D	5	21/08/2020 02:29	38.0287		0	0	0	0	0	0	0	0	0	0	0	0	0	0
1111	3	4	12	2d 10:26:34.20000	0d 00:06:32.89000	0.0000831	0.00034606	0.00076135	4.1468	D	5	21/08/2020 02:31	37.9971		0	0	0	0	0	0	0	0	0	0	0	0	0	0
1112	3	4	12	2d 10:28:39.53000	0d 00:08:38.22000	0.00010961	0.00045586	0.00076127	4.1366	D	5	21/08/2020 02:33	38.3756		0	0	0	0	0	0	0	0	0	0	0	0	0	0
1113	3	4	12	2d 10:30:43.96000	0d 00:10:42.65000	0.00013593	0.00056461	0.0007615	4.1265	D	5	21/08/2020 02:35	38.2652		0	0	0	0	0	0	0	0	0	0	0	0	0	0
1114	3	4	12	2d 10:31:46.45000	0d 00:11:45.14000	0.00014915	0.0006191	0.0007615	4.1163	D	5	21/08/2020 02:36	38.4072		0	0	0	0	0	0	0	0	0	0	0	0	0	0
1115	3	4	12	2d 10:33:54.65000	0d 00:13:53.34000	0.00017627	0.00073058	0.0007615	4.1062	D	5	21/08/2020 02:38	38.1864		0	0	0	0	0	0	0	0	0	0	0	0	0	0
1116	3	4	12	2d 10:36:02.66000	0d 00:16:01.35000	0.00020334	0.00084164	0.00076165	4.0961	D	5	21/08/2020 02:41	38.1233		0	0	0	0	0	0	0	0	0	0	0	0	0	0
1117	3	4	12	2d 10:38:16.02000	0d 00:18:14.71000	0.00023155	0.00095704	0.00076127	4.0861	D	5	21/08/2020 02:43	38.076		0	0	0	0	0	0	0	0	0	0	0	0	0	0
1118	3	4	12	2d 10:40:30.04000	0d 00:20:28.73000	0.0002599	0.00107273	0.00076158	4.076	D	5	21/08/2020 02:45	38.4072		0	0	0	0	0	0	0	0	0	0	0	0	0	0
1119	3	4	12	2d 10:42:45.26000	0d 00:22:43.95000	0.0002885	0.00118917	0.00076127	4.0659	D	5	21/08/2020 02:47	37.871		0	0	0	0	0	0	0	0	0	0	0	0	0	0
1120	3	4	12	2d 10:45:01.38000	0d 00:25:00.07000	0.00031729	0.0013061	0.0007615	4.0557	D	5	21/08/2020 02:49	38.0602		0	0	0	0	0	0	0	0	0	0	0	0	0	0
1121	3	4	12	2d 10:47:23.54000	0d 00:27:22.23000	0.00034736	0.00142791	0.00076165	4.0456	D	5	21/08/2020 02:52	38.1548		0	0	0	0	0	0	0	0	0	0	0	0	0	0
1122	3	4	12	2d 10:49:46.76000	0d 00:29:45.45000	0.00037766	0.00155031	0.00076112	4.0356	D	5	21/08/2020 02:54	38.0444		0	0	0	0	0	0	0	0	0	0	0	0	0	0
1123	3	4	12	2d 10:52:11.13000	0d 00:32:09.82000	0.00040819	0.0016734	0.00076158	4.0255	D	5	21/08/2020 02:57	38.1548		0	0	0	0	0	0	0	0	0	0	0	0	0	0
1124	3	4	12	2d 10:54:36.52000	0d 00:34:35.21000	0.00043895	0.00179704	0.00076158	4.0154	D	5	21/08/2020 02:59	37.7921		0	0	0	0	0	0	0	0	0	0	0	0	0	0
1125	3	4	12	2d 10:57:04.02000	0d 00:37:02.71000	0.00047015	0.00192217	0.00076158	4.0052	D	5	21/08/2020 03:02	38.3441		0	0	0	0	0	0	0	0	0	0	0	0	0	0
1126	3	4	12	2d 10:59:38.22000	0d 00:39:36.91000	0.00050276	0.00205265	0.00076127	3.9951	D	5	21/08/2020 03:04	37.8867		0	0	0	0	0	0	0	0	0	0	0	0	0	0
1127	3	4	12	2d 11:02:12.09000	0d 00:42:10.78000	0.00053531	0.00218251	0.0007615	3.9849	D	5	21/08/2020 03:07	38.076		0	0	0	0	0	0	0	0	0	0	0	0	0	0
1128	3	4	12	2d 11:04:47.87000	0d 00:44:46.56000	0.00056826	0.00231366	0.0007615	3.9748	D	5	21/08/2020 03:09	38.2179		0	0	0	0	0	0	0	0	0	0	0	0	0	0
1129	3	4	12	2d 11:07:22.76000	0d 00:47:21.45000	0.00060102	0.00244372	0.0007615	3.9646	D	5	21/08/2020 03:12	38.2337		0	0	0	0	0	0	0	0	0	0	0	0	0	0
1130	3	4	12	2d 11:10:00.29000	0d 00:49:58.98000	0.00063434	0.00257566	0.00076127	3.9544	D	5	21/08/2020 03:14	37.871		0	0	0	0	0	0	0	0	0	0	0	0	0	0
1131	3	4	12	2d 11:12:40.94000	0d 00:52:39.63000	0.00066832	0.00270987	0.00076135	3.9442	D	5	21/08/2020 03:17	38.1233		0	0	0	0	0	0	0	0	0	0	0	0	0	0
1132	3	4	12	2d 11:15:22.32000	0d 00:55:21.01000	0.00070246	0.00284434	0.00076135	3.9341	D	5	21/08/2020 03:20	38.1233		0	0	0	0	0	0	0	0	0	0	0	0	0	0
1133	3	4	12	2d 11:18:04.65000	0d 00:58:03.34000	0.0007368	0.00297925	0.0007615	3.924	D	5	21/08/2020 03:23	37.8079		0	0	0	0	0	0	0	0	0	0	0	0	0	0
1134	3	4	12	2d 11:20:46.91000	0d 01:00:45.60000	0.00077112	0.00311376	0.0007615	3.9139	D	5	21/08/2020 03:25	38.0602		0	0	0	0	0	0	0	0	0	0	0	0	0	0
1135	3	4	12	2d 11:23:30.22000	0d 01:03:28.91000	0.00080566	0.00324879	0.00076143	3.9039	D	5	21/08/2020 03:28	38.0602		0	0	0	0	0	0	0	0	0	0	0	0	0	0
1136	3	4	12	2d 11:26:16.62000	0d 01:06:15.31000	0.00084086	0.00338602	0.00076143	3.8938	D	5	21/08/2020 03:31	37.7921		0	0	0	0	0	0	0	0	0	0	0	0	0	0
1137	3	4	12	2d 11:29:05.63000	0d 01:09:04.32000	0.00087661	0.00352505	0.00076158	3.8837	D	5	21/08/2020 03:34	38.0602		0	0	0	0	0	0	0	0	0	0	0	0	0	0
1138	3	4	12	2d 11:32:01.12000	0d 01:11:59.81000	0.00091372	0.00366903	0.00076127	3.8737	D	5	21/08/2020 03:36	38.0918		0	0	0	0	0	0	0	0	0	0	0	0	0	0
1139	3	4	12	2d 11:34:56.69000	0d 01:14:55.38000	0.00095086	0.0038127	0.00076143	3.8636	D	5	21/08/2020 03:39	37.8079		0	0	0	0	0	0	0	0	0	0	0	0	0	0
1140	3	4	12	2d 11:37:58.69000	0d 01:17:57.38000	0.00098936	0.00396124	0.00076127	3.8535	D	5	21/08/2020 03:42	38.1391		0	0	0	0	0	0	0	0	0	0	0	0	0	0
1141	3	4	12	2d 11:41:06.89000	0d 01:21:05.58000	0.00102917	0.00411445	0.00076127	3.8434	D	5	21/08/2020 03:46	38.2179		0	0	0	0	0	0	0	0	0	0	0	0	0	0
1142	3	4	12	2d 11:44:22.12000	0d 01:24:20.81000	0.00107046	0.00427296	0.00076127	3.8334	D	5	21/08/2020 03:49	38.0918		0	0	0	0	0	0	0	0	0	0	0	0	0	0
1143	3	4	12	2d 11:47:49.87000	0d 01:27:48.56000	0.0011144	0.0044412	0.00076143	3.8233	D	5	21/08/2020 03:52	38.3599		0	0	0	0	0	0	0	0	0	0	0	0	0	0
1144	3	4	12	2d 11:51:25.99000	0d 01:31:24.68000	0.00116012	0.00461575	0.00076135	3.8132	D	5	21/08/2020 03:56	37.871		0	0	0	0	0	0	0	0	0	0	0	0	0	0
1145	3	4	12	2d 11:55:15.44000	0d 01:35:14.13000	0.00120865	0.00480058	0.00076158	3.8032	D	5	21/08/2020 04:00	38.2495		0	0	0	0	0	0	0	0	0	0	0	0	0	0
1146	3	4	12	2d 11:59:22.80000	0d 01:39:21.49000	0.00126097	0.00499931	0.00076158	3.7931	D	5	21/08/2020 04:04	38.281		0	0	0	0	0	0	0	0	0	0	0	0	0	0
1147	3	4	12	2d 12:03:54.15000	0d 01:43:52.84000	0.00131837	0.00521674	0.00076158	3.783	D	5	21/08/2020 04:08	38.281		0	0	0	0	0	0	0	0	0	0	0	0	0	0
1148	3	4	12	2d 12:08:54.15000	0d 01:48:52.84000	0.00138182	0.00545648	0.00076135	3.7729	D	1	21/08/2020 04:13	38.076		0	0	0	0	0	0	0	0	0	0	0	0	0	0
1149	3	4	12	2d 12:13:54.15000	0d 01:53:52.84000	0.00144528	0.0056956	0.0007615	3.7639	D	1	21/08/2020 04:18	37.9814		0	0	0	0	0	0	0	0	0	0	0	0	0	0
1150	3	4	12	2d 12:18:54.15000	0d 01:58:52.84000	0.00150874	0.00593417	0.00076158	3.7552	D	1	21/08/2020 04:23	37.9025		0	0	0	0	0	0	0	0	0	0	0	0	0	0
1151	3	4	12	2d 12:23:54.15000	0d 02:03:52.84000	0.00157219	0.00617222	0.00076127	3.7475	D	1	21/08/2020 04:28	38.2495		0	0	0	0	0	0	0	0	0	0	0	0	0	0
1152	3	4	12	2d 12:28:54.15000	0d 02:08:52.84000	0.00163565	0.00640978	0.00076158	3.7403	D	1	21/08/2020 04:33	37.8394		0	0	0	0	0	0	0	0	0	0	0	0	0	0
1153	3	4	12	2d 12:33:54.15000	0d 02:13:52.84000	0.0016991	0.0066469	0.00076143	3.7333	D	1	21/08/2020 04:38	37.9656		0	0	0	0	0	0	0	0	0	0	0	0	0	0
1154	3	4	12	2d 12:38:54.15000	0d 02:18:52.84000	0.00176256	0.00688358	0.00076135	3.7264	D	1	21/08/2020 04:43	37.7921		0	0	0	0	0	0	0	0	0	0	0	0	0	0
1155	3	4	12	2d 12:43:54.15000	0d 02:23:52.84000	0.00182602	0.00711984	0.00076158	3.72	D	1	21/08/2020 04:48	37.871		0	0	0	0	0	0	0	0	0	0	0	0	0	0
1156	3	4	12	2d 12:48:54.15000	0d 02:28:52.84000	0.00188947	0.0073557	0.00076165	3.7137	D	1	21/08/2020 04:53	38.1706		0	0	0	0	0	0	0	0	0	0	0	0	0	0
1157	3	4	12	2d 12:53:54.15000	0d 02:33:52.84000	0.00195293	0.00759115	0.0007615	3.7072	D	1	21/08/2020 04:58	37.7763		0	0	0	0	0	0	0	0	0	0	0	0	0	0
1158	3	4	12	2d 12:58:54.15000	0d 02:38:52.84000	0.00201638	0.00782619	0.00076158	3.7009	D	1	21/08/2020 05:03	37.9971		0	0	0	0	0	0	0	0	0	0	0	0	0	0
1159	3	4	12	2d 13:03:54.15000	0d 02:43:52.84000	0.00207984	0.00806081	0.00076143	3.6941	D	1	21/08/2020 05:08	37.7448		0	0	0	0	0	0	0	0	0	0	0	0	0	0
1160	3	4	12	2d 13:08:54.15000	0d 02:48:52.84000	0.0021433	0.008295	0.00076158	3.687	D	1	21/08/2020 05:13	37.8552		0	0	0	0	0	0	0	0	0	0	0	0	0	0
1161	3	4	12	2d 13:13:54.15000	0d 02:53:52.84000	0.00220675	0.00852874	0.00076143	3.68	D	1	21/08/2020 05:18	38.1548		0	0	0	0	0	0	0	0	0	0	0	0	0	0
1162	3	4	12	2d 13:18:54.15000	0d 02:58:52.84000	0.00227021	0.00876202	0.0007615	3.6724	D	1	21/08/2020 05:23	37.934		0	0	0	0	0	0	0	0	0	0	0	0	0	0
1163	3	4	12	2d 13:23:54.15000	0d 03:03:52.84000	0.00233366	0.00899479	0.00076135	3.664	D	1	21/08/2020 05:28	38.2968		0	0	0	0	0	0	0	0	0	0	0	0	0	0
1164	3	4	12	2d 13:28:54.15000	0d 03:08:52.84000	0.00239712	0.00922702	0.0007615	3.6551	D	1	21/08/2020 05:33	38.1548		0	0	0	0	0	0	0	0	0	0	0	0	0	0
1165	3	4	12	2d 13:33:54.15000	0d 03:13:52.84000	0.00246058	0.00945867	0.00076135	3.6457	D	1	21/08/2020 05:38	38.2495		0	0	0	0	0	0	0	0	0	0	0	0	0	0
1166	3	4	12	2d 13:38:47.53000	0d 03:18:46.22000	0.00252263	0.00968461	0.00076143	3.6355	D	5	21/08/2020 05:43	38.0918		0	0	0	0	0	0	0	0	0	0	0	0	0	0
1167	3	4	12	2d 13:43:17.34000	0d 03:23:16.03000	0.0025797	0.00989182	0.00076143	3.6254	D	5	21/08/2020 05:48	38.3756		0	0	0	0	0	0	0	0	0	0	0	0	0	0
1168	3	4	12	2d 13:47:14.22000	0d 03:27:12.91000	0.00262981	0.0100732	0.00076143	3.6153	D	5	21/08/2020 05:52	38.1391		0	0	0	0	0	0	0	0	0	0	0	0	0	0
1169	3	4	12	2d 13:50:41.99000	0d 03:30:40.68000	0.00267375	0.0102319	0.00076127	3.6052	D	5	21/08/2020 05:55	38.2337		0	0	0	0	0	0	0	0	0	0	0	0	0	0
1170	3	4	12	2d 13:53:45.06000	0d 03:33:43.75000	0.00271248	0.0103713	0.00076143	3.5952	D	5	21/08/2020 05:58	38.2179		0	0	0	0	0	0	0	0	0	0	0	0	0	0
1171	3	4	12	2d 13:56:28.23000	0d 03:36:26.92000	0.00274699	0.0104952	0.00076158	3.5851	D	5	21/08/2020 06:01	38.0918		0	0	0	0	0	0	0	0	0	0	0	0	0	0
1172	3	4	12	2d 13:58:46.39000	0d 03:38:45.08000	0.00277621	0.0105999	0.00076135	3.575	D	5	21/08/2020 06:03	38.0602		0	0	0	0	0	0	0	0	0	0	0	0	0	0
1173	3	4	12	2d 14:00:39.38000	0d 03:40:38.07000	0.00280011	0.0106852	0.00076135	3.565	D	5	21/08/2020 06:05	38.3441		0	0	0	0	0	0	0	0	0	0	0	0	0	0
1174	3	4	12	2d 14:02:13.55000	0d 03:42:12.24000	0.00282003	0.0107561	0.00076173	3.5549	D	5	21/08/2020 06:07	38.1706		0	0	0	0	0	0	0	0	0	0	0	0	0	0
1175	3	4	12	2d 14:03:38.56000	0d 03:43:37.25000	0.00283801	0.0108199	0.0007615	3.5448	D	5	21/08/2020 06:08	37.9814		0	0	0	0	0	0	0	0	0	0	0	0	0	0
1176	3	4	12	2d 14:04:46.56000	0d 03:44:45.25000	0.0028524	0.0108709	0.00076158	3.5348	D	5	21/08/2020 06:09	37.8552		0	0	0	0	0	0	0	0	0	0	0	0	0	0
1177	3	4	12	2d 14:05:42.17000	0d 03:45:40.86000	0.00286416	0.0109124	0.00076173	3.5247	D	5	21/08/2020 06:10	38.1075		0	0	0	0	0	0	0	0	0	0	0	0	0	0
1178	3	4	12	2d 14:06:30.37000	0d 03:46:29.06000	0.00287436	0.0109483	0.00076135	3.5146	D	5	21/08/2020 06:11	37.7763		0	0	0	0	0	0	0	0	0	0	0	0	0	0
1179	3	4	12	2d 14:07:12.76000	0d 03:47:11.45000	0.00288332	0.0109797	0.00076143	3.5045	D	5	21/08/2020 06:12	37.9814		0	0	0	0	0	0	0	0	0	0	0	0	0	0
1180	3	4	12	2d 14:07:44.45000	0d 03:47:43.14000	0.00289002	0.0110032	0.00076127	3.4945	D	5	21/08/2020 06:12	38.1233		0	0	0	0	0	0	0	0	0	0	0	0	0	0
1181	3	4	12	2d 14:08:12.24000	0d 03:48:10.93000	0.0028959	0.0110237	0.00076158	3.4844	D	5	21/08/2020 06:13	38.2179		0	0	0	0	0	0	0	0	0	0	0	0	0	0
1182	3	4	12	2d 14:08:38.75000	0d 03:48:37.44000	0.00290151	0.0110432	0.00076165	3.4743	D	5	21/08/2020 06:13	38.2652		0	0	0	0	0	0	0	0	0	0	0	0	0	0
1183	3	4	12	2d 14:09:02.60000	0d 03:49:01.29000	0.00290655	0.0110607	0.00076143	3.4641	D	5	21/08/2020 06:14	38.3283		0	0	0	0	0	0	0	0	0	0	0	0	0	0
1184	3	4	12	2d 14:09:24.23000	0d 03:49:22.92000	0.00291113	0.0110766	0.00076143	3.454	D	5	21/08/2020 06:14	38.1075		0	0	0	0	0	0	0	0	0	0	0	0	0	0
1185	3	4	12	2d 14:09:42.29000	0d 03:49:40.98000	0.00291495	0.0110897	0.00076135	3.4438	D	5	21/08/2020 06:14	37.9656		0	0	0	0	0	0	0	0	0	0	0	0	0	0
1186	3	4	12	2d 14:10:00.80000	0d 03:49:59.49000	0.00291887	0.0111032	0.00076135	3.4336	D	5	21/08/2020 06:14	38.0287		0	0	0	0	0	0	0	0	0	0	0	0	0	0
1187	3	4	12	2d 14:10:18.41000	0d 03:50:17.10000	0.00292259	0.011116	0.00076143	3.4235	D	5	21/08/2020 06:15	38.1075		0	0	0	0	0	0	0	0	0	0	0	0	0	0
1188	3	4	12	2d 14:10:34.80000	0d 03:50:33.49000	0.00292606	0.0111278	0.0007612	3.4134	D	5	21/08/2020 06:15	38.1706		0	0	0	0	0	0	0	0	0	0	0	0	0	0
1189	3	4	12	2d 14:10:50.37000	0d 03:50:49.06000	0.00292935	0.011139	0.00076127	3.4032	D	5	21/08/2020 06:15	38.2179		0	0	0	0	0	0	0	0	0	0	0	0	0	0
1190	3	4	12	2d 14:11:04.76000	0d 03:51:03.45000	0.00293239	0.0111494	0.00076158	3.393	D	5	21/08/2020 06:16	38.0129		0	0	0	0	0	0	0	0	0	0	0	0	0	0
1191	3	4	12	2d 14:11:19.96000	0d 03:51:18.65000	0.00293561	0.0111603	0.00076143	3.3828	D	5	21/08/2020 06:16	37.8236		0	0	0	0	0	0	0	0	0	0	0	0	0	0
1192	3	4	12	2d 14:11:34.54000	0d 03:51:33.23000	0.00293869	0.0111707	0.0007615	3.3724	D	5	21/08/2020 06:16	37.9025		0	0	0	0	0	0	0	0	0	0	0	0	0	0
1193	3	4	12	2d 14:11:47.69000	0d 03:51:46.38000	0.00294147	0.0111801	0.0007615	3.3623	D	5	21/08/2020 06:16	37.9656		0	0	0	0	0	0	0	0	0	0	0	0	0	0
1194	3	4	12	2d 14:12:00.40000	0d 03:51:59.09000	0.00294416	0.0111891	0.0007615	3.3521	D	5	21/08/2020 06:16	37.9971		0	0	0	0	0	0	0	0	0	0	0	0	0	0
1195	3	4	12	2d 14:12:13.87000	0d 03:52:12.56000	0.00294701	0.0111986	0.00076143	3.3419	D	5	21/08/2020 06:17	38.0602		0	0	0	0	0	0	0	0	0	0	0	0	0	0
1196	3	4	12	2d 14:12:26.65000	0d 03:52:25.34000	0.00294972	0.0112076	0.0007615	3.3317	D	5	21/08/2020 06:17	38.1233		0	0	0	0	0	0	0	0	0	0	0	0	0	0
1197	3	4	12	2d 14:12:38.87000	0d 03:52:37.56000	0.0029523	0.0112162	0.0007615	3.3216	D	5	21/08/2020 06:17	38.1391		0	0	0	0	0	0	0	0	0	0	0	0	0	0
1198	3	4	12	2d 14:12:51.19000	0d 03:52:49.88000	0.00295491	0.0112249	0.0007615	3.3115	D	5	21/08/2020 06:17	37.7606		0	0	0	0	0	0	0	0	0	0	0	0	0	0
1199	3	4	12	2d 14:13:02.73000	0d 03:53:01.42000	0.00295735	0.011233	0.00076165	3.3013	D	5	21/08/2020 06:18	37.7448		0	0	0	0	0	0	0	0	0	0	0	0	0	0
1200	3	4	12	2d 14:13:16.14000	0d 03:53:14.83000	0.00296018	0.0112423	0.0007612	3.2911	D	5	21/08/2020 06:18	37.8236		0	0	0	0	0	0	0	0	0	0	0	0	0	0
1201	3	4	12	2d 14:13:28.00000	0d 03:53:26.69000	0.00296269	0.0112506	0.0007615	3.281	D	5	21/08/2020 06:18	37.8867		0	0	0	0	0	0	0	0	0	0	0	0	0	0
1202	3	4	12	2d 14:13:39.79000	0d 03:53:38.48000	0.00296519	0.0112587	0.00076143	3.2708	D	5	21/08/2020 06:18	37.934		0	0	0	0	0	0	0	0	0	0	0	0	0	0
1203	3	4	12	2d 14:13:52.50000	0d 03:53:51.19000	0.00296787	0.0112675	0.0007615	3.2607	D	5	21/08/2020 06:18	37.9814		0	0	0	0	0	0	0	0	0	0	0	0	0	0
1204	3	4	12	2d 14:14:04.54000	0d 03:54:03.23000	0.00297042	0.0112758	0.0007615	3.2505	D	5	21/08/2020 06:19	38.0602		0	0	0	0	0	0	0	0	0	0	0	0	0	0
1205	3	4	12	2d 14:14:15.95000	0d 03:54:14.64000	0.00297283	0.0112836	0.00076165	3.2404	D	5	21/08/2020 06:19	38.076		0	0	0	0	0	0	0	0	0	0	0	0	0	0
1206	3	4	12	2d 14:14:27.16000	0d 03:54:25.85000	0.00297521	0.0112913	0.00076143	3.2303	D	5	21/08/2020 06:19	37.8394		0	0	0	0	0	0	0	0	0	0	0	0	0	0
1207	3	4	12	2d 14:14:38.25000	0d 03:54:36.94000	0.00297755	0.0112989	0.0007615	3.2201	D	5	21/08/2020 06:19	37.729		0	0	0	0	0	0	0	0	0	0	0	0	0	0
1208	3	4	12	2d 14:14:48.78000	0d 03:54:47.47000	0.00297978	0.011306	0.00076143	3.21	D	5	21/08/2020 06:19	37.7606		0	0	0	0	0	0	0	0	0	0	0	0	0	0
1209	3	4	12	2d 14:14:58.40000	0d 03:54:57.09000	0.00298181	0.0113125	0.0007615	3.1997	D	5	21/08/2020 06:19	37.7921		0	0	0	0	0	0	0	0	0	0	0	0	0	0
1210	3	4	12	2d 14:15:08.77000	0d 03:55:07.46000	0.00298401	0.0113196	0.00076135	3.1896	D	5	21/08/2020 06:20	37.8552		0	0	0	0	0	0	0	0	0	0	0	0	0	0
1211	3	4	12	2d 14:15:18.41000	0d 03:55:17.10000	0.00298605	0.011326	0.00076143	3.1794	D	5	21/08/2020 06:20	37.9183		0	0	0	0	0	0	0	0	0	0	0	0	0	0
1212	3	4	12	2d 14:15:27.97000	0d 03:55:26.66000	0.00298807	0.0113325	0.00076158	3.1693	D	5	21/08/2020 06:20	37.934		0	0	0	0	0	0	0	0	0	0	0	0	0	0
1213	3	4	12	2d 14:15:36.39000	0d 03:55:35.08000	0.00298985	0.0113381	0.00076135	3.1591	D	5	21/08/2020 06:20	37.9814		0	0	0	0	0	0	0	0	0	0	0	0	0	0
1214	3	4	12	2d 14:15:45.05000	0d 03:55:43.74000	0.00299168	0.0113439	0.0007615	3.149	D	5	21/08/2020 06:20	38.0129		0	0	0	0	0	0	0	0	0	0	0	0	0	0
1215	3	4	12	2d 14:15:53.69000	0d 03:55:52.38000	0.00299351	0.0113496	0.00076135	3.1388	D	5	21/08/2020 06:20	38.0602		0	0	0	0	0	0	0	0	0	0	0	0	0	0
1216	3	4	12	2d 14:16:01.88000	0d 03:56:00.57000	0.00299524	0.0113551	0.0007615	3.1286	D	5	21/08/2020 06:21	38.1075		0	0	0	0	0	0	0	0	0	0	0	0	0	0
1217	3	4	12	2d 14:16:10.03000	0d 03:56:08.72000	0.00299696	0.0113604	0.00076165	3.1182	D	5	21/08/2020 06:21	38.1075		0	0	0	0	0	0	0	0	0	0	0	0	0	0
1218	3	4	12	2d 14:16:17.52000	0d 03:56:16.21000	0.00299855	0.0113654	0.00076127	3.108	D	5	21/08/2020 06:21	38.1391		0	0	0	0	0	0	0	0	0	0	0	0	0	0
1219	3	4	12	2d 14:16:24.88000	0d 03:56:23.57000	0.00300011	0.0113702	0.00076143	3.0979	D	5	21/08/2020 06:21	38.1864		0	0	0	0	0	0	0	0	0	0	0	0	0	0
1220	3	4	12	2d 14:16:31.94000	0d 03:56:30.63000	0.0030016	0.0113748	0.00076135	3.0878	D	5	21/08/2020 06:21	38.2022		0	0	0	0	0	0	0	0	0	0	0	0	0	0
1221	3	4	12	2d 14:16:39.13000	0d 03:56:37.82000	0.00300312	0.0113795	0.00076135	3.0774	D	5	21/08/2020 06:21	38.2179		0	0	0	0	0	0	0	0	0	0	0	0	0	0
1222	3	4	12	2d 14:16:46.08000	0d 03:56:44.77000	0.00300459	0.011384	0.00076165	3.0672	D	5	21/08/2020 06:21	38.2495		0	0	0	0	0	0	0	0	0	0	0	0	0	0
1223	3	4	12	2d 14:16:52.73000	0d 03:56:51.42000	0.003006	0.0113883	0.00076165	3.0571	D	5	21/08/2020 06:21	38.2652		0	0	0	0	0	0	0	0	0	0	0	0	0	0
1224	3	4	12	2d 14:16:59.42000	0d 03:56:58.11000	0.00300741	0.0113927	0.0007615	3.0468	D	5	21/08/2020 06:21	38.2968		0	0	0	0	0	0	0	0	0	0	0	0	0	0
1225	3	4	12	2d 14:17:06.05000	0d 03:57:04.74000	0.00300881	0.0113969	0.0007615	3.0367	D	5	21/08/2020 06:22	38.3126		0	0	0	0	0	0	0	0	0	0	0	0	0	0
1226	3	4	12	2d 14:17:12.35000	0d 03:57:11.04000	0.00301015	0.011401	0.0007615	3.0265	D	5	21/08/2020 06:22	38.3283		0	0	0	0	0	0	0	0	0	0	0	0	0	0
1227	3	4	12	2d 14:17:18.46000	0d 03:57:17.15000	0.00301144	0.0114049	0.00076143	3.0163	D	5	21/08/2020 06:22	38.3441		0	0	0	0	0	0	0	0	0	0	0	0	0	0
1228	3	4	12	2d 14:17:24.44000	0d 03:57:23.13000	0.0030127	0.0114087	0.00076127	3.0062	D	5	21/08/2020 06:22	38.3283		0	0	0	0	0	0	0	0	0	0	0	0	0	0
1229	3	4	12	2d 14:17:30.17000	0d 03:57:28.86000	0.00301392	0.0114123	0.00076165	2.9958	D	5	21/08/2020 06:22	38.3599		0	0	0	0	0	0	0	0	0	0	0	0	0	0
1230	3	4	12	2d 14:17:35.80000	0d 03:57:34.49000	0.00301511	0.0114159	0.00076112	2.9856	D	5	21/08/2020 06:22	38.3599		0	0	0	0	0	0	0	0	0	0	0	0	0	0
1231	3	4	12	2d 14:17:41.23000	0d 03:57:39.92000	0.00301626	0.0114193	0.0007615	2.9754	D	5	21/08/2020 06:22	38.3914		0	0	0	0	0	0	0	0	0	0	0	0	0	0
1232	3	4	12	2d 14:17:46.56000	0d 03:57:45.25000	0.00301738	0.0114226	0.00076143	2.9651	D	5	21/08/2020 06:22	38.2495		0	0	0	0	0	0	0	0	0	0	0	0	0	0
1233	3	4	12	2d 14:17:51.66000	0d 03:57:50.35000	0.00301846	0.0114258	0.00076143	2.9549	D	5	21/08/2020 06:22	38.0444		0	0	0	0	0	0	0	0	0	0	0	0	0	0
1234	3	4	12	2d 14:17:56.70000	0d 03:57:55.39000	0.00301953	0.011429	0.00076127	2.9447	D	5	21/08/2020 06:22	37.9814		0	0	0	0	0	0	0	0	0	0	0	0	0	0
1235	3	4	12	2d 14:18:01.57000	0d 03:58:00.26000	0.00302056	0.011432	0.0007615	2.9346	D	5	21/08/2020 06:23	37.9814		0	0	0	0	0	0	0	0	0	0	0	0	0	0
1236	3	4	12	2d 14:18:06.47000	0d 03:58:05.16000	0.00302159	0.011435	0.00076158	2.9242	D	5	21/08/2020 06:23	37.9814		0	0	0	0	0	0	0	0	0	0	0	0	0	0
1237	3	4	12	2d 14:18:11.41000	0d 03:58:10.10000	0.00302264	0.0114381	0.00076158	2.9137	D	5	21/08/2020 06:23	37.9814		0	0	0	0	0	0	0	0	0	0	0	0	0	0
1238	3	4	12	2d 14:18:16.39000	0d 03:58:15.08000	0.00302369	0.0114412	0.00076173	2.9035	D	5	21/08/2020 06:23	37.9971		0	0	0	0	0	0	0	0	0	0	0	0	0	0
1239	3	4	12	2d 14:18:21.21000	0d 03:58:19.90000	0.00302471	0.0114441	0.00076158	2.8934	D	5	21/08/2020 06:23	38.0444		0	0	0	0	0	0	0	0	0	0	0	0	0	0
1240	3	4	12	2d 14:18:26.03000	0d 03:58:24.72000	0.00302573	0.0114471	0.00076135	2.8829	D	5	21/08/2020 06:23	38.0602		0	0	0	0	0	0	0	0	0	0	0	0	0	0
1241	3	4	12	2d 14:18:30.76000	0d 03:58:29.45000	0.00302673	0.0114499	0.00076127	2.8728	D	5	21/08/2020 06:23	38.076		0	0	0	0	0	0	0	0	0	0	0	0	0	0
1242	3	4	12	2d 14:18:35.36000	0d 03:58:34.05000	0.0030277	0.0114527	0.0007615	2.8626	D	5	21/08/2020 06:23	38.076		0	0	0	0	0	0	0	0	0	0	0	0	0	0
1243	3	4	12	2d 14:18:39.87000	0d 03:58:38.56000	0.00302866	0.0114555	0.0007615	2.8524	D	5	21/08/2020 06:23	38.0918		0	0	0	0	0	0	0	0	0	0	0	0	0	0
1244	3	4	12	2d 14:18:44.21000	0d 03:58:42.90000	0.00302958	0.0114581	0.00076135	2.8423	D	5	21/08/2020 06:23	38.1233		0	0	0	0	0	0	0	0	0	0	0	0	0	0
1245	3	4	12	2d 14:18:48.55000	0d 03:58:47.24000	0.00303049	0.0114607	0.00076143	2.8319	D	5	21/08/2020 06:23	38.1391		0	0	0	0	0	0	0	0	0	0	0	0	0	0
1246	3	4	12	2d 14:18:52.96000	0d 03:58:51.65000	0.00303143	0.0114633	0.00076158	2.8217	D	5	21/08/2020 06:23	38.1706		0	0	0	0	0	0	0	0	0	0	0	0	0	0
1247	3	4	12	2d 14:18:57.26000	0d 03:58:55.95000	0.00303234	0.0114659	0.0007615	2.8115	D	5	21/08/2020 06:23	38.1706		0	0	0	0	0	0	0	0	0	0	0	0	0	0
1248	3	4	12	2d 14:19:01.33000	0d 03:59:00.02000	0.0030332	0.0114683	0.00076127	2.8009	D	5	21/08/2020 06:23	38.1864		0	0	0	0	0	0	0	0	0	0	0	0	0	0
1249	3	4	12	2d 14:19:05.42000	0d 03:59:04.11000	0.00303406	0.0114707	0.00076127	2.7909	D	5	21/08/2020 06:24	38.2022		0	0	0	0	0	0	0	0	0	0	0	0	0	0
1250	3	4	12	2d 14:19:09.36000	0d 03:59:08.05000	0.0030349	0.011473	0.00076127	2.7807	D	5	21/08/2020 06:24	38.2022		0	0	0	0	0	0	0	0	0	0	0	0	0	0
1251	3	4	12	2d 14:19:13.22000	0d 03:59:11.91000	0.00303571	0.0114753	0.0007615	2.7706	D	5	21/08/2020 06:24	38.2179		0	0	0	0	0	0	0	0	0	0	0	0	0	0
1252	3	4	12	2d 14:19:17.07000	0d 03:59:15.76000	0.00303653	0.0114775	0.00076143	2.7602	D	5	21/08/2020 06:24	38.2337		0	0	0	0	0	0	0	0	0	0	0	0	0	0
1253	3	4	12	2d 14:19:20.94000	0d 03:59:19.63000	0.00303735	0.0114798	0.00076143	2.75	D	5	21/08/2020 06:24	38.2495		0	0	0	0	0	0	0	0	0	0	0	0	0	0
1254	3	4	12	2d 14:19:24.69000	0d 03:59:23.38000	0.00303814	0.011482	0.0007615	2.7398	D	5	21/08/2020 06:24	38.2495		0	0	0	0	0	0	0	0	0	0	0	0	0	0
1255	3	4	12	2d 14:19:28.38000	0d 03:59:27.07000	0.00303892	0.0114841	0.0007615	2.7295	D	5	21/08/2020 06:24	38.076		0	0	0	0	0	0	0	0	0	0	0	0	0	0
1256	3	4	12	2d 14:19:32.03000	0d 03:59:30.72000	0.00303969	0.0114862	0.0007615	2.7193	D	5	21/08/2020 06:24	37.934		0	0	0	0	0	0	0	0	0	0	0	0	0	0
1257	3	4	12	2d 14:19:35.60000	0d 03:59:34.29000	0.00304045	0.0114883	0.00076127	2.7091	D	5	21/08/2020 06:24	37.8867		0	0	0	0	0	0	0	0	0	0	0	0	0	0
1258	3	4	12	2d 14:19:39.24000	0d 03:59:37.93000	0.00304122	0.0114903	0.00076143	2.6987	D	5	21/08/2020 06:24	37.8394		0	0	0	0	0	0	0	0	0	0	0	0	0	0
1259	3	4	12	2d 14:19:42.86000	0d 03:59:41.55000	0.00304198	0.0114924	0.00076165	2.688	D	5	21/08/2020 06:24	37.8552		0	0	0	0	0	0	0	0	0	0	0	0	0	0
1260	3	4	12	2d 14:19:46.45000	0d 03:59:45.14000	0.00304274	0.0114944	0.00076127	2.6778	D	5	21/08/2020 06:24	37.871		0	0	0	0	0	0	0	0	0	0	0	0	0	0
1261	3	4	12	2d 14:19:49.97000	0d 03:59:48.66000	0.00304349	0.0114964	0.0007615	2.6677	D	5	21/08/2020 06:24	37.871		0	0	0	0	0	0	0	0	0	0	0	0	0	0
1262	3	4	12	2d 14:19:53.42000	0d 03:59:52.11000	0.00304422	0.0114984	0.00076165	2.6575	D	5	21/08/2020 06:24	37.871		0	0	0	0	0	0	0	0	0	0	0	0	0	0
1263	3	4	12	2d 14:19:56.90000	0d 03:59:55.59000	0.00304495	0.0115003	0.0007615	2.647	D	5	21/08/2020 06:24	37.871		0	0	0	0	0	0	0	0	0	0	0	0	0	0
1264	3	4	12	2d 14:20:00.23000	0d 03:59:58.92000	0.00304566	0.0115022	0.00076158	2.6368	D	5	21/08/2020 06:24	37.8867		0	0	0	0	0	0	0	0	0	0	0	0	0	0
1265	3	4	12	2d 14:20:03.53000	0d 04:00:02.22000	0.00304635	0.011504	0.00076127	2.6265	D	5	21/08/2020 06:25	37.9025		0	0	0	0	0	0	0	0	0	0	0	0	0	0
1266	3	4	12	2d 14:20:06.94000	0d 04:00:05.63000	0.00304708	0.0115059	0.0007615	2.6162	D	5	21/08/2020 06:25	37.9183		0	0	0	0	0	0	0	0	0	0	0	0	0	0
1267	3	4	12	2d 14:20:10.38000	0d 04:00:09.07000	0.0030478	0.0115078	0.00076143	2.6058	D	5	21/08/2020 06:25	37.9498		0	0	0	0	0	0	0	0	0	0	0	0	0	0
1268	3	4	12	2d 14:20:13.67000	0d 04:00:12.36000	0.0030485	0.0115096	0.00076165	2.5954	D	5	21/08/2020 06:25	37.9656		0	0	0	0	0	0	0	0	0	0	0	0	0	0
1269	3	4	12	2d 14:20:17.02000	0d 04:00:15.71000	0.00304921	0.0115115	0.00076158	2.585	D	5	21/08/2020 06:25	37.9814		0	0	0	0	0	0	0	0	0	0	0	0	0	0
1270	3	4	12	2d 14:20:20.34000	0d 04:00:19.03000	0.00304991	0.0115133	0.00076165	2.5747	D	5	21/08/2020 06:25	38.0129		0	0	0	0	0	0	0	0	0	0	0	0	0	0
1271	3	4	12	2d 14:20:23.70000	0d 04:00:22.39000	0.00305062	0.0115151	0.0007615	2.5641	D	5	21/08/2020 06:25	38.0129		0	0	0	0	0	0	0	0	0	0	0	0	0	0
1272	3	4	12	2d 14:20:27.10000	0d 04:00:25.79000	0.00305134	0.0115169	0.0007615	2.5537	D	5	21/08/2020 06:25	38.0287		0	0	0	0	0	0	0	0	0	0	0	0	0	0
1273	3	4	12	2d 14:20:30.42000	0d 04:00:29.11000	0.00305204	0.0115187	0.0007615	2.5435	D	5	21/08/2020 06:25	38.0287		0	0	0	0	0	0	0	0	0	0	0	0	0	0
1274	3	4	12	2d 14:20:33.80000	0d 04:00:32.49000	0.00305276	0.0115205	0.00076127	2.5332	D	5	21/08/2020 06:25	38.0444		0	0	0	0	0	0	0	0	0	0	0	0	0	0
1275	3	4	12	2d 14:20:37.17000	0d 04:00:35.86000	0.00305347	0.0115223	0.00076173	2.5226	D	5	21/08/2020 06:25	38.0602		0	0	0	0	0	0	0	0	0	0	0	0	0	0
1276	3	4	12	2d 14:20:40.57000	0d 04:00:39.26000	0.00305419	0.0115242	0.00076135	2.5126	D	5	21/08/2020 06:25	38.076		0	0	0	0	0	0	0	0	0	0	0	0	0	0
1277	3	4	12	2d 14:20:43.79000	0d 04:00:42.48000	0.00305487	0.0115259	0.0007615	2.5025	D	5	21/08/2020 06:25	38.1075		0	0	0	0	0	0	0	0	0	0	0	0	0	0
1278	3	4	12	2d 14:20:44.51000	0d 04:00:43.20000	0.00305502	0.0115262	0.00076165	2.5	D	133	21/08/2020 06:25	38.1075		0	0	0	0	0	0	0	0	0	0	0	0	0	0
1279	3	4	13	2d 14:20:44.52000	0d 00:00:00.01000	0	0	0	2.5798	R	0	21/08/2020 06:25	38.1075		0	0	0	0	0	0	0	0	0	0	0	0	0	0
1280	3	4	13	2d 14:20:46.52000	0d 00:00:02.01000	0	0	0	2.8417	R	1	21/08/2020 06:25	38.1233		0	0	0	0	0	0	0	0	0	0	0	0	0	0
1281	3	4	13	2d 14:20:48.52000	0d 00:00:04.01000	0	0	0	2.9603	R	1	21/08/2020 06:25	38.1233		0	0	0	0	0	0	0	0	0	0	0	0	0	0
1282	3	4	13	2d 14:20:50.52000	0d 00:00:06.01000	0	0	0	3.0497	R	1	21/08/2020 06:25	38.1391		0	0	0	0	0	0	0	0	0	0	0	0	0	0
1283	3	4	13	2d 14:20:52.52000	0d 00:00:08.01000	0	0	0	3.1226	R	1	21/08/2020 06:25	38.1548		0	0	0	0	0	0	0	0	0	0	0	0	0	0
1284	3	4	13	2d 14:20:54.51000	0d 00:00:10.00000	0	0	0	3.183	R	129	21/08/2020 06:25	38.1706		0	0	0	0	0	0	0	0	0	0	0	0	0	0
1285	4	5	9	2d 14:20:54.55000	0d 00:00:00.04000	0.00000001	0.00000003	0.00076242	3.2992	C	0	21/08/2020 06:25	38.1706		0	0	0	0	0	0	0	0	0	0	0	0	0	0
1286	4	5	9	2d 14:20:54.71000	0d 00:00:00.20000	0.00000004	0.00000014	0.00076143	3.3375	C	5	21/08/2020 06:25	38.1706		0	0	0	0	0	0	0	0	0	0	0	0	0	0
1287	4	5	9	2d 14:20:54.85000	0d 00:00:00.34000	0.00000007	0.00000024	0.0007615	3.36	C	5	21/08/2020 06:25	38.1706		0	0	0	0	0	0	0	0	0	0	0	0	0	0
1288	4	5	9	2d 14:20:55.01000	0d 00:00:00.50000	0.00000011	0.00000035	0.00076158	3.3802	C	5	21/08/2020 06:25	38.1706		0	0	0	0	0	0	0	0	0	0	0	0	0	0
1289	4	5	9	2d 14:20:55.18000	0d 00:00:00.67000	0.00000014	0.00000047	0.00076135	3.3985	C	5	21/08/2020 06:25	38.1706		0	0	0	0	0	0	0	0	0	0	0	0	0	0
1290	4	5	9	2d 14:20:55.37000	0d 00:00:00.86000	0.00000018	0.00000061	0.0007615	3.4171	C	5	21/08/2020 06:25	38.1706		0	0	0	0	0	0	0	0	0	0	0	0	0	0
1291	4	5	9	2d 14:20:55.57000	0d 00:00:01.06000	0.00000022	0.00000076	0.0007615	3.4342	C	5	21/08/2020 06:25	38.1706		0	0	0	0	0	0	0	0	0	0	0	0	0	0
1292	4	5	9	2d 14:20:55.77000	0d 00:00:01.26000	0.00000027	0.0000009	0.00076173	3.4502	C	5	21/08/2020 06:25	38.1706		0	0	0	0	0	0	0	0	0	0	0	0	0	0
1293	4	5	9	2d 14:20:55.99000	0d 00:00:01.48000	0.00000031	0.00000106	0.00076127	3.4667	C	5	21/08/2020 06:25	38.1706		0	0	0	0	0	0	0	0	0	0	0	0	0	0
1294	4	5	9	2d 14:20:56.21000	0d 00:00:01.70000	0.00000036	0.00000122	0.00076143	3.482	C	5	21/08/2020 06:25	38.1706		0	0	0	0	0	0	0	0	0	0	0	0	0	0
1295	4	5	9	2d 14:20:56.45000	0d 00:00:01.94000	0.00000041	0.0000014	0.00076158	3.4977	C	5	21/08/2020 06:25	38.1706		0	0	0	0	0	0	0	0	0	0	0	0	0	0
1296	4	5	9	2d 14:20:56.69000	0d 00:00:02.18000	0.00000046	0.00000158	0.00076143	3.5125	C	5	21/08/2020 06:25	38.1706		0	0	0	0	0	0	0	0	0	0	0	0	0	0
1297	4	5	9	2d 14:20:56.95000	0d 00:00:02.44000	0.00000052	0.00000177	0.00076158	3.527	C	5	21/08/2020 06:25	38.1706		0	0	0	0	0	0	0	0	0	0	0	0	0	0
1298	4	5	9	2d 14:20:57.22000	0d 00:00:02.71000	0.00000057	0.00000198	0.0007615	3.5418	C	5	21/08/2020 06:25	38.1706		0	0	0	0	0	0	0	0	0	0	0	0	0	0
1299	4	5	9	2d 14:20:57.51000	0d 00:00:03.00000	0.00000063	0.00000219	0.00076143	3.556	C	5	21/08/2020 06:25	38.1706		0	0	0	0	0	0	0	0	0	0	0	0	0	0
1300	4	5	9	2d 14:20:57.81000	0d 00:00:03.30000	0.0000007	0.00000242	0.00076135	3.5698	C	5	21/08/2020 06:25	38.1706		0	0	0	0	0	0	0	0	0	0	0	0	0	0
1301	4	5	9	2d 14:20:58.13000	0d 00:00:03.62000	0.00000077	0.00000266	0.00076143	3.5831	C	5	21/08/2020 06:25	38.1706		0	0	0	0	0	0	0	0	0	0	0	0	0	0
1302	4	5	9	2d 14:20:58.48000	0d 00:00:03.97000	0.00000084	0.00000293	0.00076135	3.5966	C	5	21/08/2020 06:25	38.1706		0	0	0	0	0	0	0	0	0	0	0	0	0	0
1303	4	5	9	2d 14:20:58.85000	0d 00:00:04.34000	0.00000092	0.00000321	0.00076143	3.6092	C	5	21/08/2020 06:25	38.1706		0	0	0	0	0	0	0	0	0	0	0	0	0	0
1304	4	5	9	2d 14:20:59.27000	0d 00:00:04.76000	0.00000101	0.00000353	0.00076173	3.6217	C	5	21/08/2020 06:25	38.1706		0	0	0	0	0	0	0	0	0	0	0	0	0	0
1305	4	5	9	2d 14:20:59.73000	0d 00:00:05.22000	0.0000011	0.00000388	0.00076165	3.6336	C	5	21/08/2020 06:25	38.1706		0	0	0	0	0	0	0	0	0	0	0	0	0	0
1306	4	5	9	2d 14:21:00.27000	0d 00:00:05.76000	0.00000122	0.0000043	0.0007615	3.6455	C	5	21/08/2020 06:25	38.1706		0	0	0	0	0	0	0	0	0	0	0	0	0	0
1307	4	5	9	2d 14:21:00.93000	0d 00:00:06.42000	0.00000136	0.00000481	0.00076143	3.6568	C	5	21/08/2020 06:26	38.1706		0	0	0	0	0	0	0	0	0	0	0	0	0	0
1308	4	5	9	2d 14:21:01.70000	0d 00:00:07.19000	0.00000152	0.00000541	0.00076143	3.668	C	5	21/08/2020 06:26	38.1706		0	0	0	0	0	0	0	0	0	0	0	0	0	0
1309	4	5	9	2d 14:21:02.74000	0d 00:00:08.23000	0.00000174	0.00000621	0.00076135	3.6786	C	5	21/08/2020 06:26	38.1706		0	0	0	0	0	0	0	0	0	0	0	0	0	0
1310	4	5	9	2d 14:21:04.15000	0d 00:00:09.64000	0.00000204	0.00000731	0.00076127	3.689	C	5	21/08/2020 06:26	38.1864		0	0	0	0	0	0	0	0	0	0	0	0	0	0
1311	4	5	9	2d 14:21:06.30000	0d 00:00:11.79000	0.00000249	0.00000899	0.0007615	3.6994	C	5	21/08/2020 06:26	38.1391		0	0	0	0	0	0	0	0	0	0	0	0	0	0
1312	4	5	9	2d 14:21:10.01000	0d 00:00:15.50000	0.00000328	0.0000119	0.00076143	3.7096	C	5	21/08/2020 06:26	37.934		0	0	0	0	0	0	0	0	0	0	0	0	0	0
1313	4	5	9	2d 14:21:17.34000	0d 00:00:22.83000	0.00000483	0.00001766	0.00076127	3.7197	C	5	21/08/2020 06:26	37.8236		0	0	0	0	0	0	0	0	0	0	0	0	0	0
1314	4	5	9	2d 14:23:12.80000	0d 00:02:18.29000	0.00002925	0.00010853	0.00076165	3.7096	C	5	21/08/2020 06:28	37.7921		0	0	0	0	0	0	0	0	0	0	0	0	0	0
1315	4	5	9	2d 14:24:46.56000	0d 00:03:52.05000	0.00004908	0.00018199	0.0007615	3.6995	C	5	21/08/2020 06:29	38.2022		0	0	0	0	0	0	0	0	0	0	0	0	0	0
1316	4	5	9	2d 14:29:46.56000	0d 00:08:52.05000	0.00011254	0.00041652	0.00076165	3.6942	C	1	21/08/2020 06:34	37.7606		0	0	0	0	0	0	0	0	0	0	0	0	0	0
1317	4	5	9	2d 14:34:46.56000	0d 00:13:52.05000	0.00017599	0.00065097	0.0007615	3.6957	C	1	21/08/2020 06:39	38.0129		0	0	0	0	0	0	0	0	0	0	0	0	0	0
1318	4	5	9	2d 14:39:46.56000	0d 00:18:52.05000	0.00023945	0.00088558	0.00076143	3.6988	C	1	21/08/2020 06:44	37.7921		0	0	0	0	0	0	0	0	0	0	0	0	0	0
1319	4	5	9	2d 14:44:46.56000	0d 00:23:52.05000	0.00030291	0.00112041	0.00076158	3.7024	C	1	21/08/2020 06:49	37.9183		0	0	0	0	0	0	0	0	0	0	0	0	0	0
1320	4	5	9	2d 14:49:46.56000	0d 00:28:52.05000	0.00036636	0.00135547	0.00076143	3.7058	C	1	21/08/2020 06:54	38.1548		0	0	0	0	0	0	0	0	0	0	0	0	0	0
1321	4	5	9	2d 14:54:46.56000	0d 00:33:52.05000	0.00042982	0.00159073	0.00076143	3.7079	C	1	21/08/2020 06:59	38.1391		0	0	0	0	0	0	0	0	0	0	0	0	0	0
1322	4	5	9	2d 14:59:46.56000	0d 00:38:52.05000	0.00049327	0.00182616	0.00076143	3.7122	C	1	21/08/2020 07:04	38.3914		0	0	0	0	0	0	0	0	0	0	0	0	0	0
1323	4	5	9	2d 15:04:46.56000	0d 00:43:52.05000	0.00055673	0.00206188	0.0007615	3.7171	C	1	21/08/2020 07:09	38.1075		0	0	0	0	0	0	0	0	0	0	0	0	0	0
1324	4	5	9	2d 15:09:46.56000	0d 00:48:52.05000	0.00062019	0.00229792	0.00076158	3.7218	C	1	21/08/2020 07:14	38.2179		0	0	0	0	0	0	0	0	0	0	0	0	0	0
1325	4	5	9	2d 15:14:46.56000	0d 00:53:52.05000	0.00068364	0.00253428	0.00076158	3.7275	C	1	21/08/2020 07:19	38.1075		0	0	0	0	0	0	0	0	0	0	0	0	0	0
1326	4	5	9	2d 15:19:46.56000	0d 00:58:52.05000	0.0007471	0.00277098	0.00076143	3.7328	C	1	21/08/2020 07:24	38.3599		0	0	0	0	0	0	0	0	0	0	0	0	0	0
1327	4	5	9	2d 15:24:46.56000	0d 01:03:52.05000	0.00081055	0.00300804	0.00076158	3.7386	C	1	21/08/2020 07:29	38.3914		0	0	0	0	0	0	0	0	0	0	0	0	0	0
1328	4	5	9	2d 15:29:46.56000	0d 01:08:52.05000	0.00087401	0.00324545	0.00076143	3.7441	C	1	21/08/2020 07:34	38.2337		0	0	0	0	0	0	0	0	0	0	0	0	0	0
1329	4	5	9	2d 15:34:46.56000	0d 01:13:52.05000	0.00093747	0.00348322	0.00076158	3.7498	C	1	21/08/2020 07:39	38.1391		0	0	0	0	0	0	0	0	0	0	0	0	0	0
1330	4	5	9	2d 15:39:46.56000	0d 01:18:52.05000	0.00100092	0.00372133	0.0007615	3.7551	C	1	21/08/2020 07:44	38.076		0	0	0	0	0	0	0	0	0	0	0	0	0	0
1331	4	5	9	2d 15:44:46.56000	0d 01:23:52.05000	0.00106438	0.00395979	0.00076127	3.7606	C	1	21/08/2020 07:49	38.3599		0	0	0	0	0	0	0	0	0	0	0	0	0	0
1332	4	5	9	2d 15:49:46.56000	0d 01:28:52.05000	0.00112783	0.00419859	0.00076143	3.7659	C	1	21/08/2020 07:54	38.0129		0	0	0	0	0	0	0	0	0	0	0	0	0	0
1333	4	5	9	2d 15:54:46.56000	0d 01:33:52.05000	0.00119129	0.00443774	0.00076127	3.7714	C	1	21/08/2020 07:59	38.1391		0	0	0	0	0	0	0	0	0	0	0	0	0	0
1334	4	5	9	2d 15:59:46.56000	0d 01:38:52.05000	0.00125475	0.00467724	0.00076158	3.7772	C	1	21/08/2020 08:04	37.9498		0	0	0	0	0	0	0	0	0	0	0	0	0	0
1335	4	5	9	2d 16:04:46.56000	0d 01:43:52.05000	0.0013182	0.00491711	0.00076135	3.7829	C	1	21/08/2020 08:09	37.9656		0	0	0	0	0	0	0	0	0	0	0	0	0	0
1336	4	5	9	2d 16:09:46.56000	0d 01:48:52.05000	0.00138166	0.00515736	0.00076165	3.7893	C	1	21/08/2020 08:14	38.2495		0	0	0	0	0	0	0	0	0	0	0	0	0	0
1337	4	5	9	2d 16:14:46.56000	0d 01:53:52.05000	0.00144511	0.00539803	0.0007615	3.7958	C	1	21/08/2020 08:19	37.8867		0	0	0	0	0	0	0	0	0	0	0	0	0	0
1338	4	5	9	2d 16:19:46.56000	0d 01:58:52.05000	0.00150857	0.00563913	0.00076135	3.8032	C	1	21/08/2020 08:24	37.9814		0	0	0	0	0	0	0	0	0	0	0	0	0	0
1339	4	5	9	2d 16:24:46.56000	0d 02:03:52.05000	0.00157203	0.0058807	0.0007615	3.8109	C	1	21/08/2020 08:29	37.7921		0	0	0	0	0	0	0	0	0	0	0	0	0	0
1340	4	5	9	2d 16:29:46.56000	0d 02:08:52.05000	0.00163548	0.00612281	0.0007615	3.8198	C	1	21/08/2020 08:34	37.871		0	0	0	0	0	0	0	0	0	0	0	0	0	0
1341	4	5	9	2d 16:34:46.56000	0d 02:13:52.05000	0.00169894	0.00636547	0.00076158	3.8282	C	1	21/08/2020 08:39	38.1391		0	0	0	0	0	0	0	0	0	0	0	0	0	0
1342	4	5	9	2d 16:39:46.56000	0d 02:18:52.05000	0.00176239	0.00660869	0.00076143	3.8379	C	1	21/08/2020 08:44	37.8079		0	0	0	0	0	0	0	0	0	0	0	0	0	0
1343	4	5	9	2d 16:44:13.84000	0d 02:23:19.33000	0.00181893	0.00682595	0.0007615	3.848	C	5	21/08/2020 08:49	38.1075		0	0	0	0	0	0	0	0	0	0	0	0	0	0
1344	4	5	9	2d 16:48:14.20000	0d 02:27:19.69000	0.00186977	0.00702184	0.00076181	3.8581	C	5	21/08/2020 08:53	37.8552		0	0	0	0	0	0	0	0	0	0	0	0	0	0
1345	4	5	9	2d 16:51:54.22000	0d 02:30:59.71000	0.00191631	0.00720163	0.00076135	3.8682	C	5	21/08/2020 08:56	38.2495		0	0	0	0	0	0	0	0	0	0	0	0	0	0
1346	4	5	9	2d 16:55:25.08000	0d 02:34:30.57000	0.00196091	0.00737437	0.00076135	3.8782	C	5	21/08/2020 09:00	38.1548		0	0	0	0	0	0	0	0	0	0	0	0	0	0
1347	4	5	9	2d 16:58:41.51000	0d 02:37:47.00000	0.00200246	0.00753571	0.0007615	3.8883	C	5	21/08/2020 09:03	37.9183		0	0	0	0	0	0	0	0	0	0	0	0	0	0
1348	4	5	9	2d 17:01:55.22000	0d 02:41:00.71000	0.00204343	0.00769523	0.0007615	3.8984	C	5	21/08/2020 09:06	38.0287		0	0	0	0	0	0	0	0	0	0	0	0	0	0
1349	4	5	9	2d 17:05:01.51000	0d 02:44:07.00000	0.00208284	0.00784904	0.00076173	3.9084	C	5	21/08/2020 09:10	37.9814		0	0	0	0	0	0	0	0	0	0	0	0	0	0
1350	4	5	9	2d 17:08:00.11000	0d 02:47:05.60000	0.00212061	0.00799688	0.0007615	3.9185	C	5	21/08/2020 09:12	38.1391		0	0	0	0	0	0	0	0	0	0	0	0	0	0
1351	4	5	9	2d 17:10:56.70000	0d 02:50:02.19000	0.00215796	0.00814343	0.00076127	3.9286	C	5	21/08/2020 09:15	38.1548		0	0	0	0	0	0	0	0	0	0	0	0	0	0
1352	4	5	9	2d 17:13:48.63000	0d 02:52:54.12000	0.00219433	0.00828648	0.00076143	3.9387	C	5	21/08/2020 09:18	38.0918		0	0	0	0	0	0	0	0	0	0	0	0	0	0
1353	4	5	9	2d 17:16:41.58000	0d 02:55:47.07000	0.00223091	0.00843075	0.00076165	3.9487	C	5	21/08/2020 09:21	37.9814		0	0	0	0	0	0	0	0	0	0	0	0	0	0
1354	4	5	9	2d 17:19:26.94000	0d 02:58:32.43000	0.00226589	0.00856904	0.00076135	3.9588	C	5	21/08/2020 09:24	38.076		0	0	0	0	0	0	0	0	0	0	0	0	0	0
1355	4	5	9	2d 17:22:14.82000	0d 03:01:20.31000	0.0023014	0.0087098	0.00076135	3.969	C	5	21/08/2020 09:27	38.0444		0	0	0	0	0	0	0	0	0	0	0	0	0	0
1356	4	5	9	2d 17:25:01.17000	0d 03:04:06.66000	0.00233659	0.00884962	0.00076135	3.9791	C	5	21/08/2020 09:30	37.7763		0	0	0	0	0	0	0	0	0	0	0	0	0	0
1357	4	5	9	2d 17:27:45.46000	0d 03:06:50.95000	0.00237134	0.00898807	0.00076127	3.9892	C	5	21/08/2020 09:32	38.0287		0	0	0	0	0	0	0	0	0	0	0	0	0	0
1358	4	5	9	2d 17:30:27.71000	0d 03:09:33.20000	0.00240566	0.00912515	0.00076173	3.9992	C	5	21/08/2020 09:35	38.0129		0	0	0	0	0	0	0	0	0	0	0	0	0	0
1359	4	5	9	2d 17:33:11.04000	0d 03:12:16.53000	0.0024402	0.00926349	0.00076143	4.0093	C	5	21/08/2020 09:38	37.7132		0	0	0	0	0	0	0	0	0	0	0	0	0	0
1360	4	5	9	2d 17:35:50.14000	0d 03:14:55.63000	0.00247386	0.00939858	0.00076165	4.0194	C	5	21/08/2020 09:40	37.934		0	0	0	0	0	0	0	0	0	0	0	0	0	0
1361	4	5	9	2d 17:38:29.34000	0d 03:17:34.83000	0.00250753	0.0095341	0.00076135	4.0296	C	5	21/08/2020 09:43	37.9498		0	0	0	0	0	0	0	0	0	0	0	0	0	0
1362	4	5	9	2d 17:41:07.00000	0d 03:20:12.49000	0.00254088	0.00966864	0.00076135	4.0397	C	5	21/08/2020 09:46	38.076		0	0	0	0	0	0	0	0	0	0	0	0	0	0
1363	4	5	9	2d 17:43:42.34000	0d 03:22:47.83000	0.00257374	0.00980154	0.00076135	4.0497	C	5	21/08/2020 09:48	37.8236		0	0	0	0	0	0	0	0	0	0	0	0	0	0
1364	4	5	9	2d 17:46:18.61000	0d 03:25:24.10000	0.00260679	0.00993557	0.00076165	4.0598	C	5	21/08/2020 09:51	38.3599		0	0	0	0	0	0	0	0	0	0	0	0	0	0
1365	4	5	9	2d 17:48:48.06000	0d 03:27:53.55000	0.0026384	0.0100641	0.0007615	4.0699	C	5	21/08/2020 09:53	37.8867		0	0	0	0	0	0	0	0	0	0	0	0	0	0
1366	4	5	9	2d 17:51:17.64000	0d 03:30:23.13000	0.00267004	0.010193	0.00076158	4.08	C	5	21/08/2020 09:56	38.1075		0	0	0	0	0	0	0	0	0	0	0	0	0	0
1367	4	5	9	2d 17:53:45.25000	0d 03:32:50.74000	0.00270126	0.0103205	0.00076158	4.0902	C	5	21/08/2020 09:58	38.2495		0	0	0	0	0	0	0	0	0	0	0	0	0	0
1368	4	5	9	2d 17:56:13.18000	0d 03:35:18.67000	0.00273255	0.0104487	0.00076173	4.1003	C	5	21/08/2020 10:01	38.1864		0	0	0	0	0	0	0	0	0	0	0	0	0	0
1369	4	5	9	2d 17:58:38.06000	0d 03:37:43.55000	0.0027632	0.0105745	0.0007615	4.1105	C	5	21/08/2020 10:03	37.7606		0	0	0	0	0	0	0	0	0	0	0	0	0	0
1370	4	5	9	2d 18:01:01.57000	0d 03:40:07.06000	0.00279355	0.0106994	0.0007615	4.1205	C	5	21/08/2020 10:06	37.9498		0	0	0	0	0	0	0	0	0	0	0	0	0	0
1371	4	5	9	2d 18:03:22.18000	0d 03:42:27.67000	0.0028233	0.0108221	0.00076158	4.1306	C	5	21/08/2020 10:08	38.076		0	0	0	0	0	0	0	0	0	0	0	0	0	0
1372	4	5	9	2d 18:05:40.78000	0d 03:44:46.27000	0.00285261	0.0109433	0.00076158	4.1407	C	5	21/08/2020 10:10	37.9025		0	0	0	0	0	0	0	0	0	0	0	0	0	0
1373	4	5	9	2d 18:07:59.27000	0d 03:47:04.76000	0.00288191	0.0110648	0.00076143	4.1508	C	5	21/08/2020 10:12	37.9814		0	0	0	0	0	0	0	0	0	0	0	0	0	0
1374	4	5	9	2d 18:10:15.21000	0d 03:49:20.70000	0.00291066	0.0111843	0.0007615	4.1608	C	5	21/08/2020 10:15	38.1075		0	0	0	0	0	0	0	0	0	0	0	0	0	0
1375	4	5	9	2d 18:12:32.22000	0d 03:51:37.71000	0.00293964	0.011305	0.00076135	4.1709	C	5	21/08/2020 10:17	38.0287		0	0	0	0	0	0	0	0	0	0	0	0	0	0
1376	4	5	9	2d 18:14:45.48000	0d 03:53:50.97000	0.00296783	0.0114227	0.00076143	4.181	C	5	21/08/2020 10:19	38.0918		0	0	0	0	0	0	0	0	0	0	0	0	0	0
1377	4	5	9	2d 18:16:59.34000	0d 03:56:04.83000	0.00299614	0.0115412	0.0007615	4.191	C	5	21/08/2020 10:21	37.6975		0	0	0	0	0	0	0	0	0	0	0	0	0	0
1378	4	5	9	2d 18:18:54.10000	0d 03:57:59.59000	0.00302042	0.0116431	0.00076165	4.2	C	133	21/08/2020 10:23	38.2179		0	0	0	0	0	0	0	0	0	0	0	0	0	0
1379	4	5	10	2d 18:18:54.11000	0d 00:00:00.01000	0.00302042	0.0116431	0.00081247	4.2002	C	0	21/08/2020 10:23	38.2179		0	0	0	0	0	0	0	0	0	0	0	0	0	0
1380	4	5	10	2d 18:19:07.84000	0d 00:00:13.74000	0.00302333	0.0116553	0.00071237	4.2004	C	4	21/08/2020 10:24	38.2652		0	0	0	0	0	0	0	0	0	0	0	0	0	0
1381	4	5	10	2d 18:19:25.75000	0d 00:00:31.65000	0.00302661	0.0116691	0.00061219	4.2	C	4	21/08/2020 10:24	38.2968		0	0	0	0	0	0	0	0	0	0	0	0	0	0
1382	4	5	10	2d 18:19:52.84000	0d 00:00:58.74000	0.00303083	0.0116868	0.00051209	4.2004	C	4	21/08/2020 10:24	38.3599		0	0	0	0	0	0	0	0	0	0	0	0	0	0
1383	4	5	10	2d 18:20:26.70000	0d 00:01:32.60000	0.00303515	0.011705	0.00041184	4.2	C	4	21/08/2020 10:25	37.9971		0	0	0	0	0	0	0	0	0	0	0	0	0	0
1384	4	5	10	2d 18:21:14.02000	0d 00:02:19.92000	0.00303987	0.0117248	0.00031174	4.2	C	4	21/08/2020 10:26	38.1391		0	0	0	0	0	0	0	0	0	0	0	0	0	0
1385	4	5	10	2d 18:22:25.04000	0d 00:03:30.94000	0.00304496	0.0117462	0.00021172	4.2002	C	4	21/08/2020 10:27	37.9183		0	0	0	0	0	0	0	0	0	0	0	0	0	0
1386	4	5	10	2d 18:24:51.10000	0d 00:05:57.00000	0.00305119	0.0117724	0.0001117	4.1997	C	4	21/08/2020 10:29	38.0602		0	0	0	0	0	0	0	0	0	0	0	0	0	0
1387	4	5	10	2d 18:26:49.64000	0d 00:07:55.54000	0.00305425	0.0117852	0.00007607	4.1999	C	132	21/08/2020 10:31	38.1075		0	0	0	0	0	0	0	0	0	0	0	0	0	0
1388	4	5	11	2d 18:26:49.65000	0d 00:00:00.01000	0	0	0	4.1991	R	0	21/08/2020 10:31	38.1075		0	0	0	0	0	0	0	0	0	0	0	0	0	0
1389	4	5	11	2d 18:26:51.65000	0d 00:00:02.01000	0	0	0	4.1988	R	1	21/08/2020 10:31	38.1075		0	0	0	0	0	0	0	0	0	0	0	0	0	0
1390	4	5	11	2d 18:26:53.65000	0d 00:00:04.01000	0	0	0	4.1988	R	1	21/08/2020 10:31	38.1233		0	0	0	0	0	0	0	0	0	0	0	0	0	0
1391	4	5	11	2d 18:26:55.65000	0d 00:00:06.01000	0	0	0	4.199	R	1	21/08/2020 10:31	38.1233		0	0	0	0	0	0	0	0	0	0	0	0	0	0
1392	4	5	11	2d 18:26:57.65000	0d 00:00:08.01000	0	0	0	4.199	R	1	21/08/2020 10:31	38.1391		0	0	0	0	0	0	0	0	0	0	0	0	0	0
1393	4	5	11	2d 18:26:59.64000	0d 00:00:10.00000	0	0	0	4.1987	R	129	21/08/2020 10:31	38.1391		0	0	0	0	0	0	0	0	0	0	0	0	0	0
1394	4	5	12	2d 18:26:59.68000	0d 00:00:00.04000	0.00000001	0.00000003	0.00076188	4.191	D	0	21/08/2020 10:31	38.1391		0	0	0	0	0	0	0	0	0	0	0	0	0	0
1395	4	5	12	2d 18:27:53.52000	0d 00:00:53.88000	0.0000114	0.00004769	0.00076165	4.181	D	5	21/08/2020 10:32	38.2968		0	0	0	0	0	0	0	0	0	0	0	0	0	0
1396	4	5	12	2d 18:29:39.03000	0d 00:02:39.39000	0.00003371	0.00014089	0.00076173	4.1709	D	5	21/08/2020 10:34	38.1548		0	0	0	0	0	0	0	0	0	0	0	0	0	0
1397	4	5	12	2d 18:31:33.13000	0d 00:04:33.49000	0.00005785	0.00024143	0.00076135	4.1608	D	5	21/08/2020 10:36	38.2022		0	0	0	0	0	0	0	0	0	0	0	0	0	0
1398	4	5	12	2d 18:33:33.20000	0d 00:06:33.56000	0.00008325	0.00034698	0.00076135	4.1508	D	5	21/08/2020 10:38	38.1548		0	0	0	0	0	0	0	0	0	0	0	0	0	0
1399	4	5	12	2d 18:35:33.98000	0d 00:08:34.34000	0.00010879	0.0004529	0.00076158	4.1407	D	5	21/08/2020 10:40	38.2179		0	0	0	0	0	0	0	0	0	0	0	0	0	0
1400	4	5	12	2d 18:37:37.16000	0d 00:10:37.52000	0.00013485	0.00056065	0.00076143	4.1306	D	5	21/08/2020 10:42	38.0287		0	0	0	0	0	0	0	0	0	0	0	0	0	0
1401	4	5	12	2d 18:39:41.33000	0d 00:12:41.69000	0.00016111	0.00066901	0.00076165	4.1205	D	5	21/08/2020 10:44	38.281		0	0	0	0	0	0	0	0	0	0	0	0	0	0
1402	4	5	12	2d 18:41:47.45000	0d 00:14:47.81000	0.00018779	0.0007788	0.00076158	4.1105	D	5	21/08/2020 10:46	38.1864		0	0	0	0	0	0	0	0	0	0	0	0	0	0
1403	4	5	12	2d 18:43:57.72000	0d 00:16:58.08000	0.00021534	0.00089193	0.00076158	4.1004	D	5	21/08/2020 10:48	38.2022		0	0	0	0	0	0	0	0	0	0	0	0	0	0
1404	4	5	12	2d 18:46:03.84000	0d 00:19:04.20000	0.00024202	0.00100118	0.00076143	4.0903	D	5	21/08/2020 10:51	38.0287		0	0	0	0	0	0	0	0	0	0	0	0	0	0
1405	4	5	12	2d 18:47:54.83000	0d 00:20:55.19000	0.0002655	0.0010971	0.00076158	4.0803	D	5	21/08/2020 10:52	38.3441		0	0	0	0	0	0	0	0	0	0	0	0	0	0
1406	4	5	12	2d 18:48:49.29000	0d 00:21:49.65000	0.00027702	0.00114402	0.00076143	4.0702	D	5	21/08/2020 10:53	38.0918		0	0	0	0	0	0	0	0	0	0	0	0	0	0
1407	4	5	12	2d 18:51:04.24000	0d 00:24:04.60000	0.00030556	0.00126006	0.0007615	4.0601	D	5	21/08/2020 10:56	37.9025		0	0	0	0	0	0	0	0	0	0	0	0	0	0
1408	4	5	12	2d 18:53:23.09000	0d 00:26:23.45000	0.00033493	0.00137916	0.00076135	4.0499	D	5	21/08/2020 10:58	38.2495		0	0	0	0	0	0	0	0	0	0	0	0	0	0
1409	4	5	12	2d 18:55:44.30000	0d 00:28:44.66000	0.0003648	0.00149998	0.00076173	4.0398	D	5	21/08/2020 11:00	38.2495		0	0	0	0	0	0	0	0	0	0	0	0	0	0
1410	4	5	12	2d 18:58:07.24000	0d 00:31:07.60000	0.00039503	0.00162198	0.00076127	4.0298	D	5	21/08/2020 11:03	38.1391		0	0	0	0	0	0	0	0	0	0	0	0	0	0
1411	4	5	12	2d 19:00:31.17000	0d 00:33:31.53000	0.00042548	0.00174451	0.00076135	4.0197	D	5	21/08/2020 11:05	38.076		0	0	0	0	0	0	0	0	0	0	0	0	0	0
1412	4	5	12	2d 19:02:56.76000	0d 00:35:57.12000	0.00045627	0.00186815	0.00076158	4.0096	D	5	21/08/2020 11:07	37.9025		0	0	0	0	0	0	0	0	0	0	0	0	0	0
1413	4	5	12	2d 19:05:27.29000	0d 00:38:27.65000	0.00048811	0.00199566	0.0007615	3.9995	D	5	21/08/2020 11:10	38.3756		0	0	0	0	0	0	0	0	0	0	0	0	0	0
1414	4	5	12	2d 19:07:57.48000	0d 00:40:57.84000	0.00051988	0.00212256	0.0007615	3.9895	D	5	21/08/2020 11:12	37.9025		0	0	0	0	0	0	0	0	0	0	0	0	0	0
1415	4	5	12	2d 19:10:29.73000	0d 00:43:30.09000	0.00055209	0.00225088	0.00076135	3.9794	D	5	21/08/2020 11:15	38.1075		0	0	0	0	0	0	0	0	0	0	0	0	0	0
1416	4	5	12	2d 19:13:02.05000	0d 00:46:02.41000	0.0005843	0.00237893	0.00076135	3.9693	D	5	21/08/2020 11:18	38.2652		0	0	0	0	0	0	0	0	0	0	0	0	0	0
1417	4	5	12	2d 19:15:37.64000	0d 00:48:38.00000	0.00061721	0.0025094	0.0007615	3.9593	D	5	21/08/2020 11:20	38.2179		0	0	0	0	0	0	0	0	0	0	0	0	0	0
1418	4	5	12	2d 19:18:14.67000	0d 00:51:15.03000	0.00065043	0.00264075	0.00076127	3.9492	D	5	21/08/2020 11:23	37.934		0	0	0	0	0	0	0	0	0	0	0	0	0	0
1419	4	5	12	2d 19:20:51.82000	0d 00:53:52.18000	0.00068367	0.00277186	0.00076143	3.9391	D	5	21/08/2020 11:25	38.1548		0	0	0	0	0	0	0	0	0	0	0	0	0	0
1420	4	5	12	2d 19:23:31.72000	0d 00:56:32.08000	0.00071749	0.00290492	0.00076158	3.929	D	5	21/08/2020 11:28	38.1706		0	0	0	0	0	0	0	0	0	0	0	0	0	0
1421	4	5	12	2d 19:26:11.77000	0d 00:59:12.13000	0.00075135	0.00303777	0.00076158	3.919	D	5	21/08/2020 11:31	37.8079		0	0	0	0	0	0	0	0	0	0	0	0	0	0
1422	4	5	12	2d 19:28:53.05000	0d 01:01:53.41000	0.00078546	0.00317129	0.0007615	3.9089	D	5	21/08/2020 11:33	38.076		0	0	0	0	0	0	0	0	0	0	0	0	0	0
1423	4	5	12	2d 19:31:40.47000	0d 01:04:40.83000	0.00082087	0.00330954	0.0007615	3.8988	D	5	21/08/2020 11:36	38.1075		0	0	0	0	0	0	0	0	0	0	0	0	0	0
1424	4	5	12	2d 19:34:26.37000	0d 01:07:26.73000	0.00085596	0.00344618	0.0007615	3.8888	D	5	21/08/2020 11:39	37.8236		0	0	0	0	0	0	0	0	0	0	0	0	0	0
1425	4	5	12	2d 19:37:16.95000	0d 01:10:17.31000	0.00089204	0.00358632	0.00076158	3.8785	D	5	21/08/2020 11:42	38.076		0	0	0	0	0	0	0	0	0	0	0	0	0	0
1426	4	5	12	2d 19:40:12.44000	0d 01:13:12.80000	0.00092916	0.00373011	0.00076143	3.8685	D	5	21/08/2020 11:45	38.1548		0	0	0	0	0	0	0	0	0	0	0	0	0	0
1427	4	5	12	2d 19:43:12.67000	0d 01:16:13.03000	0.00096729	0.0038774	0.00076158	3.8582	D	5	21/08/2020 11:48	37.9025		0	0	0	0	0	0	0	0	0	0	0	0	0	0
1428	4	5	12	2d 19:46:19.36000	0d 01:19:19.72000	0.00100677	0.00402957	0.0007615	3.8482	D	5	21/08/2020 11:51	38.2179		0	0	0	0	0	0	0	0	0	0	0	0	0	0
1429	4	5	12	2d 19:49:32.03000	0d 01:22:32.39000	0.00104753	0.00418619	0.00076143	3.8381	D	5	21/08/2020 11:54	37.8552		0	0	0	0	0	0	0	0	0	0	0	0	0	0
1430	4	5	12	2d 19:52:50.26000	0d 01:25:50.62000	0.00108946	0.00434692	0.0007615	3.828	D	5	21/08/2020 11:57	37.7606		0	0	0	0	0	0	0	0	0	0	0	0	0	0
1431	4	5	12	2d 19:56:20.23000	0d 01:29:20.59000	0.00113387	0.00451671	0.00076143	3.818	D	5	21/08/2020 12:01	37.9814		0	0	0	0	0	0	0	0	0	0	0	0	0	0
1432	4	5	12	2d 20:00:02.72000	0d 01:33:03.08000	0.00118093	0.00469616	0.0007615	3.8079	D	5	21/08/2020 12:05	37.8552		0	0	0	0	0	0	0	0	0	0	0	0	0	0
1433	4	5	12	2d 20:04:05.71000	0d 01:37:06.07000	0.00123233	0.00489163	0.0007615	3.7977	D	5	21/08/2020 12:09	38.3599		0	0	0	0	0	0	0	0	0	0	0	0	0	0
1434	4	5	12	2d 20:08:26.48000	0d 01:41:26.84000	0.00128749	0.00510083	0.00076158	3.7876	D	5	21/08/2020 12:13	37.9183		0	0	0	0	0	0	0	0	0	0	0	0	0	0
1435	4	5	12	2d 20:13:11.21000	0d 01:46:11.57000	0.00134771	0.00532864	0.0007615	3.7775	D	5	21/08/2020 12:18	37.9814		0	0	0	0	0	0	0	0	0	0	0	0	0	0
1436	4	5	12	2d 20:18:11.21000	0d 01:51:11.57000	0.00141117	0.00556804	0.00076127	3.7678	D	1	21/08/2020 12:23	37.8079		0	0	0	0	0	0	0	0	0	0	0	0	0	0
1437	4	5	12	2d 20:23:11.21000	0d 01:56:11.57000	0.00147462	0.00580686	0.00076158	3.7591	D	1	21/08/2020 12:28	38.281		0	0	0	0	0	0	0	0	0	0	0	0	0	0
1438	4	5	12	2d 20:28:11.21000	0d 02:01:11.57000	0.00153808	0.00604514	0.00076143	3.7511	D	1	21/08/2020 12:33	38.2022		0	0	0	0	0	0	0	0	0	0	0	0	0	0
1439	4	5	12	2d 20:33:11.21000	0d 02:06:11.57000	0.00160154	0.00628292	0.00076135	3.7433	D	1	21/08/2020 12:38	38.0918		0	0	0	0	0	0	0	0	0	0	0	0	0	0
1440	4	5	12	2d 20:38:11.21000	0d 02:11:11.57000	0.00166499	0.00652024	0.00076165	3.7363	D	1	21/08/2020 12:43	37.9498		0	0	0	0	0	0	0	0	0	0	0	0	0	0
1441	4	5	12	2d 20:43:11.21000	0d 02:16:11.57000	0.00172845	0.00675712	0.00076143	3.7295	D	1	21/08/2020 12:48	38.1075		0	0	0	0	0	0	0	0	0	0	0	0	0	0
1442	4	5	12	2d 20:48:11.21000	0d 02:21:11.57000	0.0017919	0.00699358	0.00076165	3.7232	D	1	21/08/2020 12:53	38.076		0	0	0	0	0	0	0	0	0	0	0	0	0	0
1443	4	5	12	2d 20:53:11.21000	0d 02:26:11.57000	0.00185536	0.00722963	0.0007615	3.7166	D	1	21/08/2020 12:58	38.2022		0	0	0	0	0	0	0	0	0	0	0	0	0	0
1444	4	5	12	2d 20:58:11.21000	0d 02:31:11.57000	0.00191882	0.00746527	0.00076158	3.7102	D	1	21/08/2020 13:03	37.9656		0	0	0	0	0	0	0	0	0	0	0	0	0	0
1445	4	5	12	2d 21:03:11.21000	0d 02:36:11.57000	0.00198227	0.00770051	0.00076143	3.7035	D	1	21/08/2020 13:08	38.2022		0	0	0	0	0	0	0	0	0	0	0	0	0	0
1446	4	5	12	2d 21:08:11.21000	0d 02:41:11.57000	0.00204573	0.00793533	0.00076127	3.6971	D	1	21/08/2020 13:13	37.9814		0	0	0	0	0	0	0	0	0	0	0	0	0	0
1447	4	5	12	2d 21:13:11.21000	0d 02:46:11.57000	0.00210918	0.00816972	0.0007615	3.6904	D	1	21/08/2020 13:18	38.0129		0	0	0	0	0	0	0	0	0	0	0	0	0	0
1448	4	5	12	2d 21:18:11.21000	0d 02:51:11.57000	0.00217264	0.00840368	0.00076158	3.6832	D	1	21/08/2020 13:23	38.2968		0	0	0	0	0	0	0	0	0	0	0	0	0	0
1449	4	5	12	2d 21:23:11.21000	0d 02:56:11.57000	0.0022361	0.00863718	0.00076158	3.6759	D	1	21/08/2020 13:28	37.934		0	0	0	0	0	0	0	0	0	0	0	0	0	0
1450	4	5	12	2d 21:28:11.21000	0d 03:01:11.57000	0.00229955	0.0088702	0.00076158	3.6678	D	1	21/08/2020 13:33	38.076		0	0	0	0	0	0	0	0	0	0	0	0	0	0
1451	4	5	12	2d 21:33:11.21000	0d 03:06:11.57000	0.00236301	0.0091027	0.0007615	3.6596	D	1	21/08/2020 13:38	37.8867		0	0	0	0	0	0	0	0	0	0	0	0	0	0
1452	4	5	12	2d 21:38:11.21000	0d 03:11:11.57000	0.00242646	0.00933464	0.00076143	3.6506	D	1	21/08/2020 13:43	37.9656		0	0	0	0	0	0	0	0	0	0	0	0	0	0
1453	4	5	12	2d 21:43:11.21000	0d 03:16:11.57000	0.00248992	0.00956598	0.0007615	3.6407	D	1	21/08/2020 13:48	38.2652		0	0	0	0	0	0	0	0	0	0	0	0	0	0
1454	4	5	12	2d 21:47:44.27000	0d 03:20:44.63000	0.00254768	0.00977598	0.0007615	3.6306	D	5	21/08/2020 13:52	37.8079		0	0	0	0	0	0	0	0	0	0	0	0	0	0
1455	4	5	12	2d 21:51:51.98000	0d 03:24:52.34000	0.00260007	0.00996595	0.0007615	3.6205	D	5	21/08/2020 13:56	38.281		0	0	0	0	0	0	0	0	0	0	0	0	0	0
1456	4	5	12	2d 21:55:32.19000	0d 03:28:32.55000	0.00264665	0.0101344	0.0007615	3.6103	D	5	21/08/2020 14:00	38.2495		0	0	0	0	0	0	0	0	0	0	0	0	0	0
1457	4	5	12	2d 21:58:40.15000	0d 03:31:40.51000	0.00268641	0.0102777	0.00076158	3.6002	D	5	21/08/2020 14:03	37.9498		0	0	0	0	0	0	0	0	0	0	0	0	0	0
1458	4	5	12	2d 22:01:12.79000	0d 03:34:13.15000	0.0027187	0.0103938	0.00076143	3.5901	D	5	21/08/2020 14:06	37.9971		0	0	0	0	0	0	0	0	0	0	0	0	0	0
1459	4	5	12	2d 22:03:12.20000	0d 03:36:12.56000	0.00274395	0.0104843	0.00076165	3.5801	D	5	21/08/2020 14:08	38.3126		0	0	0	0	0	0	0	0	0	0	0	0	0	0
1460	4	5	12	2d 22:04:47.80000	0d 03:37:48.16000	0.00276417	0.0105566	0.00076135	3.57	D	5	21/08/2020 14:09	38.0602		0	0	0	0	0	0	0	0	0	0	0	0	0	0
1461	4	5	12	2d 22:05:59.78000	0d 03:39:00.14000	0.0027794	0.0106109	0.00076135	3.5598	D	5	21/08/2020 14:10	38.2652		0	0	0	0	0	0	0	0	0	0	0	0	0	0
1462	4	5	12	2d 22:06:56.19000	0d 03:39:56.55000	0.00279133	0.0106533	0.00076173	3.5497	D	5	21/08/2020 14:11	38.0129		0	0	0	0	0	0	0	0	0	0	0	0	0	0
1463	4	5	12	2d 22:07:38.51000	0d 03:40:38.87000	0.00280028	0.0106851	0.00076135	3.5396	D	5	21/08/2020 14:12	38.1706		0	0	0	0	0	0	0	0	0	0	0	0	0	0
1464	4	5	12	2d 22:08:12.60000	0d 03:41:12.96000	0.00280749	0.0107106	0.00076143	3.5296	D	5	21/08/2020 14:13	38.2652		0	0	0	0	0	0	0	0	0	0	0	0	0	0
1465	4	5	12	2d 22:08:40.64000	0d 03:41:41.00000	0.00281342	0.0107315	0.00076135	3.5195	D	5	21/08/2020 14:13	38.3283		0	0	0	0	0	0	0	0	0	0	0	0	0	0
1466	4	5	12	2d 22:09:05.46000	0d 03:42:05.82000	0.00281867	0.0107499	0.00076143	3.5094	D	5	21/08/2020 14:14	38.3756		0	0	0	0	0	0	0	0	0	0	0	0	0	0
1467	4	5	12	2d 22:09:26.34000	0d 03:42:26.70000	0.00282309	0.0107654	0.00076165	3.4994	D	5	21/08/2020 14:14	38.3914		0	0	0	0	0	0	0	0	0	0	0	0	0	0
1468	4	5	12	2d 22:09:45.37000	0d 03:42:45.73000	0.00282712	0.0107795	0.00076158	3.4893	D	5	21/08/2020 14:14	37.9814		0	0	0	0	0	0	0	0	0	0	0	0	0	0
1469	4	5	12	2d 22:10:03.45000	0d 03:43:03.81000	0.00283094	0.0107928	0.00076143	3.4792	D	5	21/08/2020 14:15	38.0287		0	0	0	0	0	0	0	0	0	0	0	0	0	0
1470	4	5	12	2d 22:10:20.95000	0d 03:43:21.31000	0.00283464	0.0108057	0.00076127	3.4691	D	5	21/08/2020 14:15	38.1233		0	0	0	0	0	0	0	0	0	0	0	0	0	0
1471	4	5	12	2d 22:10:38.68000	0d 03:43:39.04000	0.00283839	0.0108186	0.00076135	3.4591	D	5	21/08/2020 14:15	38.1548		0	0	0	0	0	0	0	0	0	0	0	0	0	0
1472	4	5	12	2d 22:10:55.23000	0d 03:43:55.59000	0.00284189	0.0108307	0.0007615	3.449	D	5	21/08/2020 14:15	38.2179		0	0	0	0	0	0	0	0	0	0	0	0	0	0
1473	4	5	12	2d 22:11:11.65000	0d 03:44:12.01000	0.00284537	0.0108427	0.00076127	3.4389	D	5	21/08/2020 14:16	38.281		0	0	0	0	0	0	0	0	0	0	0	0	0	0
1474	4	5	12	2d 22:11:28.72000	0d 03:44:29.08000	0.00284898	0.0108551	0.0007615	3.4285	D	5	21/08/2020 14:16	38.3283		0	0	0	0	0	0	0	0	0	0	0	0	0	0
1475	4	5	12	2d 22:11:46.45000	0d 03:44:46.81000	0.00285273	0.0108679	0.00076143	3.4183	D	5	21/08/2020 14:16	38.3599		0	0	0	0	0	0	0	0	0	0	0	0	0	0
1476	4	5	12	2d 22:12:06.59000	0d 03:45:06.95000	0.00285699	0.0108825	0.00076158	3.4081	D	5	21/08/2020 14:17	38.3756		0	0	0	0	0	0	0	0	0	0	0	0	0	0
1477	4	5	12	2d 22:12:30.04000	0d 03:45:30.40000	0.00286195	0.0108994	0.00076158	3.3979	D	5	21/08/2020 14:17	38.4072		0	0	0	0	0	0	0	0	0	0	0	0	0	0
1478	4	5	12	2d 22:12:57.48000	0d 03:45:57.84000	0.00286775	0.0109191	0.00076165	3.3878	D	5	21/08/2020 14:17	38.0602		0	0	0	0	0	0	0	0	0	0	0	0	0	0
1479	4	5	12	2d 22:13:25.97000	0d 03:46:26.33000	0.00287378	0.0109394	0.00076158	3.3776	D	5	21/08/2020 14:18	38.076		0	0	0	0	0	0	0	0	0	0	0	0	0	0
1480	4	5	12	2d 22:14:01.07000	0d 03:47:01.43000	0.0028812	0.0109645	0.00076173	3.3675	D	5	21/08/2020 14:19	38.2179		0	0	0	0	0	0	0	0	0	0	0	0	0	0
1481	4	5	12	2d 22:14:45.78000	0d 03:47:46.14000	0.00289066	0.0109963	0.00076165	3.3574	D	5	21/08/2020 14:19	37.8552		0	0	0	0	0	0	0	0	0	0	0	0	0	0
1482	4	5	12	2d 22:15:38.37000	0d 03:48:38.73000	0.00290178	0.0110336	0.00076143	3.3472	D	5	21/08/2020 14:20	38.0602		0	0	0	0	0	0	0	0	0	0	0	0	0	0
1483	4	5	12	2d 22:16:46.27000	0d 03:49:46.63000	0.00291615	0.0110816	0.00076158	3.3371	D	5	21/08/2020 14:21	38.076		0	0	0	0	0	0	0	0	0	0	0	0	0	0
1484	4	5	12	2d 22:17:24.40000	0d 03:50:24.76000	0.00292421	0.0111084	0.00076158	3.3271	D	5	21/08/2020 14:22	38.2337		0	0	0	0	0	0	0	0	0	0	0	0	0	0
1485	4	5	12	2d 22:17:59.73000	0d 03:51:00.09000	0.00293168	0.0111333	0.00076158	3.317	D	5	21/08/2020 14:22	37.8867		0	0	0	0	0	0	0	0	0	0	0	0	0	0
1486	4	5	12	2d 22:18:31.07000	0d 03:51:31.43000	0.00293831	0.0111552	0.0007615	3.3069	D	5	21/08/2020 14:23	37.8867		0	0	0	0	0	0	0	0	0	0	0	0	0	0
1487	4	5	12	2d 22:19:03.97000	0d 03:52:04.33000	0.00294527	0.0111782	0.00076165	3.2969	D	5	21/08/2020 14:24	38.0444		0	0	0	0	0	0	0	0	0	0	0	0	0	0
1488	4	5	12	2d 22:19:30.96000	0d 03:52:31.32000	0.00295098	0.011197	0.0007615	3.2868	D	5	21/08/2020 14:24	38.1391		0	0	0	0	0	0	0	0	0	0	0	0	0	0
1489	4	5	12	2d 22:19:51.18000	0d 03:52:51.54000	0.00295526	0.011211	0.0007615	3.2767	D	5	21/08/2020 14:24	38.2495		0	0	0	0	0	0	0	0	0	0	0	0	0	0
1490	4	5	12	2d 22:20:09.20000	0d 03:53:09.56000	0.00295907	0.0112235	0.00076158	3.2667	D	5	21/08/2020 14:25	38.281		0	0	0	0	0	0	0	0	0	0	0	0	0	0
1491	4	5	12	2d 22:20:26.60000	0d 03:53:26.96000	0.00296275	0.0112355	0.00076135	3.2566	D	5	21/08/2020 14:25	38.3283		0	0	0	0	0	0	0	0	0	0	0	0	0	0
1492	4	5	12	2d 22:20:42.54000	0d 03:53:42.90000	0.00296612	0.0112465	0.00076165	3.2465	D	5	21/08/2020 14:25	38.3599		0	0	0	0	0	0	0	0	0	0	0	0	0	0
1493	4	5	12	2d 22:20:57.23000	0d 03:53:57.59000	0.00296923	0.0112565	0.00076158	3.2364	D	5	21/08/2020 14:25	38.3756		0	0	0	0	0	0	0	0	0	0	0	0	0	0
1494	4	5	12	2d 22:21:11.14000	0d 03:54:11.50000	0.00297217	0.0112661	0.00076135	3.2264	D	5	21/08/2020 14:26	38.3914		0	0	0	0	0	0	0	0	0	0	0	0	0	0
1495	4	5	12	2d 22:21:24.11000	0d 03:54:24.47000	0.00297491	0.0112749	0.00076143	3.2163	D	5	21/08/2020 14:26	38.0129		0	0	0	0	0	0	0	0	0	0	0	0	0	0
1496	4	5	12	2d 22:21:36.10000	0d 03:54:36.46000	0.00297745	0.011283	0.00076173	3.2062	D	5	21/08/2020 14:26	38.0129		0	0	0	0	0	0	0	0	0	0	0	0	0	0
1497	4	5	12	2d 22:21:47.79000	0d 03:54:48.15000	0.00297992	0.011291	0.00076135	3.196	D	5	21/08/2020 14:26	38.0287		0	0	0	0	0	0	0	0	0	0	0	0	0	0
1498	4	5	12	2d 22:21:59.76000	0d 03:55:00.12000	0.00298245	0.011299	0.0007612	3.1859	D	5	21/08/2020 14:26	38.0444		0	0	0	0	0	0	0	0	0	0	0	0	0	0
1499	4	5	12	2d 22:22:09.64000	0d 03:55:10.00000	0.00298454	0.0113057	0.0007615	3.1759	D	5	21/08/2020 14:27	38.076		0	0	0	0	0	0	0	0	0	0	0	0	0	0
1500	4	5	12	2d 22:22:18.86000	0d 03:55:19.22000	0.00298649	0.0113119	0.00076143	3.1655	D	5	21/08/2020 14:27	38.1548		0	0	0	0	0	0	0	0	0	0	0	0	0	0
1501	4	5	12	2d 22:22:28.45000	0d 03:55:28.81000	0.00298852	0.0113183	0.0007615	3.1554	D	5	21/08/2020 14:27	38.1706		0	0	0	0	0	0	0	0	0	0	0	0	0	0
1502	4	5	12	2d 22:22:37.49000	0d 03:55:37.85000	0.00299044	0.0113243	0.00076158	3.1452	D	5	21/08/2020 14:27	38.2022		0	0	0	0	0	0	0	0	0	0	0	0	0	0
1503	4	5	12	2d 22:22:46.33000	0d 03:55:46.69000	0.0029923	0.0113302	0.00076143	3.135	D	5	21/08/2020 14:27	38.2179		0	0	0	0	0	0	0	0	0	0	0	0	0	0
1504	4	5	12	2d 22:22:54.68000	0d 03:55:55.04000	0.00299407	0.0113357	0.00076143	3.1247	D	5	21/08/2020 14:27	38.2179		0	0	0	0	0	0	0	0	0	0	0	0	0	0
1505	4	5	12	2d 22:23:02.72000	0d 03:56:03.08000	0.00299577	0.011341	0.00076143	3.1147	D	5	21/08/2020 14:28	37.871		0	0	0	0	0	0	0	0	0	0	0	0	0	0
1506	4	5	12	2d 22:23:10.65000	0d 03:56:11.01000	0.00299745	0.0113462	0.00076127	3.1044	D	5	21/08/2020 14:28	37.8552		0	0	0	0	0	0	0	0	0	0	0	0	0	0
1507	4	5	12	2d 22:23:18.44000	0d 03:56:18.80000	0.0029991	0.0113513	0.0007615	3.0942	D	5	21/08/2020 14:28	37.8552		0	0	0	0	0	0	0	0	0	0	0	0	0	0
1508	4	5	12	2d 22:23:25.88000	0d 03:56:26.24000	0.00300067	0.0113562	0.0007615	3.0842	D	5	21/08/2020 14:28	37.871		0	0	0	0	0	0	0	0	0	0	0	0	0	0
1509	4	5	12	2d 22:23:33.05000	0d 03:56:33.41000	0.00300219	0.0113609	0.00076135	3.0738	D	5	21/08/2020 14:28	37.8867		0	0	0	0	0	0	0	0	0	0	0	0	0	0
1510	4	5	12	2d 22:23:40.01000	0d 03:56:40.37000	0.00300366	0.0113654	0.00076143	3.0636	D	5	21/08/2020 14:28	37.9183		0	0	0	0	0	0	0	0	0	0	0	0	0	0
1511	4	5	12	2d 22:23:46.68000	0d 03:56:47.04000	0.00300507	0.0113697	0.00076135	3.0533	D	5	21/08/2020 14:28	37.9656		0	0	0	0	0	0	0	0	0	0	0	0	0	0
1512	4	5	12	2d 22:23:53.20000	0d 03:56:53.56000	0.00300645	0.0113739	0.00076165	3.0433	D	5	21/08/2020 14:28	37.9814		0	0	0	0	0	0	0	0	0	0	0	0	0	0
1513	4	5	12	2d 22:23:59.39000	0d 03:56:59.75000	0.00300776	0.0113779	0.00076173	3.033	D	5	21/08/2020 14:28	38.0444		0	0	0	0	0	0	0	0	0	0	0	0	0	0
1514	4	5	12	2d 22:24:05.41000	0d 03:57:05.77000	0.00300903	0.0113817	0.00076143	3.0228	D	5	21/08/2020 14:29	38.076		0	0	0	0	0	0	0	0	0	0	0	0	0	0
1515	4	5	12	2d 22:24:11.19000	0d 03:57:11.55000	0.00301025	0.0113854	0.00076165	3.0127	D	5	21/08/2020 14:29	38.076		0	0	0	0	0	0	0	0	0	0	0	0	0	0
1516	4	5	12	2d 22:24:16.96000	0d 03:57:17.32000	0.00301147	0.0113891	0.0007615	3.0024	D	5	21/08/2020 14:29	38.0918		0	0	0	0	0	0	0	0	0	0	0	0	0	0
1517	4	5	12	2d 22:24:22.57000	0d 03:57:22.93000	0.00301266	0.0113927	0.00076165	2.9921	D	5	21/08/2020 14:29	38.1075		0	0	0	0	0	0	0	0	0	0	0	0	0	0
1518	4	5	12	2d 22:24:28.13000	0d 03:57:28.49000	0.00301384	0.0113962	0.0007612	2.9821	D	5	21/08/2020 14:29	38.1391		0	0	0	0	0	0	0	0	0	0	0	0	0	0
1519	4	5	12	2d 22:24:33.46000	0d 03:57:33.82000	0.00301496	0.0113995	0.00076158	2.9718	D	5	21/08/2020 14:29	38.1548		0	0	0	0	0	0	0	0	0	0	0	0	0	0
1520	4	5	12	2d 22:24:38.69000	0d 03:57:39.05000	0.00301607	0.0114028	0.00076112	2.9616	D	5	21/08/2020 14:29	38.0129		0	0	0	0	0	0	0	0	0	0	0	0	0	0
1521	4	5	12	2d 22:24:43.91000	0d 03:57:44.27000	0.00301718	0.0114061	0.0007615	2.9514	D	5	21/08/2020 14:29	37.871		0	0	0	0	0	0	0	0	0	0	0	0	0	0
1522	4	5	12	2d 22:24:49.09000	0d 03:57:49.45000	0.00301827	0.0114093	0.00076143	2.9412	D	5	21/08/2020 14:29	37.871		0	0	0	0	0	0	0	0	0	0	0	0	0	0
1523	4	5	12	2d 22:24:54.06000	0d 03:57:54.42000	0.00301932	0.0114124	0.00076127	2.9311	D	5	21/08/2020 14:29	37.871		0	0	0	0	0	0	0	0	0	0	0	0	0	0
1524	4	5	12	2d 22:24:58.98000	0d 03:57:59.34000	0.00302036	0.0114154	0.00076143	2.9207	D	5	21/08/2020 14:29	37.871		0	0	0	0	0	0	0	0	0	0	0	0	0	0
1525	4	5	12	2d 22:25:03.88000	0d 03:58:04.24000	0.0030214	0.0114184	0.00076181	2.9107	D	5	21/08/2020 14:30	37.9025		0	0	0	0	0	0	0	0	0	0	0	0	0	0
1526	4	5	12	2d 22:25:08.60000	0d 03:58:08.96000	0.0030224	0.0114213	0.00076127	2.9004	D	5	21/08/2020 14:30	37.871		0	0	0	0	0	0	0	0	0	0	0	0	0	0
1527	4	5	12	2d 22:25:13.25000	0d 03:58:13.61000	0.00302338	0.0114242	0.00076135	2.8901	D	5	21/08/2020 14:30	37.9183		0	0	0	0	0	0	0	0	0	0	0	0	0	0
1528	4	5	12	2d 22:25:17.63000	0d 03:58:17.99000	0.00302431	0.0114269	0.00076143	2.8798	D	5	21/08/2020 14:30	37.934		0	0	0	0	0	0	0	0	0	0	0	0	0	0
1529	4	5	12	2d 22:25:22.22000	0d 03:58:22.58000	0.00302528	0.0114297	0.00076135	2.8698	D	5	21/08/2020 14:30	37.9498		0	0	0	0	0	0	0	0	0	0	0	0	0	0
1530	4	5	12	2d 22:25:26.74000	0d 03:58:27.10000	0.00302623	0.0114324	0.00076173	2.8595	D	5	21/08/2020 14:30	37.9498		0	0	0	0	0	0	0	0	0	0	0	0	0	0
1531	4	5	12	2d 22:25:31.21000	0d 03:58:31.57000	0.00302718	0.0114351	0.00076165	2.8492	D	5	21/08/2020 14:30	37.9814		0	0	0	0	0	0	0	0	0	0	0	0	0	0
1532	4	5	12	2d 22:25:35.73000	0d 03:58:36.09000	0.00302814	0.0114378	0.00076127	2.8389	D	5	21/08/2020 14:30	37.9971		0	0	0	0	0	0	0	0	0	0	0	0	0	0
1533	4	5	12	2d 22:25:40.33000	0d 03:58:40.69000	0.00302911	0.0114406	0.0007615	2.8287	D	5	21/08/2020 14:30	37.9971		0	0	0	0	0	0	0	0	0	0	0	0	0	0
1534	4	5	12	2d 22:25:44.75000	0d 03:58:45.11000	0.00303004	0.0114432	0.00076127	2.8185	D	5	21/08/2020 14:30	38.0287		0	0	0	0	0	0	0	0	0	0	0	0	0	0
1535	4	5	12	2d 22:25:49.21000	0d 03:58:49.57000	0.00303099	0.0114459	0.00076165	2.8083	D	5	21/08/2020 14:30	38.0287		0	0	0	0	0	0	0	0	0	0	0	0	0	0
1536	4	5	12	2d 22:25:53.62000	0d 03:58:53.98000	0.00303192	0.0114485	0.00076135	2.798	D	5	21/08/2020 14:30	38.0602		0	0	0	0	0	0	0	0	0	0	0	0	0	0
1537	4	5	12	2d 22:25:57.99000	0d 03:58:58.35000	0.00303284	0.0114511	0.00076165	2.7877	D	5	21/08/2020 14:30	38.076		0	0	0	0	0	0	0	0	0	0	0	0	0	0
1538	4	5	12	2d 22:26:02.48000	0d 03:59:02.84000	0.00303379	0.0114537	0.0007615	2.7774	D	5	21/08/2020 14:31	38.1075		0	0	0	0	0	0	0	0	0	0	0	0	0	0
1539	4	5	12	2d 22:26:06.81000	0d 03:59:07.17000	0.00303471	0.0114562	0.00076143	2.7674	D	5	21/08/2020 14:31	38.1233		0	0	0	0	0	0	0	0	0	0	0	0	0	0
1540	4	5	12	2d 22:26:11.09000	0d 03:59:11.45000	0.00303562	0.0114587	0.0007615	2.7573	D	5	21/08/2020 14:31	38.1548		0	0	0	0	0	0	0	0	0	0	0	0	0	0
1541	4	5	12	2d 22:26:15.25000	0d 03:59:15.61000	0.0030365	0.0114612	0.00076135	2.7471	D	5	21/08/2020 14:31	38.1706		0	0	0	0	0	0	0	0	0	0	0	0	0	0
1542	4	5	12	2d 22:26:19.42000	0d 03:59:19.78000	0.00303738	0.0114636	0.00076135	2.7367	D	5	21/08/2020 14:31	37.9498		0	0	0	0	0	0	0	0	0	0	0	0	0	0
1543	4	5	12	2d 22:26:23.47000	0d 03:59:23.83000	0.00303823	0.0114659	0.00076143	2.7265	D	5	21/08/2020 14:31	37.8079		0	0	0	0	0	0	0	0	0	0	0	0	0	0
1544	4	5	12	2d 22:26:27.55000	0d 03:59:27.91000	0.0030391	0.0114683	0.00076135	2.7161	D	5	21/08/2020 14:31	37.7606		0	0	0	0	0	0	0	0	0	0	0	0	0	0
1545	4	5	12	2d 22:26:31.41000	0d 03:59:31.77000	0.00303991	0.0114705	0.00076165	2.706	D	5	21/08/2020 14:31	37.729		0	0	0	0	0	0	0	0	0	0	0	0	0	0
1546	4	5	12	2d 22:26:35.34000	0d 03:59:35.70000	0.00304074	0.0114727	0.0007615	2.6958	D	5	21/08/2020 14:31	37.7132		0	0	0	0	0	0	0	0	0	0	0	0	0	0
1547	4	5	12	2d 22:26:39.08000	0d 03:59:39.44000	0.00304154	0.0114749	0.00076158	2.6856	D	5	21/08/2020 14:31	37.729		0	0	0	0	0	0	0	0	0	0	0	0	0	0
1548	4	5	12	2d 22:26:42.89000	0d 03:59:43.25000	0.00304234	0.011477	0.00076165	2.6752	D	5	21/08/2020 14:31	37.7606		0	0	0	0	0	0	0	0	0	0	0	0	0	0
1549	4	5	12	2d 22:26:46.58000	0d 03:59:46.94000	0.00304312	0.0114791	0.0007615	2.665	D	5	21/08/2020 14:31	37.7763		0	0	0	0	0	0	0	0	0	0	0	0	0	0
1550	4	5	12	2d 22:26:50.24000	0d 03:59:50.60000	0.0030439	0.0114812	0.00076135	2.6546	D	5	21/08/2020 14:31	37.7921		0	0	0	0	0	0	0	0	0	0	0	0	0	0
1551	4	5	12	2d 22:26:53.87000	0d 03:59:54.23000	0.00304466	0.0114832	0.00076127	2.6441	D	5	21/08/2020 14:31	37.8079		0	0	0	0	0	0	0	0	0	0	0	0	0	0
1552	4	5	12	2d 22:26:57.42000	0d 03:59:57.78000	0.00304542	0.0114852	0.00076173	2.6339	D	5	21/08/2020 14:31	37.8236		0	0	0	0	0	0	0	0	0	0	0	0	0	0
1553	4	5	12	2d 22:27:01.02000	0d 04:00:01.38000	0.00304618	0.0114872	0.00076135	2.6235	D	5	21/08/2020 14:32	37.8552		0	0	0	0	0	0	0	0	0	0	0	0	0	0
1554	4	5	12	2d 22:27:04.54000	0d 04:00:04.90000	0.00304692	0.0114891	0.00076143	2.6133	D	5	21/08/2020 14:32	37.8867		0	0	0	0	0	0	0	0	0	0	0	0	0	0
1555	4	5	12	2d 22:27:08.00000	0d 04:00:08.36000	0.00304765	0.011491	0.00076143	2.6032	D	5	21/08/2020 14:32	37.8867		0	0	0	0	0	0	0	0	0	0	0	0	0	0
1556	4	5	12	2d 22:27:11.48000	0d 04:00:11.84000	0.00304839	0.011493	0.00076127	2.5928	D	5	21/08/2020 14:32	37.9183		0	0	0	0	0	0	0	0	0	0	0	0	0	0
1557	4	5	12	2d 22:27:14.80000	0d 04:00:15.16000	0.00304909	0.0114948	0.00076135	2.5826	D	5	21/08/2020 14:32	37.934		0	0	0	0	0	0	0	0	0	0	0	0	0	0
1558	4	5	12	2d 22:27:18.14000	0d 04:00:18.50000	0.0030498	0.0114966	0.00076143	2.5721	D	5	21/08/2020 14:32	37.9498		0	0	0	0	0	0	0	0	0	0	0	0	0	0
1559	4	5	12	2d 22:27:21.57000	0d 04:00:21.93000	0.00305052	0.0114985	0.00076165	2.5615	D	5	21/08/2020 14:32	37.9498		0	0	0	0	0	0	0	0	0	0	0	0	0	0
1560	4	5	12	2d 22:27:25.06000	0d 04:00:25.42000	0.00305126	0.0115003	0.0007615	2.5512	D	5	21/08/2020 14:32	37.9656		0	0	0	0	0	0	0	0	0	0	0	0	0	0
1561	4	5	12	2d 22:27:28.36000	0d 04:00:28.72000	0.00305196	0.0115021	0.00076127	2.5408	D	5	21/08/2020 14:32	37.9814		0	0	0	0	0	0	0	0	0	0	0	0	0	0
1562	4	5	12	2d 22:27:31.60000	0d 04:00:31.96000	0.00305265	0.0115039	0.0007615	2.5307	D	5	21/08/2020 14:32	37.9814		0	0	0	0	0	0	0	0	0	0	0	0	0	0
1563	4	5	12	2d 22:27:34.87000	0d 04:00:35.23000	0.00305334	0.0115056	0.0007615	2.5205	D	5	21/08/2020 14:32	38.0129		0	0	0	0	0	0	0	0	0	0	0	0	0	0
1564	4	5	12	2d 22:27:37.97000	0d 04:00:38.33000	0.00305399	0.0115073	0.00076135	2.5104	D	5	21/08/2020 14:32	38.0287		0	0	0	0	0	0	0	0	0	0	0	0	0	0
1565	4	5	12	2d 22:27:41.16000	0d 04:00:41.52000	0.00305467	0.0115089	0.00076135	2.5	D	133	21/08/2020 14:32	38.0444		0	0	0	0	0	0	0	0	0	0	0	0	0	0
1566	4	5	13	2d 22:27:41.17000	0d 00:00:00.01000	0	0	0	2.6423	R	0	21/08/2020 14:32	38.0444		0	0	0	0	0	0	0	0	0	0	0	0	0	0
1567	4	5	13	2d 22:27:43.17000	0d 00:00:02.01000	0	0	0	2.8496	R	1	21/08/2020 14:32	38.0444		0	0	0	0	0	0	0	0	0	0	0	0	0	0
1568	4	5	13	2d 22:27:45.17000	0d 00:00:04.01000	0	0	0	2.9631	R	1	21/08/2020 14:32	38.0444		0	0	0	0	0	0	0	0	0	0	0	0	0	0
1569	4	5	13	2d 22:27:47.17000	0d 00:00:06.01000	0	0	0	3.0501	R	1	21/08/2020 14:32	38.0444		0	0	0	0	0	0	0	0	0	0	0	0	0	0
1570	4	5	13	2d 22:27:49.17000	0d 00:00:08.01000	0	0	0	3.1211	R	1	21/08/2020 14:32	38.0602		0	0	0	0	0	0	0	0	0	0	0	0	0	0
1571	4	5	13	2d 22:27:51.16000	0d 00:00:10.00000	0	0	0	3.1804	R	129	21/08/2020 14:32	38.0602		0	0	0	0	0	0	0	0	0	0	0	0	0	0
1572	5	6	9	2d 22:27:51.20000	0d 00:00:00.04000	0.00000001	0.00000003	0.00076196	3.3527	C	0	21/08/2020 14:32	38.076		0	0	0	0	0	0	0	0	0	0	0	0	0	0
1573	5	6	9	2d 22:27:51.36000	0d 00:00:00.20000	0.00000004	0.00000014	0.00076135	3.3771	C	5	21/08/2020 14:32	38.076		0	0	0	0	0	0	0	0	0	0	0	0	0	0
1574	5	6	9	2d 22:27:51.52000	0d 00:00:00.36000	0.00000008	0.00000026	0.00076135	3.3957	C	5	21/08/2020 14:32	38.076		0	0	0	0	0	0	0	0	0	0	0	0	0	0
1575	5	6	9	2d 22:27:51.70000	0d 00:00:00.54000	0.00000011	0.00000039	0.0007615	3.4137	C	5	21/08/2020 14:32	38.076		0	0	0	0	0	0	0	0	0	0	0	0	0	0
1576	5	6	9	2d 22:27:51.90000	0d 00:00:00.74000	0.00000016	0.00000053	0.0007615	3.4314	C	5	21/08/2020 14:32	38.076		0	0	0	0	0	0	0	0	0	0	0	0	0	0
1577	5	6	9	2d 22:27:52.11000	0d 00:00:00.95000	0.0000002	0.00000068	0.0007615	3.4484	C	5	21/08/2020 14:32	38.076		0	0	0	0	0	0	0	0	0	0	0	0	0	0
1578	5	6	9	2d 22:27:52.33000	0d 00:00:01.17000	0.00000025	0.00000084	0.0007615	3.4649	C	5	21/08/2020 14:32	38.076		0	0	0	0	0	0	0	0	0	0	0	0	0	0
1579	5	6	9	2d 22:27:52.56000	0d 00:00:01.40000	0.0000003	0.00000101	0.00076158	3.481	C	5	21/08/2020 14:32	38.076		0	0	0	0	0	0	0	0	0	0	0	0	0	0
1580	5	6	9	2d 22:27:52.80000	0d 00:00:01.64000	0.00000035	0.00000119	0.0007615	3.4971	C	5	21/08/2020 14:32	38.076		0	0	0	0	0	0	0	0	0	0	0	0	0	0
1581	5	6	9	2d 22:27:53.05000	0d 00:00:01.89000	0.0000004	0.00000138	0.00076143	3.5125	C	5	21/08/2020 14:32	38.076		0	0	0	0	0	0	0	0	0	0	0	0	0	0
1582	5	6	9	2d 22:27:53.30000	0d 00:00:02.14000	0.00000045	0.00000156	0.0007615	3.5273	C	5	21/08/2020 14:32	38.076		0	0	0	0	0	0	0	0	0	0	0	0	0	0
1583	5	6	9	2d 22:27:53.56000	0d 00:00:02.40000	0.00000051	0.00000176	0.00076158	3.5421	C	5	21/08/2020 14:32	38.076		0	0	0	0	0	0	0	0	0	0	0	0	0	0
1584	5	6	9	2d 22:27:53.83000	0d 00:00:02.67000	0.00000056	0.00000196	0.0007615	3.5566	C	5	21/08/2020 14:32	38.076		0	0	0	0	0	0	0	0	0	0	0	0	0	0
1585	5	6	9	2d 22:27:54.11000	0d 00:00:02.95000	0.00000062	0.00000217	0.00076143	3.5708	C	5	21/08/2020 14:32	38.076		0	0	0	0	0	0	0	0	0	0	0	0	0	0
1586	5	6	9	2d 22:27:54.41000	0d 00:00:03.25000	0.00000069	0.0000024	0.0007615	3.5851	C	5	21/08/2020 14:32	38.076		0	0	0	0	0	0	0	0	0	0	0	0	0	0
1587	5	6	9	2d 22:27:54.72000	0d 00:00:03.56000	0.00000075	0.00000263	0.00076143	3.599	C	5	21/08/2020 14:32	38.0918		0	0	0	0	0	0	0	0	0	0	0	0	0	0
1588	5	6	9	2d 22:27:55.04000	0d 00:00:03.88000	0.00000082	0.00000288	0.00076135	3.6123	C	5	21/08/2020 14:32	38.0918		0	0	0	0	0	0	0	0	0	0	0	0	0	0
1589	5	6	9	2d 22:27:55.38000	0d 00:00:04.22000	0.00000089	0.00000314	0.00076158	3.6252	C	5	21/08/2020 14:32	38.0918		0	0	0	0	0	0	0	0	0	0	0	0	0	0
1590	5	6	9	2d 22:27:55.74000	0d 00:00:04.58000	0.00000097	0.00000341	0.0007615	3.6385	C	5	21/08/2020 14:32	38.0918		0	0	0	0	0	0	0	0	0	0	0	0	0	0
1591	5	6	9	2d 22:27:56.13000	0d 00:00:04.97000	0.00000105	0.00000371	0.0007615	3.6512	C	5	21/08/2020 14:32	38.0918		0	0	0	0	0	0	0	0	0	0	0	0	0	0
1592	5	6	9	2d 22:27:56.55000	0d 00:00:05.39000	0.00000114	0.00000404	0.00076135	3.6635	C	5	21/08/2020 14:32	38.0918		0	0	0	0	0	0	0	0	0	0	0	0	0	0
1593	5	6	9	2d 22:27:57.01000	0d 00:00:05.85000	0.00000124	0.0000044	0.00076158	3.6756	C	5	21/08/2020 14:32	38.0918		0	0	0	0	0	0	0	0	0	0	0	0	0	0
1594	5	6	9	2d 22:27:57.54000	0d 00:00:06.38000	0.00000135	0.00000481	0.00076158	3.6873	C	5	21/08/2020 14:32	38.1075		0	0	0	0	0	0	0	0	0	0	0	0	0	0
1595	5	6	9	2d 22:27:58.15000	0d 00:00:06.99000	0.00000148	0.00000529	0.00076158	3.6988	C	5	21/08/2020 14:32	38.1075		0	0	0	0	0	0	0	0	0	0	0	0	0	0
1596	5	6	9	2d 22:27:58.90000	0d 00:00:07.74000	0.00000164	0.00000587	0.00076165	3.7098	C	5	21/08/2020 14:32	38.1075		0	0	0	0	0	0	0	0	0	0	0	0	0	0
1597	5	6	9	2d 22:27:59.82000	0d 00:00:08.66000	0.00000183	0.0000066	0.0007615	3.7205	C	5	21/08/2020 14:33	38.1233		0	0	0	0	0	0	0	0	0	0	0	0	0	0
1598	5	6	9	2d 22:28:01.14000	0d 00:00:09.98000	0.00000211	0.00000764	0.00076165	3.7311	C	5	21/08/2020 14:33	38.1233		0	0	0	0	0	0	0	0	0	0	0	0	0	0
1599	5	6	9	2d 22:28:03.17000	0d 00:00:12.01000	0.00000254	0.00000924	0.00076158	3.7417	C	5	21/08/2020 14:33	38.1391		0	0	0	0	0	0	0	0	0	0	0	0	0	0
1600	5	6	9	2d 22:28:07.23000	0d 00:00:16.07000	0.0000034	0.00001246	0.00076135	3.7519	C	5	21/08/2020 14:33	38.1548		0	0	0	0	0	0	0	0	0	0	0	0	0	0
1601	5	6	9	2d 22:28:37.18000	0d 00:00:46.02000	0.00000973	0.00003623	0.00076143	3.7418	C	5	21/08/2020 14:33	38.2337		0	0	0	0	0	0	0	0	0	0	0	0	0	0
1602	5	6	9	2d 22:28:47.93000	0d 00:00:56.77000	0.00001201	0.00004473	0.00076143	3.7317	C	5	21/08/2020 14:33	38.2495		0	0	0	0	0	0	0	0	0	0	0	0	0	0
1603	5	6	9	2d 22:29:01.57000	0d 00:01:10.41000	0.00001489	0.00005548	0.00076143	3.7215	C	5	21/08/2020 14:34	38.2968		0	0	0	0	0	0	0	0	0	0	0	0	0	0
1604	5	6	9	2d 22:29:20.33000	0d 00:01:29.17000	0.00001886	0.00007023	0.0007615	3.7113	C	5	21/08/2020 14:34	38.3283		0	0	0	0	0	0	0	0	0	0	0	0	0	0
1605	5	6	9	2d 22:29:52.68000	0d 00:02:01.52000	0.0000257	0.00009558	0.00076158	3.7011	C	5	21/08/2020 14:34	37.934		0	0	0	0	0	0	0	0	0	0	0	0	0	0
1606	5	6	9	2d 22:31:51.78000	0d 00:04:00.62000	0.0000509	0.00018866	0.00076143	3.691	C	5	21/08/2020 14:36	37.871		0	0	0	0	0	0	0	0	0	0	0	0	0	0
1607	5	6	9	2d 22:36:51.78000	0d 00:09:00.62000	0.00011435	0.00042279	0.0007615	3.6901	C	1	21/08/2020 14:41	38.2495		0	0	0	0	0	0	0	0	0	0	0	0	0	0
1608	5	6	9	2d 22:41:51.78000	0d 00:14:00.62000	0.00017781	0.00065706	0.00076143	3.6938	C	1	21/08/2020 14:46	37.9025		0	0	0	0	0	0	0	0	0	0	0	0	0	0
1609	5	6	9	2d 22:46:51.78000	0d 00:19:00.62000	0.00024126	0.00089141	0.00076158	3.6927	C	1	21/08/2020 14:51	38.0444		0	0	0	0	0	0	0	0	0	0	0	0	0	0
1610	5	6	9	2d 22:51:51.78000	0d 00:24:00.62000	0.00030472	0.00112581	0.00076165	3.6953	C	1	21/08/2020 14:56	37.8552		0	0	0	0	0	0	0	0	0	0	0	0	0	0
1611	5	6	9	2d 22:56:51.78000	0d 00:29:00.62000	0.00036818	0.00136041	0.00076135	3.6991	C	1	21/08/2020 15:01	37.9025		0	0	0	0	0	0	0	0	0	0	0	0	0	0
1612	5	6	9	2d 23:01:51.78000	0d 00:34:00.62000	0.00043163	0.00159526	0.0007615	3.7031	C	1	21/08/2020 15:06	38.2337		0	0	0	0	0	0	0	0	0	0	0	0	0	0
1613	5	6	9	2d 23:06:51.78000	0d 00:39:00.62000	0.00049509	0.00183038	0.00076158	3.7073	C	1	21/08/2020 15:11	37.8552		0	0	0	0	0	0	0	0	0	0	0	0	0	0
1614	5	6	9	2d 23:11:51.78000	0d 00:44:00.62000	0.00055854	0.00206579	0.00076135	3.7124	C	1	21/08/2020 15:16	38.076		0	0	0	0	0	0	0	0	0	0	0	0	0	0
1615	5	6	9	2d 23:16:51.78000	0d 00:49:00.62000	0.000622	0.00230152	0.00076158	3.7174	C	1	21/08/2020 15:21	37.8394		0	0	0	0	0	0	0	0	0	0	0	0	0	0
1616	5	6	9	2d 23:21:51.78000	0d 00:54:00.62000	0.00068545	0.00253759	0.00076143	3.7229	C	1	21/08/2020 15:26	38.1075		0	0	0	0	0	0	0	0	0	0	0	0	0	0
1617	5	6	9	2d 23:26:51.78000	0d 00:59:00.62000	0.00074891	0.00277401	0.00076135	3.7284	C	1	21/08/2020 15:31	38.1706		0	0	0	0	0	0	0	0	0	0	0	0	0	0
1618	5	6	9	2d 23:31:51.78000	0d 01:04:00.62000	0.00081237	0.00301079	0.00076173	3.7342	C	1	21/08/2020 15:36	38.3126		0	0	0	0	0	0	0	0	0	0	0	0	0	0
1619	5	6	9	2d 23:36:51.78000	0d 01:09:00.62000	0.00087582	0.00324793	0.00076135	3.7397	C	1	21/08/2020 15:41	38.423		0	0	0	0	0	0	0	0	0	0	0	0	0	0
1620	5	6	9	2d 23:41:51.78000	0d 01:14:00.62000	0.00093928	0.00348542	0.0007615	3.7453	C	1	21/08/2020 15:46	38.2495		0	0	0	0	0	0	0	0	0	0	0	0	0	0
1621	5	6	9	2d 23:46:51.78000	0d 01:19:00.62000	0.00100273	0.00372327	0.00076165	3.751	C	1	21/08/2020 15:51	38.2652		0	0	0	0	0	0	0	0	0	0	0	0	0	0
1622	5	6	9	2d 23:51:51.78000	0d 01:24:00.62000	0.00106619	0.00396146	0.00076143	3.7563	C	1	21/08/2020 15:56	38.1706		0	0	0	0	0	0	0	0	0	0	0	0	0	0
1623	5	6	9	2d 23:56:51.78000	0d 01:29:00.62000	0.00112965	0.00419999	0.00076158	3.7615	C	1	21/08/2020 16:01	38.4703		0	0	0	0	0	0	0	0	0	0	0	0	0	0
1624	5	6	9	3d 00:01:51.78000	0d 01:34:00.62000	0.0011931	0.00443886	0.00076135	3.767	C	1	21/08/2020 16:06	38.2022		0	0	0	0	0	0	0	0	0	0	0	0	0	0
1625	5	6	9	3d 00:06:51.78000	0d 01:39:00.62000	0.00125656	0.00467809	0.0007615	3.7728	C	1	21/08/2020 16:11	38.2022		0	0	0	0	0	0	0	0	0	0	0	0	0	0
1626	5	6	9	3d 00:11:51.78000	0d 01:44:00.62000	0.00132001	0.00491769	0.00076158	3.7787	C	1	21/08/2020 16:16	38.0444		0	0	0	0	0	0	0	0	0	0	0	0	0	0
1627	5	6	9	3d 00:16:51.78000	0d 01:49:00.62000	0.00138347	0.00515768	0.00076165	3.7848	C	1	21/08/2020 16:21	38.1075		0	0	0	0	0	0	0	0	0	0	0	0	0	0
1628	5	6	9	3d 00:21:51.78000	0d 01:54:00.62000	0.00144693	0.00539807	0.00076165	3.7919	C	1	21/08/2020 16:26	38.3283		0	0	0	0	0	0	0	0	0	0	0	0	0	0
1629	5	6	9	3d 00:26:51.78000	0d 01:59:00.62000	0.00151038	0.0056389	0.00076143	3.799	C	1	21/08/2020 16:31	38.0129		0	0	0	0	0	0	0	0	0	0	0	0	0	0
1630	5	6	9	3d 00:31:51.78000	0d 02:04:00.62000	0.00157384	0.00588022	0.00076143	3.8068	C	1	21/08/2020 16:36	38.1706		0	0	0	0	0	0	0	0	0	0	0	0	0	0
1631	5	6	9	3d 00:36:51.78000	0d 02:09:00.62000	0.00163729	0.00612206	0.00076143	3.8157	C	1	21/08/2020 16:41	37.9498		0	0	0	0	0	0	0	0	0	0	0	0	0	0
1632	5	6	9	3d 00:41:51.78000	0d 02:14:00.62000	0.00170075	0.00636448	0.00076143	3.8251	C	1	21/08/2020 16:46	38.076		0	0	0	0	0	0	0	0	0	0	0	0	0	0
1633	5	6	9	3d 00:46:27.08000	0d 02:18:35.92000	0.00175898	0.00658751	0.0007615	3.8352	C	5	21/08/2020 16:51	38.2495		0	0	0	0	0	0	0	0	0	0	0	0	0	0
1634	5	6	9	3d 00:50:44.86000	0d 02:22:53.70000	0.00181351	0.00679689	0.00076135	3.8453	C	5	21/08/2020 16:55	38.2022		0	0	0	0	0	0	0	0	0	0	0	0	0	0
1635	5	6	9	3d 00:54:46.38000	0d 02:26:55.22000	0.00186459	0.00699358	0.00076143	3.8555	C	5	21/08/2020 16:59	38.2495		0	0	0	0	0	0	0	0	0	0	0	0	0	0
1636	5	6	9	3d 00:58:30.45000	0d 02:30:39.29000	0.00191199	0.00717655	0.00076143	3.8656	C	5	21/08/2020 17:03	38.0287		0	0	0	0	0	0	0	0	0	0	0	0	0	0
1637	5	6	9	3d 01:02:04.11000	0d 02:34:12.95000	0.00195718	0.00735147	0.0007615	3.8758	C	5	21/08/2020 17:07	37.9814		0	0	0	0	0	0	0	0	0	0	0	0	0	0
1638	5	6	9	3d 01:05:40.47000	0d 02:37:49.31000	0.00200295	0.00752908	0.00076181	3.8859	C	5	21/08/2020 17:10	38.2179		0	0	0	0	0	0	0	0	0	0	0	0	0	0
1639	5	6	9	3d 01:08:54.87000	0d 02:41:03.71000	0.00204407	0.00768906	0.00076143	3.8959	C	5	21/08/2020 17:13	38.076		0	0	0	0	0	0	0	0	0	0	0	0	0	0
1640	5	6	9	3d 01:12:00.36000	0d 02:44:09.20000	0.0020833	0.00784211	0.00076143	3.9062	C	5	21/08/2020 17:17	38.3283		0	0	0	0	0	0	0	0	0	0	0	0	0	0
1641	5	6	9	3d 01:15:02.73000	0d 02:47:11.57000	0.00212188	0.00799298	0.00076127	3.9164	C	5	21/08/2020 17:20	38.1233		0	0	0	0	0	0	0	0	0	0	0	0	0	0
1642	5	6	9	3d 01:18:02.08000	0d 02:50:10.92000	0.00215981	0.00814174	0.00076165	3.9266	C	5	21/08/2020 17:23	37.9025		0	0	0	0	0	0	0	0	0	0	0	0	0	0
1643	5	6	9	3d 01:20:55.31000	0d 02:53:04.15000	0.00219645	0.0082858	0.00076127	3.9367	C	5	21/08/2020 17:25	38.3914		0	0	0	0	0	0	0	0	0	0	0	0	0	0
1644	5	6	9	3d 01:23:44.53000	0d 02:55:53.37000	0.00223225	0.00842688	0.0007615	3.9467	C	5	21/08/2020 17:28	38.3756		0	0	0	0	0	0	0	0	0	0	0	0	0	0
1645	5	6	9	3d 01:26:31.50000	0d 02:58:40.34000	0.00226756	0.00856645	0.0007615	3.9568	C	5	21/08/2020 17:31	37.934		0	0	0	0	0	0	0	0	0	0	0	0	0	0
1646	5	6	9	3d 01:29:16.70000	0d 03:01:25.54000	0.00230251	0.00870488	0.00076135	3.9669	C	5	21/08/2020 17:34	38.4072		0	0	0	0	0	0	0	0	0	0	0	0	0	0
1647	5	6	9	3d 01:32:02.64000	0d 03:04:11.48000	0.00233761	0.0088443	0.00076158	3.977	C	5	21/08/2020 17:37	38.3914		0	0	0	0	0	0	0	0	0	0	0	0	0	0
1648	5	6	9	3d 01:34:43.86000	0d 03:06:52.70000	0.00237171	0.00898009	0.00076127	3.987	C	5	21/08/2020 17:39	38.281		0	0	0	0	0	0	0	0	0	0	0	0	0	0
1649	5	6	9	3d 01:37:24.86000	0d 03:09:33.70000	0.00240576	0.00911603	0.00076143	3.9971	C	5	21/08/2020 17:42	38.1706		0	0	0	0	0	0	0	0	0	0	0	0	0	0
1650	5	6	9	3d 01:40:06.29000	0d 03:12:15.13000	0.00243991	0.00925269	0.00076165	4.0072	C	5	21/08/2020 17:45	38.2495		0	0	0	0	0	0	0	0	0	0	0	0	0	0
1651	5	6	9	3d 01:42:43.92000	0d 03:14:52.76000	0.00247325	0.00938646	0.0007615	4.0172	C	5	21/08/2020 17:47	38.2022		0	0	0	0	0	0	0	0	0	0	0	0	0	0
1652	5	6	9	3d 01:45:23.49000	0d 03:17:32.33000	0.002507	0.00952222	0.00076135	4.0275	C	5	21/08/2020 17:50	37.9183		0	0	0	0	0	0	0	0	0	0	0	0	0	0
1653	5	6	9	3d 01:48:02.18000	0d 03:20:11.02000	0.00254057	0.00965757	0.0007615	4.0375	C	5	21/08/2020 17:53	38.1075		0	0	0	0	0	0	0	0	0	0	0	0	0	0
1654	5	6	9	3d 01:50:35.06000	0d 03:22:43.90000	0.00257291	0.0097883	0.00076165	4.0476	C	5	21/08/2020 17:55	38.0602		0	0	0	0	0	0	0	0	0	0	0	0	0	0
1655	5	6	9	3d 01:53:08.64000	0d 03:25:17.48000	0.00260539	0.00991995	0.00076127	4.0577	C	5	21/08/2020 17:58	38.1864		0	0	0	0	0	0	0	0	0	0	0	0	0	0
1656	5	6	9	3d 01:55:38.15000	0d 03:27:46.99000	0.00263701	0.0100484	0.00076158	4.0677	C	5	21/08/2020 18:00	37.9025		0	0	0	0	0	0	0	0	0	0	0	0	0	0
1657	5	6	9	3d 01:58:10.03000	0d 03:30:18.87000	0.00266914	0.0101793	0.00076143	4.0778	C	5	21/08/2020 18:03	38.4387		0	0	0	0	0	0	0	0	0	0	0	0	0	0
1658	5	6	9	3d 02:00:35.93000	0d 03:32:44.77000	0.0027	0.0103053	0.0007615	4.0879	C	5	21/08/2020 18:05	37.9498		0	0	0	0	0	0	0	0	0	0	0	0	0	0
1659	5	6	9	3d 02:02:59.39000	0d 03:35:08.23000	0.00273035	0.0104295	0.00076165	4.098	C	5	21/08/2020 18:07	38.076		0	0	0	0	0	0	0	0	0	0	0	0	0	0
1660	5	6	9	3d 02:05:24.27000	0d 03:37:33.11000	0.00276099	0.0105552	0.00076135	4.108	C	5	21/08/2020 18:10	38.2337		0	0	0	0	0	0	0	0	0	0	0	0	0	0
1661	5	6	9	3d 02:07:45.10000	0d 03:39:53.94000	0.00279078	0.0106777	0.0007615	4.1183	C	5	21/08/2020 18:12	38.1233		0	0	0	0	0	0	0	0	0	0	0	0	0	0
1662	5	6	9	3d 02:10:05.75000	0d 03:42:14.59000	0.00282053	0.0108004	0.00076135	4.1285	C	5	21/08/2020 18:15	38.1864		0	0	0	0	0	0	0	0	0	0	0	0	0	0
1663	5	6	9	3d 02:12:28.22000	0d 03:44:37.06000	0.00285066	0.0109249	0.0007612	4.1386	C	5	21/08/2020 18:17	37.871		0	0	0	0	0	0	0	0	0	0	0	0	0	0
1664	5	6	9	3d 02:14:44.78000	0d 03:46:53.62000	0.00287955	0.0110446	0.0007615	4.1486	C	5	21/08/2020 18:19	38.3599		0	0	0	0	0	0	0	0	0	0	0	0	0	0
1665	5	6	9	3d 02:16:59.32000	0d 03:49:08.16000	0.00290801	0.0111628	0.00076143	4.1587	C	5	21/08/2020 18:21	37.9025		0	0	0	0	0	0	0	0	0	0	0	0	0	0
1666	5	6	9	3d 02:19:13.65000	0d 03:51:22.49000	0.00293642	0.0112811	0.00076135	4.1688	C	5	21/08/2020 18:24	37.9183		0	0	0	0	0	0	0	0	0	0	0	0	0	0
1667	5	6	9	3d 02:21:28.09000	0d 03:53:36.93000	0.00296486	0.0113998	0.00076143	4.1788	C	5	21/08/2020 18:26	38.0287		0	0	0	0	0	0	0	0	0	0	0	0	0	0
1668	5	6	9	3d 02:23:40.38000	0d 03:55:49.22000	0.00299284	0.0115169	0.00076165	4.1889	C	5	21/08/2020 18:28	38.1075		0	0	0	0	0	0	0	0	0	0	0	0	0	0
1669	5	6	9	3d 02:25:52.65000	0d 03:58:01.49000	0.00302082	0.0116342	0.0007615	4.1991	C	5	21/08/2020 18:30	37.934		0	0	0	0	0	0	0	0	0	0	0	0	0	0
1670	5	6	9	3d 02:26:03.59000	0d 03:58:12.43000	0.00302313	0.0116439	0.0007615	4.2	C	133	21/08/2020 18:31	37.9656		0	0	0	0	0	0	0	0	0	0	0	0	0	0
1671	5	6	10	3d 02:26:03.60000	0d 00:00:00.01000	0.00302313	0.0116439	0.00081292	4.2004	C	0	21/08/2020 18:31	37.9656		0	0	0	0	0	0	0	0	0	0	0	0	0	0
1672	5	6	10	3d 02:26:17.32000	0d 00:00:13.73000	0.00302604	0.0116562	0.0007129	4.2004	C	4	21/08/2020 18:31	38.0444		0	0	0	0	0	0	0	0	0	0	0	0	0	0
1673	5	6	10	3d 02:26:33.34000	0d 00:00:29.75000	0.00302898	0.0116685	0.00061273	4.2002	C	4	21/08/2020 18:31	38.1075		0	0	0	0	0	0	0	0	0	0	0	0	0	0
1674	5	6	10	3d 02:26:57.73000	0d 00:00:54.14000	0.00303278	0.0116845	0.0005127	4.2	C	4	21/08/2020 18:31	38.1075		0	0	0	0	0	0	0	0	0	0	0	0	0	0
1675	5	6	10	3d 02:27:29.93000	0d 00:01:26.34000	0.00303691	0.0117018	0.00041253	4.2002	C	4	21/08/2020 18:32	37.8552		0	0	0	0	0	0	0	0	0	0	0	0	0	0
1676	5	6	10	3d 02:28:12.56000	0d 00:02:08.97000	0.00304117	0.0117197	0.0003125	4.2	C	4	21/08/2020 18:33	38.0602		0	0	0	0	0	0	0	0	0	0	0	0	0	0
1677	5	6	10	3d 02:29:17.93000	0d 00:03:14.34000	0.00304589	0.0117395	0.00021248	4.2	C	4	21/08/2020 18:34	37.8394		0	0	0	0	0	0	0	0	0	0	0	0	0	0
1678	5	6	10	3d 02:31:37.74000	0d 00:05:34.15000	0.00305191	0.0117648	0.00011246	4.2	C	4	21/08/2020 18:36	38.3756		0	0	0	0	0	0	0	0	0	0	0	0	0	0
1679	5	6	10	3d 02:33:31.85000	0d 00:07:28.26000	0.00305483	0.0117771	0.00007614	4.2	C	132	21/08/2020 18:38	38.2652		0	0	0	0	0	0	0	0	0	0	0	0	0	0
1680	5	6	11	3d 02:33:31.86000	0d 00:00:00.01000	0	0	0	4.1991	R	0	21/08/2020 18:38	38.2652		0	0	0	0	0	0	0	0	0	0	0	0	0	0
1681	5	6	11	3d 02:33:33.86000	0d 00:00:02.01000	0	0	0	4.199	R	1	21/08/2020 18:38	38.2652		0	0	0	0	0	0	0	0	0	0	0	0	0	0
1682	5	6	11	3d 02:33:35.86000	0d 00:00:04.01000	0	0	0	4.199	R	1	21/08/2020 18:38	38.2652		0	0	0	0	0	0	0	0	0	0	0	0	0	0
1683	5	6	11	3d 02:33:37.86000	0d 00:00:06.01000	0	0	0	4.199	R	1	21/08/2020 18:38	38.281		0	0	0	0	0	0	0	0	0	0	0	0	0	0
1684	5	6	11	3d 02:33:39.86000	0d 00:00:08.01000	0	0	0	4.199	R	1	21/08/2020 18:38	38.2652		0	0	0	0	0	0	0	0	0	0	0	0	0	0
1685	5	6	11	3d 02:33:41.85000	0d 00:00:10.00000	0	0	0	4.1988	R	129	21/08/2020 18:38	38.1864		0	0	0	0	0	0	0	0	0	0	0	0	0	0
1686	5	6	12	3d 02:33:41.89000	0d 00:00:00.04000	0.00000001	0.00000003	0.00076234	4.1921	D	0	21/08/2020 18:38	38.1548		0	0	0	0	0	0	0	0	0	0	0	0	0	0
1687	5	6	12	3d 02:34:31.53000	0d 00:00:49.68000	0.00001051	0.00004398	0.0007615	4.182	D	5	21/08/2020 18:39	38.0287		0	0	0	0	0	0	0	0	0	0	0	0	0	0
1688	5	6	12	3d 02:36:10.69000	0d 00:02:28.84000	0.00003148	0.00013159	0.00076165	4.172	D	5	21/08/2020 18:41	37.9183		0	0	0	0	0	0	0	0	0	0	0	0	0	0
1689	5	6	12	3d 02:38:04.20000	0d 00:04:22.35000	0.00005549	0.00023164	0.0007615	4.1619	D	5	21/08/2020 18:43	37.9656		0	0	0	0	0	0	0	0	0	0	0	0	0	0
1690	5	6	12	3d 02:40:01.00000	0d 00:06:19.15000	0.0000802	0.00033434	0.00076158	4.1518	D	5	21/08/2020 18:45	38.3756		0	0	0	0	0	0	0	0	0	0	0	0	0	0
1691	5	6	12	3d 02:42:02.50000	0d 00:08:20.65000	0.0001059	0.00044091	0.0007615	4.1418	D	5	21/08/2020 18:47	38.2652		0	0	0	0	0	0	0	0	0	0	0	0	0	0
1692	5	6	12	3d 02:44:04.39000	0d 00:10:22.54000	0.00013168	0.00054757	0.00076135	4.1317	D	5	21/08/2020 18:49	37.8079		0	0	0	0	0	0	0	0	0	0	0	0	0	0
1693	5	6	12	3d 02:46:09.81000	0d 00:12:27.96000	0.00015821	0.00065705	0.0007615	4.1216	D	5	21/08/2020 18:51	37.8394		0	0	0	0	0	0	0	0	0	0	0	0	0	0
1694	5	6	12	3d 02:48:15.59000	0d 00:14:33.74000	0.00018481	0.00076657	0.0007615	4.1115	D	5	21/08/2020 18:53	38.3283		0	0	0	0	0	0	0	0	0	0	0	0	0	0
1695	5	6	12	3d 02:50:24.75000	0d 00:16:42.90000	0.00021213	0.00087877	0.00076158	4.1013	D	5	21/08/2020 18:55	38.2652		0	0	0	0	0	0	0	0	0	0	0	0	0	0
1696	5	6	12	3d 02:52:37.20000	0d 00:18:55.35000	0.00024015	0.00099353	0.00076158	4.0911	D	5	21/08/2020 18:57	37.9183		0	0	0	0	0	0	0	0	0	0	0	0	0	0
1697	5	6	12	3d 02:54:51.12000	0d 00:21:09.27000	0.00026848	0.00110928	0.00076158	4.081	D	5	21/08/2020 18:59	37.9814		0	0	0	0	0	0	0	0	0	0	0	0	0	0
1698	5	6	12	3d 02:57:06.11000	0d 00:23:24.26000	0.00029703	0.00122567	0.00076158	4.071	D	5	21/08/2020 19:02	38.4072		0	0	0	0	0	0	0	0	0	0	0	0	0	0
1699	5	6	12	3d 02:59:25.09000	0d 00:25:43.24000	0.00032643	0.0013452	0.00076158	4.0609	D	5	21/08/2020 19:04	38.3441		0	0	0	0	0	0	0	0	0	0	0	0	0	0
1700	5	6	12	3d 03:01:43.49000	0d 00:28:01.64000	0.0003557	0.00146394	0.00076135	4.0508	D	5	21/08/2020 19:06	38.2179		0	0	0	0	0	0	0	0	0	0	0	0	0	0
1701	5	6	12	3d 03:04:05.21000	0d 00:30:23.36000	0.00038568	0.00158522	0.0007615	4.0407	D	5	21/08/2020 19:09	38.2652		0	0	0	0	0	0	0	0	0	0	0	0	0	0
1702	5	6	12	3d 03:06:29.18000	0d 00:32:47.33000	0.00041613	0.00170812	0.0007615	4.0307	D	5	21/08/2020 19:11	38.1233		0	0	0	0	0	0	0	0	0	0	0	0	0	0
1703	5	6	12	3d 03:08:53.00000	0d 00:35:11.15000	0.00044655	0.00183059	0.00076173	4.0206	D	5	21/08/2020 19:13	38.4703		0	0	0	0	0	0	0	0	0	0	0	0	0	0
1704	5	6	12	3d 03:11:23.74000	0d 00:37:41.89000	0.00047843	0.00195863	0.00076158	4.0105	D	5	21/08/2020 19:16	37.9971		0	0	0	0	0	0	0	0	0	0	0	0	0	0
1705	5	6	12	3d 03:13:53.16000	0d 00:40:11.31000	0.00051004	0.00208523	0.00076158	4.0005	D	5	21/08/2020 19:18	38.281		0	0	0	0	0	0	0	0	0	0	0	0	0	0
1706	5	6	12	3d 03:16:23.72000	0d 00:42:41.87000	0.00054189	0.00221247	0.00076143	3.9904	D	5	21/08/2020 19:21	38.3126		0	0	0	0	0	0	0	0	0	0	0	0	0	0
1707	5	6	12	3d 03:18:56.38000	0d 00:45:14.53000	0.00057418	0.00234116	0.0007615	3.9803	D	5	21/08/2020 19:23	38.2495		0	0	0	0	0	0	0	0	0	0	0	0	0	0
1708	5	6	12	3d 03:21:30.69000	0d 00:47:48.84000	0.00060682	0.00247092	0.00076143	3.9702	D	5	21/08/2020 19:26	37.9498		0	0	0	0	0	0	0	0	0	0	0	0	0	0
1709	5	6	12	3d 03:24:07.19000	0d 00:50:25.34000	0.00063992	0.00260219	0.00076143	3.96	D	5	21/08/2020 19:29	38.1391		0	0	0	0	0	0	0	0	0	0	0	0	0	0
1710	5	6	12	3d 03:26:35.08000	0d 00:52:53.23000	0.0006712	0.00272591	0.0007615	3.95	D	5	21/08/2020 19:31	38.076		0	0	0	0	0	0	0	0	0	0	0	0	0	0
1711	5	6	12	3d 03:29:04.52000	0d 00:55:22.67000	0.00070281	0.00285061	0.00076135	3.9399	D	5	21/08/2020 19:34	38.1706		0	0	0	0	0	0	0	0	0	0	0	0	0	0
1712	5	6	12	3d 03:31:22.36000	0d 00:57:40.51000	0.00073197	0.00296534	0.00076143	3.9298	D	5	21/08/2020 19:36	37.8079		0	0	0	0	0	0	0	0	0	0	0	0	0	0
1713	5	6	12	3d 03:33:58.53000	0d 01:00:16.68000	0.000765	0.00309499	0.00076158	3.9197	D	5	21/08/2020 19:38	38.3599		0	0	0	0	0	0	0	0	0	0	0	0	0	0
1714	5	6	12	3d 03:36:40.66000	0d 01:02:58.81000	0.00079929	0.00322926	0.00076143	3.9097	D	5	21/08/2020 19:41	37.9656		0	0	0	0	0	0	0	0	0	0	0	0	0	0
1715	5	6	12	3d 03:39:29.40000	0d 01:05:47.55000	0.00083498	0.00336863	0.0007615	3.8996	D	5	21/08/2020 19:44	37.7606		0	0	0	0	0	0	0	0	0	0	0	0	0	0
1716	5	6	12	3d 03:42:20.03000	0d 01:08:38.18000	0.00087108	0.00350917	0.00076135	3.8895	D	5	21/08/2020 19:47	38.3599		0	0	0	0	0	0	0	0	0	0	0	0	0	0
1717	5	6	12	3d 03:45:14.65000	0d 01:11:32.80000	0.00090801	0.00365265	0.00076158	3.8793	D	5	21/08/2020 19:50	38.0287		0	0	0	0	0	0	0	0	0	0	0	0	0	0
1718	5	6	12	3d 03:48:11.35000	0d 01:14:29.50000	0.00094539	0.00379746	0.00076165	3.8692	D	5	21/08/2020 19:53	37.8079		0	0	0	0	0	0	0	0	0	0	0	0	0	0
1719	5	6	12	3d 03:51:16.33000	0d 01:17:34.48000	0.00098451	0.00394867	0.0007615	3.859	D	5	21/08/2020 19:56	38.0287		0	0	0	0	0	0	0	0	0	0	0	0	0	0
1720	5	6	12	3d 03:54:25.68000	0d 01:20:43.83000	0.00102457	0.00410303	0.00076143	3.8489	D	5	21/08/2020 19:59	38.2179		0	0	0	0	0	0	0	0	0	0	0	0	0	0
1721	5	6	12	3d 03:57:41.20000	0d 01:23:59.35000	0.00106592	0.004262	0.00076143	3.8386	D	5	21/08/2020 20:02	38.076		0	0	0	0	0	0	0	0	0	0	0	0	0	0
1722	5	6	12	3d 04:01:06.11000	0d 01:27:24.26000	0.00110926	0.00442817	0.00076143	3.8285	D	5	21/08/2020 20:06	38.2495		0	0	0	0	0	0	0	0	0	0	0	0	0	0
1723	5	6	12	3d 04:04:41.39000	0d 01:30:59.54000	0.0011548	0.00460229	0.00076127	3.8184	D	5	21/08/2020 20:09	37.7921		0	0	0	0	0	0	0	0	0	0	0	0	0	0
1724	5	6	12	3d 04:08:21.78000	0d 01:34:39.93000	0.00120142	0.00478006	0.00076165	3.8083	D	5	21/08/2020 20:13	37.9971		0	0	0	0	0	0	0	0	0	0	0	0	0	0
1725	5	6	12	3d 04:12:32.13000	0d 01:38:50.28000	0.00125437	0.00498146	0.00076165	3.7983	D	5	21/08/2020 20:17	38.0444		0	0	0	0	0	0	0	0	0	0	0	0	0	0
1726	5	6	12	3d 04:17:00.93000	0d 01:43:19.08000	0.00131123	0.00519714	0.00076135	3.7882	D	5	21/08/2020 20:22	38.0602		0	0	0	0	0	0	0	0	0	0	0	0	0	0
1727	5	6	12	3d 04:21:54.36000	0d 01:48:12.51000	0.00137329	0.00543195	0.00076127	3.778	D	5	21/08/2020 20:26	37.8236		0	0	0	0	0	0	0	0	0	0	0	0	0	0
1728	5	6	12	3d 04:26:54.36000	0d 01:53:12.51000	0.00143675	0.00567141	0.0007615	3.769	D	1	21/08/2020 20:31	38.1391		0	0	0	0	0	0	0	0	0	0	0	0	0	0
1729	5	6	12	3d 04:31:54.36000	0d 01:58:12.51000	0.00150021	0.00591031	0.00076143	3.7609	D	1	21/08/2020 20:36	38.2337		0	0	0	0	0	0	0	0	0	0	0	0	0	0
1730	5	6	12	3d 04:36:54.36000	0d 02:03:12.51000	0.00156366	0.00614878	0.00076165	3.754	D	1	21/08/2020 20:41	38.0602		0	0	0	0	0	0	0	0	0	0	0	0	0	0
1731	5	6	12	3d 04:41:54.36000	0d 02:08:12.51000	0.00162712	0.00638678	0.00076143	3.747	D	1	21/08/2020 20:46	38.0287		0	0	0	0	0	0	0	0	0	0	0	0	0	0
1732	5	6	12	3d 04:46:54.36000	0d 02:13:12.51000	0.00169057	0.00662432	0.0007615	3.7398	D	1	21/08/2020 20:51	37.9183		0	0	0	0	0	0	0	0	0	0	0	0	0	0
1733	5	6	12	3d 04:51:54.36000	0d 02:18:12.51000	0.00175403	0.00686144	0.00076143	3.7334	D	1	21/08/2020 20:56	38.2495		0	0	0	0	0	0	0	0	0	0	0	0	0	0
1734	5	6	12	3d 04:56:54.36000	0d 02:23:12.51000	0.00181749	0.00709815	0.00076135	3.7269	D	1	21/08/2020 21:01	37.8552		0	0	0	0	0	0	0	0	0	0	0	0	0	0
1735	5	6	12	3d 05:01:54.36000	0d 02:28:12.51000	0.00188094	0.00733445	0.00076173	3.7206	D	1	21/08/2020 21:06	38.0602		0	0	0	0	0	0	0	0	0	0	0	0	0	0
1736	5	6	12	3d 05:06:54.36000	0d 02:33:12.51000	0.0019444	0.00757034	0.00076127	3.7142	D	1	21/08/2020 21:11	37.8867		0	0	0	0	0	0	0	0	0	0	0	0	0	0
1737	5	6	12	3d 05:11:54.36000	0d 02:38:12.51000	0.00200785	0.00780584	0.00076165	3.7081	D	1	21/08/2020 21:16	38.1706		0	0	0	0	0	0	0	0	0	0	0	0	0	0
1738	5	6	12	3d 05:16:54.36000	0d 02:43:12.51000	0.00207131	0.00804092	0.00076135	3.7014	D	1	21/08/2020 21:21	38.1233		0	0	0	0	0	0	0	0	0	0	0	0	0	0
1739	5	6	12	3d 05:21:54.36000	0d 02:48:12.51000	0.00213477	0.00827558	0.00076143	3.6947	D	1	21/08/2020 21:26	38.2022		0	0	0	0	0	0	0	0	0	0	0	0	0	0
1740	5	6	12	3d 05:26:54.36000	0d 02:53:12.51000	0.00219822	0.00850979	0.0007615	3.6872	D	1	21/08/2020 21:31	38.4072		0	0	0	0	0	0	0	0	0	0	0	0	0	0
1741	5	6	12	3d 05:31:54.36000	0d 02:58:12.51000	0.00226168	0.00874353	0.0007615	3.6796	D	1	21/08/2020 21:36	38.1391		0	0	0	0	0	0	0	0	0	0	0	0	0	0
1742	5	6	12	3d 05:36:54.36000	0d 03:03:12.51000	0.00232513	0.00897677	0.0007615	3.6713	D	1	21/08/2020 21:41	38.2337		0	0	0	0	0	0	0	0	0	0	0	0	0	0
1743	5	6	12	3d 05:41:54.36000	0d 03:08:12.51000	0.00238859	0.00920946	0.00076165	3.6625	D	1	21/08/2020 21:46	38.0918		0	0	0	0	0	0	0	0	0	0	0	0	0	0
1744	5	6	12	3d 05:46:54.36000	0d 03:13:12.51000	0.00245205	0.00944158	0.00076135	3.653	D	1	21/08/2020 21:51	38.1391		0	0	0	0	0	0	0	0	0	0	0	0	0	0
1745	5	6	12	3d 05:51:35.76000	0d 03:17:53.91000	0.00251157	0.00965872	0.00076143	3.6429	D	5	21/08/2020 21:56	38.3126		0	0	0	0	0	0	0	0	0	0	0	0	0	0
1746	5	6	12	3d 05:55:47.40000	0d 03:22:05.55000	0.00256479	0.00985237	0.00076158	3.6329	D	5	21/08/2020 22:00	37.8079		0	0	0	0	0	0	0	0	0	0	0	0	0	0
1747	5	6	12	3d 05:59:17.08000	0d 03:25:35.23000	0.00260915	0.0100133	0.00076165	3.6228	D	5	21/08/2020 22:04	38.2022		0	0	0	0	0	0	0	0	0	0	0	0	0	0
1748	5	6	12	3d 06:02:17.51000	0d 03:28:35.66000	0.00264731	0.0101514	0.00076158	3.6127	D	5	21/08/2020 22:07	38.281		0	0	0	0	0	0	0	0	0	0	0	0	0	0
1749	5	6	12	3d 06:04:43.80000	0d 03:31:01.95000	0.00267825	0.010263	0.00076158	3.6027	D	5	21/08/2020 22:09	37.9183		0	0	0	0	0	0	0	0	0	0	0	0	0	0
1750	5	6	12	3d 06:06:45.50000	0d 03:33:03.65000	0.00270399	0.0103556	0.00076143	3.5926	D	5	21/08/2020 22:11	37.9656		0	0	0	0	0	0	0	0	0	0	0	0	0	0
1751	5	6	12	3d 06:08:21.29000	0d 03:34:39.44000	0.00272426	0.0104283	0.00076135	3.5825	D	5	21/08/2020 22:13	38.3126		0	0	0	0	0	0	0	0	0	0	0	0	0	0
1752	5	6	12	3d 06:09:39.32000	0d 03:35:57.47000	0.00274076	0.0104874	0.00076143	3.5724	D	5	21/08/2020 22:14	38.0444		0	0	0	0	0	0	0	0	0	0	0	0	0	0
1753	5	6	12	3d 06:10:43.80000	0d 03:37:01.95000	0.0027544	0.010536	0.00076135	3.5624	D	5	21/08/2020 22:15	38.281		0	0	0	0	0	0	0	0	0	0	0	0	0	0
1754	5	6	12	3d 06:11:37.26000	0d 03:37:55.41000	0.00276571	0.0105763	0.0007615	3.5523	D	5	21/08/2020 22:16	38.281		0	0	0	0	0	0	0	0	0	0	0	0	0	0
1755	5	6	12	3d 06:12:23.16000	0d 03:38:41.31000	0.00277542	0.0106107	0.00076158	3.5422	D	5	21/08/2020 22:17	38.3756		0	0	0	0	0	0	0	0	0	0	0	0	0	0
1756	5	6	12	3d 06:13:01.89000	0d 03:39:20.04000	0.00278361	0.0106397	0.00076143	3.532	D	5	21/08/2020 22:18	37.9971		0	0	0	0	0	0	0	0	0	0	0	0	0	0
1757	5	6	12	3d 06:13:34.54000	0d 03:39:52.69000	0.00279052	0.010664	0.0007615	3.5219	D	5	21/08/2020 22:18	38.1075		0	0	0	0	0	0	0	0	0	0	0	0	0	0
1758	5	6	12	3d 06:14:02.70000	0d 03:40:20.85000	0.00279647	0.010685	0.0007615	3.5117	D	5	21/08/2020 22:19	38.2179		0	0	0	0	0	0	0	0	0	0	0	0	0	0
1759	5	6	12	3d 06:14:27.14000	0d 03:40:45.29000	0.00280164	0.0107031	0.00076143	3.5015	D	5	21/08/2020 22:19	37.8079		0	0	0	0	0	0	0	0	0	0	0	0	0	0
1760	5	6	12	3d 06:14:50.76000	0d 03:41:08.91000	0.00280664	0.0107206	0.0007615	3.4914	D	5	21/08/2020 22:19	37.934		0	0	0	0	0	0	0	0	0	0	0	0	0	0
1761	5	6	12	3d 06:15:11.88000	0d 03:41:30.03000	0.0028111	0.0107362	0.0007615	3.4813	D	5	21/08/2020 22:20	38.0287		0	0	0	0	0	0	0	0	0	0	0	0	0	0
1762	5	6	12	3d 06:15:31.94000	0d 03:41:50.09000	0.00281535	0.0107509	0.0007615	3.4713	D	5	21/08/2020 22:20	38.1075		0	0	0	0	0	0	0	0	0	0	0	0	0	0
1763	5	6	12	3d 06:15:51.22000	0d 03:42:09.37000	0.00281943	0.0107651	0.00076158	3.4612	D	5	21/08/2020 22:20	38.1864		0	0	0	0	0	0	0	0	0	0	0	0	0	0
1764	5	6	12	3d 06:16:11.43000	0d 03:42:29.58000	0.0028237	0.0107798	0.00076135	3.4511	D	5	21/08/2020 22:21	38.2337		0	0	0	0	0	0	0	0	0	0	0	0	0	0
1765	5	6	12	3d 06:16:32.48000	0d 03:42:50.63000	0.00282815	0.0107952	0.00076143	3.4411	D	5	21/08/2020 22:21	38.281		0	0	0	0	0	0	0	0	0	0	0	0	0	0
1766	5	6	12	3d 06:16:56.78000	0d 03:43:14.93000	0.00283329	0.0108128	0.0007615	3.431	D	5	21/08/2020 22:21	38.3283		0	0	0	0	0	0	0	0	0	0	0	0	0	0
1767	5	6	12	3d 06:17:26.49000	0d 03:43:44.64000	0.00283958	0.0108344	0.00076158	3.4209	D	5	21/08/2020 22:22	38.4072		0	0	0	0	0	0	0	0	0	0	0	0	0	0
1768	5	6	12	3d 06:18:07.87000	0d 03:44:26.02000	0.00284833	0.0108643	0.00076165	3.4108	D	5	21/08/2020 22:23	38.0287		0	0	0	0	0	0	0	0	0	0	0	0	0	0
1769	5	6	12	3d 06:18:57.71000	0d 03:45:15.86000	0.00285887	0.0109002	0.00076143	3.4006	D	5	21/08/2020 22:23	38.2179		0	0	0	0	0	0	0	0	0	0	0	0	0	0
1770	5	6	12	3d 06:20:17.65000	0d 03:46:35.80000	0.00287578	0.0109576	0.00076143	3.3904	D	5	21/08/2020 22:25	38.4072		0	0	0	0	0	0	0	0	0	0	0	0	0	0
1771	5	6	12	3d 06:21:51.78000	0d 03:48:09.93000	0.00289569	0.011025	0.0007615	3.3803	D	5	21/08/2020 22:26	38.1864		0	0	0	0	0	0	0	0	0	0	0	0	0	0
1772	5	6	12	3d 06:23:02.22000	0d 03:49:20.37000	0.00291059	0.0110753	0.00076135	3.3703	D	5	21/08/2020 22:28	37.9183		0	0	0	0	0	0	0	0	0	0	0	0	0	0
1773	5	6	12	3d 06:23:56.26000	0d 03:50:14.41000	0.00292202	0.0111137	0.0007615	3.3602	D	5	21/08/2020 22:28	38.1233		0	0	0	0	0	0	0	0	0	0	0	0	0	0
1774	5	6	12	3d 06:24:43.08000	0d 03:51:01.23000	0.00293192	0.011147	0.00076143	3.3501	D	5	21/08/2020 22:29	38.1233		0	0	0	0	0	0	0	0	0	0	0	0	0	0
1775	5	6	12	3d 06:25:15.60000	0d 03:51:33.75000	0.0029388	0.01117	0.0007612	3.3399	D	5	21/08/2020 22:30	38.2337		0	0	0	0	0	0	0	0	0	0	0	0	0	0
1776	5	6	12	3d 06:25:45.82000	0d 03:52:03.97000	0.0029452	0.0111913	0.0007615	3.3298	D	5	21/08/2020 22:30	38.3283		0	0	0	0	0	0	0	0	0	0	0	0	0	0
1777	5	6	12	3d 06:26:12.75000	0d 03:52:30.90000	0.00295089	0.0112102	0.00076135	3.3198	D	5	21/08/2020 22:31	37.9183		0	0	0	0	0	0	0	0	0	0	0	0	0	0
1778	5	6	12	3d 06:26:34.03000	0d 03:52:52.18000	0.00295539	0.0112252	0.0007615	3.3095	D	5	21/08/2020 22:31	37.9498		0	0	0	0	0	0	0	0	0	0	0	0	0	0
1779	5	6	12	3d 06:26:53.28000	0d 03:53:11.43000	0.00295946	0.0112386	0.0007615	3.2995	D	5	21/08/2020 22:31	38.0444		0	0	0	0	0	0	0	0	0	0	0	0	0	0
1780	5	6	12	3d 06:27:10.10000	0d 03:53:28.25000	0.00296302	0.0112503	0.00076135	3.2892	D	5	21/08/2020 22:32	38.1233		0	0	0	0	0	0	0	0	0	0	0	0	0	0
1781	5	6	12	3d 06:27:25.64000	0d 03:53:43.79000	0.00296631	0.0112611	0.0007615	3.2789	D	5	21/08/2020 22:32	38.1706		0	0	0	0	0	0	0	0	0	0	0	0	0	0
1782	5	6	12	3d 06:27:40.17000	0d 03:53:58.32000	0.00296938	0.0112712	0.00076143	3.2686	D	5	21/08/2020 22:32	38.2337		0	0	0	0	0	0	0	0	0	0	0	0	0	0
1783	5	6	12	3d 06:27:53.99000	0d 03:54:12.14000	0.00297231	0.0112807	0.00076143	3.2584	D	5	21/08/2020 22:32	38.2652		0	0	0	0	0	0	0	0	0	0	0	0	0	0
1784	5	6	12	3d 06:28:06.86000	0d 03:54:25.01000	0.00297503	0.0112896	0.00076143	3.2482	D	5	21/08/2020 22:33	38.2968		0	0	0	0	0	0	0	0	0	0	0	0	0	0
1785	5	6	12	3d 06:28:18.46000	0d 03:54:36.61000	0.00297748	0.0112976	0.0007615	3.2381	D	5	21/08/2020 22:33	38.3126		0	0	0	0	0	0	0	0	0	0	0	0	0	0
1786	5	6	12	3d 06:28:29.46000	0d 03:54:47.61000	0.00297981	0.0113051	0.00076173	3.2279	D	5	21/08/2020 22:33	38.3441		0	0	0	0	0	0	0	0	0	0	0	0	0	0
1787	5	6	12	3d 06:28:39.80000	0d 03:54:57.95000	0.002982	0.0113121	0.00076127	3.2178	D	5	21/08/2020 22:33	38.3599		0	0	0	0	0	0	0	0	0	0	0	0	0	0
1788	5	6	12	3d 06:28:49.48000	0d 03:55:07.63000	0.00298404	0.0113187	0.0007615	3.2076	D	5	21/08/2020 22:33	38.3756		0	0	0	0	0	0	0	0	0	0	0	0	0	0
1789	5	6	12	3d 06:28:58.87000	0d 03:55:17.02000	0.00298603	0.0113251	0.00076158	3.1974	D	5	21/08/2020 22:33	38.3914		0	0	0	0	0	0	0	0	0	0	0	0	0	0
1790	5	6	12	3d 06:29:07.62000	0d 03:55:25.77000	0.00298788	0.011331	0.00076143	3.1872	D	5	21/08/2020 22:34	38.423		0	0	0	0	0	0	0	0	0	0	0	0	0	0
1791	5	6	12	3d 06:29:16.19000	0d 03:55:34.34000	0.00298969	0.0113367	0.00076158	3.1771	D	5	21/08/2020 22:34	38.423		0	0	0	0	0	0	0	0	0	0	0	0	0	0
1792	5	6	12	3d 06:29:24.19000	0d 03:55:42.34000	0.00299138	0.0113421	0.00076181	3.1667	D	5	21/08/2020 22:34	38.1075		0	0	0	0	0	0	0	0	0	0	0	0	0	0
1793	5	6	12	3d 06:29:32.15000	0d 03:55:50.30000	0.00299307	0.0113474	0.00076165	3.1566	D	5	21/08/2020 22:34	37.9971		0	0	0	0	0	0	0	0	0	0	0	0	0	0
1794	5	6	12	3d 06:29:39.51000	0d 03:55:57.66000	0.00299463	0.0113523	0.0007615	3.1464	D	5	21/08/2020 22:34	37.9971		0	0	0	0	0	0	0	0	0	0	0	0	0	0
1795	5	6	12	3d 06:29:46.64000	0d 03:56:04.79000	0.00299613	0.0113571	0.0007615	3.1362	D	5	21/08/2020 22:34	37.9971		0	0	0	0	0	0	0	0	0	0	0	0	0	0
1796	5	6	12	3d 06:29:53.78000	0d 03:56:11.93000	0.00299764	0.0113618	0.00076143	3.1261	D	5	21/08/2020 22:34	38.0129		0	0	0	0	0	0	0	0	0	0	0	0	0	0
1797	5	6	12	3d 06:30:00.85000	0d 03:56:19.00000	0.00299914	0.0113665	0.00076135	3.116	D	5	21/08/2020 22:35	38.076		0	0	0	0	0	0	0	0	0	0	0	0	0	0
1798	5	6	12	3d 06:30:07.66000	0d 03:56:25.81000	0.00300058	0.011371	0.00076158	3.1057	D	5	21/08/2020 22:35	38.1075		0	0	0	0	0	0	0	0	0	0	0	0	0	0
1799	5	6	12	3d 06:30:14.61000	0d 03:56:32.76000	0.00300205	0.0113755	0.00076158	3.0951	D	5	21/08/2020 22:35	38.1233		0	0	0	0	0	0	0	0	0	0	0	0	0	0
1800	5	6	12	3d 06:30:21.26000	0d 03:56:39.41000	0.00300346	0.0113799	0.00076173	3.0849	D	5	21/08/2020 22:35	38.1548		0	0	0	0	0	0	0	0	0	0	0	0	0	0
1801	5	6	12	3d 06:30:27.66000	0d 03:56:45.81000	0.00300481	0.011384	0.00076165	3.0747	D	5	21/08/2020 22:35	38.1706		0	0	0	0	0	0	0	0	0	0	0	0	0	0
1802	5	6	12	3d 06:30:33.88000	0d 03:56:52.03000	0.00300613	0.0113881	0.00076143	3.0646	D	5	21/08/2020 22:35	38.2022		0	0	0	0	0	0	0	0	0	0	0	0	0	0
1803	5	6	12	3d 06:30:39.91000	0d 03:56:58.06000	0.0030074	0.011392	0.00076143	3.0544	D	5	21/08/2020 22:35	38.2022		0	0	0	0	0	0	0	0	0	0	0	0	0	0
1804	5	6	12	3d 06:30:45.80000	0d 03:57:03.95000	0.00300865	0.0113958	0.00076143	3.0442	D	5	21/08/2020 22:35	38.2337		0	0	0	0	0	0	0	0	0	0	0	0	0	0
1805	5	6	12	3d 06:30:51.64000	0d 03:57:09.79000	0.00300988	0.0113995	0.00076143	3.0338	D	5	21/08/2020 22:35	38.2495		0	0	0	0	0	0	0	0	0	0	0	0	0	0
1806	5	6	12	3d 06:30:57.38000	0d 03:57:15.53000	0.0030111	0.0114032	0.00076165	3.0236	D	5	21/08/2020 22:35	38.2495		0	0	0	0	0	0	0	0	0	0	0	0	0	0
1807	5	6	12	3d 06:31:02.87000	0d 03:57:21.02000	0.00301226	0.0114067	0.00076158	3.0134	D	5	21/08/2020 22:36	38.0287		0	0	0	0	0	0	0	0	0	0	0	0	0	0
1808	5	6	12	3d 06:31:08.30000	0d 03:57:26.45000	0.00301341	0.0114102	0.00076127	3.0033	D	5	21/08/2020 22:36	37.871		0	0	0	0	0	0	0	0	0	0	0	0	0	0
1809	5	6	12	3d 06:31:13.62000	0d 03:57:31.77000	0.00301453	0.0114135	0.00076127	2.9929	D	5	21/08/2020 22:36	37.8552		0	0	0	0	0	0	0	0	0	0	0	0	0	0
1810	5	6	12	3d 06:31:18.87000	0d 03:57:37.02000	0.00301564	0.0114169	0.00076165	2.9828	D	5	21/08/2020 22:36	37.8552		0	0	0	0	0	0	0	0	0	0	0	0	0	0
1811	5	6	12	3d 06:31:23.99000	0d 03:57:42.14000	0.00301672	0.0114201	0.0007615	2.9725	D	5	21/08/2020 22:36	37.8552		0	0	0	0	0	0	0	0	0	0	0	0	0	0
1812	5	6	12	3d 06:31:29.16000	0d 03:57:47.31000	0.00301782	0.0114233	0.0007615	2.9622	D	5	21/08/2020 22:36	37.871		0	0	0	0	0	0	0	0	0	0	0	0	0	0
1813	5	6	12	3d 06:31:34.13000	0d 03:57:52.28000	0.00301887	0.0114264	0.00076112	2.952	D	5	21/08/2020 22:36	37.9183		0	0	0	0	0	0	0	0	0	0	0	0	0	0
1814	5	6	12	3d 06:31:39.03000	0d 03:57:57.18000	0.00301991	0.0114295	0.00076127	2.9419	D	5	21/08/2020 22:36	37.9183		0	0	0	0	0	0	0	0	0	0	0	0	0	0
1815	5	6	12	3d 06:31:43.79000	0d 03:58:01.94000	0.00302091	0.0114324	0.00076135	2.9317	D	5	21/08/2020 22:36	37.934		0	0	0	0	0	0	0	0	0	0	0	0	0	0
1816	5	6	12	3d 06:31:48.46000	0d 03:58:06.61000	0.0030219	0.0114353	0.00076127	2.9216	D	5	21/08/2020 22:36	37.9656		0	0	0	0	0	0	0	0	0	0	0	0	0	0
1817	5	6	12	3d 06:31:53.15000	0d 03:58:11.30000	0.00302289	0.0114382	0.00076165	2.9111	D	5	21/08/2020 22:36	37.9814		0	0	0	0	0	0	0	0	0	0	0	0	0	0
1818	5	6	12	3d 06:31:57.86000	0d 03:58:16.01000	0.00302389	0.0114411	0.00076165	2.9007	D	5	21/08/2020 22:36	38.0129		0	0	0	0	0	0	0	0	0	0	0	0	0	0
1819	5	6	12	3d 06:32:02.49000	0d 03:58:20.64000	0.00302487	0.011444	0.00076158	2.8905	D	5	21/08/2020 22:37	38.0602		0	0	0	0	0	0	0	0	0	0	0	0	0	0
1820	5	6	12	3d 06:32:06.95000	0d 03:58:25.10000	0.00302581	0.0114467	0.0007615	2.8804	D	5	21/08/2020 22:37	38.076		0	0	0	0	0	0	0	0	0	0	0	0	0	0
1821	5	6	12	3d 06:32:11.32000	0d 03:58:29.47000	0.00302674	0.0114493	0.00076143	2.8704	D	5	21/08/2020 22:37	38.076		0	0	0	0	0	0	0	0	0	0	0	0	0	0
1822	5	6	12	3d 06:32:15.64000	0d 03:58:33.79000	0.00302765	0.011452	0.00076143	2.8603	D	5	21/08/2020 22:37	38.1075		0	0	0	0	0	0	0	0	0	0	0	0	0	0
1823	5	6	12	3d 06:32:19.96000	0d 03:58:38.11000	0.00302856	0.0114546	0.00076143	2.8499	D	5	21/08/2020 22:37	38.1075		0	0	0	0	0	0	0	0	0	0	0	0	0	0
1824	5	6	12	3d 06:32:24.21000	0d 03:58:42.36000	0.00302946	0.0114571	0.00076127	2.8399	D	5	21/08/2020 22:37	38.1391		0	0	0	0	0	0	0	0	0	0	0	0	0	0
1825	5	6	12	3d 06:32:28.42000	0d 03:58:46.57000	0.00303035	0.0114596	0.00076135	2.8295	D	5	21/08/2020 22:37	38.1548		0	0	0	0	0	0	0	0	0	0	0	0	0	0
1826	5	6	12	3d 06:32:32.65000	0d 03:58:50.80000	0.00303125	0.0114622	0.00076127	2.8191	D	5	21/08/2020 22:37	38.1548		0	0	0	0	0	0	0	0	0	0	0	0	0	0
1827	5	6	12	3d 06:32:36.81000	0d 03:58:54.96000	0.00303213	0.0114647	0.00076158	2.8087	D	5	21/08/2020 22:37	38.1548		0	0	0	0	0	0	0	0	0	0	0	0	0	0
1828	5	6	12	3d 06:32:40.80000	0d 03:58:58.95000	0.00303297	0.011467	0.00076143	2.7985	D	5	21/08/2020 22:37	38.1075		0	0	0	0	0	0	0	0	0	0	0	0	0	0
1829	5	6	12	3d 06:32:45.06000	0d 03:59:03.21000	0.00303387	0.0114695	0.0007615	2.7883	D	5	21/08/2020 22:37	37.9183		0	0	0	0	0	0	0	0	0	0	0	0	0	0
1830	5	6	12	3d 06:32:48.86000	0d 03:59:07.01000	0.00303468	0.0114718	0.00076158	2.7781	D	5	21/08/2020 22:37	37.8552		0	0	0	0	0	0	0	0	0	0	0	0	0	0
1831	5	6	12	3d 06:32:52.87000	0d 03:59:11.02000	0.00303552	0.0114741	0.00076158	2.7678	D	5	21/08/2020 22:37	37.8394		0	0	0	0	0	0	0	0	0	0	0	0	0	0
1832	5	6	12	3d 06:32:56.75000	0d 03:59:14.90000	0.00303635	0.0114764	0.00076112	2.7576	D	5	21/08/2020 22:37	37.871		0	0	0	0	0	0	0	0	0	0	0	0	0	0
1833	5	6	12	3d 06:33:00.55000	0d 03:59:18.70000	0.00303715	0.0114786	0.00076135	2.7474	D	5	21/08/2020 22:38	37.871		0	0	0	0	0	0	0	0	0	0	0	0	0	0
1834	5	6	12	3d 06:33:04.37000	0d 03:59:22.52000	0.00303796	0.0114808	0.0007615	2.737	D	5	21/08/2020 22:38	37.8867		0	0	0	0	0	0	0	0	0	0	0	0	0	0
1835	5	6	12	3d 06:33:08.14000	0d 03:59:26.29000	0.00303875	0.011483	0.00076143	2.7268	D	5	21/08/2020 22:38	37.9025		0	0	0	0	0	0	0	0	0	0	0	0	0	0
1836	5	6	12	3d 06:33:11.89000	0d 03:59:30.04000	0.00303955	0.0114852	0.00076143	2.7166	D	5	21/08/2020 22:38	37.934		0	0	0	0	0	0	0	0	0	0	0	0	0	0
1837	5	6	12	3d 06:33:15.58000	0d 03:59:33.73000	0.00304033	0.0114873	0.0007615	2.7062	D	5	21/08/2020 22:38	37.9498		0	0	0	0	0	0	0	0	0	0	0	0	0	0
1838	5	6	12	3d 06:33:19.37000	0d 03:59:37.52000	0.00304113	0.0114894	0.0007615	2.6958	D	5	21/08/2020 22:38	37.9183		0	0	0	0	0	0	0	0	0	0	0	0	0	0
1839	5	6	12	3d 06:33:23.07000	0d 03:59:41.22000	0.00304191	0.0114915	0.00076135	2.6856	D	5	21/08/2020 22:38	37.9183		0	0	0	0	0	0	0	0	0	0	0	0	0	0
1840	5	6	12	3d 06:33:26.66000	0d 03:59:44.81000	0.00304267	0.0114936	0.00076135	2.6754	D	5	21/08/2020 22:38	37.934		0	0	0	0	0	0	0	0	0	0	0	0	0	0
1841	5	6	12	3d 06:33:30.17000	0d 03:59:48.32000	0.00304341	0.0114956	0.00076196	2.665	D	5	21/08/2020 22:38	37.9814		0	0	0	0	0	0	0	0	0	0	0	0	0	0
1842	5	6	12	3d 06:33:33.82000	0d 03:59:51.97000	0.00304419	0.0114976	0.00076135	2.6546	D	5	21/08/2020 22:38	37.9971		0	0	0	0	0	0	0	0	0	0	0	0	0	0
1843	5	6	12	3d 06:33:37.41000	0d 03:59:55.56000	0.00304495	0.0114996	0.00076143	2.6442	D	5	21/08/2020 22:38	37.9971		0	0	0	0	0	0	0	0	0	0	0	0	0	0
1844	5	6	12	3d 06:33:40.95000	0d 03:59:59.10000	0.00304569	0.0115016	0.00076165	2.6339	D	5	21/08/2020 22:38	38.0287		0	0	0	0	0	0	0	0	0	0	0	0	0	0
1845	5	6	12	3d 06:33:44.49000	0d 04:00:02.64000	0.00304644	0.0115036	0.00076135	2.6235	D	5	21/08/2020 22:38	38.0444		0	0	0	0	0	0	0	0	0	0	0	0	0	0
1846	5	6	12	3d 06:33:48.04000	0d 04:00:06.19000	0.00304719	0.0115055	0.00076158	2.6131	D	5	21/08/2020 22:38	38.0444		0	0	0	0	0	0	0	0	0	0	0	0	0	0
1847	5	6	12	3d 06:33:51.45000	0d 04:00:09.60000	0.00304792	0.0115074	0.00076135	2.6029	D	5	21/08/2020 22:38	38.076		0	0	0	0	0	0	0	0	0	0	0	0	0	0
1848	5	6	12	3d 06:33:54.89000	0d 04:00:13.04000	0.00304864	0.0115093	0.00076158	2.5927	D	5	21/08/2020 22:38	38.0918		0	0	0	0	0	0	0	0	0	0	0	0	0	0
1849	5	6	12	3d 06:33:58.37000	0d 04:00:16.52000	0.00304938	0.0115112	0.00076165	2.5826	D	5	21/08/2020 22:38	38.1075		0	0	0	0	0	0	0	0	0	0	0	0	0	0
1850	5	6	12	3d 06:34:01.73000	0d 04:00:19.88000	0.00305009	0.011513	0.00076158	2.5724	D	5	21/08/2020 22:39	38.1233		0	0	0	0	0	0	0	0	0	0	0	0	0	0
1851	5	6	12	3d 06:34:05.14000	0d 04:00:23.29000	0.00305081	0.0115149	0.0007615	2.562	D	5	21/08/2020 22:39	38.1391		0	0	0	0	0	0	0	0	0	0	0	0	0	0
1852	5	6	12	3d 06:34:08.66000	0d 04:00:26.81000	0.00305156	0.0115168	0.00076127	2.5519	D	5	21/08/2020 22:39	38.1706		0	0	0	0	0	0	0	0	0	0	0	0	0	0
1853	5	6	12	3d 06:34:12.15000	0d 04:00:30.30000	0.00305229	0.0115187	0.00076143	2.5414	D	5	21/08/2020 22:39	38.1706		0	0	0	0	0	0	0	0	0	0	0	0	0	0
1854	5	6	12	3d 06:34:15.61000	0d 04:00:33.76000	0.00305303	0.0115205	0.00076165	2.5313	D	5	21/08/2020 22:39	38.1548		0	0	0	0	0	0	0	0	0	0	0	0	0	0
1855	5	6	12	3d 06:34:19.05000	0d 04:00:37.20000	0.00305375	0.0115224	0.00076135	2.5211	D	5	21/08/2020 22:39	38.1548		0	0	0	0	0	0	0	0	0	0	0	0	0	0
1856	5	6	12	3d 06:34:22.54000	0d 04:00:40.69000	0.00305449	0.0115242	0.00076158	2.5107	D	5	21/08/2020 22:39	38.076		0	0	0	0	0	0	0	0	0	0	0	0	0	0
1857	5	6	12	3d 06:34:26.02000	0d 04:00:44.17000	0.00305523	0.0115261	0.0007615	2.5005	D	5	21/08/2020 22:39	37.9025		0	0	0	0	0	0	0	0	0	0	0	0	0	0
1858	5	6	12	3d 06:34:26.10000	0d 04:00:44.25000	0.00305524	0.0115261	0.00076127	2.5	D	133	21/08/2020 22:39	37.8867		0	0	0	0	0	0	0	0	0	0	0	0	0	0
1859	5	6	13	3d 06:34:26.11000	0d 00:00:00.01000	0	0	0	2.6194	R	0	21/08/2020 22:39	37.8867		0	0	0	0	0	0	0	0	0	0	0	0	0	0
1860	5	6	13	3d 06:34:28.11000	0d 00:00:02.01000	0	0	0	2.8206	R	1	21/08/2020 22:39	37.8394		0	0	0	0	0	0	0	0	0	0	0	0	0	0
1861	5	6	13	3d 06:34:30.11000	0d 00:00:04.01000	0	0	0	2.9339	R	1	21/08/2020 22:39	37.8079		0	0	0	0	0	0	0	0	0	0	0	0	0	0
1862	5	6	13	3d 06:34:32.11000	0d 00:00:06.01000	0	0	0	3.0213	R	1	21/08/2020 22:39	37.7763		0	0	0	0	0	0	0	0	0	0	0	0	0	0
1863	5	6	13	3d 06:34:34.11000	0d 00:00:08.01000	0	0	0	3.0933	R	1	21/08/2020 22:39	37.7606		0	0	0	0	0	0	0	0	0	0	0	0	0	0
1864	5	6	13	3d 06:34:36.10000	0d 00:00:10.00000	0	0	0	3.1539	R	129	21/08/2020 22:39	37.7448		0	0	0	0	0	0	0	0	0	0	0	0	0	0
1865	6	7	9	3d 06:34:36.14000	0d 00:00:00.04000	0.00000001	0.00000003	0.00076272	3.3013	C	0	21/08/2020 22:39	37.7448		0	0	0	0	0	0	0	0	0	0	0	0	0	0
1866	6	7	9	3d 06:34:36.30000	0d 00:00:00.20000	0.00000004	0.00000014	0.00076127	3.3243	C	5	21/08/2020 22:39	37.7448		0	0	0	0	0	0	0	0	0	0	0	0	0	0
1867	6	7	9	3d 06:34:36.47000	0d 00:00:00.37000	0.00000008	0.00000026	0.00076165	3.344	C	5	21/08/2020 22:39	37.7448		0	0	0	0	0	0	0	0	0	0	0	0	0	0
1868	6	7	9	3d 06:34:36.66000	0d 00:00:00.56000	0.00000012	0.00000039	0.0007615	3.3625	C	5	21/08/2020 22:39	37.7448		0	0	0	0	0	0	0	0	0	0	0	0	0	0
1869	6	7	9	3d 06:34:36.86000	0d 00:00:00.76000	0.00000016	0.00000054	0.00076127	3.3802	C	5	21/08/2020 22:39	37.7448		0	0	0	0	0	0	0	0	0	0	0	0	0	0
1870	6	7	9	3d 06:34:37.07000	0d 00:00:00.97000	0.0000002	0.00000069	0.0007615	3.3968	C	5	21/08/2020 22:39	37.7448		0	0	0	0	0	0	0	0	0	0	0	0	0	0
1871	6	7	9	3d 06:34:37.29000	0d 00:00:01.19000	0.00000025	0.00000085	0.0007615	3.4133	C	5	21/08/2020 22:39	37.7448		0	0	0	0	0	0	0	0	0	0	0	0	0	0
1872	6	7	9	3d 06:34:37.51000	0d 00:00:01.41000	0.0000003	0.000001	0.00076158	3.4289	C	5	21/08/2020 22:39	37.7448		0	0	0	0	0	0	0	0	0	0	0	0	0	0
1873	6	7	9	3d 06:34:37.75000	0d 00:00:01.65000	0.00000035	0.00000118	0.0007615	3.4449	C	5	21/08/2020 22:39	37.7448		0	0	0	0	0	0	0	0	0	0	0	0	0	0
1874	6	7	9	3d 06:34:37.99000	0d 00:00:01.89000	0.0000004	0.00000135	0.0007615	3.46	C	5	21/08/2020 22:39	37.7606		0	0	0	0	0	0	0	0	0	0	0	0	0	0
1875	6	7	9	3d 06:34:38.24000	0d 00:00:02.14000	0.00000045	0.00000154	0.0007615	3.4752	C	5	21/08/2020 22:39	37.7606		0	0	0	0	0	0	0	0	0	0	0	0	0	0
1876	6	7	9	3d 06:34:38.50000	0d 00:00:02.40000	0.00000051	0.00000173	0.00076143	3.4903	C	5	21/08/2020 22:39	37.7606		0	0	0	0	0	0	0	0	0	0	0	0	0	0
1877	6	7	9	3d 06:34:38.77000	0d 00:00:02.67000	0.00000056	0.00000193	0.00076127	3.5048	C	5	21/08/2020 22:39	37.7606		0	0	0	0	0	0	0	0	0	0	0	0	0	0
1878	6	7	9	3d 06:34:39.04000	0d 00:00:02.94000	0.00000062	0.00000213	0.0007615	3.5192	C	5	21/08/2020 22:39	37.7606		0	0	0	0	0	0	0	0	0	0	0	0	0	0
1879	6	7	9	3d 06:34:39.32000	0d 00:00:03.22000	0.00000068	0.00000234	0.00076143	3.5332	C	5	21/08/2020 22:39	37.7606		0	0	0	0	0	0	0	0	0	0	0	0	0	0
1880	6	7	9	3d 06:34:39.62000	0d 00:00:03.52000	0.00000074	0.00000256	0.0007615	3.5473	C	5	21/08/2020 22:39	37.7763		0	0	0	0	0	0	0	0	0	0	0	0	0	0
1881	6	7	9	3d 06:34:39.93000	0d 00:00:03.83000	0.00000081	0.0000028	0.0007615	3.561	C	5	21/08/2020 22:39	37.7763		0	0	0	0	0	0	0	0	0	0	0	0	0	0
1882	6	7	9	3d 06:34:40.25000	0d 00:00:04.15000	0.00000088	0.00000304	0.00076165	3.5749	C	5	21/08/2020 22:39	37.7763		0	0	0	0	0	0	0	0	0	0	0	0	0	0
1883	6	7	9	3d 06:34:40.59000	0d 00:00:04.49000	0.00000095	0.0000033	0.00076158	3.588	C	5	21/08/2020 22:39	37.7763		0	0	0	0	0	0	0	0	0	0	0	0	0	0
1884	6	7	9	3d 06:34:40.94000	0d 00:00:04.84000	0.00000102	0.00000356	0.0007615	3.6007	C	5	21/08/2020 22:39	37.7763		0	0	0	0	0	0	0	0	0	0	0	0	0	0
1885	6	7	9	3d 06:34:41.32000	0d 00:00:05.22000	0.0000011	0.00000385	0.0007615	3.6135	C	5	21/08/2020 22:39	37.7763		0	0	0	0	0	0	0	0	0	0	0	0	0	0
1886	6	7	9	3d 06:34:41.72000	0d 00:00:05.62000	0.00000119	0.00000416	0.0007615	3.626	C	5	21/08/2020 22:39	37.7921		0	0	0	0	0	0	0	0	0	0	0	0	0	0
1887	6	7	9	3d 06:34:42.16000	0d 00:00:06.06000	0.00000128	0.0000045	0.00076135	3.6382	C	5	21/08/2020 22:39	37.7921		0	0	0	0	0	0	0	0	0	0	0	0	0	0
1888	6	7	9	3d 06:34:42.64000	0d 00:00:06.54000	0.00000138	0.00000487	0.00076181	3.6503	C	5	21/08/2020 22:39	37.7763		0	0	0	0	0	0	0	0	0	0	0	0	0	0
1889	6	7	9	3d 06:34:43.20000	0d 00:00:07.10000	0.0000015	0.0000053	0.00076143	3.6623	C	5	21/08/2020 22:39	37.7921		0	0	0	0	0	0	0	0	0	0	0	0	0	0
1890	6	7	9	3d 06:34:43.86000	0d 00:00:07.76000	0.00000164	0.00000581	0.00076158	3.6739	C	5	21/08/2020 22:39	37.7921		0	0	0	0	0	0	0	0	0	0	0	0	0	0
1891	6	7	9	3d 06:34:44.64000	0d 00:00:08.54000	0.00000181	0.00000642	0.0007615	3.6849	C	5	21/08/2020 22:39	37.7921		0	0	0	0	0	0	0	0	0	0	0	0	0	0
1892	6	7	9	3d 06:34:45.61000	0d 00:00:09.51000	0.00000201	0.00000718	0.00076127	3.6954	C	5	21/08/2020 22:39	37.7921		0	0	0	0	0	0	0	0	0	0	0	0	0	0
1893	6	7	9	3d 06:34:46.94000	0d 00:00:10.84000	0.00000229	0.00000822	0.0007615	3.7058	C	5	21/08/2020 22:39	37.7921		0	0	0	0	0	0	0	0	0	0	0	0	0	0
1894	6	7	9	3d 06:34:48.92000	0d 00:00:12.82000	0.00000271	0.00000977	0.00076165	3.7163	C	5	21/08/2020 22:39	37.8079		0	0	0	0	0	0	0	0	0	0	0	0	0	0
1895	6	7	9	3d 06:34:52.47000	0d 00:00:16.37000	0.00000346	0.00001257	0.0007615	3.7267	C	5	21/08/2020 22:39	37.8079		0	0	0	0	0	0	0	0	0	0	0	0	0	0
1896	6	7	9	3d 06:35:01.23000	0d 00:00:25.13000	0.00000532	0.00001948	0.00076135	3.7368	C	5	21/08/2020 22:40	37.8552		0	0	0	0	0	0	0	0	0	0	0	0	0	0
1897	6	7	9	3d 06:35:32.02000	0d 00:00:55.92000	0.00001183	0.00004381	0.00076143	3.7263	C	5	21/08/2020 22:40	38.0129		0	0	0	0	0	0	0	0	0	0	0	0	0	0
1898	6	7	9	3d 06:35:47.80000	0d 00:01:11.70000	0.00001517	0.00005623	0.0007615	3.7162	C	5	21/08/2020 22:40	38.076		0	0	0	0	0	0	0	0	0	0	0	0	0	0
1899	6	7	9	3d 06:36:09.14000	0d 00:01:33.04000	0.00001968	0.00007298	0.0007615	3.7061	C	5	21/08/2020 22:41	38.1864		0	0	0	0	0	0	0	0	0	0	0	0	0	0
1900	6	7	9	3d 06:36:45.61000	0d 00:02:09.51000	0.00002739	0.00010152	0.00076135	3.696	C	5	21/08/2020 22:41	38.281		0	0	0	0	0	0	0	0	0	0	0	0	0	0
1901	6	7	9	3d 06:38:32.24000	0d 00:03:56.14000	0.00004995	0.00018475	0.00076143	3.686	C	5	21/08/2020 22:43	38.1075		0	0	0	0	0	0	0	0	0	0	0	0	0	0
1902	6	7	9	3d 06:43:32.24000	0d 00:08:56.14000	0.0001134	0.00041851	0.00076158	3.684	C	1	21/08/2020 22:48	37.8867		0	0	0	0	0	0	0	0	0	0	0	0	0	0
1903	6	7	9	3d 06:48:32.24000	0d 00:13:56.14000	0.00017686	0.00065236	0.00076127	3.6863	C	1	21/08/2020 22:53	37.9656		0	0	0	0	0	0	0	0	0	0	0	0	0	0
1904	6	7	9	3d 06:53:32.24000	0d 00:18:56.14000	0.00024032	0.0008864	0.00076158	3.6896	C	1	21/08/2020 22:58	38.281		0	0	0	0	0	0	0	0	0	0	0	0	0	0
1905	6	7	9	3d 06:58:32.24000	0d 00:23:56.14000	0.00030377	0.00112061	0.00076158	3.6922	C	1	21/08/2020 23:03	37.871		0	0	0	0	0	0	0	0	0	0	0	0	0	0
1906	6	7	9	3d 07:03:32.24000	0d 00:28:56.14000	0.00036723	0.00135504	0.00076158	3.6965	C	1	21/08/2020 23:08	38.0287		0	0	0	0	0	0	0	0	0	0	0	0	0	0
1907	6	7	9	3d 07:08:32.24000	0d 00:33:56.14000	0.00043068	0.00158974	0.00076165	3.7008	C	1	21/08/2020 23:13	37.7921		0	0	0	0	0	0	0	0	0	0	0	0	0	0
1908	6	7	9	3d 07:13:32.24000	0d 00:38:56.14000	0.00049414	0.00182473	0.00076158	3.7057	C	1	21/08/2020 23:18	37.934		0	0	0	0	0	0	0	0	0	0	0	0	0	0
1909	6	7	9	3d 07:18:32.24000	0d 00:43:56.14000	0.0005576	0.00206003	0.00076143	3.7105	C	1	21/08/2020 23:23	38.2337		0	0	0	0	0	0	0	0	0	0	0	0	0	0
1910	6	7	9	3d 07:23:32.24000	0d 00:48:56.14000	0.00062105	0.00229564	0.0007615	3.7156	C	1	21/08/2020 23:28	37.8236		0	0	0	0	0	0	0	0	0	0	0	0	0	0
1911	6	7	9	3d 07:28:32.24000	0d 00:53:56.14000	0.00068451	0.0025316	0.0007615	3.7211	C	1	21/08/2020 23:33	37.9814		0	0	0	0	0	0	0	0	0	0	0	0	0	0
1912	6	7	9	3d 07:33:32.24000	0d 00:58:56.14000	0.00074796	0.00276791	0.0007615	3.7269	C	1	21/08/2020 23:38	37.7763		0	0	0	0	0	0	0	0	0	0	0	0	0	0
1913	6	7	9	3d 07:38:32.24000	0d 01:03:56.14000	0.00081142	0.00300458	0.00076158	3.7324	C	1	21/08/2020 23:43	37.9971		0	0	0	0	0	0	0	0	0	0	0	0	0	0
1914	6	7	9	3d 07:43:32.24000	0d 01:08:56.14000	0.00087488	0.00324161	0.00076143	3.7382	C	1	21/08/2020 23:48	38.1864		0	0	0	0	0	0	0	0	0	0	0	0	0	0
1915	6	7	9	3d 07:48:32.24000	0d 01:13:56.14000	0.00093833	0.00347901	0.00076158	3.7438	C	1	21/08/2020 23:53	38.0129		0	0	0	0	0	0	0	0	0	0	0	0	0	0
1916	6	7	9	3d 07:53:32.24000	0d 01:18:56.14000	0.00100179	0.00371675	0.0007615	3.7494	C	1	21/08/2020 23:58	38.1233		0	0	0	0	0	0	0	0	0	0	0	0	0	0
1917	6	7	9	3d 07:58:32.24000	0d 01:23:56.14000	0.00106524	0.00395486	0.00076158	3.7548	C	1	22/08/2020 00:03	38.1233		0	0	0	0	0	0	0	0	0	0	0	0	0	0
1918	6	7	9	3d 08:03:32.24000	0d 01:28:56.14000	0.0011287	0.00419331	0.0007615	3.7606	C	1	22/08/2020 00:08	38.2022		0	0	0	0	0	0	0	0	0	0	0	0	0	0
1919	6	7	9	3d 08:08:32.24000	0d 01:33:56.14000	0.00119215	0.00443211	0.00076158	3.7661	C	1	22/08/2020 00:13	38.1706		0	0	0	0	0	0	0	0	0	0	0	0	0	0
1920	6	7	9	3d 08:13:32.24000	0d 01:38:56.14000	0.00125561	0.00467127	0.00076127	3.7714	C	1	22/08/2020 00:18	38.3914		0	0	0	0	0	0	0	0	0	0	0	0	0	0
1921	6	7	9	3d 08:18:32.24000	0d 01:43:56.14000	0.00131907	0.00491079	0.0007615	3.7775	C	1	22/08/2020 00:23	38.0918		0	0	0	0	0	0	0	0	0	0	0	0	0	0
1922	6	7	9	3d 08:23:32.24000	0d 01:48:56.14000	0.00138252	0.0051507	0.00076135	3.7839	C	1	22/08/2020 00:28	38.2179		0	0	0	0	0	0	0	0	0	0	0	0	0	0
1923	6	7	9	3d 08:28:32.24000	0d 01:53:56.14000	0.00144598	0.00539102	0.00076143	3.7903	C	1	22/08/2020 00:33	38.0918		0	0	0	0	0	0	0	0	0	0	0	0	0	0
1924	6	7	9	3d 08:33:32.24000	0d 01:58:56.14000	0.00150943	0.00563178	0.0007615	3.7978	C	1	22/08/2020 00:38	38.1391		0	0	0	0	0	0	0	0	0	0	0	0	0	0
1925	6	7	9	3d 08:38:32.24000	0d 02:03:56.14000	0.00157289	0.00587301	0.00076158	3.8054	C	1	22/08/2020 00:43	38.3756		0	0	0	0	0	0	0	0	0	0	0	0	0	0
1926	6	7	9	3d 08:43:32.24000	0d 02:08:56.14000	0.00163635	0.00611477	0.00076135	3.8141	C	1	22/08/2020 00:48	38.0602		0	0	0	0	0	0	0	0	0	0	0	0	0	0
1927	6	7	9	3d 08:48:32.24000	0d 02:13:56.14000	0.0016998	0.0063571	0.00076135	3.8239	C	1	22/08/2020 00:53	38.1864		0	0	0	0	0	0	0	0	0	0	0	0	0	0
1928	6	7	9	3d 08:53:16.79000	0d 02:18:40.69000	0.00175999	0.00658755	0.0007615	3.834	C	5	22/08/2020 00:58	37.9498		0	0	0	0	0	0	0	0	0	0	0	0	0	0
1929	6	7	9	3d 08:57:34.74000	0d 02:22:58.64000	0.00181455	0.00679701	0.00076143	3.8441	C	5	22/08/2020 01:02	37.9183		0	0	0	0	0	0	0	0	0	0	0	0	0	0
1930	6	7	9	3d 09:01:31.09000	0d 02:26:54.99000	0.00186454	0.00698944	0.0007615	3.8541	C	5	22/08/2020 01:06	37.871		0	0	0	0	0	0	0	0	0	0	0	0	0	0
1931	6	7	9	3d 09:05:13.44000	0d 02:30:37.34000	0.00191158	0.00717093	0.0007615	3.8642	C	5	22/08/2020 01:10	38.1548		0	0	0	0	0	0	0	0	0	0	0	0	0	0
1932	6	7	9	3d 09:08:42.72000	0d 02:34:06.62000	0.00195584	0.00734221	0.00076173	3.8743	C	5	22/08/2020 01:13	38.0602		0	0	0	0	0	0	0	0	0	0	0	0	0	0
1933	6	7	9	3d 09:12:02.70000	0d 02:37:26.60000	0.00199814	0.0075063	0.00076143	3.8843	C	5	22/08/2020 01:17	38.3441		0	0	0	0	0	0	0	0	0	0	0	0	0	0
1934	6	7	9	3d 09:15:16.77000	0d 02:40:40.67000	0.00203919	0.00766595	0.0007615	3.8944	C	5	22/08/2020 01:20	38.1706		0	0	0	0	0	0	0	0	0	0	0	0	0	0
1935	6	7	9	3d 09:18:20.63000	0d 02:43:44.53000	0.00207808	0.0078176	0.00076127	3.9045	C	5	22/08/2020 01:23	37.9025		0	0	0	0	0	0	0	0	0	0	0	0	0	0
1936	6	7	9	3d 09:21:19.27000	0d 02:46:43.17000	0.00211587	0.00796532	0.00076135	3.9145	C	5	22/08/2020 01:26	38.0129		0	0	0	0	0	0	0	0	0	0	0	0	0	0
1937	6	7	9	3d 09:24:15.82000	0d 02:49:39.72000	0.00215321	0.00811169	0.00076127	3.9246	C	5	22/08/2020 01:29	38.3756		0	0	0	0	0	0	0	0	0	0	0	0	0	0
1938	6	7	9	3d 09:27:06.88000	0d 02:52:30.78000	0.00218939	0.00825388	0.0007615	3.9347	C	5	22/08/2020 01:32	38.0287		0	0	0	0	0	0	0	0	0	0	0	0	0	0
1939	6	7	9	3d 09:29:58.48000	0d 02:55:22.38000	0.00222569	0.00839687	0.00076158	3.9451	C	5	22/08/2020 01:35	38.0129		0	0	0	0	0	0	0	0	0	0	0	0	0	0
1940	6	7	9	3d 09:32:49.61000	0d 02:58:13.51000	0.00226189	0.00853985	0.00076158	3.9551	C	5	22/08/2020 01:37	37.9971		0	0	0	0	0	0	0	0	0	0	0	0	0	0
1941	6	7	9	3d 09:35:33.65000	0d 03:00:57.55000	0.00229659	0.00867726	0.00076135	3.9652	C	5	22/08/2020 01:40	37.9814		0	0	0	0	0	0	0	0	0	0	0	0	0	0
1942	6	7	9	3d 09:38:15.86000	0d 03:03:39.76000	0.0023309	0.00881348	0.00076143	3.9753	C	5	22/08/2020 01:43	37.9971		0	0	0	0	0	0	0	0	0	0	0	0	0	0
1943	6	7	9	3d 09:41:00.28000	0d 03:06:24.18000	0.00236568	0.0089519	0.0007615	3.9854	C	5	22/08/2020 01:46	38.4387		0	0	0	0	0	0	0	0	0	0	0	0	0	0
1944	6	7	9	3d 09:43:54.51000	0d 03:09:18.41000	0.00240253	0.00909895	0.0007615	3.9954	C	5	22/08/2020 01:48	38.0602		0	0	0	0	0	0	0	0	0	0	0	0	0	0
1945	6	7	9	3d 09:46:37.90000	0d 03:12:01.80000	0.00243709	0.0092372	0.0007615	4.0056	C	5	22/08/2020 01:51	38.0129		0	0	0	0	0	0	0	0	0	0	0	0	0	0
1946	6	7	9	3d 09:49:17.64000	0d 03:14:41.54000	0.00247088	0.00937271	0.0007615	4.0157	C	5	22/08/2020 01:54	38.4703		0	0	0	0	0	0	0	0	0	0	0	0	0	0
1947	6	7	9	3d 09:51:55.76000	0d 03:17:19.66000	0.00250432	0.00950719	0.00076158	4.0258	C	5	22/08/2020 01:56	37.9656		0	0	0	0	0	0	0	0	0	0	0	0	0	0
1948	6	7	9	3d 09:54:31.21000	0d 03:19:55.11000	0.0025372	0.00963973	0.00076158	4.0359	C	5	22/08/2020 01:59	38.2968		0	0	0	0	0	0	0	0	0	0	0	0	0	0
1949	6	7	9	3d 09:57:03.13000	0d 03:22:27.03000	0.00256934	0.00976957	0.00076143	4.0459	C	5	22/08/2020 02:02	38.3283		0	0	0	0	0	0	0	0	0	0	0	0	0	0
1950	6	7	9	3d 09:59:39.70000	0d 03:25:03.60000	0.00260245	0.00990373	0.0007615	4.056	C	5	22/08/2020 02:04	38.2337		0	0	0	0	0	0	0	0	0	0	0	0	0	0
1951	6	7	9	3d 10:02:09.94000	0d 03:27:33.84000	0.00263423	0.0100328	0.00076143	4.0661	C	5	22/08/2020 02:07	37.9498		0	0	0	0	0	0	0	0	0	0	0	0	0	0
1952	6	7	9	3d 10:04:38.60000	0d 03:30:02.50000	0.00266568	0.0101608	0.0007615	4.0761	C	5	22/08/2020 02:09	38.1391		0	0	0	0	0	0	0	0	0	0	0	0	0	0
1953	6	7	9	3d 10:07:04.04000	0d 03:32:27.94000	0.00269644	0.0102863	0.00076158	4.0862	C	5	22/08/2020 02:12	38.0444		0	0	0	0	0	0	0	0	0	0	0	0	0	0
1954	6	7	9	3d 10:09:29.53000	0d 03:34:53.43000	0.00272722	0.0104122	0.00076143	4.0963	C	5	22/08/2020 02:14	38.1706		0	0	0	0	0	0	0	0	0	0	0	0	0	0
1955	6	7	9	3d 10:11:53.40000	0d 03:37:17.30000	0.00275765	0.0105371	0.00076165	4.1065	C	5	22/08/2020 02:16	37.7606		0	0	0	0	0	0	0	0	0	0	0	0	0	0
1956	6	7	9	3d 10:14:17.20000	0d 03:39:41.10000	0.00278806	0.0106621	0.0007615	4.1166	C	5	22/08/2020 02:19	38.3599		0	0	0	0	0	0	0	0	0	0	0	0	0	0
1957	6	7	9	3d 10:16:36.26000	0d 03:42:00.16000	0.00281748	0.0107833	0.00076127	4.1266	C	5	22/08/2020 02:21	37.9656		0	0	0	0	0	0	0	0	0	0	0	0	0	0
1958	6	7	9	3d 10:18:53.42000	0d 03:44:17.32000	0.00284649	0.0109032	0.00076158	4.1367	C	5	22/08/2020 02:23	37.9025		0	0	0	0	0	0	0	0	0	0	0	0	0	0
1959	6	7	9	3d 10:21:09.85000	0d 03:46:33.75000	0.00287535	0.0110227	0.00076158	4.1468	C	5	22/08/2020 02:26	38.0602		0	0	0	0	0	0	0	0	0	0	0	0	0	0
1960	6	7	9	3d 10:23:25.69000	0d 03:48:49.59000	0.00290408	0.011142	0.00076143	4.1569	C	5	22/08/2020 02:28	38.0129		0	0	0	0	0	0	0	0	0	0	0	0	0	0
1961	6	7	9	3d 10:25:40.09000	0d 03:51:03.99000	0.00293251	0.0112603	0.0007615	4.1669	C	5	22/08/2020 02:30	37.9814		0	0	0	0	0	0	0	0	0	0	0	0	0	0
1962	6	7	9	3d 10:27:51.82000	0d 03:53:15.72000	0.00296037	0.0113766	0.00076127	4.177	C	5	22/08/2020 02:32	38.076		0	0	0	0	0	0	0	0	0	0	0	0	0	0
1963	6	7	9	3d 10:30:05.43000	0d 03:55:29.33000	0.00298863	0.0114948	0.00076158	4.1871	C	5	22/08/2020 02:35	38.2179		0	0	0	0	0	0	0	0	0	0	0	0	0	0
1964	6	7	9	3d 10:32:16.64000	0d 03:57:40.54000	0.00301639	0.0116111	0.00076143	4.1971	C	5	22/08/2020 02:37	38.0602		0	0	0	0	0	0	0	0	0	0	0	0	0	0
1965	6	7	9	3d 10:32:51.04000	0d 03:58:14.94000	0.00302366	0.0116417	0.00076127	4.2	C	133	22/08/2020 02:37	38.2022		0	0	0	0	0	0	0	0	0	0	0	0	0	0
1966	6	7	10	3d 10:32:51.05000	0d 00:00:00.01000	0.00302366	0.0116417	0.00081209	4.2005	C	0	22/08/2020 02:37	38.2022		0	0	0	0	0	0	0	0	0	0	0	0	0	0
1967	6	7	10	3d 10:33:05.27000	0d 00:00:14.23000	0.00302668	0.0116543	0.00071199	4.2004	C	4	22/08/2020 02:38	38.2495		0	0	0	0	0	0	0	0	0	0	0	0	0	0
1968	6	7	10	3d 10:33:23.06000	0d 00:00:32.02000	0.00302993	0.011668	0.00061196	4.2004	C	4	22/08/2020 02:38	38.1075		0	0	0	0	0	0	0	0	0	0	0	0	0	0
1969	6	7	10	3d 10:33:48.78000	0d 00:00:57.74000	0.00303392	0.0116848	0.00051179	4.2	C	4	22/08/2020 02:38	37.9025		0	0	0	0	0	0	0	0	0	0	0	0	0	0
1970	6	7	10	3d 10:34:20.90000	0d 00:01:29.86000	0.00303802	0.011702	0.00041176	4.1999	C	4	22/08/2020 02:39	38.0602		0	0	0	0	0	0	0	0	0	0	0	0	0	0
1971	6	7	10	3d 10:35:05.93000	0d 00:02:14.89000	0.00304252	0.0117209	0.00031174	4.2002	C	4	22/08/2020 02:40	37.9025		0	0	0	0	0	0	0	0	0	0	0	0	0	0
1972	6	7	10	3d 10:36:13.24000	0d 00:03:22.20000	0.00304736	0.0117412	0.00021172	4.2	C	4	22/08/2020 02:41	38.0129		0	0	0	0	0	0	0	0	0	0	0	0	0	0
1973	6	7	10	3d 10:38:34.31000	0d 00:05:43.27000	0.00305344	0.0117668	0.0001117	4.2	C	4	22/08/2020 02:43	38.1706		0	0	0	0	0	0	0	0	0	0	0	0	0	0
1974	6	7	10	3d 10:40:24.17000	0d 00:07:33.13000	0.0030563	0.0117787	0.00007614	4.1999	C	132	22/08/2020 02:45	37.9814		0	0	0	0	0	0	0	0	0	0	0	0	0	0
1975	6	7	11	3d 10:40:24.18000	0d 00:00:00.01000	0	0	0	4.1994	R	0	22/08/2020 02:45	37.9814		0	0	0	0	0	0	0	0	0	0	0	0	0	0
1976	6	7	11	3d 10:40:26.18000	0d 00:00:02.01000	0	0	0	4.1988	R	1	22/08/2020 02:45	37.9971		0	0	0	0	0	0	0	0	0	0	0	0	0	0
1977	6	7	11	3d 10:40:28.18000	0d 00:00:04.01000	0	0	0	4.1988	R	1	22/08/2020 02:45	37.9971		0	0	0	0	0	0	0	0	0	0	0	0	0	0
1978	6	7	11	3d 10:40:30.18000	0d 00:00:06.01000	0	0	0	4.1987	R	1	22/08/2020 02:45	37.9971		0	0	0	0	0	0	0	0	0	0	0	0	0	0
1979	6	7	11	3d 10:40:32.18000	0d 00:00:08.01000	0	0	0	4.1987	R	1	22/08/2020 02:45	37.9971		0	0	0	0	0	0	0	0	0	0	0	0	0	0
1980	6	7	11	3d 10:40:34.17000	0d 00:00:10.00000	0	0	0	4.1988	R	129	22/08/2020 02:45	37.9971		0	0	0	0	0	0	0	0	0	0	0	0	0	0
1981	6	7	12	3d 10:40:34.21000	0d 00:00:00.04000	0.00000001	0.00000003	0.00076265	4.1918	D	0	22/08/2020 02:45	37.9971		0	0	0	0	0	0	0	0	0	0	0	0	0	0
1982	6	7	12	3d 10:41:21.49000	0d 00:00:47.32000	0.00001001	0.00004189	0.00076158	4.1817	D	5	22/08/2020 02:46	38.2022		0	0	0	0	0	0	0	0	0	0	0	0	0	0
1983	6	7	12	3d 10:42:56.60000	0d 00:02:22.43000	0.00003013	0.00012591	0.00076135	4.1717	D	5	22/08/2020 02:47	38.1075		0	0	0	0	0	0	0	0	0	0	0	0	0	0
1984	6	7	12	3d 10:44:38.35000	0d 00:04:04.18000	0.00005165	0.0002156	0.00076165	4.1616	D	5	22/08/2020 02:49	38.0444		0	0	0	0	0	0	0	0	0	0	0	0	0	0
1985	6	7	12	3d 10:46:14.67000	0d 00:05:40.50000	0.00007202	0.00030027	0.00076143	4.1515	D	5	22/08/2020 02:51	37.9814		0	0	0	0	0	0	0	0	0	0	0	0	0	0
[truncated: 3,193 more rows]
