# Supplementary material for: Experimental data of cathodes manufactured in a convective dryer at the pilot-plant scale, and charge and discharge capacities of half-coin lithium-ion cells
Source: Data Brief. 2021 Dec 16;40:107720. doi: 10.1016/j.dib.2021.107720 (PMC8703052; doi:10.1016/j.dib.2021.107720)
Supplement: Supplementary file 1 [file mmc1.zip › Maccor/NEX_CAT3_9_1.csv]

Name:	NEX_CAT3_9_1
Channel:	91
Tester	Maccor #2
Procedure	NEX_NMC_Form_Rate_ASI.000
Description	NEX NMC Cathode Rate & ASI Measurement
Started	18/08/2020 16:06
SCap	0
C Rate	0.008008
Ch. max. V	8.00 V
DisCh. min. V	-2.00 V
Ch. max. I	5.000 A
DisCh. max. I	5.000 A
Comment:	NEX_CAT3_9
SMB hdr:	SMBLabel
Rec	Cycle P	Cycle C	Step	TestTime	StepTime	Cap. [Ah]	Ener. [Wh]	Current [A]	Voltage [V]	Md	ES	DPT Time	AUX1 [C]		VAR1	VAR2	VAR3	VAR4	VAR5	VAR6	VAR7	VAR8	VAR9	VAR10	VAR11	VAR12	VAR13	VAR14
1	0	1	1	0d 00:00:00.00000	0d 00:00:00.00000	0	0	0	3.2712	R	0	18/08/2020 16:06	38.3027		0	0	0	0	0	0	0	0	0	0	0	0	0	0
2	0	1	1	0d 00:05:00.00000	0d 00:05:00.00000	0	0	0	3.2703	R	1	18/08/2020 16:11	38.1128		0	0	0	0	0	0	0	0	0	0	0	0	0	0
3	0	1	1	0d 00:10:00.00000	0d 00:10:00.00000	0	0	0	3.2686	R	1	18/08/2020 16:16	38.2078		0	0	0	0	0	0	0	0	0	0	0	0	0	0
4	0	1	1	0d 00:15:00.00000	0d 00:15:00.00000	0	0	0	3.2679	R	1	18/08/2020 16:21	38.4452		0	0	0	0	0	0	0	0	0	0	0	0	0	0
5	0	1	1	0d 00:20:00.00000	0d 00:20:00.00000	0	0	0	3.267	R	1	18/08/2020 16:26	38.1128		0	0	0	0	0	0	0	0	0	0	0	0	0	0
6	0	1	1	0d 00:25:00.00000	0d 00:25:00.00000	0	0	0	3.266	R	1	18/08/2020 16:31	38.2078		0	0	0	0	0	0	0	0	0	0	0	0	0	0
7	0	1	1	0d 00:30:00.00000	0d 00:30:00.00000	0	0	0	3.2651	R	129	18/08/2020 16:36	38.0495		0	0	0	0	0	0	0	0	0	0	0	0	0	0
8	0	1	2	0d 00:30:00.04000	0d 00:00:00.04000	0	0.00000001	0.00040185	3.417	C	0	18/08/2020 16:36	38.0495		0	0	0	0	0	0	0	0	0	0	0	0	0	0
9	0	1	2	0d 00:30:00.20000	0d 00:00:00.20000	0.00000002	0.00000007	0.00040047	3.4496	C	5	18/08/2020 16:36	38.0337		0	0	0	0	0	0	0	0	0	0	0	0	0	0
10	0	1	2	0d 00:30:00.37000	0d 00:00:00.37000	0.00000004	0.00000014	0.00040017	3.4685	C	5	18/08/2020 16:36	38.0337		0	0	0	0	0	0	0	0	0	0	0	0	0	0
11	0	1	2	0d 00:30:00.57000	0d 00:00:00.57000	0.00000006	0.00000022	0.00040032	3.485	C	5	18/08/2020 16:36	38.0337		0	0	0	0	0	0	0	0	0	0	0	0	0	0
12	0	1	2	0d 00:30:00.79000	0d 00:00:00.79000	0.00000009	0.0000003	0.00040063	3.501	C	5	18/08/2020 16:36	38.0495		0	0	0	0	0	0	0	0	0	0	0	0	0	0
13	0	1	2	0d 00:30:01.03000	0d 00:00:01.03000	0.00000011	0.0000004	0.00040032	3.5163	C	5	18/08/2020 16:36	38.0495		0	0	0	0	0	0	0	0	0	0	0	0	0	0
14	0	1	2	0d 00:30:01.28000	0d 00:00:01.28000	0.00000014	0.00000049	0.00040055	3.5311	C	5	18/08/2020 16:36	38.0653		0	0	0	0	0	0	0	0	0	0	0	0	0	0
15	0	1	2	0d 00:30:01.54000	0d 00:00:01.54000	0.00000017	0.0000006	0.00040047	3.5454	C	5	18/08/2020 16:36	38.0495		0	0	0	0	0	0	0	0	0	0	0	0	0	0
16	0	1	2	0d 00:30:01.82000	0d 00:00:01.82000	0.0000002	0.00000071	0.0004004	3.5596	C	5	18/08/2020 16:36	38.0495		0	0	0	0	0	0	0	0	0	0	0	0	0	0
17	0	1	2	0d 00:30:02.11000	0d 00:00:02.11000	0.00000023	0.00000082	0.00040047	3.5737	C	5	18/08/2020 16:36	38.0495		0	0	0	0	0	0	0	0	0	0	0	0	0	0
18	0	1	2	0d 00:30:02.42000	0d 00:00:02.42000	0.00000027	0.00000095	0.00040024	3.5874	C	5	18/08/2020 16:36	38.0495		0	0	0	0	0	0	0	0	0	0	0	0	0	0
19	0	1	2	0d 00:30:02.75000	0d 00:00:02.75000	0.00000031	0.00000108	0.00040017	3.6007	C	5	18/08/2020 16:36	38.0495		0	0	0	0	0	0	0	0	0	0	0	0	0	0
20	0	1	2	0d 00:30:03.09000	0d 00:00:03.09000	0.00000034	0.00000121	0.00040017	3.6136	C	5	18/08/2020 16:36	38.0653		0	0	0	0	0	0	0	0	0	0	0	0	0	0
21	0	1	2	0d 00:30:03.47000	0d 00:00:03.47000	0.00000039	0.00000137	0.00040024	3.6265	C	5	18/08/2020 16:36	38.0653		0	0	0	0	0	0	0	0	0	0	0	0	0	0
22	0	1	2	0d 00:30:03.87000	0d 00:00:03.87000	0.00000043	0.00000153	0.0004004	3.6393	C	5	18/08/2020 16:36	38.0495		0	0	0	0	0	0	0	0	0	0	0	0	0	0
23	0	1	2	0d 00:30:04.30000	0d 00:00:04.30000	0.00000048	0.0000017	0.00040047	3.6519	C	5	18/08/2020 16:36	38.0495		0	0	0	0	0	0	0	0	0	0	0	0	0	0
24	0	1	2	0d 00:30:04.79000	0d 00:00:04.79000	0.00000053	0.0000019	0.0004007	3.6643	C	5	18/08/2020 16:36	38.0812		0	0	0	0	0	0	0	0	0	0	0	0	0	0
25	0	1	2	0d 00:30:05.30000	0d 00:00:05.30000	0.00000059	0.00000211	0.00040017	3.6757	C	5	18/08/2020 16:36	38.0812		0	0	0	0	0	0	0	0	0	0	0	0	0	0
26	0	1	2	0d 00:30:05.87000	0d 00:00:05.87000	0.00000065	0.00000234	0.00040032	3.6872	C	5	18/08/2020 16:36	38.0653		0	0	0	0	0	0	0	0	0	0	0	0	0	0
27	0	1	2	0d 00:30:06.54000	0d 00:00:06.54000	0.00000073	0.00000262	0.0004004	3.6986	C	5	18/08/2020 16:36	38.0812		0	0	0	0	0	0	0	0	0	0	0	0	0	0
28	0	1	2	0d 00:30:07.37000	0d 00:00:07.37000	0.00000082	0.00000296	0.00040032	3.7098	C	5	18/08/2020 16:36	38.0653		0	0	0	0	0	0	0	0	0	0	0	0	0	0
29	0	1	2	0d 00:30:08.44000	0d 00:00:08.44000	0.00000094	0.0000034	0.00040047	3.7206	C	5	18/08/2020 16:36	38.097		0	0	0	0	0	0	0	0	0	0	0	0	0	0
30	0	1	2	0d 00:30:10.12000	0d 00:00:10.12000	0.00000112	0.0000041	0.0004004	3.7308	C	5	18/08/2020 16:36	38.1128		0	0	0	0	0	0	0	0	0	0	0	0	0	0
31	0	1	2	0d 00:30:30.40000	0d 00:00:30.40000	0.00000338	0.00001252	0.00040055	3.7208	C	5	18/08/2020 16:36	38.2078		0	0	0	0	0	0	0	0	0	0	0	0	0	0
32	0	1	2	0d 00:30:40.26000	0d 00:00:40.26000	0.00000448	0.00001659	0.0004004	3.7105	C	5	18/08/2020 16:36	38.2394		0	0	0	0	0	0	0	0	0	0	0	0	0	0
33	0	1	2	0d 00:30:54.64000	0d 00:00:54.64000	0.00000608	0.00002252	0.0004004	3.7005	C	5	18/08/2020 16:37	38.2869		0	0	0	0	0	0	0	0	0	0	0	0	0	0
34	0	1	2	0d 00:31:13.63000	0d 00:01:13.63000	0.00000819	0.00003032	0.00040032	3.6904	C	5	18/08/2020 16:37	38.3661		0	0	0	0	0	0	0	0	0	0	0	0	0	0
35	0	1	2	0d 00:31:54.58000	0d 00:01:54.58000	0.00001274	0.0000471	0.0004004	3.6802	C	5	18/08/2020 16:38	38.4927		0	0	0	0	0	0	0	0	0	0	0	0	0	0
36	0	1	2	0d 00:33:56.05000	0d 00:03:56.05000	0.00002625	0.00009674	0.00040024	3.6701	C	5	18/08/2020 16:40	38.3661		0	0	0	0	0	0	0	0	0	0	0	0	0	0
37	0	1	2	0d 00:43:56.05000	0d 00:13:56.05000	0.00009298	0.00034146	0.00040024	3.6674	C	1	18/08/2020 16:50	38.556		0	0	0	0	0	0	0	0	0	0	0	0	0	0
38	0	1	2	0d 00:53:56.05000	0d 00:23:56.05000	0.00015971	0.00058624	0.00040055	3.6695	C	1	18/08/2020 17:00	38.3027		0	0	0	0	0	0	0	0	0	0	0	0	0	0
39	0	1	2	0d 01:03:56.05000	0d 00:33:56.05000	0.00022643	0.00083117	0.00040047	3.6716	C	1	18/08/2020 17:10	38.1286		0	0	0	0	0	0	0	0	0	0	0	0	0	0
40	0	1	2	0d 01:13:56.05000	0d 00:43:56.05000	0.00029316	0.00107624	0.00040047	3.6738	C	1	18/08/2020 17:20	38.0495		0	0	0	0	0	0	0	0	0	0	0	0	0	0
41	0	1	2	0d 01:23:56.05000	0d 00:53:56.05000	0.00035989	0.00132144	0.00040017	3.6754	C	1	18/08/2020 17:30	38.0337		0	0	0	0	0	0	0	0	0	0	0	0	0	0
42	0	1	2	0d 01:33:56.05000	0d 01:03:56.05000	0.00042662	0.00156676	0.00040055	3.6776	C	1	18/08/2020 17:40	38.3819		0	0	0	0	0	0	0	0	0	0	0	0	0	0
43	0	1	2	0d 01:43:56.05000	0d 01:13:56.05000	0.00049335	0.00181219	0.00040032	3.6788	C	1	18/08/2020 17:50	38.1286		0	0	0	0	0	0	0	0	0	0	0	0	0	0
44	0	1	2	0d 01:53:56.05000	0d 01:23:56.05000	0.00056007	0.00205772	0.0004004	3.6802	C	1	18/08/2020 18:00	38.002		0	0	0	0	0	0	0	0	0	0	0	0	0	0
45	0	1	2	0d 02:03:56.05000	0d 01:33:56.05000	0.0006268	0.00230335	0.00040032	3.6818	C	1	18/08/2020 18:10	37.9229		0	0	0	0	0	0	0	0	0	0	0	0	0	0
46	0	1	2	0d 02:13:56.05000	0d 01:43:56.05000	0.00069353	0.00254908	0.00040047	3.6831	C	1	18/08/2020 18:20	37.9545		0	0	0	0	0	0	0	0	0	0	0	0	0	0
47	0	1	2	0d 02:23:56.05000	0d 01:53:56.05000	0.00076026	0.0027949	0.00040047	3.6847	C	1	18/08/2020 18:30	38.3502		0	0	0	0	0	0	0	0	0	0	0	0	0	0
48	0	1	2	0d 02:33:56.05000	0d 02:03:56.05000	0.00082698	0.00304082	0.00040032	3.6858	C	1	18/08/2020 18:40	38.2553		0	0	0	0	0	0	0	0	0	0	0	0	0	0
49	0	1	2	0d 02:43:56.05000	0d 02:13:56.05000	0.00089371	0.00328682	0.00040024	3.6873	C	1	18/08/2020 18:50	38.2394		0	0	0	0	0	0	0	0	0	0	0	0	0	0
50	0	1	2	0d 02:53:56.05000	0d 02:23:56.05000	0.00096044	0.00353292	0.0004004	3.6887	C	1	18/08/2020 19:00	38.4768		0	0	0	0	0	0	0	0	0	0	0	0	0	0
51	0	1	2	0d 03:03:56.05000	0d 02:33:56.05000	0.00102717	0.0037791	0.0004004	3.6901	C	1	18/08/2020 19:10	38.3502		0	0	0	0	0	0	0	0	0	0	0	0	0	0
52	0	1	2	0d 03:13:56.05000	0d 02:43:56.05000	0.0010939	0.00402538	0.0004004	3.6915	C	1	18/08/2020 19:20	38.2394		0	0	0	0	0	0	0	0	0	0	0	0	0	0
53	0	1	2	0d 03:23:56.05000	0d 02:53:56.05000	0.00116062	0.00427174	0.00040047	3.6928	C	1	18/08/2020 19:30	38.1761		0	0	0	0	0	0	0	0	0	0	0	0	0	0
54	0	1	2	0d 03:33:56.05000	0d 03:03:56.05000	0.00122735	0.0045182	0.00040032	3.6939	C	1	18/08/2020 19:40	38.097		0	0	0	0	0	0	0	0	0	0	0	0	0	0
55	0	1	2	0d 03:43:56.05000	0d 03:13:56.05000	0.00129408	0.00476474	0.00040024	3.6953	C	1	18/08/2020 19:50	38.4135		0	0	0	0	0	0	0	0	0	0	0	0	0	0
56	0	1	2	0d 03:53:56.05000	0d 03:23:56.05000	0.00136081	0.00501138	0.0004004	3.6968	C	1	18/08/2020 20:00	38.2394		0	0	0	0	0	0	0	0	0	0	0	0	0	0
57	0	1	2	0d 04:03:56.05000	0d 03:33:56.05000	0.00142753	0.00525811	0.00040055	3.6982	C	1	18/08/2020 20:10	38.5085		0	0	0	0	0	0	0	0	0	0	0	0	0	0
58	0	1	2	0d 04:13:56.05000	0d 03:43:56.05000	0.00149426	0.00550494	0.00040024	3.6997	C	1	18/08/2020 20:20	38.2078		0	0	0	0	0	0	0	0	0	0	0	0	0	0
59	0	1	2	0d 04:23:56.05000	0d 03:53:56.05000	0.00156099	0.00575186	0.00040032	3.7009	C	1	18/08/2020 20:30	38.0812		0	0	0	0	0	0	0	0	0	0	0	0	0	0
60	0	1	2	0d 04:33:56.05000	0d 04:03:56.05000	0.00162772	0.00599889	0.00040047	3.7028	C	1	18/08/2020 20:40	37.9545		0	0	0	0	0	0	0	0	0	0	0	0	0	0
61	0	1	2	0d 04:43:56.05000	0d 04:13:56.05000	0.00169445	0.00624601	0.0004004	3.7043	C	1	18/08/2020 20:50	37.907		0	0	0	0	0	0	0	0	0	0	0	0	0	0
62	0	1	2	0d 04:53:56.05000	0d 04:23:56.05000	0.00176117	0.00649323	0.00040055	3.7058	C	1	18/08/2020 21:00	38.2869		0	0	0	0	0	0	0	0	0	0	0	0	0	0
63	0	1	2	0d 05:03:56.05000	0d 04:33:56.05000	0.0018279	0.00674055	0.00040024	3.7073	C	1	18/08/2020 21:10	38.1128		0	0	0	0	0	0	0	0	0	0	0	0	0	0
64	0	1	2	0d 05:13:56.05000	0d 04:43:56.05000	0.00189463	0.00698798	0.0004004	3.7087	C	1	18/08/2020 21:20	38.0178		0	0	0	0	0	0	0	0	0	0	0	0	0	0
65	0	1	2	0d 05:23:56.05000	0d 04:53:56.05000	0.00196136	0.00723553	0.00040032	3.7102	C	1	18/08/2020 21:30	38.1128		0	0	0	0	0	0	0	0	0	0	0	0	0	0
66	0	1	2	0d 05:33:56.05000	0d 05:03:56.05000	0.00202808	0.00748318	0.00040055	3.7124	C	1	18/08/2020 21:40	38.3186		0	0	0	0	0	0	0	0	0	0	0	0	0	0
67	0	1	2	0d 05:43:56.05000	0d 05:13:56.05000	0.00209481	0.00773095	0.00040047	3.7142	C	1	18/08/2020 21:50	38.2869		0	0	0	0	0	0	0	0	0	0	0	0	0	0
68	0	1	2	0d 05:53:56.05000	0d 05:23:56.05000	0.00216154	0.00797884	0.00040032	3.7157	C	1	18/08/2020 22:00	38.3027		0	0	0	0	0	0	0	0	0	0	0	0	0	0
69	0	1	2	0d 06:03:56.05000	0d 05:33:56.05000	0.00222827	0.00822685	0.00040055	3.7176	C	1	18/08/2020 22:10	38.1761		0	0	0	0	0	0	0	0	0	0	0	0	0	0
70	0	1	2	0d 06:13:56.05000	0d 05:43:56.05000	0.002295	0.00847498	0.00040047	3.7195	C	1	18/08/2020 22:20	38.4452		0	0	0	0	0	0	0	0	0	0	0	0	0	0
71	0	1	2	0d 06:23:56.05000	0d 05:53:56.05000	0.00236172	0.00872325	0.0004004	3.7215	C	1	18/08/2020 22:30	38.2711		0	0	0	0	0	0	0	0	0	0	0	0	0	0
72	0	1	2	0d 06:33:56.05000	0d 06:03:56.05000	0.00242845	0.00897165	0.00040032	3.7235	C	1	18/08/2020 22:40	38.1603		0	0	0	0	0	0	0	0	0	0	0	0	0	0
73	0	1	2	0d 06:43:56.05000	0d 06:13:56.05000	0.00249518	0.00922019	0.00040032	3.7256	C	1	18/08/2020 22:50	38.0495		0	0	0	0	0	0	0	0	0	0	0	0	0	0
74	0	1	2	0d 06:53:56.05000	0d 06:23:56.05000	0.00256191	0.00946887	0.00040032	3.7279	C	1	18/08/2020 23:00	38.0495		0	0	0	0	0	0	0	0	0	0	0	0	0	0
75	0	1	2	0d 07:03:56.05000	0d 06:33:56.05000	0.00262863	0.00971769	0.00040017	3.7299	C	1	18/08/2020 23:10	38.3661		0	0	0	0	0	0	0	0	0	0	0	0	0	0
76	0	1	2	0d 07:13:56.05000	0d 06:43:56.05000	0.00269536	0.00996667	0.0004004	3.7324	C	1	18/08/2020 23:20	38.1761		0	0	0	0	0	0	0	0	0	0	0	0	0	0
77	0	1	2	0d 07:23:56.05000	0d 06:53:56.05000	0.00276209	0.0102158	0.00040055	3.7346	C	1	18/08/2020 23:30	38.4452		0	0	0	0	0	0	0	0	0	0	0	0	0	0
78	0	1	2	0d 07:33:56.05000	0d 07:03:56.05000	0.00282882	0.0104651	0.00040024	3.7368	C	1	18/08/2020 23:40	38.1603		0	0	0	0	0	0	0	0	0	0	0	0	0	0
79	0	1	2	0d 07:43:56.05000	0d 07:13:56.05000	0.00289555	0.0107145	0.0004004	3.7394	C	1	18/08/2020 23:50	38.0178		0	0	0	0	0	0	0	0	0	0	0	0	0	0
80	0	1	2	0d 07:53:56.05000	0d 07:23:56.05000	0.00296227	0.0109641	0.00040032	3.7418	C	1	19/08/2020 00:00	37.907		0	0	0	0	0	0	0	0	0	0	0	0	0	0
81	0	1	2	0d 08:03:56.05000	0d 07:33:56.05000	0.003029	0.0112139	0.00040024	3.744	C	1	19/08/2020 00:10	37.8912		0	0	0	0	0	0	0	0	0	0	0	0	0	0
82	0	1	2	0d 08:13:56.05000	0d 07:43:56.05000	0.00309573	0.0114638	0.00040055	3.7462	C	1	19/08/2020 00:20	38.2394		0	0	0	0	0	0	0	0	0	0	0	0	0	0
83	0	1	2	0d 08:23:56.05000	0d 07:53:56.05000	0.00316246	0.0117139	0.00040047	3.7491	C	1	19/08/2020 00:30	38.5085		0	0	0	0	0	0	0	0	0	0	0	0	0	0
84	0	1	2	0d 08:33:56.05000	0d 08:03:56.05000	0.00322918	0.0119641	0.00040055	3.7513	C	1	19/08/2020 00:40	38.3344		0	0	0	0	0	0	0	0	0	0	0	0	0	0
85	0	1	2	0d 08:43:56.05000	0d 08:13:56.05000	0.00329591	0.0122145	0.00040047	3.7537	C	1	19/08/2020 00:50	38.3502		0	0	0	0	0	0	0	0	0	0	0	0	0	0
86	0	1	2	0d 08:53:56.05000	0d 08:23:56.05000	0.00336264	0.0124651	0.0004004	3.7562	C	1	19/08/2020 01:00	38.2711		0	0	0	0	0	0	0	0	0	0	0	0	0	0
87	0	1	2	0d 09:03:56.05000	0d 08:33:56.05000	0.00342937	0.0127158	0.00040032	3.7586	C	1	19/08/2020 01:10	38.2078		0	0	0	0	0	0	0	0	0	0	0	0	0	0
88	0	1	2	0d 09:13:56.05000	0d 08:43:56.05000	0.0034961	0.0129667	0.00040024	3.761	C	1	19/08/2020 01:20	38.2553		0	0	0	0	0	0	0	0	0	0	0	0	0	0
89	0	1	2	0d 09:23:56.05000	0d 08:53:56.05000	0.00356282	0.0132177	0.00040047	3.7635	C	1	19/08/2020 01:30	38.0812		0	0	0	0	0	0	0	0	0	0	0	0	0	0
90	0	1	2	0d 09:33:56.05000	0d 09:03:56.05000	0.00362955	0.0134689	0.00040024	3.7659	C	1	19/08/2020 01:40	38.3977		0	0	0	0	0	0	0	0	0	0	0	0	0	0
91	0	1	2	0d 09:43:56.05000	0d 09:13:56.05000	0.00369628	0.0137203	0.00040002	3.7684	C	1	19/08/2020 01:50	38.2078		0	0	0	0	0	0	0	0	0	0	0	0	0	0
92	0	1	2	0d 09:53:56.05000	0d 09:23:56.05000	0.00376301	0.0139718	0.00040047	3.771	C	1	19/08/2020 02:00	38.0653		0	0	0	0	0	0	0	0	0	0	0	0	0	0
93	0	1	2	0d 10:03:56.05000	0d 09:33:56.05000	0.00382973	0.0142236	0.00040047	3.7737	C	1	19/08/2020 02:10	37.9862		0	0	0	0	0	0	0	0	0	0	0	0	0	0
94	0	1	2	0d 10:13:56.05000	0d 09:43:56.05000	0.00389646	0.0144754	0.0004004	3.7762	C	1	19/08/2020 02:20	37.9387		0	0	0	0	0	0	0	0	0	0	0	0	0	0
95	0	1	2	0d 10:23:56.05000	0d 09:53:56.05000	0.00396319	0.0147275	0.0004004	3.7787	C	1	19/08/2020 02:30	38.3186		0	0	0	0	0	0	0	0	0	0	0	0	0	0
96	0	1	2	0d 10:33:56.05000	0d 10:03:56.05000	0.00402992	0.0149797	0.00040024	3.7815	C	1	19/08/2020 02:40	38.1128		0	0	0	0	0	0	0	0	0	0	0	0	0	0
97	0	1	2	0d 10:43:56.05000	0d 10:13:56.05000	0.00409664	0.0152322	0.00040047	3.7842	C	1	19/08/2020 02:50	38.3977		0	0	0	0	0	0	0	0	0	0	0	0	0	0
98	0	1	2	0d 10:53:56.05000	0d 10:23:56.05000	0.00416337	0.0154848	0.00040032	3.7873	C	1	19/08/2020 03:00	38.1919		0	0	0	0	0	0	0	0	0	0	0	0	0	0
99	0	1	2	0d 11:03:56.05000	0d 10:33:56.05000	0.0042301	0.0157376	0.00040032	3.7903	C	1	19/08/2020 03:10	38.0653		0	0	0	0	0	0	0	0	0	0	0	0	0	0
100	0	1	2	0d 11:13:56.05000	0d 10:43:56.05000	0.00429683	0.0159906	0.00040032	3.7934	C	1	19/08/2020 03:20	38.3027		0	0	0	0	0	0	0	0	0	0	0	0	0	0
101	0	1	2	0d 11:23:56.05000	0d 10:53:56.05000	0.00436356	0.0162439	0.0004004	3.7967	C	1	19/08/2020 03:30	38.2394		0	0	0	0	0	0	0	0	0	0	0	0	0	0
102	0	1	2	0d 11:33:56.05000	0d 11:03:56.05000	0.00443028	0.0164973	0.00040047	3.8001	C	1	19/08/2020 03:40	38.1761		0	0	0	0	0	0	0	0	0	0	0	0	0	0
103	0	1	2	0d 11:43:56.05000	0d 11:13:56.05000	0.00449701	0.016751	0.00040032	3.8036	C	1	19/08/2020 03:50	38.4452		0	0	0	0	0	0	0	0	0	0	0	0	0	0
104	0	1	2	0d 11:53:56.05000	0d 11:23:56.05000	0.00456374	0.017005	0.00040032	3.8074	C	1	19/08/2020 04:00	38.3027		0	0	0	0	0	0	0	0	0	0	0	0	0	0
105	0	1	2	0d 12:03:56.05000	0d 11:33:56.05000	0.00463047	0.0172592	0.00040032	3.8114	C	1	19/08/2020 04:10	38.1919		0	0	0	0	0	0	0	0	0	0	0	0	0	0
106	0	1	2	0d 12:13:56.05000	0d 11:43:56.05000	0.0046972	0.0175137	0.00040024	3.8157	C	1	19/08/2020 04:20	38.2078		0	0	0	0	0	0	0	0	0	0	0	0	0	0
107	0	1	2	0d 12:23:56.05000	0d 11:53:56.05000	0.00476392	0.0177684	0.00040017	3.8198	C	1	19/08/2020 04:30	38.1286		0	0	0	0	0	0	0	0	0	0	0	0	0	0
108	0	1	2	0d 12:33:56.05000	0d 12:03:56.05000	0.00483065	0.0180234	0.00040047	3.8245	C	1	19/08/2020 04:40	38.3186		0	0	0	0	0	0	0	0	0	0	0	0	0	0
109	0	1	2	0d 12:43:56.05000	0d 12:13:56.05000	0.00489738	0.0182788	0.00040024	3.8291	C	1	19/08/2020 04:50	38.0337		0	0	0	0	0	0	0	0	0	0	0	0	0	0
110	0	1	2	0d 12:53:56.05000	0d 12:23:56.05000	0.00496411	0.0185345	0.00040047	3.8343	C	1	19/08/2020 05:00	38.3344		0	0	0	0	0	0	0	0	0	0	0	0	0	0
111	0	1	2	0d 13:03:56.05000	0d 12:33:56.05000	0.00503083	0.0187905	0.00040017	3.8393	C	1	19/08/2020 05:10	38.1286		0	0	0	0	0	0	0	0	0	0	0	0	0	0
112	0	1	2	0d 13:13:56.05000	0d 12:43:56.05000	0.00509756	0.0190469	0.0004004	3.8447	C	1	19/08/2020 05:20	38.002		0	0	0	0	0	0	0	0	0	0	0	0	0	0
113	0	1	2	0d 13:23:56.05000	0d 12:53:56.05000	0.00516429	0.0193036	0.00040032	3.8506	C	1	19/08/2020 05:30	37.8754		0	0	0	0	0	0	0	0	0	0	0	0	0	0
114	0	1	2	0d 13:33:56.05000	0d 13:03:56.05000	0.00523102	0.0195608	0.00040047	3.8566	C	1	19/08/2020 05:40	37.8754		0	0	0	0	0	0	0	0	0	0	0	0	0	0
115	0	1	2	0d 13:43:56.05000	0d 13:13:56.05000	0.00529775	0.0198183	0.00040055	3.863	C	1	19/08/2020 05:50	38.2553		0	0	0	0	0	0	0	0	0	0	0	0	0	0
116	0	1	2	0d 13:53:56.05000	0d 13:23:56.05000	0.00536447	0.0200763	0.00040017	3.8691	C	1	19/08/2020 06:00	38.1919		0	0	0	0	0	0	0	0	0	0	0	0	0	0
117	0	1	2	0d 14:03:56.05000	0d 13:33:56.05000	0.0054312	0.0203347	0.00040032	3.8761	C	1	19/08/2020 06:10	38.3661		0	0	0	0	0	0	0	0	0	0	0	0	0	0
118	0	1	2	0d 14:13:56.05000	0d 13:43:56.05000	0.00549793	0.0205936	0.0004004	3.883	C	1	19/08/2020 06:20	38.5402		0	0	0	0	0	0	0	0	0	0	0	0	0	0
119	0	1	2	0d 14:23:56.05000	0d 13:53:56.05000	0.00556466	0.0208529	0.0004004	3.8898	C	1	19/08/2020 06:30	38.3186		0	0	0	0	0	0	0	0	0	0	0	0	0	0
120	0	1	2	0d 14:33:56.05000	0d 14:03:56.05000	0.00563138	0.0211127	0.00040032	3.8972	C	1	19/08/2020 06:40	38.2711		0	0	0	0	0	0	0	0	0	0	0	0	0	0
121	0	1	2	0d 14:43:56.05000	0d 14:13:56.05000	0.00569811	0.021373	0.00040032	3.9045	C	1	19/08/2020 06:50	38.1603		0	0	0	0	0	0	0	0	0	0	0	0	0	0
122	0	1	2	0d 14:53:56.05000	0d 14:23:56.05000	0.00576484	0.0216338	0.00040047	3.9121	C	1	19/08/2020 07:00	38.1286		0	0	0	0	0	0	0	0	0	0	0	0	0	0
123	0	1	2	0d 15:03:56.05000	0d 14:33:56.05000	0.00583157	0.0218951	0.00040017	3.9202	C	1	19/08/2020 07:10	38.4135		0	0	0	0	0	0	0	0	0	0	0	0	0	0
124	0	1	2	0d 15:13:56.05000	0d 14:43:56.05000	0.00589829	0.022157	0.00040032	3.9281	C	1	19/08/2020 07:20	38.2236		0	0	0	0	0	0	0	0	0	0	0	0	0	0
125	0	1	2	0d 15:23:56.05000	0d 14:53:56.05000	0.00596502	0.0224194	0.00040047	3.9359	C	1	19/08/2020 07:30	38.1445		0	0	0	0	0	0	0	0	0	0	0	0	0	0
126	0	1	2	0d 15:33:56.05000	0d 15:03:56.05000	0.00603175	0.0226823	0.00040024	3.9442	C	1	19/08/2020 07:40	38.1286		0	0	0	0	0	0	0	0	0	0	0	0	0	0
127	0	1	2	0d 15:43:56.05000	0d 15:13:56.05000	0.00609848	0.0229457	0.00040032	3.9525	C	1	19/08/2020 07:50	38.0337		0	0	0	0	0	0	0	0	0	0	0	0	0	0
128	0	1	2	0d 15:53:56.05000	0d 15:23:56.05000	0.00616521	0.0232098	0.0004004	3.9606	C	1	19/08/2020 08:00	38.2394		0	0	0	0	0	0	0	0	0	0	0	0	0	0
129	0	1	2	0d 16:03:56.05000	0d 15:33:56.05000	0.00623193	0.0234743	0.00040063	3.9689	C	1	19/08/2020 08:10	37.9545		0	0	0	0	0	0	0	0	0	0	0	0	0	0
130	0	1	2	0d 16:13:56.05000	0d 15:43:56.05000	0.00629866	0.0237395	0.00040024	3.9774	C	1	19/08/2020 08:20	38.2711		0	0	0	0	0	0	0	0	0	0	0	0	0	0
131	0	1	2	0d 16:23:56.05000	0d 15:53:56.05000	0.00636539	0.0240052	0.00040047	3.9861	C	1	19/08/2020 08:30	38.0812		0	0	0	0	0	0	0	0	0	0	0	0	0	0
132	0	1	2	0d 16:33:56.05000	0d 16:03:56.05000	0.00643212	0.0242714	0.00040047	3.9947	C	1	19/08/2020 08:40	37.9704		0	0	0	0	0	0	0	0	0	0	0	0	0	0
133	0	1	2	0d 16:43:56.05000	0d 16:13:56.05000	0.00649884	0.0245383	0.0004004	4.0032	C	1	19/08/2020 08:50	37.9545		0	0	0	0	0	0	0	0	0	0	0	0	0	0
134	0	1	2	0d 16:53:56.05000	0d 16:23:56.05000	0.00656557	0.0248057	0.00040024	4.0117	C	1	19/08/2020 09:00	38.1761		0	0	0	0	0	0	0	0	0	0	0	0	0	0
135	0	1	2	0d 17:03:56.05000	0d 16:33:56.05000	0.0066323	0.0250737	0.0004004	4.0211	C	1	19/08/2020 09:10	38.1919		0	0	0	0	0	0	0	0	0	0	0	0	0	0
136	0	1	2	0d 17:13:56.05000	0d 16:43:56.05000	0.00669903	0.0253423	0.0004004	4.0299	C	1	19/08/2020 09:20	38.3977		0	0	0	0	0	0	0	0	0	0	0	0	0	0
137	0	1	2	0d 17:23:56.05000	0d 16:53:56.05000	0.00676576	0.0256116	0.0004004	4.0388	C	1	19/08/2020 09:30	28.0145		0	0	0	0	0	0	0	0	0	0	0	0	0	0
138	0	1	2	0d 17:33:56.05000	0d 17:03:56.05000	0.00683248	0.0258814	0.00040024	4.0478	C	1	19/08/2020 09:40	37.1631		0	0	0	0	0	0	0	0	0	0	0	0	0	0
139	0	1	2	0d 17:43:56.05000	0d 17:13:56.05000	0.00689921	0.0261518	0.00040047	4.0569	C	1	19/08/2020 09:50	27.9334		0	0	0	0	0	0	0	0	0	0	0	0	0	0
140	0	1	2	0d 17:53:56.05000	0d 17:23:56.05000	0.00696594	0.0264228	0.00040047	4.0662	C	1	19/08/2020 10:00	37.2898		0	0	0	0	0	0	0	0	0	0	0	0	0	0
141	0	1	2	0d 18:03:56.05000	0d 17:33:56.05000	0.00703267	0.0266944	0.00040032	4.0752	C	1	19/08/2020 10:10	36.6092		0	0	0	0	0	0	0	0	0	0	0	0	0	0
142	0	1	2	0d 18:13:56.05000	0d 17:43:56.05000	0.00709939	0.0269667	0.00040047	4.0847	C	1	19/08/2020 10:20	38.0337		0	0	0	0	0	0	0	0	0	0	0	0	0	0
143	0	1	2	0d 18:23:56.05000	0d 17:53:56.05000	0.00716612	0.0272396	0.00040063	4.0945	C	1	19/08/2020 10:30	34.4249		0	0	0	0	0	0	0	0	0	0	0	0	0	0
144	0	1	2	0d 18:33:56.05000	0d 18:03:56.05000	0.00723285	0.0275131	0.00040047	4.1044	C	1	19/08/2020 10:40	37.1157		0	0	0	0	0	0	0	0	0	0	0	0	0	0
145	0	1	2	0d 18:43:56.05000	0d 18:13:56.05000	0.00729958	0.0277873	0.00040024	4.1141	C	1	19/08/2020 10:50	37.9704		0	0	0	0	0	0	0	0	0	0	0	0	0	0
146	0	1	2	0d 18:53:55.19000	0d 18:23:55.19000	0.00736621	0.0280618	0.00040047	4.1242	C	5	19/08/2020 11:00	38.9675		0	0	0	0	0	0	0	0	0	0	0	0	0	0
147	0	1	2	0d 19:03:55.19000	0d 18:33:55.19000	0.00743294	0.0283373	0.00040024	4.134	C	1	19/08/2020 11:10	38.2711		0	0	0	0	0	0	0	0	0	0	0	0	0	0
148	0	1	2	0d 19:13:46.50000	0d 18:43:46.50000	0.0074987	0.0286095	0.0004004	4.144	C	5	19/08/2020 11:19	38.1603		0	0	0	0	0	0	0	0	0	0	0	0	0	0
149	0	1	2	0d 19:23:45.14000	0d 18:53:45.14000	0.00756528	0.0288857	0.00040032	4.1541	C	5	19/08/2020 11:29	38.2078		0	0	0	0	0	0	0	0	0	0	0	0	0	0
150	0	1	2	0d 19:33:39.64000	0d 19:03:39.64000	0.00763139	0.0291607	0.00040024	4.1642	C	5	19/08/2020 11:39	38.3027		0	0	0	0	0	0	0	0	0	0	0	0	0	0
151	0	1	2	0d 19:43:26.95000	0d 19:13:26.95000	0.00769671	0.029433	0.00040055	4.1744	C	5	19/08/2020 11:49	38.2553		0	0	0	0	0	0	0	0	0	0	0	0	0	0
152	0	1	2	0d 19:53:16.21000	0d 19:23:16.21000	0.00776224	0.0297069	0.00040017	4.1845	C	5	19/08/2020 11:59	38.4452		0	0	0	0	0	0	0	0	0	0	0	0	0	0
153	0	1	2	0d 20:02:58.31000	0d 19:32:58.31000	0.00782698	0.0299781	0.00040032	4.1946	C	5	19/08/2020 12:09	38.2711		0	0	0	0	0	0	0	0	0	0	0	0	0	0
154	0	1	2	0d 20:07:58.63000	0d 19:37:58.63000	0.00786038	0.0301183	0.00040047	4.2	C	133	19/08/2020 12:14	38.1128		0	0	0	0	0	0	0	0	0	0	0	0	0	0
155	0	1	3	0d 20:07:58.66000	0d 00:00:00.03000	0.00786038	0.0301183	0.00047684	4.2004	C	0	19/08/2020 12:14	38.1128		0	0	0	0	0	0	0	0	0	0	0	0	0	0
156	0	1	3	0d 20:08:33.69000	0d 00:00:35.06000	0.00786434	0.0301349	0.00037675	4.2	C	4	19/08/2020 12:14	38.2236		0	0	0	0	0	0	0	0	0	0	0	0	0	0
157	0	1	3	0d 20:10:38.43000	0d 00:02:39.80000	0.00787555	0.030182	0.00027657	4.1999	C	4	19/08/2020 12:16	38.5085		0	0	0	0	0	0	0	0	0	0	0	0	0	0
158	0	1	3	0d 20:14:08.75000	0d 00:06:10.12000	0.00788868	0.0302372	0.00017655	4.2002	C	4	19/08/2020 12:20	38.3344		0	0	0	0	0	0	0	0	0	0	0	0	0	0
159	0	1	3	0d 20:21:33.10000	0d 00:13:34.47000	0.00790314	0.0302979	0.00007652	4.2	C	4	19/08/2020 12:27	38.1603		0	0	0	0	0	0	0	0	0	0	0	0	0	0
160	0	1	3	0d 20:30:38.09000	0d 00:22:39.46000	0.00791165	0.0303336	0.00004005	4.2	C	132	19/08/2020 12:36	38.3344		0	0	0	0	0	0	0	0	0	0	0	0	0	0
161	0	1	4	0d 20:30:38.10000	0d 00:00:00.01000	0	0	0	4.1999	R	0	19/08/2020 12:36	38.3344		0	0	0	0	0	0	0	0	0	0	0	0	0	0
162	0	1	4	0d 20:30:40.10000	0d 00:00:02.01000	0	0	0	4.1994	R	1	19/08/2020 12:36	38.3502		0	0	0	0	0	0	0	0	0	0	0	0	0	0
163	0	1	4	0d 20:30:42.10000	0d 00:00:04.01000	0	0	0	4.1994	R	1	19/08/2020 12:36	38.3661		0	0	0	0	0	0	0	0	0	0	0	0	0	0
164	0	1	4	0d 20:30:44.10000	0d 00:00:06.01000	0	0	0	4.1996	R	1	19/08/2020 12:36	38.3661		0	0	0	0	0	0	0	0	0	0	0	0	0	0
165	0	1	4	0d 20:30:46.10000	0d 00:00:08.01000	0	0	0	4.1996	R	1	19/08/2020 12:36	38.3661		0	0	0	0	0	0	0	0	0	0	0	0	0	0
166	0	1	4	0d 20:30:48.09000	0d 00:00:10.00000	0	0	0	4.1993	R	129	19/08/2020 12:37	38.3819		0	0	0	0	0	0	0	0	0	0	0	0	0	0
167	0	1	5	0d 20:30:48.13000	0d 00:00:00.04000	0	0.00000002	0.00040131	4.1955	D	0	19/08/2020 12:37	38.3819		0	0	0	0	0	0	0	0	0	0	0	0	0	0
168	0	1	5	0d 20:35:31.15000	0d 00:04:43.06000	0.00003148	0.00013187	0.00040032	4.1854	D	5	19/08/2020 12:41	38.4452		0	0	0	0	0	0	0	0	0	0	0	0	0	0
169	0	1	5	0d 20:43:43.33000	0d 00:12:55.24000	0.00008622	0.0003607	0.00040024	4.1753	D	5	19/08/2020 12:49	38.461		0	0	0	0	0	0	0	0	0	0	0	0	0	0
170	0	1	5	0d 20:52:20.68000	0d 00:21:32.59000	0.00014375	0.00060065	0.00040055	4.1653	D	5	19/08/2020 12:58	38.4135		0	0	0	0	0	0	0	0	0	0	0	0	0	0
171	0	1	5	0d 21:01:06.78000	0d 00:30:18.69000	0.00020226	0.00084408	0.0004004	4.1552	D	5	19/08/2020 13:07	38.3186		0	0	0	0	0	0	0	0	0	0	0	0	0	0
172	0	1	5	0d 21:10:04.30000	0d 00:39:16.21000	0.00026204	0.00109218	0.00040055	4.1451	D	5	19/08/2020 13:16	38.002		0	0	0	0	0	0	0	0	0	0	0	0	0	0
173	0	1	5	0d 21:19:04.21000	0d 00:48:16.12000	0.00032209	0.00134079	0.00040024	4.135	D	5	19/08/2020 13:25	38.1445		0	0	0	0	0	0	0	0	0	0	0	0	0	0
174	0	1	5	0d 21:28:14.87000	0d 00:57:26.78000	0.00038333	0.00159373	0.0004004	4.125	D	5	19/08/2020 13:34	38.2711		0	0	0	0	0	0	0	0	0	0	0	0	0	0
175	0	1	5	0d 21:37:36.16000	0d 01:06:48.07000	0.00044575	0.00185092	0.00040047	4.1149	D	5	19/08/2020 13:43	38.3977		0	0	0	0	0	0	0	0	0	0	0	0	0	0
176	0	1	5	0d 21:47:03.13000	0d 01:16:15.04000	0.0005088	0.00211007	0.00040024	4.1048	D	5	19/08/2020 13:53	37.2581		0	0	0	0	0	0	0	0	0	0	0	0	0	0
177	0	1	5	0d 21:56:38.65000	0d 01:25:50.56000	0.00057281	0.00237249	0.00040024	4.0948	D	5	19/08/2020 14:02	37.8596		0	0	0	0	0	0	0	0	0	0	0	0	0	0
178	0	1	5	0d 22:06:22.35000	0d 01:35:34.26000	0.00063772	0.00263798	0.00040024	4.0847	D	5	19/08/2020 14:12	37.2423		0	0	0	0	0	0	0	0	0	0	0	0	0	0
179	0	1	5	0d 22:16:14.96000	0d 01:45:26.87000	0.00070363	0.00290687	0.00040017	4.0746	D	5	19/08/2020 14:22	38.2078		0	0	0	0	0	0	0	0	0	0	0	0	0	0
180	0	1	5	0d 22:26:14.96000	0d 01:55:26.87000	0.00077036	0.00317844	0.00040024	4.065	D	1	19/08/2020 14:32	38.3186		0	0	0	0	0	0	0	0	0	0	0	0	0	0
181	0	1	5	0d 22:36:08.15000	0d 02:05:20.06000	0.00083633	0.00344627	0.00040047	4.0549	D	5	19/08/2020 14:42	38.2236		0	0	0	0	0	0	0	0	0	0	0	0	0	0
182	0	1	5	0d 22:46:08.15000	0d 02:15:20.06000	0.00090306	0.00371653	0.0004004	4.0452	D	1	19/08/2020 14:52	38.1445		0	0	0	0	0	0	0	0	0	0	0	0	0	0
183	0	1	5	0d 22:56:08.15000	0d 02:25:20.06000	0.00096978	0.00398615	0.00040032	4.0359	D	1	19/08/2020 15:02	38.5876		0	0	0	0	0	0	0	0	0	0	0	0	0	0
184	0	1	5	0d 23:06:08.15000	0d 02:35:20.06000	0.00103651	0.00425513	0.00040017	4.0262	D	1	19/08/2020 15:12	36.4509		0	0	0	0	0	0	0	0	0	0	0	0	0	0
185	0	1	5	0d 23:16:08.15000	0d 02:45:20.06000	0.00110324	0.00452348	0.00040032	4.0168	D	1	19/08/2020 15:22	38.2711		0	0	0	0	0	0	0	0	0	0	0	0	0	0
186	0	1	5	0d 23:26:08.15000	0d 02:55:20.06000	0.00116997	0.00479121	0.00040024	4.0073	D	1	19/08/2020 15:32	38.5402		0	0	0	0	0	0	0	0	0	0	0	0	0	0
187	0	1	5	0d 23:36:08.15000	0d 03:05:20.06000	0.00123669	0.00505832	0.00040017	3.9983	D	1	19/08/2020 15:42	38.0653		0	0	0	0	0	0	0	0	0	0	0	0	0	0
188	0	1	5	0d 23:46:08.15000	0d 03:15:20.06000	0.00130342	0.00532483	0.00040063	3.9898	D	1	19/08/2020 15:52	38.0495		0	0	0	0	0	0	0	0	0	0	0	0	0	0
189	0	1	5	0d 23:56:08.15000	0d 03:25:20.06000	0.00137015	0.00559074	0.0004004	3.9806	D	1	19/08/2020 16:02	37.8437		0	0	0	0	0	0	0	0	0	0	0	0	0	0
190	0	1	5	1d 00:05:54.21000	0d 03:35:06.12000	0.00143533	0.00584986	0.00040047	3.9706	D	5	19/08/2020 16:12	38.4927		0	0	0	0	0	0	0	0	0	0	0	0	0	0
191	0	1	5	1d 00:15:54.21000	0d 03:45:06.12000	0.00150205	0.00611454	0.00040032	3.962	D	1	19/08/2020 16:22	38.1445		0	0	0	0	0	0	0	0	0	0	0	0	0	0
192	0	1	5	1d 00:25:54.21000	0d 03:55:06.12000	0.00156878	0.00637864	0.00040032	3.9535	D	1	19/08/2020 16:32	38.3344		0	0	0	0	0	0	0	0	0	0	0	0	0	0
193	0	1	5	1d 00:35:54.21000	0d 04:05:06.12000	0.00163551	0.00664215	0.0004004	3.9446	D	1	19/08/2020 16:42	38.4927		0	0	0	0	0	0	0	0	0	0	0	0	0	0
194	0	1	5	1d 00:45:54.21000	0d 04:15:06.12000	0.00170224	0.00690507	0.00040055	3.9359	D	1	19/08/2020 16:52	38.3344		0	0	0	0	0	0	0	0	0	0	0	0	0	0
195	0	1	5	1d 00:55:54.21000	0d 04:25:06.12000	0.00176897	0.00716742	0.00040055	3.9274	D	1	19/08/2020 17:02	38.2394		0	0	0	0	0	0	0	0	0	0	0	0	0	0
196	0	1	5	1d 01:05:54.21000	0d 04:35:06.12000	0.00183569	0.00742919	0.00040032	3.9185	D	1	19/08/2020 17:12	38.1445		0	0	0	0	0	0	0	0	0	0	0	0	0	0
197	0	1	5	1d 01:15:54.21000	0d 04:45:06.12000	0.00190242	0.00769041	0.0004004	3.9103	D	1	19/08/2020 17:22	38.097		0	0	0	0	0	0	0	0	0	0	0	0	0	0
198	0	1	5	1d 01:25:54.21000	0d 04:55:06.12000	0.00196915	0.00795106	0.0004004	3.9019	D	1	19/08/2020 17:32	38.3819		0	0	0	0	0	0	0	0	0	0	0	0	0	0
199	0	1	5	1d 01:35:54.21000	0d 05:05:06.12000	0.00203588	0.00821116	0.00040032	3.8938	D	1	19/08/2020 17:42	38.2236		0	0	0	0	0	0	0	0	0	0	0	0	0	0
200	0	1	5	1d 01:45:54.21000	0d 05:15:06.12000	0.0021026	0.00847072	0.00040047	3.8859	D	1	19/08/2020 17:52	38.4927		0	0	0	0	0	0	0	0	0	0	0	0	0	0
201	0	1	5	1d 01:55:54.21000	0d 05:25:06.12000	0.00216933	0.00872974	0.00040047	3.8779	D	1	19/08/2020 18:02	38.2236		0	0	0	0	0	0	0	0	0	0	0	0	0	0
202	0	1	5	1d 02:05:54.21000	0d 05:35:06.12000	0.00223606	0.00898826	0.00040024	3.8703	D	1	19/08/2020 18:12	38.1445		0	0	0	0	0	0	0	0	0	0	0	0	0	0
203	0	1	5	1d 02:15:54.21000	0d 05:45:06.12000	0.00230279	0.00924626	0.00040024	3.8628	D	1	19/08/2020 18:22	38.2078		0	0	0	0	0	0	0	0	0	0	0	0	0	0
204	0	1	5	1d 02:25:54.21000	0d 05:55:06.12000	0.00236952	0.00950377	0.0004004	3.8556	D	1	19/08/2020 18:32	38.2711		0	0	0	0	0	0	0	0	0	0	0	0	0	0
205	0	1	5	1d 02:35:54.21000	0d 06:05:06.12000	0.00243624	0.0097608	0.00040032	3.8483	D	1	19/08/2020 18:42	38.2236		0	0	0	0	0	0	0	0	0	0	0	0	0	0
206	0	1	5	1d 02:45:54.21000	0d 06:15:06.12000	0.00250297	0.0100174	0.00040024	3.8416	D	1	19/08/2020 18:52	38.4768		0	0	0	0	0	0	0	0	0	0	0	0	0	0
207	0	1	5	1d 02:55:54.21000	0d 06:25:06.12000	0.0025697	0.0102735	0.0004007	3.8349	D	1	19/08/2020 19:02	38.3661		0	0	0	0	0	0	0	0	0	0	0	0	0	0
208	0	1	5	1d 03:05:54.21000	0d 06:35:06.12000	0.00263643	0.0105292	0.0004004	3.8285	D	1	19/08/2020 19:12	38.3344		0	0	0	0	0	0	0	0	0	0	0	0	0	0
209	0	1	5	1d 03:15:54.21000	0d 06:45:06.12000	0.00270315	0.0107844	0.0004004	3.8224	D	1	19/08/2020 19:22	38.3186		0	0	0	0	0	0	0	0	0	0	0	0	0	0
210	0	1	5	1d 03:25:54.21000	0d 06:55:06.12000	0.00276988	0.0110393	0.00040047	3.8166	D	1	19/08/2020 19:32	38.2553		0	0	0	0	0	0	0	0	0	0	0	0	0	0
211	0	1	5	1d 03:35:54.21000	0d 07:05:06.12000	0.00283661	0.0112938	0.00040032	3.8108	D	1	19/08/2020 19:42	38.2553		0	0	0	0	0	0	0	0	0	0	0	0	0	0
212	0	1	5	1d 03:45:54.21000	0d 07:15:06.12000	0.00290334	0.0115479	0.00040032	3.8054	D	1	19/08/2020 19:52	38.097		0	0	0	0	0	0	0	0	0	0	0	0	0	0
213	0	1	5	1d 03:55:54.21000	0d 07:25:06.12000	0.00297007	0.0118017	0.0004004	3.8004	D	1	19/08/2020 20:02	38.3819		0	0	0	0	0	0	0	0	0	0	0	0	0	0
214	0	1	5	1d 04:05:54.21000	0d 07:35:06.12000	0.00303679	0.0120551	0.0004004	3.7957	D	1	19/08/2020 20:12	38.2553		0	0	0	0	0	0	0	0	0	0	0	0	0	0
215	0	1	5	1d 04:15:54.21000	0d 07:45:06.12000	0.00310352	0.0123082	0.00040017	3.7911	D	1	19/08/2020 20:22	38.1286		0	0	0	0	0	0	0	0	0	0	0	0	0	0
216	0	1	5	1d 04:25:54.21000	0d 07:55:06.12000	0.00317025	0.0125611	0.00040047	3.7865	D	1	19/08/2020 20:32	38.0495		0	0	0	0	0	0	0	0	0	0	0	0	0	0
217	0	1	5	1d 04:35:54.21000	0d 08:05:06.12000	0.00323698	0.0128136	0.00040024	3.7824	D	1	19/08/2020 20:42	38.0178		0	0	0	0	0	0	0	0	0	0	0	0	0	0
218	0	1	5	1d 04:45:54.21000	0d 08:15:06.12000	0.0033037	0.0130658	0.00040032	3.778	D	1	19/08/2020 20:52	38.3186		0	0	0	0	0	0	0	0	0	0	0	0	0	0
219	0	1	5	1d 04:55:54.21000	0d 08:25:06.12000	0.00337043	0.0133178	0.00040047	3.7745	D	1	19/08/2020 21:02	38.2236		0	0	0	0	0	0	0	0	0	0	0	0	0	0
220	0	1	5	1d 05:05:54.21000	0d 08:35:06.12000	0.00343716	0.0135696	0.00040032	3.7705	D	1	19/08/2020 21:12	38.4294		0	0	0	0	0	0	0	0	0	0	0	0	0	0
221	0	1	5	1d 05:15:54.21000	0d 08:45:06.12000	0.00350389	0.0138211	0.00040047	3.767	D	1	19/08/2020 21:22	38.5085		0	0	0	0	0	0	0	0	0	0	0	0	0	0
222	0	1	5	1d 05:25:54.21000	0d 08:55:06.12000	0.00357062	0.0140723	0.00040017	3.7636	D	1	19/08/2020 21:32	38.3819		0	0	0	0	0	0	0	0	0	0	0	0	0	0
223	0	1	5	1d 05:35:54.21000	0d 09:05:06.12000	0.00363734	0.0143233	0.00040047	3.7604	D	1	19/08/2020 21:42	38.3186		0	0	0	0	0	0	0	0	0	0	0	0	0	0
224	0	1	5	1d 05:45:54.21000	0d 09:15:06.12000	0.00370407	0.0145742	0.00040047	3.7571	D	1	19/08/2020 21:52	38.2553		0	0	0	0	0	0	0	0	0	0	0	0	0	0
225	0	1	5	1d 05:55:54.21000	0d 09:25:06.12000	0.0037708	0.0148248	0.00040024	3.7539	D	1	19/08/2020 22:02	38.1919		0	0	0	0	0	0	0	0	0	0	0	0	0	0
226	0	1	5	1d 06:05:54.21000	0d 09:35:06.12000	0.00383753	0.0150751	0.00040047	3.7507	D	1	19/08/2020 22:12	38.4294		0	0	0	0	0	0	0	0	0	0	0	0	0	0
227	0	1	5	1d 06:15:54.21000	0d 09:45:06.12000	0.00390425	0.0153253	0.00040047	3.7478	D	1	19/08/2020 22:22	38.2711		0	0	0	0	0	0	0	0	0	0	0	0	0	0
228	0	1	5	1d 06:25:54.21000	0d 09:55:06.12000	0.00397098	0.0155753	0.00040024	3.7449	D	1	19/08/2020 22:32	38.2869		0	0	0	0	0	0	0	0	0	0	0	0	0	0
229	0	1	5	1d 06:35:54.21000	0d 10:05:06.12000	0.00403771	0.0158251	0.00040024	3.7418	D	1	19/08/2020 22:42	38.2394		0	0	0	0	0	0	0	0	0	0	0	0	0	0
230	0	1	5	1d 06:45:54.21000	0d 10:15:06.12000	0.00410444	0.0160747	0.00040032	3.7388	D	1	19/08/2020 22:52	38.2078		0	0	0	0	0	0	0	0	0	0	0	0	0	0
231	0	1	5	1d 06:55:54.21000	0d 10:25:06.12000	0.00417117	0.0163241	0.00040032	3.7359	D	1	19/08/2020 23:02	38.1919		0	0	0	0	0	0	0	0	0	0	0	0	0	0
232	0	1	5	1d 07:05:54.21000	0d 10:35:06.12000	0.00423789	0.0165733	0.0004004	3.7331	D	1	19/08/2020 23:12	38.0812		0	0	0	0	0	0	0	0	0	0	0	0	0	0
233	0	1	5	1d 07:15:54.21000	0d 10:45:06.12000	0.00430462	0.0168223	0.00040047	3.7302	D	1	19/08/2020 23:22	38.3661		0	0	0	0	0	0	0	0	0	0	0	0	0	0
234	0	1	5	1d 07:25:54.21000	0d 10:55:06.12000	0.00437135	0.0170711	0.00040032	3.7275	D	1	19/08/2020 23:32	38.2078		0	0	0	0	0	0	0	0	0	0	0	0	0	0
235	0	1	5	1d 07:35:54.21000	0d 11:05:06.12000	0.00443808	0.0173198	0.00040017	3.7244	D	1	19/08/2020 23:42	38.0812		0	0	0	0	0	0	0	0	0	0	0	0	0	0
236	0	1	5	1d 07:45:54.21000	0d 11:15:06.12000	0.0045048	0.0175682	0.00040047	3.7218	D	1	19/08/2020 23:52	38.097		0	0	0	0	0	0	0	0	0	0	0	0	0	0
237	0	1	5	1d 07:55:54.21000	0d 11:25:06.12000	0.00457153	0.0178164	0.00040002	3.7188	D	1	20/08/2020 00:02	38.1603		0	0	0	0	0	0	0	0	0	0	0	0	0	0
238	0	1	5	1d 08:05:54.21000	0d 11:35:06.12000	0.00463826	0.0180645	0.00040024	3.7157	D	1	20/08/2020 00:12	38.2869		0	0	0	0	0	0	0	0	0	0	0	0	0	0
239	0	1	5	1d 08:15:54.21000	0d 11:45:06.12000	0.00470499	0.0183124	0.00040047	3.7128	D	1	20/08/2020 00:22	38.5085		0	0	0	0	0	0	0	0	0	0	0	0	0	0
240	0	1	5	1d 08:25:54.21000	0d 11:55:06.12000	0.00477172	0.01856	0.00040024	3.7099	D	1	20/08/2020 00:32	38.3344		0	0	0	0	0	0	0	0	0	0	0	0	0	0
241	0	1	5	1d 08:35:54.21000	0d 12:05:06.12000	0.00483844	0.0188075	0.0004004	3.7069	D	1	20/08/2020 00:42	38.4927		0	0	0	0	0	0	0	0	0	0	0	0	0	0
242	0	1	5	1d 08:45:54.21000	0d 12:15:06.12000	0.00490517	0.0190547	0.00040032	3.704	D	1	20/08/2020 00:52	38.3344		0	0	0	0	0	0	0	0	0	0	0	0	0	0
243	0	1	5	1d 08:55:54.21000	0d 12:25:06.12000	0.0049719	0.0193018	0.00040024	3.7006	D	1	20/08/2020 01:02	38.2711		0	0	0	0	0	0	0	0	0	0	0	0	0	0
244	0	1	5	1d 09:05:54.21000	0d 12:35:06.12000	0.00503863	0.0195486	0.00040055	3.6973	D	1	20/08/2020 01:12	38.1761		0	0	0	0	0	0	0	0	0	0	0	0	0	0
245	0	1	5	1d 09:15:54.21000	0d 12:45:06.12000	0.00510535	0.0197952	0.00040024	3.6939	D	1	20/08/2020 01:22	38.1603		0	0	0	0	0	0	0	0	0	0	0	0	0	0
246	0	1	5	1d 09:25:54.21000	0d 12:55:06.12000	0.00517208	0.0200416	0.00040024	3.6905	D	1	20/08/2020 01:32	38.3977		0	0	0	0	0	0	0	0	0	0	0	0	0	0
247	0	1	5	1d 09:35:54.21000	0d 13:05:06.12000	0.00523881	0.0202877	0.00040032	3.687	D	1	20/08/2020 01:42	38.2553		0	0	0	0	0	0	0	0	0	0	0	0	0	0
248	0	1	5	1d 09:45:54.21000	0d 13:15:06.12000	0.00530554	0.0205336	0.00040047	3.6835	D	1	20/08/2020 01:52	38.1445		0	0	0	0	0	0	0	0	0	0	0	0	0	0
249	0	1	5	1d 09:55:54.21000	0d 13:25:06.12000	0.00537227	0.0207793	0.00040032	3.68	D	1	20/08/2020 02:02	38.1128		0	0	0	0	0	0	0	0	0	0	0	0	0	0
250	0	1	5	1d 10:05:54.21000	0d 13:35:06.12000	0.00543899	0.0210248	0.0004004	3.6762	D	1	20/08/2020 02:12	38.0812		0	0	0	0	0	0	0	0	0	0	0	0	0	0
251	0	1	5	1d 10:15:54.21000	0d 13:45:06.12000	0.00550572	0.02127	0.00040017	3.6725	D	1	20/08/2020 02:22	38.4135		0	0	0	0	0	0	0	0	0	0	0	0	0	0
252	0	1	5	1d 10:25:54.21000	0d 13:55:06.12000	0.00557245	0.0215149	0.00040055	3.6687	D	1	20/08/2020 02:32	38.097		0	0	0	0	0	0	0	0	0	0	0	0	0	0
253	0	1	5	1d 10:35:54.21000	0d 14:05:06.12000	0.00563918	0.0217596	0.00040009	3.6645	D	1	20/08/2020 02:42	38.3186		0	0	0	0	0	0	0	0	0	0	0	0	0	0
254	0	1	5	1d 10:45:54.21000	0d 14:15:06.12000	0.0057059	0.022004	0.00040055	3.6605	D	1	20/08/2020 02:52	38.2869		0	0	0	0	0	0	0	0	0	0	0	0	0	0
255	0	1	5	1d 10:55:54.21000	0d 14:25:06.12000	0.00577263	0.0222481	0.00040032	3.6564	D	1	20/08/2020 03:02	38.3977		0	0	0	0	0	0	0	0	0	0	0	0	0	0
256	0	1	5	1d 11:05:54.21000	0d 14:35:06.12000	0.00583936	0.0224919	0.00040032	3.6521	D	1	20/08/2020 03:12	38.3186		0	0	0	0	0	0	0	0	0	0	0	0	0	0
257	0	1	5	1d 11:15:54.21000	0d 14:45:06.12000	0.00590609	0.0227355	0.00040032	3.6477	D	1	20/08/2020 03:22	38.2711		0	0	0	0	0	0	0	0	0	0	0	0	0	0
258	0	1	5	1d 11:25:54.21000	0d 14:55:06.12000	0.00597282	0.0229787	0.00040032	3.6432	D	1	20/08/2020 03:32	38.2553		0	0	0	0	0	0	0	0	0	0	0	0	0	0
259	0	1	5	1d 11:35:54.21000	0d 15:05:06.12000	0.00603954	0.0232217	0.0004004	3.6385	D	1	20/08/2020 03:42	38.461		0	0	0	0	0	0	0	0	0	0	0	0	0	0
260	0	1	5	1d 11:45:54.21000	0d 15:15:06.12000	0.00610627	0.0234643	0.00040047	3.6338	D	1	20/08/2020 03:52	38.3344		0	0	0	0	0	0	0	0	0	0	0	0	0	0
261	0	1	5	1d 11:55:54.21000	0d 15:25:06.12000	0.006173	0.0237066	0.00040055	3.6286	D	1	20/08/2020 04:02	38.5085		0	0	0	0	0	0	0	0	0	0	0	0	0	0
262	0	1	5	1d 12:05:54.21000	0d 15:35:06.12000	0.00623973	0.0239486	0.00040055	3.6234	D	1	20/08/2020 04:12	38.3027		0	0	0	0	0	0	0	0	0	0	0	0	0	0
263	0	1	5	1d 12:15:54.21000	0d 15:45:06.12000	0.00630645	0.0241902	0.00040032	3.6176	D	1	20/08/2020 04:22	38.1919		0	0	0	0	0	0	0	0	0	0	0	0	0	0
264	0	1	5	1d 12:25:54.21000	0d 15:55:06.12000	0.00637318	0.0244314	0.00040047	3.6115	D	1	20/08/2020 04:32	38.1128		0	0	0	0	0	0	0	0	0	0	0	0	0	0
265	0	1	5	1d 12:35:54.21000	0d 16:05:06.12000	0.00643991	0.0246721	0.00040047	3.6046	D	1	20/08/2020 04:42	38.0812		0	0	0	0	0	0	0	0	0	0	0	0	0	0
266	0	1	5	1d 12:45:54.21000	0d 16:15:06.12000	0.00650664	0.0249124	0.00040047	3.5972	D	1	20/08/2020 04:52	38.3819		0	0	0	0	0	0	0	0	0	0	0	0	0	0
267	0	1	5	1d 12:55:54.21000	0d 16:25:06.12000	0.00657337	0.0251522	0.00040047	3.5883	D	1	20/08/2020 05:02	38.2236		0	0	0	0	0	0	0	0	0	0	0	0	0	0
268	0	1	5	1d 13:05:29.79000	0d 16:34:41.70000	0.00663738	0.0253816	0.00040032	3.5781	D	5	20/08/2020 05:11	38.3977		0	0	0	0	0	0	0	0	0	0	0	0	0	0
269	0	1	5	1d 13:13:34.62000	0d 16:42:46.53000	0.0066913	0.0255743	0.00040055	3.5679	D	5	20/08/2020 05:19	38.3502		0	0	0	0	0	0	0	0	0	0	0	0	0	0
270	0	1	5	1d 13:20:09.25000	0d 16:49:21.16000	0.00673518	0.0257306	0.0004004	3.5578	D	5	20/08/2020 05:26	38.461		0	0	0	0	0	0	0	0	0	0	0	0	0	0
271	0	1	5	1d 13:25:28.22000	0d 16:54:40.13000	0.00677066	0.0258567	0.00040047	3.5476	D	5	20/08/2020 05:31	38.3186		0	0	0	0	0	0	0	0	0	0	0	0	0	0
272	0	1	5	1d 13:29:44.53000	0d 16:58:56.44000	0.00679916	0.0259577	0.0004004	3.5375	D	5	20/08/2020 05:35	38.2553		0	0	0	0	0	0	0	0	0	0	0	0	0	0
273	0	1	5	1d 13:33:26.29000	0d 17:02:38.20000	0.00682383	0.0260448	0.0004004	3.5274	D	5	20/08/2020 05:39	38.3186		0	0	0	0	0	0	0	0	0	0	0	0	0	0
274	0	1	5	1d 13:36:16.40000	0d 17:05:28.31000	0.00684274	0.0261114	0.00040009	3.5174	D	5	20/08/2020 05:42	38.4135		0	0	0	0	0	0	0	0	0	0	0	0	0	0
275	0	1	5	1d 13:38:46.25000	0d 17:07:58.16000	0.00685941	0.02617	0.00040017	3.5073	D	5	20/08/2020 05:45	38.3661		0	0	0	0	0	0	0	0	0	0	0	0	0	0
276	0	1	5	1d 13:41:02.51000	0d 17:10:14.42000	0.00687456	0.0262231	0.00040055	3.4971	D	5	20/08/2020 05:47	38.2869		0	0	0	0	0	0	0	0	0	0	0	0	0	0
277	0	1	5	1d 13:42:52.98000	0d 17:12:04.89000	0.00688685	0.026266	0.00040032	3.487	D	5	20/08/2020 05:49	38.1445		0	0	0	0	0	0	0	0	0	0	0	0	0	0
278	0	1	5	1d 13:44:26.48000	0d 17:13:38.39000	0.00689725	0.0263022	0.00040047	3.4769	D	5	20/08/2020 05:50	38.2236		0	0	0	0	0	0	0	0	0	0	0	0	0	0
279	0	1	5	1d 13:45:44.03000	0d 17:14:55.94000	0.00690587	0.0263321	0.00040047	3.4668	D	5	20/08/2020 05:51	38.3819		0	0	0	0	0	0	0	0	0	0	0	0	0	0
280	0	1	5	1d 13:46:56.98000	0d 17:16:08.89000	0.00691399	0.0263602	0.00040032	3.4568	D	5	20/08/2020 05:53	38.2394		0	0	0	0	0	0	0	0	0	0	0	0	0	0
281	0	1	5	1d 13:48:12.22000	0d 17:17:24.13000	0.00692235	0.0263891	0.00040032	3.4467	D	5	20/08/2020 05:54	38.3977		0	0	0	0	0	0	0	0	0	0	0	0	0	0
282	0	1	5	1d 13:49:14.76000	0d 17:18:26.67000	0.00692931	0.026413	0.00040032	3.4366	D	5	20/08/2020 05:55	38.5085		0	0	0	0	0	0	0	0	0	0	0	0	0	0
283	0	1	5	1d 13:50:11.38000	0d 17:19:23.29000	0.0069356	0.0264346	0.00040047	3.4266	D	5	20/08/2020 05:56	38.2869		0	0	0	0	0	0	0	0	0	0	0	0	0	0
284	0	1	5	1d 13:51:02.07000	0d 17:20:13.98000	0.00694124	0.0264539	0.00040055	3.4163	D	5	20/08/2020 05:57	38.2078		0	0	0	0	0	0	0	0	0	0	0	0	0	0
285	0	1	5	1d 13:51:48.42000	0d 17:21:00.33000	0.0069464	0.0264715	0.00040047	3.4063	D	5	20/08/2020 05:58	38.1919		0	0	0	0	0	0	0	0	0	0	0	0	0	0
286	0	1	5	1d 13:52:35.45000	0d 17:21:47.36000	0.00695163	0.0264893	0.00040024	3.3962	D	5	20/08/2020 05:58	38.3344		0	0	0	0	0	0	0	0	0	0	0	0	0	0
287	0	1	5	1d 13:53:14.78000	0d 17:22:26.69000	0.006956	0.0265041	0.00040032	3.3861	D	5	20/08/2020 05:59	38.1128		0	0	0	0	0	0	0	0	0	0	0	0	0	0
288	0	1	5	1d 13:53:51.85000	0d 17:23:03.76000	0.00696012	0.0265181	0.0004004	3.3759	D	5	20/08/2020 06:00	38.2711		0	0	0	0	0	0	0	0	0	0	0	0	0	0
289	0	1	5	1d 13:54:27.75000	0d 17:23:39.66000	0.00696412	0.0265315	0.00040055	3.3658	D	5	20/08/2020 06:00	38.0495		0	0	0	0	0	0	0	0	0	0	0	0	0	0
290	0	1	5	1d 13:55:02.02000	0d 17:24:13.93000	0.00696793	0.0265443	0.00040032	3.3556	D	5	20/08/2020 06:01	38.0812		0	0	0	0	0	0	0	0	0	0	0	0	0	0
291	0	1	5	1d 13:55:35.30000	0d 17:24:47.21000	0.00697163	0.0265568	0.00040055	3.3455	D	5	20/08/2020 06:01	38.2078		0	0	0	0	0	0	0	0	0	0	0	0	0	0
292	0	1	5	1d 13:56:08.64000	0d 17:25:20.55000	0.00697534	0.0265691	0.00040032	3.3355	D	5	20/08/2020 06:02	38.3186		0	0	0	0	0	0	0	0	0	0	0	0	0	0
293	0	1	5	1d 13:56:42.10000	0d 17:25:54.01000	0.00697906	0.0265815	0.00040032	3.3254	D	5	20/08/2020 06:02	38.3661		0	0	0	0	0	0	0	0	0	0	0	0	0	0
294	0	1	5	1d 13:57:10.05000	0d 17:26:21.96000	0.00698217	0.0265919	0.00040055	3.3153	D	5	20/08/2020 06:03	38.4452		0	0	0	0	0	0	0	0	0	0	0	0	0	0
295	0	1	5	1d 13:57:38.59000	0d 17:26:50.50000	0.00698534	0.0266024	0.0004004	3.3053	D	5	20/08/2020 06:03	38.4927		0	0	0	0	0	0	0	0	0	0	0	0	0	0
296	0	1	5	1d 13:58:05.31000	0d 17:27:17.22000	0.00698831	0.0266122	0.00040032	3.2952	D	5	20/08/2020 06:04	38.1919		0	0	0	0	0	0	0	0	0	0	0	0	0	0
297	0	1	5	1d 13:58:29.62000	0d 17:27:41.53000	0.00699102	0.0266211	0.00040032	3.2851	D	5	20/08/2020 06:04	38.2711		0	0	0	0	0	0	0	0	0	0	0	0	0	0
298	0	1	5	1d 13:58:53.15000	0d 17:28:05.06000	0.00699363	0.0266296	0.00040055	3.275	D	5	20/08/2020 06:05	38.3027		0	0	0	0	0	0	0	0	0	0	0	0	0	0
299	0	1	5	1d 13:59:15.94000	0d 17:28:27.85000	0.00699617	0.0266379	0.0004004	3.265	D	5	20/08/2020 06:05	38.3661		0	0	0	0	0	0	0	0	0	0	0	0	0	0
300	0	1	5	1d 13:59:36.84000	0d 17:28:48.75000	0.00699849	0.0266455	0.00040024	3.2549	D	5	20/08/2020 06:05	38.0812		0	0	0	0	0	0	0	0	0	0	0	0	0	0
301	0	1	5	1d 13:59:56.80000	0d 17:29:08.71000	0.00700071	0.0266527	0.00040024	3.2448	D	5	20/08/2020 06:06	38.1128		0	0	0	0	0	0	0	0	0	0	0	0	0	0
302	0	1	5	1d 14:00:16.22000	0d 17:29:28.13000	0.00700287	0.0266597	0.0004004	3.2348	D	5	20/08/2020 06:06	38.1761		0	0	0	0	0	0	0	0	0	0	0	0	0	0
303	0	1	5	1d 14:00:35.01000	0d 17:29:46.92000	0.00700496	0.0266665	0.00040047	3.2245	D	5	20/08/2020 06:06	38.2553		0	0	0	0	0	0	0	0	0	0	0	0	0	0
304	0	1	5	1d 14:00:53.44000	0d 17:30:05.35000	0.00700701	0.0266731	0.00040047	3.2145	D	5	20/08/2020 06:07	38.3186		0	0	0	0	0	0	0	0	0	0	0	0	0	0
305	0	1	5	1d 14:01:11.33000	0d 17:30:23.24000	0.007009	0.0266795	0.00040032	3.2044	D	5	20/08/2020 06:07	38.1128		0	0	0	0	0	0	0	0	0	0	0	0	0	0
306	0	1	5	1d 14:01:28.55000	0d 17:30:40.46000	0.00701091	0.0266856	0.00040032	3.1943	D	5	20/08/2020 06:07	38.0653		0	0	0	0	0	0	0	0	0	0	0	0	0	0
307	0	1	5	1d 14:01:45.46000	0d 17:30:57.37000	0.0070128	0.0266916	0.00040055	3.1843	D	5	20/08/2020 06:07	38.1286		0	0	0	0	0	0	0	0	0	0	0	0	0	0
308	0	1	5	1d 14:02:01.44000	0d 17:31:13.35000	0.00701457	0.0266972	0.00040024	3.1742	D	5	20/08/2020 06:08	38.1761		0	0	0	0	0	0	0	0	0	0	0	0	0	0
309	0	1	5	1d 14:02:17.32000	0d 17:31:29.23000	0.00701634	0.0267028	0.00040017	3.1641	D	5	20/08/2020 06:08	38.2394		0	0	0	0	0	0	0	0	0	0	0	0	0	0
310	0	1	5	1d 14:02:32.51000	0d 17:31:44.42000	0.00701803	0.0267082	0.00040032	3.1539	D	5	20/08/2020 06:08	38.2869		0	0	0	0	0	0	0	0	0	0	0	0	0	0
311	0	1	5	1d 14:02:47.72000	0d 17:31:59.63000	0.00701972	0.0267135	0.00040063	3.1438	D	5	20/08/2020 06:09	38.2078		0	0	0	0	0	0	0	0	0	0	0	0	0	0
312	0	1	5	1d 14:03:02.22000	0d 17:32:14.13000	0.00702133	0.0267186	0.00040024	3.1337	D	5	20/08/2020 06:09	38.0337		0	0	0	0	0	0	0	0	0	0	0	0	0	0
313	0	1	5	1d 14:03:16.14000	0d 17:32:28.05000	0.00702288	0.0267234	0.00040024	3.1237	D	5	20/08/2020 06:09	38.0337		0	0	0	0	0	0	0	0	0	0	0	0	0	0
314	0	1	5	1d 14:03:29.80000	0d 17:32:41.71000	0.0070244	0.0267281	0.0004004	3.1135	D	5	20/08/2020 06:09	38.1128		0	0	0	0	0	0	0	0	0	0	0	0	0	0
315	0	1	5	1d 14:03:43.55000	0d 17:32:55.46000	0.00702593	0.0267329	0.00040047	3.1031	D	5	20/08/2020 06:09	38.1603		0	0	0	0	0	0	0	0	0	0	0	0	0	0
316	0	1	5	1d 14:03:56.80000	0d 17:33:08.71000	0.0070274	0.0267375	0.00040055	3.093	D	5	20/08/2020 06:10	38.2078		0	0	0	0	0	0	0	0	0	0	0	0	0	0
317	0	1	5	1d 14:04:09.16000	0d 17:33:21.07000	0.00702878	0.0267417	0.0004004	3.0829	D	5	20/08/2020 06:10	38.2553		0	0	0	0	0	0	0	0	0	0	0	0	0	0
318	0	1	5	1d 14:04:21.28000	0d 17:33:33.19000	0.00703012	0.0267458	0.0004004	3.0727	D	5	20/08/2020 06:10	38.3027		0	0	0	0	0	0	0	0	0	0	0	0	0	0
319	0	1	5	1d 14:04:33.01000	0d 17:33:44.92000	0.00703143	0.0267498	0.0004004	3.0626	D	5	20/08/2020 06:10	38.3186		0	0	0	0	0	0	0	0	0	0	0	0	0	0
320	0	1	5	1d 14:04:44.57000	0d 17:33:56.48000	0.00703271	0.0267538	0.00040047	3.0526	D	5	20/08/2020 06:10	38.3502		0	0	0	0	0	0	0	0	0	0	0	0	0	0
321	0	1	5	1d 14:04:55.76000	0d 17:34:07.67000	0.00703396	0.0267576	0.00040024	3.0423	D	5	20/08/2020 06:11	38.3661		0	0	0	0	0	0	0	0	0	0	0	0	0	0
322	0	1	5	1d 14:05:06.54000	0d 17:34:18.45000	0.00703516	0.0267612	0.00040024	3.0323	D	5	20/08/2020 06:11	38.3819		0	0	0	0	0	0	0	0	0	0	0	0	0	0
323	0	1	5	1d 14:05:17.07000	0d 17:34:28.98000	0.00703633	0.0267648	0.00040032	3.022	D	5	20/08/2020 06:11	38.4135		0	0	0	0	0	0	0	0	0	0	0	0	0	0
324	0	1	5	1d 14:05:27.60000	0d 17:34:39.51000	0.0070375	0.0267683	0.00040047	3.012	D	5	20/08/2020 06:11	38.4452		0	0	0	0	0	0	0	0	0	0	0	0	0	0
325	0	1	5	1d 14:05:38.19000	0d 17:34:50.10000	0.00703868	0.0267718	0.0004004	3.0016	D	5	20/08/2020 06:11	38.461		0	0	0	0	0	0	0	0	0	0	0	0	0	0
326	0	1	5	1d 14:05:48.85000	0d 17:35:00.76000	0.00703986	0.0267754	0.00040009	2.9912	D	5	20/08/2020 06:12	38.4768		0	0	0	0	0	0	0	0	0	0	0	0	0	0
327	0	1	5	1d 14:05:59.26000	0d 17:35:11.17000	0.00704102	0.0267788	0.00040024	2.9812	D	5	20/08/2020 06:12	38.4927		0	0	0	0	0	0	0	0	0	0	0	0	0	0
328	0	1	5	1d 14:06:08.90000	0d 17:35:20.81000	0.00704209	0.026782	0.0004004	2.9711	D	5	20/08/2020 06:12	38.3819		0	0	0	0	0	0	0	0	0	0	0	0	0	0
329	0	1	5	1d 14:06:18.23000	0d 17:35:30.14000	0.00704313	0.0267851	0.00040024	2.961	D	5	20/08/2020 06:12	38.2078		0	0	0	0	0	0	0	0	0	0	0	0	0	0
330	0	1	5	1d 14:06:27.08000	0d 17:35:38.99000	0.00704412	0.026788	0.00040032	2.9509	D	5	20/08/2020 06:12	38.1919		0	0	0	0	0	0	0	0	0	0	0	0	0	0
331	0	1	5	1d 14:06:35.88000	0d 17:35:47.79000	0.00704509	0.0267909	0.00040024	2.9407	D	5	20/08/2020 06:12	38.2078		0	0	0	0	0	0	0	0	0	0	0	0	0	0
332	0	1	5	1d 14:06:44.44000	0d 17:35:56.35000	0.00704605	0.0267937	0.00040024	2.9306	D	5	20/08/2020 06:12	38.2394		0	0	0	0	0	0	0	0	0	0	0	0	0	0
333	0	1	5	1d 14:06:52.65000	0d 17:36:04.56000	0.00704696	0.0267964	0.00040032	2.9206	D	5	20/08/2020 06:13	38.2553		0	0	0	0	0	0	0	0	0	0	0	0	0	0
334	0	1	5	1d 14:07:00.60000	0d 17:36:12.51000	0.00704784	0.0267989	0.00040032	2.9104	D	5	20/08/2020 06:13	38.2711		0	0	0	0	0	0	0	0	0	0	0	0	0	0
335	0	1	5	1d 14:07:08.59000	0d 17:36:20.50000	0.00704873	0.0268015	0.00040024	2.9001	D	5	20/08/2020 06:13	38.3186		0	0	0	0	0	0	0	0	0	0	0	0	0	0
336	0	1	5	1d 14:07:16.48000	0d 17:36:28.39000	0.00704961	0.0268041	0.0004004	2.8901	D	5	20/08/2020 06:13	38.3344		0	0	0	0	0	0	0	0	0	0	0	0	0	0
337	0	1	5	1d 14:07:24.05000	0d 17:36:35.96000	0.00705045	0.0268065	0.0004004	2.88	D	5	20/08/2020 06:13	38.3502		0	0	0	0	0	0	0	0	0	0	0	0	0	0
338	0	1	5	1d 14:07:31.45000	0d 17:36:43.36000	0.00705127	0.0268089	0.00040009	2.8698	D	5	20/08/2020 06:13	38.3819		0	0	0	0	0	0	0	0	0	0	0	0	0	0
339	0	1	5	1d 14:07:38.78000	0d 17:36:50.69000	0.00705209	0.0268112	0.00040032	2.8597	D	5	20/08/2020 06:13	38.3819		0	0	0	0	0	0	0	0	0	0	0	0	0	0
340	0	1	5	1d 14:07:45.88000	0d 17:36:57.79000	0.00705288	0.0268135	0.00040047	2.8496	D	5	20/08/2020 06:14	38.3977		0	0	0	0	0	0	0	0	0	0	0	0	0	0
341	0	1	5	1d 14:07:53.05000	0d 17:37:04.96000	0.00705368	0.0268157	0.0004004	2.8396	D	5	20/08/2020 06:14	38.2078		0	0	0	0	0	0	0	0	0	0	0	0	0	0
342	0	1	5	1d 14:08:00.10000	0d 17:37:12.01000	0.00705446	0.0268179	0.00040047	2.8293	D	5	20/08/2020 06:14	38.1445		0	0	0	0	0	0	0	0	0	0	0	0	0	0
343	0	1	5	1d 14:08:07.09000	0d 17:37:19.00000	0.00705524	0.0268201	0.0004004	2.819	D	5	20/08/2020 06:14	38.1286		0	0	0	0	0	0	0	0	0	0	0	0	0	0
344	0	1	5	1d 14:08:14.06000	0d 17:37:25.97000	0.00705601	0.0268223	0.00040047	2.8089	D	5	20/08/2020 06:14	38.1445		0	0	0	0	0	0	0	0	0	0	0	0	0	0
345	0	1	5	1d 14:08:20.83000	0d 17:37:32.74000	0.00705677	0.0268244	0.00040047	2.7987	D	5	20/08/2020 06:14	38.1603		0	0	0	0	0	0	0	0	0	0	0	0	0	0
346	0	1	5	1d 14:08:27.41000	0d 17:37:39.32000	0.0070575	0.0268265	0.00040024	2.7886	D	5	20/08/2020 06:14	38.1761		0	0	0	0	0	0	0	0	0	0	0	0	0	0
347	0	1	5	1d 14:08:34.09000	0d 17:37:46.00000	0.00705824	0.0268285	0.00040047	2.7784	D	5	20/08/2020 06:14	38.1919		0	0	0	0	0	0	0	0	0	0	0	0	0	0
348	0	1	5	1d 14:08:40.68000	0d 17:37:52.59000	0.00705897	0.0268306	0.00040017	2.7683	D	5	20/08/2020 06:14	38.2078		0	0	0	0	0	0	0	0	0	0	0	0	0	0
349	0	1	5	1d 14:08:47.12000	0d 17:37:59.03000	0.00705969	0.0268326	0.0004004	2.7582	D	5	20/08/2020 06:15	38.2236		0	0	0	0	0	0	0	0	0	0	0	0	0	0
350	0	1	5	1d 14:08:53.50000	0d 17:38:05.41000	0.0070604	0.0268345	0.00040055	2.748	D	5	20/08/2020 06:15	38.2553		0	0	0	0	0	0	0	0	0	0	0	0	0	0
351	0	1	5	1d 14:08:59.95000	0d 17:38:11.86000	0.00706112	0.0268365	0.00040017	2.7378	D	5	20/08/2020 06:15	38.2711		0	0	0	0	0	0	0	0	0	0	0	0	0	0
352	0	1	5	1d 14:09:06.42000	0d 17:38:18.33000	0.00706184	0.0268384	0.00040055	2.7276	D	5	20/08/2020 06:15	38.2869		0	0	0	0	0	0	0	0	0	0	0	0	0	0
353	0	1	5	1d 14:09:12.78000	0d 17:38:24.69000	0.00706254	0.0268404	0.0004004	2.7173	D	5	20/08/2020 06:15	38.3186		0	0	0	0	0	0	0	0	0	0	0	0	0	0
354	0	1	5	1d 14:09:19.15000	0d 17:38:31.06000	0.00706325	0.0268423	0.00040032	2.7073	D	5	20/08/2020 06:15	38.3344		0	0	0	0	0	0	0	0	0	0	0	0	0	0
355	0	1	5	1d 14:09:25.53000	0d 17:38:37.44000	0.00706396	0.0268442	0.0004004	2.6972	D	5	20/08/2020 06:15	38.3661		0	0	0	0	0	0	0	0	0	0	0	0	0	0
356	0	1	5	1d 14:09:31.79000	0d 17:38:43.70000	0.00706466	0.0268461	0.0004004	2.687	D	5	20/08/2020 06:15	38.2078		0	0	0	0	0	0	0	0	0	0	0	0	0	0
357	0	1	5	1d 14:09:38.15000	0d 17:38:50.06000	0.00706536	0.026848	0.00040024	2.6769	D	5	20/08/2020 06:15	38.0812		0	0	0	0	0	0	0	0	0	0	0	0	0	0
358	0	1	5	1d 14:09:44.42000	0d 17:38:56.33000	0.00706606	0.0268498	0.0004004	2.6667	D	5	20/08/2020 06:15	38.0495		0	0	0	0	0	0	0	0	0	0	0	0	0	0
359	0	1	5	1d 14:09:50.54000	0d 17:39:02.45000	0.00706674	0.0268517	0.00040032	2.6564	D	5	20/08/2020 06:16	38.0495		0	0	0	0	0	0	0	0	0	0	0	0	0	0
360	0	1	5	1d 14:09:56.71000	0d 17:39:08.62000	0.00706743	0.0268535	0.00040024	2.6461	D	5	20/08/2020 06:16	38.0495		0	0	0	0	0	0	0	0	0	0	0	0	0	0
361	0	1	5	1d 14:10:02.83000	0d 17:39:14.74000	0.00706811	0.0268553	0.00040024	2.6357	D	5	20/08/2020 06:16	38.0812		0	0	0	0	0	0	0	0	0	0	0	0	0	0
362	0	1	5	1d 14:10:08.71000	0d 17:39:20.62000	0.00706876	0.026857	0.00040047	2.6256	D	5	20/08/2020 06:16	38.1286		0	0	0	0	0	0	0	0	0	0	0	0	0	0
363	0	1	5	1d 14:10:14.68000	0d 17:39:26.59000	0.00706943	0.0268587	0.00040024	2.6152	D	5	20/08/2020 06:16	38.1445		0	0	0	0	0	0	0	0	0	0	0	0	0	0
364	0	1	5	1d 14:10:20.60000	0d 17:39:32.51000	0.00707009	0.0268605	0.00040024	2.6052	D	5	20/08/2020 06:16	38.1445		0	0	0	0	0	0	0	0	0	0	0	0	0	0
365	0	1	5	1d 14:10:26.35000	0d 17:39:38.26000	0.00707073	0.0268621	0.00040032	2.5949	D	5	20/08/2020 06:16	38.1761		0	0	0	0	0	0	0	0	0	0	0	0	0	0
366	0	1	5	1d 14:10:32.31000	0d 17:39:44.22000	0.00707139	0.0268638	0.00040055	2.5846	D	5	20/08/2020 06:16	38.1919		0	0	0	0	0	0	0	0	0	0	0	0	0	0
367	0	1	5	1d 14:10:38.13000	0d 17:39:50.04000	0.00707204	0.0268655	0.00040032	2.5743	D	5	20/08/2020 06:16	38.1919		0	0	0	0	0	0	0	0	0	0	0	0	0	0
368	0	1	5	1d 14:10:43.97000	0d 17:39:55.88000	0.00707268	0.0268672	0.00040024	2.5641	D	5	20/08/2020 06:16	38.2236		0	0	0	0	0	0	0	0	0	0	0	0	0	0
369	0	1	5	1d 14:10:49.80000	0d 17:40:01.71000	0.00707333	0.0268688	0.00040032	2.5539	D	5	20/08/2020 06:17	38.2394		0	0	0	0	0	0	0	0	0	0	0	0	0	0
370	0	1	5	1d 14:10:55.64000	0d 17:40:07.55000	0.00707398	0.0268705	0.0004004	2.5437	D	5	20/08/2020 06:17	38.2711		0	0	0	0	0	0	0	0	0	0	0	0	0	0
371	0	1	5	1d 14:11:01.42000	0d 17:40:13.33000	0.00707463	0.0268721	0.00040063	2.5335	D	5	20/08/2020 06:17	38.2869		0	0	0	0	0	0	0	0	0	0	0	0	0	0
372	0	1	5	1d 14:11:07.05000	0d 17:40:18.96000	0.00707525	0.0268737	0.00040032	2.5234	D	5	20/08/2020 06:17	38.3186		0	0	0	0	0	0	0	0	0	0	0	0	0	0
373	0	1	5	1d 14:11:12.65000	0d 17:40:24.56000	0.00707587	0.0268753	0.00040047	2.5133	D	5	20/08/2020 06:17	38.1603		0	0	0	0	0	0	0	0	0	0	0	0	0	0
374	0	1	5	1d 14:11:18.21000	0d 17:40:30.12000	0.00707649	0.0268768	0.00040024	2.5031	D	5	20/08/2020 06:17	38.0178		0	0	0	0	0	0	0	0	0	0	0	0	0	0
375	0	1	5	1d 14:11:19.92000	0d 17:40:31.83000	0.00707668	0.0268773	0.0004004	2.5	D	133	20/08/2020 06:17	38.002		0	0	0	0	0	0	0	0	0	0	0	0	0	0
376	0	1	6	1d 14:11:19.93000	0d 00:00:00.01000	0	0	0	2.5068	R	0	20/08/2020 06:17	38.002		0	0	0	0	0	0	0	0	0	0	0	0	0	0
377	0	1	6	1d 14:11:21.93000	0d 00:00:02.01000	0	0	0	2.5765	R	1	20/08/2020 06:17	37.9862		0	0	0	0	0	0	0	0	0	0	0	0	0	0
378	0	1	6	1d 14:11:23.93000	0d 00:00:04.01000	0	0	0	2.6261	R	1	20/08/2020 06:17	37.9704		0	0	0	0	0	0	0	0	0	0	0	0	0	0
379	0	1	6	1d 14:11:25.93000	0d 00:00:06.01000	0	0	0	2.6676	R	1	20/08/2020 06:17	37.9704		0	0	0	0	0	0	0	0	0	0	0	0	0	0
380	0	1	6	1d 14:11:27.93000	0d 00:00:08.01000	0	0	0	2.7039	R	1	20/08/2020 06:17	37.9862		0	0	0	0	0	0	0	0	0	0	0	0	0	0
381	0	1	6	1d 14:11:29.92000	0d 00:00:10.00000	0	0	0	2.7361	R	129	20/08/2020 06:17	37.9704		0	0	0	0	0	0	0	0	0	0	0	0	0	0
382	1	2	9	1d 14:11:29.96000	0d 00:00:00.04000	0.00000002	0.00000005	0.00160174	2.7802	C	0	20/08/2020 06:17	37.9862		0	0	0	0	0	0	0	0	0	0	0	0	0	0
383	1	2	9	1d 14:11:30.12000	0d 00:00:00.20000	0.00000009	0.00000025	0.00160174	2.8096	C	5	20/08/2020 06:17	37.9862		0	0	0	0	0	0	0	0	0	0	0	0	0	0
384	1	2	9	1d 14:11:30.26000	0d 00:00:00.34000	0.00000015	0.00000042	0.00160159	2.8328	C	5	20/08/2020 06:17	37.9862		0	0	0	0	0	0	0	0	0	0	0	0	0	0
385	1	2	9	1d 14:11:30.41000	0d 00:00:00.49000	0.00000022	0.00000061	0.00160174	2.8542	C	5	20/08/2020 06:17	37.9862		0	0	0	0	0	0	0	0	0	0	0	0	0	0
386	1	2	9	1d 14:11:30.57000	0d 00:00:00.65000	0.00000029	0.00000082	0.00160174	2.8745	C	5	20/08/2020 06:17	37.9862		0	0	0	0	0	0	0	0	0	0	0	0	0	0
387	1	2	9	1d 14:11:30.74000	0d 00:00:00.82000	0.00000036	0.00000104	0.00160159	2.8943	C	5	20/08/2020 06:17	37.9862		0	0	0	0	0	0	0	0	0	0	0	0	0	0
388	1	2	9	1d 14:11:30.91000	0d 00:00:00.99000	0.00000044	0.00000126	0.00160151	2.9131	C	5	20/08/2020 06:17	37.9862		0	0	0	0	0	0	0	0	0	0	0	0	0	0
389	1	2	9	1d 14:11:31.09000	0d 00:00:01.17000	0.00000052	0.00000149	0.00160197	2.9316	C	5	20/08/2020 06:17	37.9862		0	0	0	0	0	0	0	0	0	0	0	0	0	0
390	1	2	9	1d 14:11:31.28000	0d 00:00:01.36000	0.00000061	0.00000174	0.00160182	2.9499	C	5	20/08/2020 06:17	37.9704		0	0	0	0	0	0	0	0	0	0	0	0	0	0
391	1	2	9	1d 14:11:31.47000	0d 00:00:01.55000	0.00000069	0.00000199	0.00160166	2.9679	C	5	20/08/2020 06:17	37.9704		0	0	0	0	0	0	0	0	0	0	0	0	0	0
392	1	2	9	1d 14:11:31.67000	0d 00:00:01.75000	0.00000078	0.00000225	0.00160182	2.9857	C	5	20/08/2020 06:17	37.9704		0	0	0	0	0	0	0	0	0	0	0	0	0	0
393	1	2	9	1d 14:11:31.87000	0d 00:00:01.95000	0.00000087	0.00000252	0.00160174	3.0031	C	5	20/08/2020 06:17	37.9704		0	0	0	0	0	0	0	0	0	0	0	0	0	0
394	1	2	9	1d 14:11:32.07000	0d 00:00:02.15000	0.00000096	0.00000279	0.00160189	3.0199	C	5	20/08/2020 06:17	37.9704		0	0	0	0	0	0	0	0	0	0	0	0	0	0
395	1	2	9	1d 14:11:32.28000	0d 00:00:02.36000	0.00000105	0.00000307	0.00160159	3.0372	C	5	20/08/2020 06:17	37.9862		0	0	0	0	0	0	0	0	0	0	0	0	0	0
396	1	2	9	1d 14:11:32.49000	0d 00:00:02.57000	0.00000114	0.00000336	0.00160174	3.0538	C	5	20/08/2020 06:17	37.9862		0	0	0	0	0	0	0	0	0	0	0	0	0	0
397	1	2	9	1d 14:11:32.70000	0d 00:00:02.78000	0.00000124	0.00000364	0.00160174	3.07	C	5	20/08/2020 06:17	37.9862		0	0	0	0	0	0	0	0	0	0	0	0	0	0
398	1	2	9	1d 14:11:32.92000	0d 00:00:03.00000	0.00000133	0.00000395	0.00160166	3.0869	C	5	20/08/2020 06:17	37.9862		0	0	0	0	0	0	0	0	0	0	0	0	0	0
399	1	2	9	1d 14:11:33.14000	0d 00:00:03.22000	0.00000143	0.00000425	0.00160159	3.1026	C	5	20/08/2020 06:17	37.9862		0	0	0	0	0	0	0	0	0	0	0	0	0	0
400	1	2	9	1d 14:11:33.36000	0d 00:00:03.44000	0.00000153	0.00000455	0.00160166	3.1185	C	5	20/08/2020 06:17	37.9862		0	0	0	0	0	0	0	0	0	0	0	0	0	0
401	1	2	9	1d 14:11:33.59000	0d 00:00:03.67000	0.00000163	0.00000487	0.00160159	3.1345	C	5	20/08/2020 06:17	37.9862		0	0	0	0	0	0	0	0	0	0	0	0	0	0
402	1	2	9	1d 14:11:33.82000	0d 00:00:03.90000	0.00000174	0.00000519	0.00160182	3.1499	C	5	20/08/2020 06:17	37.9862		0	0	0	0	0	0	0	0	0	0	0	0	0	0
403	1	2	9	1d 14:11:34.05000	0d 00:00:04.13000	0.00000184	0.00000552	0.00160143	3.1653	C	5	20/08/2020 06:17	37.9862		0	0	0	0	0	0	0	0	0	0	0	0	0	0
404	1	2	9	1d 14:11:34.29000	0d 00:00:04.37000	0.00000194	0.00000586	0.00160143	3.1807	C	5	20/08/2020 06:17	37.9862		0	0	0	0	0	0	0	0	0	0	0	0	0	0
405	1	2	9	1d 14:11:34.53000	0d 00:00:04.61000	0.00000205	0.0000062	0.00160159	3.1962	C	5	20/08/2020 06:17	37.9704		0	0	0	0	0	0	0	0	0	0	0	0	0	0
406	1	2	9	1d 14:11:34.78000	0d 00:00:04.86000	0.00000216	0.00000655	0.00160159	3.2113	C	5	20/08/2020 06:17	37.9704		0	0	0	0	0	0	0	0	0	0	0	0	0	0
407	1	2	9	1d 14:11:35.03000	0d 00:00:05.11000	0.00000227	0.00000691	0.00160182	3.2264	C	5	20/08/2020 06:17	37.9704		0	0	0	0	0	0	0	0	0	0	0	0	0	0
408	1	2	9	1d 14:11:35.29000	0d 00:00:05.37000	0.00000239	0.00000729	0.00160174	3.2415	C	5	20/08/2020 06:17	37.9862		0	0	0	0	0	0	0	0	0	0	0	0	0	0
409	1	2	9	1d 14:11:35.55000	0d 00:00:05.63000	0.0000025	0.00000766	0.00160151	3.2564	C	5	20/08/2020 06:17	37.9862		0	0	0	0	0	0	0	0	0	0	0	0	0	0
410	1	2	9	1d 14:11:35.82000	0d 00:00:05.90000	0.00000262	0.00000805	0.00160174	3.2712	C	5	20/08/2020 06:17	37.9862		0	0	0	0	0	0	0	0	0	0	0	0	0	0
411	1	2	9	1d 14:11:36.09000	0d 00:00:06.17000	0.00000274	0.00000845	0.00160166	3.2856	C	5	20/08/2020 06:17	38.002		0	0	0	0	0	0	0	0	0	0	0	0	0	0
412	1	2	9	1d 14:11:36.36000	0d 00:00:06.44000	0.00000287	0.00000884	0.00160189	3.2999	C	5	20/08/2020 06:17	38.002		0	0	0	0	0	0	0	0	0	0	0	0	0	0
413	1	2	9	1d 14:11:36.64000	0d 00:00:06.72000	0.00000299	0.00000926	0.00160159	3.3141	C	5	20/08/2020 06:17	38.002		0	0	0	0	0	0	0	0	0	0	0	0	0	0
414	1	2	9	1d 14:11:36.93000	0d 00:00:07.01000	0.00000312	0.00000968	0.00160159	3.3285	C	5	20/08/2020 06:17	38.002		0	0	0	0	0	0	0	0	0	0	0	0	0	0
415	1	2	9	1d 14:11:37.23000	0d 00:00:07.31000	0.00000325	0.00001013	0.00160174	3.3429	C	5	20/08/2020 06:17	38.002		0	0	0	0	0	0	0	0	0	0	0	0	0	0
416	1	2	9	1d 14:11:37.53000	0d 00:00:07.61000	0.00000339	0.00001058	0.00160182	3.3567	C	5	20/08/2020 06:17	38.002		0	0	0	0	0	0	0	0	0	0	0	0	0	0
417	1	2	9	1d 14:11:37.83000	0d 00:00:07.91000	0.00000352	0.00001103	0.00160166	3.3701	C	5	20/08/2020 06:17	38.002		0	0	0	0	0	0	0	0	0	0	0	0	0	0
418	1	2	9	1d 14:11:38.14000	0d 00:00:08.22000	0.00000366	0.00001149	0.00160143	3.3835	C	5	20/08/2020 06:17	38.002		0	0	0	0	0	0	0	0	0	0	0	0	0	0
419	1	2	9	1d 14:11:38.46000	0d 00:00:08.54000	0.0000038	0.00001198	0.00160159	3.3971	C	5	20/08/2020 06:17	38.002		0	0	0	0	0	0	0	0	0	0	0	0	0	0
420	1	2	9	1d 14:11:38.79000	0d 00:00:08.87000	0.00000395	0.00001247	0.00160143	3.4107	C	5	20/08/2020 06:17	38.002		0	0	0	0	0	0	0	0	0	0	0	0	0	0
421	1	2	9	1d 14:11:39.13000	0d 00:00:09.21000	0.0000041	0.00001299	0.00160174	3.4238	C	5	20/08/2020 06:17	38.0178		0	0	0	0	0	0	0	0	0	0	0	0	0	0
422	1	2	9	1d 14:11:39.47000	0d 00:00:09.55000	0.00000425	0.00001351	0.00160166	3.4366	C	5	20/08/2020 06:17	38.0178		0	0	0	0	0	0	0	0	0	0	0	0	0	0
423	1	2	9	1d 14:11:39.83000	0d 00:00:09.91000	0.00000441	0.00001406	0.00160159	3.4496	C	5	20/08/2020 06:17	38.0178		0	0	0	0	0	0	0	0	0	0	0	0	0	0
424	1	2	9	1d 14:11:40.21000	0d 00:00:10.29000	0.00000458	0.00001465	0.00160159	3.4629	C	5	20/08/2020 06:17	38.0178		0	0	0	0	0	0	0	0	0	0	0	0	0	0
425	1	2	9	1d 14:11:40.60000	0d 00:00:10.68000	0.00000475	0.00001525	0.00160174	3.4755	C	5	20/08/2020 06:17	38.002		0	0	0	0	0	0	0	0	0	0	0	0	0	0
426	1	2	9	1d 14:11:41.00000	0d 00:00:11.08000	0.00000493	0.00001587	0.00160143	3.4882	C	5	20/08/2020 06:17	38.002		0	0	0	0	0	0	0	0	0	0	0	0	0	0
427	1	2	9	1d 14:11:41.41000	0d 00:00:11.49000	0.00000511	0.00001651	0.00160136	3.5003	C	5	20/08/2020 06:17	38.002		0	0	0	0	0	0	0	0	0	0	0	0	0	0
428	1	2	9	1d 14:11:41.84000	0d 00:00:11.92000	0.0000053	0.00001718	0.00160143	3.5123	C	5	20/08/2020 06:17	38.0178		0	0	0	0	0	0	0	0	0	0	0	0	0	0
429	1	2	9	1d 14:11:42.30000	0d 00:00:12.38000	0.00000551	0.0000179	0.00160159	3.5245	C	5	20/08/2020 06:17	38.0178		0	0	0	0	0	0	0	0	0	0	0	0	0	0
430	1	2	9	1d 14:11:42.81000	0d 00:00:12.89000	0.00000573	0.0000187	0.00160159	3.5367	C	5	20/08/2020 06:17	38.0178		0	0	0	0	0	0	0	0	0	0	0	0	0	0
431	1	2	9	1d 14:11:43.34000	0d 00:00:13.42000	0.00000597	0.00001953	0.00160151	3.5486	C	5	20/08/2020 06:17	38.0178		0	0	0	0	0	0	0	0	0	0	0	0	0	0
432	1	2	9	1d 14:11:43.94000	0d 00:00:14.02000	0.00000624	0.00002048	0.00160182	3.5602	C	5	20/08/2020 06:17	38.0178		0	0	0	0	0	0	0	0	0	0	0	0	0	0
433	1	2	9	1d 14:11:44.59000	0d 00:00:14.67000	0.00000653	0.00002151	0.00160166	3.5718	C	5	20/08/2020 06:17	38.0178		0	0	0	0	0	0	0	0	0	0	0	0	0	0
434	1	2	9	1d 14:11:45.36000	0d 00:00:15.44000	0.00000687	0.00002274	0.00160174	3.5828	C	5	20/08/2020 06:18	38.0178		0	0	0	0	0	0	0	0	0	0	0	0	0	0
435	1	2	9	1d 14:11:46.24000	0d 00:00:16.32000	0.00000726	0.00002415	0.00160151	3.5937	C	5	20/08/2020 06:18	38.0337		0	0	0	0	0	0	0	0	0	0	0	0	0	0
436	1	2	9	1d 14:11:47.33000	0d 00:00:17.41000	0.00000775	0.00002589	0.00160204	3.6043	C	5	20/08/2020 06:18	38.0178		0	0	0	0	0	0	0	0	0	0	0	0	0	0
437	1	2	9	1d 14:11:48.77000	0d 00:00:18.85000	0.00000839	0.0000282	0.00160182	3.615	C	5	20/08/2020 06:18	38.0495		0	0	0	0	0	0	0	0	0	0	0	0	0	0
438	1	2	9	1d 14:11:50.83000	0d 00:00:20.91000	0.0000093	0.00003152	0.00160174	3.6254	C	5	20/08/2020 06:18	38.0495		0	0	0	0	0	0	0	0	0	0	0	0	0	0
439	1	2	9	1d 14:11:53.95000	0d 00:00:24.03000	0.00001069	0.00003656	0.00160159	3.6356	C	5	20/08/2020 06:18	38.0653		0	0	0	0	0	0	0	0	0	0	0	0	0	0
440	1	2	9	1d 14:11:59.47000	0d 00:00:29.55000	0.00001315	0.0000455	0.00160166	3.6457	C	5	20/08/2020 06:18	38.0812		0	0	0	0	0	0	0	0	0	0	0	0	0	0
441	1	2	9	1d 14:12:10.37000	0d 00:00:40.45000	0.000018	0.00006321	0.00160159	3.6559	C	5	20/08/2020 06:18	38.1286		0	0	0	0	0	0	0	0	0	0	0	0	0	0
442	1	2	9	1d 14:12:38.50000	0d 00:01:08.58000	0.00003051	0.00010904	0.00160182	3.666	C	5	20/08/2020 06:18	38.2394		0	0	0	0	0	0	0	0	0	0	0	0	0	0
443	1	2	9	1d 14:14:16.50000	0d 00:02:46.58000	0.00007411	0.00026914	0.00160174	3.6761	C	5	20/08/2020 06:20	38.4768		0	0	0	0	0	0	0	0	0	0	0	0	0	0
444	1	2	9	1d 14:19:16.50000	0d 00:07:46.58000	0.00020758	0.00076053	0.00160159	3.6858	C	1	20/08/2020 06:25	38.2394		0	0	0	0	0	0	0	0	0	0	0	0	0	0
445	1	2	9	1d 14:24:16.50000	0d 00:12:46.58000	0.00034105	0.00125291	0.00160143	3.6916	C	1	20/08/2020 06:30	38.3502		0	0	0	0	0	0	0	0	0	0	0	0	0	0
446	1	2	9	1d 14:29:16.50000	0d 00:17:46.58000	0.00047452	0.00174601	0.00160159	3.697	C	1	20/08/2020 06:35	38.2078		0	0	0	0	0	0	0	0	0	0	0	0	0	0
447	1	2	9	1d 14:34:16.50000	0d 00:22:46.58000	0.00060799	0.00223975	0.00160159	3.7011	C	1	20/08/2020 06:40	38.2711		0	0	0	0	0	0	0	0	0	0	0	0	0	0
448	1	2	9	1d 14:39:16.50000	0d 00:27:46.58000	0.00074146	0.00273405	0.00160174	3.7055	C	1	20/08/2020 06:45	38.4452		0	0	0	0	0	0	0	0	0	0	0	0	0	0
449	1	2	9	1d 14:44:16.50000	0d 00:32:46.58000	0.00087493	0.00322889	0.00160151	3.7095	C	1	20/08/2020 06:50	38.1919		0	0	0	0	0	0	0	0	0	0	0	0	0	0
450	1	2	9	1d 14:49:16.50000	0d 00:37:46.58000	0.0010084	0.00372426	0.00160151	3.7134	C	1	20/08/2020 06:55	38.2869		0	0	0	0	0	0	0	0	0	0	0	0	0	0
451	1	2	9	1d 14:54:16.50000	0d 00:42:46.58000	0.00114187	0.00422014	0.00160143	3.7173	C	1	20/08/2020 07:00	38.1603		0	0	0	0	0	0	0	0	0	0	0	0	0	0
452	1	2	9	1d 14:59:16.50000	0d 00:47:46.58000	0.00127534	0.00471657	0.00160143	3.7214	C	1	20/08/2020 07:05	38.3186		0	0	0	0	0	0	0	0	0	0	0	0	0	0
453	1	2	9	1d 15:04:16.50000	0d 00:52:46.58000	0.00140881	0.00521356	0.00160166	3.7258	C	1	20/08/2020 07:10	38.4294		0	0	0	0	0	0	0	0	0	0	0	0	0	0
454	1	2	9	1d 15:09:16.50000	0d 00:57:46.58000	0.00154227	0.00571115	0.00160174	3.7307	C	1	20/08/2020 07:15	38.2711		0	0	0	0	0	0	0	0	0	0	0	0	0	0
455	1	2	9	1d 15:14:16.50000	0d 01:02:46.58000	0.00167574	0.00620938	0.00160174	3.7353	C	1	20/08/2020 07:20	38.2711		0	0	0	0	0	0	0	0	0	0	0	0	0	0
456	1	2	9	1d 15:19:16.50000	0d 01:07:46.58000	0.00180921	0.00670828	0.00160189	3.7404	C	1	20/08/2020 07:25	38.2078		0	0	0	0	0	0	0	0	0	0	0	0	0	0
457	1	2	9	1d 15:24:16.50000	0d 01:12:46.58000	0.00194268	0.00720788	0.00160159	3.7458	C	1	20/08/2020 07:30	38.3977		0	0	0	0	0	0	0	0	0	0	0	0	0	0
458	1	2	9	1d 15:29:16.50000	0d 01:17:46.58000	0.00207615	0.00770821	0.00160159	3.7511	C	1	20/08/2020 07:35	38.1445		0	0	0	0	0	0	0	0	0	0	0	0	0	0
459	1	2	9	1d 15:34:16.50000	0d 01:22:46.58000	0.00220962	0.00820926	0.00160182	3.7568	C	1	20/08/2020 07:40	38.2236		0	0	0	0	0	0	0	0	0	0	0	0	0	0
460	1	2	9	1d 15:39:16.50000	0d 01:27:46.58000	0.00234309	0.00871103	0.00160174	3.762	C	1	20/08/2020 07:45	38.0495		0	0	0	0	0	0	0	0	0	0	0	0	0	0
461	1	2	9	1d 15:44:16.50000	0d 01:32:46.58000	0.00247656	0.00921351	0.00160189	3.7675	C	1	20/08/2020 07:50	38.1445		0	0	0	0	0	0	0	0	0	0	0	0	0	0
462	1	2	9	1d 15:49:16.50000	0d 01:37:46.58000	0.00261003	0.0097167	0.00160143	3.7725	C	1	20/08/2020 07:55	38.3344		0	0	0	0	0	0	0	0	0	0	0	0	0	0
463	1	2	9	1d 15:54:16.50000	0d 01:42:46.58000	0.0027435	0.0102206	0.00160182	3.7778	C	1	20/08/2020 08:00	38.0337		0	0	0	0	0	0	0	0	0	0	0	0	0	0
464	1	2	9	1d 15:59:16.50000	0d 01:47:46.58000	0.00287697	0.0107252	0.00160159	3.7833	C	1	20/08/2020 08:05	38.1445		0	0	0	0	0	0	0	0	0	0	0	0	0	0
465	1	2	9	1d 16:04:16.50000	0d 01:52:46.58000	0.00301044	0.0112305	0.00160182	3.7887	C	1	20/08/2020 08:10	37.9545		0	0	0	0	0	0	0	0	0	0	0	0	0	0
466	1	2	9	1d 16:09:16.50000	0d 01:57:46.58000	0.00314391	0.0117366	0.00160174	3.7943	C	1	20/08/2020 08:15	38.0495		0	0	0	0	0	0	0	0	0	0	0	0	0	0
467	1	2	9	1d 16:14:16.50000	0d 02:02:46.58000	0.00327738	0.0122434	0.00160151	3.8	C	1	20/08/2020 08:20	38.3027		0	0	0	0	0	0	0	0	0	0	0	0	0	0
468	1	2	9	1d 16:19:16.50000	0d 02:07:46.58000	0.00341085	0.012751	0.00160182	3.8064	C	1	20/08/2020 08:25	38.002		0	0	0	0	0	0	0	0	0	0	0	0	0	0
469	1	2	9	1d 16:24:16.50000	0d 02:12:46.58000	0.00354432	0.0132594	0.00160166	3.8128	C	1	20/08/2020 08:30	38.2078		0	0	0	0	0	0	0	0	0	0	0	0	0	0
470	1	2	9	1d 16:29:16.50000	0d 02:17:46.58000	0.00367779	0.0137688	0.00160166	3.8198	C	1	20/08/2020 08:35	38.0812		0	0	0	0	0	0	0	0	0	0	0	0	0	0
471	1	2	9	1d 16:34:16.50000	0d 02:22:46.58000	0.00381125	0.0142791	0.00160174	3.8273	C	1	20/08/2020 08:40	38.3186		0	0	0	0	0	0	0	0	0	0	0	0	0	0
472	1	2	9	1d 16:39:16.50000	0d 02:27:46.58000	0.00394472	0.0147905	0.00160159	3.8358	C	1	20/08/2020 08:45	38.3027		0	0	0	0	0	0	0	0	0	0	0	0	0	0
473	1	2	9	1d 16:44:16.50000	0d 02:32:46.58000	0.00407819	0.015303	0.00160197	3.8448	C	1	20/08/2020 08:50	38.556		0	0	0	0	0	0	0	0	0	0	0	0	0	0
474	1	2	9	1d 16:49:16.50000	0d 02:37:46.58000	0.00421166	0.0158169	0.00160159	3.8547	C	1	20/08/2020 08:55	38.5243		0	0	0	0	0	0	0	0	0	0	0	0	0	0
475	1	2	9	1d 16:53:42.33000	0d 02:42:12.41000	0.00432993	0.0162733	0.00160174	3.8648	C	5	20/08/2020 08:59	38.3186		0	0	0	0	0	0	0	0	0	0	0	0	0	0
476	1	2	9	1d 16:57:54.34000	0d 02:46:24.42000	0.00444205	0.0167072	0.00160182	3.875	C	5	20/08/2020 09:04	38.1445		0	0	0	0	0	0	0	0	0	0	0	0	0	0
477	1	2	9	1d 17:01:56.11000	0d 02:50:26.19000	0.00454961	0.0171245	0.00160159	3.8851	C	5	20/08/2020 09:08	38.2236		0	0	0	0	0	0	0	0	0	0	0	0	0	0
478	1	2	9	1d 17:05:40.27000	0d 02:54:10.35000	0.00464934	0.0175125	0.00160151	3.8952	C	5	20/08/2020 09:11	38.2236		0	0	0	0	0	0	0	0	0	0	0	0	0	0
479	1	2	9	1d 17:09:14.38000	0d 02:57:44.46000	0.0047446	0.017884	0.00160166	3.9052	C	5	20/08/2020 09:15	38.4294		0	0	0	0	0	0	0	0	0	0	0	0	0	0
480	1	2	9	1d 17:12:39.69000	0d 03:01:09.77000	0.00483594	0.0182412	0.00160159	3.9153	C	5	20/08/2020 09:18	38.2394		0	0	0	0	0	0	0	0	0	0	0	0	0	0
481	1	2	9	1d 17:15:57.31000	0d 03:04:27.39000	0.00492386	0.0185858	0.00160166	3.9254	C	5	20/08/2020 09:22	38.1761		0	0	0	0	0	0	0	0	0	0	0	0	0	0
482	1	2	9	1d 17:19:10.13000	0d 03:07:40.21000	0.00500965	0.018923	0.00160159	3.9355	C	5	20/08/2020 09:25	38.3027		0	0	0	0	0	0	0	0	0	0	0	0	0	0
483	1	2	9	1d 17:22:15.50000	0d 03:10:45.58000	0.00509212	0.019248	0.00160166	3.9455	C	5	20/08/2020 09:28	38.1603		0	0	0	0	0	0	0	0	0	0	0	0	0	0
484	1	2	9	1d 17:25:20.95000	0d 03:13:51.03000	0.00517462	0.0195739	0.00160174	3.9556	C	5	20/08/2020 09:31	38.3661		0	0	0	0	0	0	0	0	0	0	0	0	0	0
485	1	2	9	1d 17:28:23.75000	0d 03:16:53.83000	0.00525595	0.019896	0.00160159	3.9658	C	5	20/08/2020 09:34	38.1128		0	0	0	0	0	0	0	0	0	0	0	0	0	0
486	1	2	9	1d 17:31:25.21000	0d 03:19:55.29000	0.00533668	0.0202166	0.00160166	3.9759	C	5	20/08/2020 09:37	38.2869		0	0	0	0	0	0	0	0	0	0	0	0	0	0
487	1	2	9	1d 17:34:20.14000	0d 03:22:50.22000	0.00541451	0.0205264	0.00160182	3.986	C	5	20/08/2020 09:40	38.4294		0	0	0	0	0	0	0	0	0	0	0	0	0	0
488	1	2	9	1d 17:37:16.35000	0d 03:25:46.43000	0.0054929	0.0208393	0.00160159	3.996	C	5	20/08/2020 09:43	38.1919		0	0	0	0	0	0	0	0	0	0	0	0	0	0
489	1	2	9	1d 17:40:09.59000	0d 03:28:39.67000	0.00556998	0.0211477	0.00160166	4.0061	C	5	20/08/2020 09:46	38.002		0	0	0	0	0	0	0	0	0	0	0	0	0	0
490	1	2	9	1d 17:43:01.05000	0d 03:31:31.13000	0.00564626	0.0214536	0.00160143	4.0162	C	5	20/08/2020 09:49	38.5085		0	0	0	0	0	0	0	0	0	0	0	0	0	0
491	1	2	9	1d 17:45:54.98000	0d 03:34:25.06000	0.00572364	0.0217648	0.00160166	4.0262	C	5	20/08/2020 09:52	38.2711		0	0	0	0	0	0	0	0	0	0	0	0	0	0
492	1	2	9	1d 17:48:42.71000	0d 03:37:12.79000	0.00579826	0.0220656	0.00160166	4.0363	C	5	20/08/2020 09:54	38.0653		0	0	0	0	0	0	0	0	0	0	0	0	0	0
493	1	2	9	1d 17:51:30.48000	0d 03:40:00.56000	0.0058729	0.0223673	0.00160151	4.0465	C	5	20/08/2020 09:57	38.461		0	0	0	0	0	0	0	0	0	0	0	0	0	0
494	1	2	9	1d 17:54:19.70000	0d 03:42:49.78000	0.00594819	0.0226723	0.00160174	4.0566	C	5	20/08/2020 10:00	38.1919		0	0	0	0	0	0	0	0	0	0	0	0	0	0
495	1	2	9	1d 17:57:03.11000	0d 03:45:33.19000	0.00602089	0.0229676	0.00160143	4.0667	C	5	20/08/2020 10:03	37.9862		0	0	0	0	0	0	0	0	0	0	0	0	0	0
496	1	2	9	1d 17:59:47.33000	0d 03:48:17.41000	0.00609395	0.023265	0.00160166	4.0769	C	5	20/08/2020 10:06	38.4294		0	0	0	0	0	0	0	0	0	0	0	0	0	0
497	1	2	9	1d 18:02:29.10000	0d 03:50:59.18000	0.00616592	0.0235588	0.00160159	4.087	C	5	20/08/2020 10:08	38.1445		0	0	0	0	0	0	0	0	0	0	0	0	0	0
498	1	2	9	1d 18:05:08.53000	0d 03:53:38.61000	0.00623685	0.0238491	0.00160166	4.097	C	5	20/08/2020 10:11	38.1445		0	0	0	0	0	0	0	0	0	0	0	0	0	0
499	1	2	9	1d 18:07:44.48000	0d 03:56:14.56000	0.00630623	0.0241337	0.00160143	4.1071	C	5	20/08/2020 10:13	38.4135		0	0	0	0	0	0	0	0	0	0	0	0	0	0
500	1	2	9	1d 18:10:17.29000	0d 03:58:47.37000	0.00637422	0.0244132	0.00160174	4.1172	C	5	20/08/2020 10:16	38.2078		0	0	0	0	0	0	0	0	0	0	0	0	0	0
501	1	2	9	1d 18:12:51.02000	0d 04:01:21.10000	0.00644261	0.0246952	0.00160166	4.1273	C	5	20/08/2020 10:19	38.2078		0	0	0	0	0	0	0	0	0	0	0	0	0	0
502	1	2	9	1d 18:15:23.21000	0d 04:03:53.29000	0.00651032	0.0249749	0.00160151	4.1373	C	5	20/08/2020 10:21	38.3027		0	0	0	0	0	0	0	0	0	0	0	0	0	0
503	1	2	9	1d 18:17:52.78000	0d 04:06:22.86000	0.00657687	0.0252506	0.00160159	4.1474	C	5	20/08/2020 10:24	38.2711		0	0	0	0	0	0	0	0	0	0	0	0	0	0
504	1	2	9	1d 18:20:19.97000	0d 04:08:50.05000	0.00664235	0.0255225	0.00160182	4.1575	C	5	20/08/2020 10:26	38.2553		0	0	0	0	0	0	0	0	0	0	0	0	0	0
505	1	2	9	1d 18:22:44.52000	0d 04:11:14.60000	0.00670666	0.0257902	0.00160174	4.1675	C	5	20/08/2020 10:28	38.1286		0	0	0	0	0	0	0	0	0	0	0	0	0	0
506	1	2	9	1d 18:25:08.24000	0d 04:13:38.32000	0.0067706	0.026057	0.00160174	4.1776	C	5	20/08/2020 10:31	38.4768		0	0	0	0	0	0	0	0	0	0	0	0	0	0
507	1	2	9	1d 18:27:31.90000	0d 04:16:01.98000	0.00683452	0.0263243	0.00160166	4.1877	C	5	20/08/2020 10:33	38.4294		0	0	0	0	0	0	0	0	0	0	0	0	0	0
508	1	2	9	1d 18:29:53.04000	0d 04:18:23.12000	0.00689731	0.0265876	0.00160166	4.1979	C	5	20/08/2020 10:36	38.3344		0	0	0	0	0	0	0	0	0	0	0	0	0	0
509	1	2	9	1d 18:30:22.32000	0d 04:18:52.40000	0.00691033	0.0266423	0.00160159	4.2	C	133	20/08/2020 10:36	38.3344		0	0	0	0	0	0	0	0	0	0	0	0	0	0
510	1	2	10	1d 18:30:22.33000	0d 00:00:00.01000	0.00691033	0.0266423	0.00159838	4.1996	C	0	20/08/2020 10:36	38.3344		0	0	0	0	0	0	0	0	0	0	0	0	0	0
511	1	2	10	1d 18:30:49.01000	0d 00:00:26.69000	0.00692191	0.0266909	0.00149821	4.2002	C	4	20/08/2020 10:37	38.0812		0	0	0	0	0	0	0	0	0	0	0	0	0	0
512	1	2	10	1d 18:31:13.24000	0d 00:00:50.92000	0.00693164	0.0267318	0.00139818	4.2	C	4	20/08/2020 10:37	38.1761		0	0	0	0	0	0	0	0	0	0	0	0	0	0
513	1	2	10	1d 18:31:41.66000	0d 00:01:19.34000	0.00694228	0.0267765	0.00129801	4.2	C	4	20/08/2020 10:37	38.2711		0	0	0	0	0	0	0	0	0	0	0	0	0	0
514	1	2	10	1d 18:32:13.63000	0d 00:01:51.31000	0.00695336	0.026823	0.00119799	4.2	C	4	20/08/2020 10:38	38.2394		0	0	0	0	0	0	0	0	0	0	0	0	0	0
515	1	2	10	1d 18:32:50.35000	0d 00:02:28.03000	0.00696506	0.0268722	0.00109789	4.2	C	4	20/08/2020 10:39	38.3344		0	0	0	0	0	0	0	0	0	0	0	0	0	0
516	1	2	10	1d 18:33:31.48000	0d 00:03:09.16000	0.00697703	0.0269224	0.00099771	4.2	C	4	20/08/2020 10:39	38.4294		0	0	0	0	0	0	0	0	0	0	0	0	0	0
517	1	2	10	1d 18:34:18.94000	0d 00:03:56.62000	0.0069895	0.0269748	0.00089769	4.2	C	4	20/08/2020 10:40	38.1445		0	0	0	0	0	0	0	0	0	0	0	0	0	0
518	1	2	10	1d 18:35:09.89000	0d 00:04:47.57000	0.00700147	0.0270251	0.00079767	4.2002	C	4	20/08/2020 10:41	38.3027		0	0	0	0	0	0	0	0	0	0	0	0	0	0
519	1	2	10	1d 18:36:08.12000	0d 00:05:45.80000	0.00701356	0.0270758	0.00069757	4.2002	C	4	20/08/2020 10:42	38.4452		0	0	0	0	0	0	0	0	0	0	0	0	0	0
520	1	2	10	1d 18:37:18.76000	0d 00:06:56.44000	0.00702623	0.0271291	0.00059754	4.2	C	4	20/08/2020 10:43	38.2236		0	0	0	0	0	0	0	0	0	0	0	0	0	0
521	1	2	10	1d 18:38:44.30000	0d 00:08:21.98000	0.00703917	0.0271834	0.00049752	4.2002	C	4	20/08/2020 10:44	38.4135		0	0	0	0	0	0	0	0	0	0	0	0	0	0
522	1	2	10	1d 18:40:30.14000	0d 00:10:07.82000	0.00705222	0.0272382	0.0003975	4.1999	C	4	20/08/2020 10:46	38.2236		0	0	0	0	0	0	0	0	0	0	0	0	0	0
523	1	2	10	1d 18:42:40.15000	0d 00:12:17.83000	0.00706455	0.02729	0.00029747	4.2	C	4	20/08/2020 10:48	38.0812		0	0	0	0	0	0	0	0	0	0	0	0	0	0
524	1	2	10	1d 18:46:13.39000	0d 00:15:51.07000	0.00707885	0.0273501	0.00019722	4.2	C	4	20/08/2020 10:52	38.2553		0	0	0	0	0	0	0	0	0	0	0	0	0	0
525	1	2	10	1d 18:48:04.12000	0d 00:17:41.80000	0.00708433	0.0273731	0.00015999	4.1999	C	132	20/08/2020 10:54	38.2078		0	0	0	0	0	0	0	0	0	0	0	0	0	0
526	1	2	11	1d 18:48:04.13000	0d 00:00:00.01000	0	0	0	4.1982	R	0	20/08/2020 10:54	38.2078		0	0	0	0	0	0	0	0	0	0	0	0	0	0
527	1	2	11	1d 18:48:06.13000	0d 00:00:02.01000	0	0	0	4.1982	R	1	20/08/2020 10:54	38.2078		0	0	0	0	0	0	0	0	0	0	0	0	0	0
528	1	2	11	1d 18:48:08.13000	0d 00:00:04.01000	0	0	0	4.1981	R	1	20/08/2020 10:54	38.2078		0	0	0	0	0	0	0	0	0	0	0	0	0	0
529	1	2	11	1d 18:48:10.13000	0d 00:00:06.01000	0	0	0	4.1978	R	1	20/08/2020 10:54	38.2236		0	0	0	0	0	0	0	0	0	0	0	0	0	0
530	1	2	11	1d 18:48:12.13000	0d 00:00:08.01000	0	0	0	4.1979	R	1	20/08/2020 10:54	38.2236		0	0	0	0	0	0	0	0	0	0	0	0	0	0
531	1	2	11	1d 18:48:14.12000	0d 00:00:10.00000	0	0	0	4.1978	R	129	20/08/2020 10:54	38.2394		0	0	0	0	0	0	0	0	0	0	0	0	0	0
532	1	2	12	1d 18:48:14.16000	0d 00:00:00.04000	0.00000002	0.00000007	0.00160189	4.1798	D	0	20/08/2020 10:54	38.2394		0	0	0	0	0	0	0	0	0	0	0	0	0	0
533	1	2	12	1d 18:48:41.74000	0d 00:00:27.62000	0.00001229	0.00005129	0.00160166	4.1697	D	5	20/08/2020 10:54	38.3186		0	0	0	0	0	0	0	0	0	0	0	0	0	0
534	1	2	12	1d 18:49:52.56000	0d 00:01:38.44000	0.0000438	0.00018249	0.00160151	4.1596	D	5	20/08/2020 10:56	38.1761		0	0	0	0	0	0	0	0	0	0	0	0	0	0
535	1	2	12	1d 18:51:45.55000	0d 00:03:31.43000	0.00009406	0.00039133	0.00160174	4.1495	D	5	20/08/2020 10:58	38.1761		0	0	0	0	0	0	0	0	0	0	0	0	0	0
536	1	2	12	1d 18:53:51.36000	0d 00:05:37.24000	0.00015004	0.00062332	0.00160143	4.1395	D	5	20/08/2020 11:00	38.4768		0	0	0	0	0	0	0	0	0	0	0	0	0	0
537	1	2	12	1d 18:56:04.95000	0d 00:07:50.83000	0.00020947	0.00086906	0.00160159	4.1292	D	5	20/08/2020 11:02	38.0653		0	0	0	0	0	0	0	0	0	0	0	0	0	0
538	1	2	12	1d 18:58:21.58000	0d 00:10:07.46000	0.00027026	0.00111976	0.00160166	4.1192	D	5	20/08/2020 11:04	38.1761		0	0	0	0	0	0	0	0	0	0	0	0	0	0
539	1	2	12	1d 19:00:37.23000	0d 00:12:23.11000	0.00033061	0.00136806	0.00160166	4.1089	D	5	20/08/2020 11:06	38.2869		0	0	0	0	0	0	0	0	0	0	0	0	0	0
540	1	2	12	1d 19:02:58.60000	0d 00:14:44.48000	0.0003935	0.00162619	0.00160166	4.0989	D	5	20/08/2020 11:09	38.1919		0	0	0	0	0	0	0	0	0	0	0	0	0	0
541	1	2	12	1d 19:05:16.55000	0d 00:17:02.43000	0.00045488	0.00187745	0.00160166	4.0888	D	5	20/08/2020 11:11	38.2711		0	0	0	0	0	0	0	0	0	0	0	0	0	0
542	1	2	12	1d 19:07:40.30000	0d 00:19:26.18000	0.00051883	0.00213863	0.00160166	4.0787	D	5	20/08/2020 11:13	37.9545		0	0	0	0	0	0	0	0	0	0	0	0	0	0
543	1	2	12	1d 19:10:05.16000	0d 00:21:51.04000	0.00058328	0.00240118	0.00160151	4.0687	D	5	20/08/2020 11:16	38.4294		0	0	0	0	0	0	0	0	0	0	0	0	0	0
544	1	2	12	1d 19:12:33.62000	0d 00:24:19.50000	0.00064933	0.00266958	0.00160159	4.0586	D	5	20/08/2020 11:18	38.1286		0	0	0	0	0	0	0	0	0	0	0	0	0	0
545	1	2	12	1d 19:15:01.81000	0d 00:26:47.69000	0.00071526	0.00293684	0.00160151	4.0485	D	5	20/08/2020 11:21	38.1445		0	0	0	0	0	0	0	0	0	0	0	0	0	0
546	1	2	12	1d 19:17:31.64000	0d 00:29:17.52000	0.00078192	0.00320639	0.00160159	4.0385	D	5	20/08/2020 11:23	38.3027		0	0	0	0	0	0	0	0	0	0	0	0	0	0
547	1	2	12	1d 19:20:05.74000	0d 00:31:51.62000	0.00085048	0.00348293	0.00160151	4.0284	D	5	20/08/2020 11:26	37.0049		0	0	0	0	0	0	0	0	0	0	0	0	0	0
548	1	2	12	1d 19:22:41.75000	0d 00:34:27.63000	0.00091988	0.00376219	0.00160174	4.0183	D	5	20/08/2020 11:28	33.3487		0	0	0	0	0	0	0	0	0	0	0	0	0	0
549	1	2	12	1d 19:25:20.75000	0d 00:37:06.63000	0.00099062	0.00404609	0.00160159	4.0082	D	5	20/08/2020 11:31	29.4578		0	0	0	0	0	0	0	0	0	0	0	0	0	0
550	1	2	12	1d 19:27:59.91000	0d 00:39:45.79000	0.00106143	0.00432957	0.00160159	3.9982	D	5	20/08/2020 11:34	29.6038		0	0	0	0	0	0	0	0	0	0	0	0	0	0
551	1	2	12	1d 19:30:41.68000	0d 00:42:27.56000	0.0011334	0.00461697	0.00160151	3.9881	D	5	20/08/2020 11:36	35.707		0	0	0	0	0	0	0	0	0	0	0	0	0	0
552	1	2	12	1d 19:33:26.90000	0d 00:45:12.78000	0.00120691	0.00490976	0.00160174	3.9779	D	5	20/08/2020 11:39	36.7833		0	0	0	0	0	0	0	0	0	0	0	0	0	0
553	1	2	12	1d 19:36:16.00000	0d 00:48:01.88000	0.00128214	0.00520866	0.00160166	3.9678	D	5	20/08/2020 11:42	37.907		0	0	0	0	0	0	0	0	0	0	0	0	0	0
554	1	2	12	1d 19:39:02.14000	0d 00:50:48.02000	0.00135606	0.00550157	0.00160182	3.9577	D	5	20/08/2020 11:45	34.5357		0	0	0	0	0	0	0	0	0	0	0	0	0	0
555	1	2	12	1d 19:41:48.19000	0d 00:53:34.07000	0.00142993	0.00579359	0.00160166	3.9475	D	5	20/08/2020 11:48	38.3819		0	0	0	0	0	0	0	0	0	0	0	0	0	0
556	1	2	12	1d 19:44:41.43000	0d 00:56:27.31000	0.00150701	0.00609747	0.00160159	3.9374	D	5	20/08/2020 11:50	38.1919		0	0	0	0	0	0	0	0	0	0	0	0	0	0
557	1	2	12	1d 19:47:34.76000	0d 00:59:20.64000	0.00158412	0.00640073	0.00160159	3.9274	D	5	20/08/2020 11:53	38.1603		0	0	0	0	0	0	0	0	0	0	0	0	0	0
558	1	2	12	1d 19:50:26.83000	0d 01:02:12.71000	0.00166068	0.006701	0.00160166	3.9173	D	5	20/08/2020 11:56	38.3186		0	0	0	0	0	0	0	0	0	0	0	0	0	0
559	1	2	12	1d 19:53:19.16000	0d 01:05:05.04000	0.00173734	0.00700096	0.00160174	3.9072	D	5	20/08/2020 11:59	38.097		0	0	0	0	0	0	0	0	0	0	0	0	0	0
560	1	2	12	1d 19:56:16.62000	0d 01:08:02.50000	0.0018163	0.00730907	0.00160151	3.8972	D	5	20/08/2020 12:02	38.097		0	0	0	0	0	0	0	0	0	0	0	0	0	0
561	1	2	12	1d 19:59:16.31000	0d 01:11:02.19000	0.00189624	0.00762023	0.00160174	3.8871	D	5	20/08/2020 12:05	38.6826		0	0	0	0	0	0	0	0	0	0	0	0	0	0
562	1	2	12	1d 20:02:19.03000	0d 01:14:04.91000	0.00197753	0.00793582	0.00160189	3.8769	D	5	20/08/2020 12:08	31.6076		0	0	0	0	0	0	0	0	0	0	0	0	0	0
563	1	2	12	1d 20:05:28.88000	0d 01:17:14.76000	0.002062	0.00826286	0.00160159	3.8668	D	5	20/08/2020 12:11	37.5272		0	0	0	0	0	0	0	0	0	0	0	0	0	0
564	1	2	12	1d 20:08:37.85000	0d 01:20:23.73000	0.00214607	0.00858753	0.00160143	3.8567	D	5	20/08/2020 12:14	37.8279		0	0	0	0	0	0	0	0	0	0	0	0	0	0
565	1	2	12	1d 20:11:52.90000	0d 01:23:38.78000	0.00223285	0.00892179	0.00160159	3.8466	D	5	20/08/2020 12:18	38.1445		0	0	0	0	0	0	0	0	0	0	0	0	0	0
566	1	2	12	1d 20:15:17.66000	0d 01:27:03.54000	0.00232394	0.00927176	0.00160174	3.8366	D	5	20/08/2020 12:21	38.7617		0	0	0	0	0	0	0	0	0	0	0	0	0	0
567	1	2	12	1d 20:18:50.56000	0d 01:30:36.44000	0.00241866	0.00963468	0.00160151	3.8265	D	5	20/08/2020 12:25	38.6193		0	0	0	0	0	0	0	0	0	0	0	0	0	0
568	1	2	12	1d 20:22:31.00000	0d 01:34:16.88000	0.00251673	0.0100095	0.00160151	3.8164	D	5	20/08/2020 12:28	38.6351		0	0	0	0	0	0	0	0	0	0	0	0	0	0
569	1	2	12	1d 20:26:23.26000	0d 01:38:09.14000	0.00262007	0.0104033	0.00160174	3.8064	D	5	20/08/2020 12:32	38.6509		0	0	0	0	0	0	0	0	0	0	0	0	0	0
570	1	2	12	1d 20:30:33.00000	0d 01:42:18.88000	0.00273118	0.0108257	0.00160174	3.7963	D	5	20/08/2020 12:36	38.3661		0	0	0	0	0	0	0	0	0	0	0	0	0	0
571	1	2	12	1d 20:35:05.86000	0d 01:46:51.74000	0.00285257	0.011286	0.00160189	3.7861	D	5	20/08/2020 12:41	38.0653		0	0	0	0	0	0	0	0	0	0	0	0	0	0
572	1	2	12	1d 20:40:02.61000	0d 01:51:48.49000	0.00298459	0.0117852	0.00160159	3.776	D	5	20/08/2020 12:46	38.4452		0	0	0	0	0	0	0	0	0	0	0	0	0	0
573	1	2	12	1d 20:45:02.61000	0d 01:56:48.49000	0.00311806	0.0122885	0.00160159	3.7668	D	1	20/08/2020 12:51	38.3661		0	0	0	0	0	0	0	0	0	0	0	0	0	0
574	1	2	12	1d 20:50:02.61000	0d 02:01:48.49000	0.00325153	0.0127907	0.00160159	3.7581	D	1	20/08/2020 12:56	38.5876		0	0	0	0	0	0	0	0	0	0	0	0	0	0
575	1	2	12	1d 20:55:02.61000	0d 02:06:48.49000	0.003385	0.0132918	0.00160151	3.7504	D	1	20/08/2020 13:01	38.4135		0	0	0	0	0	0	0	0	0	0	0	0	0	0
576	1	2	12	1d 21:00:02.61000	0d 02:11:48.49000	0.00351847	0.0137919	0.00160151	3.743	D	1	20/08/2020 13:06	38.4452		0	0	0	0	0	0	0	0	0	0	0	0	0	0
577	1	2	12	1d 21:05:02.61000	0d 02:16:48.49000	0.00365194	0.014291	0.00160174	3.7362	D	1	20/08/2020 13:11	38.3027		0	0	0	0	0	0	0	0	0	0	0	0	0	0
578	1	2	12	1d 21:10:02.61000	0d 02:21:48.49000	0.00378541	0.0147892	0.00160174	3.7298	D	1	20/08/2020 13:16	38.3344		0	0	0	0	0	0	0	0	0	0	0	0	0	0
579	1	2	12	1d 21:15:02.61000	0d 02:26:48.49000	0.00391888	0.0152866	0.00160159	3.7234	D	1	20/08/2020 13:21	38.5085		0	0	0	0	0	0	0	0	0	0	0	0	0	0
580	1	2	12	1d 21:20:02.61000	0d 02:31:48.49000	0.00405235	0.0157832	0.00160166	3.7173	D	1	20/08/2020 13:26	38.2711		0	0	0	0	0	0	0	0	0	0	0	0	0	0
581	1	2	12	1d 21:25:02.61000	0d 02:36:48.49000	0.00418582	0.0162789	0.00160166	3.7113	D	1	20/08/2020 13:31	38.3661		0	0	0	0	0	0	0	0	0	0	0	0	0	0
582	1	2	12	1d 21:30:02.61000	0d 02:41:48.49000	0.00431929	0.0167739	0.00160159	3.7055	D	1	20/08/2020 13:36	38.2236		0	0	0	0	0	0	0	0	0	0	0	0	0	0
583	1	2	12	1d 21:35:02.61000	0d 02:46:48.49000	0.00445276	0.0172681	0.00160174	3.6997	D	1	20/08/2020 13:41	38.3027		0	0	0	0	0	0	0	0	0	0	0	0	0	0
584	1	2	12	1d 21:40:02.61000	0d 02:51:48.49000	0.00458623	0.0177615	0.00160166	3.6934	D	1	20/08/2020 13:46	38.5085		0	0	0	0	0	0	0	0	0	0	0	0	0	0
585	1	2	12	1d 21:45:02.61000	0d 02:56:48.49000	0.0047197	0.018254	0.00160174	3.6872	D	1	20/08/2020 13:51	38.2236		0	0	0	0	0	0	0	0	0	0	0	0	0	0
586	1	2	12	1d 21:50:02.61000	0d 03:01:48.49000	0.00485317	0.0187457	0.00160166	3.6806	D	1	20/08/2020 13:56	38.3502		0	0	0	0	0	0	0	0	0	0	0	0	0	0
587	1	2	12	1d 21:55:02.61000	0d 03:06:48.49000	0.00498664	0.0192366	0.00160159	3.6742	D	1	20/08/2020 14:01	38.1919		0	0	0	0	0	0	0	0	0	0	0	0	0	0
588	1	2	12	1d 22:00:02.61000	0d 03:11:48.49000	0.00512011	0.0197265	0.00160143	3.6672	D	1	20/08/2020 14:06	38.2869		0	0	0	0	0	0	0	0	0	0	0	0	0	0
589	1	2	12	1d 22:05:02.61000	0d 03:16:48.49000	0.00525357	0.0202155	0.00160151	3.6597	D	1	20/08/2020 14:11	38.4768		0	0	0	0	0	0	0	0	0	0	0	0	0	0
590	1	2	12	1d 22:10:02.61000	0d 03:21:48.49000	0.00538704	0.0207034	0.00160151	3.6518	D	1	20/08/2020 14:16	38.2711		0	0	0	0	0	0	0	0	0	0	0	0	0	0
591	1	2	12	1d 22:15:02.61000	0d 03:26:48.49000	0.00552051	0.0211903	0.00160143	3.6434	D	1	20/08/2020 14:21	38.2869		0	0	0	0	0	0	0	0	0	0	0	0	0	0
592	1	2	12	1d 22:20:02.61000	0d 03:31:48.49000	0.00565398	0.021676	0.00160159	3.6345	D	1	20/08/2020 14:26	31.1961		0	0	0	0	0	0	0	0	0	0	0	0	0	0
593	1	2	12	1d 22:25:02.61000	0d 03:36:48.49000	0.00578745	0.0221604	0.00160182	3.6245	D	1	20/08/2020 14:31	36.3243		0	0	0	0	0	0	0	0	0	0	0	0	0	0
594	1	2	12	1d 22:29:45.74000	0d 03:41:31.62000	0.00591342	0.0226164	0.00160151	3.6144	D	5	20/08/2020 14:36	37.2739		0	0	0	0	0	0	0	0	0	0	0	0	0	0
595	1	2	12	1d 22:33:53.87000	0d 03:45:39.75000	0.00602381	0.0230148	0.00160174	3.6043	D	5	20/08/2020 14:40	37.3372		0	0	0	0	0	0	0	0	0	0	0	0	0	0
596	1	2	12	1d 22:37:30.90000	0d 03:49:16.78000	0.00612037	0.0233624	0.00160174	3.5943	D	5	20/08/2020 14:43	30.7371		0	0	0	0	0	0	0	0	0	0	0	0	0	0
597	1	2	12	1d 22:40:42.12000	0d 03:52:28.00000	0.00620544	0.0236678	0.00160166	3.5842	D	5	20/08/2020 14:46	37.0049		0	0	0	0	0	0	0	0	0	0	0	0	0	0
598	1	2	12	1d 22:43:16.99000	0d 03:55:02.87000	0.00627434	0.0239144	0.00160159	3.5741	D	5	20/08/2020 14:49	37.6538		0	0	0	0	0	0	0	0	0	0	0	0	0	0
599	1	2	12	1d 22:45:27.03000	0d 03:57:12.91000	0.00633219	0.0241209	0.00160159	3.5639	D	5	20/08/2020 14:51	38.2078		0	0	0	0	0	0	0	0	0	0	0	0	0	0
600	1	2	12	1d 22:47:20.99000	0d 03:59:06.87000	0.0063829	0.0243014	0.00160151	3.5538	D	5	20/08/2020 14:53	38.4294		0	0	0	0	0	0	0	0	0	0	0	0	0	0
601	1	2	12	1d 22:48:52.60000	0d 04:00:38.48000	0.00642365	0.0244461	0.00160151	3.5438	D	5	20/08/2020 14:55	38.4927		0	0	0	0	0	0	0	0	0	0	0	0	0	0
602	1	2	12	1d 22:50:06.09000	0d 04:01:51.97000	0.00645635	0.0245618	0.00160166	3.5337	D	5	20/08/2020 14:56	38.8884		0	0	0	0	0	0	0	0	0	0	0	0	0	0
603	1	2	12	1d 22:51:06.31000	0d 04:02:52.19000	0.00648314	0.0246563	0.00160166	3.5235	D	5	20/08/2020 14:57	38.7617		0	0	0	0	0	0	0	0	0	0	0	0	0	0
604	1	2	12	1d 22:51:58.01000	0d 04:03:43.89000	0.00650614	0.0247372	0.00160159	3.5134	D	5	20/08/2020 14:58	38.6509		0	0	0	0	0	0	0	0	0	0	0	0	0	0
605	1	2	12	1d 22:52:40.86000	0d 04:04:26.74000	0.0065252	0.0248041	0.00160174	3.5033	D	5	20/08/2020 14:58	38.7617		0	0	0	0	0	0	0	0	0	0	0	0	0	0
606	1	2	12	1d 22:53:17.70000	0d 04:05:03.58000	0.00654159	0.0248615	0.00160159	3.4931	D	5	20/08/2020 14:59	38.9042		0	0	0	0	0	0	0	0	0	0	0	0	0	0
607	1	2	12	1d 22:53:50.97000	0d 04:05:36.85000	0.0065564	0.0249131	0.00160159	3.483	D	5	20/08/2020 15:00	38.9992		0	0	0	0	0	0	0	0	0	0	0	0	0	0
608	1	2	12	1d 22:54:19.41000	0d 04:06:05.29000	0.00656905	0.0249571	0.00160174	3.473	D	5	20/08/2020 15:00	39.0783		0	0	0	0	0	0	0	0	0	0	0	0	0	0
609	1	2	12	1d 22:54:43.69000	0d 04:06:29.57000	0.00657985	0.0249946	0.00160166	3.4629	D	5	20/08/2020 15:00	39.11		0	0	0	0	0	0	0	0	0	0	0	0	0	0
610	1	2	12	1d 22:55:03.97000	0d 04:06:49.85000	0.00658887	0.0250258	0.00160166	3.4527	D	5	20/08/2020 15:01	39.1258		0	0	0	0	0	0	0	0	0	0	0	0	0	0
611	1	2	12	1d 22:55:22.31000	0d 04:07:08.19000	0.00659703	0.0250539	0.00160174	3.4423	D	5	20/08/2020 15:01	38.7776		0	0	0	0	0	0	0	0	0	0	0	0	0	0
612	1	2	12	1d 22:55:39.44000	0d 04:07:25.32000	0.00660465	0.0250801	0.00160174	3.4321	D	5	20/08/2020 15:01	38.8092		0	0	0	0	0	0	0	0	0	0	0	0	0	0
613	1	2	12	1d 22:55:54.99000	0d 04:07:40.87000	0.00661157	0.0251038	0.00160151	3.4218	D	5	20/08/2020 15:02	35.5012		0	0	0	0	0	0	0	0	0	0	0	0	0	0
614	1	2	12	1d 22:56:08.77000	0d 04:07:54.65000	0.0066177	0.0251248	0.00160151	3.4116	D	5	20/08/2020 15:02	33.9026		0	0	0	0	0	0	0	0	0	0	0	0	0	0
615	1	2	12	1d 22:56:21.41000	0d 04:08:07.29000	0.00662333	0.0251439	0.00160151	3.4014	D	5	20/08/2020 15:02	32.5889		0	0	0	0	0	0	0	0	0	0	0	0	0	0
616	1	2	12	1d 22:56:32.70000	0d 04:08:18.58000	0.00662835	0.025161	0.00160182	3.3913	D	5	20/08/2020 15:02	32.6206		0	0	0	0	0	0	0	0	0	0	0	0	0	0
617	1	2	12	1d 22:56:43.44000	0d 04:08:29.32000	0.00663313	0.0251772	0.00160166	3.3811	D	5	20/08/2020 15:02	32.9055		0	0	0	0	0	0	0	0	0	0	0	0	0	0
618	1	2	12	1d 22:56:53.62000	0d 04:08:39.50000	0.00663766	0.0251925	0.00160159	3.371	D	5	20/08/2020 15:03	32.6681		0	0	0	0	0	0	0	0	0	0	0	0	0	0
619	1	2	12	1d 22:57:02.94000	0d 04:08:48.82000	0.0066418	0.0252064	0.00160174	3.3608	D	5	20/08/2020 15:03	32.6681		0	0	0	0	0	0	0	0	0	0	0	0	0	0
620	1	2	12	1d 22:57:11.88000	0d 04:08:57.76000	0.00664578	0.0252198	0.00160159	3.3507	D	5	20/08/2020 15:03	32.494		0	0	0	0	0	0	0	0	0	0	0	0	0	0
621	1	2	12	1d 22:57:20.35000	0d 04:09:06.23000	0.00664955	0.0252324	0.00160182	3.3407	D	5	20/08/2020 15:03	31.7659		0	0	0	0	0	0	0	0	0	0	0	0	0	0
622	1	2	12	1d 22:57:28.37000	0d 04:09:14.25000	0.00665312	0.0252443	0.00160182	3.3306	D	5	20/08/2020 15:03	31.9558		0	0	0	0	0	0	0	0	0	0	0	0	0	0
623	1	2	12	1d 22:57:36.02000	0d 04:09:21.90000	0.00665652	0.0252556	0.00160159	3.3204	D	5	20/08/2020 15:03	32.1932		0	0	0	0	0	0	0	0	0	0	0	0	0	0
624	1	2	12	1d 22:57:43.31000	0d 04:09:29.19000	0.00665976	0.0252663	0.00160174	3.3101	D	5	20/08/2020 15:03	32.0666		0	0	0	0	0	0	0	0	0	0	0	0	0	0
625	1	2	12	1d 22:57:50.43000	0d 04:09:36.31000	0.00666293	0.0252768	0.00160159	3.3001	D	5	20/08/2020 15:04	32.3199		0	0	0	0	0	0	0	0	0	0	0	0	0	0
626	1	2	12	1d 22:57:57.03000	0d 04:09:42.91000	0.00666587	0.0252865	0.00160159	3.2898	D	5	20/08/2020 15:04	34.6149		0	0	0	0	0	0	0	0	0	0	0	0	0	0
627	1	2	12	1d 22:58:03.47000	0d 04:09:49.35000	0.00666873	0.0252959	0.00160159	3.2798	D	5	20/08/2020 15:04	36.625		0	0	0	0	0	0	0	0	0	0	0	0	0	0
628	1	2	12	1d 22:58:09.66000	0d 04:09:55.54000	0.00667149	0.0253049	0.00160166	3.2696	D	5	20/08/2020 15:04	37.3531		0	0	0	0	0	0	0	0	0	0	0	0	0	0
629	1	2	12	1d 22:58:15.61000	0d 04:10:01.49000	0.00667413	0.0253136	0.00160174	3.2593	D	5	20/08/2020 15:04	37.6063		0	0	0	0	0	0	0	0	0	0	0	0	0	0
630	1	2	12	1d 22:58:21.28000	0d 04:10:07.16000	0.00667666	0.0253218	0.00160159	3.2493	D	5	20/08/2020 15:04	37.7329		0	0	0	0	0	0	0	0	0	0	0	0	0	0
631	1	2	12	1d 22:58:26.72000	0d 04:10:12.60000	0.00667908	0.0253296	0.00160136	3.239	D	5	20/08/2020 15:04	37.7804		0	0	0	0	0	0	0	0	0	0	0	0	0	0
632	1	2	12	1d 22:58:31.96000	0d 04:10:17.84000	0.00668141	0.0253372	0.00160182	3.229	D	5	20/08/2020 15:04	37.8121		0	0	0	0	0	0	0	0	0	0	0	0	0	0
633	1	2	12	1d 22:58:37.02000	0d 04:10:22.90000	0.00668366	0.0253444	0.00160159	3.2187	D	5	20/08/2020 15:04	37.8437		0	0	0	0	0	0	0	0	0	0	0	0	0	0
634	1	2	12	1d 22:58:41.93000	0d 04:10:27.81000	0.00668584	0.0253514	0.00160174	3.2085	D	5	20/08/2020 15:04	37.8596		0	0	0	0	0	0	0	0	0	0	0	0	0	0
635	1	2	12	1d 22:58:46.67000	0d 04:10:32.55000	0.00668795	0.0253582	0.00160159	3.1984	D	5	20/08/2020 15:05	37.8912		0	0	0	0	0	0	0	0	0	0	0	0	0	0
636	1	2	12	1d 22:58:51.15000	0d 04:10:37.03000	0.00668995	0.0253646	0.00160182	3.1884	D	5	20/08/2020 15:05	37.8912		0	0	0	0	0	0	0	0	0	0	0	0	0	0
637	1	2	12	1d 22:58:55.58000	0d 04:10:41.46000	0.00669192	0.0253708	0.00160182	3.1781	D	5	20/08/2020 15:05	37.907		0	0	0	0	0	0	0	0	0	0	0	0	0	0
638	1	2	12	1d 22:58:59.82000	0d 04:10:45.70000	0.0066938	0.0253768	0.00160174	3.1679	D	5	20/08/2020 15:05	37.9229		0	0	0	0	0	0	0	0	0	0	0	0	0	0
639	1	2	12	1d 22:59:04.06000	0d 04:10:49.94000	0.00669569	0.0253828	0.00160166	3.1574	D	5	20/08/2020 15:05	37.9229		0	0	0	0	0	0	0	0	0	0	0	0	0	0
640	1	2	12	1d 22:59:08.21000	0d 04:10:54.09000	0.00669754	0.0253886	0.00160151	3.1469	D	5	20/08/2020 15:05	37.9387		0	0	0	0	0	0	0	0	0	0	0	0	0	0
641	1	2	12	1d 22:59:12.17000	0d 04:10:58.05000	0.0066993	0.0253941	0.00160151	3.1366	D	5	20/08/2020 15:05	37.9545		0	0	0	0	0	0	0	0	0	0	0	0	0	0
642	1	2	12	1d 22:59:16.01000	0d 04:11:01.89000	0.00670101	0.0253995	0.00160166	3.1263	D	5	20/08/2020 15:05	37.9545		0	0	0	0	0	0	0	0	0	0	0	0	0	0
643	1	2	12	1d 22:59:19.73000	0d 04:11:05.61000	0.00670266	0.0254047	0.00160174	3.1159	D	5	20/08/2020 15:05	37.9704		0	0	0	0	0	0	0	0	0	0	0	0	0	0
644	1	2	12	1d 22:59:23.37000	0d 04:11:09.25000	0.00670428	0.0254097	0.00160182	3.1057	D	5	20/08/2020 15:05	37.9704		0	0	0	0	0	0	0	0	0	0	0	0	0	0
645	1	2	12	1d 22:59:26.94000	0d 04:11:12.82000	0.00670587	0.0254146	0.00160174	3.0954	D	5	20/08/2020 15:05	37.9862		0	0	0	0	0	0	0	0	0	0	0	0	0	0
646	1	2	12	1d 22:59:30.40000	0d 04:11:16.28000	0.00670741	0.0254194	0.00160159	3.0849	D	5	20/08/2020 15:05	37.9862		0	0	0	0	0	0	0	0	0	0	0	0	0	0
647	1	2	12	1d 22:59:33.84000	0d 04:11:19.72000	0.00670894	0.0254241	0.00160166	3.0747	D	5	20/08/2020 15:05	37.9862		0	0	0	0	0	0	0	0	0	0	0	0	0	0
648	1	2	12	1d 22:59:37.07000	0d 04:11:22.95000	0.00671038	0.0254285	0.00160151	3.0646	D	5	20/08/2020 15:05	37.9862		0	0	0	0	0	0	0	0	0	0	0	0	0	0
649	1	2	12	1d 22:59:40.23000	0d 04:11:26.11000	0.00671178	0.0254328	0.00160166	3.0544	D	5	20/08/2020 15:05	37.9862		0	0	0	0	0	0	0	0	0	0	0	0	0	0
650	1	2	12	1d 22:59:43.41000	0d 04:11:29.29000	0.0067132	0.0254371	0.00160151	3.044	D	5	20/08/2020 15:05	38.002		0	0	0	0	0	0	0	0	0	0	0	0	0	0
651	1	2	12	1d 22:59:46.43000	0d 04:11:32.31000	0.00671454	0.0254412	0.00160159	3.0338	D	5	20/08/2020 15:06	38.002		0	0	0	0	0	0	0	0	0	0	0	0	0	0
652	1	2	12	1d 22:59:49.44000	0d 04:11:35.32000	0.00671588	0.0254453	0.00160166	3.0234	D	5	20/08/2020 15:06	38.002		0	0	0	0	0	0	0	0	0	0	0	0	0	0
653	1	2	12	1d 22:59:52.37000	0d 04:11:38.25000	0.00671718	0.0254492	0.00160166	3.013	D	5	20/08/2020 15:06	38.0178		0	0	0	0	0	0	0	0	0	0	0	0	0	0
654	1	2	12	1d 22:59:55.20000	0d 04:11:41.08000	0.00671844	0.025453	0.00160182	3.003	D	5	20/08/2020 15:06	38.0178		0	0	0	0	0	0	0	0	0	0	0	0	0	0
655	1	2	12	1d 22:59:57.90000	0d 04:11:43.78000	0.00671964	0.0254566	0.00160159	2.9926	D	5	20/08/2020 15:06	38.0178		0	0	0	0	0	0	0	0	0	0	0	0	0	0
656	1	2	12	1d 23:00:00.61000	0d 04:11:46.49000	0.00672085	0.0254602	0.00160151	2.9824	D	5	20/08/2020 15:06	38.0337		0	0	0	0	0	0	0	0	0	0	0	0	0	0
657	1	2	12	1d 23:00:03.19000	0d 04:11:49.07000	0.006722	0.0254636	0.00160159	2.9722	D	5	20/08/2020 15:06	38.0337		0	0	0	0	0	0	0	0	0	0	0	0	0	0
658	1	2	12	1d 23:00:05.76000	0d 04:11:51.64000	0.00672314	0.025467	0.00160174	2.9616	D	5	20/08/2020 15:06	38.0337		0	0	0	0	0	0	0	0	0	0	0	0	0	0
659	1	2	12	1d 23:00:08.34000	0d 04:11:54.22000	0.00672429	0.0254704	0.00160159	2.9514	D	5	20/08/2020 15:06	38.0495		0	0	0	0	0	0	0	0	0	0	0	0	0	0
660	1	2	12	1d 23:00:10.75000	0d 04:11:56.63000	0.00672536	0.0254735	0.00160166	2.9412	D	5	20/08/2020 15:06	38.0495		0	0	0	0	0	0	0	0	0	0	0	0	0	0
661	1	2	12	1d 23:00:13.12000	0d 04:11:59.00000	0.00672641	0.0254766	0.00160159	2.9308	D	5	20/08/2020 15:06	38.0495		0	0	0	0	0	0	0	0	0	0	0	0	0	0
662	1	2	12	1d 23:00:15.47000	0d 04:12:01.35000	0.00672746	0.0254797	0.00160159	2.9206	D	5	20/08/2020 15:06	38.0495		0	0	0	0	0	0	0	0	0	0	0	0	0	0
663	1	2	12	1d 23:00:17.71000	0d 04:12:03.59000	0.00672846	0.0254826	0.00160166	2.9102	D	5	20/08/2020 15:06	38.0653		0	0	0	0	0	0	0	0	0	0	0	0	0	0
664	1	2	12	1d 23:00:20.01000	0d 04:12:05.89000	0.00672948	0.0254856	0.00160166	2.8995	D	5	20/08/2020 15:06	38.0653		0	0	0	0	0	0	0	0	0	0	0	0	0	0
665	1	2	12	1d 23:00:22.23000	0d 04:12:08.11000	0.00673047	0.0254884	0.00160166	2.8893	D	5	20/08/2020 15:06	38.0653		0	0	0	0	0	0	0	0	0	0	0	0	0	0
666	1	2	12	1d 23:00:24.36000	0d 04:12:10.24000	0.00673141	0.0254912	0.00160143	2.8789	D	5	20/08/2020 15:06	38.0653		0	0	0	0	0	0	0	0	0	0	0	0	0	0
667	1	2	12	1d 23:00:26.47000	0d 04:12:12.35000	0.00673235	0.0254939	0.00160151	2.8685	D	5	20/08/2020 15:06	38.0812		0	0	0	0	0	0	0	0	0	0	0	0	0	0
668	1	2	12	1d 23:00:28.54000	0d 04:12:14.42000	0.00673327	0.0254965	0.00160182	2.8582	D	5	20/08/2020 15:06	38.0812		0	0	0	0	0	0	0	0	0	0	0	0	0	0
669	1	2	12	1d 23:00:30.58000	0d 04:12:16.46000	0.00673418	0.0254991	0.00160159	2.8476	D	5	20/08/2020 15:06	38.0812		0	0	0	0	0	0	0	0	0	0	0	0	0	0
670	1	2	12	1d 23:00:32.58000	0d 04:12:18.46000	0.00673507	0.0255016	0.00160159	2.8373	D	5	20/08/2020 15:06	38.097		0	0	0	0	0	0	0	0	0	0	0	0	0	0
671	1	2	12	1d 23:00:34.53000	0d 04:12:20.41000	0.00673594	0.0255041	0.00160151	2.8269	D	5	20/08/2020 15:06	38.097		0	0	0	0	0	0	0	0	0	0	0	0	0	0
672	1	2	12	1d 23:00:36.48000	0d 04:12:22.36000	0.00673681	0.0255065	0.00160166	2.8162	D	5	20/08/2020 15:06	38.0812		0	0	0	0	0	0	0	0	0	0	0	0	0	0
673	1	2	12	1d 23:00:38.43000	0d 04:12:24.31000	0.00673767	0.025509	0.00160166	2.8055	D	5	20/08/2020 15:06	38.097		0	0	0	0	0	0	0	0	0	0	0	0	0	0
674	1	2	12	1d 23:00:40.34000	0d 04:12:26.22000	0.00673852	0.0255113	0.00160159	2.795	D	5	20/08/2020 15:06	38.1128		0	0	0	0	0	0	0	0	0	0	0	0	0	0
675	1	2	12	1d 23:00:42.20000	0d 04:12:28.08000	0.00673935	0.0255136	0.00160166	2.7843	D	5	20/08/2020 15:06	38.097		0	0	0	0	0	0	0	0	0	0	0	0	0	0
676	1	2	12	1d 23:00:44.08000	0d 04:12:29.96000	0.00674019	0.025516	0.00160166	2.7736	D	5	20/08/2020 15:06	38.1128		0	0	0	0	0	0	0	0	0	0	0	0	0	0
677	1	2	12	1d 23:00:45.89000	0d 04:12:31.77000	0.00674099	0.0255182	0.00160151	2.7631	D	5	20/08/2020 15:07	38.1128		0	0	0	0	0	0	0	0	0	0	0	0	0	0
678	1	2	12	1d 23:00:47.65000	0d 04:12:33.53000	0.00674178	0.0255204	0.00160151	2.7527	D	5	20/08/2020 15:07	38.1286		0	0	0	0	0	0	0	0	0	0	0	0	0	0
679	1	2	12	1d 23:00:49.40000	0d 04:12:35.28000	0.00674256	0.0255225	0.00160159	2.742	D	5	20/08/2020 15:07	38.1286		0	0	0	0	0	0	0	0	0	0	0	0	0	0
680	1	2	12	1d 23:00:51.15000	0d 04:12:37.03000	0.00674333	0.0255246	0.00160166	2.7317	D	5	20/08/2020 15:07	38.1286		0	0	0	0	0	0	0	0	0	0	0	0	0	0
681	1	2	12	1d 23:00:52.83000	0d 04:12:38.71000	0.00674408	0.0255267	0.00160174	2.7211	D	5	20/08/2020 15:07	38.1286		0	0	0	0	0	0	0	0	0	0	0	0	0	0
682	1	2	12	1d 23:00:54.52000	0d 04:12:40.40000	0.00674483	0.0255287	0.00160159	2.7105	D	5	20/08/2020 15:07	38.1286		0	0	0	0	0	0	0	0	0	0	0	0	0	0
683	1	2	12	1d 23:00:56.21000	0d 04:12:42.09000	0.00674558	0.0255307	0.00160174	2.6998	D	5	20/08/2020 15:07	38.1286		0	0	0	0	0	0	0	0	0	0	0	0	0	0
684	1	2	12	1d 23:00:57.89000	0d 04:12:43.77000	0.00674633	0.0255328	0.00160159	2.6894	D	5	20/08/2020 15:07	38.1445		0	0	0	0	0	0	0	0	0	0	0	0	0	0
685	1	2	12	1d 23:00:59.47000	0d 04:12:45.35000	0.00674704	0.0255346	0.00160166	2.6789	D	5	20/08/2020 15:07	38.1445		0	0	0	0	0	0	0	0	0	0	0	0	0	0
686	1	2	12	1d 23:01:01.08000	0d 04:12:46.96000	0.00674775	0.0255366	0.00160143	2.6685	D	5	20/08/2020 15:07	38.1445		0	0	0	0	0	0	0	0	0	0	0	0	0	0
687	1	2	12	1d 23:01:02.68000	0d 04:12:48.56000	0.00674846	0.0255385	0.00160151	2.658	D	5	20/08/2020 15:07	38.1445		0	0	0	0	0	0	0	0	0	0	0	0	0	0
688	1	2	12	1d 23:01:04.27000	0d 04:12:50.15000	0.00674917	0.0255403	0.00160166	2.6474	D	5	20/08/2020 15:07	38.1445		0	0	0	0	0	0	0	0	0	0	0	0	0	0
689	1	2	12	1d 23:01:05.86000	0d 04:12:51.74000	0.00674988	0.0255422	0.00160151	2.6366	D	5	20/08/2020 15:07	38.1445		0	0	0	0	0	0	0	0	0	0	0	0	0	0
690	1	2	12	1d 23:01:07.42000	0d 04:12:53.30000	0.00675057	0.025544	0.00160151	2.6261	D	5	20/08/2020 15:07	38.1603		0	0	0	0	0	0	0	0	0	0	0	0	0	0
691	1	2	12	1d 23:01:08.95000	0d 04:12:54.83000	0.00675125	0.0255458	0.00160174	2.6157	D	5	20/08/2020 15:07	38.1603		0	0	0	0	0	0	0	0	0	0	0	0	0	0
692	1	2	12	1d 23:01:10.48000	0d 04:12:56.36000	0.00675193	0.0255476	0.00160159	2.605	D	5	20/08/2020 15:07	38.1445		0	0	0	0	0	0	0	0	0	0	0	0	0	0
693	1	2	12	1d 23:01:12.01000	0d 04:12:57.89000	0.00675261	0.0255494	0.00160151	2.5943	D	5	20/08/2020 15:07	38.1603		0	0	0	0	0	0	0	0	0	0	0	0	0	0
694	1	2	12	1d 23:01:13.51000	0d 04:12:59.39000	0.00675328	0.0255511	0.00160166	2.584	D	5	20/08/2020 15:07	38.1603		0	0	0	0	0	0	0	0	0	0	0	0	0	0
695	1	2	12	1d 23:01:15.02000	0d 04:13:00.90000	0.00675395	0.0255528	0.00160166	2.5733	D	5	20/08/2020 15:07	38.1445		0	0	0	0	0	0	0	0	0	0	0	0	0	0
696	1	2	12	1d 23:01:16.49000	0d 04:13:02.37000	0.00675461	0.0255545	0.00160182	2.5628	D	5	20/08/2020 15:07	38.097		0	0	0	0	0	0	0	0	0	0	0	0	0	0
697	1	2	12	1d 23:01:17.97000	0d 04:13:03.85000	0.00675527	0.0255562	0.00160159	2.5521	D	5	20/08/2020 15:07	38.0178		0	0	0	0	0	0	0	0	0	0	0	0	0	0
698	1	2	12	1d 23:01:19.47000	0d 04:13:05.35000	0.00675593	0.0255579	0.00160182	2.5415	D	5	20/08/2020 15:07	37.9387		0	0	0	0	0	0	0	0	0	0	0	0	0	0
699	1	2	12	1d 23:01:20.92000	0d 04:13:06.80000	0.00675658	0.0255595	0.00160151	2.531	D	5	20/08/2020 15:07	37.8912		0	0	0	0	0	0	0	0	0	0	0	0	0	0
700	1	2	12	1d 23:01:22.38000	0d 04:13:08.26000	0.00675723	0.0255612	0.00160151	2.5205	D	5	20/08/2020 15:07	37.8437		0	0	0	0	0	0	0	0	0	0	0	0	0	0
701	1	2	12	1d 23:01:23.82000	0d 04:13:09.70000	0.00675787	0.0255628	0.00160166	2.51	D	5	20/08/2020 15:07	37.8279		0	0	0	0	0	0	0	0	0	0	0	0	0	0
702	1	2	12	1d 23:01:25.17000	0d 04:13:11.05000	0.00675847	0.0255643	0.00160166	2.5	D	133	20/08/2020 15:07	37.8279		0	0	0	0	0	0	0	0	0	0	0	0	0	0
703	1	2	13	1d 23:01:25.18000	0d 00:00:00.01000	0	0	0	2.5245	R	0	20/08/2020 15:07	37.8279		0	0	0	0	0	0	0	0	0	0	0	0	0	0
704	1	2	13	1d 23:01:27.18000	0d 00:00:02.01000	0	0	0	2.7167	R	1	20/08/2020 15:07	37.8121		0	0	0	0	0	0	0	0	0	0	0	0	0	0
705	1	2	13	1d 23:01:29.18000	0d 00:00:04.01000	0	0	0	2.8357	R	1	20/08/2020 15:07	37.8121		0	0	0	0	0	0	0	0	0	0	0	0	0	0
706	1	2	13	1d 23:01:31.18000	0d 00:00:06.01000	0	0	0	2.9297	R	1	20/08/2020 15:07	37.8121		0	0	0	0	0	0	0	0	0	0	0	0	0	0
707	1	2	13	1d 23:01:33.18000	0d 00:00:08.01000	0	0	0	3.0097	R	1	20/08/2020 15:07	37.7963		0	0	0	0	0	0	0	0	0	0	0	0	0	0
708	1	2	13	1d 23:01:35.17000	0d 00:00:10.00000	0	0	0	3.0782	R	129	20/08/2020 15:07	37.7963		0	0	0	0	0	0	0	0	0	0	0	0	0	0
709	2	3	9	1d 23:01:35.21000	0d 00:00:00.04000	0.00000002	0.00000006	0.00160243	3.1264	C	0	20/08/2020 15:07	37.7963		0	0	0	0	0	0	0	0	0	0	0	0	0	0
710	2	3	9	1d 23:01:35.37000	0d 00:00:00.20000	0.00000009	0.00000028	0.00160143	3.1489	C	5	20/08/2020 15:07	37.7963		0	0	0	0	0	0	0	0	0	0	0	0	0	0
711	2	3	9	1d 23:01:35.53000	0d 00:00:00.36000	0.00000016	0.0000005	0.00160151	3.1685	C	5	20/08/2020 15:07	37.7963		0	0	0	0	0	0	0	0	0	0	0	0	0	0
712	2	3	9	1d 23:01:35.71000	0d 00:00:00.54000	0.00000024	0.00000076	0.00160159	3.1876	C	5	20/08/2020 15:07	37.7963		0	0	0	0	0	0	0	0	0	0	0	0	0	0
713	2	3	9	1d 23:01:35.90000	0d 00:00:00.73000	0.00000032	0.00000103	0.00160151	3.2058	C	5	20/08/2020 15:07	37.7963		0	0	0	0	0	0	0	0	0	0	0	0	0	0
714	2	3	9	1d 23:01:36.10000	0d 00:00:00.93000	0.00000041	0.00000132	0.00160143	3.2235	C	5	20/08/2020 15:07	37.7963		0	0	0	0	0	0	0	0	0	0	0	0	0	0
715	2	3	9	1d 23:01:36.30000	0d 00:00:01.13000	0.0000005	0.0000016	0.00160166	3.2401	C	5	20/08/2020 15:07	37.7963		0	0	0	0	0	0	0	0	0	0	0	0	0	0
716	2	3	9	1d 23:01:36.51000	0d 00:00:01.34000	0.0000006	0.00000191	0.00160159	3.2569	C	5	20/08/2020 15:07	37.7963		0	0	0	0	0	0	0	0	0	0	0	0	0	0
717	2	3	9	1d 23:01:36.72000	0d 00:00:01.55000	0.00000069	0.00000221	0.00160166	3.2728	C	5	20/08/2020 15:07	37.7963		0	0	0	0	0	0	0	0	0	0	0	0	0	0
718	2	3	9	1d 23:01:36.94000	0d 00:00:01.77000	0.00000079	0.00000253	0.00160174	3.2888	C	5	20/08/2020 15:07	37.7963		0	0	0	0	0	0	0	0	0	0	0	0	0	0
719	2	3	9	1d 23:01:37.17000	0d 00:00:02.00000	0.00000089	0.00000287	0.00160174	3.3046	C	5	20/08/2020 15:07	37.7963		0	0	0	0	0	0	0	0	0	0	0	0	0	0
720	2	3	9	1d 23:01:37.40000	0d 00:00:02.23000	0.00000099	0.00000321	0.00160174	3.3201	C	5	20/08/2020 15:07	37.7963		0	0	0	0	0	0	0	0	0	0	0	0	0	0
721	2	3	9	1d 23:01:37.63000	0d 00:00:02.46000	0.00000109	0.00000355	0.00160159	3.335	C	5	20/08/2020 15:07	37.7963		0	0	0	0	0	0	0	0	0	0	0	0	0	0
722	2	3	9	1d 23:01:37.88000	0d 00:00:02.71000	0.00000121	0.00000392	0.00160166	3.3506	C	5	20/08/2020 15:07	37.7963		0	0	0	0	0	0	0	0	0	0	0	0	0	0
723	2	3	9	1d 23:01:38.13000	0d 00:00:02.96000	0.00000132	0.0000043	0.00160159	3.3652	C	5	20/08/2020 15:07	37.7963		0	0	0	0	0	0	0	0	0	0	0	0	0	0
724	2	3	9	1d 23:01:38.39000	0d 00:00:03.22000	0.00000143	0.00000469	0.00160143	3.3799	C	5	20/08/2020 15:07	37.8121		0	0	0	0	0	0	0	0	0	0	0	0	0	0
725	2	3	9	1d 23:01:38.65000	0d 00:00:03.48000	0.00000155	0.00000508	0.00160166	3.3939	C	5	20/08/2020 15:07	37.8121		0	0	0	0	0	0	0	0	0	0	0	0	0	0
726	2	3	9	1d 23:01:38.92000	0d 00:00:03.75000	0.00000167	0.00000549	0.00160182	3.4079	C	5	20/08/2020 15:07	37.7963		0	0	0	0	0	0	0	0	0	0	0	0	0	0
727	2	3	9	1d 23:01:39.20000	0d 00:00:04.03000	0.00000179	0.00000591	0.00160166	3.422	C	5	20/08/2020 15:07	37.7963		0	0	0	0	0	0	0	0	0	0	0	0	0	0
728	2	3	9	1d 23:01:39.50000	0d 00:00:04.33000	0.00000193	0.00000637	0.00160166	3.4362	C	5	20/08/2020 15:07	37.7963		0	0	0	0	0	0	0	0	0	0	0	0	0	0
729	2	3	9	1d 23:01:39.81000	0d 00:00:04.64000	0.00000206	0.00000685	0.00160174	3.4498	C	5	20/08/2020 15:07	37.7963		0	0	0	0	0	0	0	0	0	0	0	0	0	0
730	2	3	9	1d 23:01:40.13000	0d 00:00:04.96000	0.00000221	0.00000734	0.00160159	3.4633	C	5	20/08/2020 15:07	37.8121		0	0	0	0	0	0	0	0	0	0	0	0	0	0
731	2	3	9	1d 23:01:40.47000	0d 00:00:05.30000	0.00000236	0.00000786	0.00160166	3.4768	C	5	20/08/2020 15:07	37.8121		0	0	0	0	0	0	0	0	0	0	0	0	0	0
732	2	3	9	1d 23:01:40.83000	0d 00:00:05.66000	0.00000252	0.00000842	0.00160143	3.4896	C	5	20/08/2020 15:07	37.7963		0	0	0	0	0	0	0	0	0	0	0	0	0	0
733	2	3	9	1d 23:01:41.20000	0d 00:00:06.03000	0.00000268	0.000009	0.00160151	3.5024	C	5	20/08/2020 15:07	37.7963		0	0	0	0	0	0	0	0	0	0	0	0	0	0
734	2	3	9	1d 23:01:41.60000	0d 00:00:06.43000	0.00000286	0.00000962	0.00160143	3.5149	C	5	20/08/2020 15:07	37.8121		0	0	0	0	0	0	0	0	0	0	0	0	0	0
735	2	3	9	1d 23:01:42.03000	0d 00:00:06.86000	0.00000305	0.00001029	0.00160189	3.5273	C	5	20/08/2020 15:07	37.8121		0	0	0	0	0	0	0	0	0	0	0	0	0	0
736	2	3	9	1d 23:01:42.51000	0d 00:00:07.34000	0.00000327	0.00001105	0.00160174	3.5393	C	5	20/08/2020 15:07	37.7963		0	0	0	0	0	0	0	0	0	0	0	0	0	0
737	2	3	9	1d 23:01:43.03000	0d 00:00:07.86000	0.0000035	0.00001187	0.00160174	3.5509	C	5	20/08/2020 15:07	37.8121		0	0	0	0	0	0	0	0	0	0	0	0	0	0
738	2	3	9	1d 23:01:43.63000	0d 00:00:08.46000	0.00000376	0.00001282	0.00160151	3.5624	C	5	20/08/2020 15:07	37.8121		0	0	0	0	0	0	0	0	0	0	0	0	0	0
739	2	3	9	1d 23:01:44.33000	0d 00:00:09.16000	0.00000408	0.00001393	0.00160159	3.5737	C	5	20/08/2020 15:08	37.8121		0	0	0	0	0	0	0	0	0	0	0	0	0	0
740	2	3	9	1d 23:01:45.21000	0d 00:00:10.04000	0.00000447	0.00001533	0.00160166	3.5848	C	5	20/08/2020 15:08	37.8121		0	0	0	0	0	0	0	0	0	0	0	0	0	0
741	2	3	9	1d 23:01:46.32000	0d 00:00:11.15000	0.00000496	0.00001711	0.00160159	3.5958	C	5	20/08/2020 15:08	37.8279		0	0	0	0	0	0	0	0	0	0	0	0	0	0
742	2	3	9	1d 23:01:47.85000	0d 00:00:12.68000	0.00000564	0.00001956	0.00160136	3.6063	C	5	20/08/2020 15:08	37.8279		0	0	0	0	0	0	0	0	0	0	0	0	0	0
743	2	3	9	1d 23:01:50.01000	0d 00:00:14.84000	0.0000066	0.00002303	0.00160159	3.6165	C	5	20/08/2020 15:08	37.8279		0	0	0	0	0	0	0	0	0	0	0	0	0	0
744	2	3	9	1d 23:01:53.33000	0d 00:00:18.16000	0.00000808	0.00002838	0.00160151	3.6268	C	5	20/08/2020 15:08	37.8279		0	0	0	0	0	0	0	0	0	0	0	0	0	0
745	2	3	9	1d 23:01:59.00000	0d 00:00:23.83000	0.0000106	0.00003754	0.00160159	3.6371	C	5	20/08/2020 15:08	37.8596		0	0	0	0	0	0	0	0	0	0	0	0	0	0
746	2	3	9	1d 23:02:09.63000	0d 00:00:34.46000	0.00001533	0.00005477	0.00160159	3.6472	C	5	20/08/2020 15:08	37.9229		0	0	0	0	0	0	0	0	0	0	0	0	0	0
747	2	3	9	1d 23:02:31.94000	0d 00:00:56.77000	0.00002526	0.00009103	0.00160174	3.6573	C	5	20/08/2020 15:08	38.002		0	0	0	0	0	0	0	0	0	0	0	0	0	0
748	2	3	9	1d 23:03:33.35000	0d 00:01:58.18000	0.00005258	0.00019111	0.00160182	3.6674	C	5	20/08/2020 15:09	37.9387		0	0	0	0	0	0	0	0	0	0	0	0	0	0
749	2	3	9	1d 23:06:25.28000	0d 00:04:50.11000	0.00012907	0.00047207	0.00160159	3.6774	C	5	20/08/2020 15:12	38.002		0	0	0	0	0	0	0	0	0	0	0	0	0	0
750	2	3	9	1d 23:11:25.28000	0d 00:09:50.11000	0.00026254	0.00096357	0.00160174	3.6867	C	1	20/08/2020 15:17	37.0207		0	0	0	0	0	0	0	0	0	0	0	0	0	0
751	2	3	9	1d 23:16:25.28000	0d 00:14:50.11000	0.00039601	0.00145614	0.00160151	3.6939	C	1	20/08/2020 15:22	37.9387		0	0	0	0	0	0	0	0	0	0	0	0	0	0
752	2	3	9	1d 23:21:25.28000	0d 00:19:50.11000	0.00052948	0.00194957	0.00160159	3.6995	C	1	20/08/2020 15:27	36.7833		0	0	0	0	0	0	0	0	0	0	0	0	0	0
753	2	3	9	1d 23:26:25.28000	0d 00:24:50.11000	0.00066295	0.00244374	0.00160166	3.7052	C	1	20/08/2020 15:32	37.5588		0	0	0	0	0	0	0	0	0	0	0	0	0	0
754	2	3	9	1d 23:31:25.28000	0d 00:29:50.11000	0.00079642	0.0029386	0.00160166	3.7102	C	1	20/08/2020 15:37	38.3186		0	0	0	0	0	0	0	0	0	0	0	0	0	0
755	2	3	9	1d 23:36:25.28000	0d 00:34:50.11000	0.00092989	0.00343414	0.00160151	3.7151	C	1	20/08/2020 15:42	38.461		0	0	0	0	0	0	0	0	0	0	0	0	0	0
756	2	3	9	1d 23:41:25.28000	0d 00:39:50.11000	0.00106336	0.00393036	0.00160136	3.7203	C	1	20/08/2020 15:47	38.5243		0	0	0	0	0	0	0	0	0	0	0	0	0	0
757	2	3	9	1d 23:46:25.28000	0d 00:44:50.11000	0.00119682	0.00442727	0.00160166	3.7256	C	1	20/08/2020 15:52	38.3186		0	0	0	0	0	0	0	0	0	0	0	0	0	0
758	2	3	9	1d 23:51:25.28000	0d 00:49:50.11000	0.00133029	0.00492491	0.00160166	3.7311	C	1	20/08/2020 15:57	38.3819		0	0	0	0	0	0	0	0	0	0	0	0	0	0
759	2	3	9	1d 23:56:25.28000	0d 00:54:50.11000	0.00146376	0.00542329	0.00160197	3.7368	C	1	20/08/2020 16:02	38.3661		0	0	0	0	0	0	0	0	0	0	0	0	0	0
760	2	3	9	2d 00:01:25.28000	0d 00:59:50.11000	0.00159723	0.00592242	0.00160182	3.7424	C	1	20/08/2020 16:07	38.5876		0	0	0	0	0	0	0	0	0	0	0	0	0	0
761	2	3	9	2d 00:06:25.28000	0d 01:04:50.11000	0.0017307	0.0064223	0.00160182	3.7484	C	1	20/08/2020 16:12	38.4452		0	0	0	0	0	0	0	0	0	0	0	0	0	0
762	2	3	9	2d 00:11:25.28000	0d 01:09:50.11000	0.00186417	0.00692294	0.00160151	3.7537	C	1	20/08/2020 16:17	38.461		0	0	0	0	0	0	0	0	0	0	0	0	0	0
763	2	3	9	2d 00:16:25.28000	0d 01:14:50.11000	0.00199764	0.00742432	0.00160166	3.7592	C	1	20/08/2020 16:22	38.3977		0	0	0	0	0	0	0	0	0	0	0	0	0	0
764	2	3	9	2d 00:21:25.28000	0d 01:19:50.11000	0.00213111	0.00792643	0.00160159	3.7644	C	1	20/08/2020 16:27	38.5718		0	0	0	0	0	0	0	0	0	0	0	0	0	0
765	2	3	9	2d 00:26:25.28000	0d 01:24:50.11000	0.00226458	0.00842924	0.00160166	3.7699	C	1	20/08/2020 16:32	38.3977		0	0	0	0	0	0	0	0	0	0	0	0	0	0
766	2	3	9	2d 00:31:25.28000	0d 01:29:50.11000	0.00239805	0.00893276	0.00160182	3.7751	C	1	20/08/2020 16:37	38.4135		0	0	0	0	0	0	0	0	0	0	0	0	0	0
767	2	3	9	2d 00:36:25.28000	0d 01:34:50.11000	0.00253152	0.00943699	0.00160174	3.7806	C	1	20/08/2020 16:42	38.3027		0	0	0	0	0	0	0	0	0	0	0	0	0	0
768	2	3	9	2d 00:41:25.28000	0d 01:39:50.11000	0.00266499	0.00994194	0.00160166	3.7858	C	1	20/08/2020 16:47	38.3502		0	0	0	0	0	0	0	0	0	0	0	0	0	0
769	2	3	9	2d 00:46:25.28000	0d 01:44:50.11000	0.00279846	0.0104476	0.00160159	3.7916	C	1	20/08/2020 16:52	38.4927		0	0	0	0	0	0	0	0	0	0	0	0	0	0
770	2	3	9	2d 00:51:25.28000	0d 01:49:50.11000	0.00293193	0.010954	0.00160166	3.7972	C	1	20/08/2020 16:57	38.2553		0	0	0	0	0	0	0	0	0	0	0	0	0	0
771	2	3	9	2d 00:56:25.28000	0d 01:54:50.11000	0.0030654	0.0114612	0.00160189	3.803	C	1	20/08/2020 17:02	38.3661		0	0	0	0	0	0	0	0	0	0	0	0	0	0
772	2	3	9	2d 01:01:25.28000	0d 01:59:50.11000	0.00319887	0.0119693	0.00160151	3.8096	C	1	20/08/2020 17:07	38.1919		0	0	0	0	0	0	0	0	0	0	0	0	0	0
773	2	3	9	2d 01:06:25.28000	0d 02:04:50.11000	0.00333234	0.0124782	0.00160182	3.8163	C	1	20/08/2020 17:12	38.2394		0	0	0	0	0	0	0	0	0	0	0	0	0	0
774	2	3	9	2d 01:11:25.28000	0d 02:09:50.11000	0.0034658	0.012988	0.00160143	3.8238	C	1	20/08/2020 17:17	38.461		0	0	0	0	0	0	0	0	0	0	0	0	0	0
775	2	3	9	2d 01:16:25.28000	0d 02:14:50.11000	0.00359927	0.0134989	0.00160151	3.8318	C	1	20/08/2020 17:22	38.1919		0	0	0	0	0	0	0	0	0	0	0	0	0	0
776	2	3	9	2d 01:21:25.28000	0d 02:19:50.11000	0.00373274	0.014011	0.00160143	3.8405	C	1	20/08/2020 17:27	38.3027		0	0	0	0	0	0	0	0	0	0	0	0	0	0
777	2	3	9	2d 01:26:24.04000	0d 02:24:48.87000	0.00386566	0.0145221	0.00160151	3.8508	C	5	20/08/2020 17:32	38.097		0	0	0	0	0	0	0	0	0	0	0	0	0	0
778	2	3	9	2d 01:31:10.65000	0d 02:29:35.48000	0.00399317	0.0150138	0.00160166	3.8608	C	5	20/08/2020 17:37	38.1603		0	0	0	0	0	0	0	0	0	0	0	0	0	0
779	2	3	9	2d 01:35:26.00000	0d 02:33:50.83000	0.00410678	0.0154529	0.00160159	3.8711	C	5	20/08/2020 17:41	38.2394		0	0	0	0	0	0	0	0	0	0	0	0	0	0
780	2	3	9	2d 01:39:29.67000	0d 02:37:54.50000	0.00421519	0.0158731	0.00160166	3.8811	C	5	20/08/2020 17:45	38.2869		0	0	0	0	0	0	0	0	0	0	0	0	0	0
781	2	3	9	2d 01:43:15.73000	0d 02:41:40.56000	0.00431576	0.0162639	0.00160182	3.8912	C	5	20/08/2020 17:49	38.1603		0	0	0	0	0	0	0	0	0	0	0	0	0	0
782	2	3	9	2d 01:46:53.55000	0d 02:45:18.38000	0.00441267	0.0166415	0.00160174	3.9014	C	5	20/08/2020 17:53	38.3027		0	0	0	0	0	0	0	0	0	0	0	0	0	0
783	2	3	9	2d 01:50:22.78000	0d 02:48:47.61000	0.00450575	0.0170051	0.00160174	3.9115	C	5	20/08/2020 17:56	38.3819		0	0	0	0	0	0	0	0	0	0	0	0	0	0
784	2	3	9	2d 01:53:42.12000	0d 02:52:06.95000	0.00459444	0.0173525	0.00160159	3.9216	C	5	20/08/2020 17:59	38.5085		0	0	0	0	0	0	0	0	0	0	0	0	0	0
785	2	3	9	2d 01:56:53.52000	0d 02:55:18.35000	0.00467959	0.0176868	0.00160182	3.9316	C	5	20/08/2020 18:03	38.5085		0	0	0	0	0	0	0	0	0	0	0	0	0	0
786	2	3	9	2d 02:00:01.76000	0d 02:58:26.59000	0.00476334	0.0180165	0.00160166	3.9419	C	5	20/08/2020 18:06	38.1761		0	0	0	0	0	0	0	0	0	0	0	0	0	0
787	2	3	9	2d 02:03:07.64000	0d 03:01:32.47000	0.00484604	0.0183429	0.00160174	3.9519	C	5	20/08/2020 18:09	38.1128		0	0	0	0	0	0	0	0	0	0	0	0	0	0
788	2	3	9	2d 02:06:10.29000	0d 03:04:35.12000	0.0049273	0.0186644	0.00160166	3.9622	C	5	20/08/2020 18:12	38.2078		0	0	0	0	0	0	0	0	0	0	0	0	0	0
789	2	3	9	2d 02:09:11.36000	0d 03:07:36.19000	0.00500786	0.018984	0.00160174	3.9722	C	5	20/08/2020 18:15	38.3186		0	0	0	0	0	0	0	0	0	0	0	0	0	0
790	2	3	9	2d 02:12:07.94000	0d 03:10:32.77000	0.00508642	0.0192964	0.00160151	3.9823	C	5	20/08/2020 18:18	38.1761		0	0	0	0	0	0	0	0	0	0	0	0	0	0
791	2	3	9	2d 02:15:02.60000	0d 03:13:27.43000	0.00516412	0.0196063	0.00160151	3.9925	C	5	20/08/2020 18:21	38.2078		0	0	0	0	0	0	0	0	0	0	0	0	0	0
792	2	3	9	2d 02:17:55.55000	0d 03:16:20.38000	0.00524107	0.0199139	0.00160159	4.0026	C	5	20/08/2020 18:24	38.002		0	0	0	0	0	0	0	0	0	0	0	0	0	0
793	2	3	9	2d 02:20:50.67000	0d 03:19:15.50000	0.00531898	0.0202261	0.00160182	4.0128	C	5	20/08/2020 18:27	38.2236		0	0	0	0	0	0	0	0	0	0	0	0	0	0
794	2	3	9	2d 02:23:42.76000	0d 03:22:07.59000	0.00539554	0.0205337	0.00160151	4.023	C	5	20/08/2020 18:29	38.2394		0	0	0	0	0	0	0	0	0	0	0	0	0	0
795	2	3	9	2d 02:26:34.99000	0d 03:24:59.82000	0.00547217	0.0208423	0.00160174	4.0333	C	5	20/08/2020 18:32	38.002		0	0	0	0	0	0	0	0	0	0	0	0	0	0
796	2	3	9	2d 02:29:23.97000	0d 03:27:48.80000	0.00554735	0.0211459	0.00160166	4.0433	C	5	20/08/2020 18:35	38.2394		0	0	0	0	0	0	0	0	0	0	0	0	0	0
797	2	3	9	2d 02:32:09.71000	0d 03:30:34.54000	0.00562108	0.0214444	0.00160174	4.0534	C	5	20/08/2020 18:38	38.2553		0	0	0	0	0	0	0	0	0	0	0	0	0	0
798	2	3	9	2d 02:34:53.09000	0d 03:33:17.92000	0.00569377	0.0217394	0.00160166	4.0636	C	5	20/08/2020 18:41	37.9545		0	0	0	0	0	0	0	0	0	0	0	0	0	0
799	2	3	9	2d 02:37:38.00000	0d 03:36:02.83000	0.00576714	0.0220379	0.00160189	4.0737	C	5	20/08/2020 18:43	38.1603		0	0	0	0	0	0	0	0	0	0	0	0	0	0
800	2	3	9	2d 02:40:18.54000	0d 03:38:43.37000	0.00583856	0.0223293	0.00160166	4.0838	C	5	20/08/2020 18:46	38.2078		0	0	0	0	0	0	0	0	0	0	0	0	0	0
801	2	3	9	2d 02:42:58.60000	0d 03:41:23.43000	0.00590977	0.0226204	0.00160174	4.0938	C	5	20/08/2020 18:49	38.3186		0	0	0	0	0	0	0	0	0	0	0	0	0	0
802	2	3	9	2d 02:45:32.48000	0d 03:43:57.31000	0.00597823	0.022901	0.00160174	4.1039	C	5	20/08/2020 18:51	38.0495		0	0	0	0	0	0	0	0	0	0	0	0	0	0
803	2	3	9	2d 02:48:06.70000	0d 03:46:31.53000	0.00604685	0.023183	0.00160143	4.114	C	5	20/08/2020 18:54	38.3344		0	0	0	0	0	0	0	0	0	0	0	0	0	0
804	2	3	9	2d 02:50:38.45000	0d 03:49:03.28000	0.00611436	0.0234611	0.00160151	4.1241	C	5	20/08/2020 18:56	38.1603		0	0	0	0	0	0	0	0	0	0	0	0	0	0
805	2	3	9	2d 02:53:08.15000	0d 03:51:32.98000	0.00618096	0.0237361	0.00160174	4.1341	C	5	20/08/2020 18:59	38.2236		0	0	0	0	0	0	0	0	0	0	0	0	0	0
806	2	3	9	2d 02:55:37.50000	0d 03:54:02.33000	0.00624741	0.0240111	0.00160166	4.1442	C	5	20/08/2020 19:01	38.3977		0	0	0	0	0	0	0	0	0	0	0	0	0	0
807	2	3	9	2d 02:58:03.87000	0d 03:56:28.70000	0.00631253	0.0242813	0.00160151	4.1544	C	5	20/08/2020 19:04	38.3661		0	0	0	0	0	0	0	0	0	0	0	0	0	0
808	2	3	9	2d 03:00:30.82000	0d 03:58:55.65000	0.0063779	0.0245532	0.00160189	4.1645	C	5	20/08/2020 19:06	38.0495		0	0	0	0	0	0	0	0	0	0	0	0	0	0
809	2	3	9	2d 03:02:55.17000	0d 04:01:20.00000	0.00644212	0.024821	0.00160166	4.1746	C	5	20/08/2020 19:09	38.2236		0	0	0	0	0	0	0	0	0	0	0	0	0	0
810	2	3	9	2d 03:05:16.90000	0d 04:03:41.73000	0.00650518	0.0250845	0.00160166	4.1848	C	5	20/08/2020 19:11	38.1761		0	0	0	0	0	0	0	0	0	0	0	0	0	0
811	2	3	9	2d 03:07:39.81000	0d 04:06:04.64000	0.00656876	0.0253509	0.00160159	4.1949	C	5	20/08/2020 19:13	38.2236		0	0	0	0	0	0	0	0	0	0	0	0	0	0
812	2	3	9	2d 03:08:49.30000	0d 04:07:14.13000	0.00659968	0.0254807	0.00160174	4.2	C	133	20/08/2020 19:15	38.0495		0	0	0	0	0	0	0	0	0	0	0	0	0	0
813	2	3	10	2d 03:08:49.32000	0d 00:00:00.02000	0.00659968	0.0254807	0.00159548	4.1996	C	0	20/08/2020 19:15	38.0495		0	0	0	0	0	0	0	0	0	0	0	0	0	0
814	2	3	10	2d 03:09:15.63000	0d 00:00:26.33000	0.00661108	0.0255286	0.00149546	4.2002	C	4	20/08/2020 19:15	38.1603		0	0	0	0	0	0	0	0	0	0	0	0	0	0
815	2	3	10	2d 03:09:39.14000	0d 00:00:49.84000	0.00662051	0.0255682	0.00139536	4.2002	C	4	20/08/2020 19:15	38.2553		0	0	0	0	0	0	0	0	0	0	0	0	0	0
816	2	3	10	2d 03:10:07.07000	0d 00:01:17.77000	0.00663093	0.025612	0.00129534	4.2002	C	4	20/08/2020 19:16	37.9545		0	0	0	0	0	0	0	0	0	0	0	0	0	0
817	2	3	10	2d 03:10:39.59000	0d 00:01:50.29000	0.00664217	0.0256592	0.00119524	4.2002	C	4	20/08/2020 19:16	38.0337		0	0	0	0	0	0	0	0	0	0	0	0	0	0
818	2	3	10	2d 03:11:15.91000	0d 00:02:26.61000	0.00665372	0.0257076	0.00109522	4.2	C	4	20/08/2020 19:17	38.1919		0	0	0	0	0	0	0	0	0	0	0	0	0	0
819	2	3	10	2d 03:11:57.26000	0d 00:03:07.96000	0.0066657	0.025758	0.00099519	4.2	C	4	20/08/2020 19:18	38.3344		0	0	0	0	0	0	0	0	0	0	0	0	0	0
820	2	3	10	2d 03:12:41.05000	0d 00:03:51.75000	0.00667719	0.0258062	0.00089517	4.2	C	4	20/08/2020 19:18	38.4294		0	0	0	0	0	0	0	0	0	0	0	0	0	0
821	2	3	10	2d 03:13:33.12000	0d 00:04:43.82000	0.0066894	0.0258575	0.00079507	4.2	C	4	20/08/2020 19:19	38.1603		0	0	0	0	0	0	0	0	0	0	0	0	0	0
822	2	3	10	2d 03:14:32.75000	0d 00:05:43.45000	0.00670171	0.0259092	0.0006949	4.2	C	4	20/08/2020 19:20	38.3027		0	0	0	0	0	0	0	0	0	0	0	0	0	0
823	2	3	10	2d 03:15:40.34000	0d 00:06:51.04000	0.00671379	0.02596	0.00059487	4.2	C	4	20/08/2020 19:21	38.2236		0	0	0	0	0	0	0	0	0	0	0	0	0	0
824	2	3	10	2d 03:17:04.43000	0d 00:08:15.13000	0.00672651	0.0260134	0.00049485	4.2	C	4	20/08/2020 19:23	38.0495		0	0	0	0	0	0	0	0	0	0	0	0	0	0
825	2	3	10	2d 03:18:50.01000	0d 00:10:00.71000	0.00673949	0.0260679	0.00039483	4.2	C	4	20/08/2020 19:25	38.002		0	0	0	0	0	0	0	0	0	0	0	0	0	0
826	2	3	10	2d 03:21:06.19000	0d 00:12:16.89000	0.00675244	0.0261223	0.0002948	4.1999	C	4	20/08/2020 19:27	38.4452		0	0	0	0	0	0	0	0	0	0	0	0	0	0
827	2	3	10	2d 03:24:38.61000	0d 00:15:49.31000	0.00676664	0.0261819	0.00019463	4.2002	C	4	20/08/2020 19:30	38.4452		0	0	0	0	0	0	0	0	0	0	0	0	0	0
828	2	3	10	2d 03:26:17.65000	0d 00:17:28.35000	0.00677151	0.0262024	0.00016014	4.2002	C	132	20/08/2020 19:32	38.2869		0	0	0	0	0	0	0	0	0	0	0	0	0	0
829	2	3	11	2d 03:26:17.66000	0d 00:00:00.01000	0	0	0	4.1984	R	0	20/08/2020 19:32	38.2869		0	0	0	0	0	0	0	0	0	0	0	0	0	0
830	2	3	11	2d 03:26:19.66000	0d 00:00:02.01000	0	0	0	4.1981	R	1	20/08/2020 19:32	38.2869		0	0	0	0	0	0	0	0	0	0	0	0	0	0
831	2	3	11	2d 03:26:21.66000	0d 00:00:04.01000	0	0	0	4.1979	R	1	20/08/2020 19:32	38.2869		0	0	0	0	0	0	0	0	0	0	0	0	0	0
832	2	3	11	2d 03:26:23.66000	0d 00:00:06.01000	0	0	0	4.1979	R	1	20/08/2020 19:32	38.2869		0	0	0	0	0	0	0	0	0	0	0	0	0	0
833	2	3	11	2d 03:26:25.66000	0d 00:00:08.01000	0	0	0	4.1979	R	1	20/08/2020 19:32	38.2869		0	0	0	0	0	0	0	0	0	0	0	0	0	0
834	2	3	11	2d 03:26:27.65000	0d 00:00:10.00000	0	0	0	4.1978	R	129	20/08/2020 19:32	38.3027		0	0	0	0	0	0	0	0	0	0	0	0	0	0
835	2	3	12	2d 03:26:27.69000	0d 00:00:00.04000	0.00000002	0.00000007	0.00160258	4.1839	D	0	20/08/2020 19:32	38.3027		0	0	0	0	0	0	0	0	0	0	0	0	0	0
836	2	3	12	2d 03:26:54.22000	0d 00:00:26.57000	0.00001182	0.00004938	0.00160159	4.1738	D	5	20/08/2020 19:33	38.0495		0	0	0	0	0	0	0	0	0	0	0	0	0	0
837	2	3	12	2d 03:28:02.27000	0d 00:01:34.62000	0.0000421	0.00017558	0.00160166	4.1637	D	5	20/08/2020 19:34	38.2078		0	0	0	0	0	0	0	0	0	0	0	0	0	0
838	2	3	12	2d 03:29:52.37000	0d 00:03:24.72000	0.00009108	0.00037928	0.00160166	4.1537	D	5	20/08/2020 19:36	38.4927		0	0	0	0	0	0	0	0	0	0	0	0	0	0
839	2	3	12	2d 03:31:59.98000	0d 00:05:32.33000	0.00014785	0.00061482	0.00160174	4.1433	D	5	20/08/2020 19:38	38.4135		0	0	0	0	0	0	0	0	0	0	0	0	0	0
840	2	3	12	2d 03:34:15.29000	0d 00:07:47.64000	0.00020805	0.00086395	0.00160143	4.1331	D	5	20/08/2020 19:40	38.2711		0	0	0	0	0	0	0	0	0	0	0	0	0	0
841	2	3	12	2d 03:36:30.60000	0d 00:10:02.95000	0.00026825	0.00111247	0.00160136	4.1228	D	5	20/08/2020 19:42	38.2711		0	0	0	0	0	0	0	0	0	0	0	0	0	0
842	2	3	12	2d 03:38:47.03000	0d 00:12:19.38000	0.00032895	0.00136242	0.00160143	4.1128	D	5	20/08/2020 19:45	38.097		0	0	0	0	0	0	0	0	0	0	0	0	0	0
843	2	3	12	2d 03:41:05.41000	0d 00:14:37.76000	0.00039051	0.00161532	0.00160189	4.1027	D	5	20/08/2020 19:47	38.4452		0	0	0	0	0	0	0	0	0	0	0	0	0	0
844	2	3	12	2d 03:43:22.59000	0d 00:16:54.94000	0.00045154	0.00186542	0.00160159	4.0926	D	5	20/08/2020 19:49	38.3661		0	0	0	0	0	0	0	0	0	0	0	0	0	0
845	2	3	12	2d 03:45:46.90000	0d 00:19:19.25000	0.00051575	0.00212787	0.00160166	4.0826	D	5	20/08/2020 19:52	38.1603		0	0	0	0	0	0	0	0	0	0	0	0	0	0
846	2	3	12	2d 03:48:11.71000	0d 00:21:44.06000	0.00058017	0.00239058	0.00160166	4.0725	D	5	20/08/2020 19:54	38.1919		0	0	0	0	0	0	0	0	0	0	0	0	0	0
847	2	3	12	2d 03:50:37.47000	0d 00:24:09.82000	0.00064502	0.00265436	0.00160159	4.0624	D	5	20/08/2020 19:56	38.1761		0	0	0	0	0	0	0	0	0	0	0	0	0	0
848	2	3	12	2d 03:53:04.83000	0d 00:26:37.18000	0.00071058	0.00292037	0.00160189	4.0523	D	5	20/08/2020 19:59	38.2078		0	0	0	0	0	0	0	0	0	0	0	0	0	0
849	2	3	12	2d 03:55:36.92000	0d 00:29:09.27000	0.00077825	0.00319424	0.00160174	4.0423	D	5	20/08/2020 20:01	37.9545		0	0	0	0	0	0	0	0	0	0	0	0	0	0
850	2	3	12	2d 03:58:09.54000	0d 00:31:41.89000	0.00084615	0.00346838	0.00160174	4.0322	D	5	20/08/2020 20:04	38.4294		0	0	0	0	0	0	0	0	0	0	0	0	0	0
851	2	3	12	2d 04:00:44.56000	0d 00:34:16.91000	0.00091512	0.00374614	0.00160166	4.0221	D	5	20/08/2020 20:07	38.0337		0	0	0	0	0	0	0	0	0	0	0	0	0	0
852	2	3	12	2d 04:03:22.01000	0d 00:36:54.36000	0.00098516	0.00402754	0.00160136	4.0119	D	5	20/08/2020 20:09	38.2078		0	0	0	0	0	0	0	0	0	0	0	0	0	0
853	2	3	12	2d 04:06:04.18000	0d 00:39:36.53000	0.00105731	0.00431665	0.00160159	4.0018	D	5	20/08/2020 20:12	38.3661		0	0	0	0	0	0	0	0	0	0	0	0	0	0
854	2	3	12	2d 04:08:44.08000	0d 00:42:16.43000	0.00112845	0.00460099	0.00160166	3.9918	D	5	20/08/2020 20:15	38.3344		0	0	0	0	0	0	0	0	0	0	0	0	0	0
855	2	3	12	2d 04:11:28.57000	0d 00:45:00.92000	0.00120163	0.00489276	0.00160166	3.9817	D	5	20/08/2020 20:17	38.1286		0	0	0	0	0	0	0	0	0	0	0	0	0	0
856	2	3	12	2d 04:14:14.74000	0d 00:47:47.09000	0.00127556	0.00518675	0.00160159	3.9715	D	5	20/08/2020 20:20	38.3186		0	0	0	0	0	0	0	0	0	0	0	0	0	0
857	2	3	12	2d 04:17:01.36000	0d 00:50:33.71000	0.00134969	0.0054808	0.00160159	3.9614	D	5	20/08/2020 20:23	38.3502		0	0	0	0	0	0	0	0	0	0	0	0	0	0
858	2	3	12	2d 04:19:48.72000	0d 00:53:21.07000	0.00142415	0.0057754	0.00160174	3.9513	D	5	20/08/2020 20:26	38.0812		0	0	0	0	0	0	0	0	0	0	0	0	0	0
859	2	3	12	2d 04:22:38.05000	0d 00:56:10.40000	0.00149948	0.0060727	0.00160143	3.9413	D	5	20/08/2020 20:28	38.3344		0	0	0	0	0	0	0	0	0	0	0	0	0	0
860	2	3	12	2d 04:25:28.68000	0d 00:59:01.03000	0.0015754	0.00637153	0.00160159	3.9312	D	5	20/08/2020 20:31	38.3661		0	0	0	0	0	0	0	0	0	0	0	0	0	0
861	2	3	12	2d 04:28:21.44000	0d 01:01:53.79000	0.00165226	0.0066733	0.00160159	3.9211	D	5	20/08/2020 20:34	38.1603		0	0	0	0	0	0	0	0	0	0	0	0	0	0
862	2	3	12	2d 04:31:14.90000	0d 01:04:47.25000	0.00172943	0.00697553	0.00160174	3.911	D	5	20/08/2020 20:37	38.3502		0	0	0	0	0	0	0	0	0	0	0	0	0	0
863	2	3	12	2d 04:34:09.15000	0d 01:07:41.50000	0.00180695	0.00727835	0.00160166	3.901	D	5	20/08/2020 20:40	38.2236		0	0	0	0	0	0	0	0	0	0	0	0	0	0
864	2	3	12	2d 04:37:10.39000	0d 01:10:42.74000	0.00188759	0.0075925	0.00160159	3.8907	D	5	20/08/2020 20:43	38.2711		0	0	0	0	0	0	0	0	0	0	0	0	0	0
865	2	3	12	2d 04:40:13.27000	0d 01:13:45.62000	0.00196895	0.00790867	0.00160174	3.8807	D	5	20/08/2020 20:46	38.4294		0	0	0	0	0	0	0	0	0	0	0	0	0	0
866	2	3	12	2d 04:43:17.36000	0d 01:16:49.71000	0.00205085	0.0082261	0.00160174	3.8706	D	5	20/08/2020 20:49	38.1286		0	0	0	0	0	0	0	0	0	0	0	0	0	0
867	2	3	12	2d 04:46:27.09000	0d 01:19:59.44000	0.00213526	0.0085524	0.00160151	3.8605	D	5	20/08/2020 20:52	37.9862		0	0	0	0	0	0	0	0	0	0	0	0	0	0
868	2	3	12	2d 04:49:42.67000	0d 01:23:15.02000	0.00222227	0.00888789	0.00160166	3.8505	D	5	20/08/2020 20:55	38.1761		0	0	0	0	0	0	0	0	0	0	0	0	0	0
869	2	3	12	2d 04:53:04.67000	0d 01:26:37.02000	0.00231214	0.00923348	0.00160166	3.8402	D	5	20/08/2020 20:59	38.0495		0	0	0	0	0	0	0	0	0	0	0	0	0	0
870	2	3	12	2d 04:56:36.47000	0d 01:30:08.82000	0.00240637	0.00959488	0.00160159	3.8302	D	5	20/08/2020 21:02	38.3819		0	0	0	0	0	0	0	0	0	0	0	0	0	0
871	2	3	12	2d 05:00:16.95000	0d 01:33:49.30000	0.00250446	0.0099701	0.00160143	3.8201	D	5	20/08/2020 21:06	38.3344		0	0	0	0	0	0	0	0	0	0	0	0	0	0
872	2	3	12	2d 05:04:08.20000	0d 01:37:40.55000	0.00260735	0.0103626	0.00160166	3.81	D	5	20/08/2020 21:10	38.2394		0	0	0	0	0	0	0	0	0	0	0	0	0	0
873	2	3	12	2d 05:08:14.38000	0d 01:41:46.73000	0.00271687	0.0107794	0.00160189	3.8	D	5	20/08/2020 21:14	38.461		0	0	0	0	0	0	0	0	0	0	0	0	0	0
874	2	3	12	2d 05:12:44.25000	0d 01:46:16.60000	0.00283694	0.011235	0.00160174	3.7899	D	5	20/08/2020 21:19	38.3344		0	0	0	0	0	0	0	0	0	0	0	0	0	0
875	2	3	12	2d 05:17:35.34000	0d 01:51:07.69000	0.00296644	0.0117252	0.00160166	3.7798	D	5	20/08/2020 21:23	38.5243		0	0	0	0	0	0	0	0	0	0	0	0	0	0
876	2	3	12	2d 05:22:35.34000	0d 01:56:07.69000	0.00309991	0.012229	0.00160166	3.7702	D	1	20/08/2020 21:28	38.3027		0	0	0	0	0	0	0	0	0	0	0	0	0	0
877	2	3	12	2d 05:27:35.34000	0d 02:01:07.69000	0.00323338	0.0127317	0.00160166	3.7617	D	1	20/08/2020 21:33	38.3186		0	0	0	0	0	0	0	0	0	0	0	0	0	0
878	2	3	12	2d 05:32:35.34000	0d 02:06:07.69000	0.00336685	0.0132332	0.00160166	3.7539	D	1	20/08/2020 21:38	38.1761		0	0	0	0	0	0	0	0	0	0	0	0	0	0
879	2	3	12	2d 05:37:35.34000	0d 02:11:07.69000	0.00350032	0.0137337	0.00160166	3.7464	D	1	20/08/2020 21:43	38.2553		0	0	0	0	0	0	0	0	0	0	0	0	0	0
880	2	3	12	2d 05:42:35.34000	0d 02:16:07.69000	0.00363379	0.0142333	0.00160182	3.7394	D	1	20/08/2020 21:48	38.4452		0	0	0	0	0	0	0	0	0	0	0	0	0	0
881	2	3	12	2d 05:47:35.34000	0d 02:21:07.69000	0.00376726	0.0147319	0.00160189	3.7327	D	1	20/08/2020 21:53	38.1761		0	0	0	0	0	0	0	0	0	0	0	0	0	0
882	2	3	12	2d 05:52:35.34000	0d 02:26:07.69000	0.00390073	0.0152297	0.00160151	3.7264	D	1	20/08/2020 21:58	38.2711		0	0	0	0	0	0	0	0	0	0	0	0	0	0
883	2	3	12	2d 05:57:35.34000	0d 02:31:07.69000	0.0040342	0.0157267	0.00160166	3.7201	D	1	20/08/2020 22:03	38.1128		0	0	0	0	0	0	0	0	0	0	0	0	0	0
884	2	3	12	2d 06:02:35.34000	0d 02:36:07.69000	0.00416767	0.0162229	0.00160166	3.7144	D	1	20/08/2020 22:08	38.2078		0	0	0	0	0	0	0	0	0	0	0	0	0	0
885	2	3	12	2d 06:07:35.34000	0d 02:41:07.69000	0.00430114	0.0167182	0.00160151	3.7084	D	1	20/08/2020 22:13	38.3977		0	0	0	0	0	0	0	0	0	0	0	0	0	0
886	2	3	12	2d 06:12:35.34000	0d 02:46:07.69000	0.00443461	0.0172128	0.00160174	3.7021	D	1	20/08/2020 22:18	38.0812		0	0	0	0	0	0	0	0	0	0	0	0	0	0
887	2	3	12	2d 06:17:35.34000	0d 02:51:07.69000	0.00456808	0.0177065	0.00160151	3.6959	D	1	20/08/2020 22:23	38.2394		0	0	0	0	0	0	0	0	0	0	0	0	0	0
888	2	3	12	2d 06:22:35.34000	0d 02:56:07.69000	0.00470154	0.0181994	0.00160174	3.6899	D	1	20/08/2020 22:28	38.0495		0	0	0	0	0	0	0	0	0	0	0	0	0	0
889	2	3	12	2d 06:27:35.34000	0d 03:01:07.69000	0.00483501	0.0186915	0.00160166	3.6834	D	1	20/08/2020 22:33	38.1761		0	0	0	0	0	0	0	0	0	0	0	0	0	0
890	2	3	12	2d 06:32:35.34000	0d 03:06:07.69000	0.00496848	0.0191827	0.00160166	3.6767	D	1	20/08/2020 22:38	38.3661		0	0	0	0	0	0	0	0	0	0	0	0	0	0
891	2	3	12	2d 06:37:35.34000	0d 03:11:07.69000	0.00510195	0.0196729	0.00160174	3.6696	D	1	20/08/2020 22:43	38.1286		0	0	0	0	0	0	0	0	0	0	0	0	0	0
892	2	3	12	2d 06:42:35.34000	0d 03:16:07.69000	0.00523542	0.0201622	0.00160151	3.662	D	1	20/08/2020 22:48	38.1761		0	0	0	0	0	0	0	0	0	0	0	0	0	0
893	2	3	12	2d 06:47:35.34000	0d 03:21:07.69000	0.00536889	0.0206504	0.00160182	3.6539	D	1	20/08/2020 22:53	38.097		0	0	0	0	0	0	0	0	0	0	0	0	0	0
894	2	3	12	2d 06:52:35.34000	0d 03:26:07.69000	0.00550236	0.0211376	0.00160159	3.6457	D	1	20/08/2020 22:58	38.4135		0	0	0	0	0	0	0	0	0	0	0	0	0	0
895	2	3	12	2d 06:57:35.34000	0d 03:31:07.69000	0.00563583	0.0216236	0.00160136	3.6364	D	1	20/08/2020 23:03	38.1919		0	0	0	0	0	0	0	0	0	0	0	0	0	0
896	2	3	12	2d 07:02:35.34000	0d 03:36:07.69000	0.0057693	0.0221083	0.00160189	3.6263	D	1	20/08/2020 23:08	38.1603		0	0	0	0	0	0	0	0	0	0	0	0	0	0
897	2	3	12	2d 07:07:14.63000	0d 03:40:46.98000	0.00589356	0.0225583	0.00160174	3.6162	D	5	20/08/2020 23:13	38.2869		0	0	0	0	0	0	0	0	0	0	0	0	0	0
898	2	3	12	2d 07:11:25.04000	0d 03:44:57.39000	0.00600496	0.0229606	0.00160159	3.606	D	5	20/08/2020 23:17	38.2078		0	0	0	0	0	0	0	0	0	0	0	0	0	0
899	2	3	12	2d 07:15:05.09000	0d 03:48:37.44000	0.00610286	0.0233132	0.00160166	3.5958	D	5	20/08/2020 23:21	38.1286		0	0	0	0	0	0	0	0	0	0	0	0	0	0
900	2	3	12	2d 07:18:10.16000	0d 03:51:42.51000	0.0061852	0.0236088	0.00160159	3.5857	D	5	20/08/2020 23:24	38.3661		0	0	0	0	0	0	0	0	0	0	0	0	0	0
901	2	3	12	2d 07:20:41.91000	0d 03:54:14.26000	0.00625271	0.0238506	0.00160151	3.5756	D	5	20/08/2020 23:26	38.3502		0	0	0	0	0	0	0	0	0	0	0	0	0	0
902	2	3	12	2d 07:22:48.38000	0d 03:56:20.73000	0.00630898	0.0240515	0.00160174	3.5654	D	5	20/08/2020 23:29	37.9704		0	0	0	0	0	0	0	0	0	0	0	0	0	0
903	2	3	12	2d 07:24:33.06000	0d 03:58:05.41000	0.00635555	0.0242173	0.00160159	3.5554	D	5	20/08/2020 23:30	37.9704		0	0	0	0	0	0	0	0	0	0	0	0	0	0
904	2	3	12	2d 07:25:51.16000	0d 03:59:23.51000	0.0063903	0.0243407	0.00160159	3.5453	D	5	20/08/2020 23:32	38.2711		0	0	0	0	0	0	0	0	0	0	0	0	0	0
905	2	3	12	2d 07:26:53.82000	0d 04:00:26.17000	0.00641818	0.0244394	0.00160151	3.5352	D	5	20/08/2020 23:33	38.4294		0	0	0	0	0	0	0	0	0	0	0	0	0	0
906	2	3	12	2d 07:27:46.94000	0d 04:01:19.29000	0.00644181	0.0245229	0.00160174	3.525	D	5	20/08/2020 23:34	38.1445		0	0	0	0	0	0	0	0	0	0	0	0	0	0
907	2	3	12	2d 07:28:32.33000	0d 04:02:04.68000	0.006462	0.0245939	0.00160174	3.5148	D	5	20/08/2020 23:34	38.2711		0	0	0	0	0	0	0	0	0	0	0	0	0	0
908	2	3	12	2d 07:29:12.23000	0d 04:02:44.58000	0.00647975	0.0246562	0.00160174	3.5047	D	5	20/08/2020 23:35	38.1603		0	0	0	0	0	0	0	0	0	0	0	0	0	0
909	2	3	12	2d 07:29:44.78000	0d 04:03:17.13000	0.00649424	0.0247069	0.00160166	3.4946	D	5	20/08/2020 23:36	38.0653		0	0	0	0	0	0	0	0	0	0	0	0	0	0
910	2	3	12	2d 07:30:12.10000	0d 04:03:44.45000	0.00650639	0.0247493	0.00160166	3.4846	D	5	20/08/2020 23:36	38.1761		0	0	0	0	0	0	0	0	0	0	0	0	0	0
911	2	3	12	2d 07:30:36.50000	0d 04:04:08.85000	0.00651725	0.0247871	0.00160159	3.4745	D	5	20/08/2020 23:36	38.2553		0	0	0	0	0	0	0	0	0	0	0	0	0	0
912	2	3	12	2d 07:30:57.00000	0d 04:04:29.35000	0.00652637	0.0248188	0.00160174	3.4644	D	5	20/08/2020 23:37	38.002		0	0	0	0	0	0	0	0	0	0	0	0	0	0
913	2	3	12	2d 07:31:15.43000	0d 04:04:47.78000	0.00653457	0.0248471	0.00160159	3.4543	D	5	20/08/2020 23:37	38.002		0	0	0	0	0	0	0	0	0	0	0	0	0	0
914	2	3	12	2d 07:31:33.66000	0d 04:05:06.01000	0.00654268	0.0248751	0.00160159	3.4443	D	5	20/08/2020 23:37	38.0653		0	0	0	0	0	0	0	0	0	0	0	0	0	0
915	2	3	12	2d 07:31:49.16000	0d 04:05:21.51000	0.00654957	0.0248988	0.00160159	3.434	D	5	20/08/2020 23:38	38.1445		0	0	0	0	0	0	0	0	0	0	0	0	0	0
916	2	3	12	2d 07:32:03.38000	0d 04:05:35.73000	0.0065559	0.0249205	0.00160189	3.4238	D	5	20/08/2020 23:38	38.1919		0	0	0	0	0	0	0	0	0	0	0	0	0	0
917	2	3	12	2d 07:32:15.71000	0d 04:05:48.06000	0.00656138	0.0249393	0.00160182	3.4134	D	5	20/08/2020 23:38	38.2394		0	0	0	0	0	0	0	0	0	0	0	0	0	0
918	2	3	12	2d 07:32:28.57000	0d 04:06:00.92000	0.00656711	0.0249588	0.00160174	3.4034	D	5	20/08/2020 23:38	38.2869		0	0	0	0	0	0	0	0	0	0	0	0	0	0
919	2	3	12	2d 07:32:39.31000	0d 04:06:11.66000	0.00657188	0.024975	0.00160143	3.3931	D	5	20/08/2020 23:38	37.9387		0	0	0	0	0	0	0	0	0	0	0	0	0	0
920	2	3	12	2d 07:32:49.50000	0d 04:06:21.85000	0.00657642	0.0249904	0.00160151	3.3829	D	5	20/08/2020 23:39	37.9229		0	0	0	0	0	0	0	0	0	0	0	0	0	0
921	2	3	12	2d 07:32:58.82000	0d 04:06:31.17000	0.00658056	0.0250044	0.00160189	3.3729	D	5	20/08/2020 23:39	37.9545		0	0	0	0	0	0	0	0	0	0	0	0	0	0
922	2	3	12	2d 07:33:07.30000	0d 04:06:39.65000	0.00658434	0.0250171	0.00160143	3.3626	D	5	20/08/2020 23:39	38.002		0	0	0	0	0	0	0	0	0	0	0	0	0	0
923	2	3	12	2d 07:33:16.17000	0d 04:06:48.52000	0.00658828	0.0250303	0.00160159	3.3526	D	5	20/08/2020 23:39	38.0178		0	0	0	0	0	0	0	0	0	0	0	0	0	0
924	2	3	12	2d 07:33:24.48000	0d 04:06:56.83000	0.00659198	0.0250427	0.00160174	3.3425	D	5	20/08/2020 23:39	38.0653		0	0	0	0	0	0	0	0	0	0	0	0	0	0
925	2	3	12	2d 07:33:32.12000	0d 04:07:04.47000	0.00659538	0.0250541	0.00160151	3.3323	D	5	20/08/2020 23:39	38.097		0	0	0	0	0	0	0	0	0	0	0	0	0	0
926	2	3	12	2d 07:33:40.15000	0d 04:07:12.50000	0.00659895	0.0250659	0.00160159	3.3219	D	5	20/08/2020 23:39	38.1445		0	0	0	0	0	0	0	0	0	0	0	0	0	0
927	2	3	12	2d 07:33:48.35000	0d 04:07:20.70000	0.0066026	0.025078	0.00160151	3.3118	D	5	20/08/2020 23:40	38.1603		0	0	0	0	0	0	0	0	0	0	0	0	0	0
928	2	3	12	2d 07:33:56.30000	0d 04:07:28.65000	0.00660614	0.0250897	0.00160159	3.3016	D	5	20/08/2020 23:40	38.2078		0	0	0	0	0	0	0	0	0	0	0	0	0	0
929	2	3	12	2d 07:34:04.26000	0d 04:07:36.61000	0.00660968	0.0251014	0.00160159	3.2915	D	5	20/08/2020 23:40	38.2236		0	0	0	0	0	0	0	0	0	0	0	0	0	0
930	2	3	12	2d 07:34:11.90000	0d 04:07:44.25000	0.00661308	0.0251126	0.00160174	3.2815	D	5	20/08/2020 23:40	38.2553		0	0	0	0	0	0	0	0	0	0	0	0	0	0
931	2	3	12	2d 07:34:19.22000	0d 04:07:51.57000	0.00661633	0.0251233	0.00160151	3.2714	D	5	20/08/2020 23:40	38.2869		0	0	0	0	0	0	0	0	0	0	0	0	0	0
932	2	3	12	2d 07:34:26.63000	0d 04:07:58.98000	0.00661963	0.025134	0.00160159	3.2612	D	5	20/08/2020 23:40	38.3027		0	0	0	0	0	0	0	0	0	0	0	0	0	0
933	2	3	12	2d 07:34:34.16000	0d 04:08:06.51000	0.00662298	0.0251449	0.00160151	3.2509	D	5	20/08/2020 23:40	38.3186		0	0	0	0	0	0	0	0	0	0	0	0	0	0
934	2	3	12	2d 07:34:41.97000	0d 04:08:14.32000	0.00662645	0.0251562	0.00160166	3.2407	D	5	20/08/2020 23:40	38.3344		0	0	0	0	0	0	0	0	0	0	0	0	0	0
935	2	3	12	2d 07:34:51.02000	0d 04:08:23.37000	0.00663048	0.0251692	0.00160159	3.2305	D	5	20/08/2020 23:41	38.3502		0	0	0	0	0	0	0	0	0	0	0	0	0	0
936	2	3	12	2d 07:34:58.71000	0d 04:08:31.06000	0.0066339	0.0251803	0.00160151	3.2201	D	5	20/08/2020 23:41	38.3819		0	0	0	0	0	0	0	0	0	0	0	0	0	0
937	2	3	12	2d 07:35:07.55000	0d 04:08:39.90000	0.00663783	0.0251929	0.00160174	3.21	D	5	20/08/2020 23:41	38.3977		0	0	0	0	0	0	0	0	0	0	0	0	0	0
938	2	3	12	2d 07:35:18.01000	0d 04:08:50.36000	0.00664249	0.0252078	0.00160166	3.2	D	5	20/08/2020 23:41	38.4135		0	0	0	0	0	0	0	0	0	0	0	0	0	0
939	2	3	12	2d 07:35:29.77000	0d 04:09:02.12000	0.00664772	0.0252245	0.00160174	3.1896	D	5	20/08/2020 23:41	38.4294		0	0	0	0	0	0	0	0	0	0	0	0	0	0
940	2	3	12	2d 07:35:44.70000	0d 04:09:17.05000	0.00665436	0.0252457	0.00160189	3.1794	D	5	20/08/2020 23:42	38.4927		0	0	0	0	0	0	0	0	0	0	0	0	0	0
941	2	3	12	2d 07:35:59.70000	0d 04:09:32.05000	0.00666104	0.0252669	0.00160182	3.1693	D	5	20/08/2020 23:42	38.1761		0	0	0	0	0	0	0	0	0	0	0	0	0	0
942	2	3	12	2d 07:36:15.42000	0d 04:09:47.77000	0.00666803	0.025289	0.00160159	3.1591	D	5	20/08/2020 23:42	38.1286		0	0	0	0	0	0	0	0	0	0	0	0	0	0
943	2	3	12	2d 07:36:29.64000	0d 04:10:01.99000	0.00667436	0.025309	0.00160189	3.149	D	5	20/08/2020 23:42	38.1761		0	0	0	0	0	0	0	0	0	0	0	0	0	0
944	2	3	12	2d 07:36:41.53000	0d 04:10:13.88000	0.00667965	0.0253256	0.00160182	3.1388	D	5	20/08/2020 23:42	38.2394		0	0	0	0	0	0	0	0	0	0	0	0	0	0
945	2	3	12	2d 07:36:52.40000	0d 04:10:24.75000	0.00668448	0.0253408	0.00160182	3.1286	D	5	20/08/2020 23:43	38.2711		0	0	0	0	0	0	0	0	0	0	0	0	0	0
946	2	3	12	2d 07:37:02.29000	0d 04:10:34.64000	0.00668888	0.0253545	0.00160166	3.1185	D	5	20/08/2020 23:43	38.2869		0	0	0	0	0	0	0	0	0	0	0	0	0	0
947	2	3	12	2d 07:37:10.51000	0d 04:10:42.86000	0.00669254	0.0253659	0.00160136	3.1084	D	5	20/08/2020 23:43	38.3027		0	0	0	0	0	0	0	0	0	0	0	0	0	0
948	2	3	12	2d 07:37:19.00000	0d 04:10:51.35000	0.00669632	0.0253776	0.00160174	3.0983	D	5	20/08/2020 23:43	38.3186		0	0	0	0	0	0	0	0	0	0	0	0	0	0
949	2	3	12	2d 07:37:25.64000	0d 04:10:57.99000	0.00669927	0.0253868	0.00160151	3.0881	D	5	20/08/2020 23:43	38.3344		0	0	0	0	0	0	0	0	0	0	0	0	0	0
950	2	3	12	2d 07:37:32.46000	0d 04:11:04.81000	0.00670231	0.0253961	0.00160166	3.0776	D	5	20/08/2020 23:43	38.3502		0	0	0	0	0	0	0	0	0	0	0	0	0	0
951	2	3	12	2d 07:37:38.85000	0d 04:11:11.20000	0.00670515	0.0254048	0.00160166	3.0675	D	5	20/08/2020 23:43	38.097		0	0	0	0	0	0	0	0	0	0	0	0	0	0
952	2	3	12	2d 07:37:45.29000	0d 04:11:17.64000	0.00670801	0.0254136	0.00160159	3.0573	D	5	20/08/2020 23:44	38.0337		0	0	0	0	0	0	0	0	0	0	0	0	0	0
953	2	3	12	2d 07:37:51.08000	0d 04:11:23.43000	0.00671059	0.0254215	0.00160159	3.0472	D	5	20/08/2020 23:44	38.0178		0	0	0	0	0	0	0	0	0	0	0	0	0	0
954	2	3	12	2d 07:37:55.80000	0d 04:11:28.15000	0.00671269	0.0254279	0.00160151	3.037	D	5	20/08/2020 23:44	38.002		0	0	0	0	0	0	0	0	0	0	0	0	0	0
955	2	3	12	2d 07:38:00.74000	0d 04:11:33.09000	0.00671489	0.0254345	0.00160174	3.0269	D	5	20/08/2020 23:44	38.0178		0	0	0	0	0	0	0	0	0	0	0	0	0	0
956	2	3	12	2d 07:38:05.80000	0d 04:11:38.15000	0.00671714	0.0254413	0.00160182	3.0166	D	5	20/08/2020 23:44	38.0495		0	0	0	0	0	0	0	0	0	0	0	0	0	0
957	2	3	12	2d 07:38:10.63000	0d 04:11:42.98000	0.00671929	0.0254478	0.00160143	3.0063	D	5	20/08/2020 23:44	38.0812		0	0	0	0	0	0	0	0	0	0	0	0	0	0
958	2	3	12	2d 07:38:15.37000	0d 04:11:47.72000	0.0067214	0.0254541	0.00160159	2.996	D	5	20/08/2020 23:44	38.097		0	0	0	0	0	0	0	0	0	0	0	0	0	0
959	2	3	12	2d 07:38:19.85000	0d 04:11:52.20000	0.00672339	0.0254601	0.00160159	2.9857	D	5	20/08/2020 23:44	38.097		0	0	0	0	0	0	0	0	0	0	0	0	0	0
960	2	3	12	2d 07:38:24.22000	0d 04:11:56.57000	0.00672533	0.0254659	0.00160174	2.9755	D	5	20/08/2020 23:44	38.1286		0	0	0	0	0	0	0	0	0	0	0	0	0	0
961	2	3	12	2d 07:38:28.34000	0d 04:12:00.69000	0.00672717	0.0254713	0.00160159	2.9653	D	5	20/08/2020 23:44	38.1445		0	0	0	0	0	0	0	0	0	0	0	0	0	0
962	2	3	12	2d 07:38:32.46000	0d 04:12:04.81000	0.006729	0.0254768	0.00160159	2.9549	D	5	20/08/2020 23:44	38.1761		0	0	0	0	0	0	0	0	0	0	0	0	0	0
963	2	3	12	2d 07:38:36.45000	0d 04:12:08.80000	0.00673077	0.025482	0.00160151	2.9447	D	5	20/08/2020 23:44	38.1919		0	0	0	0	0	0	0	0	0	0	0	0	0	0
964	2	3	12	2d 07:38:40.23000	0d 04:12:12.58000	0.00673246	0.0254869	0.00160159	2.9343	D	5	20/08/2020 23:44	38.2078		0	0	0	0	0	0	0	0	0	0	0	0	0	0
965	2	3	12	2d 07:38:43.85000	0d 04:12:16.20000	0.00673407	0.0254917	0.00160166	2.9239	D	5	20/08/2020 23:45	38.2078		0	0	0	0	0	0	0	0	0	0	0	0	0	0
966	2	3	12	2d 07:38:47.46000	0d 04:12:19.81000	0.00673567	0.0254963	0.00160174	2.9137	D	5	20/08/2020 23:45	38.2236		0	0	0	0	0	0	0	0	0	0	0	0	0	0
967	2	3	12	2d 07:38:50.83000	0d 04:12:23.18000	0.00673717	0.0255007	0.00160143	2.9033	D	5	20/08/2020 23:45	38.2394		0	0	0	0	0	0	0	0	0	0	0	0	0	0
968	2	3	12	2d 07:38:54.21000	0d 04:12:26.56000	0.00673868	0.0255051	0.00160182	2.8931	D	5	20/08/2020 23:45	38.2394		0	0	0	0	0	0	0	0	0	0	0	0	0	0
969	2	3	12	2d 07:38:57.61000	0d 04:12:29.96000	0.00674019	0.0255094	0.00160159	2.8826	D	5	20/08/2020 23:45	38.2394		0	0	0	0	0	0	0	0	0	0	0	0	0	0
970	2	3	12	2d 07:39:00.90000	0d 04:12:33.25000	0.00674165	0.0255136	0.00160166	2.8724	D	5	20/08/2020 23:45	38.2553		0	0	0	0	0	0	0	0	0	0	0	0	0	0
971	2	3	12	2d 07:39:03.93000	0d 04:12:36.28000	0.006743	0.0255175	0.00160174	2.8621	D	5	20/08/2020 23:45	38.2711		0	0	0	0	0	0	0	0	0	0	0	0	0	0
972	2	3	12	2d 07:39:07.00000	0d 04:12:39.35000	0.00674437	0.0255214	0.00160151	2.8521	D	5	20/08/2020 23:45	38.2869		0	0	0	0	0	0	0	0	0	0	0	0	0	0
973	2	3	12	2d 07:39:09.90000	0d 04:12:42.25000	0.00674566	0.0255251	0.00160189	2.8418	D	5	20/08/2020 23:45	38.3027		0	0	0	0	0	0	0	0	0	0	0	0	0	0
974	2	3	12	2d 07:39:12.83000	0d 04:12:45.18000	0.00674696	0.0255288	0.00160159	2.8316	D	5	20/08/2020 23:45	38.2869		0	0	0	0	0	0	0	0	0	0	0	0	0	0
975	2	3	12	2d 07:39:15.62000	0d 04:12:47.97000	0.0067482	0.0255323	0.00160136	2.8212	D	5	20/08/2020 23:45	38.1919		0	0	0	0	0	0	0	0	0	0	0	0	0	0
976	2	3	12	2d 07:39:18.40000	0d 04:12:50.75000	0.00674944	0.0255358	0.00160151	2.811	D	5	20/08/2020 23:45	38.0495		0	0	0	0	0	0	0	0	0	0	0	0	0	0
977	2	3	12	2d 07:39:21.15000	0d 04:12:53.50000	0.00675066	0.0255392	0.00160159	2.8005	D	5	20/08/2020 23:45	38.002		0	0	0	0	0	0	0	0	0	0	0	0	0	0
978	2	3	12	2d 07:39:23.89000	0d 04:12:56.24000	0.00675188	0.0255426	0.00160166	2.7901	D	5	20/08/2020 23:45	37.9545		0	0	0	0	0	0	0	0	0	0	0	0	0	0
979	2	3	12	2d 07:39:26.56000	0d 04:12:58.91000	0.00675307	0.0255459	0.00160159	2.7796	D	5	20/08/2020 23:45	37.9387		0	0	0	0	0	0	0	0	0	0	0	0	0	0
980	2	3	12	2d 07:39:29.08000	0d 04:13:01.43000	0.00675419	0.025549	0.00160174	2.7692	D	5	20/08/2020 23:45	37.9545		0	0	0	0	0	0	0	0	0	0	0	0	0	0
981	2	3	12	2d 07:39:31.62000	0d 04:13:03.97000	0.00675532	0.0255522	0.00160159	2.759	D	5	20/08/2020 23:45	37.9545		0	0	0	0	0	0	0	0	0	0	0	0	0	0
982	2	3	12	2d 07:39:34.06000	0d 04:13:06.41000	0.0067564	0.0255551	0.00160182	2.7486	D	5	20/08/2020 23:45	37.9545		0	0	0	0	0	0	0	0	0	0	0	0	0	0
983	2	3	12	2d 07:39:36.54000	0d 04:13:08.89000	0.00675751	0.0255582	0.00160174	2.7381	D	5	20/08/2020 23:45	37.9545		0	0	0	0	0	0	0	0	0	0	0	0	0	0
984	2	3	12	2d 07:39:38.95000	0d 04:13:11.30000	0.00675858	0.0255611	0.00160159	2.7277	D	5	20/08/2020 23:45	37.9545		0	0	0	0	0	0	0	0	0	0	0	0	0	0
985	2	3	12	2d 07:39:41.30000	0d 04:13:13.65000	0.00675963	0.0255639	0.00160143	2.7173	D	5	20/08/2020 23:45	37.9704		0	0	0	0	0	0	0	0	0	0	0	0	0	0
986	2	3	12	2d 07:39:43.53000	0d 04:13:15.88000	0.00676062	0.0255666	0.00160174	2.7073	D	5	20/08/2020 23:46	37.9704		0	0	0	0	0	0	0	0	0	0	0	0	0	0
987	2	3	12	2d 07:39:45.77000	0d 04:13:18.12000	0.00676161	0.0255693	0.00160143	2.697	D	5	20/08/2020 23:46	37.9862		0	0	0	0	0	0	0	0	0	0	0	0	0	0
988	2	3	12	2d 07:39:47.91000	0d 04:13:20.26000	0.00676257	0.0255719	0.00160166	2.6867	D	5	20/08/2020 23:46	37.9862		0	0	0	0	0	0	0	0	0	0	0	0	0	0
989	2	3	12	2d 07:39:50.09000	0d 04:13:22.44000	0.00676354	0.0255745	0.00160143	2.6763	D	5	20/08/2020 23:46	37.9862		0	0	0	0	0	0	0	0	0	0	0	0	0	0
990	2	3	12	2d 07:39:52.28000	0d 04:13:24.63000	0.00676451	0.0255771	0.00160143	2.6658	D	5	20/08/2020 23:46	38.002		0	0	0	0	0	0	0	0	0	0	0	0	0	0
991	2	3	12	2d 07:39:54.44000	0d 04:13:26.79000	0.00676547	0.0255797	0.00160159	2.6552	D	5	20/08/2020 23:46	38.0178		0	0	0	0	0	0	0	0	0	0	0	0	0	0
992	2	3	12	2d 07:39:56.52000	0d 04:13:28.87000	0.0067664	0.0255821	0.00160166	2.6447	D	5	20/08/2020 23:46	38.0337		0	0	0	0	0	0	0	0	0	0	0	0	0	0
993	2	3	12	2d 07:39:58.54000	0d 04:13:30.89000	0.0067673	0.0255845	0.00160166	2.6345	D	5	20/08/2020 23:46	38.0495		0	0	0	0	0	0	0	0	0	0	0	0	0	0
994	2	3	12	2d 07:40:00.52000	0d 04:13:32.87000	0.00676818	0.0255868	0.00160166	2.6239	D	5	20/08/2020 23:46	38.0653		0	0	0	0	0	0	0	0	0	0	0	0	0	0
995	2	3	12	2d 07:40:02.53000	0d 04:13:34.88000	0.00676907	0.0255891	0.00160159	2.6134	D	5	20/08/2020 23:46	38.0653		0	0	0	0	0	0	0	0	0	0	0	0	0	0
996	2	3	12	2d 07:40:04.44000	0d 04:13:36.79000	0.00676992	0.0255914	0.00160166	2.603	D	5	20/08/2020 23:46	38.0812		0	0	0	0	0	0	0	0	0	0	0	0	0	0
997	2	3	12	2d 07:40:06.35000	0d 04:13:38.70000	0.00677077	0.0255936	0.00160159	2.5927	D	5	20/08/2020 23:46	38.097		0	0	0	0	0	0	0	0	0	0	0	0	0	0
998	2	3	12	2d 07:40:08.26000	0d 04:13:40.61000	0.00677162	0.0255958	0.00160174	2.5823	D	5	20/08/2020 23:46	38.097		0	0	0	0	0	0	0	0	0	0	0	0	0	0
999	2	3	12	2d 07:40:10.15000	0d 04:13:42.50000	0.00677246	0.0255979	0.00160189	2.5715	D	5	20/08/2020 23:46	38.1128		0	0	0	0	0	0	0	0	0	0	0	0	0	0
1000	2	3	12	2d 07:40:12.05000	0d 04:13:44.40000	0.00677331	0.0256001	0.00160151	2.5609	D	5	20/08/2020 23:46	38.1128		0	0	0	0	0	0	0	0	0	0	0	0	0	0
1001	2	3	12	2d 07:40:13.90000	0d 04:13:46.25000	0.00677413	0.0256022	0.00160151	2.5505	D	5	20/08/2020 23:46	38.1286		0	0	0	0	0	0	0	0	0	0	0	0	0	0
1002	2	3	12	2d 07:40:15.71000	0d 04:13:48.06000	0.00677493	0.0256042	0.00160151	2.54	D	5	20/08/2020 23:46	38.1286		0	0	0	0	0	0	0	0	0	0	0	0	0	0
1003	2	3	12	2d 07:40:17.49000	0d 04:13:49.84000	0.00677573	0.0256063	0.00160182	2.5295	D	5	20/08/2020 23:46	38.1445		0	0	0	0	0	0	0	0	0	0	0	0	0	0
1004	2	3	12	2d 07:40:19.24000	0d 04:13:51.59000	0.00677651	0.0256082	0.00160182	2.519	D	5	20/08/2020 23:46	38.1445		0	0	0	0	0	0	0	0	0	0	0	0	0	0
1005	2	3	12	2d 07:40:21.01000	0d 04:13:53.36000	0.00677729	0.0256102	0.00160182	2.5084	D	5	20/08/2020 23:46	38.1603		0	0	0	0	0	0	0	0	0	0	0	0	0	0
1006	2	3	12	2d 07:40:22.41000	0d 04:13:54.76000	0.00677792	0.0256118	0.00160136	2.5	D	133	20/08/2020 23:46	38.1761		0	0	0	0	0	0	0	0	0	0	0	0	0	0
1007	2	3	13	2d 07:40:22.42000	0d 00:00:00.01000	0	0	0	2.5426	R	0	20/08/2020 23:46	38.1761		0	0	0	0	0	0	0	0	0	0	0	0	0	0
1008	2	3	13	2d 07:40:24.42000	0d 00:00:02.01000	0	0	0	2.7851	R	1	20/08/2020 23:46	38.1761		0	0	0	0	0	0	0	0	0	0	0	0	0	0
1009	2	3	13	2d 07:40:26.42000	0d 00:00:04.01000	0	0	0	2.9078	R	1	20/08/2020 23:46	38.1761		0	0	0	0	0	0	0	0	0	0	0	0	0	0
1010	2	3	13	2d 07:40:28.42000	0d 00:00:06.01000	0	0	0	3.0018	R	1	20/08/2020 23:46	38.1761		0	0	0	0	0	0	0	0	0	0	0	0	0	0
1011	2	3	13	2d 07:40:30.42000	0d 00:00:08.01000	0	0	0	3.079	R	1	20/08/2020 23:46	38.1761		0	0	0	0	0	0	0	0	0	0	0	0	0	0
1012	2	3	13	2d 07:40:32.41000	0d 00:00:10.00000	0	0	0	3.1435	R	129	20/08/2020 23:46	38.1919		0	0	0	0	0	0	0	0	0	0	0	0	0	0
1013	3	4	9	2d 07:40:32.45000	0d 00:00:00.04000	0.00000002	0.00000006	0.00160273	3.2155	C	0	20/08/2020 23:46	38.1919		0	0	0	0	0	0	0	0	0	0	0	0	0	0
1014	3	4	9	2d 07:40:32.61000	0d 00:00:00.20000	0.00000009	0.00000029	0.00160182	3.2488	C	5	20/08/2020 23:46	38.1919		0	0	0	0	0	0	0	0	0	0	0	0	0	0
1015	3	4	9	2d 07:40:32.75000	0d 00:00:00.34000	0.00000015	0.00000049	0.00160166	3.2706	C	5	20/08/2020 23:46	38.1919		0	0	0	0	0	0	0	0	0	0	0	0	0	0
1016	3	4	9	2d 07:40:32.91000	0d 00:00:00.50000	0.00000022	0.00000072	0.00160159	3.2915	C	5	20/08/2020 23:46	38.1919		0	0	0	0	0	0	0	0	0	0	0	0	0	0
1017	3	4	9	2d 07:40:33.08000	0d 00:00:00.67000	0.0000003	0.00000097	0.00160143	3.3111	C	5	20/08/2020 23:46	38.1919		0	0	0	0	0	0	0	0	0	0	0	0	0	0
1018	3	4	9	2d 07:40:33.26000	0d 00:00:00.85000	0.00000038	0.00000124	0.00160143	3.3295	C	5	20/08/2020 23:46	38.1919		0	0	0	0	0	0	0	0	0	0	0	0	0	0
1019	3	4	9	2d 07:40:33.45000	0d 00:00:01.04000	0.00000046	0.00000152	0.00160159	3.3474	C	5	20/08/2020 23:46	38.1919		0	0	0	0	0	0	0	0	0	0	0	0	0	0
1020	3	4	9	2d 07:40:33.65000	0d 00:00:01.24000	0.00000055	0.00000182	0.00160159	3.3651	C	5	20/08/2020 23:46	38.1919		0	0	0	0	0	0	0	0	0	0	0	0	0	0
1021	3	4	9	2d 07:40:33.86000	0d 00:00:01.45000	0.00000065	0.00000214	0.00160174	3.3823	C	5	20/08/2020 23:46	38.1919		0	0	0	0	0	0	0	0	0	0	0	0	0	0
1022	3	4	9	2d 07:40:34.07000	0d 00:00:01.66000	0.00000074	0.00000245	0.00160174	3.3988	C	5	20/08/2020 23:46	38.1919		0	0	0	0	0	0	0	0	0	0	0	0	0	0
1023	3	4	9	2d 07:40:34.29000	0d 00:00:01.88000	0.00000084	0.00000279	0.00160166	3.4147	C	5	20/08/2020 23:46	38.2078		0	0	0	0	0	0	0	0	0	0	0	0	0	0
1024	3	4	9	2d 07:40:34.52000	0d 00:00:02.11000	0.00000094	0.00000314	0.00160182	3.4304	C	5	20/08/2020 23:46	38.2078		0	0	0	0	0	0	0	0	0	0	0	0	0	0
1025	3	4	9	2d 07:40:34.76000	0d 00:00:02.35000	0.00000105	0.00000351	0.00160159	3.4461	C	5	20/08/2020 23:46	38.2078		0	0	0	0	0	0	0	0	0	0	0	0	0	0
1026	3	4	9	2d 07:40:35.01000	0d 00:00:02.60000	0.00000116	0.00000389	0.00160159	3.4611	C	5	20/08/2020 23:46	38.2078		0	0	0	0	0	0	0	0	0	0	0	0	0	0
1027	3	4	9	2d 07:40:35.26000	0d 00:00:02.85000	0.00000127	0.00000428	0.00160166	3.4754	C	5	20/08/2020 23:46	38.2078		0	0	0	0	0	0	0	0	0	0	0	0	0	0
1028	3	4	9	2d 07:40:35.53000	0d 00:00:03.12000	0.00000139	0.00000469	0.00160151	3.4899	C	5	20/08/2020 23:46	38.2078		0	0	0	0	0	0	0	0	0	0	0	0	0	0
1029	3	4	9	2d 07:40:35.81000	0d 00:00:03.40000	0.00000151	0.00000513	0.00160159	3.5041	C	5	20/08/2020 23:46	38.2078		0	0	0	0	0	0	0	0	0	0	0	0	0	0
1030	3	4	9	2d 07:40:36.11000	0d 00:00:03.70000	0.00000165	0.0000056	0.00160151	3.518	C	5	20/08/2020 23:46	38.2078		0	0	0	0	0	0	0	0	0	0	0	0	0	0
1031	3	4	9	2d 07:40:36.42000	0d 00:00:04.01000	0.00000178	0.00000608	0.00160143	3.5314	C	5	20/08/2020 23:46	38.2078		0	0	0	0	0	0	0	0	0	0	0	0	0	0
1032	3	4	9	2d 07:40:36.75000	0d 00:00:04.34000	0.00000193	0.0000066	0.00160159	3.5445	C	5	20/08/2020 23:46	38.2078		0	0	0	0	0	0	0	0	0	0	0	0	0	0
1033	3	4	9	2d 07:40:37.11000	0d 00:00:04.70000	0.00000209	0.00000717	0.00160151	3.5575	C	5	20/08/2020 23:46	38.2078		0	0	0	0	0	0	0	0	0	0	0	0	0	0
1034	3	4	9	2d 07:40:37.50000	0d 00:00:05.09000	0.00000226	0.00000779	0.00160143	3.5702	C	5	20/08/2020 23:46	38.2078		0	0	0	0	0	0	0	0	0	0	0	0	0	0
1035	3	4	9	2d 07:40:37.94000	0d 00:00:05.53000	0.00000246	0.00000849	0.00160166	3.5825	C	5	20/08/2020 23:46	38.2078		0	0	0	0	0	0	0	0	0	0	0	0	0	0
1036	3	4	9	2d 07:40:38.44000	0d 00:00:06.03000	0.00000268	0.00000929	0.00160166	3.5944	C	5	20/08/2020 23:46	38.2078		0	0	0	0	0	0	0	0	0	0	0	0	0	0
1037	3	4	9	2d 07:40:39.01000	0d 00:00:06.60000	0.00000294	0.0000102	0.00160159	3.6059	C	5	20/08/2020 23:46	38.2236		0	0	0	0	0	0	0	0	0	0	0	0	0	0
1038	3	4	9	2d 07:40:39.70000	0d 00:00:07.29000	0.00000324	0.00001131	0.00160174	3.6172	C	5	20/08/2020 23:46	38.2236		0	0	0	0	0	0	0	0	0	0	0	0	0	0
1039	3	4	9	2d 07:40:40.57000	0d 00:00:08.16000	0.00000363	0.00001271	0.00160151	3.628	C	5	20/08/2020 23:46	38.2236		0	0	0	0	0	0	0	0	0	0	0	0	0	0
1040	3	4	9	2d 07:40:41.72000	0d 00:00:09.31000	0.00000414	0.00001457	0.00160143	3.639	C	5	20/08/2020 23:46	38.2394		0	0	0	0	0	0	0	0	0	0	0	0	0	0
1041	3	4	9	2d 07:40:43.34000	0d 00:00:10.93000	0.00000486	0.0000172	0.00160174	3.6493	C	5	20/08/2020 23:47	38.2394		0	0	0	0	0	0	0	0	0	0	0	0	0	0
1042	3	4	9	2d 07:40:45.80000	0d 00:00:13.39000	0.00000596	0.0000212	0.00160174	3.6597	C	5	20/08/2020 23:47	38.2394		0	0	0	0	0	0	0	0	0	0	0	0	0	0
1043	3	4	9	2d 07:40:49.58000	0d 00:00:17.17000	0.00000764	0.00002736	0.00160166	3.6699	C	5	20/08/2020 23:47	38.2394		0	0	0	0	0	0	0	0	0	0	0	0	0	0
1044	3	4	9	2d 07:40:56.39000	0d 00:00:23.98000	0.00001067	0.0000385	0.00160166	3.6802	C	5	20/08/2020 23:47	38.1603		0	0	0	0	0	0	0	0	0	0	0	0	0	0
1045	3	4	9	2d 07:41:09.22000	0d 00:00:36.81000	0.00001638	0.00005954	0.00160166	3.6904	C	5	20/08/2020 23:47	37.9229		0	0	0	0	0	0	0	0	0	0	0	0	0	0
1046	3	4	9	2d 07:41:40.18000	0d 00:01:07.77000	0.00003015	0.00011045	0.00160159	3.7005	C	5	20/08/2020 23:47	38.0337		0	0	0	0	0	0	0	0	0	0	0	0	0	0
1047	3	4	9	2d 07:46:40.18000	0d 00:06:07.77000	0.00016362	0.00060516	0.00160159	3.7058	C	1	20/08/2020 23:52	38.097		0	0	0	0	0	0	0	0	0	0	0	0	0	0
1048	3	4	9	2d 07:51:40.18000	0d 00:11:07.77000	0.00029709	0.00109961	0.00160151	3.7038	C	1	20/08/2020 23:57	38.3502		0	0	0	0	0	0	0	0	0	0	0	0	0	0
1049	3	4	9	2d 07:56:40.18000	0d 00:16:07.77000	0.00043056	0.00159399	0.00160166	3.7047	C	1	21/08/2020 00:02	38.0337		0	0	0	0	0	0	0	0	0	0	0	0	0	0
1050	3	4	9	2d 08:01:40.18000	0d 00:21:07.77000	0.00056403	0.00208865	0.00160166	3.7075	C	1	21/08/2020 00:07	38.1603		0	0	0	0	0	0	0	0	0	0	0	0	0	0
1051	3	4	9	2d 08:06:40.18000	0d 00:26:07.77000	0.0006975	0.00258368	0.00160151	3.7107	C	1	21/08/2020 00:12	37.9545		0	0	0	0	0	0	0	0	0	0	0	0	0	0
1052	3	4	9	2d 08:11:40.18000	0d 00:31:07.77000	0.00083097	0.00307916	0.00160166	3.7139	C	1	21/08/2020 00:17	38.1603		0	0	0	0	0	0	0	0	0	0	0	0	0	0
1053	3	4	9	2d 08:16:40.18000	0d 00:36:07.77000	0.00096444	0.00357511	0.00160151	3.7179	C	1	21/08/2020 00:22	38.3186		0	0	0	0	0	0	0	0	0	0	0	0	0	0
1054	3	4	9	2d 08:21:40.18000	0d 00:41:07.77000	0.00109791	0.00407161	0.00160166	3.722	C	1	21/08/2020 00:27	38.1445		0	0	0	0	0	0	0	0	0	0	0	0	0	0
1055	3	4	9	2d 08:26:40.18000	0d 00:46:07.77000	0.00123138	0.0045687	0.00160159	3.7267	C	1	21/08/2020 00:32	38.1603		0	0	0	0	0	0	0	0	0	0	0	0	0	0
1056	3	4	9	2d 08:31:40.18000	0d 00:51:07.77000	0.00136484	0.00506642	0.00160182	3.7316	C	1	21/08/2020 00:37	38.0495		0	0	0	0	0	0	0	0	0	0	0	0	0	0
1057	3	4	9	2d 08:36:40.18000	0d 00:56:07.77000	0.00149831	0.00556481	0.00160166	3.7363	C	1	21/08/2020 00:42	38.3502		0	0	0	0	0	0	0	0	0	0	0	0	0	0
1058	3	4	9	2d 08:41:40.18000	0d 01:01:07.77000	0.00163178	0.00606387	0.00160166	3.7418	C	1	21/08/2020 00:47	38.0812		0	0	0	0	0	0	0	0	0	0	0	0	0	0
1059	3	4	9	2d 08:46:40.18000	0d 01:06:07.77000	0.00176525	0.00656365	0.00160159	3.7469	C	1	21/08/2020 00:52	38.1919		0	0	0	0	0	0	0	0	0	0	0	0	0	0
1060	3	4	9	2d 08:51:40.18000	0d 01:11:07.77000	0.00189872	0.00706414	0.00160159	3.7523	C	1	21/08/2020 00:57	38.0653		0	0	0	0	0	0	0	0	0	0	0	0	0	0
1061	3	4	9	2d 08:56:40.18000	0d 01:16:07.77000	0.00203219	0.00756533	0.00160166	3.7577	C	1	21/08/2020 01:02	38.3027		0	0	0	0	0	0	0	0	0	0	0	0	0	0
1062	3	4	9	2d 09:01:40.18000	0d 01:21:07.77000	0.00216566	0.00806722	0.00160166	3.7632	C	1	21/08/2020 01:07	38.2394		0	0	0	0	0	0	0	0	0	0	0	0	0	0
1063	3	4	9	2d 09:06:40.18000	0d 01:26:07.77000	0.00229913	0.00856981	0.00160166	3.7682	C	1	21/08/2020 01:12	38.3027		0	0	0	0	0	0	0	0	0	0	0	0	0	0
1064	3	4	9	2d 09:11:40.18000	0d 01:31:07.77000	0.0024326	0.00907307	0.00160151	3.7734	C	1	21/08/2020 01:17	38.461		0	0	0	0	0	0	0	0	0	0	0	0	0	0
1065	3	4	9	2d 09:16:40.18000	0d 01:36:07.77000	0.00256607	0.00957703	0.00160182	3.7784	C	1	21/08/2020 01:22	38.2236		0	0	0	0	0	0	0	0	0	0	0	0	0	0
1066	3	4	9	2d 09:21:40.18000	0d 01:41:07.77000	0.00269954	0.0100817	0.00160166	3.7836	C	1	21/08/2020 01:27	38.3344		0	0	0	0	0	0	0	0	0	0	0	0	0	0
1067	3	4	9	2d 09:26:40.18000	0d 01:46:07.77000	0.00283301	0.0105871	0.00160159	3.7893	C	1	21/08/2020 01:32	38.1761		0	0	0	0	0	0	0	0	0	0	0	0	0	0
1068	3	4	9	2d 09:31:40.18000	0d 01:51:07.77000	0.00296648	0.0110932	0.00160143	3.7949	C	1	21/08/2020 01:37	38.2553		0	0	0	0	0	0	0	0	0	0	0	0	0	0
1069	3	4	9	2d 09:36:40.18000	0d 01:56:07.77000	0.00309995	0.0116001	0.00160159	3.8007	C	1	21/08/2020 01:42	38.4294		0	0	0	0	0	0	0	0	0	0	0	0	0	0
1070	3	4	9	2d 09:41:40.18000	0d 02:01:07.77000	0.00323342	0.0121078	0.00160166	3.8073	C	1	21/08/2020 01:47	38.2078		0	0	0	0	0	0	0	0	0	0	0	0	0	0
1071	3	4	9	2d 09:46:40.18000	0d 02:06:07.77000	0.00336689	0.0126164	0.00160174	3.814	C	1	21/08/2020 01:52	38.3027		0	0	0	0	0	0	0	0	0	0	0	0	0	0
1072	3	4	9	2d 09:51:40.18000	0d 02:11:07.77000	0.00350036	0.0131259	0.00160159	3.8215	C	1	21/08/2020 01:57	38.1603		0	0	0	0	0	0	0	0	0	0	0	0	0	0
1073	3	4	9	2d 09:56:40.18000	0d 02:16:07.77000	0.00363383	0.0136365	0.00160197	3.8294	C	1	21/08/2020 02:02	38.2078		0	0	0	0	0	0	0	0	0	0	0	0	0	0
1074	3	4	9	2d 10:01:40.18000	0d 02:21:07.77000	0.00376729	0.0141482	0.00160151	3.8387	C	1	21/08/2020 02:07	38.4135		0	0	0	0	0	0	0	0	0	0	0	0	0	0
1075	3	4	9	2d 10:06:40.18000	0d 02:26:07.77000	0.00390076	0.0146612	0.00160143	3.8485	C	1	21/08/2020 02:12	38.1445		0	0	0	0	0	0	0	0	0	0	0	0	0	0
1076	3	4	9	2d 10:11:23.21000	0d 02:30:50.80000	0.00402668	0.0151464	0.00160166	3.8585	C	5	21/08/2020 02:17	38.2078		0	0	0	0	0	0	0	0	0	0	0	0	0	0
1077	3	4	9	2d 10:15:37.53000	0d 02:35:05.12000	0.00413983	0.0155836	0.00160136	3.8686	C	5	21/08/2020 02:21	38.2869		0	0	0	0	0	0	0	0	0	0	0	0	0	0
1078	3	4	9	2d 10:19:35.92000	0d 02:39:03.51000	0.00424589	0.0159944	0.00160159	3.8787	C	5	21/08/2020 02:25	38.1603		0	0	0	0	0	0	0	0	0	0	0	0	0	0
1079	3	4	9	2d 10:23:20.84000	0d 02:42:48.43000	0.00434596	0.016383	0.00160151	3.8888	C	5	21/08/2020 02:29	38.2236		0	0	0	0	0	0	0	0	0	0	0	0	0	0
1080	3	4	9	2d 10:26:53.04000	0d 02:46:20.63000	0.00444036	0.0167506	0.00160166	3.8988	C	5	21/08/2020 02:33	38.4452		0	0	0	0	0	0	0	0	0	0	0	0	0	0
1081	3	4	9	2d 10:30:19.79000	0d 02:49:47.38000	0.00453235	0.0171097	0.00160166	3.9089	C	5	21/08/2020 02:36	38.5085		0	0	0	0	0	0	0	0	0	0	0	0	0	0
1082	3	4	9	2d 10:33:37.79000	0d 02:53:05.38000	0.00462044	0.0174545	0.00160182	3.919	C	5	21/08/2020 02:39	38.2236		0	0	0	0	0	0	0	0	0	0	0	0	0	0
1083	3	4	9	2d 10:36:49.30000	0d 02:56:16.89000	0.00470564	0.0177888	0.00160189	3.929	C	5	21/08/2020 02:43	38.1919		0	0	0	0	0	0	0	0	0	0	0	0	0	0
1084	3	4	9	2d 10:39:55.26000	0d 02:59:22.85000	0.00478837	0.0181143	0.00160166	3.9393	C	5	21/08/2020 02:46	38.1919		0	0	0	0	0	0	0	0	0	0	0	0	0	0
1085	3	4	9	2d 10:43:01.36000	0d 03:02:28.95000	0.00487117	0.0184409	0.00160159	3.9493	C	5	21/08/2020 02:49	38.097		0	0	0	0	0	0	0	0	0	0	0	0	0	0
1086	3	4	9	2d 10:45:59.60000	0d 03:05:27.19000	0.00495047	0.0187544	0.00160174	3.9594	C	5	21/08/2020 02:52	38.2711		0	0	0	0	0	0	0	0	0	0	0	0	0	0
1087	3	4	9	2d 10:48:56.49000	0d 03:08:24.08000	0.00502916	0.0190664	0.00160159	3.9695	C	5	21/08/2020 02:55	38.3027		0	0	0	0	0	0	0	0	0	0	0	0	0	0
1088	3	4	9	2d 10:51:53.92000	0d 03:11:21.51000	0.0051081	0.0193801	0.00160174	3.9796	C	5	21/08/2020 02:58	38.097		0	0	0	0	0	0	0	0	0	0	0	0	0	0
1089	3	4	9	2d 10:54:47.37000	0d 03:14:14.96000	0.00518527	0.0196876	0.00160174	3.9896	C	5	21/08/2020 03:01	38.3027		0	0	0	0	0	0	0	0	0	0	0	0	0	0
1090	3	4	9	2d 10:57:37.29000	0d 03:17:04.88000	0.00526087	0.0199896	0.00160182	3.9997	C	5	21/08/2020 03:03	38.3502		0	0	0	0	0	0	0	0	0	0	0	0	0	0
1091	3	4	9	2d 11:00:27.25000	0d 03:19:54.84000	0.00533648	0.0202924	0.00160166	4.0098	C	5	21/08/2020 03:06	38.1128		0	0	0	0	0	0	0	0	0	0	0	0	0	0
1092	3	4	9	2d 11:03:15.02000	0d 03:22:42.61000	0.00541112	0.0205921	0.00160182	4.0198	C	5	21/08/2020 03:09	38.3186		0	0	0	0	0	0	0	0	0	0	0	0	0	0
1093	3	4	9	2d 11:06:05.08000	0d 03:25:32.67000	0.00548678	0.0208966	0.00160182	4.0301	C	5	21/08/2020 03:12	38.3661		0	0	0	0	0	0	0	0	0	0	0	0	0	0
1094	3	4	9	2d 11:08:51.95000	0d 03:28:19.54000	0.00556102	0.0211962	0.00160159	4.0401	C	5	21/08/2020 03:15	38.1286		0	0	0	0	0	0	0	0	0	0	0	0	0	0
1095	3	4	9	2d 11:11:36.33000	0d 03:31:03.92000	0.00563415	0.021492	0.00160182	4.0502	C	5	21/08/2020 03:17	38.3186		0	0	0	0	0	0	0	0	0	0	0	0	0	0
1096	3	4	9	2d 11:14:17.13000	0d 03:33:44.72000	0.00570569	0.0217821	0.00160166	4.0603	C	5	21/08/2020 03:20	38.3344		0	0	0	0	0	0	0	0	0	0	0	0	0	0
1097	3	4	9	2d 11:16:58.18000	0d 03:36:25.77000	0.00577734	0.0220734	0.00160159	4.0703	C	5	21/08/2020 03:23	38.0495		0	0	0	0	0	0	0	0	0	0	0	0	0	0
1098	3	4	9	2d 11:19:34.61000	0d 03:39:02.20000	0.00584694	0.022357	0.00160166	4.0804	C	5	21/08/2020 03:25	38.2394		0	0	0	0	0	0	0	0	0	0	0	0	0	0
1099	3	4	9	2d 11:22:14.27000	0d 03:41:41.86000	0.00591797	0.0226472	0.00160174	4.0905	C	5	21/08/2020 03:28	38.2394		0	0	0	0	0	0	0	0	0	0	0	0	0	0
1100	3	4	9	2d 11:24:49.84000	0d 03:44:17.43000	0.00598718	0.0229307	0.00160159	4.1007	C	5	21/08/2020 03:31	38.097		0	0	0	0	0	0	0	0	0	0	0	0	0	0
1101	3	4	9	2d 11:27:24.25000	0d 03:46:51.84000	0.00605588	0.0232127	0.00160159	4.1108	C	5	21/08/2020 03:33	38.097		0	0	0	0	0	0	0	0	0	0	0	0	0	0
1102	3	4	9	2d 11:29:54.00000	0d 03:49:21.59000	0.0061225	0.0234869	0.00160159	4.1209	C	5	21/08/2020 03:36	38.2394		0	0	0	0	0	0	0	0	0	0	0	0	0	0
1103	3	4	9	2d 11:32:21.85000	0d 03:51:49.44000	0.00618828	0.0237583	0.00160159	4.1309	C	5	21/08/2020 03:38	38.1603		0	0	0	0	0	0	0	0	0	0	0	0	0	0
1104	3	4	9	2d 11:34:50.29000	0d 03:54:17.88000	0.00625432	0.0240314	0.00160182	4.141	C	5	21/08/2020 03:41	38.2869		0	0	0	0	0	0	0	0	0	0	0	0	0	0
1105	3	4	9	2d 11:37:17.84000	0d 03:56:45.43000	0.00631997	0.0243036	0.00160174	4.1511	C	5	21/08/2020 03:43	38.3661		0	0	0	0	0	0	0	0	0	0	0	0	0	0
1106	3	4	9	2d 11:39:40.92000	0d 03:59:08.51000	0.00638362	0.0245682	0.00160166	4.1611	C	5	21/08/2020 03:45	38.3344		0	0	0	0	0	0	0	0	0	0	0	0	0	0
1107	3	4	9	2d 11:42:02.91000	0d 04:01:30.50000	0.0064468	0.0248313	0.00160189	4.1712	C	5	21/08/2020 03:48	38.0178		0	0	0	0	0	0	0	0	0	0	0	0	0	0
1108	3	4	9	2d 11:44:26.37000	0d 04:03:53.96000	0.00651062	0.0250979	0.00160174	4.1813	C	5	21/08/2020 03:50	38.1445		0	0	0	0	0	0	0	0	0	0	0	0	0	0
1109	3	4	9	2d 11:46:45.51000	0d 04:06:13.10000	0.00657252	0.025357	0.00160159	4.1915	C	5	21/08/2020 03:53	38.2078		0	0	0	0	0	0	0	0	0	0	0	0	0	0
1110	3	4	9	2d 11:48:44.18000	0d 04:08:11.77000	0.00662532	0.0255785	0.00160166	4.2	C	133	21/08/2020 03:55	38.097		0	0	0	0	0	0	0	0	0	0	0	0	0	0
1111	3	4	10	2d 11:48:44.19000	0d 00:00:00.01000	0.00662532	0.0255785	0.00159518	4.1999	C	0	21/08/2020 03:55	38.097		0	0	0	0	0	0	0	0	0	0	0	0	0	0
1112	3	4	10	2d 11:49:08.95000	0d 00:00:24.77000	0.00663606	0.0256236	0.00149516	4.2004	C	4	21/08/2020 03:55	38.2078		0	0	0	0	0	0	0	0	0	0	0	0	0	0
1113	3	4	10	2d 11:49:30.86000	0d 00:00:46.68000	0.00664484	0.0256605	0.00139513	4.2004	C	4	21/08/2020 03:55	38.2711		0	0	0	0	0	0	0	0	0	0	0	0	0	0
1114	3	4	10	2d 11:49:57.15000	0d 00:01:12.97000	0.00665466	0.0257018	0.00129496	4.2	C	4	21/08/2020 03:56	38.3344		0	0	0	0	0	0	0	0	0	0	0	0	0	0
1115	3	4	10	2d 11:50:27.12000	0d 00:01:42.94000	0.00666501	0.0257453	0.00119486	4.2	C	4	21/08/2020 03:56	38.0337		0	0	0	0	0	0	0	0	0	0	0	0	0	0
1116	3	4	10	2d 11:51:01.94000	0d 00:02:17.76000	0.00667608	0.0257917	0.00109476	4.2002	C	4	21/08/2020 03:57	38.1919		0	0	0	0	0	0	0	0	0	0	0	0	0	0
1117	3	4	10	2d 11:51:42.00000	0d 00:02:57.82000	0.00668769	0.0258405	0.00099474	4.2	C	4	21/08/2020 03:57	38.2553		0	0	0	0	0	0	0	0	0	0	0	0	0	0
1118	3	4	10	2d 11:52:26.77000	0d 00:03:42.59000	0.00669942	0.0258898	0.00089464	4.2002	C	4	21/08/2020 03:58	38.0653		0	0	0	0	0	0	0	0	0	0	0	0	0	0
1119	3	4	10	2d 11:53:15.27000	0d 00:04:31.09000	0.00671079	0.0259375	0.00079461	4.2002	C	4	21/08/2020 03:59	38.2711		0	0	0	0	0	0	0	0	0	0	0	0	0	0
1120	3	4	10	2d 11:54:10.79000	0d 00:05:26.61000	0.00672227	0.0259857	0.00069459	4.2	C	4	21/08/2020 04:00	38.3819		0	0	0	0	0	0	0	0	0	0	0	0	0	0
1121	3	4	10	2d 11:55:19.52000	0d 00:06:35.34000	0.00673455	0.0260373	0.00059457	4.2	C	4	21/08/2020 04:01	38.1761		0	0	0	0	0	0	0	0	0	0	0	0	0	0
1122	3	4	10	2d 11:56:39.75000	0d 00:07:55.57000	0.00674663	0.0260881	0.00049439	4.2	C	4	21/08/2020 04:02	38.3819		0	0	0	0	0	0	0	0	0	0	0	0	0	0
1123	3	4	10	2d 11:58:19.34000	0d 00:09:35.16000	0.00675889	0.0261396	0.00039422	4.2	C	4	21/08/2020 04:04	38.4294		0	0	0	0	0	0	0	0	0	0	0	0	0	0
1124	3	4	10	2d 12:00:35.02000	0d 00:11:50.84000	0.00677184	0.026194	0.00029419	4.2	C	4	21/08/2020 04:06	38.0337		0	0	0	0	0	0	0	0	0	0	0	0	0	0
1125	3	4	10	2d 12:03:56.86000	0d 00:15:12.68000	0.00678537	0.0262508	0.00019402	4.1999	C	4	21/08/2020 04:10	38.1761		0	0	0	0	0	0	0	0	0	0	0	0	0	0
1126	3	4	10	2d 12:05:45.72000	0d 00:17:01.54000	0.00679072	0.0262733	0.00016007	4.2	C	132	21/08/2020 04:12	38.4768		0	0	0	0	0	0	0	0	0	0	0	0	0	0
1127	3	4	11	2d 12:05:45.73000	0d 00:00:00.01000	0	0	0	4.1982	R	0	21/08/2020 04:12	38.4768		0	0	0	0	0	0	0	0	0	0	0	0	0	0
1128	3	4	11	2d 12:05:47.73000	0d 00:00:02.01000	0	0	0	4.1984	R	1	21/08/2020 04:12	38.4768		0	0	0	0	0	0	0	0	0	0	0	0	0	0
1129	3	4	11	2d 12:05:49.73000	0d 00:00:04.01000	0	0	0	4.1979	R	1	21/08/2020 04:12	38.4768		0	0	0	0	0	0	0	0	0	0	0	0	0	0
1130	3	4	11	2d 12:05:51.73000	0d 00:00:06.01000	0	0	0	4.1981	R	1	21/08/2020 04:12	38.4927		0	0	0	0	0	0	0	0	0	0	0	0	0	0
1131	3	4	11	2d 12:05:53.73000	0d 00:00:08.01000	0	0	0	4.1979	R	1	21/08/2020 04:12	38.4927		0	0	0	0	0	0	0	0	0	0	0	0	0	0
1132	3	4	11	2d 12:05:55.72000	0d 00:00:10.00000	0	0	0	4.1978	R	129	21/08/2020 04:12	38.4927		0	0	0	0	0	0	0	0	0	0	0	0	0	0
1133	3	4	12	2d 12:05:55.76000	0d 00:00:00.04000	0.00000002	0.00000007	0.0016025	4.1833	D	0	21/08/2020 04:12	38.4927		0	0	0	0	0	0	0	0	0	0	0	0	0	0
1134	3	4	12	2d 12:06:23.25000	0d 00:00:27.53000	0.00001225	0.00005116	0.00160151	4.1732	D	5	21/08/2020 04:12	38.5402		0	0	0	0	0	0	0	0	0	0	0	0	0	0
1135	3	4	12	2d 12:07:30.17000	0d 00:01:34.45000	0.00004202	0.00017524	0.00160182	4.1631	D	5	21/08/2020 04:13	38.2394		0	0	0	0	0	0	0	0	0	0	0	0	0	0
1136	3	4	12	2d 12:09:18.55000	0d 00:03:22.83000	0.00009024	0.00037573	0.00160174	4.153	D	5	21/08/2020 04:15	38.1761		0	0	0	0	0	0	0	0	0	0	0	0	0	0
1137	3	4	12	2d 12:11:22.57000	0d 00:05:26.85000	0.00014541	0.00060461	0.00160143	4.143	D	5	21/08/2020 04:17	38.3819		0	0	0	0	0	0	0	0	0	0	0	0	0	0
1138	3	4	12	2d 12:13:32.89000	0d 00:07:37.17000	0.00020339	0.00084453	0.00160151	4.1329	D	5	21/08/2020 04:19	38.3344		0	0	0	0	0	0	0	0	0	0	0	0	0	0
1139	3	4	12	2d 12:15:45.68000	0d 00:09:49.96000	0.00026247	0.00108841	0.00160182	4.1228	D	5	21/08/2020 04:22	38.1919		0	0	0	0	0	0	0	0	0	0	0	0	0	0
1140	3	4	12	2d 12:17:59.92000	0d 00:12:04.20000	0.0003222	0.00133434	0.00160159	4.1128	D	5	21/08/2020 04:24	38.1919		0	0	0	0	0	0	0	0	0	0	0	0	0	0
1141	3	4	12	2d 12:20:15.77000	0d 00:14:20.05000	0.00038263	0.00158262	0.00160174	4.1027	D	5	21/08/2020 04:26	38.3344		0	0	0	0	0	0	0	0	0	0	0	0	0	0
1142	3	4	12	2d 12:22:34.43000	0d 00:16:38.71000	0.00044432	0.00183542	0.00160166	4.0926	D	5	21/08/2020 04:28	38.3977		0	0	0	0	0	0	0	0	0	0	0	0	0	0
1143	3	4	12	2d 12:24:57.65000	0d 00:19:01.93000	0.00050804	0.00209588	0.00160166	4.0826	D	5	21/08/2020 04:31	38.3344		0	0	0	0	0	0	0	0	0	0	0	0	0	0
1144	3	4	12	2d 12:27:20.35000	0d 00:21:24.63000	0.00057153	0.00235475	0.00160182	4.0723	D	5	21/08/2020 04:33	37.9862		0	0	0	0	0	0	0	0	0	0	0	0	0	0
1145	3	4	12	2d 12:29:45.94000	0d 00:23:50.22000	0.0006363	0.00261821	0.00160174	4.0623	D	5	21/08/2020 04:36	38.1286		0	0	0	0	0	0	0	0	0	0	0	0	0	0
1146	3	4	12	2d 12:32:12.67000	0d 00:26:16.95000	0.00070158	0.00288308	0.00160166	4.0522	D	5	21/08/2020 04:38	38.1603		0	0	0	0	0	0	0	0	0	0	0	0	0	0
1147	3	4	12	2d 12:34:41.34000	0d 00:28:45.62000	0.00076772	0.00315079	0.00160159	4.0421	D	5	21/08/2020 04:40	38.1919		0	0	0	0	0	0	0	0	0	0	0	0	0	0
1148	3	4	12	2d 12:37:15.66000	0d 00:31:19.94000	0.00083638	0.00342797	0.00160182	4.032	D	5	21/08/2020 04:43	37.9545		0	0	0	0	0	0	0	0	0	0	0	0	0	0
1149	3	4	12	2d 12:39:50.72000	0d 00:33:55.00000	0.00090537	0.00370578	0.00160159	4.022	D	5	21/08/2020 04:46	38.4135		0	0	0	0	0	0	0	0	0	0	0	0	0	0
1150	3	4	12	2d 12:42:24.45000	0d 00:36:28.73000	0.00097376	0.00398053	0.00160151	4.0119	D	5	21/08/2020 04:48	38.0178		0	0	0	0	0	0	0	0	0	0	0	0	0	0
1151	3	4	12	2d 12:45:03.07000	0d 00:39:07.35000	0.00104433	0.0042633	0.00160197	4.0018	D	5	21/08/2020 04:51	38.1761		0	0	0	0	0	0	0	0	0	0	0	0	0	0
1152	3	4	12	2d 12:47:42.94000	0d 00:41:47.22000	0.00111546	0.00454759	0.00160159	3.9918	D	5	21/08/2020 04:54	38.3344		0	0	0	0	0	0	0	0	0	0	0	0	0	0
1153	3	4	12	2d 12:50:24.04000	0d 00:44:28.32000	0.00118713	0.00483334	0.00160159	3.9817	D	5	21/08/2020 04:56	38.3502		0	0	0	0	0	0	0	0	0	0	0	0	0	0
1154	3	4	12	2d 12:53:08.88000	0d 00:47:13.16000	0.00126047	0.00512499	0.00160151	3.9716	D	5	21/08/2020 04:59	38.1128		0	0	0	0	0	0	0	0	0	0	0	0	0	0
1155	3	4	12	2d 12:55:53.29000	0d 00:49:57.57000	0.00133361	0.00541514	0.00160174	3.9615	D	5	21/08/2020 05:02	38.3027		0	0	0	0	0	0	0	0	0	0	0	0	0	0
1156	3	4	12	2d 12:58:38.61000	0d 00:52:42.89000	0.00140716	0.00570616	0.00160159	3.9515	D	5	21/08/2020 05:04	38.3186		0	0	0	0	0	0	0	0	0	0	0	0	0	0
1157	3	4	12	2d 13:01:28.03000	0d 00:55:32.31000	0.00148254	0.00600363	0.00160174	3.9414	D	5	21/08/2020 05:07	38.097		0	0	0	0	0	0	0	0	0	0	0	0	0	0
1158	3	4	12	2d 13:04:16.79000	0d 00:58:21.07000	0.00155762	0.00629919	0.00160151	3.9313	D	5	21/08/2020 05:10	38.2869		0	0	0	0	0	0	0	0	0	0	0	0	0	0
1159	3	4	12	2d 13:07:07.55000	0d 01:01:11.83000	0.00163359	0.00659748	0.00160159	3.9213	D	5	21/08/2020 05:13	38.3344		0	0	0	0	0	0	0	0	0	0	0	0	0	0
1160	3	4	12	2d 13:09:59.95000	0d 01:04:04.23000	0.00171029	0.00689787	0.00160166	3.9112	D	5	21/08/2020 05:16	38.1286		0	0	0	0	0	0	0	0	0	0	0	0	0	0
1161	3	4	12	2d 13:12:53.13000	0d 01:06:57.41000	0.00178734	0.00719884	0.00160159	3.9011	D	5	21/08/2020 05:19	38.3186		0	0	0	0	0	0	0	0	0	0	0	0	0	0
1162	3	4	12	2d 13:15:51.63000	0d 01:09:55.91000	0.00186675	0.00750826	0.00160166	3.8911	D	5	21/08/2020 05:22	38.2711		0	0	0	0	0	0	0	0	0	0	0	0	0	0
1163	3	4	12	2d 13:18:49.21000	0d 01:12:53.49000	0.00194576	0.00781528	0.00160159	3.881	D	5	21/08/2020 05:25	38.2394		0	0	0	0	0	0	0	0	0	0	0	0	0	0
1164	3	4	12	2d 13:21:53.16000	0d 01:15:57.44000	0.0020276	0.00813249	0.00160151	3.8709	D	5	21/08/2020 05:28	38.4135		0	0	0	0	0	0	0	0	0	0	0	0	0	0
1165	3	4	12	2d 13:24:57.96000	0d 01:19:02.24000	0.00210981	0.00845034	0.00160166	3.8608	D	5	21/08/2020 05:31	38.1445		0	0	0	0	0	0	0	0	0	0	0	0	0	0
1166	3	4	12	2d 13:28:10.57000	0d 01:22:14.85000	0.00219551	0.00878077	0.00160159	3.8508	D	5	21/08/2020 05:34	38.0178		0	0	0	0	0	0	0	0	0	0	0	0	0	0
1167	3	4	12	2d 13:31:30.83000	0d 01:25:35.11000	0.0022846	0.00912341	0.00160166	3.8407	D	5	21/08/2020 05:37	38.1761		0	0	0	0	0	0	0	0	0	0	0	0	0	0
1168	3	4	12	2d 13:34:54.88000	0d 01:28:59.16000	0.00237538	0.00947163	0.00160151	3.8306	D	5	21/08/2020 05:41	38.1128		0	0	0	0	0	0	0	0	0	0	0	0	0	0
1169	3	4	12	2d 13:38:30.88000	0d 01:32:35.16000	0.00247148	0.00983927	0.00160151	3.8206	D	5	21/08/2020 05:44	38.4135		0	0	0	0	0	0	0	0	0	0	0	0	0	0
1170	3	4	12	2d 13:42:16.12000	0d 01:36:20.40000	0.00257169	0.0102216	0.00160174	3.8105	D	5	21/08/2020 05:48	38.5085		0	0	0	0	0	0	0	0	0	0	0	0	0	0
1171	3	4	12	2d 13:46:18.21000	0d 01:40:22.49000	0.00267939	0.0106315	0.00160166	3.8004	D	5	21/08/2020 05:52	38.3502		0	0	0	0	0	0	0	0	0	0	0	0	0	0
1172	3	4	12	2d 13:50:39.51000	0d 01:44:43.79000	0.00279565	0.0110727	0.00160159	3.7903	D	5	21/08/2020 05:56	38.5085		0	0	0	0	0	0	0	0	0	0	0	0	0	0
1173	3	4	12	2d 13:55:17.82000	0d 01:49:22.10000	0.00291947	0.0115414	0.00160159	3.7803	D	5	21/08/2020 06:01	38.2869		0	0	0	0	0	0	0	0	0	0	0	0	0	0
1174	3	4	12	2d 14:00:17.82000	0d 01:54:22.10000	0.00305294	0.0120453	0.00160174	3.7704	D	1	21/08/2020 06:06	38.2236		0	0	0	0	0	0	0	0	0	0	0	0	0	0
1175	3	4	12	2d 14:05:17.82000	0d 01:59:22.10000	0.0031864	0.012548	0.00160159	3.7615	D	1	21/08/2020 06:11	38.0337		0	0	0	0	0	0	0	0	0	0	0	0	0	0
1176	3	4	12	2d 14:10:17.82000	0d 02:04:22.10000	0.00331987	0.0130494	0.00160151	3.7531	D	1	21/08/2020 06:16	38.0812		0	0	0	0	0	0	0	0	0	0	0	0	0	0
1177	3	4	12	2d 14:15:17.82000	0d 02:09:22.10000	0.00345334	0.0135498	0.00160159	3.7453	D	1	21/08/2020 06:21	38.3502		0	0	0	0	0	0	0	0	0	0	0	0	0	0
1178	3	4	12	2d 14:20:17.82000	0d 02:14:22.10000	0.00358681	0.0140493	0.00160166	3.7383	D	1	21/08/2020 06:26	38.0337		0	0	0	0	0	0	0	0	0	0	0	0	0	0
1179	3	4	12	2d 14:25:17.82000	0d 02:19:22.10000	0.00372028	0.0145477	0.00160166	3.7313	D	1	21/08/2020 06:31	38.1761		0	0	0	0	0	0	0	0	0	0	0	0	0	0
1180	3	4	12	2d 14:30:17.82000	0d 02:24:22.10000	0.00385375	0.0150453	0.00160174	3.7247	D	1	21/08/2020 06:36	37.9704		0	0	0	0	0	0	0	0	0	0	0	0	0	0
1181	3	4	12	2d 14:35:17.82000	0d 02:29:22.10000	0.00398722	0.015542	0.00160166	3.7185	D	1	21/08/2020 06:41	38.0495		0	0	0	0	0	0	0	0	0	0	0	0	0	0
1182	3	4	12	2d 14:40:17.82000	0d 02:34:22.10000	0.00412069	0.0160379	0.00160151	3.7121	D	1	21/08/2020 06:46	38.3186		0	0	0	0	0	0	0	0	0	0	0	0	0	0
1183	3	4	12	2d 14:45:17.82000	0d 02:39:22.10000	0.00425416	0.016533	0.00160166	3.7058	D	1	21/08/2020 06:51	37.9704		0	0	0	0	0	0	0	0	0	0	0	0	0	0
1184	3	4	12	2d 14:50:17.82000	0d 02:44:22.10000	0.00438763	0.0170271	0.00160166	3.6994	D	1	21/08/2020 06:56	38.1761		0	0	0	0	0	0	0	0	0	0	0	0	0	0
1185	3	4	12	2d 14:55:17.82000	0d 02:49:22.10000	0.0045211	0.0175205	0.00160151	3.6928	D	1	21/08/2020 07:01	37.9704		0	0	0	0	0	0	0	0	0	0	0	0	0	0
1186	3	4	12	2d 15:00:17.82000	0d 02:54:22.10000	0.00465457	0.0180129	0.00160166	3.6861	D	1	21/08/2020 07:06	38.097		0	0	0	0	0	0	0	0	0	0	0	0	0	0
1187	3	4	12	2d 15:05:17.82000	0d 02:59:22.10000	0.00478804	0.0185044	0.00160166	3.6788	D	1	21/08/2020 07:11	38.2711		0	0	0	0	0	0	0	0	0	0	0	0	0	0
1188	3	4	12	2d 15:10:17.82000	0d 03:04:22.10000	0.00492151	0.0189949	0.00160166	3.671	D	1	21/08/2020 07:16	38.3186		0	0	0	0	0	0	0	0	0	0	0	0	0	0
1189	3	4	12	2d 15:15:17.82000	0d 03:09:22.10000	0.00505498	0.0194843	0.00160174	3.662	D	1	21/08/2020 07:21	38.4927		0	0	0	0	0	0	0	0	0	0	0	0	0	0
1190	3	4	12	2d 15:20:17.82000	0d 03:14:22.10000	0.00518845	0.0199724	0.00160151	3.6521	D	1	21/08/2020 07:26	38.3819		0	0	0	0	0	0	0	0	0	0	0	0	0	0
1191	3	4	12	2d 15:24:44.78000	0d 03:18:49.06000	0.00530722	0.0204056	0.00160151	3.642	D	5	21/08/2020 07:31	38.2711		0	0	0	0	0	0	0	0	0	0	0	0	0	0
1192	3	4	12	2d 15:28:41.91000	0d 03:22:46.19000	0.00541271	0.0207893	0.00160143	3.632	D	5	21/08/2020 07:34	38.4135		0	0	0	0	0	0	0	0	0	0	0	0	0	0
1193	3	4	12	2d 15:32:00.08000	0d 03:26:04.36000	0.00550088	0.0211091	0.00160189	3.6219	D	5	21/08/2020 07:38	38.4294		0	0	0	0	0	0	0	0	0	0	0	0	0	0
1194	3	4	12	2d 15:34:56.48000	0d 03:29:00.76000	0.00557936	0.021393	0.00160151	3.6118	D	5	21/08/2020 07:41	38.461		0	0	0	0	0	0	0	0	0	0	0	0	0	0
1195	3	4	12	2d 15:37:23.71000	0d 03:31:27.99000	0.00564486	0.0216292	0.00160143	3.6016	D	5	21/08/2020 07:43	38.0495		0	0	0	0	0	0	0	0	0	0	0	0	0	0
1196	3	4	12	2d 15:39:21.96000	0d 03:33:26.24000	0.00569747	0.0218185	0.00160174	3.5915	D	5	21/08/2020 07:45	38.1286		0	0	0	0	0	0	0	0	0	0	0	0	0	0
1197	3	4	12	2d 15:41:01.33000	0d 03:35:05.61000	0.00574168	0.021977	0.00160159	3.5813	D	5	21/08/2020 07:47	38.0337		0	0	0	0	0	0	0	0	0	0	0	0	0	0
1198	3	4	12	2d 15:42:21.64000	0d 03:36:25.92000	0.00577741	0.0221048	0.00160143	3.5712	D	5	21/08/2020 07:48	38.3186		0	0	0	0	0	0	0	0	0	0	0	0	0	0
1199	3	4	12	2d 15:43:28.57000	0d 03:37:32.85000	0.00580719	0.022211	0.00160159	3.561	D	5	21/08/2020 07:49	38.461		0	0	0	0	0	0	0	0	0	0	0	0	0	0
1200	3	4	12	2d 15:44:26.29000	0d 03:38:30.57000	0.00583287	0.0223023	0.00160182	3.5509	D	5	21/08/2020 07:50	38.1919		0	0	0	0	0	0	0	0	0	0	0	0	0	0
1201	3	4	12	2d 15:45:15.01000	0d 03:39:19.29000	0.00585454	0.0223792	0.00160174	3.5407	D	5	21/08/2020 07:51	38.3502		0	0	0	0	0	0	0	0	0	0	0	0	0	0
1202	3	4	12	2d 15:45:53.23000	0d 03:39:57.51000	0.00587155	0.0224393	0.00160159	3.5305	D	5	21/08/2020 07:52	38.0495		0	0	0	0	0	0	0	0	0	0	0	0	0	0
1203	3	4	12	2d 15:46:27.13000	0d 03:40:31.41000	0.00588663	0.0224925	0.00160151	3.5204	D	5	21/08/2020 07:52	38.1761		0	0	0	0	0	0	0	0	0	0	0	0	0	0
1204	3	4	12	2d 15:46:58.27000	0d 03:41:02.55000	0.00590048	0.0225412	0.00160166	3.5103	D	5	21/08/2020 07:53	38.2711		0	0	0	0	0	0	0	0	0	0	0	0	0	0
1205	3	4	12	2d 15:47:24.82000	0d 03:41:29.10000	0.0059123	0.0225826	0.00160151	3.5003	D	5	21/08/2020 07:53	38.0495		0	0	0	0	0	0	0	0	0	0	0	0	0	0
1206	3	4	12	2d 15:47:50.59000	0d 03:41:54.87000	0.00592376	0.0226227	0.00160166	3.4902	D	5	21/08/2020 07:54	38.0178		0	0	0	0	0	0	0	0	0	0	0	0	0	0
1207	3	4	12	2d 15:48:13.40000	0d 03:42:17.68000	0.00593391	0.0226581	0.00160159	3.4801	D	5	21/08/2020 07:54	38.1286		0	0	0	0	0	0	0	0	0	0	0	0	0	0
1208	3	4	12	2d 15:48:37.56000	0d 03:42:41.84000	0.00594466	0.0226954	0.00160151	3.4699	D	5	21/08/2020 07:54	38.2394		0	0	0	0	0	0	0	0	0	0	0	0	0	0
1209	3	4	12	2d 15:48:57.64000	0d 03:43:01.92000	0.00595359	0.0227264	0.00160166	3.4597	D	5	21/08/2020 07:55	38.2869		0	0	0	0	0	0	0	0	0	0	0	0	0	0
1210	3	4	12	2d 15:49:16.12000	0d 03:43:20.40000	0.00596181	0.0227548	0.00160151	3.4496	D	5	21/08/2020 07:55	37.907		0	0	0	0	0	0	0	0	0	0	0	0	0	0
1211	3	4	12	2d 15:49:33.06000	0d 03:43:37.34000	0.00596935	0.0227807	0.00160182	3.4395	D	5	21/08/2020 07:55	37.9862		0	0	0	0	0	0	0	0	0	0	0	0	0	0
1212	3	4	12	2d 15:49:50.03000	0d 03:43:54.31000	0.0059769	0.0228067	0.00160159	3.4293	D	5	21/08/2020 07:56	38.0495		0	0	0	0	0	0	0	0	0	0	0	0	0	0
1213	3	4	12	2d 15:50:08.24000	0d 03:44:12.52000	0.005985	0.0228344	0.00160166	3.4192	D	5	21/08/2020 07:56	38.1286		0	0	0	0	0	0	0	0	0	0	0	0	0	0
1214	3	4	12	2d 15:50:24.29000	0d 03:44:28.57000	0.00599214	0.0228588	0.00160166	3.4092	D	5	21/08/2020 07:56	38.2078		0	0	0	0	0	0	0	0	0	0	0	0	0	0
1215	3	4	12	2d 15:50:42.90000	0d 03:44:47.18000	0.00600042	0.022887	0.00160159	3.3991	D	5	21/08/2020 07:57	38.2711		0	0	0	0	0	0	0	0	0	0	0	0	0	0
1216	3	4	12	2d 15:51:05.17000	0d 03:45:09.45000	0.00601033	0.0229206	0.00160174	3.389	D	5	21/08/2020 07:57	38.3344		0	0	0	0	0	0	0	0	0	0	0	0	0	0
1217	3	4	12	2d 15:51:35.70000	0d 03:45:39.98000	0.00602391	0.0229666	0.00160159	3.379	D	5	21/08/2020 07:57	38.3977		0	0	0	0	0	0	0	0	0	0	0	0	0	0
1218	3	4	12	2d 15:52:19.42000	0d 03:46:23.70000	0.00604336	0.0230322	0.00160166	3.3689	D	5	21/08/2020 07:58	38.4927		0	0	0	0	0	0	0	0	0	0	0	0	0	0
1219	3	4	12	2d 15:54:01.58000	0d 03:48:05.86000	0.00608881	0.0231851	0.00160136	3.3588	D	5	21/08/2020 08:00	38.3819		0	0	0	0	0	0	0	0	0	0	0	0	0	0
1220	3	4	12	2d 15:56:30.46000	0d 03:50:34.74000	0.00615505	0.0234072	0.00160166	3.3487	D	5	21/08/2020 08:02	38.0812		0	0	0	0	0	0	0	0	0	0	0	0	0	0
1221	3	4	12	2d 16:00:13.41000	0d 03:54:17.69000	0.00625424	0.0237389	0.00160159	3.3387	D	5	21/08/2020 08:06	38.4135		0	0	0	0	0	0	0	0	0	0	0	0	0	0
1222	3	4	12	2d 16:04:29.00000	0d 03:58:33.28000	0.00636795	0.024118	0.00160151	3.3286	D	5	21/08/2020 08:10	37.9545		0	0	0	0	0	0	0	0	0	0	0	0	0	0
1223	3	4	12	2d 16:07:12.41000	0d 04:01:16.69000	0.00644065	0.0243597	0.00160174	3.3185	D	5	21/08/2020 08:13	38.1603		0	0	0	0	0	0	0	0	0	0	0	0	0	0
1224	3	4	12	2d 16:09:26.02000	0d 04:03:30.30000	0.00650009	0.0245567	0.00160174	3.3083	D	5	21/08/2020 08:15	38.1128		0	0	0	0	0	0	0	0	0	0	0	0	0	0
1225	3	4	12	2d 16:10:45.22000	0d 04:04:49.50000	0.00653533	0.0246731	0.00160151	3.2982	D	5	21/08/2020 08:17	38.3027		0	0	0	0	0	0	0	0	0	0	0	0	0	0
1226	3	4	12	2d 16:11:50.77000	0d 04:05:55.05000	0.00656449	0.0247692	0.00160189	3.2882	D	5	21/08/2020 08:18	38.1128		0	0	0	0	0	0	0	0	0	0	0	0	0	0
1227	3	4	12	2d 16:12:44.73000	0d 04:06:49.01000	0.0065885	0.024848	0.00160166	3.2781	D	5	21/08/2020 08:19	37.9387		0	0	0	0	0	0	0	0	0	0	0	0	0	0
1228	3	4	12	2d 16:13:29.28000	0d 04:07:33.56000	0.00660832	0.0249129	0.00160166	3.268	D	5	21/08/2020 08:19	38.0812		0	0	0	0	0	0	0	0	0	0	0	0	0	0
1229	3	4	12	2d 16:14:11.64000	0d 04:08:15.92000	0.00662717	0.0249744	0.00160143	3.258	D	5	21/08/2020 08:20	38.2236		0	0	0	0	0	0	0	0	0	0	0	0	0	0
1230	3	4	12	2d 16:14:42.50000	0d 04:08:46.78000	0.0066409	0.025019	0.00160151	3.2479	D	5	21/08/2020 08:21	37.9229		0	0	0	0	0	0	0	0	0	0	0	0	0	0
1231	3	4	12	2d 16:15:05.26000	0d 04:09:09.54000	0.00665102	0.0250519	0.00160151	3.2377	D	5	21/08/2020 08:21	37.9862		0	0	0	0	0	0	0	0	0	0	0	0	0	0
1232	3	4	12	2d 16:15:25.91000	0d 04:09:30.19000	0.00666021	0.0250816	0.00160151	3.2274	D	5	21/08/2020 08:21	38.0812		0	0	0	0	0	0	0	0	0	0	0	0	0	0
1233	3	4	12	2d 16:15:44.01000	0d 04:09:48.29000	0.00666826	0.0251075	0.00160159	3.2172	D	5	21/08/2020 08:22	38.1761		0	0	0	0	0	0	0	0	0	0	0	0	0	0
1234	3	4	12	2d 16:16:00.68000	0d 04:10:04.96000	0.00667568	0.0251313	0.00160166	3.2071	D	5	21/08/2020 08:22	38.2078		0	0	0	0	0	0	0	0	0	0	0	0	0	0
1235	3	4	12	2d 16:16:15.47000	0d 04:10:19.75000	0.00668226	0.0251524	0.00160143	3.1969	D	5	21/08/2020 08:22	38.2553		0	0	0	0	0	0	0	0	0	0	0	0	0	0
1236	3	4	12	2d 16:16:29.12000	0d 04:10:33.40000	0.00668833	0.0251718	0.00160174	3.1867	D	5	21/08/2020 08:22	38.2869		0	0	0	0	0	0	0	0	0	0	0	0	0	0
1237	3	4	12	2d 16:16:41.19000	0d 04:10:45.47000	0.0066937	0.0251889	0.00160182	3.1765	D	5	21/08/2020 08:22	38.3027		0	0	0	0	0	0	0	0	0	0	0	0	0	0
1238	3	4	12	2d 16:16:52.40000	0d 04:10:56.68000	0.00669869	0.0252047	0.00160166	3.1664	D	5	21/08/2020 08:23	38.3186		0	0	0	0	0	0	0	0	0	0	0	0	0	0
1239	3	4	12	2d 16:17:03.15000	0d 04:11:07.43000	0.00670347	0.0252198	0.00160174	3.1562	D	5	21/08/2020 08:23	38.3661		0	0	0	0	0	0	0	0	0	0	0	0	0	0
1240	3	4	12	2d 16:17:13.17000	0d 04:11:17.45000	0.00670793	0.0252339	0.00160151	3.1461	D	5	21/08/2020 08:23	38.3661		0	0	0	0	0	0	0	0	0	0	0	0	0	0
1241	3	4	12	2d 16:17:22.67000	0d 04:11:26.95000	0.00671215	0.0252471	0.00160166	3.1359	D	5	21/08/2020 08:23	38.3977		0	0	0	0	0	0	0	0	0	0	0	0	0	0
1242	3	4	12	2d 16:17:31.25000	0d 04:11:35.53000	0.00671597	0.0252591	0.00160174	3.1257	D	5	21/08/2020 08:23	38.3977		0	0	0	0	0	0	0	0	0	0	0	0	0	0
1243	3	4	12	2d 16:17:39.43000	0d 04:11:43.71000	0.00671961	0.0252704	0.00160151	3.1154	D	5	21/08/2020 08:23	38.2236		0	0	0	0	0	0	0	0	0	0	0	0	0	0
1244	3	4	12	2d 16:17:46.91000	0d 04:11:51.19000	0.00672294	0.0252808	0.00160182	3.1052	D	5	21/08/2020 08:24	38.097		0	0	0	0	0	0	0	0	0	0	0	0	0	0
1245	3	4	12	2d 16:17:54.15000	0d 04:11:58.43000	0.00672616	0.0252908	0.00160166	3.0951	D	5	21/08/2020 08:24	38.0812		0	0	0	0	0	0	0	0	0	0	0	0	0	0
1246	3	4	12	2d 16:18:00.90000	0d 04:12:05.18000	0.00672916	0.0253001	0.00160166	3.0848	D	5	21/08/2020 08:24	38.097		0	0	0	0	0	0	0	0	0	0	0	0	0	0
1247	3	4	12	2d 16:18:07.43000	0d 04:12:11.71000	0.00673207	0.025309	0.00160159	3.0745	D	5	21/08/2020 08:24	38.1128		0	0	0	0	0	0	0	0	0	0	0	0	0	0
1248	3	4	12	2d 16:18:13.59000	0d 04:12:17.87000	0.00673481	0.0253174	0.00160174	3.0645	D	5	21/08/2020 08:24	38.1286		0	0	0	0	0	0	0	0	0	0	0	0	0	0
1249	3	4	12	2d 16:18:19.44000	0d 04:12:23.72000	0.00673741	0.0253254	0.00160159	3.0541	D	5	21/08/2020 08:24	38.1603		0	0	0	0	0	0	0	0	0	0	0	0	0	0
1250	3	4	12	2d 16:18:25.14000	0d 04:12:29.42000	0.00673995	0.0253331	0.00160182	3.0439	D	5	21/08/2020 08:24	38.1761		0	0	0	0	0	0	0	0	0	0	0	0	0	0
1251	3	4	12	2d 16:18:30.48000	0d 04:12:34.76000	0.00674232	0.0253403	0.00160189	3.0336	D	5	21/08/2020 08:24	38.1919		0	0	0	0	0	0	0	0	0	0	0	0	0	0
1252	3	4	12	2d 16:18:35.81000	0d 04:12:40.09000	0.00674469	0.0253475	0.00160166	3.0231	D	5	21/08/2020 08:24	38.1919		0	0	0	0	0	0	0	0	0	0	0	0	0	0
1253	3	4	12	2d 16:18:41.02000	0d 04:12:45.30000	0.00674701	0.0253545	0.00160166	3.0127	D	5	21/08/2020 08:24	38.2236		0	0	0	0	0	0	0	0	0	0	0	0	0	0
1254	3	4	12	2d 16:18:45.95000	0d 04:12:50.23000	0.00674921	0.0253611	0.00160159	3.0025	D	5	21/08/2020 08:25	38.2394		0	0	0	0	0	0	0	0	0	0	0	0	0	0
1255	3	4	12	2d 16:18:50.70000	0d 04:12:54.98000	0.00675132	0.0253674	0.00160151	2.9921	D	5	21/08/2020 08:25	38.2394		0	0	0	0	0	0	0	0	0	0	0	0	0	0
1256	3	4	12	2d 16:18:55.25000	0d 04:12:59.53000	0.00675334	0.0253735	0.00160151	2.9818	D	5	21/08/2020 08:25	38.2553		0	0	0	0	0	0	0	0	0	0	0	0	0	0
1257	3	4	12	2d 16:18:59.65000	0d 04:13:03.93000	0.0067553	0.0253793	0.00160174	2.9715	D	5	21/08/2020 08:25	38.2711		0	0	0	0	0	0	0	0	0	0	0	0	0	0
1258	3	4	12	2d 16:19:03.85000	0d 04:13:08.13000	0.00675717	0.0253849	0.00160159	2.9613	D	5	21/08/2020 08:25	38.3027		0	0	0	0	0	0	0	0	0	0	0	0	0	0
1259	3	4	12	2d 16:19:07.93000	0d 04:13:12.21000	0.00675899	0.0253902	0.00160174	2.9511	D	5	21/08/2020 08:25	38.3186		0	0	0	0	0	0	0	0	0	0	0	0	0	0
1260	3	4	12	2d 16:19:11.95000	0d 04:13:16.23000	0.00676077	0.0253955	0.00160159	2.9409	D	5	21/08/2020 08:25	38.3027		0	0	0	0	0	0	0	0	0	0	0	0	0	0
1261	3	4	12	2d 16:19:15.86000	0d 04:13:20.14000	0.00676251	0.0254006	0.00160151	2.9308	D	5	21/08/2020 08:25	38.3027		0	0	0	0	0	0	0	0	0	0	0	0	0	0
1262	3	4	12	2d 16:19:19.64000	0d 04:13:23.92000	0.00676419	0.0254055	0.00160151	2.9203	D	5	21/08/2020 08:25	38.1761		0	0	0	0	0	0	0	0	0	0	0	0	0	0
1263	3	4	12	2d 16:19:23.34000	0d 04:13:27.62000	0.00676584	0.0254103	0.00160159	2.91	D	5	21/08/2020 08:25	38.0337		0	0	0	0	0	0	0	0	0	0	0	0	0	0
1264	3	4	12	2d 16:19:26.94000	0d 04:13:31.22000	0.00676744	0.025415	0.00160151	2.9	D	5	21/08/2020 08:25	38.002		0	0	0	0	0	0	0	0	0	0	0	0	0	0
1265	3	4	12	2d 16:19:30.41000	0d 04:13:34.69000	0.00676899	0.0254194	0.00160189	2.8896	D	5	21/08/2020 08:25	37.9704		0	0	0	0	0	0	0	0	0	0	0	0	0	0
1266	3	4	12	2d 16:19:33.91000	0d 04:13:38.19000	0.00677054	0.0254239	0.00160166	2.8792	D	5	21/08/2020 08:25	37.9704		0	0	0	0	0	0	0	0	0	0	0	0	0	0
1267	3	4	12	2d 16:19:37.17000	0d 04:13:41.45000	0.00677199	0.0254281	0.00160151	2.869	D	5	21/08/2020 08:25	37.9704		0	0	0	0	0	0	0	0	0	0	0	0	0	0
1268	3	4	12	2d 16:19:40.48000	0d 04:13:44.76000	0.00677347	0.0254323	0.00160159	2.8586	D	5	21/08/2020 08:25	37.9862		0	0	0	0	0	0	0	0	0	0	0	0	0	0
1269	3	4	12	2d 16:19:43.62000	0d 04:13:47.90000	0.00677486	0.0254363	0.00160166	2.8484	D	5	21/08/2020 08:26	38.002		0	0	0	0	0	0	0	0	0	0	0	0	0	0
1270	3	4	12	2d 16:19:46.74000	0d 04:13:51.02000	0.00677625	0.0254403	0.00160151	2.838	D	5	21/08/2020 08:26	38.0178		0	0	0	0	0	0	0	0	0	0	0	0	0	0
1271	3	4	12	2d 16:19:49.72000	0d 04:13:54.00000	0.00677758	0.025444	0.00160159	2.8278	D	5	21/08/2020 08:26	38.0178		0	0	0	0	0	0	0	0	0	0	0	0	0	0
1272	3	4	12	2d 16:19:52.61000	0d 04:13:56.89000	0.00677886	0.0254476	0.00160159	2.8176	D	5	21/08/2020 08:26	38.0337		0	0	0	0	0	0	0	0	0	0	0	0	0	0
1273	3	4	12	2d 16:19:55.50000	0d 04:13:59.78000	0.00678015	0.0254513	0.00160166	2.8074	D	5	21/08/2020 08:26	38.0495		0	0	0	0	0	0	0	0	0	0	0	0	0	0
1274	3	4	12	2d 16:19:58.24000	0d 04:14:02.52000	0.00678137	0.0254547	0.00160159	2.797	D	5	21/08/2020 08:26	38.0495		0	0	0	0	0	0	0	0	0	0	0	0	0	0
1275	3	4	12	2d 16:20:00.95000	0d 04:14:05.23000	0.00678257	0.025458	0.00160174	2.7866	D	5	21/08/2020 08:26	38.0495		0	0	0	0	0	0	0	0	0	0	0	0	0	0
1276	3	4	12	2d 16:20:03.64000	0d 04:14:07.92000	0.00678377	0.0254614	0.00160166	2.7762	D	5	21/08/2020 08:26	38.0812		0	0	0	0	0	0	0	0	0	0	0	0	0	0
1277	3	4	12	2d 16:20:06.21000	0d 04:14:10.49000	0.00678491	0.0254645	0.00160166	2.766	D	5	21/08/2020 08:26	38.097		0	0	0	0	0	0	0	0	0	0	0	0	0	0
1278	3	4	12	2d 16:20:08.71000	0d 04:14:12.99000	0.00678603	0.0254676	0.00160166	2.7555	D	5	21/08/2020 08:26	38.1128		0	0	0	0	0	0	0	0	0	0	0	0	0	0
1279	3	4	12	2d 16:20:11.20000	0d 04:14:15.48000	0.00678713	0.0254707	0.00160159	2.7453	D	5	21/08/2020 08:26	38.1128		0	0	0	0	0	0	0	0	0	0	0	0	0	0
1280	3	4	12	2d 16:20:13.65000	0d 04:14:17.93000	0.00678822	0.0254736	0.00160151	2.735	D	5	21/08/2020 08:26	38.1128		0	0	0	0	0	0	0	0	0	0	0	0	0	0
1281	3	4	12	2d 16:20:16.03000	0d 04:14:20.31000	0.00678928	0.0254765	0.00160174	2.7248	D	5	21/08/2020 08:26	38.1128		0	0	0	0	0	0	0	0	0	0	0	0	0	0
1282	3	4	12	2d 16:20:18.33000	0d 04:14:22.61000	0.00679031	0.0254793	0.00160166	2.7144	D	5	21/08/2020 08:26	38.1286		0	0	0	0	0	0	0	0	0	0	0	0	0	0
1283	3	4	12	2d 16:20:20.62000	0d 04:14:24.90000	0.00679132	0.0254821	0.00160166	2.7041	D	5	21/08/2020 08:26	38.1445		0	0	0	0	0	0	0	0	0	0	0	0	0	0
1284	3	4	12	2d 16:20:22.87000	0d 04:14:27.15000	0.00679233	0.0254848	0.00160159	2.6937	D	5	21/08/2020 08:26	38.1445		0	0	0	0	0	0	0	0	0	0	0	0	0	0
1285	3	4	12	2d 16:20:25.07000	0d 04:14:29.35000	0.0067933	0.0254874	0.00160151	2.6831	D	5	21/08/2020 08:26	38.1445		0	0	0	0	0	0	0	0	0	0	0	0	0	0
1286	3	4	12	2d 16:20:27.26000	0d 04:14:31.54000	0.00679428	0.02549	0.00160166	2.6728	D	5	21/08/2020 08:26	38.1603		0	0	0	0	0	0	0	0	0	0	0	0	0	0
1287	3	4	12	2d 16:20:29.39000	0d 04:14:33.67000	0.00679523	0.0254925	0.00160166	2.6624	D	5	21/08/2020 08:26	38.1603		0	0	0	0	0	0	0	0	0	0	0	0	0	0
1288	3	4	12	2d 16:20:31.50000	0d 04:14:35.78000	0.00679617	0.025495	0.00160166	2.652	D	5	21/08/2020 08:26	38.1761		0	0	0	0	0	0	0	0	0	0	0	0	0	0
1289	3	4	12	2d 16:20:33.56000	0d 04:14:37.84000	0.00679708	0.0254975	0.00160166	2.6415	D	5	21/08/2020 08:26	38.1761		0	0	0	0	0	0	0	0	0	0	0	0	0	0
1290	3	4	12	2d 16:20:35.62000	0d 04:14:39.90000	0.006798	0.0254999	0.00160151	2.631	D	5	21/08/2020 08:26	38.2078		0	0	0	0	0	0	0	0	0	0	0	0	0	0
1291	3	4	12	2d 16:20:37.65000	0d 04:14:41.93000	0.0067989	0.0255023	0.00160159	2.6206	D	5	21/08/2020 08:26	38.2078		0	0	0	0	0	0	0	0	0	0	0	0	0	0
1292	3	4	12	2d 16:20:39.61000	0d 04:14:43.89000	0.00679977	0.0255045	0.00160159	2.6101	D	5	21/08/2020 08:26	38.2236		0	0	0	0	0	0	0	0	0	0	0	0	0	0
1293	3	4	12	2d 16:20:41.57000	0d 04:14:45.85000	0.00680065	0.0255068	0.00160151	2.5997	D	5	21/08/2020 08:26	38.2236		0	0	0	0	0	0	0	0	0	0	0	0	0	0
1294	3	4	12	2d 16:20:43.48000	0d 04:14:47.76000	0.00680149	0.025509	0.00160159	2.5892	D	5	21/08/2020 08:27	38.2236		0	0	0	0	0	0	0	0	0	0	0	0	0	0
1295	3	4	12	2d 16:20:45.40000	0d 04:14:49.68000	0.00680235	0.0255112	0.00160182	2.5786	D	5	21/08/2020 08:27	38.2236		0	0	0	0	0	0	0	0	0	0	0	0	0	0
1296	3	4	12	2d 16:20:47.29000	0d 04:14:51.57000	0.00680319	0.0255134	0.00160159	2.5681	D	5	21/08/2020 08:27	38.2236		0	0	0	0	0	0	0	0	0	0	0	0	0	0
1297	3	4	12	2d 16:20:49.19000	0d 04:14:53.47000	0.00680404	0.0255155	0.00160166	2.5576	D	5	21/08/2020 08:27	38.2236		0	0	0	0	0	0	0	0	0	0	0	0	0	0
1298	3	4	12	2d 16:20:51.04000	0d 04:14:55.32000	0.00680486	0.0255176	0.00160159	2.5472	D	5	21/08/2020 08:27	38.2394		0	0	0	0	0	0	0	0	0	0	0	0	0	0
1299	3	4	12	2d 16:20:52.84000	0d 04:14:57.12000	0.00680566	0.0255197	0.00160174	2.5368	D	5	21/08/2020 08:27	38.2553		0	0	0	0	0	0	0	0	0	0	0	0	0	0
1300	3	4	12	2d 16:20:54.61000	0d 04:14:58.89000	0.00680645	0.0255217	0.00160166	2.5263	D	5	21/08/2020 08:27	38.2553		0	0	0	0	0	0	0	0	0	0	0	0	0	0
1301	3	4	12	2d 16:20:56.40000	0d 04:15:00.68000	0.00680724	0.0255237	0.00160159	2.5156	D	5	21/08/2020 08:27	38.2711		0	0	0	0	0	0	0	0	0	0	0	0	0	0
1302	3	4	12	2d 16:20:58.19000	0d 04:15:02.47000	0.00680804	0.0255257	0.00160166	2.5051	D	5	21/08/2020 08:27	38.2394		0	0	0	0	0	0	0	0	0	0	0	0	0	0
1303	3	4	12	2d 16:20:59.01000	0d 04:15:03.29000	0.0068084	0.0255266	0.00160166	2.5	D	133	21/08/2020 08:27	38.2078		0	0	0	0	0	0	0	0	0	0	0	0	0	0
1304	3	4	13	2d 16:20:59.02000	0d 00:00:00.01000	0	0	0	2.647	R	0	21/08/2020 08:27	38.2078		0	0	0	0	0	0	0	0	0	0	0	0	0	0
1305	3	4	13	2d 16:21:01.02000	0d 00:00:02.01000	0	0	0	2.8627	R	1	21/08/2020 08:27	38.097		0	0	0	0	0	0	0	0	0	0	0	0	0	0
1306	3	4	13	2d 16:21:03.02000	0d 00:00:04.01000	0	0	0	2.9737	R	1	21/08/2020 08:27	38.0178		0	0	0	0	0	0	0	0	0	0	0	0	0	0
1307	3	4	13	2d 16:21:05.02000	0d 00:00:06.01000	0	0	0	3.0593	R	1	21/08/2020 08:27	37.9704		0	0	0	0	0	0	0	0	0	0	0	0	0	0
1308	3	4	13	2d 16:21:07.02000	0d 00:00:08.01000	0	0	0	3.1295	R	1	21/08/2020 08:27	37.9387		0	0	0	0	0	0	0	0	0	0	0	0	0	0
1309	3	4	13	2d 16:21:09.01000	0d 00:00:10.00000	0	0	0	3.1882	R	129	21/08/2020 08:27	37.9229		0	0	0	0	0	0	0	0	0	0	0	0	0	0
1310	4	5	9	2d 16:21:09.05000	0d 00:00:00.04000	0.00000002	0.00000006	0.00160266	3.387	C	0	21/08/2020 08:27	37.9229		0	0	0	0	0	0	0	0	0	0	0	0	0	0
1311	4	5	9	2d 16:21:09.21000	0d 00:00:00.20000	0.00000009	0.0000003	0.00160174	3.4157	C	5	21/08/2020 08:27	37.9229		0	0	0	0	0	0	0	0	0	0	0	0	0	0
1312	4	5	9	2d 16:21:09.37000	0d 00:00:00.36000	0.00000016	0.00000055	0.00160159	3.4356	C	5	21/08/2020 08:27	37.9229		0	0	0	0	0	0	0	0	0	0	0	0	0	0
1313	4	5	9	2d 16:21:09.55000	0d 00:00:00.54000	0.00000024	0.00000082	0.00160151	3.454	C	5	21/08/2020 08:27	37.9229		0	0	0	0	0	0	0	0	0	0	0	0	0	0
1314	4	5	9	2d 16:21:09.74000	0d 00:00:00.73000	0.00000032	0.00000112	0.00160174	3.4711	C	5	21/08/2020 08:27	37.9229		0	0	0	0	0	0	0	0	0	0	0	0	0	0
1315	4	5	9	2d 16:21:09.95000	0d 00:00:00.94000	0.00000042	0.00000144	0.00160166	3.4878	C	5	21/08/2020 08:27	37.9229		0	0	0	0	0	0	0	0	0	0	0	0	0	0
1316	4	5	9	2d 16:21:10.17000	0d 00:00:01.16000	0.00000052	0.00000178	0.00160166	3.5042	C	5	21/08/2020 08:27	37.9229		0	0	0	0	0	0	0	0	0	0	0	0	0	0
1317	4	5	9	2d 16:21:10.40000	0d 00:00:01.39000	0.00000062	0.00000214	0.00160174	3.5198	C	5	21/08/2020 08:27	37.9229		0	0	0	0	0	0	0	0	0	0	0	0	0	0
1318	4	5	9	2d 16:21:10.64000	0d 00:00:01.63000	0.00000073	0.00000252	0.00160174	3.5355	C	5	21/08/2020 08:27	37.9229		0	0	0	0	0	0	0	0	0	0	0	0	0	0
1319	4	5	9	2d 16:21:10.89000	0d 00:00:01.88000	0.00000084	0.00000291	0.00160151	3.5506	C	5	21/08/2020 08:27	37.9229		0	0	0	0	0	0	0	0	0	0	0	0	0	0
1320	4	5	9	2d 16:21:11.15000	0d 00:00:02.14000	0.00000095	0.00000333	0.00160143	3.5653	C	5	21/08/2020 08:27	37.9229		0	0	0	0	0	0	0	0	0	0	0	0	0	0
1321	4	5	9	2d 16:21:11.42000	0d 00:00:02.41000	0.00000107	0.00000375	0.00160182	3.5798	C	5	21/08/2020 08:27	37.9387		0	0	0	0	0	0	0	0	0	0	0	0	0	0
1322	4	5	9	2d 16:21:11.70000	0d 00:00:02.69000	0.0000012	0.0000042	0.00160151	3.5938	C	5	21/08/2020 08:27	37.9387		0	0	0	0	0	0	0	0	0	0	0	0	0	0
1323	4	5	9	2d 16:21:11.99000	0d 00:00:02.98000	0.00000133	0.00000467	0.00160166	3.6075	C	5	21/08/2020 08:27	37.9387		0	0	0	0	0	0	0	0	0	0	0	0	0	0
1324	4	5	9	2d 16:21:12.30000	0d 00:00:03.29000	0.00000146	0.00000516	0.00160151	3.6213	C	5	21/08/2020 08:27	37.9229		0	0	0	0	0	0	0	0	0	0	0	0	0	0
1325	4	5	9	2d 16:21:12.62000	0d 00:00:03.61000	0.00000161	0.00000568	0.00160166	3.6345	C	5	21/08/2020 08:27	37.9229		0	0	0	0	0	0	0	0	0	0	0	0	0	0
1326	4	5	9	2d 16:21:12.96000	0d 00:00:03.95000	0.00000176	0.00000623	0.00160166	3.6475	C	5	21/08/2020 08:27	37.9229		0	0	0	0	0	0	0	0	0	0	0	0	0	0
1327	4	5	9	2d 16:21:13.32000	0d 00:00:04.31000	0.00000192	0.00000682	0.00160174	3.6602	C	5	21/08/2020 08:27	37.9387		0	0	0	0	0	0	0	0	0	0	0	0	0	0
1328	4	5	9	2d 16:21:13.72000	0d 00:00:04.71000	0.0000021	0.00000747	0.00160166	3.673	C	5	21/08/2020 08:27	37.9387		0	0	0	0	0	0	0	0	0	0	0	0	0	0
1329	4	5	9	2d 16:21:14.16000	0d 00:00:05.15000	0.00000229	0.00000819	0.00160182	3.6854	C	5	21/08/2020 08:27	37.9387		0	0	0	0	0	0	0	0	0	0	0	0	0	0
1330	4	5	9	2d 16:21:14.64000	0d 00:00:05.63000	0.0000025	0.00000898	0.00160159	3.6971	C	5	21/08/2020 08:27	37.9387		0	0	0	0	0	0	0	0	0	0	0	0	0	0
1331	4	5	9	2d 16:21:15.19000	0d 00:00:06.18000	0.00000275	0.00000989	0.00160159	3.7092	C	5	21/08/2020 08:27	37.9387		0	0	0	0	0	0	0	0	0	0	0	0	0	0
1332	4	5	9	2d 16:21:15.84000	0d 00:00:06.83000	0.00000304	0.00001096	0.00160143	3.7203	C	5	21/08/2020 08:27	37.9387		0	0	0	0	0	0	0	0	0	0	0	0	0	0
1333	4	5	9	2d 16:21:16.59000	0d 00:00:07.58000	0.00000337	0.0000122	0.00160174	3.7313	C	5	21/08/2020 08:27	37.9387		0	0	0	0	0	0	0	0	0	0	0	0	0	0
1334	4	5	9	2d 16:21:17.59000	0d 00:00:08.58000	0.00000382	0.00001387	0.00160166	3.742	C	5	21/08/2020 08:27	37.9387		0	0	0	0	0	0	0	0	0	0	0	0	0	0
1335	4	5	9	2d 16:21:18.91000	0d 00:00:09.90000	0.0000044	0.00001607	0.00160166	3.7527	C	5	21/08/2020 08:27	37.9387		0	0	0	0	0	0	0	0	0	0	0	0	0	0
1336	4	5	9	2d 16:21:21.08000	0d 00:00:12.07000	0.00000537	0.0000197	0.00160159	3.7632	C	5	21/08/2020 08:27	37.9387		0	0	0	0	0	0	0	0	0	0	0	0	0	0
1337	4	5	9	2d 16:21:28.46000	0d 00:00:19.45000	0.00000865	0.00003207	0.00160159	3.7733	C	5	21/08/2020 08:27	37.9862		0	0	0	0	0	0	0	0	0	0	0	0	0	0
1338	4	5	9	2d 16:21:46.08000	0d 00:00:37.07000	0.00001649	0.00006163	0.00160159	3.7629	C	5	21/08/2020 08:28	38.0337		0	0	0	0	0	0	0	0	0	0	0	0	0	0
1339	4	5	9	2d 16:21:57.43000	0d 00:00:48.42000	0.00002154	0.0000806	0.00160159	3.7527	C	5	21/08/2020 08:28	38.0812		0	0	0	0	0	0	0	0	0	0	0	0	0	0
1340	4	5	9	2d 16:22:09.75000	0d 00:01:00.74000	0.00002702	0.00010114	0.00160166	3.7424	C	5	21/08/2020 08:28	38.1286		0	0	0	0	0	0	0	0	0	0	0	0	0	0
1341	4	5	9	2d 16:22:26.26000	0d 00:01:17.25000	0.00003437	0.00012859	0.00160166	3.7322	C	5	21/08/2020 08:28	38.1919		0	0	0	0	0	0	0	0	0	0	0	0	0	0
1342	4	5	9	2d 16:22:49.92000	0d 00:01:40.91000	0.00004489	0.00016782	0.00160166	3.722	C	5	21/08/2020 08:29	37.907		0	0	0	0	0	0	0	0	0	0	0	0	0	0
1343	4	5	9	2d 16:23:31.62000	0d 00:02:22.61000	0.00006345	0.00023677	0.00160159	3.7118	C	5	21/08/2020 08:29	38.0337		0	0	0	0	0	0	0	0	0	0	0	0	0	0
1344	4	5	9	2d 16:25:22.77000	0d 00:04:13.76000	0.0001129	0.00042003	0.00160159	3.7017	C	5	21/08/2020 08:31	38.3344		0	0	0	0	0	0	0	0	0	0	0	0	0	0
1345	4	5	9	2d 16:30:22.77000	0d 00:09:13.76000	0.00024637	0.00091377	0.00160166	3.6986	C	1	21/08/2020 08:36	38.0812		0	0	0	0	0	0	0	0	0	0	0	0	0	0
1346	4	5	9	2d 16:35:22.77000	0d 00:14:13.76000	0.00037984	0.00140756	0.00160166	3.7006	C	1	21/08/2020 08:41	38.1761		0	0	0	0	0	0	0	0	0	0	0	0	0	0
1347	4	5	9	2d 16:40:22.77000	0d 00:19:13.76000	0.00051331	0.00190172	0.00160128	3.704	C	1	21/08/2020 08:46	38.0495		0	0	0	0	0	0	0	0	0	0	0	0	0	0
1348	4	5	9	2d 16:45:22.77000	0d 00:24:13.76000	0.00064678	0.00239636	0.00160151	3.7076	C	1	21/08/2020 08:51	38.1603		0	0	0	0	0	0	0	0	0	0	0	0	0	0
1349	4	5	9	2d 16:50:22.77000	0d 00:29:13.76000	0.00078024	0.00289149	0.00160159	3.7115	C	1	21/08/2020 08:56	38.3819		0	0	0	0	0	0	0	0	0	0	0	0	0	0
1350	4	5	9	2d 16:55:22.77000	0d 00:34:13.76000	0.00091371	0.00338715	0.00160159	3.7159	C	1	21/08/2020 09:01	38.1128		0	0	0	0	0	0	0	0	0	0	0	0	0	0
1351	4	5	9	2d 17:00:22.77000	0d 00:39:13.76000	0.00104718	0.00388338	0.00160166	3.7201	C	1	21/08/2020 09:06	38.1603		0	0	0	0	0	0	0	0	0	0	0	0	0	0
1352	4	5	9	2d 17:05:22.77000	0d 00:44:13.76000	0.00118065	0.00438022	0.00160159	3.7249	C	1	21/08/2020 09:11	38.0495		0	0	0	0	0	0	0	0	0	0	0	0	0	0
1353	4	5	9	2d 17:10:22.77000	0d 00:49:13.76000	0.00131412	0.00487771	0.00160143	3.7296	C	1	21/08/2020 09:16	38.3977		0	0	0	0	0	0	0	0	0	0	0	0	0	0
1354	4	5	9	2d 17:15:22.77000	0d 00:54:13.76000	0.00144759	0.00537589	0.00160159	3.7351	C	1	21/08/2020 09:21	38.1761		0	0	0	0	0	0	0	0	0	0	0	0	0	0
1355	4	5	9	2d 17:20:22.77000	0d 00:59:13.76000	0.00158106	0.00587479	0.00160197	3.7406	C	1	21/08/2020 09:26	38.1445		0	0	0	0	0	0	0	0	0	0	0	0	0	0
1356	4	5	9	2d 17:25:22.77000	0d 01:04:13.76000	0.00171453	0.00637442	0.00160151	3.7462	C	1	21/08/2020 09:31	37.9387		0	0	0	0	0	0	0	0	0	0	0	0	0	0
1357	4	5	9	2d 17:30:22.77000	0d 01:09:13.76000	0.001848	0.00687478	0.00160166	3.7516	C	1	21/08/2020 09:36	37.9862		0	0	0	0	0	0	0	0	0	0	0	0	0	0
1358	4	5	9	2d 17:35:22.77000	0d 01:14:13.76000	0.00198147	0.00737588	0.00160174	3.7571	C	1	21/08/2020 09:41	38.3027		0	0	0	0	0	0	0	0	0	0	0	0	0	0
1359	4	5	9	2d 17:40:22.77000	0d 01:19:13.76000	0.00211494	0.0078777	0.00160159	3.7626	C	1	21/08/2020 09:46	37.9704		0	0	0	0	0	0	0	0	0	0	0	0	0	0
1360	4	5	9	2d 17:45:22.77000	0d 01:24:13.76000	0.00224841	0.00838022	0.00160174	3.7676	C	1	21/08/2020 09:51	38.1445		0	0	0	0	0	0	0	0	0	0	0	0	0	0
1361	4	5	9	2d 17:50:22.77000	0d 01:29:13.76000	0.00238188	0.00888344	0.00160174	3.7728	C	1	21/08/2020 09:56	37.9545		0	0	0	0	0	0	0	0	0	0	0	0	0	0
1362	4	5	9	2d 17:55:22.77000	0d 01:34:13.76000	0.00251535	0.00938736	0.00160159	3.7783	C	1	21/08/2020 10:01	38.0653		0	0	0	0	0	0	0	0	0	0	0	0	0	0
1363	4	5	9	2d 18:00:22.77000	0d 01:39:13.76000	0.00264882	0.00989198	0.00160159	3.7832	C	1	21/08/2020 10:06	38.2553		0	0	0	0	0	0	0	0	0	0	0	0	0	0
1364	4	5	9	2d 18:05:22.77000	0d 01:44:13.76000	0.00278229	0.0103973	0.00160159	3.7888	C	1	21/08/2020 10:11	38.0337		0	0	0	0	0	0	0	0	0	0	0	0	0	0
1365	4	5	9	2d 18:10:22.77000	0d 01:49:13.76000	0.00291576	0.0109034	0.00160166	3.7943	C	1	21/08/2020 10:16	38.3661		0	0	0	0	0	0	0	0	0	0	0	0	0	0
1366	4	5	9	2d 18:15:22.77000	0d 01:54:13.76000	0.00304922	0.0114102	0.00160174	3.8001	C	1	21/08/2020 10:21	38.2869		0	0	0	0	0	0	0	0	0	0	0	0	0	0
1367	4	5	9	2d 18:20:22.77000	0d 01:59:13.76000	0.00318269	0.0119178	0.00160166	3.8062	C	1	21/08/2020 10:26	38.3502		0	0	0	0	0	0	0	0	0	0	0	0	0	0
1368	4	5	9	2d 18:25:22.77000	0d 02:04:13.76000	0.00331616	0.0124263	0.00160159	3.8128	C	1	21/08/2020 10:31	38.2236		0	0	0	0	0	0	0	0	0	0	0	0	0	0
1369	4	5	9	2d 18:30:22.77000	0d 02:09:13.76000	0.00344963	0.0129356	0.00160159	3.8199	C	1	21/08/2020 10:36	38.3502		0	0	0	0	0	0	0	0	0	0	0	0	0	0
1370	4	5	9	2d 18:35:22.77000	0d 02:14:13.76000	0.0035831	0.013446	0.00160182	3.8276	C	1	21/08/2020 10:41	38.4768		0	0	0	0	0	0	0	0	0	0	0	0	0	0
1371	4	5	9	2d 18:40:22.77000	0d 02:19:13.76000	0.00371657	0.0139574	0.00160174	3.836	C	1	21/08/2020 10:46	38.3344		0	0	0	0	0	0	0	0	0	0	0	0	0	0
1372	4	5	9	2d 18:45:22.77000	0d 02:24:13.76000	0.00385004	0.01447	0.00160159	3.8453	C	1	21/08/2020 10:51	38.3186		0	0	0	0	0	0	0	0	0	0	0	0	0	0
1373	4	5	9	2d 18:50:15.84000	0d 02:29:06.83000	0.00398043	0.014972	0.00160166	3.8553	C	5	21/08/2020 10:56	38.2394		0	0	0	0	0	0	0	0	0	0	0	0	0	0
1374	4	5	9	2d 18:54:47.17000	0d 02:33:38.16000	0.00410114	0.015438	0.00160151	3.8656	C	5	21/08/2020 11:01	38.4294		0	0	0	0	0	0	0	0	0	0	0	0	0	0
1375	4	5	9	2d 18:59:00.97000	0d 02:37:51.96000	0.00421406	0.015875	0.00160136	3.8756	C	5	21/08/2020 11:05	38.2869		0	0	0	0	0	0	0	0	0	0	0	0	0	0
1376	4	5	9	2d 19:02:53.70000	0d 02:41:44.69000	0.0043176	0.0162768	0.00160159	3.8857	C	5	21/08/2020 11:09	38.3344		0	0	0	0	0	0	0	0	0	0	0	0	0	0
1377	4	5	9	2d 19:06:33.56000	0d 02:45:24.55000	0.00441541	0.0166574	0.00160159	3.8959	C	5	21/08/2020 11:12	38.0653		0	0	0	0	0	0	0	0	0	0	0	0	0	0
1378	4	5	9	2d 19:10:07.62000	0d 02:48:58.61000	0.00451065	0.0170288	0.00160166	3.906	C	5	21/08/2020 11:16	38.0653		0	0	0	0	0	0	0	0	0	0	0	0	0	0
1379	4	5	9	2d 19:13:30.63000	0d 02:52:21.62000	0.00460097	0.0173821	0.00160166	3.9162	C	5	21/08/2020 11:19	38.2553		0	0	0	0	0	0	0	0	0	0	0	0	0	0
1380	4	5	9	2d 19:16:49.78000	0d 02:55:40.77000	0.00468957	0.0177295	0.00160182	3.9263	C	5	21/08/2020 11:23	38.097		0	0	0	0	0	0	0	0	0	0	0	0	0	0
1381	4	5	9	2d 19:19:58.90000	0d 02:58:49.89000	0.00477371	0.0180603	0.00160182	3.9364	C	5	21/08/2020 11:26	38.3502		0	0	0	0	0	0	0	0	0	0	0	0	0	0
1382	4	5	9	2d 19:23:06.99000	0d 03:01:57.98000	0.00485739	0.0183901	0.00160159	3.9464	C	5	21/08/2020 11:29	38.0653		0	0	0	0	0	0	0	0	0	0	0	0	0	0
1383	4	5	9	2d 19:26:08.16000	0d 03:04:59.15000	0.00493799	0.0187086	0.00160166	3.9565	C	5	21/08/2020 11:32	38.1603		0	0	0	0	0	0	0	0	0	0	0	0	0	0
1384	4	5	9	2d 19:29:05.55000	0d 03:07:56.54000	0.00501691	0.0190212	0.00160159	3.9666	C	5	21/08/2020 11:35	38.4768		0	0	0	0	0	0	0	0	0	0	0	0	0	0
1385	4	5	9	2d 19:32:04.15000	0d 03:10:55.14000	0.00509637	0.0193368	0.00160151	3.9767	C	5	21/08/2020 11:38	38.1761		0	0	0	0	0	0	0	0	0	0	0	0	0	0
1386	4	5	9	2d 19:34:59.40000	0d 03:13:50.39000	0.00517434	0.0196472	0.00160166	3.9867	C	5	21/08/2020 11:41	38.002		0	0	0	0	0	0	0	0	0	0	0	0	0	0
1387	4	5	9	2d 19:37:52.73000	0d 03:16:43.72000	0.00525145	0.0199551	0.00160143	3.9968	C	5	21/08/2020 11:44	38.4927		0	0	0	0	0	0	0	0	0	0	0	0	0	0
1388	4	5	9	2d 19:40:44.34000	0d 03:19:35.33000	0.0053278	0.0202606	0.00160143	4.0069	C	5	21/08/2020 11:47	38.2553		0	0	0	0	0	0	0	0	0	0	0	0	0	0
1389	4	5	9	2d 19:43:34.21000	0d 03:22:25.20000	0.00540338	0.0205638	0.00160159	4.0169	C	5	21/08/2020 11:49	38.0337		0	0	0	0	0	0	0	0	0	0	0	0	0	0
1390	4	5	9	2d 19:46:20.61000	0d 03:25:11.60000	0.00547741	0.0208615	0.00160166	4.027	C	5	21/08/2020 11:52	38.3186		0	0	0	0	0	0	0	0	0	0	0	0	0	0
1391	4	5	9	2d 19:49:12.21000	0d 03:28:03.20000	0.00555375	0.0211694	0.00160143	4.0371	C	5	21/08/2020 11:55	38.2394		0	0	0	0	0	0	0	0	0	0	0	0	0	0
1392	4	5	9	2d 19:51:56.86000	0d 03:30:47.85000	0.005627	0.0214655	0.00160166	4.0472	C	5	21/08/2020 11:58	38.0337		0	0	0	0	0	0	0	0	0	0	0	0	0	0
1393	4	5	9	2d 19:54:41.68000	0d 03:33:32.67000	0.00570033	0.0217626	0.00160174	4.0572	C	5	21/08/2020 12:00	38.4927		0	0	0	0	0	0	0	0	0	0	0	0	0	0
1394	4	5	9	2d 19:57:23.46000	0d 03:36:14.45000	0.00577231	0.022055	0.00160182	4.0673	C	5	21/08/2020 12:03	38.1919		0	0	0	0	0	0	0	0	0	0	0	0	0	0
1395	4	5	9	2d 20:00:04.69000	0d 03:38:55.68000	0.00584404	0.0223471	0.00160159	4.0774	C	5	21/08/2020 12:06	37.9545		0	0	0	0	0	0	0	0	0	0	0	0	0	0
1396	4	5	9	2d 20:02:43.97000	0d 03:41:34.96000	0.0059149	0.0226364	0.00160166	4.0874	C	5	21/08/2020 12:09	38.4452		0	0	0	0	0	0	0	0	0	0	0	0	0	0
1397	4	5	9	2d 20:05:22.00000	0d 03:44:12.99000	0.00598521	0.0229241	0.00160189	4.0975	C	5	21/08/2020 12:11	38.1603		0	0	0	0	0	0	0	0	0	0	0	0	0	0
1398	4	5	9	2d 20:07:57.45000	0d 03:46:48.44000	0.00605437	0.0232078	0.00160151	4.1076	C	5	21/08/2020 12:14	38.2711		0	0	0	0	0	0	0	0	0	0	0	0	0	0
1399	4	5	9	2d 20:10:27.68000	0d 03:49:18.67000	0.00612121	0.0234827	0.00160143	4.1176	C	5	21/08/2020 12:16	38.3977		0	0	0	0	0	0	0	0	0	0	0	0	0	0
1400	4	5	9	2d 20:12:58.70000	0d 03:51:49.69000	0.00618839	0.0237597	0.00160174	4.1277	C	5	21/08/2020 12:19	38.3661		0	0	0	0	0	0	0	0	0	0	0	0	0	0
1401	4	5	9	2d 20:15:28.69000	0d 03:54:19.68000	0.00625512	0.0240355	0.00160182	4.1378	C	5	21/08/2020 12:21	38.1445		0	0	0	0	0	0	0	0	0	0	0	0	0	0
1402	4	5	9	2d 20:17:55.70000	0d 03:56:46.69000	0.00632053	0.0243064	0.00160159	4.1479	C	5	21/08/2020 12:24	38.2236		0	0	0	0	0	0	0	0	0	0	0	0	0	0
1403	4	5	9	2d 20:20:20.81000	0d 03:59:11.80000	0.00638509	0.0245745	0.00160166	4.1581	C	5	21/08/2020 12:26	38.1603		0	0	0	0	0	0	0	0	0	0	0	0	0	0
1404	4	5	9	2d 20:22:47.57000	0d 04:01:38.56000	0.00645038	0.0248463	0.00160174	4.1682	C	5	21/08/2020 12:29	38.4927		0	0	0	0	0	0	0	0	0	0	0	0	0	0
1405	4	5	9	2d 20:25:09.30000	0d 04:04:00.29000	0.00651344	0.0251095	0.00160159	4.1782	C	5	21/08/2020 12:31	38.097		0	0	0	0	0	0	0	0	0	0	0	0	0	0
1406	4	5	9	2d 20:27:30.53000	0d 04:06:21.52000	0.00657627	0.0253723	0.00160159	4.1884	C	5	21/08/2020 12:33	38.4294		0	0	0	0	0	0	0	0	0	0	0	0	0	0
1407	4	5	9	2d 20:29:50.70000	0d 04:08:41.69000	0.00663863	0.0256338	0.00160143	4.1985	C	5	21/08/2020 12:36	38.3502		0	0	0	0	0	0	0	0	0	0	0	0	0	0
1408	4	5	9	2d 20:30:10.54000	0d 04:09:01.53000	0.00664746	0.0256709	0.00160166	4.2	C	133	21/08/2020 12:36	38.3819		0	0	0	0	0	0	0	0	0	0	0	0	0	0
1409	4	5	10	2d 20:30:10.55000	0d 00:00:00.01000	0.00664746	0.0256709	0.00159594	4.1996	C	0	21/08/2020 12:36	38.3819		0	0	0	0	0	0	0	0	0	0	0	0	0	0
1410	4	5	10	2d 20:30:36.69000	0d 00:00:26.15000	0.00665878	0.0257184	0.00149584	4.2002	C	4	21/08/2020 12:36	38.4294		0	0	0	0	0	0	0	0	0	0	0	0	0	0
1411	4	5	10	2d 20:31:00.73000	0d 00:00:50.19000	0.00666842	0.0257589	0.00139582	4.2002	C	4	21/08/2020 12:37	38.4768		0	0	0	0	0	0	0	0	0	0	0	0	0	0
1412	4	5	10	2d 20:31:29.49000	0d 00:01:18.95000	0.00667916	0.0258041	0.0012958	4.2002	C	4	21/08/2020 12:37	38.5243		0	0	0	0	0	0	0	0	0	0	0	0	0	0
1413	4	5	10	2d 20:32:02.37000	0d 00:01:51.83000	0.00669054	0.0258519	0.00119577	4.2002	C	4	21/08/2020 12:38	38.1919		0	0	0	0	0	0	0	0	0	0	0	0	0	0
1414	4	5	10	2d 20:32:39.19000	0d 00:02:28.65000	0.00670225	0.025901	0.00109575	4.2002	C	4	21/08/2020 12:38	38.2711		0	0	0	0	0	0	0	0	0	0	0	0	0	0
1415	4	5	10	2d 20:33:19.70000	0d 00:03:09.16000	0.00671404	0.0259505	0.00099573	4.2002	C	4	21/08/2020 12:39	38.3661		0	0	0	0	0	0	0	0	0	0	0	0	0	0
1416	4	5	10	2d 20:34:07.23000	0d 00:03:56.69000	0.00672653	0.026003	0.0008957	4.2002	C	4	21/08/2020 12:40	38.1445		0	0	0	0	0	0	0	0	0	0	0	0	0	0
1417	4	5	10	2d 20:34:58.89000	0d 00:04:48.35000	0.00673865	0.0260539	0.00079568	4.2	C	4	21/08/2020 12:41	38.3027		0	0	0	0	0	0	0	0	0	0	0	0	0	0
1418	4	5	10	2d 20:35:58.12000	0d 00:05:47.58000	0.00675091	0.0261054	0.00069558	4.2	C	4	21/08/2020 12:42	38.2711		0	0	0	0	0	0	0	0	0	0	0	0	0	0
1419	4	5	10	2d 20:37:08.56000	0d 00:06:58.02000	0.00676353	0.0261584	0.00059548	4.2	C	4	21/08/2020 12:43	38.0337		0	0	0	0	0	0	0	0	0	0	0	0	0	0
1420	4	5	10	2d 20:38:33.72000	0d 00:08:23.18000	0.00677644	0.0262126	0.00049538	4.2	C	4	21/08/2020 12:44	38.3027		0	0	0	0	0	0	0	0	0	0	0	0	0	0
1421	4	5	10	2d 20:40:21.81000	0d 00:10:11.27000	0.00678978	0.0262687	0.00039536	4.2002	C	4	21/08/2020 12:46	38.1445		0	0	0	0	0	0	0	0	0	0	0	0	0	0
1422	4	5	10	2d 20:42:45.11000	0d 00:12:34.57000	0.00680344	0.0263261	0.00029534	4.1999	C	4	21/08/2020 12:49	38.1603		0	0	0	0	0	0	0	0	0	0	0	0	0	0
1423	4	5	10	2d 20:46:15.45000	0d 00:16:04.91000	0.0068176	0.0263855	0.00019524	4.2	C	4	21/08/2020 12:52	38.1445		0	0	0	0	0	0	0	0	0	0	0	0	0	0
1424	4	5	10	2d 20:48:03.88000	0d 00:17:53.34000	0.00682298	0.0264081	0.00016007	4.2002	C	132	21/08/2020 12:54	37.9704		0	0	0	0	0	0	0	0	0	0	0	0	0	0
1425	4	5	11	2d 20:48:03.89000	0d 00:00:00.01000	0	0	0	4.1981	R	0	21/08/2020 12:54	37.9704		0	0	0	0	0	0	0	0	0	0	0	0	0	0
1426	4	5	11	2d 20:48:05.89000	0d 00:00:02.01000	0	0	0	4.1981	R	1	21/08/2020 12:54	37.9704		0	0	0	0	0	0	0	0	0	0	0	0	0	0
1427	4	5	11	2d 20:48:07.89000	0d 00:00:04.01000	0	0	0	4.1978	R	1	21/08/2020 12:54	37.9862		0	0	0	0	0	0	0	0	0	0	0	0	0	0
1428	4	5	11	2d 20:48:09.89000	0d 00:00:06.01000	0	0	0	4.1978	R	1	21/08/2020 12:54	38.002		0	0	0	0	0	0	0	0	0	0	0	0	0	0
1429	4	5	11	2d 20:48:11.89000	0d 00:00:08.01000	0	0	0	4.1978	R	1	21/08/2020 12:54	38.0178		0	0	0	0	0	0	0	0	0	0	0	0	0	0
1430	4	5	11	2d 20:48:13.88000	0d 00:00:10.00000	0	0	0	4.1976	R	129	21/08/2020 12:54	38.0178		0	0	0	0	0	0	0	0	0	0	0	0	0	0
1431	4	5	12	2d 20:48:13.92000	0d 00:00:00.04000	0.00000002	0.00000007	0.00160319	4.1825	D	0	21/08/2020 12:54	38.0178		0	0	0	0	0	0	0	0	0	0	0	0	0	0
1432	4	5	12	2d 20:48:40.18000	0d 00:00:26.30000	0.0000117	0.00004887	0.00160166	4.1724	D	5	21/08/2020 12:54	38.1128		0	0	0	0	0	0	0	0	0	0	0	0	0	0
1433	4	5	12	2d 20:49:45.92000	0d 00:01:32.04000	0.00004095	0.00017074	0.00160174	4.1624	D	5	21/08/2020 12:56	37.8912		0	0	0	0	0	0	0	0	0	0	0	0	0	0
1434	4	5	12	2d 20:51:29.39000	0d 00:03:15.51000	0.00008698	0.00036211	0.00160151	4.1523	D	5	21/08/2020 12:57	38.2553		0	0	0	0	0	0	0	0	0	0	0	0	0	0
1435	4	5	12	2d 20:53:33.86000	0d 00:05:19.98000	0.00014236	0.00059177	0.00160151	4.1422	D	5	21/08/2020 12:59	38.1761		0	0	0	0	0	0	0	0	0	0	0	0	0	0
1436	4	5	12	2d 20:55:41.73000	0d 00:07:27.85000	0.00019925	0.00082714	0.00160159	4.1321	D	5	21/08/2020 13:02	38.2553		0	0	0	0	0	0	0	0	0	0	0	0	0	0
1437	4	5	12	2d 20:57:56.19000	0d 00:09:42.31000	0.00025907	0.00107404	0.00160159	4.1219	D	5	21/08/2020 13:04	37.9862		0	0	0	0	0	0	0	0	0	0	0	0	0	0
1438	4	5	12	2d 21:00:11.82000	0d 00:11:57.94000	0.00031941	0.00132246	0.00160143	4.1118	D	5	21/08/2020 13:06	38.4452		0	0	0	0	0	0	0	0	0	0	0	0	0	0
1439	4	5	12	2d 21:02:27.52000	0d 00:14:13.64000	0.00037978	0.00157041	0.00160166	4.1018	D	5	21/08/2020 13:08	38.4135		0	0	0	0	0	0	0	0	0	0	0	0	0	0
1440	4	5	12	2d 21:04:45.26000	0d 00:16:31.38000	0.00044106	0.00182147	0.00160159	4.0916	D	5	21/08/2020 13:11	38.097		0	0	0	0	0	0	0	0	0	0	0	0	0	0
1441	4	5	12	2d 21:07:07.69000	0d 00:18:53.81000	0.00050443	0.00208043	0.00160151	4.0812	D	5	21/08/2020 13:13	38.2078		0	0	0	0	0	0	0	0	0	0	0	0	0	0
1442	4	5	12	2d 21:09:34.58000	0d 00:21:20.70000	0.00056978	0.00234683	0.00160159	4.0711	D	5	21/08/2020 13:15	38.1761		0	0	0	0	0	0	0	0	0	0	0	0	0	0
1443	4	5	12	2d 21:12:01.63000	0d 00:23:47.75000	0.0006352	0.00261285	0.00160159	4.0609	D	5	21/08/2020 13:18	38.2394		0	0	0	0	0	0	0	0	0	0	0	0	0	0
1444	4	5	12	2d 21:14:29.02000	0d 00:26:15.14000	0.00070078	0.00287882	0.00160174	4.0508	D	5	21/08/2020 13:20	37.9545		0	0	0	0	0	0	0	0	0	0	0	0	0	0
1445	4	5	12	2d 21:16:57.74000	0d 00:28:43.86000	0.00076694	0.00314652	0.00160174	4.0407	D	5	21/08/2020 13:23	38.4452		0	0	0	0	0	0	0	0	0	0	0	0	0	0
1446	4	5	12	2d 21:19:29.33000	0d 00:31:15.45000	0.00083438	0.00341871	0.00160159	4.0307	D	5	21/08/2020 13:25	38.0653		0	0	0	0	0	0	0	0	0	0	0	0	0	0
1447	4	5	12	2d 21:22:01.66000	0d 00:33:47.78000	0.00090216	0.00369154	0.00160151	4.0206	D	5	21/08/2020 13:28	38.1603		0	0	0	0	0	0	0	0	0	0	0	0	0	0
1448	4	5	12	2d 21:24:39.66000	0d 00:36:25.78000	0.00097245	0.00397382	0.00160174	4.0105	D	5	21/08/2020 13:30	38.3344		0	0	0	0	0	0	0	0	0	0	0	0	0	0
1449	4	5	12	2d 21:27:16.79000	0d 00:39:02.91000	0.00104236	0.00425384	0.00160151	4.0005	D	5	21/08/2020 13:33	38.3344		0	0	0	0	0	0	0	0	0	0	0	0	0	0
1450	4	5	12	2d 21:29:56.41000	0d 00:41:42.53000	0.00111337	0.00453758	0.00160151	3.9904	D	5	21/08/2020 13:36	38.0495		0	0	0	0	0	0	0	0	0	0	0	0	0	0
1451	4	5	12	2d 21:32:37.88000	0d 00:44:24.00000	0.00118521	0.00482389	0.00160143	3.9803	D	5	21/08/2020 13:38	38.2711		0	0	0	0	0	0	0	0	0	0	0	0	0	0
1452	4	5	12	2d 21:35:20.72000	0d 00:47:06.84000	0.00125766	0.0051119	0.00160151	3.9702	D	5	21/08/2020 13:41	38.2711		0	0	0	0	0	0	0	0	0	0	0	0	0	0
1453	4	5	12	2d 21:38:04.57000	0d 00:49:50.69000	0.00133055	0.00540096	0.00160174	3.9602	D	5	21/08/2020 13:44	38.002		0	0	0	0	0	0	0	0	0	0	0	0	0	0
1454	4	5	12	2d 21:40:51.00000	0d 00:52:37.12000	0.0014046	0.00569382	0.00160159	3.9501	D	5	21/08/2020 13:47	38.2078		0	0	0	0	0	0	0	0	0	0	0	0	0	0
1455	4	5	12	2d 21:43:35.99000	0d 00:55:22.11000	0.001478	0.00598342	0.00160174	3.94	D	5	21/08/2020 13:49	38.2236		0	0	0	0	0	0	0	0	0	0	0	0	0	0
1456	4	5	12	2d 21:46:24.62000	0d 00:58:10.74000	0.00155302	0.00627865	0.00160143	3.93	D	5	21/08/2020 13:52	38.0495		0	0	0	0	0	0	0	0	0	0	0	0	0	0
1457	4	5	12	2d 21:49:16.87000	0d 01:01:02.99000	0.00162966	0.00657944	0.00160159	3.9197	D	5	21/08/2020 13:55	38.2236		0	0	0	0	0	0	0	0	0	0	0	0	0	0
1458	4	5	12	2d 21:52:09.11000	0d 01:03:55.23000	0.00170629	0.00687943	0.00160159	3.9097	D	5	21/08/2020 13:58	38.2394		0	0	0	0	0	0	0	0	0	0	0	0	0	0
1459	4	5	12	2d 21:55:03.09000	0d 01:06:49.21000	0.00178369	0.00718168	0.00160143	3.8996	D	5	21/08/2020 14:01	38.097		0	0	0	0	0	0	0	0	0	0	0	0	0	0
1460	4	5	12	2d 21:57:56.90000	0d 01:09:43.02000	0.00186102	0.00748284	0.00160166	3.8895	D	5	21/08/2020 14:04	38.2394		0	0	0	0	0	0	0	0	0	0	0	0	0	0
1461	4	5	12	2d 22:00:54.67000	0d 01:12:40.79000	0.00194011	0.00779008	0.00160182	3.8795	D	5	21/08/2020 14:07	38.3027		0	0	0	0	0	0	0	0	0	0	0	0	0	0
1462	4	5	12	2d 22:03:55.80000	0d 01:15:41.92000	0.00202069	0.00810231	0.00160174	3.8694	D	5	21/08/2020 14:10	38.2869		0	0	0	0	0	0	0	0	0	0	0	0	0	0
1463	4	5	12	2d 22:07:00.62000	0d 01:18:46.74000	0.00210292	0.00842007	0.00160182	3.8593	D	5	21/08/2020 14:13	38.4135		0	0	0	0	0	0	0	0	0	0	0	0	0	0
1464	4	5	12	2d 22:10:09.54000	0d 01:21:55.66000	0.00218697	0.00874404	0.00160159	3.8491	D	5	21/08/2020 14:16	38.4452		0	0	0	0	0	0	0	0	0	0	0	0	0	0
1465	4	5	12	2d 22:13:26.88000	0d 01:25:13.00000	0.00227476	0.00908155	0.00160174	3.839	D	5	21/08/2020 14:19	38.0812		0	0	0	0	0	0	0	0	0	0	0	0	0	0
1466	4	5	12	2d 22:16:47.54000	0d 01:28:33.66000	0.00236404	0.00942384	0.00160166	3.8289	D	5	21/08/2020 14:23	38.0337		0	0	0	0	0	0	0	0	0	0	0	0	0	0
1467	4	5	12	2d 22:20:19.38000	0d 01:32:05.50000	0.00245828	0.00978424	0.00160166	3.8189	D	5	21/08/2020 14:26	38.1919		0	0	0	0	0	0	0	0	0	0	0	0	0	0
1468	4	5	12	2d 22:23:53.12000	0d 01:35:39.24000	0.00255338	0.0101469	0.00160166	3.8087	D	5	21/08/2020 14:30	38.097		0	0	0	0	0	0	0	0	0	0	0	0	0	0
1469	4	5	12	2d 22:27:45.85000	0d 01:39:31.97000	0.00265692	0.0105408	0.00160159	3.7986	D	5	21/08/2020 14:34	38.4135		0	0	0	0	0	0	0	0	0	0	0	0	0	0
1470	4	5	12	2d 22:31:48.59000	0d 01:43:34.71000	0.00276491	0.0109505	0.00160174	3.7885	D	5	21/08/2020 14:38	38.002		0	0	0	0	0	0	0	0	0	0	0	0	0	0
1471	4	5	12	2d 22:36:07.71000	0d 01:47:53.83000	0.00288019	0.0113867	0.00160151	3.7784	D	5	21/08/2020 14:42	38.4452		0	0	0	0	0	0	0	0	0	0	0	0	0	0
1472	4	5	12	2d 22:40:47.60000	0d 01:52:33.72000	0.00300472	0.0118566	0.00160166	3.7682	D	5	21/08/2020 14:47	38.1128		0	0	0	0	0	0	0	0	0	0	0	0	0	0
1473	4	5	12	2d 22:45:46.62000	0d 01:57:32.74000	0.00313775	0.0123572	0.00160166	3.7581	D	5	21/08/2020 14:52	38.2553		0	0	0	0	0	0	0	0	0	0	0	0	0	0
1474	4	5	12	2d 22:50:46.62000	0d 02:02:32.74000	0.00327122	0.0128582	0.00160166	3.7487	D	1	21/08/2020 14:57	38.0653		0	0	0	0	0	0	0	0	0	0	0	0	0	0
1475	4	5	12	2d 22:55:46.62000	0d 02:07:32.74000	0.00340469	0.0133579	0.00160151	3.7397	D	1	21/08/2020 15:02	38.1445		0	0	0	0	0	0	0	0	0	0	0	0	0	0
1476	4	5	12	2d 23:00:46.62000	0d 02:12:32.74000	0.00353816	0.0138564	0.00160151	3.7305	D	1	21/08/2020 15:07	38.3977		0	0	0	0	0	0	0	0	0	0	0	0	0	0
1477	4	5	12	2d 23:05:46.62000	0d 02:17:32.74000	0.00367163	0.0143538	0.00160151	3.7218	D	1	21/08/2020 15:12	38.0653		0	0	0	0	0	0	0	0	0	0	0	0	0	0
1478	4	5	12	2d 23:10:46.62000	0d 02:22:32.74000	0.0038051	0.01485	0.00160159	3.7133	D	1	21/08/2020 15:17	38.1919		0	0	0	0	0	0	0	0	0	0	0	0	0	0
1479	4	5	12	2d 23:15:46.62000	0d 02:27:32.74000	0.00393857	0.015345	0.00160136	3.7053	D	1	21/08/2020 15:22	38.002		0	0	0	0	0	0	0	0	0	0	0	0	0	0
1480	4	5	12	2d 23:20:46.62000	0d 02:32:32.74000	0.00407204	0.0158391	0.00160159	3.6977	D	1	21/08/2020 15:27	38.0812		0	0	0	0	0	0	0	0	0	0	0	0	0	0
1481	4	5	12	2d 23:25:46.62000	0d 02:37:32.74000	0.00420551	0.0163321	0.00160151	3.6898	D	1	21/08/2020 15:32	38.3502		0	0	0	0	0	0	0	0	0	0	0	0	0	0
1482	4	5	12	2d 23:30:46.62000	0d 02:42:32.74000	0.00433898	0.016824	0.00160166	3.6812	D	1	21/08/2020 15:37	38.0653		0	0	0	0	0	0	0	0	0	0	0	0	0	0
1483	4	5	12	2d 23:35:46.62000	0d 02:47:32.74000	0.00447244	0.0173147	0.00160159	3.6719	D	1	21/08/2020 15:42	38.2394		0	0	0	0	0	0	0	0	0	0	0	0	0	0
1484	4	5	12	2d 23:40:44.12000	0d 02:52:30.24000	0.0046048	0.0178001	0.00160159	3.6619	D	5	21/08/2020 15:47	38.2236		0	0	0	0	0	0	0	0	0	0	0	0	0	0
1485	4	5	12	2d 23:45:10.85000	0d 02:56:56.97000	0.00472347	0.018234	0.00160151	3.6518	D	5	21/08/2020 15:51	38.3344		0	0	0	0	0	0	0	0	0	0	0	0	0	0
1486	4	5	12	2d 23:49:14.76000	0d 03:01:00.88000	0.00483198	0.0186298	0.00160166	3.6417	D	5	21/08/2020 15:55	38.1128		0	0	0	0	0	0	0	0	0	0	0	0	0	0
1487	4	5	12	2d 23:52:39.69000	0d 03:04:25.81000	0.00492316	0.0189614	0.00160166	3.6316	D	5	21/08/2020 15:58	38.1445		0	0	0	0	0	0	0	0	0	0	0	0	0	0
1488	4	5	12	2d 23:55:44.46000	0d 03:07:30.58000	0.00500536	0.0192595	0.00160159	3.6214	D	5	21/08/2020 16:02	38.5718		0	0	0	0	0	0	0	0	0	0	0	0	0	0
1489	4	5	12	2d 23:58:25.59000	0d 03:10:11.71000	0.00507705	0.0195188	0.00160159	3.6114	D	5	21/08/2020 16:04	38.2236		0	0	0	0	0	0	0	0	0	0	0	0	0	0
1490	4	5	12	3d 00:00:44.16000	0d 03:12:30.28000	0.0051387	0.0197411	0.00160174	3.6013	D	5	21/08/2020 16:07	38.3819		0	0	0	0	0	0	0	0	0	0	0	0	0	0
1491	4	5	12	3d 00:02:42.99000	0d 03:14:29.11000	0.00519156	0.0199313	0.00160159	3.5912	D	5	21/08/2020 16:09	38.3502		0	0	0	0	0	0	0	0	0	0	0	0	0	0
1492	4	5	12	3d 00:04:20.20000	0d 03:16:06.32000	0.00523481	0.0200864	0.00160166	3.5811	D	5	21/08/2020 16:10	38.2869		0	0	0	0	0	0	0	0	0	0	0	0	0	0
1493	4	5	12	3d 00:05:40.31000	0d 03:17:26.43000	0.00527045	0.0202138	0.00160174	3.5711	D	5	21/08/2020 16:11	38.3819		0	0	0	0	0	0	0	0	0	0	0	0	0	0
1494	4	5	12	3d 00:06:47.72000	0d 03:18:33.84000	0.00530044	0.0203208	0.00160159	3.561	D	5	21/08/2020 16:13	38.1761		0	0	0	0	0	0	0	0	0	0	0	0	0	0
1495	4	5	12	3d 00:07:44.67000	0d 03:19:30.79000	0.00532578	0.0204109	0.00160159	3.5509	D	5	21/08/2020 16:14	38.0495		0	0	0	0	0	0	0	0	0	0	0	0	0	0
1496	4	5	12	3d 00:08:33.18000	0d 03:20:19.30000	0.00534736	0.0204874	0.00160143	3.5409	D	5	21/08/2020 16:14	38.1761		0	0	0	0	0	0	0	0	0	0	0	0	0	0
1497	4	5	12	3d 00:09:15.16000	0d 03:21:01.28000	0.00536604	0.0205535	0.00160166	3.5308	D	5	21/08/2020 16:15	38.3027		0	0	0	0	0	0	0	0	0	0	0	0	0	0
1498	4	5	12	3d 00:09:50.91000	0d 03:21:37.03000	0.00538195	0.0206096	0.00160174	3.5207	D	5	21/08/2020 16:16	38.0495		0	0	0	0	0	0	0	0	0	0	0	0	0	0
1499	4	5	12	3d 00:10:21.47000	0d 03:22:07.59000	0.00539554	0.0206574	0.00160151	3.5106	D	5	21/08/2020 16:16	38.1603		0	0	0	0	0	0	0	0	0	0	0	0	0	0
1500	4	5	12	3d 00:10:52.34000	0d 03:22:38.46000	0.00540928	0.0207055	0.00160143	3.5006	D	5	21/08/2020 16:17	38.2711		0	0	0	0	0	0	0	0	0	0	0	0	0	0
1501	4	5	12	3d 00:11:22.57000	0d 03:23:08.69000	0.00542272	0.0207525	0.00160182	3.4905	D	5	21/08/2020 16:17	38.3819		0	0	0	0	0	0	0	0	0	0	0	0	0	0
1502	4	5	12	3d 00:11:52.85000	0d 03:23:38.97000	0.0054362	0.0207995	0.00160143	3.4804	D	5	21/08/2020 16:18	38.4294		0	0	0	0	0	0	0	0	0	0	0	0	0	0
1503	4	5	12	3d 00:12:29.42000	0d 03:24:15.54000	0.00545247	0.020856	0.00160174	3.4704	D	5	21/08/2020 16:18	38.4927		0	0	0	0	0	0	0	0	0	0	0	0	0	0
1504	4	5	12	3d 00:13:19.11000	0d 03:25:05.23000	0.00547457	0.0209326	0.00160174	3.4603	D	5	21/08/2020 16:19	38.2236		0	0	0	0	0	0	0	0	0	0	0	0	0	0
1505	4	5	12	3d 00:14:30.83000	0d 03:26:16.95000	0.00550648	0.0210429	0.00160143	3.4502	D	5	21/08/2020 16:20	38.097		0	0	0	0	0	0	0	0	0	0	0	0	0	0
1506	4	5	12	3d 00:19:30.83000	0d 03:31:16.95000	0.00563995	0.0215026	0.00160159	3.4412	D	1	21/08/2020 16:25	38.2869		0	0	0	0	0	0	0	0	0	0	0	0	0	0
1507	4	5	12	3d 00:24:30.83000	0d 03:36:16.95000	0.00577342	0.0219616	0.00160189	3.4363	D	1	21/08/2020 16:30	38.1128		0	0	0	0	0	0	0	0	0	0	0	0	0	0
1508	4	5	12	3d 00:29:30.83000	0d 03:41:16.95000	0.00590689	0.0224198	0.00160159	3.4281	D	1	21/08/2020 16:35	38.461		0	0	0	0	0	0	0	0	0	0	0	0	0	0
1509	4	5	12	3d 00:34:30.83000	0d 03:46:16.95000	0.00604036	0.0228769	0.00160159	3.4221	D	1	21/08/2020 16:40	38.3027		0	0	0	0	0	0	0	0	0	0	0	0	0	0
1510	4	5	12	3d 00:39:06.63000	0d 03:50:52.75000	0.00616306	0.0232962	0.00160182	3.4121	D	5	21/08/2020 16:45	38.3344		0	0	0	0	0	0	0	0	0	0	0	0	0	0
1511	4	5	12	3d 00:43:06.84000	0d 03:54:52.96000	0.00626993	0.0236604	0.00160174	3.402	D	5	21/08/2020 16:49	37.9862		0	0	0	0	0	0	0	0	0	0	0	0	0	0
1512	4	5	12	3d 00:45:58.45000	0d 03:57:44.57000	0.00634628	0.0239197	0.00160159	3.3919	D	5	21/08/2020 16:52	38.4768		0	0	0	0	0	0	0	0	0	0	0	0	0	0
1513	4	5	12	3d 00:48:20.37000	0d 04:00:06.49000	0.00640942	0.0241336	0.00160189	3.3819	D	5	21/08/2020 16:54	38.0812		0	0	0	0	0	0	0	0	0	0	0	0	0	0
1514	4	5	12	3d 00:50:03.81000	0d 04:01:49.93000	0.00645544	0.024289	0.00160159	3.3718	D	5	21/08/2020 16:56	38.0495		0	0	0	0	0	0	0	0	0	0	0	0	0	0
1515	4	5	12	3d 00:51:45.20000	0d 04:03:31.32000	0.00650055	0.0244409	0.00160174	3.3617	D	5	21/08/2020 16:58	37.9862		0	0	0	0	0	0	0	0	0	0	0	0	0	0
1516	4	5	12	3d 00:52:54.20000	0d 04:04:40.32000	0.00653125	0.024544	0.00160166	3.3516	D	5	21/08/2020 16:59	38.2711		0	0	0	0	0	0	0	0	0	0	0	0	0	0
1517	4	5	12	3d 00:54:09.00000	0d 04:05:55.12000	0.00656452	0.0246554	0.00160159	3.3416	D	5	21/08/2020 17:00	38.4768		0	0	0	0	0	0	0	0	0	0	0	0	0	0
1518	4	5	12	3d 00:55:00.74000	0d 04:06:46.86000	0.00658754	0.0247322	0.00160159	3.3315	D	5	21/08/2020 17:01	38.2078		0	0	0	0	0	0	0	0	0	0	0	0	0	0
1519	4	5	12	3d 00:55:43.01000	0d 04:07:29.13000	0.00660635	0.0247947	0.00160166	3.3214	D	5	21/08/2020 17:02	38.3186		0	0	0	0	0	0	0	0	0	0	0	0	0	0
1520	4	5	12	3d 00:56:22.47000	0d 04:08:08.59000	0.00662391	0.024853	0.00160166	3.3114	D	5	21/08/2020 17:02	38.4135		0	0	0	0	0	0	0	0	0	0	0	0	0	0
1521	4	5	12	3d 00:56:57.17000	0d 04:08:43.29000	0.00663934	0.024904	0.00160136	3.3013	D	5	21/08/2020 17:03	38.1445		0	0	0	0	0	0	0	0	0	0	0	0	0	0
1522	4	5	12	3d 00:57:27.69000	0d 04:09:13.81000	0.00665292	0.0249488	0.00160174	3.2912	D	5	21/08/2020 17:03	38.2394		0	0	0	0	0	0	0	0	0	0	0	0	0	0
1523	4	5	12	3d 00:57:54.25000	0d 04:09:40.37000	0.00666474	0.0249876	0.00160151	3.2811	D	5	21/08/2020 17:04	38.3186		0	0	0	0	0	0	0	0	0	0	0	0	0	0
1524	4	5	12	3d 00:58:17.56000	0d 04:10:03.68000	0.00667511	0.0250216	0.00160197	3.2711	D	5	21/08/2020 17:04	38.0178		0	0	0	0	0	0	0	0	0	0	0	0	0	0
1525	4	5	12	3d 00:58:38.38000	0d 04:10:24.50000	0.00668437	0.0250518	0.00160159	3.2609	D	5	21/08/2020 17:04	38.0653		0	0	0	0	0	0	0	0	0	0	0	0	0	0
1526	4	5	12	3d 00:58:56.77000	0d 04:10:42.89000	0.00669255	0.0250785	0.00160151	3.2508	D	5	21/08/2020 17:05	38.1603		0	0	0	0	0	0	0	0	0	0	0	0	0	0
1527	4	5	12	3d 00:59:13.23000	0d 04:10:59.35000	0.00669988	0.0251022	0.00160166	3.2407	D	5	21/08/2020 17:05	38.2078		0	0	0	0	0	0	0	0	0	0	0	0	0	0
1528	4	5	12	3d 00:59:27.93000	0d 04:11:14.05000	0.00670642	0.0251234	0.00160174	3.2306	D	5	21/08/2020 17:05	38.2711		0	0	0	0	0	0	0	0	0	0	0	0	0	0
1529	4	5	12	3d 00:59:41.05000	0d 04:11:27.17000	0.00671225	0.0251422	0.00160182	3.2204	D	5	21/08/2020 17:05	38.3186		0	0	0	0	0	0	0	0	0	0	0	0	0	0
1530	4	5	12	3d 00:59:53.32000	0d 04:11:39.44000	0.00671771	0.0251598	0.00160159	3.2102	D	5	21/08/2020 17:06	38.0495		0	0	0	0	0	0	0	0	0	0	0	0	0	0
1531	4	5	12	3d 01:00:04.61000	0d 04:11:50.73000	0.00672273	0.0251759	0.00160174	3.2	D	5	21/08/2020 17:06	37.9862		0	0	0	0	0	0	0	0	0	0	0	0	0	0
1532	4	5	12	3d 01:00:15.18000	0d 04:12:01.30000	0.00672744	0.0251909	0.00160136	3.1896	D	5	21/08/2020 17:06	38.002		0	0	0	0	0	0	0	0	0	0	0	0	0	0
1533	4	5	12	3d 01:00:25.23000	0d 04:12:11.35000	0.00673191	0.0252052	0.00160151	3.1794	D	5	21/08/2020 17:06	38.0337		0	0	0	0	0	0	0	0	0	0	0	0	0	0
1534	4	5	12	3d 01:00:34.27000	0d 04:12:20.39000	0.00673593	0.0252179	0.00160143	3.1693	D	5	21/08/2020 17:06	38.0812		0	0	0	0	0	0	0	0	0	0	0	0	0	0
1535	4	5	12	3d 01:00:43.04000	0d 04:12:29.16000	0.00673983	0.0252303	0.00160182	3.1592	D	5	21/08/2020 17:07	38.1286		0	0	0	0	0	0	0	0	0	0	0	0	0	0
1536	4	5	12	3d 01:00:51.54000	0d 04:12:37.66000	0.00674361	0.0252422	0.00160151	3.1492	D	5	21/08/2020 17:07	38.1761		0	0	0	0	0	0	0	0	0	0	0	0	0	0
1537	4	5	12	3d 01:00:59.71000	0d 04:12:45.83000	0.00674725	0.0252536	0.00160174	3.1389	D	5	21/08/2020 17:07	38.1919		0	0	0	0	0	0	0	0	0	0	0	0	0	0
1538	4	5	12	3d 01:01:07.50000	0d 04:12:53.62000	0.00675071	0.0252645	0.00160166	3.1286	D	5	21/08/2020 17:07	38.2236		0	0	0	0	0	0	0	0	0	0	0	0	0	0
1539	4	5	12	3d 01:01:14.82000	0d 04:13:00.94000	0.00675397	0.0252747	0.00160174	3.1182	D	5	21/08/2020 17:07	38.2711		0	0	0	0	0	0	0	0	0	0	0	0	0	0
1540	4	5	12	3d 01:01:21.58000	0d 04:13:07.70000	0.00675698	0.025284	0.00160182	3.108	D	5	21/08/2020 17:07	38.2711		0	0	0	0	0	0	0	0	0	0	0	0	0	0
1541	4	5	12	3d 01:01:27.93000	0d 04:13:14.05000	0.0067598	0.0252928	0.00160166	3.0977	D	5	21/08/2020 17:07	38.2869		0	0	0	0	0	0	0	0	0	0	0	0	0	0
1542	4	5	12	3d 01:01:33.99000	0d 04:13:20.11000	0.0067625	0.0253011	0.00160159	3.0875	D	5	21/08/2020 17:07	38.3027		0	0	0	0	0	0	0	0	0	0	0	0	0	0
1543	4	5	12	3d 01:01:39.66000	0d 04:13:25.78000	0.00676502	0.0253089	0.00160166	3.0773	D	5	21/08/2020 17:07	38.3186		0	0	0	0	0	0	0	0	0	0	0	0	0	0
1544	4	5	12	3d 01:01:45.25000	0d 04:13:31.37000	0.00676751	0.0253165	0.00160182	3.0671	D	5	21/08/2020 17:08	38.3502		0	0	0	0	0	0	0	0	0	0	0	0	0	0
1545	4	5	12	3d 01:01:50.56000	0d 04:13:36.68000	0.00676987	0.0253238	0.00160159	3.0567	D	5	21/08/2020 17:08	38.3661		0	0	0	0	0	0	0	0	0	0	0	0	0	0
1546	4	5	12	3d 01:01:55.72000	0d 04:13:41.84000	0.00677217	0.0253308	0.00160166	3.0463	D	5	21/08/2020 17:08	38.3661		0	0	0	0	0	0	0	0	0	0	0	0	0	0
1547	4	5	12	3d 01:02:00.59000	0d 04:13:46.71000	0.00677433	0.0253374	0.00160151	3.0362	D	5	21/08/2020 17:08	38.3819		0	0	0	0	0	0	0	0	0	0	0	0	0	0
1548	4	5	12	3d 01:02:05.20000	0d 04:13:51.32000	0.00677639	0.0253436	0.00160174	3.026	D	5	21/08/2020 17:08	38.3977		0	0	0	0	0	0	0	0	0	0	0	0	0	0
1549	4	5	12	3d 01:02:09.69000	0d 04:13:55.81000	0.00677838	0.0253496	0.00160166	3.0158	D	5	21/08/2020 17:08	38.4135		0	0	0	0	0	0	0	0	0	0	0	0	0	0
1550	4	5	12	3d 01:02:14.12000	0d 04:14:00.24000	0.00678035	0.0253556	0.00160159	3.0054	D	5	21/08/2020 17:08	38.4135		0	0	0	0	0	0	0	0	0	0	0	0	0	0
1551	4	5	12	3d 01:02:18.33000	0d 04:14:04.45000	0.00678223	0.0253612	0.00160174	2.9952	D	5	21/08/2020 17:08	38.4135		0	0	0	0	0	0	0	0	0	0	0	0	0	0
1552	4	5	12	3d 01:02:22.40000	0d 04:14:08.52000	0.00678404	0.0253666	0.00160159	2.985	D	5	21/08/2020 17:08	38.4294		0	0	0	0	0	0	0	0	0	0	0	0	0	0
1553	4	5	12	3d 01:02:26.39000	0d 04:14:12.51000	0.00678581	0.0253719	0.00160159	2.9746	D	5	21/08/2020 17:08	38.4452		0	0	0	0	0	0	0	0	0	0	0	0	0	0
1554	4	5	12	3d 01:02:30.24000	0d 04:14:16.36000	0.00678753	0.025377	0.00160159	2.9644	D	5	21/08/2020 17:08	38.4452		0	0	0	0	0	0	0	0	0	0	0	0	0	0
1555	4	5	12	3d 01:02:33.89000	0d 04:14:20.01000	0.00678915	0.0253818	0.00160166	2.9541	D	5	21/08/2020 17:08	38.461		0	0	0	0	0	0	0	0	0	0	0	0	0	0
1556	4	5	12	3d 01:02:37.52000	0d 04:14:23.64000	0.00679076	0.0253865	0.00160159	2.9439	D	5	21/08/2020 17:08	38.461		0	0	0	0	0	0	0	0	0	0	0	0	0	0
1557	4	5	12	3d 01:02:41.02000	0d 04:14:27.14000	0.00679232	0.0253911	0.00160151	2.9335	D	5	21/08/2020 17:08	38.4768		0	0	0	0	0	0	0	0	0	0	0	0	0	0
1558	4	5	12	3d 01:02:44.50000	0d 04:14:30.62000	0.00679387	0.0253956	0.00160159	2.9233	D	5	21/08/2020 17:09	38.4927		0	0	0	0	0	0	0	0	0	0	0	0	0	0
1559	4	5	12	3d 01:02:47.76000	0d 04:14:33.88000	0.00679532	0.0253999	0.00160151	2.9129	D	5	21/08/2020 17:09	38.4927		0	0	0	0	0	0	0	0	0	0	0	0	0	0
1560	4	5	12	3d 01:02:51.01000	0d 04:14:37.13000	0.00679677	0.0254041	0.00160143	2.9029	D	5	21/08/2020 17:09	38.5085		0	0	0	0	0	0	0	0	0	0	0	0	0	0
1561	4	5	12	3d 01:02:54.14000	0d 04:14:40.26000	0.00679816	0.0254081	0.00160166	2.8927	D	5	21/08/2020 17:09	38.5085		0	0	0	0	0	0	0	0	0	0	0	0	0	0
1562	4	5	12	3d 01:02:57.18000	0d 04:14:43.30000	0.00679951	0.025412	0.00160174	2.8823	D	5	21/08/2020 17:09	38.5085		0	0	0	0	0	0	0	0	0	0	0	0	0	0
1563	4	5	12	3d 01:03:00.29000	0d 04:14:46.41000	0.00680089	0.025416	0.00160174	2.8717	D	5	21/08/2020 17:09	38.5085		0	0	0	0	0	0	0	0	0	0	0	0	0	0
1564	4	5	12	3d 01:03:03.23000	0d 04:14:49.35000	0.0068022	0.0254197	0.00160166	2.8615	D	5	21/08/2020 17:09	38.5243		0	0	0	0	0	0	0	0	0	0	0	0	0	0
1565	4	5	12	3d 01:03:06.13000	0d 04:14:52.25000	0.00680349	0.0254234	0.00160159	2.8511	D	5	21/08/2020 17:09	38.5243		0	0	0	0	0	0	0	0	0	0	0	0	0	0
1566	4	5	12	3d 01:03:08.89000	0d 04:14:55.01000	0.00680472	0.0254269	0.00160159	2.8408	D	5	21/08/2020 17:09	38.5085		0	0	0	0	0	0	0	0	0	0	0	0	0	0
1567	4	5	12	3d 01:03:11.67000	0d 04:14:57.79000	0.00680596	0.0254304	0.00160182	2.8304	D	5	21/08/2020 17:09	38.3977		0	0	0	0	0	0	0	0	0	0	0	0	0	0
1568	4	5	12	3d 01:03:14.34000	0d 04:15:00.46000	0.00680715	0.0254338	0.00160159	2.82	D	5	21/08/2020 17:09	38.3027		0	0	0	0	0	0	0	0	0	0	0	0	0	0
1569	4	5	12	3d 01:03:16.96000	0d 04:15:03.08000	0.00680831	0.0254371	0.00160159	2.8096	D	5	21/08/2020 17:09	38.2394		0	0	0	0	0	0	0	0	0	0	0	0	0	0
1570	4	5	12	3d 01:03:19.56000	0d 04:15:05.68000	0.00680947	0.0254403	0.00160166	2.7993	D	5	21/08/2020 17:09	38.2078		0	0	0	0	0	0	0	0	0	0	0	0	0	0
1571	4	5	12	3d 01:03:22.11000	0d 04:15:08.23000	0.0068106	0.0254435	0.00160174	2.7887	D	5	21/08/2020 17:09	38.2078		0	0	0	0	0	0	0	0	0	0	0	0	0	0
1572	4	5	12	3d 01:03:24.60000	0d 04:15:10.72000	0.00681171	0.0254466	0.00160174	2.7785	D	5	21/08/2020 17:09	38.2078		0	0	0	0	0	0	0	0	0	0	0	0	0	0
1573	4	5	12	3d 01:03:27.04000	0d 04:15:13.16000	0.0068128	0.0254496	0.00160166	2.7681	D	5	21/08/2020 17:09	38.2078		0	0	0	0	0	0	0	0	0	0	0	0	0	0
1574	4	5	12	3d 01:03:29.37000	0d 04:15:15.49000	0.00681383	0.0254524	0.00160166	2.7579	D	5	21/08/2020 17:09	38.2078		0	0	0	0	0	0	0	0	0	0	0	0	0	0
1575	4	5	12	3d 01:03:31.72000	0d 04:15:17.84000	0.00681488	0.0254553	0.00160166	2.7475	D	5	21/08/2020 17:09	38.2078		0	0	0	0	0	0	0	0	0	0	0	0	0	0
1576	4	5	12	3d 01:03:34.02000	0d 04:15:20.14000	0.0068159	0.0254581	0.00160166	2.7373	D	5	21/08/2020 17:09	38.2078		0	0	0	0	0	0	0	0	0	0	0	0	0	0
1577	4	5	12	3d 01:03:36.27000	0d 04:15:22.39000	0.0068169	0.0254609	0.00160159	2.7268	D	5	21/08/2020 17:09	38.2078		0	0	0	0	0	0	0	0	0	0	0	0	0	0
1578	4	5	12	3d 01:03:38.56000	0d 04:15:24.68000	0.00681792	0.0254636	0.00160151	2.7164	D	5	21/08/2020 17:09	38.2078		0	0	0	0	0	0	0	0	0	0	0	0	0	0
1579	4	5	12	3d 01:03:40.72000	0d 04:15:26.84000	0.00681888	0.0254662	0.00160166	2.7059	D	5	21/08/2020 17:09	38.2236		0	0	0	0	0	0	0	0	0	0	0	0	0	0
1580	4	5	12	3d 01:03:42.90000	0d 04:15:29.02000	0.00681985	0.0254689	0.00160159	2.6955	D	5	21/08/2020 17:10	38.2394		0	0	0	0	0	0	0	0	0	0	0	0	0	0
1581	4	5	12	3d 01:03:45.05000	0d 04:15:31.17000	0.00682081	0.0254714	0.00160174	2.6848	D	5	21/08/2020 17:10	38.2394		0	0	0	0	0	0	0	0	0	0	0	0	0	0
1582	4	5	12	3d 01:03:47.17000	0d 04:15:33.29000	0.00682175	0.025474	0.00160166	2.6746	D	5	21/08/2020 17:10	38.2394		0	0	0	0	0	0	0	0	0	0	0	0	0	0
1583	4	5	12	3d 01:03:49.20000	0d 04:15:35.32000	0.00682265	0.0254764	0.00160174	2.6642	D	5	21/08/2020 17:10	38.2394		0	0	0	0	0	0	0	0	0	0	0	0	0	0
1584	4	5	12	3d 01:03:51.22000	0d 04:15:37.34000	0.00682355	0.0254788	0.00160166	2.6538	D	5	21/08/2020 17:10	38.2553		0	0	0	0	0	0	0	0	0	0	0	0	0	0
1585	4	5	12	3d 01:03:53.21000	0d 04:15:39.33000	0.00682444	0.0254811	0.00160151	2.6433	D	5	21/08/2020 17:10	38.2553		0	0	0	0	0	0	0	0	0	0	0	0	0	0
1586	4	5	12	3d 01:03:55.21000	0d 04:15:41.33000	0.00682533	0.0254835	0.00160174	2.6329	D	5	21/08/2020 17:10	38.2553		0	0	0	0	0	0	0	0	0	0	0	0	0	0
1587	4	5	12	3d 01:03:57.17000	0d 04:15:43.29000	0.0068262	0.0254857	0.00160151	2.6224	D	5	21/08/2020 17:10	38.2711		0	0	0	0	0	0	0	0	0	0	0	0	0	0
1588	4	5	12	3d 01:03:59.13000	0d 04:15:45.25000	0.00682707	0.025488	0.00160166	2.612	D	5	21/08/2020 17:10	38.2869		0	0	0	0	0	0	0	0	0	0	0	0	0	0
1589	4	5	12	3d 01:04:01.04000	0d 04:15:47.16000	0.00682792	0.0254902	0.00160151	2.6017	D	5	21/08/2020 17:10	38.2869		0	0	0	0	0	0	0	0	0	0	0	0	0	0
1590	4	5	12	3d 01:04:02.91000	0d 04:15:49.03000	0.00682875	0.0254924	0.00160143	2.5911	D	5	21/08/2020 17:10	38.2869		0	0	0	0	0	0	0	0	0	0	0	0	0	0
1591	4	5	12	3d 01:04:04.76000	0d 04:15:50.88000	0.00682958	0.0254945	0.00160159	2.5808	D	5	21/08/2020 17:10	38.2869		0	0	0	0	0	0	0	0	0	0	0	0	0	0
1592	4	5	12	3d 01:04:06.60000	0d 04:15:52.72000	0.0068304	0.0254966	0.00160159	2.5704	D	5	21/08/2020 17:10	38.3027		0	0	0	0	0	0	0	0	0	0	0	0	0	0
1593	4	5	12	3d 01:04:08.41000	0d 04:15:54.53000	0.0068312	0.0254987	0.00160151	2.56	D	5	21/08/2020 17:10	38.3027		0	0	0	0	0	0	0	0	0	0	0	0	0	0
1594	4	5	12	3d 01:04:10.22000	0d 04:15:56.34000	0.00683201	0.0255008	0.00160166	2.5496	D	5	21/08/2020 17:10	38.3186		0	0	0	0	0	0	0	0	0	0	0	0	0	0
1595	4	5	12	3d 01:04:12.01000	0d 04:15:58.13000	0.0068328	0.0255028	0.00160159	2.5391	D	5	21/08/2020 17:10	38.3186		0	0	0	0	0	0	0	0	0	0	0	0	0	0
1596	4	5	12	3d 01:04:13.80000	0d 04:15:59.92000	0.0068336	0.0255048	0.00160151	2.5286	D	5	21/08/2020 17:10	38.3186		0	0	0	0	0	0	0	0	0	0	0	0	0	0
1597	4	5	12	3d 01:04:15.55000	0d 04:16:01.67000	0.00683438	0.0255068	0.00160159	2.5182	D	5	21/08/2020 17:10	38.3186		0	0	0	0	0	0	0	0	0	0	0	0	0	0
1598	4	5	12	3d 01:04:17.29000	0d 04:16:03.41000	0.00683515	0.0255087	0.00160151	2.5077	D	5	21/08/2020 17:10	38.3344		0	0	0	0	0	0	0	0	0	0	0	0	0	0
1599	4	5	12	3d 01:04:18.54000	0d 04:16:04.66000	0.00683571	0.0255101	0.00160151	2.5	D	133	21/08/2020 17:10	38.3344		0	0	0	0	0	0	0	0	0	0	0	0	0	0
1600	4	5	13	3d 01:04:18.55000	0d 00:00:00.01000	0	0	0	2.6474	R	0	21/08/2020 17:10	38.3344		0	0	0	0	0	0	0	0	0	0	0	0	0	0
1601	4	5	13	3d 01:04:20.55000	0d 00:00:02.01000	0	0	0	2.8261	R	1	21/08/2020 17:10	38.3502		0	0	0	0	0	0	0	0	0	0	0	0	0	0
1602	4	5	13	3d 01:04:22.55000	0d 00:00:04.01000	0	0	0	2.9337	R	1	21/08/2020 17:10	38.3344		0	0	0	0	0	0	0	0	0	0	0	0	0	0
1603	4	5	13	3d 01:04:24.55000	0d 00:00:06.01000	0	0	0	3.0181	R	1	21/08/2020 17:10	38.3502		0	0	0	0	0	0	0	0	0	0	0	0	0	0
1604	4	5	13	3d 01:04:26.55000	0d 00:00:08.01000	0	0	0	3.0886	R	1	21/08/2020 17:10	38.3661		0	0	0	0	0	0	0	0	0	0	0	0	0	0
1605	4	5	13	3d 01:04:28.54000	0d 00:00:10.00000	0	0	0	3.1482	R	129	21/08/2020 17:10	38.3661		0	0	0	0	0	0	0	0	0	0	0	0	0	0
1606	5	6	9	3d 01:04:28.58000	0d 00:00:00.04000	0.00000002	0.00000006	0.00160204	3.3243	C	0	21/08/2020 17:10	38.3661		0	0	0	0	0	0	0	0	0	0	0	0	0	0
1607	5	6	9	3d 01:04:28.74000	0d 00:00:00.20000	0.00000009	0.0000003	0.00160166	3.3451	C	5	21/08/2020 17:10	38.3661		0	0	0	0	0	0	0	0	0	0	0	0	0	0
1608	5	6	9	3d 01:04:28.91000	0d 00:00:00.37000	0.00000016	0.00000055	0.00160166	3.3635	C	5	21/08/2020 17:10	38.3661		0	0	0	0	0	0	0	0	0	0	0	0	0	0
1609	5	6	9	3d 01:04:29.10000	0d 00:00:00.56000	0.00000025	0.00000084	0.00160151	3.3811	C	5	21/08/2020 17:10	38.3661		0	0	0	0	0	0	0	0	0	0	0	0	0	0
1610	5	6	9	3d 01:04:29.30000	0d 00:00:00.76000	0.00000034	0.00000114	0.00160174	3.3979	C	5	21/08/2020 17:10	38.3661		0	0	0	0	0	0	0	0	0	0	0	0	0	0
1611	5	6	9	3d 01:04:29.51000	0d 00:00:00.97000	0.00000043	0.00000146	0.00160151	3.4142	C	5	21/08/2020 17:10	38.3661		0	0	0	0	0	0	0	0	0	0	0	0	0	0
1612	5	6	9	3d 01:04:29.74000	0d 00:00:01.20000	0.00000053	0.00000181	0.00160166	3.4305	C	5	21/08/2020 17:10	38.3661		0	0	0	0	0	0	0	0	0	0	0	0	0	0
1613	5	6	9	3d 01:04:29.97000	0d 00:00:01.43000	0.00000064	0.00000216	0.00160166	3.4461	C	5	21/08/2020 17:10	38.3661		0	0	0	0	0	0	0	0	0	0	0	0	0	0
1614	5	6	9	3d 01:04:30.21000	0d 00:00:01.67000	0.00000074	0.00000253	0.00160159	3.4614	C	5	21/08/2020 17:10	38.3819		0	0	0	0	0	0	0	0	0	0	0	0	0	0
1615	5	6	9	3d 01:04:30.45000	0d 00:00:01.91000	0.00000085	0.0000029	0.00160174	3.476	C	5	21/08/2020 17:10	38.3819		0	0	0	0	0	0	0	0	0	0	0	0	0	0
1616	5	6	9	3d 01:04:30.70000	0d 00:00:02.16000	0.00000096	0.00000329	0.00160166	3.4908	C	5	21/08/2020 17:10	38.3819		0	0	0	0	0	0	0	0	0	0	0	0	0	0
1617	5	6	9	3d 01:04:30.97000	0d 00:00:02.43000	0.00000108	0.00000371	0.00160174	3.5058	C	5	21/08/2020 17:10	38.3819		0	0	0	0	0	0	0	0	0	0	0	0	0	0
1618	5	6	9	3d 01:04:31.24000	0d 00:00:02.70000	0.0000012	0.00000413	0.00160166	3.52	C	5	21/08/2020 17:10	38.3819		0	0	0	0	0	0	0	0	0	0	0	0	0	0
1619	5	6	9	3d 01:04:31.52000	0d 00:00:02.98000	0.00000133	0.00000457	0.00160174	3.5341	C	5	21/08/2020 17:10	38.3819		0	0	0	0	0	0	0	0	0	0	0	0	0	0
1620	5	6	9	3d 01:04:31.82000	0d 00:00:03.28000	0.00000146	0.00000504	0.00160174	3.5485	C	5	21/08/2020 17:10	38.3819		0	0	0	0	0	0	0	0	0	0	0	0	0	0
1621	5	6	9	3d 01:04:32.12000	0d 00:00:03.58000	0.00000159	0.00000551	0.00160151	3.5621	C	5	21/08/2020 17:10	38.3819		0	0	0	0	0	0	0	0	0	0	0	0	0	0
1622	5	6	9	3d 01:04:32.43000	0d 00:00:03.89000	0.00000173	0.00000601	0.00160151	3.5755	C	5	21/08/2020 17:10	38.3819		0	0	0	0	0	0	0	0	0	0	0	0	0	0
1623	5	6	9	3d 01:04:32.76000	0d 00:00:04.22000	0.00000188	0.00000653	0.00160166	3.5889	C	5	21/08/2020 17:10	38.3819		0	0	0	0	0	0	0	0	0	0	0	0	0	0
1624	5	6	9	3d 01:04:33.11000	0d 00:00:04.57000	0.00000203	0.00000709	0.00160166	3.6023	C	5	21/08/2020 17:10	38.3661		0	0	0	0	0	0	0	0	0	0	0	0	0	0
1625	5	6	9	3d 01:04:33.49000	0d 00:00:04.95000	0.0000022	0.0000077	0.00160166	3.6153	C	5	21/08/2020 17:10	38.3819		0	0	0	0	0	0	0	0	0	0	0	0	0	0
1626	5	6	9	3d 01:04:33.87000	0d 00:00:05.33000	0.00000237	0.00000832	0.00160151	3.628	C	5	21/08/2020 17:10	38.3819		0	0	0	0	0	0	0	0	0	0	0	0	0	0
1627	5	6	9	3d 01:04:34.28000	0d 00:00:05.74000	0.00000255	0.00000898	0.00160136	3.6405	C	5	21/08/2020 17:10	38.3819		0	0	0	0	0	0	0	0	0	0	0	0	0	0
1628	5	6	9	3d 01:04:34.72000	0d 00:00:06.18000	0.00000275	0.00000969	0.00160174	3.6529	C	5	21/08/2020 17:10	38.3661		0	0	0	0	0	0	0	0	0	0	0	0	0	0
1629	5	6	9	3d 01:04:35.21000	0d 00:00:06.67000	0.00000297	0.00001049	0.00160151	3.6649	C	5	21/08/2020 17:10	38.3661		0	0	0	0	0	0	0	0	0	0	0	0	0	0
1630	5	6	9	3d 01:04:35.73000	0d 00:00:07.19000	0.0000032	0.00001134	0.00160174	3.6764	C	5	21/08/2020 17:10	38.3819		0	0	0	0	0	0	0	0	0	0	0	0	0	0
1631	5	6	9	3d 01:04:36.33000	0d 00:00:07.79000	0.00000347	0.00001232	0.00160174	3.6878	C	5	21/08/2020 17:10	38.3819		0	0	0	0	0	0	0	0	0	0	0	0	0	0
1632	5	6	9	3d 01:04:37.04000	0d 00:00:08.50000	0.00000378	0.00001349	0.00160151	3.6992	C	5	21/08/2020 17:10	38.3819		0	0	0	0	0	0	0	0	0	0	0	0	0	0
1633	5	6	9	3d 01:04:37.90000	0d 00:00:09.36000	0.00000416	0.00001491	0.00160174	3.7101	C	5	21/08/2020 17:10	38.3819		0	0	0	0	0	0	0	0	0	0	0	0	0	0
1634	5	6	9	3d 01:04:39.00000	0d 00:00:10.46000	0.00000465	0.00001673	0.00160182	3.7206	C	5	21/08/2020 17:10	38.3819		0	0	0	0	0	0	0	0	0	0	0	0	0	0
1635	5	6	9	3d 01:04:40.89000	0d 00:00:12.35000	0.00000549	0.00001986	0.00160174	3.7311	C	5	21/08/2020 17:11	38.3977		0	0	0	0	0	0	0	0	0	0	0	0	0	0
1636	5	6	9	3d 01:04:44.03000	0d 00:00:15.49000	0.00000689	0.00002508	0.00160174	3.7412	C	5	21/08/2020 17:11	38.3977		0	0	0	0	0	0	0	0	0	0	0	0	0	0
1637	5	6	9	3d 01:04:50.70000	0d 00:00:22.16000	0.00000986	0.0000362	0.00160151	3.7513	C	5	21/08/2020 17:11	38.3661		0	0	0	0	0	0	0	0	0	0	0	0	0	0
1638	5	6	9	3d 01:05:31.47000	0d 00:01:02.93000	0.000028	0.00010423	0.00160159	3.7412	C	5	21/08/2020 17:11	38.1919		0	0	0	0	0	0	0	0	0	0	0	0	0	0
1639	5	6	9	3d 01:05:51.87000	0d 00:01:23.33000	0.00003707	0.00013814	0.00160151	3.7311	C	5	21/08/2020 17:12	38.2553		0	0	0	0	0	0	0	0	0	0	0	0	0	0
1640	5	6	9	3d 01:06:21.25000	0d 00:01:52.71000	0.00005014	0.00018684	0.00160151	3.7211	C	5	21/08/2020 17:12	38.3502		0	0	0	0	0	0	0	0	0	0	0	0	0	0
1641	5	6	9	3d 01:07:16.65000	0d 00:02:48.11000	0.00007479	0.00027841	0.00160174	3.711	C	5	21/08/2020 17:13	38.1445		0	0	0	0	0	0	0	0	0	0	0	0	0	0
1642	5	6	9	3d 01:12:16.65000	0d 00:07:48.11000	0.00020826	0.00077281	0.00160159	3.7018	C	1	21/08/2020 17:18	38.2394		0	0	0	0	0	0	0	0	0	0	0	0	0	0
1643	5	6	9	3d 01:17:16.65000	0d 00:12:48.11000	0.00034173	0.00126692	0.00160174	3.7028	C	1	21/08/2020 17:23	38.097		0	0	0	0	0	0	0	0	0	0	0	0	0	0
1644	5	6	9	3d 01:22:16.65000	0d 00:17:48.11000	0.0004752	0.00176125	0.00160174	3.7047	C	1	21/08/2020 17:28	38.4927		0	0	0	0	0	0	0	0	0	0	0	0	0	0
1645	5	6	9	3d 01:27:16.65000	0d 00:22:48.11000	0.00060867	0.00225598	0.00160166	3.7086	C	1	21/08/2020 17:33	38.4294		0	0	0	0	0	0	0	0	0	0	0	0	0	0
1646	5	6	9	3d 01:32:16.65000	0d 00:27:48.11000	0.00074214	0.00275116	0.00160166	3.7119	C	1	21/08/2020 17:38	38.2553		0	0	0	0	0	0	0	0	0	0	0	0	0	0
1647	5	6	9	3d 01:37:16.65000	0d 00:32:48.11000	0.00087561	0.00324685	0.00160159	3.7157	C	1	21/08/2020 17:43	38.0812		0	0	0	0	0	0	0	0	0	0	0	0	0	0
1648	5	6	9	3d 01:42:16.65000	0d 00:37:48.11000	0.00100908	0.00374308	0.00160182	3.7201	C	1	21/08/2020 17:48	38.097		0	0	0	0	0	0	0	0	0	0	0	0	0	0
1649	5	6	9	3d 01:47:16.65000	0d 00:42:48.11000	0.00114255	0.00423988	0.00160159	3.7244	C	1	21/08/2020 17:53	38.3502		0	0	0	0	0	0	0	0	0	0	0	0	0	0
1650	5	6	9	3d 01:52:16.65000	0d 00:47:48.11000	0.00127602	0.0047373	0.00160174	3.7292	C	1	21/08/2020 17:58	38.0495		0	0	0	0	0	0	0	0	0	0	0	0	0	0
1651	5	6	9	3d 01:57:16.65000	0d 00:52:48.11000	0.00140949	0.00523538	0.00160166	3.7343	C	1	21/08/2020 18:03	38.2078		0	0	0	0	0	0	0	0	0	0	0	0	0	0
1652	5	6	9	3d 02:02:16.65000	0d 00:57:48.11000	0.00154296	0.00573417	0.00160166	3.7397	C	1	21/08/2020 18:08	37.9862		0	0	0	0	0	0	0	0	0	0	0	0	0	0
1653	5	6	9	3d 02:07:16.65000	0d 01:02:48.11000	0.00167642	0.00623366	0.00160159	3.745	C	1	21/08/2020 18:13	38.0653		0	0	0	0	0	0	0	0	0	0	0	0	0	0
1654	5	6	9	3d 02:12:16.65000	0d 01:07:48.11000	0.00180989	0.00673388	0.00160159	3.7505	C	1	21/08/2020 18:18	38.3186		0	0	0	0	0	0	0	0	0	0	0	0	0	0
1655	5	6	9	3d 02:17:16.65000	0d 01:12:48.11000	0.00194336	0.00723483	0.00160151	3.7559	C	1	21/08/2020 18:23	38.1128		0	0	0	0	0	0	0	0	0	0	0	0	0	0
1656	5	6	9	3d 02:22:16.65000	0d 01:17:48.11000	0.00207683	0.00773648	0.00160197	3.7612	C	1	21/08/2020 18:28	38.4294		0	0	0	0	0	0	0	0	0	0	0	0	0	0
1657	5	6	9	3d 02:27:16.65000	0d 01:22:48.11000	0.0022103	0.00823885	0.00160166	3.7665	C	1	21/08/2020 18:33	38.2869		0	0	0	0	0	0	0	0	0	0	0	0	0	0
1658	5	6	9	3d 02:32:16.65000	0d 01:27:48.11000	0.00234377	0.00874191	0.00160174	3.7717	C	1	21/08/2020 18:38	38.3661		0	0	0	0	0	0	0	0	0	0	0	0	0	0
1659	5	6	9	3d 02:37:16.65000	0d 01:32:48.11000	0.00247724	0.00924566	0.00160174	3.7769	C	1	21/08/2020 18:43	38.2553		0	0	0	0	0	0	0	0	0	0	0	0	0	0
1660	5	6	9	3d 02:42:16.65000	0d 01:37:48.11000	0.00261071	0.00975011	0.00160151	3.7819	C	1	21/08/2020 18:48	38.3027		0	0	0	0	0	0	0	0	0	0	0	0	0	0
1661	5	6	9	3d 02:47:16.65000	0d 01:42:48.11000	0.00274418	0.0102553	0.00160159	3.7873	C	1	21/08/2020 18:53	38.4768		0	0	0	0	0	0	0	0	0	0	0	0	0	0
1662	5	6	9	3d 02:52:16.65000	0d 01:47:48.11000	0.00287765	0.0107611	0.00160166	3.7928	C	1	21/08/2020 18:58	38.3027		0	0	0	0	0	0	0	0	0	0	0	0	0	0
1663	5	6	9	3d 02:57:16.65000	0d 01:52:48.11000	0.00301112	0.0112677	0.00160159	3.7984	C	1	21/08/2020 19:03	38.3661		0	0	0	0	0	0	0	0	0	0	0	0	0	0
1664	5	6	9	3d 03:02:16.65000	0d 01:57:48.11000	0.00314459	0.0117751	0.00160159	3.8042	C	1	21/08/2020 19:08	38.2869		0	0	0	0	0	0	0	0	0	0	0	0	0	0
1665	5	6	9	3d 03:07:16.65000	0d 02:02:48.11000	0.00327806	0.0122833	0.00160166	3.8105	C	1	21/08/2020 19:13	38.5402		0	0	0	0	0	0	0	0	0	0	0	0	0	0
1666	5	6	9	3d 03:12:16.65000	0d 02:07:48.11000	0.00341153	0.0127923	0.00160174	3.8173	C	1	21/08/2020 19:18	38.3502		0	0	0	0	0	0	0	0	0	0	0	0	0	0
1667	5	6	9	3d 03:17:16.65000	0d 02:12:48.11000	0.003545	0.0133023	0.00160174	3.8245	C	1	21/08/2020 19:23	38.3186		0	0	0	0	0	0	0	0	0	0	0	0	0	0
1668	5	6	9	3d 03:22:16.65000	0d 02:17:48.11000	0.00367847	0.0138133	0.00160166	3.8326	C	1	21/08/2020 19:28	38.1761		0	0	0	0	0	0	0	0	0	0	0	0	0	0
1669	5	6	9	3d 03:27:16.65000	0d 02:22:48.11000	0.00381194	0.0143255	0.00160159	3.8416	C	1	21/08/2020 19:33	38.2236		0	0	0	0	0	0	0	0	0	0	0	0	0	0
1670	5	6	9	3d 03:32:16.65000	0d 02:27:48.11000	0.00394541	0.0148388	0.00160166	3.8511	C	1	21/08/2020 19:38	38.4294		0	0	0	0	0	0	0	0	0	0	0	0	0	0
1671	5	6	9	3d 03:36:53.82000	0d 02:32:25.28000	0.00406872	0.0153143	0.00160159	3.8611	C	5	21/08/2020 19:43	38.0337		0	0	0	0	0	0	0	0	0	0	0	0	0	0
1672	5	6	9	3d 03:41:11.85000	0d 02:36:43.31000	0.00418351	0.0157582	0.00160159	3.8714	C	5	21/08/2020 19:47	38.4927		0	0	0	0	0	0	0	0	0	0	0	0	0	0
1673	5	6	9	3d 03:45:17.28000	0d 02:40:48.74000	0.00429271	0.0161814	0.00160159	3.8814	C	5	21/08/2020 19:51	38.0495		0	0	0	0	0	0	0	0	0	0	0	0	0	0
1674	5	6	9	3d 03:49:03.66000	0d 02:44:35.12000	0.00439342	0.0165728	0.00160182	3.8915	C	5	21/08/2020 19:55	38.4294		0	0	0	0	0	0	0	0	0	0	0	0	0	0
1675	5	6	9	3d 03:52:40.75000	0d 02:48:12.21000	0.00449	0.0169492	0.00160151	3.9016	C	5	21/08/2020 19:59	38.2553		0	0	0	0	0	0	0	0	0	0	0	0	0	0
1676	5	6	9	3d 03:56:06.64000	0d 02:51:38.10000	0.00458161	0.017307	0.00160159	3.9117	C	5	21/08/2020 20:02	38.1761		0	0	0	0	0	0	0	0	0	0	0	0	0	0
1677	5	6	9	3d 03:59:25.55000	0d 02:54:57.01000	0.0046701	0.0176536	0.00160166	3.9217	C	5	21/08/2020 20:05	38.3186		0	0	0	0	0	0	0	0	0	0	0	0	0	0
1678	5	6	9	3d 04:02:37.57000	0d 02:58:09.03000	0.00475553	0.017989	0.00160159	3.9318	C	5	21/08/2020 20:08	38.1761		0	0	0	0	0	0	0	0	0	0	0	0	0	0
1679	5	6	9	3d 04:05:45.31000	0d 03:01:16.77000	0.00483905	0.0183179	0.00160143	3.9419	C	5	21/08/2020 20:12	38.4135		0	0	0	0	0	0	0	0	0	0	0	0	0	0
1680	5	6	9	3d 04:08:47.85000	0d 03:04:19.31000	0.00492027	0.0186384	0.00160151	3.9521	C	5	21/08/2020 20:15	38.0812		0	0	0	0	0	0	0	0	0	0	0	0	0	0
1681	5	6	9	3d 04:11:54.35000	0d 03:07:25.81000	0.00500324	0.0189667	0.00160151	3.9623	C	5	21/08/2020 20:18	37.9545		0	0	0	0	0	0	0	0	0	0	0	0	0	0
1682	5	6	9	3d 04:14:55.47000	0d 03:10:26.93000	0.00508382	0.0192864	0.00160174	3.9725	C	5	21/08/2020 20:21	38.4927		0	0	0	0	0	0	0	0	0	0	0	0	0	0
1683	5	6	9	3d 04:17:52.88000	0d 03:13:24.34000	0.00516275	0.0196003	0.00160151	3.9826	C	5	21/08/2020 20:24	38.2869		0	0	0	0	0	0	0	0	0	0	0	0	0	0
1684	5	6	9	3d 04:20:45.26000	0d 03:16:16.72000	0.00523944	0.0199061	0.00160159	3.9927	C	5	21/08/2020 20:27	38.0495		0	0	0	0	0	0	0	0	0	0	0	0	0	0
1685	5	6	9	3d 04:23:37.58000	0d 03:19:09.04000	0.00531611	0.0202126	0.00160166	4.0027	C	5	21/08/2020 20:29	38.1919		0	0	0	0	0	0	0	0	0	0	0	0	0	0
1686	5	6	9	3d 04:26:27.62000	0d 03:21:59.08000	0.00539176	0.0205158	0.00160159	4.0128	C	5	21/08/2020 20:32	38.4294		0	0	0	0	0	0	0	0	0	0	0	0	0	0
1687	5	6	9	3d 04:29:19.53000	0d 03:24:50.99000	0.00546824	0.0208231	0.00160159	4.023	C	5	21/08/2020 20:35	38.1286		0	0	0	0	0	0	0	0	0	0	0	0	0	0
1688	5	6	9	3d 04:32:09.77000	0d 03:27:41.23000	0.00554398	0.0211282	0.00160166	4.0331	C	5	21/08/2020 20:38	38.1603		0	0	0	0	0	0	0	0	0	0	0	0	0	0
1689	5	6	9	3d 04:34:57.15000	0d 03:30:28.61000	0.00561844	0.0214289	0.00160166	4.0432	C	5	21/08/2020 20:41	38.5402		0	0	0	0	0	0	0	0	0	0	0	0	0	0
1690	5	6	9	3d 04:37:42.14000	0d 03:33:13.60000	0.00569185	0.021726	0.00160174	4.0533	C	5	21/08/2020 20:44	38.1603		0	0	0	0	0	0	0	0	0	0	0	0	0	0
1691	5	6	9	3d 04:40:23.41000	0d 03:35:54.87000	0.0057636	0.0220172	0.00160159	4.0633	C	5	21/08/2020 20:46	38.2711		0	0	0	0	0	0	0	0	0	0	0	0	0	0
1692	5	6	9	3d 04:43:05.35000	0d 03:38:36.81000	0.00583564	0.0223103	0.00160166	4.0734	C	5	21/08/2020 20:49	38.5402		0	0	0	0	0	0	0	0	0	0	0	0	0	0
1693	5	6	9	3d 04:45:48.07000	0d 03:41:19.53000	0.00590804	0.0226056	0.00160159	4.0836	C	5	21/08/2020 20:52	38.1128		0	0	0	0	0	0	0	0	0	0	0	0	0	0
1694	5	6	9	3d 04:48:27.29000	0d 03:43:58.75000	0.00597887	0.0228952	0.00160159	4.0937	C	5	21/08/2020 20:54	38.3819		0	0	0	0	0	0	0	0	0	0	0	0	0	0
1695	5	6	9	3d 04:51:03.28000	0d 03:46:34.74000	0.00604827	0.0231796	0.00160189	4.1038	C	5	21/08/2020 20:57	38.4294		0	0	0	0	0	0	0	0	0	0	0	0	0	0
1696	5	6	9	3d 04:53:36.00000	0d 03:49:07.46000	0.00611622	0.0234588	0.00160159	4.114	C	5	21/08/2020 20:59	38.3819		0	0	0	0	0	0	0	0	0	0	0	0	0	0
1697	5	6	9	3d 04:56:09.18000	0d 03:51:40.64000	0.00618437	0.0237395	0.00160166	4.1241	C	5	21/08/2020 21:02	38.1128		0	0	0	0	0	0	0	0	0	0	0	0	0	0
1698	5	6	9	3d 04:58:38.96000	0d 03:54:10.42000	0.006251	0.0240147	0.00160174	4.1341	C	5	21/08/2020 21:04	38.2553		0	0	0	0	0	0	0	0	0	0	0	0	0	0
1699	5	6	9	3d 05:01:07.15000	0d 03:56:38.61000	0.00631693	0.0242876	0.00160159	4.1442	C	5	21/08/2020 21:07	38.2078		0	0	0	0	0	0	0	0	0	0	0	0	0	0
1700	5	6	9	3d 05:03:32.37000	0d 03:59:03.83000	0.00638154	0.0245556	0.00160159	4.1543	C	5	21/08/2020 21:09	38.2869		0	0	0	0	0	0	0	0	0	0	0	0	0	0
1701	5	6	9	3d 05:05:57.32000	0d 04:01:28.78000	0.00644603	0.0248239	0.00160159	4.1643	C	5	21/08/2020 21:12	38.002		0	0	0	0	0	0	0	0	0	0	0	0	0	0
1702	5	6	9	3d 05:08:20.19000	0d 04:03:51.65000	0.00650959	0.0250889	0.00160174	4.1744	C	5	21/08/2020 21:14	38.461		0	0	0	0	0	0	0	0	0	0	0	0	0	0
1703	5	6	9	3d 05:10:39.78000	0d 04:06:11.24000	0.0065717	0.0253484	0.00160151	4.1845	C	5	21/08/2020 21:16	38.1128		0	0	0	0	0	0	0	0	0	0	0	0	0	0
1704	5	6	9	3d 05:13:00.44000	0d 04:08:31.90000	0.00663428	0.0256106	0.00160174	4.1946	C	5	21/08/2020 21:19	38.1128		0	0	0	0	0	0	0	0	0	0	0	0	0	0
1705	5	6	9	3d 05:14:13.51000	0d 04:09:44.97000	0.00666678	0.0257471	0.00160159	4.2	C	133	21/08/2020 21:20	37.9545		0	0	0	0	0	0	0	0	0	0	0	0	0	0
1706	5	6	10	3d 05:14:13.52000	0d 00:00:00.01000	0.00666678	0.0257471	0.00159525	4.1996	C	0	21/08/2020 21:20	37.9545		0	0	0	0	0	0	0	0	0	0	0	0	0	0
1707	5	6	10	3d 05:14:41.29000	0d 00:00:27.78000	0.00667882	0.0257976	0.00149523	4.2002	C	4	21/08/2020 21:21	38.0653		0	0	0	0	0	0	0	0	0	0	0	0	0	0
1708	5	6	10	3d 05:15:06.30000	0d 00:00:52.79000	0.00668884	0.0258397	0.00139513	4.2002	C	4	21/08/2020 21:21	38.1603		0	0	0	0	0	0	0	0	0	0	0	0	0	0
1709	5	6	10	3d 05:15:36.03000	0d 00:01:22.52000	0.00669994	0.0258863	0.00129511	4.2	C	4	21/08/2020 21:21	38.2869		0	0	0	0	0	0	0	0	0	0	0	0	0	0
1710	5	6	10	3d 05:16:11.25000	0d 00:01:57.74000	0.00671212	0.0259375	0.00119509	4.2	C	4	21/08/2020 21:22	38.3502		0	0	0	0	0	0	0	0	0	0	0	0	0	0
1711	5	6	10	3d 05:16:51.01000	0d 00:02:37.50000	0.00672475	0.0259905	0.00109506	4.2	C	4	21/08/2020 21:23	38.461		0	0	0	0	0	0	0	0	0	0	0	0	0	0
1712	5	6	10	3d 05:17:34.50000	0d 00:03:20.99000	0.00673737	0.0260435	0.00099504	4.2	C	4	21/08/2020 21:23	38.1761		0	0	0	0	0	0	0	0	0	0	0	0	0	0
1713	5	6	10	3d 05:18:23.89000	0d 00:04:10.38000	0.00675033	0.026098	0.00089502	4.2	C	4	21/08/2020 21:24	38.3027		0	0	0	0	0	0	0	0	0	0	0	0	0	0
1714	5	6	10	3d 05:19:20.77000	0d 00:05:07.26000	0.00676367	0.026154	0.000795	4.2	C	4	21/08/2020 21:25	38.0812		0	0	0	0	0	0	0	0	0	0	0	0	0	0
1715	5	6	10	3d 05:20:25.57000	0d 00:06:12.06000	0.00677703	0.0262101	0.00069497	4.2002	C	4	21/08/2020 21:26	38.3027		0	0	0	0	0	0	0	0	0	0	0	0	0	0
1716	5	6	10	3d 05:21:38.97000	0d 00:07:25.46000	0.00679015	0.0262652	0.0005948	4.2002	C	4	21/08/2020 21:27	38.1603		0	0	0	0	0	0	0	0	0	0	0	0	0	0
1717	5	6	10	3d 05:23:09.60000	0d 00:08:56.09000	0.00680386	0.0263228	0.0004947	4.2	C	4	21/08/2020 21:29	38.0812		0	0	0	0	0	0	0	0	0	0	0	0	0	0
1718	5	6	10	3d 05:25:05.31000	0d 00:10:51.80000	0.00681809	0.0263826	0.0003946	4.2	C	4	21/08/2020 21:31	38.4294		0	0	0	0	0	0	0	0	0	0	0	0	0	0
1719	5	6	10	3d 05:27:37.53000	0d 00:13:24.02000	0.00683256	0.0264433	0.00029458	4.2	C	4	21/08/2020 21:33	38.0653		0	0	0	0	0	0	0	0	0	0	0	0	0	0
1720	5	6	10	3d 05:31:26.02000	0d 00:17:12.51000	0.00684785	0.0265076	0.00019448	4.2	C	4	21/08/2020 21:37	38.0337		0	0	0	0	0	0	0	0	0	0	0	0	0	0
1721	5	6	10	3d 05:33:18.88000	0d 00:19:05.37000	0.00685342	0.026531	0.00016014	4.2	C	132	21/08/2020 21:39	38.4135		0	0	0	0	0	0	0	0	0	0	0	0	0	0
1722	5	6	11	3d 05:33:18.89000	0d 00:00:00.01000	0	0	0	4.1981	R	0	21/08/2020 21:39	38.4135		0	0	0	0	0	0	0	0	0	0	0	0	0	0
1723	5	6	11	3d 05:33:20.89000	0d 00:00:02.01000	0	0	0	4.1979	R	1	21/08/2020 21:39	38.4135		0	0	0	0	0	0	0	0	0	0	0	0	0	0
1724	5	6	11	3d 05:33:22.89000	0d 00:00:04.01000	0	0	0	4.1979	R	1	21/08/2020 21:39	38.4135		0	0	0	0	0	0	0	0	0	0	0	0	0	0
1725	5	6	11	3d 05:33:24.89000	0d 00:00:06.01000	0	0	0	4.1978	R	1	21/08/2020 21:39	38.4135		0	0	0	0	0	0	0	0	0	0	0	0	0	0
1726	5	6	11	3d 05:33:26.89000	0d 00:00:08.01000	0	0	0	4.1976	R	1	21/08/2020 21:39	38.4294		0	0	0	0	0	0	0	0	0	0	0	0	0	0
1727	5	6	11	3d 05:33:28.88000	0d 00:00:10.00000	0	0	0	4.1975	R	129	21/08/2020 21:39	38.4294		0	0	0	0	0	0	0	0	0	0	0	0	0	0
1728	5	6	12	3d 05:33:28.92000	0d 00:00:00.04000	0.00000002	0.00000007	0.00160189	4.1808	D	0	21/08/2020 21:39	38.4294		0	0	0	0	0	0	0	0	0	0	0	0	0	0
1729	5	6	12	3d 05:33:51.07000	0d 00:00:22.19000	0.00000987	0.00004121	0.00160197	4.1707	D	5	21/08/2020 21:40	38.4768		0	0	0	0	0	0	0	0	0	0	0	0	0	0
1730	5	6	12	3d 05:34:49.23000	0d 00:01:20.35000	0.00003575	0.00014899	0.00160151	4.1607	D	5	21/08/2020 21:41	38.2394		0	0	0	0	0	0	0	0	0	0	0	0	0	0
1731	5	6	12	3d 05:36:25.62000	0d 00:02:56.74000	0.00007863	0.00032719	0.00160189	4.1506	D	5	21/08/2020 21:42	38.097		0	0	0	0	0	0	0	0	0	0	0	0	0	0
1732	5	6	12	3d 05:38:24.71000	0d 00:04:55.83000	0.00013161	0.00054684	0.00160151	4.1404	D	5	21/08/2020 21:44	38.1445		0	0	0	0	0	0	0	0	0	0	0	0	0	0
1733	5	6	12	3d 05:40:34.38000	0d 00:07:05.50000	0.0001893	0.00078542	0.00160143	4.1302	D	5	21/08/2020 21:46	38.2236		0	0	0	0	0	0	0	0	0	0	0	0	0	0
1734	5	6	12	3d 05:42:45.46000	0d 00:09:16.58000	0.00024762	0.001026	0.00160159	4.1201	D	5	21/08/2020 21:49	38.1603		0	0	0	0	0	0	0	0	0	0	0	0	0	0
1735	5	6	12	3d 05:44:57.47000	0d 00:11:28.59000	0.00030635	0.00126769	0.00160197	4.11	D	5	21/08/2020 21:51	38.1286		0	0	0	0	0	0	0	0	0	0	0	0	0	0
1736	5	6	12	3d 05:47:11.61000	0d 00:13:42.73000	0.00036603	0.00151268	0.00160159	4.0996	D	5	21/08/2020 21:53	38.2236		0	0	0	0	0	0	0	0	0	0	0	0	0	0
1737	5	6	12	3d 05:49:31.98000	0d 00:16:03.10000	0.00042848	0.00176841	0.00160159	4.0896	D	5	21/08/2020 21:55	38.3186		0	0	0	0	0	0	0	0	0	0	0	0	0	0
1738	5	6	12	3d 05:51:52.61000	0d 00:18:23.73000	0.00049105	0.00202397	0.00160174	4.0795	D	5	21/08/2020 21:58	38.2553		0	0	0	0	0	0	0	0	0	0	0	0	0	0
1739	5	6	12	3d 05:54:12.05000	0d 00:20:43.17000	0.00055308	0.00227675	0.00160182	4.0694	D	5	21/08/2020 22:00	38.3186		0	0	0	0	0	0	0	0	0	0	0	0	0	0
1740	5	6	12	3d 05:56:35.57000	0d 00:23:06.69000	0.00061694	0.00253627	0.00160136	4.0594	D	5	21/08/2020 22:02	38.0337		0	0	0	0	0	0	0	0	0	0	0	0	0	0
1741	5	6	12	3d 05:58:57.89000	0d 00:25:29.01000	0.00068025	0.00279299	0.00160174	4.0493	D	5	21/08/2020 22:05	38.4768		0	0	0	0	0	0	0	0	0	0	0	0	0	0
1742	5	6	12	3d 06:01:27.55000	0d 00:27:58.67000	0.00074684	0.00306228	0.00160143	4.0392	D	5	21/08/2020 22:07	38.1761		0	0	0	0	0	0	0	0	0	0	0	0	0	0
1743	5	6	12	3d 06:03:55.09000	0d 00:30:26.21000	0.00081248	0.00332709	0.00160166	4.029	D	5	21/08/2020 22:10	38.2394		0	0	0	0	0	0	0	0	0	0	0	0	0	0
1744	5	6	12	3d 06:06:27.93000	0d 00:32:59.05000	0.00088048	0.00360072	0.00160166	4.0189	D	5	21/08/2020 22:12	38.3502		0	0	0	0	0	0	0	0	0	0	0	0	0	0
1745	5	6	12	3d 06:08:58.14000	0d 00:35:29.26000	0.0009473	0.00386897	0.00160151	4.0089	D	5	21/08/2020 22:15	38.3344		0	0	0	0	0	0	0	0	0	0	0	0	0	0
1746	5	6	12	3d 06:11:33.74000	0d 00:38:04.86000	0.00101653	0.00414615	0.00160166	3.9988	D	5	21/08/2020 22:17	38.1445		0	0	0	0	0	0	0	0	0	0	0	0	0	0
1747	5	6	12	3d 06:14:08.61000	0d 00:40:39.73000	0.00108543	0.00442134	0.00160166	3.9887	D	5	21/08/2020 22:20	38.2553		0	0	0	0	0	0	0	0	0	0	0	0	0	0
1748	5	6	12	3d 06:16:45.93000	0d 00:43:17.05000	0.00115542	0.00470017	0.00160159	3.9786	D	5	21/08/2020 22:23	38.1919		0	0	0	0	0	0	0	0	0	0	0	0	0	0
1749	5	6	12	3d 06:19:22.75000	0d 00:45:53.87000	0.00122519	0.00497741	0.00160166	3.9686	D	5	21/08/2020 22:25	38.556		0	0	0	0	0	0	0	0	0	0	0	0	0	0
1750	5	6	12	3d 06:21:58.40000	0d 00:48:29.52000	0.00129444	0.00525189	0.00160182	3.9585	D	5	21/08/2020 22:28	38.1445		0	0	0	0	0	0	0	0	0	0	0	0	0	0
1751	5	6	12	3d 06:24:36.72000	0d 00:51:07.84000	0.00136488	0.00553037	0.00160159	3.9484	D	5	21/08/2020 22:30	38.4135		0	0	0	0	0	0	0	0	0	0	0	0	0	0
1752	5	6	12	3d 06:27:15.15000	0d 00:53:46.27000	0.00143536	0.00580833	0.00160136	3.9384	D	5	21/08/2020 22:33	38.461		0	0	0	0	0	0	0	0	0	0	0	0	0	0
1753	5	6	12	3d 06:29:50.30000	0d 00:56:21.42000	0.00150439	0.00607983	0.00160166	3.9283	D	5	21/08/2020 22:36	38.0495		0	0	0	0	0	0	0	0	0	0	0	0	0	0
1754	5	6	12	3d 06:32:26.25000	0d 00:58:57.37000	0.00157377	0.00635204	0.00160174	3.9182	D	5	21/08/2020 22:38	38.2236		0	0	0	0	0	0	0	0	0	0	0	0	0	0
1755	5	6	12	3d 06:35:02.30000	0d 01:01:33.42000	0.0016432	0.00662373	0.00160151	3.9081	D	5	21/08/2020 22:41	38.3186		0	0	0	0	0	0	0	0	0	0	0	0	0	0
1756	5	6	12	3d 06:37:39.76000	0d 01:04:10.88000	0.00171325	0.00689717	0.00160151	3.8981	D	5	21/08/2020 22:43	38.3344		0	0	0	0	0	0	0	0	0	0	0	0	0	0
1757	5	6	12	3d 06:40:16.34000	0d 01:06:47.46000	0.00178291	0.00716838	0.00160151	3.888	D	5	21/08/2020 22:46	38.0337		0	0	0	0	0	0	0	0	0	0	0	0	0	0
1758	5	6	12	3d 06:42:52.92000	0d 01:09:24.04000	0.00185257	0.00743888	0.00160166	3.8779	D	5	21/08/2020 22:49	38.2078		0	0	0	0	0	0	0	0	0	0	0	0	0	0
1759	5	6	12	3d 06:45:35.50000	0d 01:12:06.62000	0.0019249	0.00771903	0.00160159	3.8679	D	5	21/08/2020 22:51	38.2394		0	0	0	0	0	0	0	0	0	0	0	0	0	0
1760	5	6	12	3d 06:48:17.08000	0d 01:14:48.20000	0.00199679	0.00799672	0.00160166	3.8576	D	5	21/08/2020 22:54	38.0653		0	0	0	0	0	0	0	0	0	0	0	0	0	0
1761	5	6	12	3d 06:51:09.19000	0d 01:17:40.31000	0.00207336	0.00829174	0.00160166	3.8476	D	5	21/08/2020 22:57	38.2078		0	0	0	0	0	0	0	0	0	0	0	0	0	0
1762	5	6	12	3d 06:54:00.31000	0d 01:20:31.43000	0.00214949	0.00858428	0.00160182	3.8373	D	5	21/08/2020 23:00	38.2553		0	0	0	0	0	0	0	0	0	0	0	0	0	0
1763	5	6	12	3d 06:56:59.16000	0d 01:23:30.28000	0.00222906	0.00888923	0.00160166	3.8273	D	5	21/08/2020 23:03	38.002		0	0	0	0	0	0	0	0	0	0	0	0	0	0
1764	5	6	12	3d 06:59:59.78000	0d 01:26:30.90000	0.00230942	0.00919639	0.00160159	3.8172	D	5	21/08/2020 23:06	38.3027		0	0	0	0	0	0	0	0	0	0	0	0	0	0
1765	5	6	12	3d 07:03:09.40000	0d 01:29:40.52000	0.00239378	0.009518	0.00160174	3.8071	D	5	21/08/2020 23:09	38.3819		0	0	0	0	0	0	0	0	0	0	0	0	0	0
1766	5	6	12	3d 07:06:31.27000	0d 01:33:02.39000	0.00248359	0.00985949	0.00160151	3.7971	D	5	21/08/2020 23:12	38.2711		0	0	0	0	0	0	0	0	0	0	0	0	0	0
1767	5	6	12	3d 07:10:02.98000	0d 01:36:34.10000	0.00257778	0.0102167	0.00160166	3.787	D	5	21/08/2020 23:16	38.4768		0	0	0	0	0	0	0	0	0	0	0	0	0	0
1768	5	6	12	3d 07:13:43.19000	0d 01:40:14.31000	0.00267575	0.0105872	0.00160159	3.7769	D	5	21/08/2020 23:20	38.0178		0	0	0	0	0	0	0	0	0	0	0	0	0	0
1769	5	6	12	3d 07:17:46.78000	0d 01:44:17.90000	0.00278413	0.010996	0.00160151	3.7667	D	5	21/08/2020 23:24	38.4294		0	0	0	0	0	0	0	0	0	0	0	0	0	0
1770	5	6	12	3d 07:22:06.01000	0d 01:48:37.13000	0.00289946	0.0114298	0.00160166	3.7566	D	5	21/08/2020 23:28	38.0178		0	0	0	0	0	0	0	0	0	0	0	0	0	0
1771	5	6	12	3d 07:26:42.47000	0d 01:53:13.59000	0.00302246	0.0118913	0.00160166	3.7465	D	5	21/08/2020 23:33	38.4927		0	0	0	0	0	0	0	0	0	0	0	0	0	0
1772	5	6	12	3d 07:31:38.04000	0d 01:58:09.16000	0.00315395	0.0123833	0.00160159	3.7365	D	5	21/08/2020 23:37	38.2553		0	0	0	0	0	0	0	0	0	0	0	0	0	0
1773	5	6	12	3d 07:36:38.04000	0d 02:03:09.16000	0.00328742	0.0128814	0.00160159	3.727	D	1	21/08/2020 23:42	38.3502		0	0	0	0	0	0	0	0	0	0	0	0	0	0
1774	5	6	12	3d 07:41:38.04000	0d 02:08:09.16000	0.00342089	0.0133782	0.00160189	3.7174	D	1	21/08/2020 23:47	38.2236		0	0	0	0	0	0	0	0	0	0	0	0	0	0
1775	5	6	12	3d 07:46:38.04000	0d 02:13:09.16000	0.00355436	0.0138737	0.00160166	3.7081	D	1	21/08/2020 23:52	38.461		0	0	0	0	0	0	0	0	0	0	0	0	0	0
1776	5	6	12	3d 07:51:38.04000	0d 02:18:09.16000	0.00368783	0.014368	0.00160166	3.6986	D	1	21/08/2020 23:57	38.4927		0	0	0	0	0	0	0	0	0	0	0	0	0	0
1777	5	6	12	3d 07:56:38.04000	0d 02:23:09.16000	0.0038213	0.014861	0.00160166	3.6887	D	1	22/08/2020 00:02	38.3502		0	0	0	0	0	0	0	0	0	0	0	0	0	0
1778	5	6	12	3d 08:01:26.86000	0d 02:27:57.98000	0.0039498	0.0153344	0.00160166	3.6786	D	5	22/08/2020 00:07	38.2078		0	0	0	0	0	0	0	0	0	0	0	0	0	0
1779	5	6	12	3d 08:05:51.53000	0d 02:32:22.65000	0.00406755	0.015767	0.00160143	3.6686	D	5	22/08/2020 00:12	38.0337		0	0	0	0	0	0	0	0	0	0	0	0	0	0
1780	5	6	12	3d 08:09:56.14000	0d 02:36:27.26000	0.00417637	0.0161657	0.00160159	3.6585	D	5	22/08/2020 00:16	38.1286		0	0	0	0	0	0	0	0	0	0	0	0	0	0
1781	5	6	12	3d 08:13:34.34000	0d 02:40:05.46000	0.00427345	0.0165204	0.00160143	3.6484	D	5	22/08/2020 00:19	38.3186		0	0	0	0	0	0	0	0	0	0	0	0	0	0
1782	5	6	12	3d 08:16:52.97000	0d 02:43:24.09000	0.00436182	0.0168424	0.00160151	3.6384	D	5	22/08/2020 00:23	38.1919		0	0	0	0	0	0	0	0	0	0	0	0	0	0
1783	5	6	12	3d 08:19:55.51000	0d 02:46:26.63000	0.00444303	0.0171375	0.00160166	3.6283	D	5	22/08/2020 00:26	38.3977		0	0	0	0	0	0	0	0	0	0	0	0	0	0
1784	5	6	12	3d 08:22:31.14000	0d 02:49:02.26000	0.00451227	0.0173884	0.00160166	3.6182	D	5	22/08/2020 00:28	38.1445		0	0	0	0	0	0	0	0	0	0	0	0	0	0
1785	5	6	12	3d 08:24:57.93000	0d 02:51:29.05000	0.00457758	0.0176243	0.00160174	3.608	D	5	22/08/2020 00:31	38.1445		0	0	0	0	0	0	0	0	0	0	0	0	0	0
1786	5	6	12	3d 08:27:13.29000	0d 02:53:44.41000	0.0046378	0.0178413	0.00160174	3.5978	D	5	22/08/2020 00:33	38.2394		0	0	0	0	0	0	0	0	0	0	0	0	0	0
1787	5	6	12	3d 08:29:05.05000	0d 02:55:36.17000	0.00468752	0.01802	0.00160143	3.5877	D	5	22/08/2020 00:35	38.5085		0	0	0	0	0	0	0	0	0	0	0	0	0	0
1788	5	6	12	3d 08:30:49.41000	0d 02:57:20.53000	0.00473395	0.0181863	0.00160159	3.5776	D	5	22/08/2020 00:37	38.4135		0	0	0	0	0	0	0	0	0	0	0	0	0	0
1789	5	6	12	3d 08:32:19.82000	0d 02:58:50.94000	0.00477417	0.01833	0.00160159	3.5676	D	5	22/08/2020 00:38	38.3027		0	0	0	0	0	0	0	0	0	0	0	0	0	0
1790	5	6	12	3d 08:33:51.43000	0d 03:00:22.55000	0.00481493	0.0184752	0.00160159	3.5575	D	5	22/08/2020 00:40	38.2394		0	0	0	0	0	0	0	0	0	0	0	0	0	0
1791	5	6	12	3d 08:35:34.89000	0d 03:02:06.01000	0.00486096	0.0186388	0.00160159	3.5474	D	5	22/08/2020 00:41	38.2553		0	0	0	0	0	0	0	0	0	0	0	0	0	0
1792	5	6	12	3d 08:37:20.23000	0d 03:03:51.35000	0.00490783	0.0188048	0.00160166	3.5373	D	5	22/08/2020 00:43	38.5085		0	0	0	0	0	0	0	0	0	0	0	0	0	0
1793	5	6	12	3d 08:39:46.69000	0d 03:06:17.81000	0.00497299	0.0190349	0.00160166	3.5273	D	5	22/08/2020 00:46	38.1128		0	0	0	0	0	0	0	0	0	0	0	0	0	0
1794	5	6	12	3d 08:44:36.88000	0d 03:11:08.00000	0.00510209	0.0194897	0.00160159	3.5172	D	5	22/08/2020 00:50	38.3344		0	0	0	0	0	0	0	0	0	0	0	0	0	0
1795	5	6	12	3d 08:49:36.88000	0d 03:16:08.00000	0.00523556	0.0199586	0.00160151	3.5102	D	1	22/08/2020 00:55	38.002		0	0	0	0	0	0	0	0	0	0	0	0	0	0
1796	5	6	12	3d 08:54:36.88000	0d 03:21:08.00000	0.00536903	0.0204265	0.00160159	3.5021	D	1	22/08/2020 01:00	38.1761		0	0	0	0	0	0	0	0	0	0	0	0	0	0
1797	5	6	12	3d 08:59:36.88000	0d 03:26:08.00000	0.0055025	0.0208933	0.00160151	3.4932	D	1	22/08/2020 01:05	37.9704		0	0	0	0	0	0	0	0	0	0	0	0	0	0
1798	5	6	12	3d 09:04:36.88000	0d 03:31:08.00000	0.00563597	0.0213591	0.00160159	3.4862	D	1	22/08/2020 01:10	38.1128		0	0	0	0	0	0	0	0	0	0	0	0	0	0
1799	5	6	12	3d 09:09:36.88000	0d 03:36:08.00000	0.00576944	0.0218239	0.00160159	3.4784	D	1	22/08/2020 01:15	38.2711		0	0	0	0	0	0	0	0	0	0	0	0	0	0
1800	5	6	12	3d 09:14:36.88000	0d 03:41:08.00000	0.00590291	0.0222875	0.00160166	3.4693	D	1	22/08/2020 01:20	38.3502		0	0	0	0	0	0	0	0	0	0	0	0	0	0
1801	5	6	12	3d 09:19:36.88000	0d 03:46:08.00000	0.00603638	0.0227499	0.00160166	3.4597	D	1	22/08/2020 01:25	38.4927		0	0	0	0	0	0	0	0	0	0	0	0	0	0
1802	5	6	12	3d 09:23:17.88000	0d 03:49:49.00000	0.0061347	0.0230895	0.00160166	3.4496	D	5	22/08/2020 01:29	38.1445		0	0	0	0	0	0	0	0	0	0	0	0	0	0
1803	5	6	12	3d 09:26:15.93000	0d 03:52:47.05000	0.00621391	0.0233624	0.00160166	3.4395	D	5	22/08/2020 01:32	38.2869		0	0	0	0	0	0	0	0	0	0	0	0	0	0
1804	5	6	12	3d 09:29:18.12000	0d 03:55:49.24000	0.00629497	0.0236408	0.00160151	3.4293	D	5	22/08/2020 01:35	38.3186		0	0	0	0	0	0	0	0	0	0	0	0	0	0
1805	5	6	12	3d 09:31:32.75000	0d 03:58:03.87000	0.00635487	0.0238459	0.00160166	3.4192	D	5	22/08/2020 01:37	38.1286		0	0	0	0	0	0	0	0	0	0	0	0	0	0
1806	5	6	12	3d 09:33:45.24000	0d 04:00:16.36000	0.00641381	0.0240472	0.00160189	3.4092	D	5	22/08/2020 01:40	38.0337		0	0	0	0	0	0	0	0	0	0	0	0	0	0
1807	5	6	12	3d 09:35:19.43000	0d 04:01:50.55000	0.00645572	0.0241898	0.00160159	3.3991	D	5	22/08/2020 01:41	38.3661		0	0	0	0	0	0	0	0	0	0	0	0	0	0
1808	5	6	12	3d 09:36:40.79000	0d 04:03:11.91000	0.00649191	0.0243127	0.00160182	3.389	D	5	22/08/2020 01:43	38.1761		0	0	0	0	0	0	0	0	0	0	0	0	0	0
1809	5	6	12	3d 09:37:54.20000	0d 04:04:25.32000	0.00652457	0.0244232	0.00160166	3.379	D	5	22/08/2020 01:44	38.3502		0	0	0	0	0	0	0	0	0	0	0	0	0	0
1810	5	6	12	3d 09:38:57.73000	0d 04:05:28.85000	0.00655284	0.0245186	0.00160159	3.3689	D	5	22/08/2020 01:45	38.4768		0	0	0	0	0	0	0	0	0	0	0	0	0	0
1811	5	6	12	3d 09:39:57.87000	0d 04:06:28.99000	0.00657959	0.0246086	0.00160159	3.3587	D	5	22/08/2020 01:46	38.2553		0	0	0	0	0	0	0	0	0	0	0	0	0	0
1812	5	6	12	3d 09:40:42.00000	0d 04:07:13.12000	0.00659923	0.0246745	0.00160143	3.3486	D	5	22/08/2020 01:47	38.3027		0	0	0	0	0	0	0	0	0	0	0	0	0	0
1813	5	6	12	3d 09:41:20.14000	0d 04:07:51.26000	0.0066162	0.0247312	0.00160151	3.3385	D	5	22/08/2020 01:47	38.3819		0	0	0	0	0	0	0	0	0	0	0	0	0	0
1814	5	6	12	3d 09:41:54.64000	0d 04:08:25.76000	0.00663154	0.0247824	0.00160166	3.3285	D	5	22/08/2020 01:48	38.0812		0	0	0	0	0	0	0	0	0	0	0	0	0	0
1815	5	6	12	3d 09:42:24.63000	0d 04:08:55.75000	0.00664489	0.0248267	0.00160174	3.3182	D	5	22/08/2020 01:48	38.2078		0	0	0	0	0	0	0	0	0	0	0	0	0	0
1816	5	6	12	3d 09:42:51.37000	0d 04:09:22.49000	0.00665678	0.0248661	0.00160182	3.3082	D	5	22/08/2020 01:49	38.2869		0	0	0	0	0	0	0	0	0	0	0	0	0	0
1817	5	6	12	3d 09:43:14.42000	0d 04:09:45.54000	0.00666704	0.0249	0.00160143	3.2979	D	5	22/08/2020 01:49	38.3661		0	0	0	0	0	0	0	0	0	0	0	0	0	0
1818	5	6	12	3d 09:43:35.17000	0d 04:10:06.29000	0.00667627	0.0249304	0.00160143	3.2879	D	5	22/08/2020 01:49	38.4135		0	0	0	0	0	0	0	0	0	0	0	0	0	0
1819	5	6	12	3d 09:43:53.56000	0d 04:10:24.68000	0.00668445	0.0249573	0.00160151	3.2776	D	5	22/08/2020 01:50	38.4294		0	0	0	0	0	0	0	0	0	0	0	0	0	0
1820	5	6	12	3d 09:44:10.81000	0d 04:10:41.93000	0.00669213	0.0249824	0.00160166	3.2674	D	5	22/08/2020 01:50	38.461		0	0	0	0	0	0	0	0	0	0	0	0	0	0
1821	5	6	12	3d 09:44:27.30000	0d 04:10:58.42000	0.00669946	0.0250063	0.00160189	3.2572	D	5	22/08/2020 01:50	38.5085		0	0	0	0	0	0	0	0	0	0	0	0	0	0
1822	5	6	12	3d 09:44:42.66000	0d 04:11:13.78000	0.0067063	0.0250285	0.00160174	3.2471	D	5	22/08/2020 01:51	38.5243		0	0	0	0	0	0	0	0	0	0	0	0	0	0
1823	5	6	12	3d 09:44:56.33000	0d 04:11:27.45000	0.00671238	0.0250483	0.00160151	3.2369	D	5	22/08/2020 01:51	38.3661		0	0	0	0	0	0	0	0	0	0	0	0	0	0
1824	5	6	12	3d 09:45:08.18000	0d 04:11:39.30000	0.00671765	0.0250653	0.00160159	3.2268	D	5	22/08/2020 01:51	38.2078		0	0	0	0	0	0	0	0	0	0	0	0	0	0
1825	5	6	12	3d 09:45:18.83000	0d 04:11:49.95000	0.00672239	0.0250806	0.00160143	3.2166	D	5	22/08/2020 01:51	38.1919		0	0	0	0	0	0	0	0	0	0	0	0	0	0
1826	5	6	12	3d 09:45:28.95000	0d 04:12:00.07000	0.00672689	0.025095	0.00160166	3.2065	D	5	22/08/2020 01:51	38.2236		0	0	0	0	0	0	0	0	0	0	0	0	0	0
1827	5	6	12	3d 09:45:38.56000	0d 04:12:09.68000	0.00673117	0.0251087	0.00160151	3.1965	D	5	22/08/2020 01:51	38.2553		0	0	0	0	0	0	0	0	0	0	0	0	0	0
1828	5	6	12	3d 09:45:47.70000	0d 04:12:18.82000	0.00673523	0.0251217	0.00160159	3.1864	D	5	22/08/2020 01:52	38.2869		0	0	0	0	0	0	0	0	0	0	0	0	0	0
1829	5	6	12	3d 09:45:56.24000	0d 04:12:27.36000	0.00673903	0.0251338	0.00160159	3.1762	D	5	22/08/2020 01:52	38.3186		0	0	0	0	0	0	0	0	0	0	0	0	0	0
1830	5	6	12	3d 09:46:04.33000	0d 04:12:35.45000	0.00674263	0.0251452	0.00160136	3.1659	D	5	22/08/2020 01:52	38.3344		0	0	0	0	0	0	0	0	0	0	0	0	0	0
1831	5	6	12	3d 09:46:11.99000	0d 04:12:43.11000	0.00674604	0.025156	0.00160174	3.1559	D	5	22/08/2020 01:52	38.3502		0	0	0	0	0	0	0	0	0	0	0	0	0	0
1832	5	6	12	3d 09:46:19.14000	0d 04:12:50.26000	0.00674922	0.025166	0.00160151	3.1456	D	5	22/08/2020 01:52	38.3819		0	0	0	0	0	0	0	0	0	0	0	0	0	0
1833	5	6	12	3d 09:46:26.09000	0d 04:12:57.21000	0.00675231	0.0251757	0.00160182	3.1356	D	5	22/08/2020 01:52	38.3977		0	0	0	0	0	0	0	0	0	0	0	0	0	0
1834	5	6	12	3d 09:46:32.71000	0d 04:13:03.83000	0.00675526	0.0251849	0.00160166	3.1255	D	5	22/08/2020 01:52	38.3977		0	0	0	0	0	0	0	0	0	0	0	0	0	0
1835	5	6	12	3d 09:46:38.87000	0d 04:13:09.99000	0.006758	0.0251935	0.00160174	3.1153	D	5	22/08/2020 01:52	38.4135		0	0	0	0	0	0	0	0	0	0	0	0	0	0
1836	5	6	12	3d 09:46:44.96000	0d 04:13:16.08000	0.00676071	0.0252019	0.00160182	3.1051	D	5	22/08/2020 01:53	38.4294		0	0	0	0	0	0	0	0	0	0	0	0	0	0
1837	5	6	12	3d 09:46:50.78000	0d 04:13:21.90000	0.0067633	0.0252099	0.00160174	3.0948	D	5	22/08/2020 01:53	38.4452		0	0	0	0	0	0	0	0	0	0	0	0	0	0
1838	5	6	12	3d 09:46:56.47000	0d 04:13:27.59000	0.00676583	0.0252177	0.00160174	3.0845	D	5	22/08/2020 01:53	38.461		0	0	0	0	0	0	0	0	0	0	0	0	0	0
1839	5	6	12	3d 09:47:02.03000	0d 04:13:33.15000	0.0067683	0.0252254	0.00160174	3.0739	D	5	22/08/2020 01:53	38.4768		0	0	0	0	0	0	0	0	0	0	0	0	0	0
1840	5	6	12	3d 09:47:07.41000	0d 04:13:38.53000	0.00677069	0.0252327	0.00160166	3.0637	D	5	22/08/2020 01:53	38.4927		0	0	0	0	0	0	0	0	0	0	0	0	0	0
1841	5	6	12	3d 09:47:12.48000	0d 04:13:43.60000	0.00677295	0.0252396	0.00160174	3.0533	D	5	22/08/2020 01:53	38.4927		0	0	0	0	0	0	0	0	0	0	0	0	0	0
1842	5	6	12	3d 09:47:17.43000	0d 04:13:48.55000	0.00677515	0.0252463	0.00160182	3.043	D	5	22/08/2020 01:53	38.4927		0	0	0	0	0	0	0	0	0	0	0	0	0	0
1843	5	6	12	3d 09:47:22.15000	0d 04:13:53.27000	0.00677725	0.0252527	0.00160166	3.0327	D	5	22/08/2020 01:53	38.5085		0	0	0	0	0	0	0	0	0	0	0	0	0	0
1844	5	6	12	3d 09:47:26.73000	0d 04:13:57.85000	0.00677929	0.0252589	0.00160166	3.0225	D	5	22/08/2020 01:53	38.5085		0	0	0	0	0	0	0	0	0	0	0	0	0	0
1845	5	6	12	3d 09:47:31.15000	0d 04:14:02.27000	0.00678126	0.0252648	0.00160159	3.0121	D	5	22/08/2020 01:53	38.5085		0	0	0	0	0	0	0	0	0	0	0	0	0	0
1846	5	6	12	3d 09:47:35.60000	0d 04:14:06.72000	0.00678324	0.0252708	0.00160174	3.0019	D	5	22/08/2020 01:53	38.5243		0	0	0	0	0	0	0	0	0	0	0	0	0	0
1847	5	6	12	3d 09:47:39.78000	0d 04:14:10.90000	0.0067851	0.0252763	0.00160174	2.9915	D	5	22/08/2020 01:53	38.5402		0	0	0	0	0	0	0	0	0	0	0	0	0	0
1848	5	6	12	3d 09:47:43.90000	0d 04:14:15.02000	0.00678693	0.0252818	0.00160166	2.9812	D	5	22/08/2020 01:54	38.5402		0	0	0	0	0	0	0	0	0	0	0	0	0	0
1849	5	6	12	3d 09:47:47.82000	0d 04:14:18.94000	0.00678867	0.025287	0.00160182	2.9709	D	5	22/08/2020 01:54	38.556		0	0	0	0	0	0	0	0	0	0	0	0	0	0
1850	5	6	12	3d 09:47:51.69000	0d 04:14:22.81000	0.00679039	0.0252921	0.00160166	2.9607	D	5	22/08/2020 01:54	38.556		0	0	0	0	0	0	0	0	0	0	0	0	0	0
1851	5	6	12	3d 09:47:55.41000	0d 04:14:26.53000	0.00679205	0.025297	0.00160166	2.9505	D	5	22/08/2020 01:54	38.556		0	0	0	0	0	0	0	0	0	0	0	0	0	0
1852	5	6	12	3d 09:47:59.06000	0d 04:14:30.18000	0.00679367	0.0253018	0.00160159	2.9403	D	5	22/08/2020 01:54	38.5718		0	0	0	0	0	0	0	0	0	0	0	0	0	0
1853	5	6	12	3d 09:48:02.62000	0d 04:14:33.74000	0.00679526	0.0253064	0.00160159	2.9297	D	5	22/08/2020 01:54	38.5718		0	0	0	0	0	0	0	0	0	0	0	0	0	0
1854	5	6	12	3d 09:48:06.18000	0d 04:14:37.30000	0.00679684	0.0253111	0.00160151	2.9194	D	5	22/08/2020 01:54	38.5718		0	0	0	0	0	0	0	0	0	0	0	0	0	0
1855	5	6	12	3d 09:48:09.59000	0d 04:14:40.71000	0.00679836	0.0253155	0.00160143	2.909	D	5	22/08/2020 01:54	38.5718		0	0	0	0	0	0	0	0	0	0	0	0	0	0
1856	5	6	12	3d 09:48:12.91000	0d 04:14:44.03000	0.00679984	0.0253198	0.00160159	2.8986	D	5	22/08/2020 01:54	38.5876		0	0	0	0	0	0	0	0	0	0	0	0	0	0
1857	5	6	12	3d 09:48:16.11000	0d 04:14:47.23000	0.00680126	0.0253239	0.00160174	2.8884	D	5	22/08/2020 01:54	38.5402		0	0	0	0	0	0	0	0	0	0	0	0	0	0
1858	5	6	12	3d 09:48:19.22000	0d 04:14:50.34000	0.00680264	0.0253279	0.00160166	2.8782	D	5	22/08/2020 01:54	38.3977		0	0	0	0	0	0	0	0	0	0	0	0	0	0
1859	5	6	12	3d 09:48:22.28000	0d 04:14:53.40000	0.006804	0.0253318	0.00160143	2.8678	D	5	22/08/2020 01:54	38.3027		0	0	0	0	0	0	0	0	0	0	0	0	0	0
1860	5	6	12	3d 09:48:25.31000	0d 04:14:56.43000	0.00680535	0.0253356	0.00160182	2.8576	D	5	22/08/2020 01:54	38.2553		0	0	0	0	0	0	0	0	0	0	0	0	0	0
1861	5	6	12	3d 09:48:28.26000	0d 04:14:59.38000	0.00680666	0.0253394	0.00160182	2.8472	D	5	22/08/2020 01:54	38.2394		0	0	0	0	0	0	0	0	0	0	0	0	0	0
1862	5	6	12	3d 09:48:31.18000	0d 04:15:02.30000	0.00680796	0.0253431	0.00160143	2.837	D	5	22/08/2020 01:54	38.2394		0	0	0	0	0	0	0	0	0	0	0	0	0	0
1863	5	6	12	3d 09:48:33.96000	0d 04:15:05.08000	0.0068092	0.0253466	0.00160159	2.8266	D	5	22/08/2020 01:54	38.2236		0	0	0	0	0	0	0	0	0	0	0	0	0	0
1864	5	6	12	3d 09:48:36.73000	0d 04:15:07.85000	0.00681043	0.0253501	0.00160159	2.8161	D	5	22/08/2020 01:54	38.2394		0	0	0	0	0	0	0	0	0	0	0	0	0	0
1865	5	6	12	3d 09:48:39.49000	0d 04:15:10.61000	0.00681166	0.0253535	0.00160166	2.8057	D	5	22/08/2020 01:54	38.2394		0	0	0	0	0	0	0	0	0	0	0	0	0	0
1866	5	6	12	3d 09:48:42.15000	0d 04:15:13.27000	0.00681284	0.0253568	0.00160174	2.7953	D	5	22/08/2020 01:55	38.2394		0	0	0	0	0	0	0	0	0	0	0	0	0	0
1867	5	6	12	3d 09:48:44.81000	0d 04:15:15.93000	0.00681403	0.0253601	0.00160151	2.7848	D	5	22/08/2020 01:55	38.2394		0	0	0	0	0	0	0	0	0	0	0	0	0	0
1868	5	6	12	3d 09:48:47.39000	0d 04:15:18.51000	0.00681518	0.0253633	0.00160159	2.7742	D	5	22/08/2020 01:55	38.2394		0	0	0	0	0	0	0	0	0	0	0	0	0	0
1869	5	6	12	3d 09:48:49.94000	0d 04:15:21.06000	0.00681631	0.0253665	0.00160151	2.764	D	5	22/08/2020 01:55	38.2394		0	0	0	0	0	0	0	0	0	0	0	0	0	0
1870	5	6	12	3d 09:48:52.37000	0d 04:15:23.49000	0.00681739	0.0253694	0.00160174	2.7539	D	5	22/08/2020 01:55	38.2553		0	0	0	0	0	0	0	0	0	0	0	0	0	0
1871	5	6	12	3d 09:48:54.74000	0d 04:15:25.86000	0.00681845	0.0253723	0.00160159	2.7437	D	5	22/08/2020 01:55	38.2553		0	0	0	0	0	0	0	0	0	0	0	0	0	0
1872	5	6	12	3d 09:48:57.07000	0d 04:15:28.19000	0.00681948	0.0253752	0.00160159	2.7335	D	5	22/08/2020 01:55	38.2711		0	0	0	0	0	0	0	0	0	0	0	0	0	0
1873	5	6	12	3d 09:48:59.38000	0d 04:15:30.50000	0.00682051	0.025378	0.00160159	2.7233	D	5	22/08/2020 01:55	38.2711		0	0	0	0	0	0	0	0	0	0	0	0	0	0
1874	5	6	12	3d 09:49:01.69000	0d 04:15:32.81000	0.00682154	0.0253808	0.00160166	2.7127	D	5	22/08/2020 01:55	38.2869		0	0	0	0	0	0	0	0	0	0	0	0	0	0
1875	5	6	12	3d 09:49:03.98000	0d 04:15:35.10000	0.00682256	0.0253835	0.00160166	2.7022	D	5	22/08/2020 01:55	38.2869		0	0	0	0	0	0	0	0	0	0	0	0	0	0
1876	5	6	12	3d 09:49:06.26000	0d 04:15:37.38000	0.00682357	0.0253863	0.00160151	2.692	D	5	22/08/2020 01:55	38.2869		0	0	0	0	0	0	0	0	0	0	0	0	0	0
1877	5	6	12	3d 09:49:08.43000	0d 04:15:39.55000	0.00682454	0.0253889	0.00160166	2.6816	D	5	22/08/2020 01:55	38.3027		0	0	0	0	0	0	0	0	0	0	0	0	0	0
1878	5	6	12	3d 09:49:10.59000	0d 04:15:41.71000	0.0068255	0.0253914	0.00160159	2.6714	D	5	22/08/2020 01:55	38.3186		0	0	0	0	0	0	0	0	0	0	0	0	0	0
1879	5	6	12	3d 09:49:12.69000	0d 04:15:43.81000	0.00682643	0.0253939	0.00160166	2.6612	D	5	22/08/2020 01:55	38.3186		0	0	0	0	0	0	0	0	0	0	0	0	0	0
1880	5	6	12	3d 09:49:14.80000	0d 04:15:45.92000	0.00682737	0.0253964	0.00160174	2.6508	D	5	22/08/2020 01:55	38.3344		0	0	0	0	0	0	0	0	0	0	0	0	0	0
1881	5	6	12	3d 09:49:16.90000	0d 04:15:48.02000	0.0068283	0.0253989	0.00160166	2.6403	D	5	22/08/2020 01:55	38.3502		0	0	0	0	0	0	0	0	0	0	0	0	0	0
1882	5	6	12	3d 09:49:18.98000	0d 04:15:50.10000	0.00682923	0.0254013	0.00160174	2.6296	D	5	22/08/2020 01:55	38.3661		0	0	0	0	0	0	0	0	0	0	0	0	0	0
1883	5	6	12	3d 09:49:21.09000	0d 04:15:52.21000	0.00683017	0.0254038	0.00160189	2.6188	D	5	22/08/2020 01:55	38.3502		0	0	0	0	0	0	0	0	0	0	0	0	0	0
1884	5	6	12	3d 09:49:23.16000	0d 04:15:54.28000	0.00683109	0.0254062	0.00160159	2.6084	D	5	22/08/2020 01:55	38.3502		0	0	0	0	0	0	0	0	0	0	0	0	0	0
1885	5	6	12	3d 09:49:25.18000	0d 04:15:56.30000	0.00683199	0.0254085	0.00160143	2.5978	D	5	22/08/2020 01:55	38.3661		0	0	0	0	0	0	0	0	0	0	0	0	0	0
1886	5	6	12	3d 09:49:27.12000	0d 04:15:58.24000	0.00683285	0.0254108	0.00160182	2.5875	D	5	22/08/2020 01:55	38.3661		0	0	0	0	0	0	0	0	0	0	0	0	0	0
1887	5	6	12	3d 09:49:29.06000	0d 04:16:00.18000	0.00683371	0.025413	0.00160159	2.5771	D	5	22/08/2020 01:55	38.3819		0	0	0	0	0	0	0	0	0	0	0	0	0	0
1888	5	6	12	3d 09:49:31.00000	0d 04:16:02.12000	0.00683458	0.0254152	0.00160159	2.5666	D	5	22/08/2020 01:55	38.3977		0	0	0	0	0	0	0	0	0	0	0	0	0	0
1889	5	6	12	3d 09:49:32.95000	0d 04:16:04.07000	0.00683545	0.0254175	0.00160151	2.5559	D	5	22/08/2020 01:55	38.3819		0	0	0	0	0	0	0	0	0	0	0	0	0	0
1890	5	6	12	3d 09:49:34.91000	0d 04:16:06.03000	0.00683632	0.0254197	0.00160166	2.5454	D	5	22/08/2020 01:55	38.3819		0	0	0	0	0	0	0	0	0	0	0	0	0	0
1891	5	6	12	3d 09:49:36.76000	0d 04:16:07.88000	0.00683714	0.0254218	0.00160159	2.5347	D	5	22/08/2020 01:55	38.3819		0	0	0	0	0	0	0	0	0	0	0	0	0	0
1892	5	6	12	3d 09:49:38.65000	0d 04:16:09.77000	0.00683798	0.0254239	0.00160159	2.5243	D	5	22/08/2020 01:55	38.3977		0	0	0	0	0	0	0	0	0	0	0	0	0	0
1893	5	6	12	3d 09:49:40.48000	0d 04:16:11.60000	0.0068388	0.0254259	0.00160166	2.5139	D	5	22/08/2020 01:56	38.4135		0	0	0	0	0	0	0	0	0	0	0	0	0	0
1894	5	6	12	3d 09:49:42.32000	0d 04:16:13.44000	0.00683961	0.025428	0.00160143	2.5035	D	5	22/08/2020 01:56	38.4135		0	0	0	0	0	0	0	0	0	0	0	0	0	0
1895	5	6	12	3d 09:49:42.91000	0d 04:16:14.03000	0.00683988	0.0254287	0.00160159	2.5	D	133	22/08/2020 01:56	38.4294		0	0	0	0	0	0	0	0	0	0	0	0	0	0
1896	5	6	13	3d 09:49:42.92000	0d 00:00:00.01000	0	0	0	2.6317	R	0	22/08/2020 01:56	38.4294		0	0	0	0	0	0	0	0	0	0	0	0	0	0
1897	5	6	13	3d 09:49:44.92000	0d 00:00:02.01000	0	0	0	2.8034	R	1	22/08/2020 01:56	38.4294		0	0	0	0	0	0	0	0	0	0	0	0	0	0
1898	5	6	13	3d 09:49:46.92000	0d 00:00:04.01000	0	0	0	2.9097	R	1	22/08/2020 01:56	38.4294		0	0	0	0	0	0	0	0	0	0	0	0	0	0
1899	5	6	13	3d 09:49:48.92000	0d 00:00:06.01000	0	0	0	2.994	R	1	22/08/2020 01:56	38.4294		0	0	0	0	0	0	0	0	0	0	0	0	0	0
1900	5	6	13	3d 09:49:50.92000	0d 00:00:08.01000	0	0	0	3.0648	R	1	22/08/2020 01:56	38.4452		0	0	0	0	0	0	0	0	0	0	0	0	0	0
1901	5	6	13	3d 09:49:52.91000	0d 00:00:10.00000	0	0	0	3.125	R	129	22/08/2020 01:56	38.4452		0	0	0	0	0	0	0	0	0	0	0	0	0	0
1902	6	7	9	3d 09:49:52.95000	0d 00:00:00.04000	0.00000002	0.00000006	0.00160212	3.2844	C	0	22/08/2020 01:56	38.4452		0	0	0	0	0	0	0	0	0	0	0	0	0	0
1903	6	7	9	3d 09:49:53.12000	0d 00:00:00.21000	0.00000009	0.00000031	0.00160174	3.3054	C	5	22/08/2020 01:56	38.4452		0	0	0	0	0	0	0	0	0	0	0	0	0	0
1904	6	7	9	3d 09:49:53.29000	0d 00:00:00.38000	0.00000017	0.00000056	0.00160166	3.3239	C	5	22/08/2020 01:56	38.4452		0	0	0	0	0	0	0	0	0	0	0	0	0	0
1905	6	7	9	3d 09:49:53.48000	0d 00:00:00.57000	0.00000025	0.00000084	0.00160174	3.3414	C	5	22/08/2020 01:56	38.4452		0	0	0	0	0	0	0	0	0	0	0	0	0	0
1906	6	7	9	3d 09:49:53.69000	0d 00:00:00.78000	0.00000035	0.00000115	0.00160166	3.359	C	5	22/08/2020 01:56	38.4452		0	0	0	0	0	0	0	0	0	0	0	0	0	0
1907	6	7	9	3d 09:49:53.91000	0d 00:00:01.00000	0.00000044	0.00000148	0.00160151	3.3756	C	5	22/08/2020 01:56	38.4452		0	0	0	0	0	0	0	0	0	0	0	0	0	0
1908	6	7	9	3d 09:49:54.13000	0d 00:00:01.22000	0.00000054	0.00000181	0.00160189	3.3916	C	5	22/08/2020 01:56	38.4452		0	0	0	0	0	0	0	0	0	0	0	0	0	0
1909	6	7	9	3d 09:49:54.36000	0d 00:00:01.45000	0.00000065	0.00000216	0.00160143	3.4072	C	5	22/08/2020 01:56	38.4452		0	0	0	0	0	0	0	0	0	0	0	0	0	0
1910	6	7	9	3d 09:49:54.60000	0d 00:00:01.69000	0.00000075	0.00000253	0.00160136	3.4228	C	5	22/08/2020 01:56	38.4452		0	0	0	0	0	0	0	0	0	0	0	0	0	0
1911	6	7	9	3d 09:49:54.85000	0d 00:00:01.94000	0.00000086	0.00000291	0.00160159	3.4379	C	5	22/08/2020 01:56	38.4452		0	0	0	0	0	0	0	0	0	0	0	0	0	0
1912	6	7	9	3d 09:49:55.10000	0d 00:00:02.19000	0.00000097	0.00000329	0.00160159	3.4528	C	5	22/08/2020 01:56	38.4452		0	0	0	0	0	0	0	0	0	0	0	0	0	0
1913	6	7	9	3d 09:49:55.36000	0d 00:00:02.45000	0.00000109	0.00000369	0.00160166	3.4675	C	5	22/08/2020 01:56	38.4294		0	0	0	0	0	0	0	0	0	0	0	0	0	0
1914	6	7	9	3d 09:49:55.63000	0d 00:00:02.72000	0.00000121	0.00000411	0.00160174	3.482	C	5	22/08/2020 01:56	38.4294		0	0	0	0	0	0	0	0	0	0	0	0	0	0
1915	6	7	9	3d 09:49:55.91000	0d 00:00:03.00000	0.00000133	0.00000455	0.00160182	3.4965	C	5	22/08/2020 01:56	38.4294		0	0	0	0	0	0	0	0	0	0	0	0	0	0
1916	6	7	9	3d 09:49:56.19000	0d 00:00:03.28000	0.00000146	0.00000498	0.00160174	3.5103	C	5	22/08/2020 01:56	38.4135		0	0	0	0	0	0	0	0	0	0	0	0	0	0
1917	6	7	9	3d 09:49:56.49000	0d 00:00:03.58000	0.00000159	0.00000545	0.00160166	3.5245	C	5	22/08/2020 01:56	38.4135		0	0	0	0	0	0	0	0	0	0	0	0	0	0
1918	6	7	9	3d 09:49:56.80000	0d 00:00:03.89000	0.00000173	0.00000594	0.00160174	3.5383	C	5	22/08/2020 01:56	38.3819		0	0	0	0	0	0	0	0	0	0	0	0	0	0
1919	6	7	9	3d 09:49:57.12000	0d 00:00:04.21000	0.00000187	0.00000644	0.00160151	3.552	C	5	22/08/2020 01:56	38.3661		0	0	0	0	0	0	0	0	0	0	0	0	0	0
1920	6	7	9	3d 09:49:57.45000	0d 00:00:04.54000	0.00000202	0.00000697	0.00160159	3.5651	C	5	22/08/2020 01:56	38.3661		0	0	0	0	0	0	0	0	0	0	0	0	0	0
1921	6	7	9	3d 09:49:57.79000	0d 00:00:04.88000	0.00000217	0.00000751	0.00160182	3.5779	C	5	22/08/2020 01:56	38.3502		0	0	0	0	0	0	0	0	0	0	0	0	0	0
1922	6	7	9	3d 09:49:58.14000	0d 00:00:05.23000	0.00000233	0.00000806	0.00160159	3.5906	C	5	22/08/2020 01:56	38.3344		0	0	0	0	0	0	0	0	0	0	0	0	0	0
1923	6	7	9	3d 09:49:58.53000	0d 00:00:05.62000	0.0000025	0.00000869	0.00160166	3.6037	C	5	22/08/2020 01:56	38.3027		0	0	0	0	0	0	0	0	0	0	0	0	0	0
1924	6	7	9	3d 09:49:58.94000	0d 00:00:06.03000	0.00000268	0.00000935	0.00160174	3.6165	C	5	22/08/2020 01:56	38.2711		0	0	0	0	0	0	0	0	0	0	0	0	0	0
1925	6	7	9	3d 09:49:59.38000	0d 00:00:06.47000	0.00000288	0.00001006	0.00160166	3.6287	C	5	22/08/2020 01:56	38.2553		0	0	0	0	0	0	0	0	0	0	0	0	0	0
1926	6	7	9	3d 09:49:59.84000	0d 00:00:06.93000	0.00000308	0.0000108	0.00160166	3.6407	C	5	22/08/2020 01:56	38.2394		0	0	0	0	0	0	0	0	0	0	0	0	0	0
1927	6	7	9	3d 09:50:00.36000	0d 00:00:07.45000	0.00000331	0.00001164	0.00160159	3.653	C	5	22/08/2020 01:56	38.2078		0	0	0	0	0	0	0	0	0	0	0	0	0	0
1928	6	7	9	3d 09:50:00.95000	0d 00:00:08.04000	0.00000358	0.00001261	0.00160174	3.6646	C	5	22/08/2020 01:56	38.2078		0	0	0	0	0	0	0	0	0	0	0	0	0	0
1929	6	7	9	3d 09:50:01.60000	0d 00:00:08.69000	0.00000387	0.00001367	0.00160159	3.6759	C	5	22/08/2020 01:56	38.1761		0	0	0	0	0	0	0	0	0	0	0	0	0	0
1930	6	7	9	3d 09:50:02.38000	0d 00:00:09.47000	0.00000421	0.00001494	0.00160174	3.6869	C	5	22/08/2020 01:56	38.1603		0	0	0	0	0	0	0	0	0	0	0	0	0	0
1931	6	7	9	3d 09:50:03.34000	0d 00:00:10.43000	0.00000464	0.00001652	0.00160159	3.6977	C	5	22/08/2020 01:56	38.1445		0	0	0	0	0	0	0	0	0	0	0	0	0	0
1932	6	7	9	3d 09:50:04.61000	0d 00:00:11.70000	0.00000521	0.00001861	0.00160174	3.7082	C	5	22/08/2020 01:56	38.1286		0	0	0	0	0	0	0	0	0	0	0	0	0	0
1933	6	7	9	3d 09:50:06.39000	0d 00:00:13.48000	0.000006	0.00002156	0.00160151	3.7185	C	5	22/08/2020 01:56	38.1128		0	0	0	0	0	0	0	0	0	0	0	0	0	0
1934	6	7	9	3d 09:50:09.15000	0d 00:00:16.24000	0.00000723	0.00002613	0.00160197	3.729	C	5	22/08/2020 01:56	38.0812		0	0	0	0	0	0	0	0	0	0	0	0	0	0
1935	6	7	9	3d 09:50:14.35000	0d 00:00:21.44000	0.00000954	0.00003477	0.00160174	3.7391	C	5	22/08/2020 01:56	38.0812		0	0	0	0	0	0	0	0	0	0	0	0	0	0
1936	6	7	9	3d 09:51:36.39000	0d 00:01:43.48000	0.00004604	0.00017127	0.00160166	3.7288	C	5	22/08/2020 01:57	38.3344		0	0	0	0	0	0	0	0	0	0	0	0	0	0
1937	6	7	9	3d 09:52:38.48000	0d 00:02:45.57000	0.00007366	0.00027412	0.00160151	3.7188	C	5	22/08/2020 01:58	38.3344		0	0	0	0	0	0	0	0	0	0	0	0	0	0
1938	6	7	9	3d 09:55:06.00000	0d 00:05:13.09000	0.00013929	0.00051782	0.00160151	3.7087	C	5	22/08/2020 02:01	38.3819		0	0	0	0	0	0	0	0	0	0	0	0	0	0
1939	6	7	9	3d 10:00:06.00000	0d 00:10:13.09000	0.00027276	0.00101238	0.00160159	3.7032	C	1	22/08/2020 02:06	38.1603		0	0	0	0	0	0	0	0	0	0	0	0	0	0
1940	6	7	9	3d 10:05:06.00000	0d 00:15:13.09000	0.00040623	0.00150665	0.00160136	3.7038	C	1	22/08/2020 02:11	38.4294		0	0	0	0	0	0	0	0	0	0	0	0	0	0
1941	6	7	9	3d 10:10:06.00000	0d 00:20:13.09000	0.0005397	0.00200114	0.00160151	3.7063	C	1	22/08/2020 02:16	38.3027		0	0	0	0	0	0	0	0	0	0	0	0	0	0
1942	6	7	9	3d 10:15:06.00000	0d 00:25:13.09000	0.00067317	0.00249604	0.00160159	3.7093	C	1	22/08/2020 02:21	38.3977		0	0	0	0	0	0	0	0	0	0	0	0	0	0
1943	6	7	9	3d 10:20:06.00000	0d 00:30:13.09000	0.00080664	0.0029914	0.00160174	3.7133	C	1	22/08/2020 02:26	38.2711		0	0	0	0	0	0	0	0	0	0	0	0	0	0
1944	6	7	9	3d 10:25:06.00000	0d 00:35:13.09000	0.00094011	0.00348726	0.00160182	3.7173	C	1	22/08/2020 02:31	38.3027		0	0	0	0	0	0	0	0	0	0	0	0	0	0
1945	6	7	9	3d 10:30:06.00000	0d 00:40:13.09000	0.00107358	0.00398369	0.00160182	3.7214	C	1	22/08/2020 02:36	38.4927		0	0	0	0	0	0	0	0	0	0	0	0	0	0
1946	6	7	9	3d 10:35:06.00000	0d 00:45:13.09000	0.00120705	0.00448073	0.00160151	3.7263	C	1	22/08/2020 02:41	38.2553		0	0	0	0	0	0	0	0	0	0	0	0	0	0
1947	6	7	9	3d 10:40:06.00000	0d 00:50:13.09000	0.00134052	0.00497842	0.00160166	3.7316	C	1	22/08/2020 02:46	38.3502		0	0	0	0	0	0	0	0	0	0	0	0	0	0
1948	6	7	9	3d 10:45:06.00000	0d 00:55:13.09000	0.00147399	0.00547679	0.00160166	3.7363	C	1	22/08/2020 02:51	38.1919		0	0	0	0	0	0	0	0	0	0	0	0	0	0
1949	6	7	9	3d 10:50:06.00000	0d 01:00:13.09000	0.00160746	0.00597589	0.00160159	3.742	C	1	22/08/2020 02:56	38.2394		0	0	0	0	0	0	0	0	0	0	0	0	0	0
1950	6	7	9	3d 10:55:06.00000	0d 01:05:13.09000	0.00174093	0.0064757	0.00160159	3.7476	C	1	22/08/2020 03:01	38.4768		0	0	0	0	0	0	0	0	0	0	0	0	0	0
1951	6	7	9	3d 11:00:06.00000	0d 01:10:13.09000	0.0018744	0.00697625	0.00160143	3.753	C	1	22/08/2020 03:06	38.1761		0	0	0	0	0	0	0	0	0	0	0	0	0	0
1952	6	7	9	3d 11:05:06.00000	0d 01:15:13.09000	0.00200787	0.00747753	0.00160151	3.7583	C	1	22/08/2020 03:11	38.3186		0	0	0	0	0	0	0	0	0	0	0	0	0	0
1953	6	7	9	3d 11:10:06.00000	0d 01:20:13.09000	0.00214133	0.00797953	0.00160151	3.7636	C	1	22/08/2020 03:16	38.1761		0	0	0	0	0	0	0	0	0	0	0	0	0	0
1954	6	7	9	3d 11:15:06.00000	0d 01:25:13.09000	0.0022748	0.00848223	0.00160151	3.769	C	1	22/08/2020 03:21	38.4294		0	0	0	0	0	0	0	0	0	0	0	0	0	0
1955	6	7	9	3d 11:20:06.00000	0d 01:30:13.09000	0.00240827	0.00898563	0.00160143	3.7743	C	1	22/08/2020 03:26	38.4294		0	0	0	0	0	0	0	0	0	0	0	0	0	0
1956	6	7	9	3d 11:25:06.00000	0d 01:35:13.09000	0.00254174	0.00948973	0.00160159	3.7794	C	1	22/08/2020 03:31	38.2869		0	0	0	0	0	0	0	0	0	0	0	0	0	0
1957	6	7	9	3d 11:30:06.00000	0d 01:40:13.09000	0.00267521	0.00999453	0.00160159	3.7848	C	1	22/08/2020 03:36	38.2394		0	0	0	0	0	0	0	0	0	0	0	0	0	0
1958	6	7	9	3d 11:35:06.00000	0d 01:45:13.09000	0.00280868	0.0105	0.00160166	3.7903	C	1	22/08/2020 03:41	38.1603		0	0	0	0	0	0	0	0	0	0	0	0	0	0
1959	6	7	9	3d 11:40:06.00000	0d 01:50:13.09000	0.00294215	0.0110063	0.00160166	3.7955	C	1	22/08/2020 03:46	38.4294		0	0	0	0	0	0	0	0	0	0	0	0	0	0
1960	6	7	9	3d 11:45:06.00000	0d 01:55:13.09000	0.00307562	0.0115133	0.00160159	3.8013	C	1	22/08/2020 03:51	38.0812		0	0	0	0	0	0	0	0	0	0	0	0	0	0
1961	6	7	9	3d 11:50:06.00000	0d 02:00:13.09000	0.00320909	0.0120211	0.00160182	3.8074	C	1	22/08/2020 03:56	38.2078		0	0	0	0	0	0	0	0	0	0	0	0	0	0
1962	6	7	9	3d 11:55:06.00000	0d 02:05:13.09000	0.00334256	0.0125297	0.00160182	3.8141	C	1	22/08/2020 04:01	38.0337		0	0	0	0	0	0	0	0	0	0	0	0	0	0
1963	6	7	9	3d 12:00:06.00000	0d 02:10:13.09000	0.00347603	0.0130392	0.00160182	3.8212	C	1	22/08/2020 04:06	38.1128		0	0	0	0	0	0	0	0	0	0	0	0	0	0
1964	6	7	9	3d 12:05:06.00000	0d 02:15:13.09000	0.0036095	0.0135497	0.00160174	3.8286	C	1	22/08/2020 04:11	38.3661		0	0	0	0	0	0	0	0	0	0	0	0	0	0
1965	6	7	9	3d 12:10:06.00000	0d 02:20:13.09000	0.00374297	0.0140613	0.00160159	3.8369	C	1	22/08/2020 04:16	38.0178		0	0	0	0	0	0	0	0	0	0	0	0	0	0
1966	6	7	9	3d 12:15:06.00000	0d 02:25:13.09000	0.00387644	0.0145741	0.00160166	3.8465	C	1	22/08/2020 04:21	38.1603		0	0	0	0	0	0	0	0	0	0	0	0	0	0
1967	6	7	9	3d 12:20:05.28000	0d 02:30:12.37000	0.00400959	0.0150869	0.00160151	3.8566	C	5	22/08/2020 04:26	37.9545		0	0	0	0	0	0	0	0	0	0	0	0	0	0
1968	6	7	9	3d 12:24:34.79000	0d 02:34:41.88000	0.00412949	0.0155499	0.00160151	3.8666	C	5	22/08/2020 04:30	38.3661		0	0	0	0	0	0	0	0	0	0	0	0	0	0
1969	6	7	9	3d 12:28:46.94000	0d 02:38:54.03000	0.00424167	0.0159842	0.00160151	3.8767	C	5	22/08/2020 04:35	38.0178		0	0	0	0	0	0	0	0	0	0	0	0	0	0
1970	6	7	9	3d 12:32:43.04000	0d 02:42:50.13000	0.00434671	0.0163919	0.00160174	3.8868	C	5	22/08/2020 04:39	38.3344		0	0	0	0	0	0	0	0	0	0	0	0	0	0
1971	6	7	9	3d 12:36:25.47000	0d 02:46:32.56000	0.00444567	0.016777	0.00160166	3.8968	C	5	22/08/2020 04:42	38.3027		0	0	0	0	0	0	0	0	0	0	0	0	0	0
1972	6	7	9	3d 12:39:55.35000	0d 02:50:02.44000	0.00453905	0.0171414	0.00160166	3.9069	C	5	22/08/2020 04:46	38.4768		0	0	0	0	0	0	0	0	0	0	0	0	0	0
1973	6	7	9	3d 12:43:17.56000	0d 02:53:24.65000	0.00462901	0.0174933	0.00160166	3.917	C	5	22/08/2020 04:49	38.3977		0	0	0	0	0	0	0	0	0	0	0	0	0	0
1974	6	7	9	3d 12:46:32.00000	0d 02:56:39.09000	0.00471551	0.0178326	0.00160174	3.9271	C	5	22/08/2020 04:52	38.2553		0	0	0	0	0	0	0	0	0	0	0	0	0	0
1975	6	7	9	3d 12:49:46.49000	0d 02:59:53.58000	0.00480204	0.0181728	0.00160182	3.9373	C	5	22/08/2020 04:56	38.3819		0	0	0	0	0	0	0	0	0	0	0	0	0	0
1976	6	7	9	3d 12:52:52.88000	0d 03:02:59.97000	0.00488497	0.0184997	0.00160166	3.9474	C	5	22/08/2020 04:59	38.3027		0	0	0	0	0	0	0	0	0	0	0	0	0	0
1977	6	7	9	3d 12:55:53.84000	0d 03:06:00.93000	0.00496548	0.0188179	0.00160174	3.9574	C	5	22/08/2020 05:02	38.4294		0	0	0	0	0	0	0	0	0	0	0	0	0	0
1978	6	7	9	3d 12:58:53.07000	0d 03:09:00.16000	0.00504522	0.0191339	0.00160151	3.9675	C	5	22/08/2020 05:05	38.461		0	0	0	0	0	0	0	0	0	0	0	0	0	0
1979	6	7	9	3d 13:01:46.61000	0d 03:11:53.70000	0.00512242	0.0194406	0.00160189	3.9776	C	5	22/08/2020 05:08	38.4294		0	0	0	0	0	0	0	0	0	0	0	0	0	0
1980	6	7	9	3d 13:04:43.05000	0d 03:14:50.14000	0.00520092	0.0197532	0.00160174	3.9876	C	5	22/08/2020 05:11	38.4135		0	0	0	0	0	0	0	0	0	0	0	0	0	0
1981	6	7	9	3d 13:07:37.15000	0d 03:17:44.24000	0.00527838	0.0200625	0.00160151	3.9977	C	5	22/08/2020 05:13	38.461		0	0	0	0	0	0	0	0	0	0	0	0	0	0
1982	6	7	9	3d 13:10:28.47000	0d 03:20:35.56000	0.0053546	0.0203676	0.00160166	4.0078	C	5	22/08/2020 05:16	38.0812		0	0	0	0	0	0	0	0	0	0	0	0	0	0
1983	6	7	9	3d 13:13:15.92000	0d 03:23:23.01000	0.0054291	0.0206665	0.00160189	4.0179	C	5	22/08/2020 05:19	38.3027		0	0	0	0	0	0	0	0	0	0	0	0	0	0
1984	6	7	9	3d 13:16:04.29000	0d 03:26:11.38000	0.005504	0.0209678	0.00160174	4.0279	C	5	22/08/2020 05:22	38.4294		0	0	0	0	0	0	0	0	0	0	0	0	0	0
1985	6	7	9	3d 13:18:52.42000	0d 03:28:59.51000	0.0055788	0.0212695	0.00160174	4.038	C	5	22/08/2020 05:25	38.0812		0	0	0	0	0	0	0	0	0	0	0	0	0	0
[truncated: 3,171 more rows]
