# Supplementary material for: Experimental data of cathodes manufactured in a convective dryer at the pilot-plant scale, and charge and discharge capacities of half-coin lithium-ion cells
Source: Data Brief. 2021 Dec 16;40:107720. doi: 10.1016/j.dib.2021.107720 (PMC8703052; doi:10.1016/j.dib.2021.107720)
Supplement: Supplementary file 1 [file mmc1.zip › Maccor/NEX_CAT3_9_2.csv]

Name:	NEX_CAT3_9_no4
Channel:	21
Tester	Maccor #2
Procedure	NEX_NMC_Form_Rate_ASI.000
Description	NEX NMC Cathode Rate & ASI Measurement
Started	27/08/2020 11:13
SCap	1
C Rate	0.008188
Ch. max. V	8.00 V
DisCh. min. V	-2.00 V
Ch. max. I	5.000 A
DisCh. max. I	5.000 A
Comment:	NEX_CAT9
SMB hdr:	SMBLabel
Rec	Cycle P	Cycle C	Step	TestTime	StepTime	Cap. [Ah]	Ener. [Wh]	Current [A]	Voltage [V]	Md	ES	DPT Time		VAR1	VAR2	VAR3	VAR4	VAR5	VAR6	VAR7	VAR8	VAR9	VAR10	VAR11	VAR12	VAR13	VAR14
1	0	1	1	0d 00:00:00.00000	0d 00:00:00.00000	0	0	0	3.3141	R	0	27/08/2020 11:13		0	0	0	0	0	0	0	0	0	0	0	0	0	0
2	0	1	1	0d 00:05:00.00000	0d 00:05:00.00000	0	0	0	3.313	R	1	27/08/2020 11:18		0	0	0	0	0	0	0	0	0	0	0	0	0	0
3	0	1	1	0d 00:10:00.00000	0d 00:10:00.00000	0	0	0	3.3051	R	1	27/08/2020 11:23		0	0	0	0	0	0	0	0	0	0	0	0	0	0
4	0	1	1	0d 00:15:00.00000	0d 00:15:00.00000	0	0	0	3.295	R	1	27/08/2020 11:28		0	0	0	0	0	0	0	0	0	0	0	0	0	0
5	0	1	1	0d 00:20:00.00000	0d 00:20:00.00000	0	0	0	3.2815	R	1	27/08/2020 11:33		0	0	0	0	0	0	0	0	0	0	0	0	0	0
6	0	1	1	0d 00:25:00.00000	0d 00:25:00.00000	0	0	0	3.2709	R	1	27/08/2020 11:38		0	0	0	0	0	0	0	0	0	0	0	0	0	0
7	0	1	1	0d 00:30:00.00000	0d 00:30:00.00000	0	0	0	3.2642	R	129	27/08/2020 11:43		0	0	0	0	0	0	0	0	0	0	0	0	0	0
8	0	1	2	0d 00:30:00.04000	0d 00:00:00.04000	0	0.00000001	0.00041054	3.4385	C	0	27/08/2020 11:43		0	0	0	0	0	0	0	0	0	0	0	0	0	0
9	0	1	2	0d 00:30:00.20000	0d 00:00:00.20000	0.00000002	0.00000008	0.0004094	3.4841	C	5	27/08/2020 11:43		0	0	0	0	0	0	0	0	0	0	0	0	0	0
10	0	1	2	0d 00:30:00.35000	0d 00:00:00.35000	0.00000004	0.00000014	0.0004094	3.5044	C	5	27/08/2020 11:43		0	0	0	0	0	0	0	0	0	0	0	0	0	0
11	0	1	2	0d 00:30:00.53000	0d 00:00:00.53000	0.00000006	0.00000021	0.0004094	3.5213	C	5	27/08/2020 11:43		0	0	0	0	0	0	0	0	0	0	0	0	0	0
12	0	1	2	0d 00:30:00.74000	0d 00:00:00.74000	0.00000008	0.00000029	0.00040917	3.5375	C	5	27/08/2020 11:43		0	0	0	0	0	0	0	0	0	0	0	0	0	0
13	0	1	2	0d 00:30:00.98000	0d 00:00:00.98000	0.00000011	0.00000039	0.00040917	3.5529	C	5	27/08/2020 11:43		0	0	0	0	0	0	0	0	0	0	0	0	0	0
14	0	1	2	0d 00:30:01.23000	0d 00:00:01.23000	0.00000014	0.00000049	0.00040932	3.5674	C	5	27/08/2020 11:43		0	0	0	0	0	0	0	0	0	0	0	0	0	0
15	0	1	2	0d 00:30:01.50000	0d 00:00:01.50000	0.00000017	0.0000006	0.00040955	3.5819	C	5	27/08/2020 11:43		0	0	0	0	0	0	0	0	0	0	0	0	0	0
16	0	1	2	0d 00:30:01.78000	0d 00:00:01.78000	0.0000002	0.00000071	0.00040948	3.5961	C	5	27/08/2020 11:43		0	0	0	0	0	0	0	0	0	0	0	0	0	0
17	0	1	2	0d 00:30:02.08000	0d 00:00:02.08000	0.00000024	0.00000084	0.00040902	3.6101	C	5	27/08/2020 11:43		0	0	0	0	0	0	0	0	0	0	0	0	0	0
18	0	1	2	0d 00:30:02.40000	0d 00:00:02.40000	0.00000027	0.00000097	0.0004094	3.624	C	5	27/08/2020 11:43		0	0	0	0	0	0	0	0	0	0	0	0	0	0
19	0	1	2	0d 00:30:02.73000	0d 00:00:02.73000	0.00000031	0.00000111	0.00040925	3.637	C	5	27/08/2020 11:43		0	0	0	0	0	0	0	0	0	0	0	0	0	0
20	0	1	2	0d 00:30:03.08000	0d 00:00:03.08000	0.00000035	0.00000125	0.00040955	3.65	C	5	27/08/2020 11:43		0	0	0	0	0	0	0	0	0	0	0	0	0	0
21	0	1	2	0d 00:30:03.47000	0d 00:00:03.47000	0.00000039	0.00000141	0.00040925	3.6628	C	5	27/08/2020 11:43		0	0	0	0	0	0	0	0	0	0	0	0	0	0
22	0	1	2	0d 00:30:03.88000	0d 00:00:03.88000	0.00000044	0.00000158	0.00040925	3.6751	C	5	27/08/2020 11:43		0	0	0	0	0	0	0	0	0	0	0	0	0	0
23	0	1	2	0d 00:30:04.34000	0d 00:00:04.34000	0.00000049	0.00000178	0.00040932	3.6873	C	5	27/08/2020 11:43		0	0	0	0	0	0	0	0	0	0	0	0	0	0
24	0	1	2	0d 00:30:04.84000	0d 00:00:04.84000	0.00000055	0.00000199	0.0004097	3.6991	C	5	27/08/2020 11:43		0	0	0	0	0	0	0	0	0	0	0	0	0	0
25	0	1	2	0d 00:30:05.42000	0d 00:00:05.42000	0.00000062	0.00000223	0.00040948	3.7104	C	5	27/08/2020 11:43		0	0	0	0	0	0	0	0	0	0	0	0	0	0
26	0	1	2	0d 00:30:06.12000	0d 00:00:06.12000	0.0000007	0.00000253	0.00040925	3.7215	C	5	27/08/2020 11:43		0	0	0	0	0	0	0	0	0	0	0	0	0	0
27	0	1	2	0d 00:30:07.02000	0d 00:00:07.02000	0.0000008	0.00000291	0.00040932	3.7322	C	5	27/08/2020 11:43		0	0	0	0	0	0	0	0	0	0	0	0	0	0
28	0	1	2	0d 00:30:08.37000	0d 00:00:08.37000	0.00000095	0.00000348	0.00040932	3.7426	C	5	27/08/2020 11:43		0	0	0	0	0	0	0	0	0	0	0	0	0	0
29	0	1	2	0d 00:30:39.61000	0d 00:00:39.61000	0.0000045	0.00001678	0.00040932	3.7324	C	5	27/08/2020 11:43		0	0	0	0	0	0	0	0	0	0	0	0	0	0
30	0	1	2	0d 00:30:56.39000	0d 00:00:56.39000	0.00000641	0.00002389	0.00040948	3.7221	C	5	27/08/2020 11:44		0	0	0	0	0	0	0	0	0	0	0	0	0	0
31	0	1	2	0d 00:31:18.15000	0d 00:01:18.15000	0.00000889	0.00003309	0.00040948	3.7121	C	5	27/08/2020 11:44		0	0	0	0	0	0	0	0	0	0	0	0	0	0
32	0	1	2	0d 00:31:48.92000	0d 00:01:48.92000	0.00001239	0.00004606	0.00040932	3.7018	C	5	27/08/2020 11:45		0	0	0	0	0	0	0	0	0	0	0	0	0	0
33	0	1	2	0d 00:32:42.49000	0d 00:02:42.49000	0.00001848	0.00006858	0.00040925	3.6918	C	5	27/08/2020 11:46		0	0	0	0	0	0	0	0	0	0	0	0	0	0
34	0	1	2	0d 00:34:48.28000	0d 00:04:48.28000	0.00003278	0.0001213	0.0004094	3.6817	C	5	27/08/2020 11:48		0	0	0	0	0	0	0	0	0	0	0	0	0	0
35	0	1	2	0d 00:44:48.28000	0d 00:14:48.28000	0.00010101	0.00037216	0.0004094	3.675	C	1	27/08/2020 11:58		0	0	0	0	0	0	0	0	0	0	0	0	0	0
36	0	1	2	0d 00:54:48.28000	0d 00:24:48.28000	0.00016924	0.00062291	0.00040925	3.6757	C	1	27/08/2020 12:08		0	0	0	0	0	0	0	0	0	0	0	0	0	0
37	0	1	2	0d 01:04:48.28000	0d 00:34:48.28000	0.00023747	0.00087377	0.0004094	3.6773	C	1	27/08/2020 12:18		0	0	0	0	0	0	0	0	0	0	0	0	0	0
38	0	1	2	0d 01:14:48.28000	0d 00:44:48.28000	0.00030569	0.00112471	0.00040948	3.6786	C	1	27/08/2020 12:28		0	0	0	0	0	0	0	0	0	0	0	0	0	0
39	0	1	2	0d 01:24:48.28000	0d 00:54:48.28000	0.00037392	0.00137576	0.00040955	3.6802	C	1	27/08/2020 12:38		0	0	0	0	0	0	0	0	0	0	0	0	0	0
40	0	1	2	0d 01:34:48.28000	0d 01:04:48.28000	0.00044215	0.0016269	0.00040932	3.6814	C	1	27/08/2020 12:48		0	0	0	0	0	0	0	0	0	0	0	0	0	0
41	0	1	2	0d 01:44:48.28000	0d 01:14:48.28000	0.00051038	0.00187812	0.00040955	3.6828	C	1	27/08/2020 12:58		0	0	0	0	0	0	0	0	0	0	0	0	0	0
42	0	1	2	0d 01:54:48.28000	0d 01:24:48.28000	0.00057861	0.00212944	0.00040925	3.684	C	1	27/08/2020 13:08		0	0	0	0	0	0	0	0	0	0	0	0	0	0
43	0	1	2	0d 02:04:48.28000	0d 01:34:48.28000	0.00064684	0.00238083	0.00040955	3.6851	C	1	27/08/2020 13:18		0	0	0	0	0	0	0	0	0	0	0	0	0	0
44	0	1	2	0d 02:14:48.28000	0d 01:44:48.28000	0.00071506	0.00263231	0.00040925	3.6866	C	1	27/08/2020 13:28		0	0	0	0	0	0	0	0	0	0	0	0	0	0
45	0	1	2	0d 02:24:48.28000	0d 01:54:48.28000	0.00078329	0.00288388	0.00040963	3.6876	C	1	27/08/2020 13:38		0	0	0	0	0	0	0	0	0	0	0	0	0	0
46	0	1	2	0d 02:34:48.28000	0d 02:04:48.28000	0.00085152	0.00313552	0.0004094	3.6889	C	1	27/08/2020 13:48		0	0	0	0	0	0	0	0	0	0	0	0	0	0
47	0	1	2	0d 02:44:48.28000	0d 02:14:48.28000	0.00091975	0.00338724	0.00040948	3.6901	C	1	27/08/2020 13:58		0	0	0	0	0	0	0	0	0	0	0	0	0	0
48	0	1	2	0d 02:54:48.28000	0d 02:24:48.28000	0.00098798	0.00363906	0.00040948	3.6913	C	1	27/08/2020 14:08		0	0	0	0	0	0	0	0	0	0	0	0	0	0
49	0	1	2	0d 03:04:48.28000	0d 02:34:48.28000	0.0010562	0.00389095	0.00040917	3.6925	C	1	27/08/2020 14:18		0	0	0	0	0	0	0	0	0	0	0	0	0	0
50	0	1	2	0d 03:14:48.28000	0d 02:44:48.28000	0.00112443	0.00414292	0.0004094	3.6938	C	1	27/08/2020 14:28		0	0	0	0	0	0	0	0	0	0	0	0	0	0
51	0	1	2	0d 03:24:48.28000	0d 02:54:48.28000	0.00119266	0.00439499	0.00040955	3.6948	C	1	27/08/2020 14:38		0	0	0	0	0	0	0	0	0	0	0	0	0	0
52	0	1	2	0d 03:34:48.28000	0d 03:04:48.28000	0.00126089	0.00464713	0.0004094	3.6962	C	1	27/08/2020 14:48		0	0	0	0	0	0	0	0	0	0	0	0	0	0
53	0	1	2	0d 03:44:48.28000	0d 03:14:48.28000	0.00132912	0.00489937	0.00040955	3.6974	C	1	27/08/2020 14:58		0	0	0	0	0	0	0	0	0	0	0	0	0	0
54	0	1	2	0d 03:54:48.28000	0d 03:24:48.28000	0.00139735	0.00515169	0.00040932	3.6988	C	1	27/08/2020 15:08		0	0	0	0	0	0	0	0	0	0	0	0	0	0
55	0	1	2	0d 04:04:48.28000	0d 03:34:48.28000	0.00146557	0.00540411	0.0004094	3.7002	C	1	27/08/2020 15:18		0	0	0	0	0	0	0	0	0	0	0	0	0	0
56	0	1	2	0d 04:14:48.28000	0d 03:44:48.28000	0.0015338	0.00565661	0.00040932	3.7015	C	1	27/08/2020 15:28		0	0	0	0	0	0	0	0	0	0	0	0	0	0
57	0	1	2	0d 04:24:48.28000	0d 03:54:48.28000	0.00160203	0.00590922	0.0004094	3.7028	C	1	27/08/2020 15:38		0	0	0	0	0	0	0	0	0	0	0	0	0	0
58	0	1	2	0d 04:34:48.28000	0d 04:04:48.28000	0.00167026	0.00616192	0.00040948	3.7044	C	1	27/08/2020 15:48		0	0	0	0	0	0	0	0	0	0	0	0	0	0
59	0	1	2	0d 04:44:48.28000	0d 04:14:48.28000	0.00173849	0.00641472	0.00040925	3.706	C	1	27/08/2020 15:58		0	0	0	0	0	0	0	0	0	0	0	0	0	0
60	0	1	2	0d 04:54:48.28000	0d 04:24:48.28000	0.00180672	0.00666763	0.0004094	3.7073	C	1	27/08/2020 16:08		0	0	0	0	0	0	0	0	0	0	0	0	0	0
61	0	1	2	0d 05:04:48.28000	0d 04:34:48.28000	0.00187494	0.00692064	0.0004094	3.7092	C	1	27/08/2020 16:18		0	0	0	0	0	0	0	0	0	0	0	0	0	0
62	0	1	2	0d 05:14:48.28000	0d 04:44:48.28000	0.00194317	0.00717375	0.00040925	3.7105	C	1	27/08/2020 16:28		0	0	0	0	0	0	0	0	0	0	0	0	0	0
63	0	1	2	0d 05:24:48.28000	0d 04:54:48.28000	0.0020114	0.00742698	0.00040917	3.7122	C	1	27/08/2020 16:38		0	0	0	0	0	0	0	0	0	0	0	0	0	0
64	0	1	2	0d 05:34:48.28000	0d 05:04:48.28000	0.00207963	0.00768032	0.0004094	3.7139	C	1	27/08/2020 16:48		0	0	0	0	0	0	0	0	0	0	0	0	0	0
65	0	1	2	0d 05:44:48.28000	0d 05:14:48.28000	0.00214786	0.00793378	0.00040925	3.7157	C	1	27/08/2020 16:58		0	0	0	0	0	0	0	0	0	0	0	0	0	0
66	0	1	2	0d 05:54:48.28000	0d 05:24:48.28000	0.00221608	0.00818736	0.0004094	3.7174	C	1	27/08/2020 17:08		0	0	0	0	0	0	0	0	0	0	0	0	0	0
67	0	1	2	0d 06:04:48.28000	0d 05:34:48.28000	0.00228431	0.00844107	0.00040948	3.7194	C	1	27/08/2020 17:18		0	0	0	0	0	0	0	0	0	0	0	0	0	0
68	0	1	2	0d 06:14:48.28000	0d 05:44:48.28000	0.00235254	0.00869491	0.00040925	3.7214	C	1	27/08/2020 17:28		0	0	0	0	0	0	0	0	0	0	0	0	0	0
69	0	1	2	0d 06:24:48.28000	0d 05:54:48.28000	0.00242077	0.00894889	0.00040948	3.7232	C	1	27/08/2020 17:38		0	0	0	0	0	0	0	0	0	0	0	0	0	0
70	0	1	2	0d 06:34:48.28000	0d 06:04:48.28000	0.002489	0.009203	0.0004094	3.7256	C	1	27/08/2020 17:48		0	0	0	0	0	0	0	0	0	0	0	0	0	0
71	0	1	2	0d 06:44:48.28000	0d 06:14:48.28000	0.00255723	0.00945726	0.0004094	3.7276	C	1	27/08/2020 17:58		0	0	0	0	0	0	0	0	0	0	0	0	0	0
72	0	1	2	0d 06:54:48.28000	0d 06:24:48.28000	0.00262545	0.00971166	0.00040948	3.7298	C	1	27/08/2020 18:08		0	0	0	0	0	0	0	0	0	0	0	0	0	0
73	0	1	2	0d 07:04:48.28000	0d 06:34:48.28000	0.00269368	0.00996622	0.00040932	3.7319	C	1	27/08/2020 18:18		0	0	0	0	0	0	0	0	0	0	0	0	0	0
74	0	1	2	0d 07:14:48.28000	0d 06:44:48.28000	0.00276191	0.0102209	0.0004094	3.7345	C	1	27/08/2020 18:28		0	0	0	0	0	0	0	0	0	0	0	0	0	0
75	0	1	2	0d 07:24:48.28000	0d 06:54:48.28000	0.00283014	0.0104758	0.00040917	3.7366	C	1	27/08/2020 18:38		0	0	0	0	0	0	0	0	0	0	0	0	0	0
76	0	1	2	0d 07:34:48.28000	0d 07:04:48.28000	0.00289837	0.0107308	0.00040917	3.7388	C	1	27/08/2020 18:48		0	0	0	0	0	0	0	0	0	0	0	0	0	0
77	0	1	2	0d 07:44:48.28000	0d 07:14:48.28000	0.0029666	0.010986	0.00040932	3.7412	C	1	27/08/2020 18:58		0	0	0	0	0	0	0	0	0	0	0	0	0	0
78	0	1	2	0d 07:54:48.28000	0d 07:24:48.28000	0.00303482	0.0112413	0.00040917	3.7436	C	1	27/08/2020 19:08		0	0	0	0	0	0	0	0	0	0	0	0	0	0
79	0	1	2	0d 08:04:48.28000	0d 07:34:48.28000	0.00310305	0.0114968	0.00040932	3.7461	C	1	27/08/2020 19:18		0	0	0	0	0	0	0	0	0	0	0	0	0	0
80	0	1	2	0d 08:14:48.28000	0d 07:44:48.28000	0.00317128	0.0117525	0.00040925	3.7484	C	1	27/08/2020 19:28		0	0	0	0	0	0	0	0	0	0	0	0	0	0
81	0	1	2	0d 08:24:48.28000	0d 07:54:48.28000	0.00323951	0.0120083	0.00040948	3.7508	C	1	27/08/2020 19:38		0	0	0	0	0	0	0	0	0	0	0	0	0	0
82	0	1	2	0d 08:34:48.28000	0d 08:04:48.28000	0.00330774	0.0122643	0.00040932	3.7531	C	1	27/08/2020 19:48		0	0	0	0	0	0	0	0	0	0	0	0	0	0
83	0	1	2	0d 08:44:48.28000	0d 08:14:48.28000	0.00337596	0.0125205	0.00040948	3.7556	C	1	27/08/2020 19:58		0	0	0	0	0	0	0	0	0	0	0	0	0	0
84	0	1	2	0d 08:54:48.28000	0d 08:24:48.28000	0.00344419	0.0127768	0.00040932	3.7578	C	1	27/08/2020 20:08		0	0	0	0	0	0	0	0	0	0	0	0	0	0
85	0	1	2	0d 09:04:48.28000	0d 08:34:48.28000	0.00351242	0.0130333	0.00040948	3.7603	C	1	27/08/2020 20:18		0	0	0	0	0	0	0	0	0	0	0	0	0	0
86	0	1	2	0d 09:14:48.28000	0d 08:44:48.28000	0.00358065	0.01329	0.00040948	3.763	C	1	27/08/2020 20:28		0	0	0	0	0	0	0	0	0	0	0	0	0	0
87	0	1	2	0d 09:24:48.28000	0d 08:54:48.28000	0.00364888	0.0135468	0.0004097	3.7655	C	1	27/08/2020 20:38		0	0	0	0	0	0	0	0	0	0	0	0	0	0
88	0	1	2	0d 09:34:48.28000	0d 09:04:48.28000	0.00371711	0.0138038	0.0004094	3.7678	C	1	27/08/2020 20:48		0	0	0	0	0	0	0	0	0	0	0	0	0	0
89	0	1	2	0d 09:44:48.28000	0d 09:14:48.28000	0.00378533	0.0140609	0.0004094	3.7705	C	1	27/08/2020 20:58		0	0	0	0	0	0	0	0	0	0	0	0	0	0
90	0	1	2	0d 09:54:48.28000	0d 09:24:48.28000	0.00385356	0.0143183	0.00040955	3.7729	C	1	27/08/2020 21:08		0	0	0	0	0	0	0	0	0	0	0	0	0	0
91	0	1	2	0d 10:04:48.28000	0d 09:34:48.28000	0.00392179	0.0145758	0.0004094	3.7758	C	1	27/08/2020 21:18		0	0	0	0	0	0	0	0	0	0	0	0	0	0
92	0	1	2	0d 10:14:48.28000	0d 09:44:48.28000	0.00399002	0.0148335	0.0004094	3.7781	C	1	27/08/2020 21:28		0	0	0	0	0	0	0	0	0	0	0	0	0	0
93	0	1	2	0d 10:24:48.28000	0d 09:54:48.28000	0.00405825	0.0150914	0.00040925	3.7812	C	1	27/08/2020 21:38		0	0	0	0	0	0	0	0	0	0	0	0	0	0
94	0	1	2	0d 10:34:48.28000	0d 10:04:48.28000	0.00412648	0.0153495	0.00040955	3.7841	C	1	27/08/2020 21:48		0	0	0	0	0	0	0	0	0	0	0	0	0	0
95	0	1	2	0d 10:44:48.28000	0d 10:14:48.28000	0.0041947	0.0156078	0.00040932	3.7871	C	1	27/08/2020 21:58		0	0	0	0	0	0	0	0	0	0	0	0	0	0
96	0	1	2	0d 10:54:48.28000	0d 10:24:48.28000	0.00426293	0.0158663	0.00040932	3.7899	C	1	27/08/2020 22:08		0	0	0	0	0	0	0	0	0	0	0	0	0	0
97	0	1	2	0d 11:04:48.28000	0d 10:34:48.28000	0.00433116	0.016125	0.0004094	3.7935	C	1	27/08/2020 22:18		0	0	0	0	0	0	0	0	0	0	0	0	0	0
98	0	1	2	0d 11:14:48.28000	0d 10:44:48.28000	0.00439939	0.0163839	0.00040917	3.7967	C	1	27/08/2020 22:28		0	0	0	0	0	0	0	0	0	0	0	0	0	0
99	0	1	2	0d 11:24:48.28000	0d 10:54:48.28000	0.00446762	0.0166431	0.00040948	3.8003	C	1	27/08/2020 22:38		0	0	0	0	0	0	0	0	0	0	0	0	0	0
100	0	1	2	0d 11:34:48.28000	0d 11:04:48.28000	0.00453584	0.0169025	0.00040925	3.8038	C	1	27/08/2020 22:48		0	0	0	0	0	0	0	0	0	0	0	0	0	0
101	0	1	2	0d 11:44:48.28000	0d 11:14:48.28000	0.00460407	0.0171621	0.00040925	3.8077	C	1	27/08/2020 22:58		0	0	0	0	0	0	0	0	0	0	0	0	0	0
102	0	1	2	0d 11:54:48.28000	0d 11:24:48.28000	0.0046723	0.0174221	0.00040932	3.8119	C	1	27/08/2020 23:08		0	0	0	0	0	0	0	0	0	0	0	0	0	0
103	0	1	2	0d 12:04:48.28000	0d 11:34:48.28000	0.00474053	0.0176823	0.00040963	3.816	C	1	27/08/2020 23:18		0	0	0	0	0	0	0	0	0	0	0	0	0	0
104	0	1	2	0d 12:14:48.28000	0d 11:44:48.28000	0.00480876	0.0179428	0.00040955	3.8204	C	1	27/08/2020 23:28		0	0	0	0	0	0	0	0	0	0	0	0	0	0
105	0	1	2	0d 12:24:48.28000	0d 11:54:48.28000	0.00487699	0.0182036	0.00040948	3.825	C	1	27/08/2020 23:38		0	0	0	0	0	0	0	0	0	0	0	0	0	0
106	0	1	2	0d 12:34:48.28000	0d 12:04:48.28000	0.00494521	0.0184647	0.00040932	3.8299	C	1	27/08/2020 23:48		0	0	0	0	0	0	0	0	0	0	0	0	0	0
107	0	1	2	0d 12:44:48.28000	0d 12:14:48.28000	0.00501344	0.0187262	0.00040955	3.8349	C	1	27/08/2020 23:58		0	0	0	0	0	0	0	0	0	0	0	0	0	0
108	0	1	2	0d 12:54:48.28000	0d 12:24:48.28000	0.00508167	0.0189881	0.00040948	3.8402	C	1	28/08/2020 00:08		0	0	0	0	0	0	0	0	0	0	0	0	0	0
109	0	1	2	0d 13:04:48.28000	0d 12:34:48.28000	0.0051499	0.0192503	0.00040955	3.846	C	1	28/08/2020 00:18		0	0	0	0	0	0	0	0	0	0	0	0	0	0
110	0	1	2	0d 13:14:48.28000	0d 12:44:48.28000	0.00521813	0.0195129	0.0004094	3.852	C	1	28/08/2020 00:28		0	0	0	0	0	0	0	0	0	0	0	0	0	0
111	0	1	2	0d 13:24:48.28000	0d 12:54:48.28000	0.00528636	0.0197759	0.00040948	3.8582	C	1	28/08/2020 00:38		0	0	0	0	0	0	0	0	0	0	0	0	0	0
112	0	1	2	0d 13:34:48.28000	0d 13:04:48.28000	0.00535458	0.0200394	0.0004094	3.8645	C	1	28/08/2020 00:48		0	0	0	0	0	0	0	0	0	0	0	0	0	0
113	0	1	2	0d 13:44:48.28000	0d 13:14:48.28000	0.00542281	0.0203033	0.0004094	3.8712	C	1	28/08/2020 00:58		0	0	0	0	0	0	0	0	0	0	0	0	0	0
114	0	1	2	0d 13:54:48.28000	0d 13:24:48.28000	0.00549104	0.0205677	0.00040948	3.8784	C	1	28/08/2020 01:08		0	0	0	0	0	0	0	0	0	0	0	0	0	0
115	0	1	2	0d 14:04:48.28000	0d 13:34:48.28000	0.00555927	0.0208325	0.00040925	3.8854	C	1	28/08/2020 01:18		0	0	0	0	0	0	0	0	0	0	0	0	0	0
116	0	1	2	0d 14:14:48.28000	0d 13:44:48.28000	0.0056275	0.0210979	0.00040948	3.8927	C	1	28/08/2020 01:28		0	0	0	0	0	0	0	0	0	0	0	0	0	0
117	0	1	2	0d 14:24:48.28000	0d 13:54:48.28000	0.00569572	0.0213637	0.00040932	3.9002	C	1	28/08/2020 01:38		0	0	0	0	0	0	0	0	0	0	0	0	0	0
118	0	1	2	0d 14:34:48.28000	0d 14:04:48.28000	0.00576395	0.0216301	0.00040917	3.9075	C	1	28/08/2020 01:48		0	0	0	0	0	0	0	0	0	0	0	0	0	0
119	0	1	2	0d 14:44:48.28000	0d 14:14:48.28000	0.00583218	0.0218969	0.0004094	3.9155	C	1	28/08/2020 01:58		0	0	0	0	0	0	0	0	0	0	0	0	0	0
120	0	1	2	0d 14:54:48.28000	0d 14:24:48.28000	0.00590041	0.0221644	0.00040925	3.9232	C	1	28/08/2020 02:08		0	0	0	0	0	0	0	0	0	0	0	0	0	0
121	0	1	2	0d 15:04:48.28000	0d 14:34:48.28000	0.00596864	0.0224323	0.0004094	3.9316	C	1	28/08/2020 02:18		0	0	0	0	0	0	0	0	0	0	0	0	0	0
122	0	1	2	0d 15:14:48.28000	0d 14:44:48.28000	0.00603687	0.0227009	0.0004094	3.9399	C	1	28/08/2020 02:28		0	0	0	0	0	0	0	0	0	0	0	0	0	0
123	0	1	2	0d 15:24:48.28000	0d 14:54:48.28000	0.00610509	0.02297	0.0004094	3.948	C	1	28/08/2020 02:38		0	0	0	0	0	0	0	0	0	0	0	0	0	0
124	0	1	2	0d 15:34:48.28000	0d 15:04:48.28000	0.00617332	0.0232396	0.00040925	3.9567	C	1	28/08/2020 02:48		0	0	0	0	0	0	0	0	0	0	0	0	0	0
125	0	1	2	0d 15:44:48.28000	0d 15:14:48.28000	0.00624155	0.0235099	0.00040932	3.9651	C	1	28/08/2020 02:58		0	0	0	0	0	0	0	0	0	0	0	0	0	0
126	0	1	2	0d 15:54:48.28000	0d 15:24:48.28000	0.00630978	0.0237807	0.00040932	3.9736	C	1	28/08/2020 03:08		0	0	0	0	0	0	0	0	0	0	0	0	0	0
127	0	1	2	0d 16:04:48.28000	0d 15:34:48.28000	0.00637801	0.0240521	0.0004094	3.9823	C	1	28/08/2020 03:18		0	0	0	0	0	0	0	0	0	0	0	0	0	0
128	0	1	2	0d 16:14:48.28000	0d 15:44:48.28000	0.00644624	0.0243241	0.00040925	3.9908	C	1	28/08/2020 03:28		0	0	0	0	0	0	0	0	0	0	0	0	0	0
129	0	1	2	0d 16:24:48.28000	0d 15:54:48.28000	0.00651446	0.0245967	0.00040932	3.9997	C	1	28/08/2020 03:38		0	0	0	0	0	0	0	0	0	0	0	0	0	0
130	0	1	2	0d 16:34:48.28000	0d 16:04:48.28000	0.00658269	0.0248699	0.00040909	4.0082	C	1	28/08/2020 03:48		0	0	0	0	0	0	0	0	0	0	0	0	0	0
131	0	1	2	0d 16:44:48.28000	0d 16:14:48.28000	0.00665092	0.0251437	0.00040955	4.0172	C	1	28/08/2020 03:58		0	0	0	0	0	0	0	0	0	0	0	0	0	0
132	0	1	2	0d 16:54:48.28000	0d 16:24:48.28000	0.00671915	0.0254181	0.00040948	4.0262	C	1	28/08/2020 04:08		0	0	0	0	0	0	0	0	0	0	0	0	0	0
133	0	1	2	0d 17:04:48.28000	0d 16:34:48.28000	0.00678738	0.0256931	0.00040932	4.0354	C	1	28/08/2020 04:18		0	0	0	0	0	0	0	0	0	0	0	0	0	0
134	0	1	2	0d 17:14:48.28000	0d 16:44:48.28000	0.0068556	0.0259687	0.0004094	4.0443	C	1	28/08/2020 04:28		0	0	0	0	0	0	0	0	0	0	0	0	0	0
135	0	1	2	0d 17:24:48.28000	0d 16:54:48.28000	0.00692383	0.026245	0.0004094	4.0536	C	1	28/08/2020 04:38		0	0	0	0	0	0	0	0	0	0	0	0	0	0
136	0	1	2	0d 17:34:48.28000	0d 17:04:48.28000	0.00699206	0.0265219	0.00040955	4.0632	C	1	28/08/2020 04:48		0	0	0	0	0	0	0	0	0	0	0	0	0	0
137	0	1	2	0d 17:44:48.28000	0d 17:14:48.28000	0.00706029	0.0267994	0.00040948	4.0723	C	1	28/08/2020 04:58		0	0	0	0	0	0	0	0	0	0	0	0	0	0
138	0	1	2	0d 17:54:48.28000	0d 17:24:48.28000	0.00712852	0.0270776	0.0004094	4.0816	C	1	28/08/2020 05:08		0	0	0	0	0	0	0	0	0	0	0	0	0	0
139	0	1	2	0d 18:04:48.28000	0d 17:34:48.28000	0.00719675	0.0273564	0.0004097	4.0916	C	1	28/08/2020 05:18		0	0	0	0	0	0	0	0	0	0	0	0	0	0
140	0	1	2	0d 18:14:48.28000	0d 17:44:48.28000	0.00726497	0.0276359	0.0004094	4.1012	C	1	28/08/2020 05:28		0	0	0	0	0	0	0	0	0	0	0	0	0	0
141	0	1	2	0d 18:24:48.28000	0d 17:54:48.28000	0.0073332	0.027916	0.00040925	4.1109	C	1	28/08/2020 05:38		0	0	0	0	0	0	0	0	0	0	0	0	0	0
142	0	1	2	0d 18:34:48.28000	0d 18:04:48.28000	0.00740143	0.0281969	0.0004094	4.1209	C	1	28/08/2020 05:48		0	0	0	0	0	0	0	0	0	0	0	0	0	0
143	0	1	2	0d 18:44:39.64000	0d 18:14:39.64000	0.00746868	0.0284743	0.00040909	4.1309	C	5	28/08/2020 05:57		0	0	0	0	0	0	0	0	0	0	0	0	0	0
144	0	1	2	0d 18:54:30.82000	0d 18:24:30.82000	0.0075359	0.0287523	0.00040948	4.141	C	5	28/08/2020 06:07		0	0	0	0	0	0	0	0	0	0	0	0	0	0
145	0	1	2	0d 19:04:20.09000	0d 18:34:20.09000	0.00760291	0.0290301	0.00040955	4.1512	C	5	28/08/2020 06:17		0	0	0	0	0	0	0	0	0	0	0	0	0	0
146	0	1	2	0d 19:14:14.99000	0d 18:44:14.99000	0.00767056	0.0293113	0.00040955	4.1613	C	5	28/08/2020 06:27		0	0	0	0	0	0	0	0	0	0	0	0	0	0
147	0	1	2	0d 19:23:59.53000	0d 18:53:59.53000	0.00773703	0.0295882	0.00040925	4.1714	C	5	28/08/2020 06:37		0	0	0	0	0	0	0	0	0	0	0	0	0	0
148	0	1	2	0d 19:33:34.35000	0d 19:03:34.35000	0.00780239	0.0298612	0.00040963	4.1814	C	5	28/08/2020 06:46		0	0	0	0	0	0	0	0	0	0	0	0	0	0
149	0	1	2	0d 19:42:58.81000	0d 19:12:58.81000	0.00786658	0.0301299	0.00040917	4.1915	C	5	28/08/2020 06:56		0	0	0	0	0	0	0	0	0	0	0	0	0	0
150	0	1	2	0d 19:50:47.98000	0d 19:20:47.98000	0.00791993	0.0303538	0.00040955	4.2	C	133	28/08/2020 07:04		0	0	0	0	0	0	0	0	0	0	0	0	0	0
151	0	1	3	0d 19:50:48.01000	0d 00:00:00.03000	0.00791993	0.0303538	0.00048402	4.1999	C	0	28/08/2020 07:04		0	0	0	0	0	0	0	0	0	0	0	0	0	0
152	0	1	3	0d 19:51:20.06000	0d 00:00:32.08000	0.00792368	0.0303695	0.00038392	4.2002	C	4	28/08/2020 07:04		0	0	0	0	0	0	0	0	0	0	0	0	0	0
153	0	1	3	0d 19:53:01.29000	0d 00:02:13.31000	0.00793294	0.0304084	0.00028382	4.2004	C	4	28/08/2020 07:06		0	0	0	0	0	0	0	0	0	0	0	0	0	0
154	0	1	3	0d 19:55:48.73000	0d 00:05:00.75000	0.00794365	0.0304534	0.00018372	4.2	C	4	28/08/2020 07:09		0	0	0	0	0	0	0	0	0	0	0	0	0	0
155	0	1	3	0d 20:01:45.17000	0d 00:10:57.19000	0.00795617	0.030506	0.0000837	4.1999	C	4	28/08/2020 07:15		0	0	0	0	0	0	0	0	0	0	0	0	0	0
156	0	1	3	0d 20:09:33.54000	0d 00:18:45.56000	0.00796389	0.0305384	0.00004089	4.2	C	132	28/08/2020 07:22		0	0	0	0	0	0	0	0	0	0	0	0	0	0
157	0	1	4	0d 20:09:33.55000	0d 00:00:00.01000	0	0	0	4.1997	R	0	28/08/2020 07:22		0	0	0	0	0	0	0	0	0	0	0	0	0	0
158	0	1	4	0d 20:09:35.55000	0d 00:00:02.01000	0	0	0	4.1996	R	1	28/08/2020 07:22		0	0	0	0	0	0	0	0	0	0	0	0	0	0
159	0	1	4	0d 20:09:37.55000	0d 00:00:04.01000	0	0	0	4.1997	R	1	28/08/2020 07:22		0	0	0	0	0	0	0	0	0	0	0	0	0	0
160	0	1	4	0d 20:09:39.55000	0d 00:00:06.01000	0	0	0	4.1996	R	1	28/08/2020 07:22		0	0	0	0	0	0	0	0	0	0	0	0	0	0
161	0	1	4	0d 20:09:41.55000	0d 00:00:08.01000	0	0	0	4.1997	R	1	28/08/2020 07:23		0	0	0	0	0	0	0	0	0	0	0	0	0	0
162	0	1	4	0d 20:09:43.54000	0d 00:00:10.00000	0	0	0	4.1994	R	129	28/08/2020 07:23		0	0	0	0	0	0	0	0	0	0	0	0	0	0
163	0	1	5	0d 20:09:43.58000	0d 00:00:00.04000	0	0.00000002	0.00040986	4.1967	D	0	28/08/2020 07:23		0	0	0	0	0	0	0	0	0	0	0	0	0	0
164	0	1	5	0d 20:14:21.57000	0d 00:04:38.03000	0.00003162	0.00013248	0.00040925	4.1865	D	5	28/08/2020 07:27		0	0	0	0	0	0	0	0	0	0	0	0	0	0
165	0	1	5	0d 20:22:32.72000	0d 00:12:49.18000	0.00008747	0.00036603	0.00040932	4.1764	D	5	28/08/2020 07:35		0	0	0	0	0	0	0	0	0	0	0	0	0	0
166	0	1	5	0d 20:31:06.49000	0d 00:21:22.95000	0.00014589	0.00060974	0.00040948	4.1663	D	5	28/08/2020 07:44		0	0	0	0	0	0	0	0	0	0	0	0	0	0
167	0	1	5	0d 20:39:46.86000	0d 00:30:03.32000	0.00020506	0.00085598	0.00040902	4.1563	D	5	28/08/2020 07:53		0	0	0	0	0	0	0	0	0	0	0	0	0	0
168	0	1	5	0d 20:48:29.79000	0d 00:38:46.25000	0.00026453	0.00110284	0.00040932	4.1462	D	5	28/08/2020 08:01		0	0	0	0	0	0	0	0	0	0	0	0	0	0
169	0	1	5	0d 20:57:25.87000	0d 00:47:42.33000	0.00032549	0.00135529	0.0004094	4.1361	D	5	28/08/2020 08:10		0	0	0	0	0	0	0	0	0	0	0	0	0	0
170	0	1	5	0d 21:06:20.77000	0d 00:56:37.23000	0.00038631	0.00160657	0.00040932	4.126	D	5	28/08/2020 08:19		0	0	0	0	0	0	0	0	0	0	0	0	0	0
171	0	1	5	0d 21:15:26.10000	0d 01:05:42.56000	0.00044832	0.00186214	0.00040948	4.116	D	5	28/08/2020 08:28		0	0	0	0	0	0	0	0	0	0	0	0	0	0
172	0	1	5	0d 21:24:49.18000	0d 01:15:05.64000	0.00051235	0.00212537	0.00040948	4.1057	D	5	28/08/2020 08:38		0	0	0	0	0	0	0	0	0	0	0	0	0	0
173	0	1	5	0d 21:34:23.45000	0d 01:24:39.91000	0.00057765	0.00239317	0.00040932	4.0957	D	5	28/08/2020 08:47		0	0	0	0	0	0	0	0	0	0	0	0	0	0
174	0	1	5	0d 21:43:56.13000	0d 01:34:12.59000	0.00064278	0.00265957	0.0004094	4.0856	D	5	28/08/2020 08:57		0	0	0	0	0	0	0	0	0	0	0	0	0	0
175	0	1	5	0d 21:53:37.06000	0d 01:43:53.52000	0.00070884	0.00292914	0.0004094	4.0755	D	5	28/08/2020 09:06		0	0	0	0	0	0	0	0	0	0	0	0	0	0
176	0	1	5	0d 22:03:28.68000	0d 01:53:45.14000	0.00077611	0.003203	0.00040948	4.0655	D	5	28/08/2020 09:16		0	0	0	0	0	0	0	0	0	0	0	0	0	0
177	0	1	5	0d 22:13:28.68000	0d 02:03:45.14000	0.00084434	0.00348005	0.00040917	4.0557	D	1	28/08/2020 09:26		0	0	0	0	0	0	0	0	0	0	0	0	0	0
178	0	1	5	0d 22:23:27.01000	0d 02:13:43.47000	0.00091238	0.00375565	0.0004094	4.0456	D	5	28/08/2020 09:36		0	0	0	0	0	0	0	0	0	0	0	0	0	0
179	0	1	5	0d 22:33:27.01000	0d 02:23:43.47000	0.00098061	0.00403136	0.00040932	4.0362	D	1	28/08/2020 09:46		0	0	0	0	0	0	0	0	0	0	0	0	0	0
180	0	1	5	0d 22:43:27.01000	0d 02:33:43.47000	0.00104883	0.0043064	0.0004094	4.0264	D	1	28/08/2020 09:56		0	0	0	0	0	0	0	0	0	0	0	0	0	0
181	0	1	5	0d 22:53:27.01000	0d 02:43:43.47000	0.00111706	0.00458078	0.00040932	4.0168	D	1	28/08/2020 10:06		0	0	0	0	0	0	0	0	0	0	0	0	0	0
182	0	1	5	0d 23:03:27.01000	0d 02:53:43.47000	0.00118529	0.00485453	0.00040925	4.0075	D	1	28/08/2020 10:16		0	0	0	0	0	0	0	0	0	0	0	0	0	0
183	0	1	5	0d 23:13:27.01000	0d 03:03:43.47000	0.00125352	0.00512763	0.00040932	3.998	D	1	28/08/2020 10:26		0	0	0	0	0	0	0	0	0	0	0	0	0	0
184	0	1	5	0d 23:23:27.01000	0d 03:13:43.47000	0.00132175	0.00540011	0.0004097	3.9889	D	1	28/08/2020 10:36		0	0	0	0	0	0	0	0	0	0	0	0	0	0
185	0	1	5	0d 23:33:27.01000	0d 03:23:43.47000	0.00138998	0.00567196	0.00040932	3.9797	D	1	28/08/2020 10:46		0	0	0	0	0	0	0	0	0	0	0	0	0	0
186	0	1	5	0d 23:43:27.01000	0d 03:33:43.47000	0.0014582	0.00594319	0.00040925	3.9709	D	1	28/08/2020 10:56		0	0	0	0	0	0	0	0	0	0	0	0	0	0
187	0	1	5	0d 23:53:27.01000	0d 03:43:43.47000	0.00152643	0.0062138	0.00040948	3.9617	D	1	28/08/2020 11:06		0	0	0	0	0	0	0	0	0	0	0	0	0	0
188	0	1	5	1d 00:03:27.01000	0d 03:53:43.47000	0.00159466	0.0064838	0.00040932	3.9528	D	1	28/08/2020 11:16		0	0	0	0	0	0	0	0	0	0	0	0	0	0
189	0	1	5	1d 00:13:27.01000	0d 04:03:43.47000	0.00166289	0.00675319	0.0004094	3.944	D	1	28/08/2020 11:26		0	0	0	0	0	0	0	0	0	0	0	0	0	0
190	0	1	5	1d 00:23:27.01000	0d 04:13:43.47000	0.00173112	0.00702198	0.00040948	3.9351	D	1	28/08/2020 11:36		0	0	0	0	0	0	0	0	0	0	0	0	0	0
191	0	1	5	1d 00:33:27.01000	0d 04:23:43.47000	0.00179935	0.00729017	0.0004094	3.9263	D	1	28/08/2020 11:46		0	0	0	0	0	0	0	0	0	0	0	0	0	0
192	0	1	5	1d 00:43:27.01000	0d 04:33:43.47000	0.00186757	0.00755777	0.00040917	3.9176	D	1	28/08/2020 11:56		0	0	0	0	0	0	0	0	0	0	0	0	0	0
193	0	1	5	1d 00:53:27.01000	0d 04:43:43.47000	0.0019358	0.00782478	0.00040955	3.9094	D	1	28/08/2020 12:06		0	0	0	0	0	0	0	0	0	0	0	0	0	0
194	0	1	5	1d 01:03:27.01000	0d 04:53:43.47000	0.00200403	0.00809122	0.0004097	3.9007	D	1	28/08/2020 12:16		0	0	0	0	0	0	0	0	0	0	0	0	0	0
195	0	1	5	1d 01:13:27.01000	0d 05:03:43.47000	0.00207226	0.00835709	0.00040925	3.8926	D	1	28/08/2020 12:26		0	0	0	0	0	0	0	0	0	0	0	0	0	0
196	0	1	5	1d 01:23:27.01000	0d 05:13:43.47000	0.00214049	0.00862239	0.00040948	3.8843	D	1	28/08/2020 12:36		0	0	0	0	0	0	0	0	0	0	0	0	0	0
197	0	1	5	1d 01:33:27.01000	0d 05:23:43.47000	0.00220871	0.00888715	0.00040932	3.8762	D	1	28/08/2020 12:46		0	0	0	0	0	0	0	0	0	0	0	0	0	0
198	0	1	5	1d 01:43:27.01000	0d 05:33:43.47000	0.00227694	0.00915138	0.0004094	3.8685	D	1	28/08/2020 12:56		0	0	0	0	0	0	0	0	0	0	0	0	0	0
199	0	1	5	1d 01:53:27.01000	0d 05:43:43.47000	0.00234517	0.00941508	0.00040925	3.8611	D	1	28/08/2020 13:06		0	0	0	0	0	0	0	0	0	0	0	0	0	0
200	0	1	5	1d 02:03:27.01000	0d 05:53:43.47000	0.0024134	0.00967827	0.00040948	3.8537	D	1	28/08/2020 13:16		0	0	0	0	0	0	0	0	0	0	0	0	0	0
201	0	1	5	1d 02:13:27.01000	0d 06:03:43.47000	0.00248163	0.00994096	0.0004094	3.8466	D	1	28/08/2020 13:26		0	0	0	0	0	0	0	0	0	0	0	0	0	0
202	0	1	5	1d 02:23:27.01000	0d 06:13:43.47000	0.00254986	0.0102032	0.00040917	3.8396	D	1	28/08/2020 13:36		0	0	0	0	0	0	0	0	0	0	0	0	0	0
203	0	1	5	1d 02:33:27.01000	0d 06:23:43.47000	0.00261808	0.0104649	0.00040955	3.8332	D	1	28/08/2020 13:46		0	0	0	0	0	0	0	0	0	0	0	0	0	0
204	0	1	5	1d 02:43:27.01000	0d 06:33:43.47000	0.00268631	0.0107262	0.00040932	3.8268	D	1	28/08/2020 13:56		0	0	0	0	0	0	0	0	0	0	0	0	0	0
205	0	1	5	1d 02:53:27.01000	0d 06:43:43.47000	0.00275454	0.0109871	0.00040932	3.8206	D	1	28/08/2020 14:06		0	0	0	0	0	0	0	0	0	0	0	0	0	0
206	0	1	5	1d 03:03:27.01000	0d 06:53:43.47000	0.00282277	0.0112476	0.00040948	3.8148	D	1	28/08/2020 14:16		0	0	0	0	0	0	0	0	0	0	0	0	0	0
207	0	1	5	1d 03:13:27.01000	0d 07:03:43.47000	0.002891	0.0115077	0.00040948	3.8093	D	1	28/08/2020 14:26		0	0	0	0	0	0	0	0	0	0	0	0	0	0
208	0	1	5	1d 03:23:27.01000	0d 07:13:43.47000	0.00295923	0.0117674	0.00040948	3.8039	D	1	28/08/2020 14:36		0	0	0	0	0	0	0	0	0	0	0	0	0	0
209	0	1	5	1d 03:33:27.01000	0d 07:23:43.47000	0.00302745	0.0120268	0.0004094	3.7987	D	1	28/08/2020 14:46		0	0	0	0	0	0	0	0	0	0	0	0	0	0
210	0	1	5	1d 03:43:27.01000	0d 07:33:43.47000	0.00309568	0.0122858	0.00040932	3.794	D	1	28/08/2020 14:56		0	0	0	0	0	0	0	0	0	0	0	0	0	0
211	0	1	5	1d 03:53:27.01000	0d 07:43:43.47000	0.00316391	0.0125445	0.00040925	3.7893	D	1	28/08/2020 15:06		0	0	0	0	0	0	0	0	0	0	0	0	0	0
212	0	1	5	1d 04:03:27.01000	0d 07:53:43.47000	0.00323214	0.0128029	0.0004094	3.7847	D	1	28/08/2020 15:16		0	0	0	0	0	0	0	0	0	0	0	0	0	0
213	0	1	5	1d 04:13:27.01000	0d 08:03:43.47000	0.00330037	0.0130609	0.00040925	3.7807	D	1	28/08/2020 15:26		0	0	0	0	0	0	0	0	0	0	0	0	0	0
214	0	1	5	1d 04:23:27.01000	0d 08:13:43.47000	0.00336859	0.0133187	0.00040963	3.7765	D	1	28/08/2020 15:36		0	0	0	0	0	0	0	0	0	0	0	0	0	0
215	0	1	5	1d 04:33:27.01000	0d 08:23:43.47000	0.00343682	0.0135763	0.00040925	3.7728	D	1	28/08/2020 15:46		0	0	0	0	0	0	0	0	0	0	0	0	0	0
216	0	1	5	1d 04:43:27.01000	0d 08:33:43.47000	0.00350505	0.0138336	0.00040917	3.7688	D	1	28/08/2020 15:56		0	0	0	0	0	0	0	0	0	0	0	0	0	0
217	0	1	5	1d 04:53:27.01000	0d 08:43:43.47000	0.00357328	0.0140906	0.00040909	3.7653	D	1	28/08/2020 16:06		0	0	0	0	0	0	0	0	0	0	0	0	0	0
218	0	1	5	1d 05:03:27.01000	0d 08:53:43.47000	0.00364151	0.0143474	0.00040932	3.7618	D	1	28/08/2020 16:16		0	0	0	0	0	0	0	0	0	0	0	0	0	0
219	0	1	5	1d 05:13:27.01000	0d 09:03:43.47000	0.00370974	0.0146039	0.00040955	3.7583	D	1	28/08/2020 16:26		0	0	0	0	0	0	0	0	0	0	0	0	0	0
220	0	1	5	1d 05:23:27.01000	0d 09:13:43.47000	0.00377796	0.0148602	0.0004094	3.7554	D	1	28/08/2020 16:36		0	0	0	0	0	0	0	0	0	0	0	0	0	0
221	0	1	5	1d 05:33:27.01000	0d 09:23:43.47000	0.00384619	0.0151163	0.0004094	3.752	D	1	28/08/2020 16:46		0	0	0	0	0	0	0	0	0	0	0	0	0	0
222	0	1	5	1d 05:43:27.01000	0d 09:33:43.47000	0.00391442	0.0153722	0.00040932	3.749	D	1	28/08/2020 16:56		0	0	0	0	0	0	0	0	0	0	0	0	0	0
223	0	1	5	1d 05:53:27.01000	0d 09:43:43.47000	0.00398265	0.0156279	0.00040932	3.7459	D	1	28/08/2020 17:06		0	0	0	0	0	0	0	0	0	0	0	0	0	0
224	0	1	5	1d 06:03:27.01000	0d 09:53:43.47000	0.00405088	0.0158834	0.00040917	3.7429	D	1	28/08/2020 17:16		0	0	0	0	0	0	0	0	0	0	0	0	0	0
225	0	1	5	1d 06:13:27.01000	0d 10:03:43.47000	0.00411911	0.0161387	0.00040925	3.7398	D	1	28/08/2020 17:26		0	0	0	0	0	0	0	0	0	0	0	0	0	0
226	0	1	5	1d 06:23:27.01000	0d 10:13:43.47000	0.00418733	0.0163938	0.00040925	3.7369	D	1	28/08/2020 17:36		0	0	0	0	0	0	0	0	0	0	0	0	0	0
227	0	1	5	1d 06:33:27.01000	0d 10:23:43.47000	0.00425556	0.0166486	0.00040948	3.7342	D	1	28/08/2020 17:46		0	0	0	0	0	0	0	0	0	0	0	0	0	0
228	0	1	5	1d 06:43:27.01000	0d 10:33:43.47000	0.00432379	0.0169033	0.0004094	3.7313	D	1	28/08/2020 17:56		0	0	0	0	0	0	0	0	0	0	0	0	0	0
229	0	1	5	1d 06:53:27.01000	0d 10:43:43.47000	0.00439202	0.0171578	0.0004094	3.7281	D	1	28/08/2020 18:06		0	0	0	0	0	0	0	0	0	0	0	0	0	0
230	0	1	5	1d 07:03:27.01000	0d 10:53:43.47000	0.00446025	0.0174121	0.0004094	3.7253	D	1	28/08/2020 18:16		0	0	0	0	0	0	0	0	0	0	0	0	0	0
231	0	1	5	1d 07:13:27.01000	0d 11:03:43.47000	0.00452847	0.0176661	0.00040932	3.7223	D	1	28/08/2020 18:26		0	0	0	0	0	0	0	0	0	0	0	0	0	0
232	0	1	5	1d 07:23:27.01000	0d 11:13:43.47000	0.0045967	0.01792	0.00040955	3.7195	D	1	28/08/2020 18:36		0	0	0	0	0	0	0	0	0	0	0	0	0	0
233	0	1	5	1d 07:33:27.01000	0d 11:23:43.47000	0.00466493	0.0181737	0.0004094	3.7166	D	1	28/08/2020 18:46		0	0	0	0	0	0	0	0	0	0	0	0	0	0
234	0	1	5	1d 07:43:27.01000	0d 11:33:43.47000	0.00473316	0.0184272	0.0004094	3.7136	D	1	28/08/2020 18:56		0	0	0	0	0	0	0	0	0	0	0	0	0	0
235	0	1	5	1d 07:53:27.01000	0d 11:43:43.47000	0.00480139	0.0186804	0.0004094	3.7104	D	1	28/08/2020 19:06		0	0	0	0	0	0	0	0	0	0	0	0	0	0
236	0	1	5	1d 08:03:27.01000	0d 11:53:43.47000	0.00486962	0.0189335	0.0004094	3.7072	D	1	28/08/2020 19:16		0	0	0	0	0	0	0	0	0	0	0	0	0	0
237	0	1	5	1d 08:13:27.01000	0d 12:03:43.47000	0.00493784	0.0191863	0.0004094	3.7038	D	1	28/08/2020 19:26		0	0	0	0	0	0	0	0	0	0	0	0	0	0
238	0	1	5	1d 08:23:27.01000	0d 12:13:43.47000	0.00500607	0.019439	0.0004094	3.7008	D	1	28/08/2020 19:36		0	0	0	0	0	0	0	0	0	0	0	0	0	0
239	0	1	5	1d 08:33:27.01000	0d 12:23:43.47000	0.0050743	0.0196913	0.0004094	3.6973	D	1	28/08/2020 19:46		0	0	0	0	0	0	0	0	0	0	0	0	0	0
240	0	1	5	1d 08:43:27.01000	0d 12:33:43.47000	0.00514253	0.0199435	0.00040932	3.6941	D	1	28/08/2020 19:56		0	0	0	0	0	0	0	0	0	0	0	0	0	0
241	0	1	5	1d 08:53:27.01000	0d 12:43:43.47000	0.00521076	0.0201954	0.00040917	3.6905	D	1	28/08/2020 20:06		0	0	0	0	0	0	0	0	0	0	0	0	0	0
242	0	1	5	1d 09:03:27.01000	0d 12:53:43.47000	0.00527899	0.0204471	0.00040955	3.6872	D	1	28/08/2020 20:16		0	0	0	0	0	0	0	0	0	0	0	0	0	0
243	0	1	5	1d 09:13:27.01000	0d 13:03:43.47000	0.00534721	0.0206986	0.0004094	3.6835	D	1	28/08/2020 20:26		0	0	0	0	0	0	0	0	0	0	0	0	0	0
244	0	1	5	1d 09:23:27.01000	0d 13:13:43.47000	0.00541544	0.0209498	0.0004094	3.6799	D	1	28/08/2020 20:36		0	0	0	0	0	0	0	0	0	0	0	0	0	0
245	0	1	5	1d 09:33:27.01000	0d 13:23:43.47000	0.00548367	0.0212007	0.00040932	3.6761	D	1	28/08/2020 20:46		0	0	0	0	0	0	0	0	0	0	0	0	0	0
246	0	1	5	1d 09:43:27.01000	0d 13:33:43.47000	0.0055519	0.0214514	0.00040948	3.6719	D	1	28/08/2020 20:56		0	0	0	0	0	0	0	0	0	0	0	0	0	0
247	0	1	5	1d 09:53:27.01000	0d 13:43:43.47000	0.00562013	0.0217018	0.00040955	3.668	D	1	28/08/2020 21:06		0	0	0	0	0	0	0	0	0	0	0	0	0	0
248	0	1	5	1d 10:03:27.01000	0d 13:53:43.47000	0.00568835	0.0219519	0.00040925	3.6641	D	1	28/08/2020 21:16		0	0	0	0	0	0	0	0	0	0	0	0	0	0
249	0	1	5	1d 10:13:27.01000	0d 14:03:43.47000	0.00575658	0.0222018	0.00040955	3.6599	D	1	28/08/2020 21:26		0	0	0	0	0	0	0	0	0	0	0	0	0	0
250	0	1	5	1d 10:23:27.01000	0d 14:13:43.47000	0.00582481	0.0224513	0.0004094	3.6556	D	1	28/08/2020 21:36		0	0	0	0	0	0	0	0	0	0	0	0	0	0
251	0	1	5	1d 10:33:27.01000	0d 14:23:43.47000	0.00589304	0.0227006	0.00040925	3.6513	D	1	28/08/2020 21:46		0	0	0	0	0	0	0	0	0	0	0	0	0	0
252	0	1	5	1d 10:43:27.01000	0d 14:33:43.47000	0.00596127	0.0229496	0.00040932	3.6466	D	1	28/08/2020 21:56		0	0	0	0	0	0	0	0	0	0	0	0	0	0
253	0	1	5	1d 10:53:27.01000	0d 14:43:43.47000	0.0060295	0.0231982	0.0004094	3.642	D	1	28/08/2020 22:06		0	0	0	0	0	0	0	0	0	0	0	0	0	0
254	0	1	5	1d 11:03:27.01000	0d 14:53:43.47000	0.00609772	0.0234465	0.00040963	3.6371	D	1	28/08/2020 22:16		0	0	0	0	0	0	0	0	0	0	0	0	0	0
255	0	1	5	1d 11:13:27.01000	0d 15:03:43.47000	0.00616595	0.0236945	0.0004094	3.632	D	1	28/08/2020 22:26		0	0	0	0	0	0	0	0	0	0	0	0	0	0
256	0	1	5	1d 11:23:27.01000	0d 15:13:43.47000	0.00623418	0.0239421	0.00040925	3.6266	D	1	28/08/2020 22:36		0	0	0	0	0	0	0	0	0	0	0	0	0	0
257	0	1	5	1d 11:33:27.01000	0d 15:23:43.47000	0.00630241	0.0241894	0.00040925	3.621	D	1	28/08/2020 22:46		0	0	0	0	0	0	0	0	0	0	0	0	0	0
258	0	1	5	1d 11:43:27.01000	0d 15:33:43.47000	0.00637064	0.0244363	0.0004094	3.615	D	1	28/08/2020 22:56		0	0	0	0	0	0	0	0	0	0	0	0	0	0
259	0	1	5	1d 11:53:27.01000	0d 15:43:43.47000	0.00643887	0.0246827	0.00040948	3.6083	D	1	28/08/2020 23:06		0	0	0	0	0	0	0	0	0	0	0	0	0	0
260	0	1	5	1d 12:03:27.01000	0d 15:53:43.47000	0.00650709	0.0249286	0.0004094	3.6007	D	1	28/08/2020 23:16		0	0	0	0	0	0	0	0	0	0	0	0	0	0
261	0	1	5	1d 12:13:27.01000	0d 16:03:43.47000	0.00657532	0.025174	0.00040925	3.5924	D	1	28/08/2020 23:26		0	0	0	0	0	0	0	0	0	0	0	0	0	0
262	0	1	5	1d 12:23:27.01000	0d 16:13:43.47000	0.00664355	0.0254188	0.00040925	3.5825	D	1	28/08/2020 23:36		0	0	0	0	0	0	0	0	0	0	0	0	0	0
263	0	1	5	1d 12:31:48.73000	0d 16:22:05.19000	0.0067006	0.0256229	0.00040909	3.5724	D	5	28/08/2020 23:45		0	0	0	0	0	0	0	0	0	0	0	0	0	0
264	0	1	5	1d 12:38:45.57000	0d 16:29:02.03000	0.006748	0.025792	0.00040925	3.5624	D	5	28/08/2020 23:52		0	0	0	0	0	0	0	0	0	0	0	0	0	0
265	0	1	5	1d 12:44:27.56000	0d 16:34:44.02000	0.00678689	0.0259304	0.00040932	3.5523	D	5	28/08/2020 23:57		0	0	0	0	0	0	0	0	0	0	0	0	0	0
266	0	1	5	1d 12:49:05.99000	0d 16:39:22.45000	0.00681855	0.0260427	0.00040948	3.5422	D	5	29/08/2020 00:02		0	0	0	0	0	0	0	0	0	0	0	0	0	0
267	0	1	5	1d 12:52:50.60000	0d 16:43:07.06000	0.00684409	0.0261331	0.00040925	3.5322	D	5	29/08/2020 00:06		0	0	0	0	0	0	0	0	0	0	0	0	0	0
268	0	1	5	1d 12:56:08.64000	0d 16:46:25.10000	0.00686661	0.0262125	0.0004094	3.5221	D	5	29/08/2020 00:09		0	0	0	0	0	0	0	0	0	0	0	0	0	0
269	0	1	5	1d 12:58:53.48000	0d 16:49:09.94000	0.00688536	0.0262784	0.00040917	3.512	D	5	29/08/2020 00:12		0	0	0	0	0	0	0	0	0	0	0	0	0	0
270	0	1	5	1d 13:01:03.06000	0d 16:51:19.52000	0.00690009	0.0263301	0.00040955	3.5019	D	5	29/08/2020 00:14		0	0	0	0	0	0	0	0	0	0	0	0	0	0
271	0	1	5	1d 13:03:00.13000	0d 16:53:16.59000	0.00691341	0.0263767	0.0004094	3.4917	D	5	29/08/2020 00:16		0	0	0	0	0	0	0	0	0	0	0	0	0	0
272	0	1	5	1d 13:04:46.81000	0d 16:55:03.27000	0.00692554	0.026419	0.00040932	3.4817	D	5	29/08/2020 00:18		0	0	0	0	0	0	0	0	0	0	0	0	0	0
273	0	1	5	1d 13:06:15.37000	0d 16:56:31.83000	0.00693561	0.026454	0.00040948	3.4714	D	5	29/08/2020 00:19		0	0	0	0	0	0	0	0	0	0	0	0	0	0
274	0	1	5	1d 13:07:31.52000	0d 16:57:47.98000	0.00694427	0.026484	0.0004094	3.4611	D	5	29/08/2020 00:20		0	0	0	0	0	0	0	0	0	0	0	0	0	0
275	0	1	5	1d 13:08:41.92000	0d 16:58:58.38000	0.00695227	0.0265117	0.00040925	3.451	D	5	29/08/2020 00:22		0	0	0	0	0	0	0	0	0	0	0	0	0	0
276	0	1	5	1d 13:09:46.09000	0d 17:00:02.55000	0.00695957	0.0265368	0.0004094	3.4409	D	5	29/08/2020 00:23		0	0	0	0	0	0	0	0	0	0	0	0	0	0
277	0	1	5	1d 13:10:44.65000	0d 17:01:01.11000	0.00696623	0.0265597	0.00040932	3.4308	D	5	29/08/2020 00:24		0	0	0	0	0	0	0	0	0	0	0	0	0	0
278	0	1	5	1d 13:11:36.38000	0d 17:01:52.84000	0.00697211	0.0265799	0.00040932	3.4208	D	5	29/08/2020 00:24		0	0	0	0	0	0	0	0	0	0	0	0	0	0
279	0	1	5	1d 13:12:26.88000	0d 17:02:43.34000	0.00697785	0.0265995	0.00040948	3.4107	D	5	29/08/2020 00:25		0	0	0	0	0	0	0	0	0	0	0	0	0	0
280	0	1	5	1d 13:13:12.71000	0d 17:03:29.17000	0.00698307	0.0266172	0.00040948	3.4005	D	5	29/08/2020 00:26		0	0	0	0	0	0	0	0	0	0	0	0	0	0
281	0	1	5	1d 13:13:54.38000	0d 17:04:10.84000	0.0069878	0.0266333	0.00040917	3.3904	D	5	29/08/2020 00:27		0	0	0	0	0	0	0	0	0	0	0	0	0	0
282	0	1	5	1d 13:14:33.13000	0d 17:04:49.59000	0.00699221	0.0266482	0.0004097	3.3803	D	5	29/08/2020 00:27		0	0	0	0	0	0	0	0	0	0	0	0	0	0
283	0	1	5	1d 13:15:13.41000	0d 17:05:29.87000	0.00699679	0.0266637	0.00040932	3.3703	D	5	29/08/2020 00:28		0	0	0	0	0	0	0	0	0	0	0	0	0	0
284	0	1	5	1d 13:15:51.69000	0d 17:06:08.15000	0.00700114	0.0266783	0.00040948	3.3602	D	5	29/08/2020 00:29		0	0	0	0	0	0	0	0	0	0	0	0	0	0
285	0	1	5	1d 13:16:25.40000	0d 17:06:41.86000	0.00700498	0.0266912	0.0004094	3.3501	D	5	29/08/2020 00:29		0	0	0	0	0	0	0	0	0	0	0	0	0	0
286	0	1	5	1d 13:16:55.96000	0d 17:07:12.42000	0.00700845	0.0267028	0.00040925	3.3399	D	5	29/08/2020 00:30		0	0	0	0	0	0	0	0	0	0	0	0	0	0
287	0	1	5	1d 13:17:24.07000	0d 17:07:40.53000	0.00701165	0.0267135	0.00040917	3.3298	D	5	29/08/2020 00:30		0	0	0	0	0	0	0	0	0	0	0	0	0	0
288	0	1	5	1d 13:17:50.31000	0d 17:08:06.77000	0.00701463	0.0267234	0.00040917	3.3198	D	5	29/08/2020 00:31		0	0	0	0	0	0	0	0	0	0	0	0	0	0
289	0	1	5	1d 13:18:15.77000	0d 17:08:32.23000	0.00701753	0.026733	0.00040925	3.3095	D	5	29/08/2020 00:31		0	0	0	0	0	0	0	0	0	0	0	0	0	0
290	0	1	5	1d 13:18:40.88000	0d 17:08:57.34000	0.00702038	0.0267424	0.00040948	3.2995	D	5	29/08/2020 00:32		0	0	0	0	0	0	0	0	0	0	0	0	0	0
291	0	1	5	1d 13:19:05.67000	0d 17:09:22.13000	0.0070232	0.0267517	0.0004094	3.2894	D	5	29/08/2020 00:32		0	0	0	0	0	0	0	0	0	0	0	0	0	0
292	0	1	5	1d 13:19:31.11000	0d 17:09:47.57000	0.00702609	0.0267612	0.00040917	3.2793	D	5	29/08/2020 00:32		0	0	0	0	0	0	0	0	0	0	0	0	0	0
293	0	1	5	1d 13:19:55.45000	0d 17:10:11.91000	0.00702886	0.0267703	0.00040948	3.2692	D	5	29/08/2020 00:33		0	0	0	0	0	0	0	0	0	0	0	0	0	0
294	0	1	5	1d 13:20:16.80000	0d 17:10:33.26000	0.00703129	0.0267782	0.00040932	3.2592	D	5	29/08/2020 00:33		0	0	0	0	0	0	0	0	0	0	0	0	0	0
295	0	1	5	1d 13:20:36.98000	0d 17:10:53.44000	0.00703358	0.0267857	0.00040948	3.2491	D	5	29/08/2020 00:33		0	0	0	0	0	0	0	0	0	0	0	0	0	0
296	0	1	5	1d 13:20:56.71000	0d 17:11:13.17000	0.00703583	0.026793	0.00040932	3.2389	D	5	29/08/2020 00:34		0	0	0	0	0	0	0	0	0	0	0	0	0	0
297	0	1	5	1d 13:21:15.83000	0d 17:11:32.29000	0.007038	0.0268	0.0004094	3.2288	D	5	29/08/2020 00:34		0	0	0	0	0	0	0	0	0	0	0	0	0	0
298	0	1	5	1d 13:21:33.49000	0d 17:11:49.95000	0.00704001	0.0268065	0.00040925	3.2187	D	5	29/08/2020 00:34		0	0	0	0	0	0	0	0	0	0	0	0	0	0
299	0	1	5	1d 13:21:50.12000	0d 17:12:06.58000	0.0070419	0.0268125	0.00040917	3.2087	D	5	29/08/2020 00:35		0	0	0	0	0	0	0	0	0	0	0	0	0	0
300	0	1	5	1d 13:22:06.07000	0d 17:12:22.53000	0.00704372	0.0268184	0.0004094	3.1986	D	5	29/08/2020 00:35		0	0	0	0	0	0	0	0	0	0	0	0	0	0
301	0	1	5	1d 13:22:21.99000	0d 17:12:38.45000	0.00704553	0.0268241	0.0004094	3.1885	D	5	29/08/2020 00:35		0	0	0	0	0	0	0	0	0	0	0	0	0	0
302	0	1	5	1d 13:22:37.50000	0d 17:12:53.96000	0.00704729	0.0268298	0.0004094	3.1783	D	5	29/08/2020 00:35		0	0	0	0	0	0	0	0	0	0	0	0	0	0
303	0	1	5	1d 13:22:53.05000	0d 17:13:09.51000	0.00704906	0.0268354	0.0004094	3.1682	D	5	29/08/2020 00:36		0	0	0	0	0	0	0	0	0	0	0	0	0	0
304	0	1	5	1d 13:23:07.80000	0d 17:13:24.26000	0.00705073	0.0268407	0.00040955	3.1582	D	5	29/08/2020 00:36		0	0	0	0	0	0	0	0	0	0	0	0	0	0
305	0	1	5	1d 13:23:22.24000	0d 17:13:38.70000	0.00705238	0.0268458	0.00040963	3.1478	D	5	29/08/2020 00:36		0	0	0	0	0	0	0	0	0	0	0	0	0	0
306	0	1	5	1d 13:23:36.44000	0d 17:13:52.90000	0.00705399	0.0268509	0.00040932	3.1376	D	5	29/08/2020 00:36		0	0	0	0	0	0	0	0	0	0	0	0	0	0
307	0	1	5	1d 13:23:49.88000	0d 17:14:06.34000	0.00705552	0.0268557	0.00040948	3.1273	D	5	29/08/2020 00:37		0	0	0	0	0	0	0	0	0	0	0	0	0	0
308	0	1	5	1d 13:24:02.77000	0d 17:14:19.23000	0.00705699	0.0268603	0.0004094	3.1173	D	5	29/08/2020 00:37		0	0	0	0	0	0	0	0	0	0	0	0	0	0
309	0	1	5	1d 13:24:15.24000	0d 17:14:31.70000	0.0070584	0.0268647	0.00040932	3.1072	D	5	29/08/2020 00:37		0	0	0	0	0	0	0	0	0	0	0	0	0	0
310	0	1	5	1d 13:24:27.26000	0d 17:14:43.72000	0.00705977	0.0268689	0.0004094	3.0971	D	5	29/08/2020 00:37		0	0	0	0	0	0	0	0	0	0	0	0	0	0
311	0	1	5	1d 13:24:38.93000	0d 17:14:55.39000	0.0070611	0.026873	0.0004094	3.0871	D	5	29/08/2020 00:37		0	0	0	0	0	0	0	0	0	0	0	0	0	0
312	0	1	5	1d 13:24:50.17000	0d 17:15:06.63000	0.00706238	0.026877	0.00040917	3.077	D	5	29/08/2020 00:38		0	0	0	0	0	0	0	0	0	0	0	0	0	0
313	0	1	5	1d 13:25:01.17000	0d 17:15:17.63000	0.00706363	0.0268808	0.00040955	3.0669	D	5	29/08/2020 00:38		0	0	0	0	0	0	0	0	0	0	0	0	0	0
314	0	1	5	1d 13:25:12.11000	0d 17:15:28.57000	0.00706487	0.0268846	0.00040925	3.0568	D	5	29/08/2020 00:38		0	0	0	0	0	0	0	0	0	0	0	0	0	0
315	0	1	5	1d 13:25:22.70000	0d 17:15:39.16000	0.00706608	0.0268883	0.00040917	3.0466	D	5	29/08/2020 00:38		0	0	0	0	0	0	0	0	0	0	0	0	0	0
316	0	1	5	1d 13:25:33.28000	0d 17:15:49.74000	0.00706728	0.026892	0.00040932	3.0365	D	5	29/08/2020 00:38		0	0	0	0	0	0	0	0	0	0	0	0	0	0
317	0	1	5	1d 13:25:43.59000	0d 17:16:00.05000	0.00706845	0.0268955	0.00040932	3.0265	D	5	29/08/2020 00:39		0	0	0	0	0	0	0	0	0	0	0	0	0	0
318	0	1	5	1d 13:25:53.93000	0d 17:16:10.39000	0.00706963	0.0268991	0.0004094	3.0163	D	5	29/08/2020 00:39		0	0	0	0	0	0	0	0	0	0	0	0	0	0
319	0	1	5	1d 13:26:03.97000	0d 17:16:20.43000	0.00707077	0.0269025	0.00040925	3.0062	D	5	29/08/2020 00:39		0	0	0	0	0	0	0	0	0	0	0	0	0	0
320	0	1	5	1d 13:26:13.80000	0d 17:16:30.26000	0.00707189	0.0269059	0.0004094	2.9958	D	5	29/08/2020 00:39		0	0	0	0	0	0	0	0	0	0	0	0	0	0
321	0	1	5	1d 13:26:23.15000	0d 17:16:39.61000	0.00707295	0.026909	0.0004094	2.9856	D	5	29/08/2020 00:39		0	0	0	0	0	0	0	0	0	0	0	0	0	0
322	0	1	5	1d 13:26:32.15000	0d 17:16:48.61000	0.00707397	0.0269121	0.00040948	2.9755	D	5	29/08/2020 00:39		0	0	0	0	0	0	0	0	0	0	0	0	0	0
323	0	1	5	1d 13:26:40.65000	0d 17:16:57.11000	0.00707494	0.026915	0.00040948	2.9654	D	5	29/08/2020 00:40		0	0	0	0	0	0	0	0	0	0	0	0	0	0
324	0	1	5	1d 13:26:49.01000	0d 17:17:05.47000	0.00707589	0.0269178	0.00040917	2.9554	D	5	29/08/2020 00:40		0	0	0	0	0	0	0	0	0	0	0	0	0	0
325	0	1	5	1d 13:26:57.17000	0d 17:17:13.63000	0.00707682	0.0269205	0.00040925	2.9451	D	5	29/08/2020 00:40		0	0	0	0	0	0	0	0	0	0	0	0	0	0
326	0	1	5	1d 13:27:05.43000	0d 17:17:21.89000	0.00707776	0.0269233	0.00040948	2.9349	D	5	29/08/2020 00:40		0	0	0	0	0	0	0	0	0	0	0	0	0	0
327	0	1	5	1d 13:27:13.39000	0d 17:17:29.85000	0.00707866	0.0269259	0.00040925	2.9247	D	5	29/08/2020 00:40		0	0	0	0	0	0	0	0	0	0	0	0	0	0
328	0	1	5	1d 13:27:20.93000	0d 17:17:37.39000	0.00707952	0.0269284	0.0004094	2.9145	D	5	29/08/2020 00:40		0	0	0	0	0	0	0	0	0	0	0	0	0	0
329	0	1	5	1d 13:27:28.34000	0d 17:17:44.80000	0.00708036	0.0269309	0.00040932	2.9042	D	5	29/08/2020 00:40		0	0	0	0	0	0	0	0	0	0	0	0	0	0
330	0	1	5	1d 13:27:35.57000	0d 17:17:52.03000	0.00708118	0.0269333	0.00040932	2.8942	D	5	29/08/2020 00:40		0	0	0	0	0	0	0	0	0	0	0	0	0	0
331	0	1	5	1d 13:27:42.51000	0d 17:17:58.97000	0.00708197	0.0269356	0.00040955	2.884	D	5	29/08/2020 00:41		0	0	0	0	0	0	0	0	0	0	0	0	0	0
332	0	1	5	1d 13:27:49.46000	0d 17:18:05.92000	0.00708276	0.0269378	0.00040925	2.8737	D	5	29/08/2020 00:41		0	0	0	0	0	0	0	0	0	0	0	0	0	0
333	0	1	5	1d 13:27:56.31000	0d 17:18:12.77000	0.00708354	0.0269401	0.0004094	2.8635	D	5	29/08/2020 00:41		0	0	0	0	0	0	0	0	0	0	0	0	0	0
334	0	1	5	1d 13:28:03.09000	0d 17:18:19.55000	0.00708431	0.0269423	0.00040925	2.8534	D	5	29/08/2020 00:41		0	0	0	0	0	0	0	0	0	0	0	0	0	0
335	0	1	5	1d 13:28:09.56000	0d 17:18:26.02000	0.00708505	0.0269444	0.00040932	2.8434	D	5	29/08/2020 00:41		0	0	0	0	0	0	0	0	0	0	0	0	0	0
336	0	1	5	1d 13:28:15.96000	0d 17:18:32.42000	0.00708578	0.0269464	0.00040909	2.833	D	5	29/08/2020 00:41		0	0	0	0	0	0	0	0	0	0	0	0	0	0
337	0	1	5	1d 13:28:22.39000	0d 17:18:38.85000	0.00708651	0.0269485	0.00040932	2.8228	D	5	29/08/2020 00:41		0	0	0	0	0	0	0	0	0	0	0	0	0	0
338	0	1	5	1d 13:28:28.67000	0d 17:18:45.13000	0.00708722	0.0269505	0.00040955	2.8125	D	5	29/08/2020 00:41		0	0	0	0	0	0	0	0	0	0	0	0	0	0
339	0	1	5	1d 13:28:34.93000	0d 17:18:51.39000	0.00708793	0.0269525	0.00040932	2.8023	D	5	29/08/2020 00:41		0	0	0	0	0	0	0	0	0	0	0	0	0	0
340	0	1	5	1d 13:28:41.21000	0d 17:18:57.67000	0.00708865	0.0269545	0.0004094	2.7918	D	5	29/08/2020 00:42		0	0	0	0	0	0	0	0	0	0	0	0	0	0
341	0	1	5	1d 13:28:47.32000	0d 17:19:03.78000	0.00708934	0.0269564	0.00040917	2.7817	D	5	29/08/2020 00:42		0	0	0	0	0	0	0	0	0	0	0	0	0	0
342	0	1	5	1d 13:28:53.30000	0d 17:19:09.76000	0.00709002	0.0269583	0.00040948	2.7715	D	5	29/08/2020 00:42		0	0	0	0	0	0	0	0	0	0	0	0	0	0
343	0	1	5	1d 13:28:59.18000	0d 17:19:15.64000	0.00709069	0.0269602	0.00040948	2.7613	D	5	29/08/2020 00:42		0	0	0	0	0	0	0	0	0	0	0	0	0	0
344	0	1	5	1d 13:29:05.07000	0d 17:19:21.53000	0.00709136	0.026962	0.00040932	2.751	D	5	29/08/2020 00:42		0	0	0	0	0	0	0	0	0	0	0	0	0	0
345	0	1	5	1d 13:29:10.85000	0d 17:19:27.31000	0.00709202	0.0269638	0.00040925	2.7408	D	5	29/08/2020 00:42		0	0	0	0	0	0	0	0	0	0	0	0	0	0
346	0	1	5	1d 13:29:16.61000	0d 17:19:33.07000	0.00709267	0.0269656	0.00040948	2.7306	D	5	29/08/2020 00:42		0	0	0	0	0	0	0	0	0	0	0	0	0	0
347	0	1	5	1d 13:29:22.33000	0d 17:19:38.79000	0.00709332	0.0269674	0.00040925	2.7205	D	5	29/08/2020 00:42		0	0	0	0	0	0	0	0	0	0	0	0	0	0
348	0	1	5	1d 13:29:27.87000	0d 17:19:44.33000	0.00709395	0.0269691	0.00040963	2.7102	D	5	29/08/2020 00:42		0	0	0	0	0	0	0	0	0	0	0	0	0	0
349	0	1	5	1d 13:29:33.66000	0d 17:19:50.12000	0.00709461	0.0269709	0.00040925	2.6999	D	5	29/08/2020 00:42		0	0	0	0	0	0	0	0	0	0	0	0	0	0
350	0	1	5	1d 13:29:39.23000	0d 17:19:55.69000	0.00709525	0.0269726	0.0004094	2.6899	D	5	29/08/2020 00:43		0	0	0	0	0	0	0	0	0	0	0	0	0	0
351	0	1	5	1d 13:29:44.72000	0d 17:20:01.18000	0.00709587	0.0269743	0.00040932	2.6798	D	5	29/08/2020 00:43		0	0	0	0	0	0	0	0	0	0	0	0	0	0
352	0	1	5	1d 13:29:50.17000	0d 17:20:06.63000	0.00709649	0.0269759	0.00040917	2.6696	D	5	29/08/2020 00:43		0	0	0	0	0	0	0	0	0	0	0	0	0	0
353	0	1	5	1d 13:29:55.79000	0d 17:20:12.25000	0.00709713	0.0269776	0.0004094	2.6593	D	5	29/08/2020 00:43		0	0	0	0	0	0	0	0	0	0	0	0	0	0
354	0	1	5	1d 13:30:01.31000	0d 17:20:17.77000	0.00709776	0.0269793	0.00040932	2.6491	D	5	29/08/2020 00:43		0	0	0	0	0	0	0	0	0	0	0	0	0	0
355	0	1	5	1d 13:30:06.82000	0d 17:20:23.28000	0.00709838	0.0269809	0.00040948	2.6389	D	5	29/08/2020 00:43		0	0	0	0	0	0	0	0	0	0	0	0	0	0
356	0	1	5	1d 13:30:12.26000	0d 17:20:28.72000	0.007099	0.0269826	0.0004094	2.6285	D	5	29/08/2020 00:43		0	0	0	0	0	0	0	0	0	0	0	0	0	0
357	0	1	5	1d 13:30:17.70000	0d 17:20:34.16000	0.00709962	0.0269842	0.00040948	2.6184	D	5	29/08/2020 00:43		0	0	0	0	0	0	0	0	0	0	0	0	0	0
358	0	1	5	1d 13:30:23.08000	0d 17:20:39.54000	0.00710023	0.0269858	0.00040909	2.6082	D	5	29/08/2020 00:43		0	0	0	0	0	0	0	0	0	0	0	0	0	0
359	0	1	5	1d 13:30:28.52000	0d 17:20:44.98000	0.00710085	0.0269874	0.00040955	2.5978	D	5	29/08/2020 00:43		0	0	0	0	0	0	0	0	0	0	0	0	0	0
360	0	1	5	1d 13:30:33.98000	0d 17:20:50.44000	0.00710147	0.026989	0.00040955	2.5875	D	5	29/08/2020 00:43		0	0	0	0	0	0	0	0	0	0	0	0	0	0
361	0	1	5	1d 13:30:39.42000	0d 17:20:55.88000	0.00710209	0.0269906	0.00040925	2.5771	D	5	29/08/2020 00:44		0	0	0	0	0	0	0	0	0	0	0	0	0	0
362	0	1	5	1d 13:30:44.81000	0d 17:21:01.27000	0.0071027	0.0269922	0.00040948	2.5669	D	5	29/08/2020 00:44		0	0	0	0	0	0	0	0	0	0	0	0	0	0
363	0	1	5	1d 13:30:50.09000	0d 17:21:06.55000	0.0071033	0.0269937	0.00040917	2.5566	D	5	29/08/2020 00:44		0	0	0	0	0	0	0	0	0	0	0	0	0	0
364	0	1	5	1d 13:30:55.27000	0d 17:21:11.73000	0.00710389	0.0269952	0.0004094	2.5466	D	5	29/08/2020 00:44		0	0	0	0	0	0	0	0	0	0	0	0	0	0
365	0	1	5	1d 13:31:00.42000	0d 17:21:16.88000	0.00710448	0.0269967	0.0004094	2.5365	D	5	29/08/2020 00:44		0	0	0	0	0	0	0	0	0	0	0	0	0	0
366	0	1	5	1d 13:31:05.55000	0d 17:21:22.01000	0.00710506	0.0269982	0.00040948	2.5263	D	5	29/08/2020 00:44		0	0	0	0	0	0	0	0	0	0	0	0	0	0
367	0	1	5	1d 13:31:10.72000	0d 17:21:27.18000	0.00710565	0.0269997	0.0004094	2.5159	D	5	29/08/2020 00:44		0	0	0	0	0	0	0	0	0	0	0	0	0	0
368	0	1	5	1d 13:31:15.97000	0d 17:21:32.43000	0.00710625	0.0270012	0.00040948	2.5055	D	5	29/08/2020 00:44		0	0	0	0	0	0	0	0	0	0	0	0	0	0
369	0	1	5	1d 13:31:18.62000	0d 17:21:35.08000	0.00710655	0.0270019	0.00040932	2.5	D	133	29/08/2020 00:44		0	0	0	0	0	0	0	0	0	0	0	0	0	0
370	0	1	6	1d 13:31:18.63000	0d 00:00:00.01000	0	0	0	2.5069	R	0	29/08/2020 00:44		0	0	0	0	0	0	0	0	0	0	0	0	0	0
371	0	1	6	1d 13:31:20.63000	0d 00:00:02.01000	0	0	0	2.5832	R	1	29/08/2020 00:44		0	0	0	0	0	0	0	0	0	0	0	0	0	0
372	0	1	6	1d 13:31:22.63000	0d 00:00:04.01000	0	0	0	2.6366	R	1	29/08/2020 00:44		0	0	0	0	0	0	0	0	0	0	0	0	0	0
373	0	1	6	1d 13:31:24.63000	0d 00:00:06.01000	0	0	0	2.6812	R	1	29/08/2020 00:44		0	0	0	0	0	0	0	0	0	0	0	0	0	0
374	0	1	6	1d 13:31:26.63000	0d 00:00:08.01000	0	0	0	2.7201	R	1	29/08/2020 00:44		0	0	0	0	0	0	0	0	0	0	0	0	0	0
375	0	1	6	1d 13:31:28.62000	0d 00:00:10.00000	0	0	0	2.7552	R	129	29/08/2020 00:44		0	0	0	0	0	0	0	0	0	0	0	0	0	0
376	1	2	9	1d 13:31:28.63000	0d 00:00:00.01000	0	0	0.00163882	2.7897	C	0	29/08/2020 00:44		0	0	0	0	0	0	0	0	0	0	0	0	0	0
377	1	2	9	1d 13:31:28.79000	0d 00:00:00.17000	0.00000008	0.00000022	0.00163767	2.8275	C	5	29/08/2020 00:44		0	0	0	0	0	0	0	0	0	0	0	0	0	0
378	1	2	9	1d 13:31:28.93000	0d 00:00:00.31000	0.00000014	0.0000004	0.00163745	2.8534	C	5	29/08/2020 00:44		0	0	0	0	0	0	0	0	0	0	0	0	0	0
379	1	2	9	1d 13:31:29.08000	0d 00:00:00.46000	0.00000021	0.00000059	0.0016376	2.8768	C	5	29/08/2020 00:44		0	0	0	0	0	0	0	0	0	0	0	0	0	0
380	1	2	9	1d 13:31:29.23000	0d 00:00:00.61000	0.00000028	0.00000079	0.00163752	2.8978	C	5	29/08/2020 00:44		0	0	0	0	0	0	0	0	0	0	0	0	0	0
381	1	2	9	1d 13:31:29.39000	0d 00:00:00.77000	0.00000035	0.000001	0.00163752	2.9181	C	5	29/08/2020 00:44		0	0	0	0	0	0	0	0	0	0	0	0	0	0
382	1	2	9	1d 13:31:29.56000	0d 00:00:00.94000	0.00000043	0.00000123	0.0016376	2.9383	C	5	29/08/2020 00:44		0	0	0	0	0	0	0	0	0	0	0	0	0	0
383	1	2	9	1d 13:31:29.73000	0d 00:00:01.11000	0.00000051	0.00000146	0.0016376	2.9575	C	5	29/08/2020 00:44		0	0	0	0	0	0	0	0	0	0	0	0	0	0
384	1	2	9	1d 13:31:29.91000	0d 00:00:01.29000	0.00000059	0.0000017	0.00163752	2.9766	C	5	29/08/2020 00:44		0	0	0	0	0	0	0	0	0	0	0	0	0	0
385	1	2	9	1d 13:31:30.09000	0d 00:00:01.47000	0.00000067	0.00000195	0.00163752	2.9947	C	5	29/08/2020 00:44		0	0	0	0	0	0	0	0	0	0	0	0	0	0
386	1	2	9	1d 13:31:30.28000	0d 00:00:01.66000	0.00000076	0.00000221	0.00163775	3.0134	C	5	29/08/2020 00:44		0	0	0	0	0	0	0	0	0	0	0	0	0	0
387	1	2	9	1d 13:31:30.47000	0d 00:00:01.85000	0.00000084	0.00000247	0.00163752	3.0314	C	5	29/08/2020 00:44		0	0	0	0	0	0	0	0	0	0	0	0	0	0
388	1	2	9	1d 13:31:30.66000	0d 00:00:02.04000	0.00000093	0.00000273	0.00163745	3.0486	C	5	29/08/2020 00:44		0	0	0	0	0	0	0	0	0	0	0	0	0	0
389	1	2	9	1d 13:31:30.86000	0d 00:00:02.24000	0.00000102	0.00000301	0.00163767	3.0665	C	5	29/08/2020 00:44		0	0	0	0	0	0	0	0	0	0	0	0	0	0
390	1	2	9	1d 13:31:31.06000	0d 00:00:02.44000	0.00000111	0.00000329	0.00163775	3.0835	C	5	29/08/2020 00:44		0	0	0	0	0	0	0	0	0	0	0	0	0	0
391	1	2	9	1d 13:31:31.26000	0d 00:00:02.64000	0.0000012	0.00000357	0.00163767	3.1003	C	5	29/08/2020 00:44		0	0	0	0	0	0	0	0	0	0	0	0	0	0
392	1	2	9	1d 13:31:31.47000	0d 00:00:02.85000	0.0000013	0.00000387	0.00163767	3.1173	C	5	29/08/2020 00:44		0	0	0	0	0	0	0	0	0	0	0	0	0	0
393	1	2	9	1d 13:31:31.68000	0d 00:00:03.06000	0.00000139	0.00000417	0.0016376	3.1342	C	5	29/08/2020 00:44		0	0	0	0	0	0	0	0	0	0	0	0	0	0
394	1	2	9	1d 13:31:31.90000	0d 00:00:03.28000	0.00000149	0.00000448	0.00163737	3.151	C	5	29/08/2020 00:44		0	0	0	0	0	0	0	0	0	0	0	0	0	0
395	1	2	9	1d 13:31:32.11000	0d 00:00:03.49000	0.00000159	0.00000478	0.00163745	3.1669	C	5	29/08/2020 00:44		0	0	0	0	0	0	0	0	0	0	0	0	0	0
396	1	2	9	1d 13:31:32.33000	0d 00:00:03.71000	0.00000169	0.0000051	0.0016376	3.1829	C	5	29/08/2020 00:44		0	0	0	0	0	0	0	0	0	0	0	0	0	0
397	1	2	9	1d 13:31:32.55000	0d 00:00:03.93000	0.00000179	0.00000542	0.00163745	3.1986	C	5	29/08/2020 00:44		0	0	0	0	0	0	0	0	0	0	0	0	0	0
398	1	2	9	1d 13:31:32.78000	0d 00:00:04.16000	0.00000189	0.00000576	0.0016376	3.2146	C	5	29/08/2020 00:44		0	0	0	0	0	0	0	0	0	0	0	0	0	0
399	1	2	9	1d 13:31:33.01000	0d 00:00:04.39000	0.000002	0.00000609	0.00163767	3.2305	C	5	29/08/2020 00:44		0	0	0	0	0	0	0	0	0	0	0	0	0	0
400	1	2	9	1d 13:31:33.25000	0d 00:00:04.63000	0.00000211	0.00000645	0.0016376	3.2461	C	5	29/08/2020 00:44		0	0	0	0	0	0	0	0	0	0	0	0	0	0
401	1	2	9	1d 13:31:33.49000	0d 00:00:04.87000	0.00000222	0.0000068	0.00163745	3.2613	C	5	29/08/2020 00:44		0	0	0	0	0	0	0	0	0	0	0	0	0	0
402	1	2	9	1d 13:31:33.73000	0d 00:00:05.11000	0.00000232	0.00000716	0.0016376	3.2763	C	5	29/08/2020 00:44		0	0	0	0	0	0	0	0	0	0	0	0	0	0
403	1	2	9	1d 13:31:33.98000	0d 00:00:05.36000	0.00000244	0.00000753	0.00163745	3.2914	C	5	29/08/2020 00:44		0	0	0	0	0	0	0	0	0	0	0	0	0	0
404	1	2	9	1d 13:31:34.23000	0d 00:00:05.61000	0.00000255	0.00000791	0.00163752	3.306	C	5	29/08/2020 00:44		0	0	0	0	0	0	0	0	0	0	0	0	0	0
405	1	2	9	1d 13:31:34.49000	0d 00:00:05.87000	0.00000267	0.0000083	0.00163767	3.321	C	5	29/08/2020 00:44		0	0	0	0	0	0	0	0	0	0	0	0	0	0
406	1	2	9	1d 13:31:34.76000	0d 00:00:06.14000	0.00000279	0.00000871	0.0016379	3.3358	C	5	29/08/2020 00:44		0	0	0	0	0	0	0	0	0	0	0	0	0	0
407	1	2	9	1d 13:31:35.03000	0d 00:00:06.41000	0.00000292	0.00000912	0.00163775	3.3501	C	5	29/08/2020 00:44		0	0	0	0	0	0	0	0	0	0	0	0	0	0
408	1	2	9	1d 13:31:35.31000	0d 00:00:06.69000	0.00000304	0.00000955	0.00163752	3.3646	C	5	29/08/2020 00:44		0	0	0	0	0	0	0	0	0	0	0	0	0	0
409	1	2	9	1d 13:31:35.59000	0d 00:00:06.97000	0.00000317	0.00000998	0.00163745	3.3788	C	5	29/08/2020 00:44		0	0	0	0	0	0	0	0	0	0	0	0	0	0
410	1	2	9	1d 13:31:35.88000	0d 00:00:07.26000	0.0000033	0.00001042	0.00163767	3.3927	C	5	29/08/2020 00:44		0	0	0	0	0	0	0	0	0	0	0	0	0	0
411	1	2	9	1d 13:31:36.18000	0d 00:00:07.56000	0.00000344	0.00001089	0.00163752	3.4067	C	5	29/08/2020 00:44		0	0	0	0	0	0	0	0	0	0	0	0	0	0
412	1	2	9	1d 13:31:36.49000	0d 00:00:07.87000	0.00000358	0.00001137	0.0016376	3.4205	C	5	29/08/2020 00:44		0	0	0	0	0	0	0	0	0	0	0	0	0	0
413	1	2	9	1d 13:31:36.80000	0d 00:00:08.18000	0.00000372	0.00001185	0.00163745	3.434	C	5	29/08/2020 00:44		0	0	0	0	0	0	0	0	0	0	0	0	0	0
414	1	2	9	1d 13:31:37.13000	0d 00:00:08.51000	0.00000387	0.00001237	0.00163745	3.4476	C	5	29/08/2020 00:44		0	0	0	0	0	0	0	0	0	0	0	0	0	0
415	1	2	9	1d 13:31:37.46000	0d 00:00:08.84000	0.00000402	0.00001289	0.0016376	3.4609	C	5	29/08/2020 00:44		0	0	0	0	0	0	0	0	0	0	0	0	0	0
416	1	2	9	1d 13:31:37.81000	0d 00:00:09.19000	0.00000418	0.00001344	0.00163737	3.4739	C	5	29/08/2020 00:44		0	0	0	0	0	0	0	0	0	0	0	0	0	0
417	1	2	9	1d 13:31:38.17000	0d 00:00:09.55000	0.00000434	0.00001401	0.0016376	3.4868	C	5	29/08/2020 00:44		0	0	0	0	0	0	0	0	0	0	0	0	0	0
418	1	2	9	1d 13:31:38.55000	0d 00:00:09.93000	0.00000452	0.00001461	0.00163775	3.4998	C	5	29/08/2020 00:45		0	0	0	0	0	0	0	0	0	0	0	0	0	0
419	1	2	9	1d 13:31:38.95000	0d 00:00:10.33000	0.0000047	0.00001525	0.0016376	3.5125	C	5	29/08/2020 00:45		0	0	0	0	0	0	0	0	0	0	0	0	0	0
420	1	2	9	1d 13:31:39.37000	0d 00:00:10.75000	0.00000489	0.00001592	0.0016376	3.525	C	5	29/08/2020 00:45		0	0	0	0	0	0	0	0	0	0	0	0	0	0
421	1	2	9	1d 13:31:39.81000	0d 00:00:11.19000	0.00000509	0.00001663	0.00163737	3.5367	C	5	29/08/2020 00:45		0	0	0	0	0	0	0	0	0	0	0	0	0	0
422	1	2	9	1d 13:31:40.28000	0d 00:00:11.66000	0.0000053	0.00001739	0.00163745	3.5488	C	5	29/08/2020 00:45		0	0	0	0	0	0	0	0	0	0	0	0	0	0
423	1	2	9	1d 13:31:40.80000	0d 00:00:12.18000	0.00000554	0.00001823	0.0016376	3.5604	C	5	29/08/2020 00:45		0	0	0	0	0	0	0	0	0	0	0	0	0	0
424	1	2	9	1d 13:31:41.38000	0d 00:00:12.76000	0.0000058	0.00001917	0.00163752	3.572	C	5	29/08/2020 00:45		0	0	0	0	0	0	0	0	0	0	0	0	0	0
425	1	2	9	1d 13:31:42.07000	0d 00:00:13.45000	0.00000612	0.00002029	0.00163752	3.5831	C	5	29/08/2020 00:45		0	0	0	0	0	0	0	0	0	0	0	0	0	0
426	1	2	9	1d 13:31:42.90000	0d 00:00:14.28000	0.0000065	0.00002165	0.00163752	3.5946	C	5	29/08/2020 00:45		0	0	0	0	0	0	0	0	0	0	0	0	0	0
427	1	2	9	1d 13:31:43.95000	0d 00:00:15.33000	0.00000697	0.00002337	0.00163752	3.6054	C	5	29/08/2020 00:45		0	0	0	0	0	0	0	0	0	0	0	0	0	0
428	1	2	9	1d 13:31:45.31000	0d 00:00:16.69000	0.00000759	0.0000256	0.00163767	3.6159	C	5	29/08/2020 00:45		0	0	0	0	0	0	0	0	0	0	0	0	0	0
429	1	2	9	1d 13:31:47.31000	0d 00:00:18.69000	0.0000085	0.0000289	0.0016376	3.6266	C	5	29/08/2020 00:45		0	0	0	0	0	0	0	0	0	0	0	0	0	0
430	1	2	9	1d 13:31:50.49000	0d 00:00:21.87000	0.00000995	0.00003415	0.0016376	3.6368	C	5	29/08/2020 00:45		0	0	0	0	0	0	0	0	0	0	0	0	0	0
431	1	2	9	1d 13:31:56.04000	0d 00:00:27.42000	0.00001247	0.00004335	0.0016376	3.6469	C	5	29/08/2020 00:45		0	0	0	0	0	0	0	0	0	0	0	0	0	0
432	1	2	9	1d 13:32:07.34000	0d 00:00:38.72000	0.00001761	0.00006212	0.00163767	3.657	C	5	29/08/2020 00:45		0	0	0	0	0	0	0	0	0	0	0	0	0	0
433	1	2	9	1d 13:32:35.96000	0d 00:01:07.34000	0.00003063	0.00010981	0.00163752	3.667	C	5	29/08/2020 00:45		0	0	0	0	0	0	0	0	0	0	0	0	0	0
434	1	2	9	1d 13:34:20.48000	0d 00:02:51.86000	0.00007818	0.00028445	0.00163752	3.6771	C	5	29/08/2020 00:47		0	0	0	0	0	0	0	0	0	0	0	0	0	0
435	1	2	9	1d 13:39:20.48000	0d 00:07:51.86000	0.00021464	0.00078696	0.00163737	3.6861	C	1	29/08/2020 00:52		0	0	0	0	0	0	0	0	0	0	0	0	0	0
436	1	2	9	1d 13:44:20.48000	0d 00:12:51.86000	0.0003511	0.0012904	0.00163767	3.6918	C	1	29/08/2020 00:57		0	0	0	0	0	0	0	0	0	0	0	0	0	0
437	1	2	9	1d 13:49:20.48000	0d 00:17:51.86000	0.00048757	0.00179452	0.00163767	3.6962	C	1	29/08/2020 01:02		0	0	0	0	0	0	0	0	0	0	0	0	0	0
438	1	2	9	1d 13:54:20.48000	0d 00:22:51.86000	0.00062403	0.0022992	0.0016376	3.7	C	1	29/08/2020 01:07		0	0	0	0	0	0	0	0	0	0	0	0	0	0
439	1	2	9	1d 13:59:20.48000	0d 00:27:51.86000	0.0007605	0.00280439	0.00163752	3.7035	C	1	29/08/2020 01:12		0	0	0	0	0	0	0	0	0	0	0	0	0	0
440	1	2	9	1d 14:04:20.48000	0d 00:32:51.86000	0.00089696	0.00331008	0.00163783	3.7073	C	1	29/08/2020 01:17		0	0	0	0	0	0	0	0	0	0	0	0	0	0
441	1	2	9	1d 14:09:20.48000	0d 00:37:51.86000	0.00103342	0.00381624	0.0016376	3.7108	C	1	29/08/2020 01:22		0	0	0	0	0	0	0	0	0	0	0	0	0	0
442	1	2	9	1d 14:14:20.48000	0d 00:42:51.86000	0.00116989	0.0043229	0.00163752	3.7147	C	1	29/08/2020 01:27		0	0	0	0	0	0	0	0	0	0	0	0	0	0
443	1	2	9	1d 14:19:20.48000	0d 00:47:51.86000	0.00130635	0.00483008	0.00163767	3.7185	C	1	29/08/2020 01:32		0	0	0	0	0	0	0	0	0	0	0	0	0	0
444	1	2	9	1d 14:24:20.48000	0d 00:52:51.86000	0.00144282	0.00533782	0.00163767	3.7229	C	1	29/08/2020 01:37		0	0	0	0	0	0	0	0	0	0	0	0	0	0
445	1	2	9	1d 14:29:20.48000	0d 00:57:51.86000	0.00157928	0.00584616	0.00163745	3.7273	C	1	29/08/2020 01:42		0	0	0	0	0	0	0	0	0	0	0	0	0	0
446	1	2	9	1d 14:34:20.48000	0d 01:02:51.86000	0.00171574	0.00635514	0.0016376	3.7322	C	1	29/08/2020 01:47		0	0	0	0	0	0	0	0	0	0	0	0	0	0
447	1	2	9	1d 14:39:20.48000	0d 01:07:51.86000	0.00185221	0.0068648	0.00163745	3.7372	C	1	29/08/2020 01:52		0	0	0	0	0	0	0	0	0	0	0	0	0	0
448	1	2	9	1d 14:44:20.48000	0d 01:12:51.86000	0.00198867	0.00737517	0.00163745	3.7423	C	1	29/08/2020 01:57		0	0	0	0	0	0	0	0	0	0	0	0	0	0
449	1	2	9	1d 14:49:20.48000	0d 01:17:51.86000	0.00212514	0.00788625	0.00163767	3.7478	C	1	29/08/2020 02:02		0	0	0	0	0	0	0	0	0	0	0	0	0	0
450	1	2	9	1d 14:54:20.48000	0d 01:22:51.86000	0.0022616	0.00839806	0.00163783	3.7531	C	1	29/08/2020 02:07		0	0	0	0	0	0	0	0	0	0	0	0	0	0
451	1	2	9	1d 14:59:20.48000	0d 01:27:51.86000	0.00239806	0.00891059	0.00163752	3.7583	C	1	29/08/2020 02:12		0	0	0	0	0	0	0	0	0	0	0	0	0	0
452	1	2	9	1d 15:04:20.48000	0d 01:32:51.86000	0.00253453	0.00942383	0.00163752	3.7636	C	1	29/08/2020 02:17		0	0	0	0	0	0	0	0	0	0	0	0	0	0
453	1	2	9	1d 15:09:20.48000	0d 01:37:51.86000	0.00267099	0.0099378	0.00163767	3.769	C	1	29/08/2020 02:22		0	0	0	0	0	0	0	0	0	0	0	0	0	0
454	1	2	9	1d 15:14:20.48000	0d 01:42:51.86000	0.00280746	0.0104525	0.0016376	3.7742	C	1	29/08/2020 02:27		0	0	0	0	0	0	0	0	0	0	0	0	0	0
455	1	2	9	1d 15:19:20.48000	0d 01:47:51.86000	0.00294392	0.0109679	0.00163745	3.7795	C	1	29/08/2020 02:32		0	0	0	0	0	0	0	0	0	0	0	0	0	0
456	1	2	9	1d 15:24:20.48000	0d 01:52:51.86000	0.00308038	0.011484	0.00163767	3.785	C	1	29/08/2020 02:37		0	0	0	0	0	0	0	0	0	0	0	0	0	0
457	1	2	9	1d 15:29:20.48000	0d 01:57:51.86000	0.00321685	0.012001	0.00163767	3.7908	C	1	29/08/2020 02:42		0	0	0	0	0	0	0	0	0	0	0	0	0	0
458	1	2	9	1d 15:34:20.48000	0d 02:02:51.86000	0.00335331	0.0125187	0.00163767	3.7969	C	1	29/08/2020 02:47		0	0	0	0	0	0	0	0	0	0	0	0	0	0
459	1	2	9	1d 15:39:20.48000	0d 02:07:51.86000	0.00348978	0.0130372	0.00163783	3.803	C	1	29/08/2020 02:52		0	0	0	0	0	0	0	0	0	0	0	0	0	0
460	1	2	9	1d 15:44:20.48000	0d 02:12:51.86000	0.00362624	0.0135567	0.00163745	3.8099	C	1	29/08/2020 02:57		0	0	0	0	0	0	0	0	0	0	0	0	0	0
461	1	2	9	1d 15:49:20.48000	0d 02:17:51.86000	0.0037627	0.0140771	0.00163752	3.8172	C	1	29/08/2020 03:02		0	0	0	0	0	0	0	0	0	0	0	0	0	0
462	1	2	9	1d 15:54:20.48000	0d 02:22:51.86000	0.00389917	0.0145986	0.00163752	3.8256	C	1	29/08/2020 03:07		0	0	0	0	0	0	0	0	0	0	0	0	0	0
463	1	2	9	1d 15:59:20.48000	0d 02:27:51.86000	0.00403563	0.0151213	0.00163745	3.8344	C	1	29/08/2020 03:12		0	0	0	0	0	0	0	0	0	0	0	0	0	0
464	1	2	9	1d 16:04:20.48000	0d 02:32:51.86000	0.0041721	0.0156452	0.0016376	3.8442	C	1	29/08/2020 03:17		0	0	0	0	0	0	0	0	0	0	0	0	0	0
465	1	2	9	1d 16:08:55.05000	0d 02:37:26.43000	0.00429699	0.0161259	0.0016376	3.8543	C	5	29/08/2020 03:22		0	0	0	0	0	0	0	0	0	0	0	0	0	0
466	1	2	9	1d 16:13:13.23000	0d 02:41:44.61000	0.00441443	0.0165792	0.00163783	3.8643	C	5	29/08/2020 03:26		0	0	0	0	0	0	0	0	0	0	0	0	0	0
467	1	2	9	1d 16:17:09.86000	0d 02:45:41.24000	0.00452207	0.0169956	0.00163752	3.8744	C	5	29/08/2020 03:30		0	0	0	0	0	0	0	0	0	0	0	0	0	0
468	1	2	9	1d 16:20:56.01000	0d 02:49:27.39000	0.00462494	0.0173947	0.00163767	3.8846	C	5	29/08/2020 03:34		0	0	0	0	0	0	0	0	0	0	0	0	0	0
469	1	2	9	1d 16:24:33.12000	0d 02:53:04.50000	0.0047237	0.0177789	0.0016376	3.8947	C	5	29/08/2020 03:37		0	0	0	0	0	0	0	0	0	0	0	0	0	0
470	1	2	9	1d 16:27:57.93000	0d 02:56:29.31000	0.00481687	0.0181422	0.00163745	3.9051	C	5	29/08/2020 03:41		0	0	0	0	0	0	0	0	0	0	0	0	0	0
471	1	2	9	1d 16:31:20.83000	0d 02:59:52.21000	0.00490916	0.018503	0.00163745	3.9153	C	5	29/08/2020 03:44		0	0	0	0	0	0	0	0	0	0	0	0	0	0
472	1	2	9	1d 16:34:33.76000	0d 03:03:05.14000	0.00499692	0.0188471	0.00163752	3.9254	C	5	29/08/2020 03:47		0	0	0	0	0	0	0	0	0	0	0	0	0	0
473	1	2	9	1d 16:37:41.14000	0d 03:06:12.52000	0.00508216	0.0191821	0.0016376	3.9356	C	5	29/08/2020 03:51		0	0	0	0	0	0	0	0	0	0	0	0	0	0
474	1	2	9	1d 16:40:46.20000	0d 03:09:17.58000	0.00516634	0.0195138	0.00163767	3.9457	C	5	29/08/2020 03:54		0	0	0	0	0	0	0	0	0	0	0	0	0	0
475	1	2	9	1d 16:43:44.63000	0d 03:12:16.01000	0.0052475	0.0198344	0.0016376	3.9557	C	5	29/08/2020 03:57		0	0	0	0	0	0	0	0	0	0	0	0	0	0
476	1	2	9	1d 16:46:45.03000	0d 03:15:16.41000	0.00532956	0.0201595	0.00163745	3.9658	C	5	29/08/2020 04:00		0	0	0	0	0	0	0	0	0	0	0	0	0	0
477	1	2	9	1d 16:49:38.18000	0d 03:18:09.56000	0.00540832	0.0204722	0.0016376	3.9759	C	5	29/08/2020 04:03		0	0	0	0	0	0	0	0	0	0	0	0	0	0
478	1	2	9	1d 16:52:30.05000	0d 03:21:01.43000	0.0054865	0.0207835	0.00163767	3.986	C	5	29/08/2020 04:05		0	0	0	0	0	0	0	0	0	0	0	0	0	0
479	1	2	9	1d 16:55:21.90000	0d 03:23:53.28000	0.00556467	0.0210954	0.00163775	3.996	C	5	29/08/2020 04:08		0	0	0	0	0	0	0	0	0	0	0	0	0	0
480	1	2	9	1d 16:58:11.85000	0d 03:26:43.23000	0.00564198	0.0214047	0.00163752	4.0061	C	5	29/08/2020 04:11		0	0	0	0	0	0	0	0	0	0	0	0	0	0
481	1	2	9	1d 17:01:01.43000	0d 03:29:32.81000	0.00571912	0.0217141	0.00163783	4.0162	C	5	29/08/2020 04:14		0	0	0	0	0	0	0	0	0	0	0	0	0	0
482	1	2	9	1d 17:03:51.03000	0d 03:32:22.41000	0.00579627	0.0220244	0.0016376	4.0262	C	5	29/08/2020 04:17		0	0	0	0	0	0	0	0	0	0	0	0	0	0
483	1	2	9	1d 17:06:35.89000	0d 03:35:07.27000	0.00587126	0.0223267	0.0016376	4.0363	C	5	29/08/2020 04:19		0	0	0	0	0	0	0	0	0	0	0	0	0	0
484	1	2	9	1d 17:09:17.99000	0d 03:37:49.37000	0.005945	0.0226247	0.00163752	4.0464	C	5	29/08/2020 04:22		0	0	0	0	0	0	0	0	0	0	0	0	0	0
485	1	2	9	1d 17:12:01.01000	0d 03:40:32.39000	0.00601915	0.0229251	0.00163775	4.0565	C	5	29/08/2020 04:25		0	0	0	0	0	0	0	0	0	0	0	0	0	0
486	1	2	9	1d 17:14:42.10000	0d 03:43:13.48000	0.00609243	0.0232227	0.00163767	4.0665	C	5	29/08/2020 04:28		0	0	0	0	0	0	0	0	0	0	0	0	0	0
487	1	2	9	1d 17:17:21.02000	0d 03:45:52.40000	0.00616472	0.023517	0.0016376	4.0768	C	5	29/08/2020 04:30		0	0	0	0	0	0	0	0	0	0	0	0	0	0
488	1	2	9	1d 17:20:01.15000	0d 03:48:32.53000	0.00623756	0.0238144	0.00163745	4.0868	C	5	29/08/2020 04:33		0	0	0	0	0	0	0	0	0	0	0	0	0	0
489	1	2	9	1d 17:22:36.25000	0d 03:51:07.63000	0.00630811	0.024103	0.00163752	4.097	C	5	29/08/2020 04:35		0	0	0	0	0	0	0	0	0	0	0	0	0	0
490	1	2	9	1d 17:25:12.03000	0d 03:53:43.41000	0.00637897	0.0243937	0.00163737	4.1071	C	5	29/08/2020 04:38		0	0	0	0	0	0	0	0	0	0	0	0	0	0
491	1	2	9	1d 17:27:40.58000	0d 03:56:11.96000	0.00644654	0.0246716	0.00163783	4.1172	C	5	29/08/2020 04:41		0	0	0	0	0	0	0	0	0	0	0	0	0	0
492	1	2	9	1d 17:30:09.93000	0d 03:58:41.31000	0.00651448	0.0249516	0.0016376	4.1273	C	5	29/08/2020 04:43		0	0	0	0	0	0	0	0	0	0	0	0	0	0
493	1	2	9	1d 17:32:36.97000	0d 04:01:08.35000	0.00658136	0.025228	0.00163767	4.1373	C	5	29/08/2020 04:45		0	0	0	0	0	0	0	0	0	0	0	0	0	0
494	1	2	9	1d 17:35:02.78000	0d 04:03:34.16000	0.00664769	0.0255027	0.00163745	4.1474	C	5	29/08/2020 04:48		0	0	0	0	0	0	0	0	0	0	0	0	0	0
495	1	2	9	1d 17:37:27.88000	0d 04:05:59.26000	0.00671369	0.0257768	0.00163729	4.1575	C	5	29/08/2020 04:50		0	0	0	0	0	0	0	0	0	0	0	0	0	0
496	1	2	9	1d 17:39:50.61000	0d 04:08:21.99000	0.00677862	0.0260471	0.00163767	4.1675	C	5	29/08/2020 04:53		0	0	0	0	0	0	0	0	0	0	0	0	0	0
497	1	2	9	1d 17:42:11.19000	0d 04:10:42.57000	0.00684256	0.0263139	0.00163737	4.1776	C	5	29/08/2020 04:55		0	0	0	0	0	0	0	0	0	0	0	0	0	0
498	1	2	9	1d 17:44:31.20000	0d 04:13:02.58000	0.00690625	0.0265803	0.00163752	4.1877	C	5	29/08/2020 04:57		0	0	0	0	0	0	0	0	0	0	0	0	0	0
499	1	2	9	1d 17:46:48.41000	0d 04:15:19.79000	0.00696867	0.026842	0.00163745	4.1978	C	5	29/08/2020 05:00		0	0	0	0	0	0	0	0	0	0	0	0	0	0
500	1	2	9	1d 17:47:17.38000	0d 04:15:48.76000	0.00698184	0.0268973	0.00163752	4.2	C	133	29/08/2020 05:00		0	0	0	0	0	0	0	0	0	0	0	0	0	0
501	1	2	10	1d 17:47:17.41000	0d 00:00:00.03000	0.00698186	0.0268974	0.00162966	4.1994	C	0	29/08/2020 05:00		0	0	0	0	0	0	0	0	0	0	0	0	0	0
502	1	2	10	1d 17:47:40.32000	0d 00:00:22.94000	0.00699205	0.0269402	0.00152964	4.2007	C	4	29/08/2020 05:01		0	0	0	0	0	0	0	0	0	0	0	0	0	0
503	1	2	10	1d 17:47:55.96000	0d 00:00:38.58000	0.00699847	0.0269671	0.00142962	4.2004	C	4	29/08/2020 05:01		0	0	0	0	0	0	0	0	0	0	0	0	0	0
504	1	2	10	1d 17:48:15.18000	0d 00:00:57.80000	0.00700582	0.026998	0.00132959	4.2002	C	4	29/08/2020 05:01		0	0	0	0	0	0	0	0	0	0	0	0	0	0
505	1	2	10	1d 17:48:39.23000	0d 00:01:21.85000	0.00701436	0.0270339	0.0012295	4.2004	C	4	29/08/2020 05:02		0	0	0	0	0	0	0	0	0	0	0	0	0	0
506	1	2	10	1d 17:49:06.99000	0d 00:01:49.61000	0.00702345	0.0270721	0.0011294	4.2	C	4	29/08/2020 05:02		0	0	0	0	0	0	0	0	0	0	0	0	0	0
507	1	2	10	1d 17:49:38.23000	0d 00:02:20.85000	0.00703281	0.0271114	0.00102937	4.2004	C	4	29/08/2020 05:03		0	0	0	0	0	0	0	0	0	0	0	0	0	0
508	1	2	10	1d 17:50:12.37000	0d 00:02:54.99000	0.0070421	0.0271504	0.00092927	4.2004	C	4	29/08/2020 05:03		0	0	0	0	0	0	0	0	0	0	0	0	0	0
509	1	2	10	1d 17:50:53.42000	0d 00:03:36.04000	0.00705212	0.0271925	0.00082887	4.2002	C	4	29/08/2020 05:04		0	0	0	0	0	0	0	0	0	0	0	0	0	0
510	1	2	10	1d 17:51:38.48000	0d 00:04:21.10000	0.00706185	0.0272333	0.00072862	4.2004	C	4	29/08/2020 05:05		0	0	0	0	0	0	0	0	0	0	0	0	0	0
511	1	2	10	1d 17:52:30.02000	0d 00:05:12.64000	0.00707155	0.0272741	0.0006286	4.2002	C	4	29/08/2020 05:05		0	0	0	0	0	0	0	0	0	0	0	0	0	0
512	1	2	10	1d 17:53:33.43000	0d 00:06:16.05000	0.0070817	0.0273167	0.00052857	4.2002	C	4	29/08/2020 05:06		0	0	0	0	0	0	0	0	0	0	0	0	0	0
513	1	2	10	1d 17:54:52.46000	0d 00:07:35.08000	0.00709215	0.0273606	0.00042855	4.2002	C	4	29/08/2020 05:08		0	0	0	0	0	0	0	0	0	0	0	0	0	0
514	1	2	10	1d 17:56:31.46000	0d 00:09:14.08000	0.0071025	0.0274041	0.00032837	4.2004	C	4	29/08/2020 05:09		0	0	0	0	0	0	0	0	0	0	0	0	0	0
515	1	2	10	1d 17:59:02.05000	0d 00:11:44.67000	0.00711402	0.0274525	0.00022835	4.2	C	4	29/08/2020 05:12		0	0	0	0	0	0	0	0	0	0	0	0	0	0
516	1	2	10	1d 18:01:26.27000	0d 00:14:08.89000	0.00712179	0.0274851	0.00016365	4.2	C	132	29/08/2020 05:14		0	0	0	0	0	0	0	0	0	0	0	0	0	0
517	1	2	11	1d 18:01:26.28000	0d 00:00:00.01000	0	0	0	4.1988	R	0	29/08/2020 05:14		0	0	0	0	0	0	0	0	0	0	0	0	0	0
518	1	2	11	1d 18:01:28.28000	0d 00:00:02.01000	0	0	0	4.1988	R	1	29/08/2020 05:14		0	0	0	0	0	0	0	0	0	0	0	0	0	0
519	1	2	11	1d 18:01:30.28000	0d 00:00:04.01000	0	0	0	4.1985	R	1	29/08/2020 05:14		0	0	0	0	0	0	0	0	0	0	0	0	0	0
520	1	2	11	1d 18:01:32.28000	0d 00:00:06.01000	0	0	0	4.1984	R	1	29/08/2020 05:14		0	0	0	0	0	0	0	0	0	0	0	0	0	0
521	1	2	11	1d 18:01:34.28000	0d 00:00:08.01000	0	0	0	4.1984	R	1	29/08/2020 05:14		0	0	0	0	0	0	0	0	0	0	0	0	0	0
522	1	2	11	1d 18:01:36.27000	0d 00:00:10.00000	0	0	0	4.1984	R	129	29/08/2020 05:14		0	0	0	0	0	0	0	0	0	0	0	0	0	0
523	1	2	12	1d 18:01:36.28000	0d 00:00:00.01000	0	0	0.00163752	4.1866	D	0	29/08/2020 05:14		0	0	0	0	0	0	0	0	0	0	0	0	0	0
524	1	2	12	1d 18:02:02.25000	0d 00:00:25.98000	0.00001182	0.0000494	0.0016376	4.1765	D	5	29/08/2020 05:15		0	0	0	0	0	0	0	0	0	0	0	0	0	0
525	1	2	12	1d 18:03:12.48000	0d 00:01:36.21000	0.00004376	0.00018265	0.00163767	4.1665	D	5	29/08/2020 05:16		0	0	0	0	0	0	0	0	0	0	0	0	0	0
526	1	2	12	1d 18:05:02.77000	0d 00:03:26.50000	0.00009393	0.00039142	0.00163783	4.1564	D	5	29/08/2020 05:18		0	0	0	0	0	0	0	0	0	0	0	0	0	0
527	1	2	12	1d 18:07:08.33000	0d 00:05:32.06000	0.00015105	0.00062853	0.0016376	4.1463	D	5	29/08/2020 05:20		0	0	0	0	0	0	0	0	0	0	0	0	0	0
528	1	2	12	1d 18:09:16.23000	0d 00:07:39.96000	0.00020923	0.00086947	0.00163775	4.1363	D	5	29/08/2020 05:22		0	0	0	0	0	0	0	0	0	0	0	0	0	0
529	1	2	12	1d 18:11:29.25000	0d 00:09:52.98000	0.00026973	0.00111946	0.00163752	4.126	D	5	29/08/2020 05:24		0	0	0	0	0	0	0	0	0	0	0	0	0	0
530	1	2	12	1d 18:13:45.12000	0d 00:12:08.85000	0.00033154	0.00137417	0.00163752	4.116	D	5	29/08/2020 05:27		0	0	0	0	0	0	0	0	0	0	0	0	0	0
531	1	2	12	1d 18:16:02.45000	0d 00:14:26.18000	0.00039401	0.00163098	0.00163775	4.1057	D	5	29/08/2020 05:29		0	0	0	0	0	0	0	0	0	0	0	0	0	0
532	1	2	12	1d 18:18:21.06000	0d 00:16:44.79000	0.00045706	0.00188954	0.00163775	4.0957	D	5	29/08/2020 05:31		0	0	0	0	0	0	0	0	0	0	0	0	0	0
533	1	2	12	1d 18:20:40.87000	0d 00:19:04.60000	0.00052066	0.00214971	0.00163775	4.0856	D	5	29/08/2020 05:34		0	0	0	0	0	0	0	0	0	0	0	0	0	0
534	1	2	12	1d 18:23:03.08000	0d 00:21:26.81000	0.00058534	0.00241368	0.00163745	4.0755	D	5	29/08/2020 05:36		0	0	0	0	0	0	0	0	0	0	0	0	0	0
535	1	2	12	1d 18:25:26.63000	0d 00:23:50.36000	0.00065064	0.00267949	0.00163752	4.0653	D	5	29/08/2020 05:38		0	0	0	0	0	0	0	0	0	0	0	0	0	0
536	1	2	12	1d 18:27:54.81000	0d 00:26:18.54000	0.00071805	0.00295319	0.0016376	4.0552	D	5	29/08/2020 05:41		0	0	0	0	0	0	0	0	0	0	0	0	0	0
537	1	2	12	1d 18:30:26.62000	0d 00:28:50.35000	0.0007871	0.00323289	0.0016376	4.0452	D	5	29/08/2020 05:43		0	0	0	0	0	0	0	0	0	0	0	0	0	0
538	1	2	12	1d 18:32:56.46000	0d 00:31:20.19000	0.00085526	0.00350826	0.00163745	4.0351	D	5	29/08/2020 05:46		0	0	0	0	0	0	0	0	0	0	0	0	0	0
539	1	2	12	1d 18:35:28.09000	0d 00:33:51.82000	0.00092423	0.00378624	0.00163745	4.0249	D	5	29/08/2020 05:48		0	0	0	0	0	0	0	0	0	0	0	0	0	0
540	1	2	12	1d 18:38:05.63000	0d 00:36:29.36000	0.0009959	0.00407432	0.00163767	4.0146	D	5	29/08/2020 05:51		0	0	0	0	0	0	0	0	0	0	0	0	0	0
541	1	2	12	1d 18:40:44.91000	0d 00:39:08.64000	0.00106835	0.00436485	0.00163767	4.0046	D	5	29/08/2020 05:54		0	0	0	0	0	0	0	0	0	0	0	0	0	0
542	1	2	12	1d 18:43:24.57000	0d 00:41:48.30000	0.00114098	0.00465534	0.00163745	3.9945	D	5	29/08/2020 05:56		0	0	0	0	0	0	0	0	0	0	0	0	0	0
543	1	2	12	1d 18:46:05.98000	0d 00:44:29.71000	0.0012144	0.00494826	0.0016376	3.9844	D	5	29/08/2020 05:59		0	0	0	0	0	0	0	0	0	0	0	0	0	0
544	1	2	12	1d 18:48:49.95000	0d 00:47:13.68000	0.00128898	0.00524508	0.0016376	3.9744	D	5	29/08/2020 06:02		0	0	0	0	0	0	0	0	0	0	0	0	0	0
545	1	2	12	1d 18:51:33.11000	0d 00:49:56.84000	0.0013632	0.00553969	0.00163775	3.9641	D	5	29/08/2020 06:04		0	0	0	0	0	0	0	0	0	0	0	0	0	0
546	1	2	12	1d 18:54:19.52000	0d 00:52:43.25000	0.0014389	0.0058394	0.00163737	3.9541	D	5	29/08/2020 06:07		0	0	0	0	0	0	0	0	0	0	0	0	0	0
547	1	2	12	1d 18:57:06.15000	0d 00:55:29.88000	0.0015147	0.00613874	0.00163737	3.944	D	5	29/08/2020 06:10		0	0	0	0	0	0	0	0	0	0	0	0	0	0
548	1	2	12	1d 18:59:57.02000	0d 00:58:20.75000	0.00159242	0.00644491	0.0016376	3.9339	D	5	29/08/2020 06:13		0	0	0	0	0	0	0	0	0	0	0	0	0	0
549	1	2	12	1d 19:02:46.92000	0d 01:01:10.65000	0.00166971	0.00674856	0.00163775	3.9239	D	5	29/08/2020 06:16		0	0	0	0	0	0	0	0	0	0	0	0	0	0
550	1	2	12	1d 19:05:37.43000	0d 01:04:01.16000	0.00174727	0.00705252	0.00163745	3.9138	D	5	29/08/2020 06:18		0	0	0	0	0	0	0	0	0	0	0	0	0	0
551	1	2	12	1d 19:08:32.00000	0d 01:06:55.73000	0.00182668	0.00736291	0.0016376	3.9036	D	5	29/08/2020 06:21		0	0	0	0	0	0	0	0	0	0	0	0	0	0
552	1	2	12	1d 19:11:28.13000	0d 01:09:51.86000	0.00190679	0.00767527	0.00163745	3.8935	D	5	29/08/2020 06:24		0	0	0	0	0	0	0	0	0	0	0	0	0	0
553	1	2	12	1d 19:14:29.26000	0d 01:12:52.99000	0.00198919	0.00799567	0.00163775	3.8834	D	5	29/08/2020 06:27		0	0	0	0	0	0	0	0	0	0	0	0	0	0
554	1	2	12	1d 19:17:32.32000	0d 01:15:56.05000	0.00207246	0.00831863	0.0016376	3.8734	D	5	29/08/2020 06:30		0	0	0	0	0	0	0	0	0	0	0	0	0	0
555	1	2	12	1d 19:20:37.25000	0d 01:19:00.98000	0.00215658	0.00864404	0.00163752	3.8633	D	5	29/08/2020 06:33		0	0	0	0	0	0	0	0	0	0	0	0	0	0
556	1	2	12	1d 19:23:47.53000	0d 01:22:11.26000	0.00224313	0.008978	0.00163752	3.8532	D	5	29/08/2020 06:37		0	0	0	0	0	0	0	0	0	0	0	0	0	0
557	1	2	12	1d 19:27:06.85000	0d 01:25:30.58000	0.0023338	0.00932692	0.0016376	3.8431	D	5	29/08/2020 06:40		0	0	0	0	0	0	0	0	0	0	0	0	0	0
558	1	2	12	1d 19:30:29.94000	0d 01:28:53.67000	0.00242618	0.0096815	0.00163745	3.8331	D	5	29/08/2020 06:43		0	0	0	0	0	0	0	0	0	0	0	0	0	0
559	1	2	12	1d 19:34:09.01000	0d 01:32:32.74000	0.00252583	0.010063	0.00163737	3.823	D	5	29/08/2020 06:47		0	0	0	0	0	0	0	0	0	0	0	0	0	0
560	1	2	12	1d 19:37:57.68000	0d 01:36:21.41000	0.00262985	0.0104601	0.0016376	3.8129	D	5	29/08/2020 06:51		0	0	0	0	0	0	0	0	0	0	0	0	0	0
561	1	2	12	1d 19:41:59.02000	0d 01:40:22.75000	0.00273963	0.0108782	0.0016376	3.8029	D	5	29/08/2020 06:55		0	0	0	0	0	0	0	0	0	0	0	0	0	0
562	1	2	12	1d 19:46:20.62000	0d 01:44:44.35000	0.00285863	0.0113301	0.0016376	3.7928	D	5	29/08/2020 06:59		0	0	0	0	0	0	0	0	0	0	0	0	0	0
563	1	2	12	1d 19:51:01.88000	0d 01:49:25.61000	0.00298656	0.0118147	0.0016376	3.7827	D	5	29/08/2020 07:04		0	0	0	0	0	0	0	0	0	0	0	0	0	0
564	1	2	12	1d 19:56:01.88000	0d 01:54:25.61000	0.00312303	0.0123303	0.00163775	3.7731	D	1	29/08/2020 07:09		0	0	0	0	0	0	0	0	0	0	0	0	0	0
565	1	2	12	1d 20:01:01.88000	0d 01:59:25.61000	0.00325949	0.0128445	0.00163783	3.7644	D	1	29/08/2020 07:14		0	0	0	0	0	0	0	0	0	0	0	0	0	0
566	1	2	12	1d 20:06:01.88000	0d 02:04:25.61000	0.00339596	0.0133577	0.00163745	3.756	D	1	29/08/2020 07:19		0	0	0	0	0	0	0	0	0	0	0	0	0	0
567	1	2	12	1d 20:11:01.88000	0d 02:09:25.61000	0.00353242	0.0138697	0.00163752	3.7485	D	1	29/08/2020 07:24		0	0	0	0	0	0	0	0	0	0	0	0	0	0
568	1	2	12	1d 20:16:01.88000	0d 02:14:25.61000	0.00366888	0.0143808	0.00163745	3.7414	D	1	29/08/2020 07:29		0	0	0	0	0	0	0	0	0	0	0	0	0	0
569	1	2	12	1d 20:21:01.88000	0d 02:19:25.61000	0.00380535	0.0148909	0.0016376	3.7348	D	1	29/08/2020 07:34		0	0	0	0	0	0	0	0	0	0	0	0	0	0
570	1	2	12	1d 20:26:01.88000	0d 02:24:25.61000	0.00394181	0.0154001	0.0016376	3.7285	D	1	29/08/2020 07:39		0	0	0	0	0	0	0	0	0	0	0	0	0	0
571	1	2	12	1d 20:31:01.88000	0d 02:29:25.61000	0.00407828	0.0159085	0.00163737	3.7221	D	1	29/08/2020 07:44		0	0	0	0	0	0	0	0	0	0	0	0	0	0
572	1	2	12	1d 20:36:01.88000	0d 02:34:25.61000	0.00421474	0.0164161	0.00163767	3.716	D	1	29/08/2020 07:49		0	0	0	0	0	0	0	0	0	0	0	0	0	0
573	1	2	12	1d 20:41:01.88000	0d 02:39:25.61000	0.00435121	0.0169228	0.0016376	3.7101	D	1	29/08/2020 07:54		0	0	0	0	0	0	0	0	0	0	0	0	0	0
574	1	2	12	1d 20:46:01.88000	0d 02:44:25.61000	0.00448767	0.0174287	0.00163752	3.7038	D	1	29/08/2020 07:59		0	0	0	0	0	0	0	0	0	0	0	0	0	0
575	1	2	12	1d 20:51:01.88000	0d 02:49:25.61000	0.00462413	0.0179337	0.00163783	3.6977	D	1	29/08/2020 08:04		0	0	0	0	0	0	0	0	0	0	0	0	0	0
576	1	2	12	1d 20:56:01.88000	0d 02:54:25.61000	0.0047606	0.0184379	0.0016376	3.6913	D	1	29/08/2020 08:09		0	0	0	0	0	0	0	0	0	0	0	0	0	0
577	1	2	12	1d 21:01:01.88000	0d 02:59:25.61000	0.00489706	0.0189412	0.00163775	3.6847	D	1	29/08/2020 08:14		0	0	0	0	0	0	0	0	0	0	0	0	0	0
578	1	2	12	1d 21:06:01.88000	0d 03:04:25.61000	0.00503353	0.0194436	0.00163752	3.6779	D	1	29/08/2020 08:19		0	0	0	0	0	0	0	0	0	0	0	0	0	0
579	1	2	12	1d 21:11:01.88000	0d 03:09:25.61000	0.00516999	0.019945	0.0016376	3.6706	D	1	29/08/2020 08:24		0	0	0	0	0	0	0	0	0	0	0	0	0	0
580	1	2	12	1d 21:16:01.88000	0d 03:14:25.61000	0.00530645	0.0204454	0.00163767	3.6631	D	1	29/08/2020 08:29		0	0	0	0	0	0	0	0	0	0	0	0	0	0
581	1	2	12	1d 21:21:01.88000	0d 03:19:25.61000	0.00544292	0.0209448	0.00163745	3.6548	D	1	29/08/2020 08:34		0	0	0	0	0	0	0	0	0	0	0	0	0	0
582	1	2	12	1d 21:26:01.88000	0d 03:24:25.61000	0.00557938	0.0214429	0.0016376	3.6463	D	1	29/08/2020 08:39		0	0	0	0	0	0	0	0	0	0	0	0	0	0
583	1	2	12	1d 21:31:01.88000	0d 03:29:25.61000	0.00571585	0.0219399	0.00163752	3.637	D	1	29/08/2020 08:44		0	0	0	0	0	0	0	0	0	0	0	0	0	0
584	1	2	12	1d 21:35:51.29000	0d 03:34:15.02000	0.00584749	0.0224181	0.00163775	3.6269	D	5	29/08/2020 08:49		0	0	0	0	0	0	0	0	0	0	0	0	0	0
585	1	2	12	1d 21:40:13.27000	0d 03:38:37.00000	0.00596666	0.0228497	0.00163775	3.6168	D	5	29/08/2020 08:53		0	0	0	0	0	0	0	0	0	0	0	0	0	0
586	1	2	12	1d 21:44:09.53000	0d 03:42:33.26000	0.00607413	0.0232379	0.0016376	3.6068	D	5	29/08/2020 08:57		0	0	0	0	0	0	0	0	0	0	0	0	0	0
587	1	2	12	1d 21:47:31.92000	0d 03:45:55.65000	0.00616619	0.0235695	0.0016376	3.5967	D	5	29/08/2020 09:00		0	0	0	0	0	0	0	0	0	0	0	0	0	0
588	1	2	12	1d 21:50:30.83000	0d 03:48:54.56000	0.00624758	0.0238618	0.0016376	3.5865	D	5	29/08/2020 09:03		0	0	0	0	0	0	0	0	0	0	0	0	0	0
589	1	2	12	1d 21:53:02.61000	0d 03:51:26.34000	0.00631662	0.0241091	0.00163737	3.5764	D	5	29/08/2020 09:06		0	0	0	0	0	0	0	0	0	0	0	0	0	0
590	1	2	12	1d 21:55:07.66000	0d 03:53:31.39000	0.0063735	0.0243123	0.0016376	3.5662	D	5	29/08/2020 09:08		0	0	0	0	0	0	0	0	0	0	0	0	0	0
591	1	2	12	1d 21:56:53.36000	0d 03:55:17.09000	0.00642158	0.0244835	0.00163752	3.556	D	5	29/08/2020 09:10		0	0	0	0	0	0	0	0	0	0	0	0	0	0
592	1	2	12	1d 21:58:22.65000	0d 03:56:46.38000	0.0064622	0.0246278	0.00163767	3.5459	D	5	29/08/2020 09:11		0	0	0	0	0	0	0	0	0	0	0	0	0	0
593	1	2	12	1d 21:59:35.43000	0d 03:57:59.16000	0.0064953	0.024745	0.00163737	3.5358	D	5	29/08/2020 09:12		0	0	0	0	0	0	0	0	0	0	0	0	0	0
594	1	2	12	1d 22:00:36.40000	0d 03:59:00.13000	0.00652304	0.0248429	0.00163745	3.5256	D	5	29/08/2020 09:13		0	0	0	0	0	0	0	0	0	0	0	0	0	0
595	1	2	12	1d 22:01:28.56000	0d 03:59:52.29000	0.00654677	0.0249265	0.0016376	3.5152	D	5	29/08/2020 09:14		0	0	0	0	0	0	0	0	0	0	0	0	0	0
596	1	2	12	1d 22:02:12.53000	0d 04:00:36.26000	0.00656677	0.0249967	0.00163767	3.5051	D	5	29/08/2020 09:15		0	0	0	0	0	0	0	0	0	0	0	0	0	0
597	1	2	12	1d 22:02:49.73000	0d 04:01:13.46000	0.00658369	0.0250559	0.00163767	3.4948	D	5	29/08/2020 09:16		0	0	0	0	0	0	0	0	0	0	0	0	0	0
598	1	2	12	1d 22:03:21.18000	0d 04:01:44.91000	0.00659799	0.0251059	0.0016376	3.4847	D	5	29/08/2020 09:16		0	0	0	0	0	0	0	0	0	0	0	0	0	0
599	1	2	12	1d 22:03:47.78000	0d 04:02:11.51000	0.00661009	0.025148	0.00163745	3.4746	D	5	29/08/2020 09:17		0	0	0	0	0	0	0	0	0	0	0	0	0	0
600	1	2	12	1d 22:04:10.77000	0d 04:02:34.50000	0.00662055	0.0251842	0.00163729	3.4644	D	5	29/08/2020 09:17		0	0	0	0	0	0	0	0	0	0	0	0	0	0
601	1	2	12	1d 22:04:31.64000	0d 04:02:55.37000	0.00663004	0.0252171	0.00163752	3.4543	D	5	29/08/2020 09:17		0	0	0	0	0	0	0	0	0	0	0	0	0	0
602	1	2	12	1d 22:04:50.29000	0d 04:03:14.02000	0.00663853	0.0252464	0.00163752	3.4443	D	5	29/08/2020 09:18		0	0	0	0	0	0	0	0	0	0	0	0	0	0
603	1	2	12	1d 22:05:07.14000	0d 04:03:30.87000	0.00664619	0.0252727	0.00163752	3.434	D	5	29/08/2020 09:18		0	0	0	0	0	0	0	0	0	0	0	0	0	0
604	1	2	12	1d 22:05:22.12000	0d 04:03:45.85000	0.00665301	0.0252961	0.00163752	3.424	D	5	29/08/2020 09:18		0	0	0	0	0	0	0	0	0	0	0	0	0	0
605	1	2	12	1d 22:05:35.66000	0d 04:03:59.39000	0.00665917	0.0253171	0.0016376	3.4139	D	5	29/08/2020 09:18		0	0	0	0	0	0	0	0	0	0	0	0	0	0
606	1	2	12	1d 22:05:47.99000	0d 04:04:11.72000	0.00666477	0.0253363	0.00163745	3.4037	D	5	29/08/2020 09:19		0	0	0	0	0	0	0	0	0	0	0	0	0	0
607	1	2	12	1d 22:05:59.59000	0d 04:04:23.32000	0.00667005	0.0253542	0.00163775	3.3936	D	5	29/08/2020 09:19		0	0	0	0	0	0	0	0	0	0	0	0	0	0
608	1	2	12	1d 22:06:10.08000	0d 04:04:33.81000	0.00667482	0.0253704	0.00163752	3.3834	D	5	29/08/2020 09:19		0	0	0	0	0	0	0	0	0	0	0	0	0	0
609	1	2	12	1d 22:06:19.98000	0d 04:04:43.71000	0.00667933	0.0253856	0.0016376	3.3732	D	5	29/08/2020 09:19		0	0	0	0	0	0	0	0	0	0	0	0	0	0
610	1	2	12	1d 22:06:29.37000	0d 04:04:53.10000	0.0066836	0.0254	0.00163775	3.3629	D	5	29/08/2020 09:19		0	0	0	0	0	0	0	0	0	0	0	0	0	0
611	1	2	12	1d 22:06:38.24000	0d 04:05:01.97000	0.00668763	0.0254135	0.00163775	3.3527	D	5	29/08/2020 09:20		0	0	0	0	0	0	0	0	0	0	0	0	0	0
612	1	2	12	1d 22:06:46.57000	0d 04:05:10.30000	0.00669142	0.0254262	0.0016376	3.3425	D	5	29/08/2020 09:20		0	0	0	0	0	0	0	0	0	0	0	0	0	0
613	1	2	12	1d 22:06:54.56000	0d 04:05:18.29000	0.00669506	0.0254383	0.0016376	3.3323	D	5	29/08/2020 09:20		0	0	0	0	0	0	0	0	0	0	0	0	0	0
614	1	2	12	1d 22:07:02.17000	0d 04:05:25.90000	0.00669852	0.0254498	0.00163775	3.322	D	5	29/08/2020 09:20		0	0	0	0	0	0	0	0	0	0	0	0	0	0
615	1	2	12	1d 22:07:09.25000	0d 04:05:32.98000	0.00670174	0.0254605	0.00163745	3.312	D	5	29/08/2020 09:20		0	0	0	0	0	0	0	0	0	0	0	0	0	0
616	1	2	12	1d 22:07:15.92000	0d 04:05:39.65000	0.00670477	0.0254706	0.00163767	3.3017	D	5	29/08/2020 09:20		0	0	0	0	0	0	0	0	0	0	0	0	0	0
617	1	2	12	1d 22:07:22.37000	0d 04:05:46.10000	0.00670771	0.0254802	0.0016376	3.2917	D	5	29/08/2020 09:20		0	0	0	0	0	0	0	0	0	0	0	0	0	0
618	1	2	12	1d 22:07:28.58000	0d 04:05:52.31000	0.00671053	0.0254895	0.00163729	3.2815	D	5	29/08/2020 09:20		0	0	0	0	0	0	0	0	0	0	0	0	0	0
619	1	2	12	1d 22:07:34.51000	0d 04:05:58.24000	0.00671323	0.0254984	0.0016376	3.2711	D	5	29/08/2020 09:20		0	0	0	0	0	0	0	0	0	0	0	0	0	0
620	1	2	12	1d 22:07:40.33000	0d 04:06:04.06000	0.00671588	0.025507	0.00163752	3.2609	D	5	29/08/2020 09:21		0	0	0	0	0	0	0	0	0	0	0	0	0	0
621	1	2	12	1d 22:07:45.76000	0d 04:06:09.49000	0.00671835	0.025515	0.00163775	3.2506	D	5	29/08/2020 09:21		0	0	0	0	0	0	0	0	0	0	0	0	0	0
622	1	2	12	1d 22:07:50.98000	0d 04:06:14.71000	0.00672072	0.0255227	0.00163752	3.2404	D	5	29/08/2020 09:21		0	0	0	0	0	0	0	0	0	0	0	0	0	0
623	1	2	12	1d 22:07:56.01000	0d 04:06:19.74000	0.00672301	0.0255301	0.0016376	3.2302	D	5	29/08/2020 09:21		0	0	0	0	0	0	0	0	0	0	0	0	0	0
624	1	2	12	1d 22:08:00.85000	0d 04:06:24.58000	0.00672521	0.0255372	0.00163767	3.22	D	5	29/08/2020 09:21		0	0	0	0	0	0	0	0	0	0	0	0	0	0
625	1	2	12	1d 22:08:05.47000	0d 04:06:29.20000	0.00672731	0.025544	0.00163775	3.2099	D	5	29/08/2020 09:21		0	0	0	0	0	0	0	0	0	0	0	0	0	0
626	1	2	12	1d 22:08:09.97000	0d 04:06:33.70000	0.00672936	0.0255506	0.00163767	3.1995	D	5	29/08/2020 09:21		0	0	0	0	0	0	0	0	0	0	0	0	0	0
627	1	2	12	1d 22:08:14.41000	0d 04:06:38.14000	0.00673138	0.025557	0.00163767	3.1888	D	5	29/08/2020 09:21		0	0	0	0	0	0	0	0	0	0	0	0	0	0
628	1	2	12	1d 22:08:18.75000	0d 04:06:42.48000	0.00673335	0.0255633	0.00163752	3.1783	D	5	29/08/2020 09:21		0	0	0	0	0	0	0	0	0	0	0	0	0	0
629	1	2	12	1d 22:08:22.91000	0d 04:06:46.64000	0.00673524	0.0255693	0.00163767	3.1682	D	5	29/08/2020 09:21		0	0	0	0	0	0	0	0	0	0	0	0	0	0
630	1	2	12	1d 22:08:26.77000	0d 04:06:50.50000	0.006737	0.0255749	0.00163767	3.1579	D	5	29/08/2020 09:21		0	0	0	0	0	0	0	0	0	0	0	0	0	0
631	1	2	12	1d 22:08:30.64000	0d 04:06:54.37000	0.00673876	0.0255804	0.00163767	3.1475	D	5	29/08/2020 09:21		0	0	0	0	0	0	0	0	0	0	0	0	0	0
632	1	2	12	1d 22:08:34.34000	0d 04:06:58.07000	0.00674044	0.0255857	0.00163752	3.1374	D	5	29/08/2020 09:21		0	0	0	0	0	0	0	0	0	0	0	0	0	0
633	1	2	12	1d 22:08:37.93000	0d 04:07:01.66000	0.00674208	0.0255908	0.00163745	3.1272	D	5	29/08/2020 09:22		0	0	0	0	0	0	0	0	0	0	0	0	0	0
634	1	2	12	1d 22:08:41.40000	0d 04:07:05.13000	0.00674366	0.0255957	0.00163783	3.1171	D	5	29/08/2020 09:22		0	0	0	0	0	0	0	0	0	0	0	0	0	0
635	1	2	12	1d 22:08:44.85000	0d 04:07:08.58000	0.00674522	0.0256006	0.00163767	3.1067	D	5	29/08/2020 09:22		0	0	0	0	0	0	0	0	0	0	0	0	0	0
636	1	2	12	1d 22:08:48.20000	0d 04:07:11.93000	0.00674675	0.0256054	0.00163783	3.0964	D	5	29/08/2020 09:22		0	0	0	0	0	0	0	0	0	0	0	0	0	0
637	1	2	12	1d 22:08:51.45000	0d 04:07:15.18000	0.00674823	0.0256099	0.0016376	3.086	D	5	29/08/2020 09:22		0	0	0	0	0	0	0	0	0	0	0	0	0	0
638	1	2	12	1d 22:08:54.58000	0d 04:07:18.31000	0.00674965	0.0256143	0.00163767	3.0758	D	5	29/08/2020 09:22		0	0	0	0	0	0	0	0	0	0	0	0	0	0
639	1	2	12	1d 22:08:57.58000	0d 04:07:21.31000	0.00675102	0.0256185	0.0016376	3.0657	D	5	29/08/2020 09:22		0	0	0	0	0	0	0	0	0	0	0	0	0	0
640	1	2	12	1d 22:09:00.48000	0d 04:07:24.21000	0.00675233	0.0256225	0.00163752	3.0555	D	5	29/08/2020 09:22		0	0	0	0	0	0	0	0	0	0	0	0	0	0
641	1	2	12	1d 22:09:03.33000	0d 04:07:27.06000	0.00675363	0.0256265	0.00163752	3.0452	D	5	29/08/2020 09:22		0	0	0	0	0	0	0	0	0	0	0	0	0	0
642	1	2	12	1d 22:09:06.11000	0d 04:07:29.84000	0.0067549	0.0256303	0.00163752	3.035	D	5	29/08/2020 09:22		0	0	0	0	0	0	0	0	0	0	0	0	0	0
643	1	2	12	1d 22:09:08.83000	0d 04:07:32.56000	0.00675613	0.0256341	0.00163745	3.0249	D	5	29/08/2020 09:22		0	0	0	0	0	0	0	0	0	0	0	0	0	0
644	1	2	12	1d 22:09:11.44000	0d 04:07:35.17000	0.00675732	0.0256377	0.00163752	3.0146	D	5	29/08/2020 09:22		0	0	0	0	0	0	0	0	0	0	0	0	0	0
645	1	2	12	1d 22:09:14.05000	0d 04:07:37.78000	0.00675851	0.0256412	0.00163745	3.0043	D	5	29/08/2020 09:22		0	0	0	0	0	0	0	0	0	0	0	0	0	0
646	1	2	12	1d 22:09:16.55000	0d 04:07:40.28000	0.00675964	0.0256447	0.00163745	2.994	D	5	29/08/2020 09:22		0	0	0	0	0	0	0	0	0	0	0	0	0	0
647	1	2	12	1d 22:09:19.02000	0d 04:07:42.75000	0.00676077	0.025648	0.00163745	2.9836	D	5	29/08/2020 09:22		0	0	0	0	0	0	0	0	0	0	0	0	0	0
648	1	2	12	1d 22:09:21.45000	0d 04:07:45.18000	0.00676187	0.0256513	0.00163775	2.9731	D	5	29/08/2020 09:22		0	0	0	0	0	0	0	0	0	0	0	0	0	0
649	1	2	12	1d 22:09:23.80000	0d 04:07:47.53000	0.00676294	0.0256545	0.0016376	2.9627	D	5	29/08/2020 09:22		0	0	0	0	0	0	0	0	0	0	0	0	0	0
650	1	2	12	1d 22:09:26.10000	0d 04:07:49.83000	0.00676399	0.0256576	0.00163767	2.9523	D	5	29/08/2020 09:22		0	0	0	0	0	0	0	0	0	0	0	0	0	0
651	1	2	12	1d 22:09:28.36000	0d 04:07:52.09000	0.00676502	0.0256606	0.0016376	2.9418	D	5	29/08/2020 09:22		0	0	0	0	0	0	0	0	0	0	0	0	0	0
652	1	2	12	1d 22:09:30.65000	0d 04:07:54.38000	0.00676606	0.0256637	0.00163767	2.9313	D	5	29/08/2020 09:22		0	0	0	0	0	0	0	0	0	0	0	0	0	0
653	1	2	12	1d 22:09:32.78000	0d 04:07:56.51000	0.00676703	0.0256665	0.00163767	2.9206	D	5	29/08/2020 09:22		0	0	0	0	0	0	0	0	0	0	0	0	0	0
654	1	2	12	1d 22:09:34.95000	0d 04:07:58.68000	0.00676801	0.0256694	0.00163752	2.9102	D	5	29/08/2020 09:22		0	0	0	0	0	0	0	0	0	0	0	0	0	0
655	1	2	12	1d 22:09:37.00000	0d 04:08:00.73000	0.00676895	0.0256721	0.00163775	2.8997	D	5	29/08/2020 09:22		0	0	0	0	0	0	0	0	0	0	0	0	0	0
656	1	2	12	1d 22:09:39.07000	0d 04:08:02.80000	0.00676989	0.0256748	0.0016376	2.8891	D	5	29/08/2020 09:23		0	0	0	0	0	0	0	0	0	0	0	0	0	0
657	1	2	12	1d 22:09:41.06000	0d 04:08:04.79000	0.00677079	0.0256774	0.0016376	2.8786	D	5	29/08/2020 09:23		0	0	0	0	0	0	0	0	0	0	0	0	0	0
658	1	2	12	1d 22:09:42.99000	0d 04:08:06.72000	0.00677167	0.0256799	0.00163745	2.8682	D	5	29/08/2020 09:23		0	0	0	0	0	0	0	0	0	0	0	0	0	0
659	1	2	12	1d 22:09:44.89000	0d 04:08:08.62000	0.00677254	0.0256824	0.00163745	2.8577	D	5	29/08/2020 09:23		0	0	0	0	0	0	0	0	0	0	0	0	0	0
660	1	2	12	1d 22:09:46.77000	0d 04:08:10.50000	0.00677339	0.0256849	0.00163752	2.8472	D	5	29/08/2020 09:23		0	0	0	0	0	0	0	0	0	0	0	0	0	0
661	1	2	12	1d 22:09:48.64000	0d 04:08:12.37000	0.00677424	0.0256873	0.00163775	2.8368	D	5	29/08/2020 09:23		0	0	0	0	0	0	0	0	0	0	0	0	0	0
662	1	2	12	1d 22:09:50.44000	0d 04:08:14.17000	0.00677506	0.0256896	0.00163752	2.8264	D	5	29/08/2020 09:23		0	0	0	0	0	0	0	0	0	0	0	0	0	0
663	1	2	12	1d 22:09:52.19000	0d 04:08:15.92000	0.00677586	0.0256918	0.00163729	2.8162	D	5	29/08/2020 09:23		0	0	0	0	0	0	0	0	0	0	0	0	0	0
664	1	2	12	1d 22:09:53.92000	0d 04:08:17.65000	0.00677664	0.025694	0.00163767	2.8057	D	5	29/08/2020 09:23		0	0	0	0	0	0	0	0	0	0	0	0	0	0
665	1	2	12	1d 22:09:55.69000	0d 04:08:19.42000	0.00677745	0.0256963	0.00163752	2.795	D	5	29/08/2020 09:23		0	0	0	0	0	0	0	0	0	0	0	0	0	0
666	1	2	12	1d 22:09:57.40000	0d 04:08:21.13000	0.00677823	0.0256985	0.00163745	2.7843	D	5	29/08/2020 09:23		0	0	0	0	0	0	0	0	0	0	0	0	0	0
667	1	2	12	1d 22:09:59.12000	0d 04:08:22.85000	0.00677901	0.0257006	0.00163737	2.7738	D	5	29/08/2020 09:23		0	0	0	0	0	0	0	0	0	0	0	0	0	0
668	1	2	12	1d 22:10:00.78000	0d 04:08:24.51000	0.00677976	0.0257027	0.00163752	2.7631	D	5	29/08/2020 09:23		0	0	0	0	0	0	0	0	0	0	0	0	0	0
669	1	2	12	1d 22:10:02.43000	0d 04:08:26.16000	0.00678051	0.0257048	0.00163752	2.7526	D	5	29/08/2020 09:23		0	0	0	0	0	0	0	0	0	0	0	0	0	0
670	1	2	12	1d 22:10:04.05000	0d 04:08:27.78000	0.00678125	0.0257068	0.00163737	2.742	D	5	29/08/2020 09:23		0	0	0	0	0	0	0	0	0	0	0	0	0	0
671	1	2	12	1d 22:10:05.64000	0d 04:08:29.37000	0.00678197	0.0257088	0.0016376	2.7317	D	5	29/08/2020 09:23		0	0	0	0	0	0	0	0	0	0	0	0	0	0
672	1	2	12	1d 22:10:07.19000	0d 04:08:30.92000	0.00678268	0.0257107	0.00163767	2.721	D	5	29/08/2020 09:23		0	0	0	0	0	0	0	0	0	0	0	0	0	0
673	1	2	12	1d 22:10:08.77000	0d 04:08:32.50000	0.0067834	0.0257127	0.00163767	2.7103	D	5	29/08/2020 09:23		0	0	0	0	0	0	0	0	0	0	0	0	0	0
674	1	2	12	1d 22:10:10.33000	0d 04:08:34.06000	0.00678411	0.0257146	0.0016379	2.6996	D	5	29/08/2020 09:23		0	0	0	0	0	0	0	0	0	0	0	0	0	0
675	1	2	12	1d 22:10:11.87000	0d 04:08:35.60000	0.00678481	0.0257165	0.0016376	2.6889	D	5	29/08/2020 09:23		0	0	0	0	0	0	0	0	0	0	0	0	0	0
676	1	2	12	1d 22:10:13.38000	0d 04:08:37.11000	0.0067855	0.0257183	0.00163745	2.6783	D	5	29/08/2020 09:23		0	0	0	0	0	0	0	0	0	0	0	0	0	0
677	1	2	12	1d 22:10:14.88000	0d 04:08:38.61000	0.00678618	0.0257202	0.00163767	2.6677	D	5	29/08/2020 09:23		0	0	0	0	0	0	0	0	0	0	0	0	0	0
678	1	2	12	1d 22:10:16.34000	0d 04:08:40.07000	0.00678684	0.0257219	0.00163737	2.6572	D	5	29/08/2020 09:23		0	0	0	0	0	0	0	0	0	0	0	0	0	0
679	1	2	12	1d 22:10:17.81000	0d 04:08:41.54000	0.00678751	0.0257237	0.00163752	2.6465	D	5	29/08/2020 09:23		0	0	0	0	0	0	0	0	0	0	0	0	0	0
680	1	2	12	1d 22:10:19.26000	0d 04:08:42.99000	0.00678817	0.0257254	0.00163767	2.6358	D	5	29/08/2020 09:23		0	0	0	0	0	0	0	0	0	0	0	0	0	0
681	1	2	12	1d 22:10:20.70000	0d 04:08:44.43000	0.00678883	0.0257272	0.00163767	2.6252	D	5	29/08/2020 09:23		0	0	0	0	0	0	0	0	0	0	0	0	0	0
682	1	2	12	1d 22:10:22.15000	0d 04:08:45.88000	0.00678948	0.0257289	0.00163745	2.6143	D	5	29/08/2020 09:23		0	0	0	0	0	0	0	0	0	0	0	0	0	0
683	1	2	12	1d 22:10:23.59000	0d 04:08:47.32000	0.00679014	0.0257306	0.00163767	2.6036	D	5	29/08/2020 09:23		0	0	0	0	0	0	0	0	0	0	0	0	0	0
684	1	2	12	1d 22:10:24.99000	0d 04:08:48.72000	0.00679078	0.0257323	0.00163767	2.5931	D	5	29/08/2020 09:23		0	0	0	0	0	0	0	0	0	0	0	0	0	0
685	1	2	12	1d 22:10:26.37000	0d 04:08:50.10000	0.0067914	0.0257339	0.0016376	2.5824	D	5	29/08/2020 09:23		0	0	0	0	0	0	0	0	0	0	0	0	0	0
686	1	2	12	1d 22:10:27.76000	0d 04:08:51.49000	0.00679204	0.0257355	0.00163752	2.5718	D	5	29/08/2020 09:23		0	0	0	0	0	0	0	0	0	0	0	0	0	0
687	1	2	12	1d 22:10:29.13000	0d 04:08:52.86000	0.00679266	0.0257371	0.00163745	2.5609	D	5	29/08/2020 09:23		0	0	0	0	0	0	0	0	0	0	0	0	0	0
688	1	2	12	1d 22:10:30.50000	0d 04:08:54.23000	0.00679328	0.0257387	0.0016376	2.5502	D	5	29/08/2020 09:23		0	0	0	0	0	0	0	0	0	0	0	0	0	0
689	1	2	12	1d 22:10:31.86000	0d 04:08:55.59000	0.0067939	0.0257403	0.00163752	2.5397	D	5	29/08/2020 09:23		0	0	0	0	0	0	0	0	0	0	0	0	0	0
690	1	2	12	1d 22:10:33.20000	0d 04:08:56.93000	0.00679451	0.0257418	0.00163775	2.5292	D	5	29/08/2020 09:23		0	0	0	0	0	0	0	0	0	0	0	0	0	0
691	1	2	12	1d 22:10:34.53000	0d 04:08:58.26000	0.00679512	0.0257433	0.00163752	2.5185	D	5	29/08/2020 09:23		0	0	0	0	0	0	0	0	0	0	0	0	0	0
692	1	2	12	1d 22:10:35.85000	0d 04:08:59.58000	0.00679572	0.0257449	0.0016376	2.508	D	5	29/08/2020 09:23		0	0	0	0	0	0	0	0	0	0	0	0	0	0
693	1	2	12	1d 22:10:36.85000	0d 04:09:00.58000	0.00679617	0.025746	0.00163767	2.5	D	133	29/08/2020 09:23		0	0	0	0	0	0	0	0	0	0	0	0	0	0
694	1	2	13	1d 22:10:36.86000	0d 00:00:00.01000	0	0	0	2.5226	R	0	29/08/2020 09:23		0	0	0	0	0	0	0	0	0	0	0	0	0	0
695	1	2	13	1d 22:10:38.86000	0d 00:00:02.01000	0	0	0	2.7312	R	1	29/08/2020 09:24		0	0	0	0	0	0	0	0	0	0	0	0	0	0
696	1	2	13	1d 22:10:40.86000	0d 00:00:04.01000	0	0	0	2.8585	R	1	29/08/2020 09:24		0	0	0	0	0	0	0	0	0	0	0	0	0	0
697	1	2	13	1d 22:10:42.86000	0d 00:00:06.01000	0	0	0	2.9593	R	1	29/08/2020 09:24		0	0	0	0	0	0	0	0	0	0	0	0	0	0
698	1	2	13	1d 22:10:44.86000	0d 00:00:08.01000	0	0	0	3.0439	R	1	29/08/2020 09:24		0	0	0	0	0	0	0	0	0	0	0	0	0	0
699	1	2	13	1d 22:10:46.85000	0d 00:00:10.00000	0	0	0	3.1159	R	129	29/08/2020 09:24		0	0	0	0	0	0	0	0	0	0	0	0	0	0
700	2	3	9	1d 22:10:46.86000	0d 00:00:00.01000	0	0	0.00163966	3.155	C	0	29/08/2020 09:24		0	0	0	0	0	0	0	0	0	0	0	0	0	0
701	2	3	9	1d 22:10:47.02000	0d 00:00:00.17000	0.00000008	0.00000025	0.00163745	3.1835	C	5	29/08/2020 09:24		0	0	0	0	0	0	0	0	0	0	0	0	0	0
702	2	3	9	1d 22:10:47.18000	0d 00:00:00.33000	0.00000015	0.00000048	0.00163737	3.2049	C	5	29/08/2020 09:24		0	0	0	0	0	0	0	0	0	0	0	0	0	0
703	2	3	9	1d 22:10:47.35000	0d 00:00:00.50000	0.00000023	0.00000073	0.0016376	3.2242	C	5	29/08/2020 09:24		0	0	0	0	0	0	0	0	0	0	0	0	0	0
704	2	3	9	1d 22:10:47.53000	0d 00:00:00.68000	0.00000031	0.00000099	0.00163775	3.2424	C	5	29/08/2020 09:24		0	0	0	0	0	0	0	0	0	0	0	0	0	0
705	2	3	9	1d 22:10:47.72000	0d 00:00:00.87000	0.0000004	0.00000127	0.0016376	3.2601	C	5	29/08/2020 09:24		0	0	0	0	0	0	0	0	0	0	0	0	0	0
706	2	3	9	1d 22:10:47.92000	0d 00:00:01.07000	0.00000049	0.00000157	0.0016376	3.2772	C	5	29/08/2020 09:24		0	0	0	0	0	0	0	0	0	0	0	0	0	0
707	2	3	9	1d 22:10:48.12000	0d 00:00:01.27000	0.00000058	0.00000187	0.00163745	3.2937	C	5	29/08/2020 09:24		0	0	0	0	0	0	0	0	0	0	0	0	0	0
708	2	3	9	1d 22:10:48.33000	0d 00:00:01.48000	0.00000067	0.00000219	0.00163752	3.3101	C	5	29/08/2020 09:24		0	0	0	0	0	0	0	0	0	0	0	0	0	0
709	2	3	9	1d 22:10:48.55000	0d 00:00:01.70000	0.00000077	0.00000252	0.00163745	3.3263	C	5	29/08/2020 09:24		0	0	0	0	0	0	0	0	0	0	0	0	0	0
710	2	3	9	1d 22:10:48.77000	0d 00:00:01.92000	0.00000087	0.00000285	0.00163737	3.342	C	5	29/08/2020 09:24		0	0	0	0	0	0	0	0	0	0	0	0	0	0
711	2	3	9	1d 22:10:49.00000	0d 00:00:02.15000	0.00000098	0.0000032	0.00163752	3.3577	C	5	29/08/2020 09:24		0	0	0	0	0	0	0	0	0	0	0	0	0	0
712	2	3	9	1d 22:10:49.24000	0d 00:00:02.39000	0.00000109	0.00000357	0.00163767	3.373	C	5	29/08/2020 09:24		0	0	0	0	0	0	0	0	0	0	0	0	0	0
713	2	3	9	1d 22:10:49.49000	0d 00:00:02.64000	0.0000012	0.00000395	0.00163752	3.3886	C	5	29/08/2020 09:24		0	0	0	0	0	0	0	0	0	0	0	0	0	0
714	2	3	9	1d 22:10:49.75000	0d 00:00:02.90000	0.00000132	0.00000436	0.00163767	3.404	C	5	29/08/2020 09:24		0	0	0	0	0	0	0	0	0	0	0	0	0	0
715	2	3	9	1d 22:10:50.02000	0d 00:00:03.17000	0.00000144	0.00000478	0.0016376	3.4186	C	5	29/08/2020 09:24		0	0	0	0	0	0	0	0	0	0	0	0	0	0
716	2	3	9	1d 22:10:50.29000	0d 00:00:03.44000	0.00000156	0.0000052	0.0016376	3.433	C	5	29/08/2020 09:24		0	0	0	0	0	0	0	0	0	0	0	0	0	0
717	2	3	9	1d 22:10:50.58000	0d 00:00:03.73000	0.0000017	0.00000565	0.0016376	3.4475	C	5	29/08/2020 09:24		0	0	0	0	0	0	0	0	0	0	0	0	0	0
718	2	3	9	1d 22:10:50.88000	0d 00:00:04.03000	0.00000183	0.00000612	0.00163752	3.4614	C	5	29/08/2020 09:24		0	0	0	0	0	0	0	0	0	0	0	0	0	0
719	2	3	9	1d 22:10:51.19000	0d 00:00:04.34000	0.00000197	0.00000661	0.0016376	3.4748	C	5	29/08/2020 09:24		0	0	0	0	0	0	0	0	0	0	0	0	0	0
720	2	3	9	1d 22:10:51.52000	0d 00:00:04.67000	0.00000212	0.00000713	0.00163767	3.4882	C	5	29/08/2020 09:24		0	0	0	0	0	0	0	0	0	0	0	0	0	0
721	2	3	9	1d 22:10:51.87000	0d 00:00:05.02000	0.00000228	0.00000769	0.00163722	3.5012	C	5	29/08/2020 09:24		0	0	0	0	0	0	0	0	0	0	0	0	0	0
722	2	3	9	1d 22:10:52.24000	0d 00:00:05.39000	0.00000245	0.00000828	0.0016376	3.5138	C	5	29/08/2020 09:24		0	0	0	0	0	0	0	0	0	0	0	0	0	0
723	2	3	9	1d 22:10:52.64000	0d 00:00:05.79000	0.00000263	0.00000892	0.0016376	3.5264	C	5	29/08/2020 09:24		0	0	0	0	0	0	0	0	0	0	0	0	0	0
724	2	3	9	1d 22:10:53.09000	0d 00:00:06.24000	0.00000284	0.00000964	0.00163752	3.5387	C	5	29/08/2020 09:24		0	0	0	0	0	0	0	0	0	0	0	0	0	0
725	2	3	9	1d 22:10:53.58000	0d 00:00:06.73000	0.00000306	0.00001043	0.0016376	3.5503	C	5	29/08/2020 09:24		0	0	0	0	0	0	0	0	0	0	0	0	0	0
726	2	3	9	1d 22:10:54.16000	0d 00:00:07.31000	0.00000333	0.00001137	0.0016376	3.5619	C	5	29/08/2020 09:24		0	0	0	0	0	0	0	0	0	0	0	0	0	0
727	2	3	9	1d 22:10:54.84000	0d 00:00:07.99000	0.00000363	0.00001248	0.00163745	3.5729	C	5	29/08/2020 09:24		0	0	0	0	0	0	0	0	0	0	0	0	0	0
728	2	3	9	1d 22:10:55.68000	0d 00:00:08.83000	0.00000402	0.00001384	0.00163775	3.5839	C	5	29/08/2020 09:24		0	0	0	0	0	0	0	0	0	0	0	0	0	0
729	2	3	9	1d 22:10:56.79000	0d 00:00:09.94000	0.00000452	0.00001566	0.00163745	3.5946	C	5	29/08/2020 09:24		0	0	0	0	0	0	0	0	0	0	0	0	0	0
730	2	3	9	1d 22:10:58.32000	0d 00:00:11.47000	0.00000522	0.00001816	0.00163752	3.6049	C	5	29/08/2020 09:24		0	0	0	0	0	0	0	0	0	0	0	0	0	0
731	2	3	9	1d 22:11:00.54000	0d 00:00:13.69000	0.00000623	0.00002181	0.0016376	3.6152	C	5	29/08/2020 09:24		0	0	0	0	0	0	0	0	0	0	0	0	0	0
732	2	3	9	1d 22:11:03.95000	0d 00:00:17.10000	0.00000778	0.00002743	0.0016376	3.6255	C	5	29/08/2020 09:24		0	0	0	0	0	0	0	0	0	0	0	0	0	0
733	2	3	9	1d 22:11:09.81000	0d 00:00:22.96000	0.00001044	0.0000371	0.0016376	3.6356	C	5	29/08/2020 09:24		0	0	0	0	0	0	0	0	0	0	0	0	0	0
734	2	3	9	1d 22:11:20.33000	0d 00:00:33.48000	0.00001523	0.00005453	0.00163737	3.6457	C	5	29/08/2020 09:24		0	0	0	0	0	0	0	0	0	0	0	0	0	0
735	2	3	9	1d 22:11:42.08000	0d 00:00:55.23000	0.00002512	0.00009066	0.00163745	3.6558	C	5	29/08/2020 09:25		0	0	0	0	0	0	0	0	0	0	0	0	0	0
736	2	3	9	1d 22:12:37.47000	0d 00:01:50.62000	0.00005032	0.00018291	0.0016376	3.6658	C	5	29/08/2020 09:26		0	0	0	0	0	0	0	0	0	0	0	0	0	0
737	2	3	9	1d 22:15:11.24000	0d 00:04:24.39000	0.00012027	0.00043973	0.00163745	3.6759	C	5	29/08/2020 09:28		0	0	0	0	0	0	0	0	0	0	0	0	0	0
738	2	3	9	1d 22:20:11.24000	0d 00:09:24.39000	0.00025673	0.00094209	0.00163745	3.6857	C	1	29/08/2020 09:33		0	0	0	0	0	0	0	0	0	0	0	0	0	0
739	2	3	9	1d 22:25:11.24000	0d 00:14:24.39000	0.00039319	0.00144557	0.00163767	3.6927	C	1	29/08/2020 09:38		0	0	0	0	0	0	0	0	0	0	0	0	0	0
740	2	3	9	1d 22:30:11.24000	0d 00:19:24.39000	0.00052966	0.00194989	0.0016376	3.6985	C	1	29/08/2020 09:43		0	0	0	0	0	0	0	0	0	0	0	0	0	0
741	2	3	9	1d 22:35:11.24000	0d 00:24:24.39000	0.00066612	0.00245495	0.00163767	3.7034	C	1	29/08/2020 09:48		0	0	0	0	0	0	0	0	0	0	0	0	0	0
742	2	3	9	1d 22:40:11.24000	0d 00:29:24.39000	0.00080259	0.0029607	0.0016376	3.7084	C	1	29/08/2020 09:53		0	0	0	0	0	0	0	0	0	0	0	0	0	0
743	2	3	9	1d 22:45:11.24000	0d 00:34:24.39000	0.00093905	0.0034671	0.0016376	3.7133	C	1	29/08/2020 09:58		0	0	0	0	0	0	0	0	0	0	0	0	0	0
744	2	3	9	1d 22:50:11.24000	0d 00:39:24.39000	0.00107551	0.00397418	0.00163752	3.7182	C	1	29/08/2020 10:03		0	0	0	0	0	0	0	0	0	0	0	0	0	0
745	2	3	9	1d 22:55:11.24000	0d 00:44:24.39000	0.00121198	0.00448195	0.00163767	3.7235	C	1	29/08/2020 10:08		0	0	0	0	0	0	0	0	0	0	0	0	0	0
746	2	3	9	1d 23:00:11.24000	0d 00:49:24.39000	0.00134844	0.00499044	0.00163745	3.7285	C	1	29/08/2020 10:13		0	0	0	0	0	0	0	0	0	0	0	0	0	0
747	2	3	9	1d 23:05:11.24000	0d 00:54:24.39000	0.00148491	0.00549965	0.0016376	3.7342	C	1	29/08/2020 10:18		0	0	0	0	0	0	0	0	0	0	0	0	0	0
748	2	3	9	1d 23:10:11.24000	0d 00:59:24.39000	0.00162137	0.00600959	0.0016376	3.7395	C	1	29/08/2020 10:23		0	0	0	0	0	0	0	0	0	0	0	0	0	0
749	2	3	9	1d 23:15:11.24000	0d 01:04:24.39000	0.00175783	0.00652028	0.0016376	3.7449	C	1	29/08/2020 10:28		0	0	0	0	0	0	0	0	0	0	0	0	0	0
750	2	3	9	1d 23:20:11.24000	0d 01:09:24.39000	0.0018943	0.0070317	0.0016376	3.7501	C	1	29/08/2020 10:33		0	0	0	0	0	0	0	0	0	0	0	0	0	0
751	2	3	9	1d 23:25:11.24000	0d 01:14:24.39000	0.00203076	0.00754384	0.00163752	3.7556	C	1	29/08/2020 10:38		0	0	0	0	0	0	0	0	0	0	0	0	0	0
752	2	3	9	1d 23:30:11.24000	0d 01:19:24.39000	0.00216723	0.0080567	0.00163767	3.7606	C	1	29/08/2020 10:43		0	0	0	0	0	0	0	0	0	0	0	0	0	0
753	2	3	9	1d 23:35:11.24000	0d 01:24:24.39000	0.00230369	0.00857028	0.00163783	3.7661	C	1	29/08/2020 10:48		0	0	0	0	0	0	0	0	0	0	0	0	0	0
754	2	3	9	1d 23:40:11.24000	0d 01:29:24.39000	0.00244015	0.00908457	0.00163767	3.7713	C	1	29/08/2020 10:53		0	0	0	0	0	0	0	0	0	0	0	0	0	0
755	2	3	9	1d 23:45:11.24000	0d 01:34:24.39000	0.00257662	0.00959958	0.00163767	3.7766	C	1	29/08/2020 10:58		0	0	0	0	0	0	0	0	0	0	0	0	0	0
756	2	3	9	1d 23:50:11.24000	0d 01:39:24.39000	0.00271308	0.0101153	0.00163745	3.7818	C	1	29/08/2020 11:03		0	0	0	0	0	0	0	0	0	0	0	0	0	0
757	2	3	9	1d 23:55:11.24000	0d 01:44:24.39000	0.00284955	0.0106318	0.0016376	3.7874	C	1	29/08/2020 11:08		0	0	0	0	0	0	0	0	0	0	0	0	0	0
758	2	3	9	2d 00:00:11.24000	0d 01:49:24.39000	0.00298601	0.0111491	0.00163775	3.7932	C	1	29/08/2020 11:13		0	0	0	0	0	0	0	0	0	0	0	0	0	0
759	2	3	9	2d 00:05:11.24000	0d 01:54:24.39000	0.00312247	0.0116671	0.00163783	3.7993	C	1	29/08/2020 11:18		0	0	0	0	0	0	0	0	0	0	0	0	0	0
760	2	3	9	2d 00:10:11.24000	0d 01:59:24.39000	0.00325894	0.0121861	0.0016376	3.8058	C	1	29/08/2020 11:23		0	0	0	0	0	0	0	0	0	0	0	0	0	0
761	2	3	9	2d 00:15:11.24000	0d 02:04:24.39000	0.0033954	0.0127059	0.00163737	3.8129	C	1	29/08/2020 11:28		0	0	0	0	0	0	0	0	0	0	0	0	0	0
762	2	3	9	2d 00:20:11.24000	0d 02:09:24.39000	0.00353187	0.0132268	0.00163752	3.8206	C	1	29/08/2020 11:33		0	0	0	0	0	0	0	0	0	0	0	0	0	0
763	2	3	9	2d 00:25:11.24000	0d 02:14:24.39000	0.00366833	0.0137488	0.00163775	3.8294	C	1	29/08/2020 11:38		0	0	0	0	0	0	0	0	0	0	0	0	0	0
764	2	3	9	2d 00:30:11.24000	0d 02:19:24.39000	0.00380479	0.014272	0.0016376	3.8389	C	1	29/08/2020 11:43		0	0	0	0	0	0	0	0	0	0	0	0	0	0
765	2	3	9	2d 00:35:05.25000	0d 02:24:18.40000	0.00393853	0.014786	0.00163752	3.8489	C	5	29/08/2020 11:48		0	0	0	0	0	0	0	0	0	0	0	0	0	0
766	2	3	9	2d 00:39:31.29000	0d 02:28:44.44000	0.00405955	0.0152524	0.00163752	3.8592	C	5	29/08/2020 11:52		0	0	0	0	0	0	0	0	0	0	0	0	0	0
767	2	3	9	2d 00:43:38.92000	0d 02:32:52.07000	0.00417219	0.0156877	0.0016376	3.8692	C	5	29/08/2020 11:57		0	0	0	0	0	0	0	0	0	0	0	0	0	0
768	2	3	9	2d 00:47:30.27000	0d 02:36:43.42000	0.00427743	0.0160954	0.00163752	3.8793	C	5	29/08/2020 12:00		0	0	0	0	0	0	0	0	0	0	0	0	0	0
769	2	3	9	2d 00:51:07.72000	0d 02:40:20.87000	0.00437634	0.0164796	0.00163745	3.8894	C	5	29/08/2020 12:04		0	0	0	0	0	0	0	0	0	0	0	0	0	0
770	2	3	9	2d 00:54:35.21000	0d 02:43:48.36000	0.00447072	0.0168471	0.00163745	3.8994	C	5	29/08/2020 12:07		0	0	0	0	0	0	0	0	0	0	0	0	0	0
771	2	3	9	2d 00:57:57.28000	0d 02:47:10.43000	0.00456264	0.017206	0.00163752	3.9095	C	5	29/08/2020 12:11		0	0	0	0	0	0	0	0	0	0	0	0	0	0
772	2	3	9	2d 01:01:09.73000	0d 02:50:22.88000	0.00465018	0.0175487	0.00163745	3.9196	C	5	29/08/2020 12:14		0	0	0	0	0	0	0	0	0	0	0	0	0	0
773	2	3	9	2d 01:04:18.05000	0d 02:53:31.20000	0.00473585	0.0178849	0.00163729	3.9297	C	5	29/08/2020 12:17		0	0	0	0	0	0	0	0	0	0	0	0	0	0
774	2	3	9	2d 01:07:22.26000	0d 02:56:35.41000	0.00481964	0.0182146	0.00163745	3.9399	C	5	29/08/2020 12:20		0	0	0	0	0	0	0	0	0	0	0	0	0	0
775	2	3	9	2d 01:10:23.60000	0d 02:59:36.75000	0.00490213	0.01854	0.00163752	3.95	C	5	29/08/2020 12:23		0	0	0	0	0	0	0	0	0	0	0	0	0	0
776	2	3	9	2d 01:13:20.11000	0d 03:02:33.26000	0.00498242	0.0188575	0.00163752	3.96	C	5	29/08/2020 12:26		0	0	0	0	0	0	0	0	0	0	0	0	0	0
777	2	3	9	2d 01:16:13.75000	0d 03:05:26.90000	0.0050614	0.0191707	0.0016376	3.9702	C	5	29/08/2020 12:29		0	0	0	0	0	0	0	0	0	0	0	0	0	0
778	2	3	9	2d 01:19:13.20000	0d 03:08:26.35000	0.00514303	0.0194952	0.00163745	3.9803	C	5	29/08/2020 12:32		0	0	0	0	0	0	0	0	0	0	0	0	0	0
779	2	3	9	2d 01:22:04.48000	0d 03:11:17.63000	0.00522094	0.0198057	0.00163752	3.9904	C	5	29/08/2020 12:35		0	0	0	0	0	0	0	0	0	0	0	0	0	0
780	2	3	9	2d 01:24:53.58000	0d 03:14:06.73000	0.00529786	0.020113	0.0016376	4.0005	C	5	29/08/2020 12:38		0	0	0	0	0	0	0	0	0	0	0	0	0	0
781	2	3	9	2d 01:27:40.58000	0d 03:16:53.73000	0.00537383	0.0204173	0.00163752	4.0105	C	5	29/08/2020 12:41		0	0	0	0	0	0	0	0	0	0	0	0	0	0
782	2	3	9	2d 01:30:27.68000	0d 03:19:40.83000	0.00544984	0.0207225	0.00163767	4.0206	C	5	29/08/2020 12:43		0	0	0	0	0	0	0	0	0	0	0	0	0	0
783	2	3	9	2d 01:33:11.61000	0d 03:22:24.76000	0.00552441	0.0210227	0.00163767	4.0307	C	5	29/08/2020 12:46		0	0	0	0	0	0	0	0	0	0	0	0	0	0
784	2	3	9	2d 01:35:57.80000	0d 03:25:10.95000	0.00560001	0.0213278	0.00163767	4.0407	C	5	29/08/2020 12:49		0	0	0	0	0	0	0	0	0	0	0	0	0	0
785	2	3	9	2d 01:38:39.99000	0d 03:27:53.14000	0.00567378	0.0216263	0.00163745	4.0508	C	5	29/08/2020 12:52		0	0	0	0	0	0	0	0	0	0	0	0	0	0
786	2	3	9	2d 01:41:21.22000	0d 03:30:34.37000	0.00574712	0.0219237	0.00163767	4.061	C	5	29/08/2020 12:54		0	0	0	0	0	0	0	0	0	0	0	0	0	0
787	2	3	9	2d 01:44:02.97000	0d 03:33:16.12000	0.0058207	0.0222229	0.0016376	4.0711	C	5	29/08/2020 12:57		0	0	0	0	0	0	0	0	0	0	0	0	0	0
788	2	3	9	2d 01:46:40.07000	0d 03:35:53.22000	0.00589216	0.0225142	0.0016376	4.0813	C	5	29/08/2020 13:00		0	0	0	0	0	0	0	0	0	0	0	0	0	0
789	2	3	9	2d 01:49:17.77000	0d 03:38:30.92000	0.0059639	0.0228073	0.00163752	4.0914	C	5	29/08/2020 13:02		0	0	0	0	0	0	0	0	0	0	0	0	0	0
790	2	3	9	2d 01:51:50.87000	0d 03:41:04.02000	0.00603354	0.0230926	0.00163775	4.1015	C	5	29/08/2020 13:05		0	0	0	0	0	0	0	0	0	0	0	0	0	0
791	2	3	9	2d 01:54:21.66000	0d 03:43:34.81000	0.00610213	0.0233742	0.00163783	4.1115	C	5	29/08/2020 13:07		0	0	0	0	0	0	0	0	0	0	0	0	0	0
792	2	3	9	2d 01:56:51.20000	0d 03:46:04.35000	0.00617015	0.0236543	0.00163775	4.1216	C	5	29/08/2020 13:10		0	0	0	0	0	0	0	0	0	0	0	0	0	0
793	2	3	9	2d 01:59:17.01000	0d 03:48:30.16000	0.00623648	0.023928	0.0016376	4.1317	C	5	29/08/2020 13:12		0	0	0	0	0	0	0	0	0	0	0	0	0	0
794	2	3	9	2d 02:01:42.20000	0d 03:50:55.35000	0.00630252	0.0242012	0.0016376	4.1418	C	5	29/08/2020 13:15		0	0	0	0	0	0	0	0	0	0	0	0	0	0
795	2	3	9	2d 02:04:05.59000	0d 03:53:18.74000	0.00636775	0.0244717	0.00163767	4.1518	C	5	29/08/2020 13:17		0	0	0	0	0	0	0	0	0	0	0	0	0	0
796	2	3	9	2d 02:06:25.70000	0d 03:55:38.85000	0.00643148	0.0247366	0.0016376	4.1619	C	5	29/08/2020 13:19		0	0	0	0	0	0	0	0	0	0	0	0	0	0
797	2	3	9	2d 02:08:47.66000	0d 03:58:00.81000	0.00649606	0.0250056	0.00163737	4.172	C	5	29/08/2020 13:22		0	0	0	0	0	0	0	0	0	0	0	0	0	0
798	2	3	9	2d 02:11:08.96000	0d 04:00:22.11000	0.00656033	0.0252741	0.00163752	4.182	C	5	29/08/2020 13:24		0	0	0	0	0	0	0	0	0	0	0	0	0	0
799	2	3	9	2d 02:13:28.39000	0d 04:02:41.54000	0.00662375	0.0255397	0.00163767	4.1921	C	5	29/08/2020 13:26		0	0	0	0	0	0	0	0	0	0	0	0	0	0
800	2	3	9	2d 02:15:11.02000	0d 04:04:24.17000	0.00667044	0.0257356	0.0016376	4.2	C	133	29/08/2020 13:28		0	0	0	0	0	0	0	0	0	0	0	0	0	0
801	2	3	10	2d 02:15:11.03000	0d 00:00:00.01000	0.00667044	0.0257356	0.00163012	4.1996	C	0	29/08/2020 13:28		0	0	0	0	0	0	0	0	0	0	0	0	0	0
802	2	3	10	2d 02:15:34.14000	0d 00:00:23.12000	0.00668072	0.0257788	0.00153002	4.2005	C	4	29/08/2020 13:28		0	0	0	0	0	0	0	0	0	0	0	0	0	0
803	2	3	10	2d 02:15:49.83000	0d 00:00:38.81000	0.00668716	0.0258058	0.00143	4.2005	C	4	29/08/2020 13:29		0	0	0	0	0	0	0	0	0	0	0	0	0	0
804	2	3	10	2d 02:16:09.29000	0d 00:00:58.27000	0.00669461	0.0258371	0.00132998	4.2004	C	4	29/08/2020 13:29		0	0	0	0	0	0	0	0	0	0	0	0	0	0
805	2	3	10	2d 02:16:33.57000	0d 00:01:22.55000	0.00670324	0.0258733	0.00122988	4.2002	C	4	29/08/2020 13:29		0	0	0	0	0	0	0	0	0	0	0	0	0	0
806	2	3	10	2d 02:17:01.44000	0d 00:01:50.42000	0.00671236	0.0259117	0.00112978	4.2004	C	4	29/08/2020 13:30		0	0	0	0	0	0	0	0	0	0	0	0	0	0
807	2	3	10	2d 02:17:31.25000	0d 00:02:20.23000	0.0067213	0.0259492	0.00102976	4.2002	C	4	29/08/2020 13:30		0	0	0	0	0	0	0	0	0	0	0	0	0	0
808	2	3	10	2d 02:18:05.60000	0d 00:02:54.58000	0.00673064	0.0259884	0.00092973	4.2002	C	4	29/08/2020 13:31		0	0	0	0	0	0	0	0	0	0	0	0	0	0
809	2	3	10	2d 02:18:44.94000	0d 00:03:33.92000	0.00674024	0.0260288	0.00082971	4.2002	C	4	29/08/2020 13:32		0	0	0	0	0	0	0	0	0	0	0	0	0	0
810	2	3	10	2d 02:19:30.26000	0d 00:04:19.24000	0.00675006	0.02607	0.00072969	4.2002	C	4	29/08/2020 13:32		0	0	0	0	0	0	0	0	0	0	0	0	0	0
811	2	3	10	2d 02:20:22.59000	0d 00:05:11.57000	0.00675994	0.0261115	0.00062966	4.2	C	4	29/08/2020 13:33		0	0	0	0	0	0	0	0	0	0	0	0	0	0
812	2	3	10	2d 02:21:25.55000	0d 00:06:14.53000	0.00677005	0.026154	0.00052964	4.2002	C	4	29/08/2020 13:34		0	0	0	0	0	0	0	0	0	0	0	0	0	0
813	2	3	10	2d 02:22:41.53000	0d 00:07:30.51000	0.00678015	0.0261964	0.00042962	4.2002	C	4	29/08/2020 13:36		0	0	0	0	0	0	0	0	0	0	0	0	0	0
814	2	3	10	2d 02:24:23.79000	0d 00:09:12.77000	0.00679085	0.0262413	0.00032952	4.2002	C	4	29/08/2020 13:37		0	0	0	0	0	0	0	0	0	0	0	0	0	0
815	2	3	10	2d 02:26:47.11000	0d 00:11:36.09000	0.00680187	0.0262876	0.0002295	4.1999	C	4	29/08/2020 13:40		0	0	0	0	0	0	0	0	0	0	0	0	0	0
816	2	3	10	2d 02:29:15.46000	0d 00:14:04.44000	0.00680994	0.0263215	0.00016365	4.2	C	132	29/08/2020 13:42		0	0	0	0	0	0	0	0	0	0	0	0	0	0
817	2	3	11	2d 02:29:15.47000	0d 00:00:00.01000	0	0	0	4.1988	R	0	29/08/2020 13:42		0	0	0	0	0	0	0	0	0	0	0	0	0	0
818	2	3	11	2d 02:29:17.47000	0d 00:00:02.01000	0	0	0	4.1985	R	1	29/08/2020 13:42		0	0	0	0	0	0	0	0	0	0	0	0	0	0
819	2	3	11	2d 02:29:19.47000	0d 00:00:04.01000	0	0	0	4.1987	R	1	29/08/2020 13:42		0	0	0	0	0	0	0	0	0	0	0	0	0	0
820	2	3	11	2d 02:29:21.47000	0d 00:00:06.01000	0	0	0	4.1985	R	1	29/08/2020 13:42		0	0	0	0	0	0	0	0	0	0	0	0	0	0
821	2	3	11	2d 02:29:23.47000	0d 00:00:08.01000	0	0	0	4.1984	R	1	29/08/2020 13:42		0	0	0	0	0	0	0	0	0	0	0	0	0	0
822	2	3	11	2d 02:29:25.46000	0d 00:00:10.00000	0	0	0	4.1984	R	129	29/08/2020 13:42		0	0	0	0	0	0	0	0	0	0	0	0	0	0
823	2	3	12	2d 02:29:25.47000	0d 00:00:00.01000	0	0	0.00163745	4.1868	D	0	29/08/2020 13:42		0	0	0	0	0	0	0	0	0	0	0	0	0	0
824	2	3	12	2d 02:29:50.35000	0d 00:00:24.89000	0.00001132	0.00004733	0.00163745	4.1767	D	5	29/08/2020 13:43		0	0	0	0	0	0	0	0	0	0	0	0	0	0
825	2	3	12	2d 02:30:58.75000	0d 00:01:33.29000	0.00004244	0.00017711	0.00163752	4.1666	D	5	29/08/2020 13:44		0	0	0	0	0	0	0	0	0	0	0	0	0	0
826	2	3	12	2d 02:32:47.03000	0d 00:03:21.57000	0.00009169	0.00038208	0.0016376	4.1566	D	5	29/08/2020 13:46		0	0	0	0	0	0	0	0	0	0	0	0	0	0
827	2	3	12	2d 02:34:52.07000	0d 00:05:26.61000	0.00014857	0.00061822	0.00163752	4.1465	D	5	29/08/2020 13:48		0	0	0	0	0	0	0	0	0	0	0	0	0	0
828	2	3	12	2d 02:37:01.03000	0d 00:07:35.57000	0.00020723	0.00086116	0.00163729	4.1363	D	5	29/08/2020 13:50		0	0	0	0	0	0	0	0	0	0	0	0	0	0
829	2	3	12	2d 02:39:12.21000	0d 00:09:46.75000	0.0002669	0.00110769	0.00163745	4.1262	D	5	29/08/2020 13:52		0	0	0	0	0	0	0	0	0	0	0	0	0	0
830	2	3	12	2d 02:41:26.40000	0d 00:12:00.94000	0.00032794	0.00135926	0.00163745	4.1161	D	5	29/08/2020 13:54		0	0	0	0	0	0	0	0	0	0	0	0	0	0
831	2	3	12	2d 02:43:42.71000	0d 00:14:17.25000	0.00038995	0.00161417	0.00163752	4.1061	D	5	29/08/2020 13:57		0	0	0	0	0	0	0	0	0	0	0	0	0	0
832	2	3	12	2d 02:46:00.30000	0d 00:16:34.84000	0.00045253	0.00187085	0.0016376	4.096	D	5	29/08/2020 13:59		0	0	0	0	0	0	0	0	0	0	0	0	0	0
833	2	3	12	2d 02:48:18.01000	0d 00:18:52.55000	0.00051517	0.00212712	0.00163745	4.0859	D	5	29/08/2020 14:01		0	0	0	0	0	0	0	0	0	0	0	0	0	0
834	2	3	12	2d 02:50:39.09000	0d 00:21:13.63000	0.00057935	0.00238902	0.00163767	4.0758	D	5	29/08/2020 14:04		0	0	0	0	0	0	0	0	0	0	0	0	0	0
835	2	3	12	2d 02:53:02.28000	0d 00:23:36.82000	0.00064448	0.00265418	0.0016376	4.0658	D	5	29/08/2020 14:06		0	0	0	0	0	0	0	0	0	0	0	0	0	0
836	2	3	12	2d 02:55:29.38000	0d 00:26:03.92000	0.0007114	0.00292591	0.0016376	4.0557	D	5	29/08/2020 14:08		0	0	0	0	0	0	0	0	0	0	0	0	0	0
837	2	3	12	2d 02:57:57.65000	0d 00:28:32.19000	0.00077884	0.00319911	0.00163745	4.0456	D	5	29/08/2020 14:11		0	0	0	0	0	0	0	0	0	0	0	0	0	0
838	2	3	12	2d 03:00:28.09000	0d 00:31:02.63000	0.00084727	0.00347563	0.0016376	4.0354	D	5	29/08/2020 14:13		0	0	0	0	0	0	0	0	0	0	0	0	0	0
839	2	3	12	2d 03:03:01.90000	0d 00:33:36.44000	0.00091724	0.00375762	0.00163745	4.0253	D	5	29/08/2020 14:16		0	0	0	0	0	0	0	0	0	0	0	0	0	0
840	2	3	12	2d 03:05:35.13000	0d 00:36:09.67000	0.00098694	0.00403785	0.00163729	4.0153	D	5	29/08/2020 14:18		0	0	0	0	0	0	0	0	0	0	0	0	0	0
841	2	3	12	2d 03:08:11.58000	0d 00:38:46.12000	0.00105811	0.00432326	0.00163775	4.0052	D	5	29/08/2020 14:21		0	0	0	0	0	0	0	0	0	0	0	0	0	0
842	2	3	12	2d 03:10:52.21000	0d 00:41:26.75000	0.00113117	0.00461555	0.00163752	3.9951	D	5	29/08/2020 14:24		0	0	0	0	0	0	0	0	0	0	0	0	0	0
843	2	3	12	2d 03:13:31.96000	0d 00:44:06.50000	0.00120384	0.0049055	0.00163767	3.985	D	5	29/08/2020 14:26		0	0	0	0	0	0	0	0	0	0	0	0	0	0
844	2	3	12	2d 03:16:14.33000	0d 00:46:48.87000	0.0012777	0.00519947	0.0016376	3.975	D	5	29/08/2020 14:29		0	0	0	0	0	0	0	0	0	0	0	0	0	0
845	2	3	12	2d 03:18:57.38000	0d 00:49:31.92000	0.00135187	0.00549392	0.0016376	3.9648	D	5	29/08/2020 14:32		0	0	0	0	0	0	0	0	0	0	0	0	0	0
846	2	3	12	2d 03:21:43.93000	0d 00:52:18.47000	0.00142763	0.00579392	0.0016376	3.9547	D	5	29/08/2020 14:35		0	0	0	0	0	0	0	0	0	0	0	0	0	0
847	2	3	12	2d 03:24:31.18000	0d 00:55:05.72000	0.00150371	0.00609442	0.00163752	3.9443	D	5	29/08/2020 14:37		0	0	0	0	0	0	0	0	0	0	0	0	0	0
848	2	3	12	2d 03:27:23.60000	0d 00:57:58.14000	0.00158214	0.00640339	0.00163775	3.9341	D	5	29/08/2020 14:40		0	0	0	0	0	0	0	0	0	0	0	0	0	0
849	2	3	12	2d 03:30:14.15000	0d 01:00:48.69000	0.00165972	0.00670822	0.00163767	3.924	D	5	29/08/2020 14:43		0	0	0	0	0	0	0	0	0	0	0	0	0	0
850	2	3	12	2d 03:33:05.75000	0d 01:03:40.29000	0.00173777	0.00701413	0.00163752	3.9138	D	5	29/08/2020 14:46		0	0	0	0	0	0	0	0	0	0	0	0	0	0
851	2	3	12	2d 03:36:00.11000	0d 01:06:34.65000	0.00181709	0.00732416	0.0016376	3.9037	D	5	29/08/2020 14:49		0	0	0	0	0	0	0	0	0	0	0	0	0	0
852	2	3	12	2d 03:38:55.61000	0d 01:09:30.15000	0.00189692	0.0076354	0.00163745	3.8936	D	5	29/08/2020 14:52		0	0	0	0	0	0	0	0	0	0	0	0	0	0
853	2	3	12	2d 03:41:54.77000	0d 01:12:29.31000	0.00197841	0.00795231	0.00163752	3.8834	D	5	29/08/2020 14:55		0	0	0	0	0	0	0	0	0	0	0	0	0	0
854	2	3	12	2d 03:44:58.41000	0d 01:15:32.95000	0.00206195	0.0082763	0.0016376	3.8734	D	5	29/08/2020 14:58		0	0	0	0	0	0	0	0	0	0	0	0	0	0
855	2	3	12	2d 03:48:01.90000	0d 01:18:36.44000	0.00214541	0.00859918	0.00163783	3.8633	D	5	29/08/2020 15:01		0	0	0	0	0	0	0	0	0	0	0	0	0	0
856	2	3	12	2d 03:51:12.16000	0d 01:21:46.70000	0.00223196	0.00893309	0.0016376	3.8532	D	5	29/08/2020 15:04		0	0	0	0	0	0	0	0	0	0	0	0	0	0
857	2	3	12	2d 03:54:26.94000	0d 01:25:01.48000	0.00232056	0.00927406	0.0016376	3.8431	D	5	29/08/2020 15:07		0	0	0	0	0	0	0	0	0	0	0	0	0	0
858	2	3	12	2d 03:57:50.35000	0d 01:28:24.89000	0.00241309	0.0096292	0.00163752	3.8331	D	5	29/08/2020 15:11		0	0	0	0	0	0	0	0	0	0	0	0	0	0
859	2	3	12	2d 04:01:28.12000	0d 01:32:02.66000	0.00251215	0.0100084	0.0016376	3.8228	D	5	29/08/2020 15:14		0	0	0	0	0	0	0	0	0	0	0	0	0	0
860	2	3	12	2d 04:05:14.35000	0d 01:35:48.89000	0.00261506	0.0104013	0.00163775	3.8128	D	5	29/08/2020 15:18		0	0	0	0	0	0	0	0	0	0	0	0	0	0
861	2	3	12	2d 04:09:15.29000	0d 01:39:49.83000	0.00272465	0.0108187	0.0016376	3.8027	D	5	29/08/2020 15:22		0	0	0	0	0	0	0	0	0	0	0	0	0	0
862	2	3	12	2d 04:13:34.32000	0d 01:44:08.86000	0.00284248	0.0112661	0.00163767	3.7926	D	5	29/08/2020 15:26		0	0	0	0	0	0	0	0	0	0	0	0	0	0
863	2	3	12	2d 04:18:09.43000	0d 01:48:43.97000	0.00296762	0.0117401	0.00163737	3.7826	D	5	29/08/2020 15:31		0	0	0	0	0	0	0	0	0	0	0	0	0	0
864	2	3	12	2d 04:23:09.43000	0d 01:53:43.97000	0.00310409	0.0122557	0.00163775	3.7726	D	1	29/08/2020 15:36		0	0	0	0	0	0	0	0	0	0	0	0	0	0
865	2	3	12	2d 04:28:09.43000	0d 01:58:43.97000	0.00324055	0.0127699	0.00163737	3.7639	D	1	29/08/2020 15:41		0	0	0	0	0	0	0	0	0	0	0	0	0	0
866	2	3	12	2d 04:33:09.43000	0d 02:03:43.97000	0.00337702	0.013283	0.00163767	3.7556	D	1	29/08/2020 15:46		0	0	0	0	0	0	0	0	0	0	0	0	0	0
867	2	3	12	2d 04:38:09.43000	0d 02:08:43.97000	0.00351348	0.0137949	0.00163775	3.7481	D	1	29/08/2020 15:51		0	0	0	0	0	0	0	0	0	0	0	0	0	0
868	2	3	12	2d 04:43:09.43000	0d 02:13:43.97000	0.00364994	0.0143059	0.00163737	3.7407	D	1	29/08/2020 15:56		0	0	0	0	0	0	0	0	0	0	0	0	0	0
869	2	3	12	2d 04:48:09.43000	0d 02:18:43.97000	0.00378641	0.014816	0.00163745	3.7342	D	1	29/08/2020 16:01		0	0	0	0	0	0	0	0	0	0	0	0	0	0
870	2	3	12	2d 04:53:09.43000	0d 02:23:43.97000	0.00392287	0.0153251	0.00163737	3.7276	D	1	29/08/2020 16:06		0	0	0	0	0	0	0	0	0	0	0	0	0	0
871	2	3	12	2d 04:58:09.43000	0d 02:28:43.97000	0.00405934	0.0158334	0.00163767	3.7214	D	1	29/08/2020 16:11		0	0	0	0	0	0	0	0	0	0	0	0	0	0
872	2	3	12	2d 05:03:09.43000	0d 02:33:43.97000	0.0041958	0.0163408	0.00163783	3.7151	D	1	29/08/2020 16:16		0	0	0	0	0	0	0	0	0	0	0	0	0	0
873	2	3	12	2d 05:08:09.43000	0d 02:38:43.97000	0.00433226	0.0168473	0.00163767	3.7089	D	1	29/08/2020 16:21		0	0	0	0	0	0	0	0	0	0	0	0	0	0
874	2	3	12	2d 05:13:09.43000	0d 02:43:43.97000	0.00446873	0.0173531	0.00163775	3.7028	D	1	29/08/2020 16:26		0	0	0	0	0	0	0	0	0	0	0	0	0	0
875	2	3	12	2d 05:18:09.43000	0d 02:48:43.97000	0.00460519	0.0178579	0.00163767	3.6965	D	1	29/08/2020 16:31		0	0	0	0	0	0	0	0	0	0	0	0	0	0
876	2	3	12	2d 05:23:09.43000	0d 02:53:43.97000	0.00474166	0.0183619	0.00163752	3.6898	D	1	29/08/2020 16:36		0	0	0	0	0	0	0	0	0	0	0	0	0	0
877	2	3	12	2d 05:28:09.43000	0d 02:58:43.97000	0.00487812	0.018865	0.0016376	3.6831	D	1	29/08/2020 16:41		0	0	0	0	0	0	0	0	0	0	0	0	0	0
878	2	3	12	2d 05:33:09.43000	0d 03:03:43.97000	0.00501458	0.0193672	0.0016376	3.6764	D	1	29/08/2020 16:46		0	0	0	0	0	0	0	0	0	0	0	0	0	0
879	2	3	12	2d 05:38:09.43000	0d 03:08:43.97000	0.00515105	0.0198684	0.00163767	3.669	D	1	29/08/2020 16:51		0	0	0	0	0	0	0	0	0	0	0	0	0	0
880	2	3	12	2d 05:43:09.43000	0d 03:13:43.97000	0.00528751	0.0203685	0.00163737	3.6611	D	1	29/08/2020 16:56		0	0	0	0	0	0	0	0	0	0	0	0	0	0
881	2	3	12	2d 05:48:09.43000	0d 03:18:43.97000	0.00542398	0.0208675	0.0016376	3.6526	D	1	29/08/2020 17:01		0	0	0	0	0	0	0	0	0	0	0	0	0	0
882	2	3	12	2d 05:53:09.43000	0d 03:23:43.97000	0.00556044	0.0213654	0.00163745	3.6437	D	1	29/08/2020 17:06		0	0	0	0	0	0	0	0	0	0	0	0	0	0
883	2	3	12	2d 05:58:09.43000	0d 03:28:43.97000	0.0056969	0.021862	0.0016376	3.6342	D	1	29/08/2020 17:11		0	0	0	0	0	0	0	0	0	0	0	0	0	0
884	2	3	12	2d 06:02:48.98000	0d 03:33:23.52000	0.00582407	0.0223235	0.00163767	3.6242	D	5	29/08/2020 17:16		0	0	0	0	0	0	0	0	0	0	0	0	0	0
885	2	3	12	2d 06:07:05.76000	0d 03:37:40.30000	0.00594087	0.0227463	0.0016376	3.6141	D	5	29/08/2020 17:20		0	0	0	0	0	0	0	0	0	0	0	0	0	0
886	2	3	12	2d 06:11:00.87000	0d 03:41:35.41000	0.00604782	0.0231323	0.00163767	3.604	D	5	29/08/2020 17:24		0	0	0	0	0	0	0	0	0	0	0	0	0	0
887	2	3	12	2d 06:14:31.69000	0d 03:45:06.23000	0.00614371	0.0234775	0.00163767	3.594	D	5	29/08/2020 17:27		0	0	0	0	0	0	0	0	0	0	0	0	0	0
888	2	3	12	2d 06:17:33.15000	0d 03:48:07.69000	0.00622626	0.0237737	0.00163745	3.5839	D	5	29/08/2020 17:30		0	0	0	0	0	0	0	0	0	0	0	0	0	0
889	2	3	12	2d 06:20:02.21000	0d 03:50:36.75000	0.00629406	0.0240164	0.0016376	3.5738	D	5	29/08/2020 17:33		0	0	0	0	0	0	0	0	0	0	0	0	0	0
890	2	3	12	2d 06:22:11.70000	0d 03:52:46.24000	0.00635296	0.0242266	0.00163752	3.5637	D	5	29/08/2020 17:35		0	0	0	0	0	0	0	0	0	0	0	0	0	0
891	2	3	12	2d 06:24:00.09000	0d 03:54:34.63000	0.00640227	0.0244021	0.00163752	3.5537	D	5	29/08/2020 17:37		0	0	0	0	0	0	0	0	0	0	0	0	0	0
892	2	3	12	2d 06:25:34.06000	0d 03:56:08.60000	0.00644501	0.0245538	0.00163767	3.5436	D	5	29/08/2020 17:38		0	0	0	0	0	0	0	0	0	0	0	0	0	0
893	2	3	12	2d 06:26:51.96000	0d 03:57:26.50000	0.00648045	0.0246792	0.00163783	3.5334	D	5	29/08/2020 17:40		0	0	0	0	0	0	0	0	0	0	0	0	0	0
894	2	3	12	2d 06:27:56.47000	0d 03:58:31.01000	0.00650979	0.0247828	0.00163752	3.5232	D	5	29/08/2020 17:41		0	0	0	0	0	0	0	0	0	0	0	0	0	0
895	2	3	12	2d 06:28:54.01000	0d 03:59:28.55000	0.00653597	0.0248748	0.00163767	3.5131	D	5	29/08/2020 17:42		0	0	0	0	0	0	0	0	0	0	0	0	0	0
896	2	3	12	2d 06:29:41.05000	0d 04:00:15.59000	0.00655736	0.0249499	0.00163775	3.5029	D	5	29/08/2020 17:43		0	0	0	0	0	0	0	0	0	0	0	0	0	0
897	2	3	12	2d 06:30:22.53000	0d 04:00:57.07000	0.00657623	0.0250159	0.0016376	3.4928	D	5	29/08/2020 17:43		0	0	0	0	0	0	0	0	0	0	0	0	0	0
898	2	3	12	2d 06:30:58.28000	0d 04:01:32.82000	0.00659249	0.0250726	0.00163745	3.4827	D	5	29/08/2020 17:44		0	0	0	0	0	0	0	0	0	0	0	0	0	0
899	2	3	12	2d 06:31:29.71000	0d 04:02:04.25000	0.00660679	0.0251224	0.0016376	3.4726	D	5	29/08/2020 17:44		0	0	0	0	0	0	0	0	0	0	0	0	0	0
900	2	3	12	2d 06:31:57.91000	0d 04:02:32.45000	0.00661962	0.0251668	0.00163745	3.4624	D	5	29/08/2020 17:45		0	0	0	0	0	0	0	0	0	0	0	0	0	0
901	2	3	12	2d 06:32:22.78000	0d 04:02:57.32000	0.00663093	0.025206	0.00163752	3.4524	D	5	29/08/2020 17:45		0	0	0	0	0	0	0	0	0	0	0	0	0	0
902	2	3	12	2d 06:32:44.96000	0d 04:03:19.50000	0.00664102	0.0252407	0.00163752	3.4421	D	5	29/08/2020 17:46		0	0	0	0	0	0	0	0	0	0	0	0	0	0
903	2	3	12	2d 06:33:04.89000	0d 04:03:39.43000	0.00665009	0.0252719	0.00163767	3.4321	D	5	29/08/2020 17:46		0	0	0	0	0	0	0	0	0	0	0	0	0	0
904	2	3	12	2d 06:33:22.61000	0d 04:03:57.15000	0.00665815	0.0252995	0.0016376	3.4217	D	5	29/08/2020 17:46		0	0	0	0	0	0	0	0	0	0	0	0	0	0
905	2	3	12	2d 06:33:38.86000	0d 04:04:13.40000	0.00666554	0.0253248	0.00163775	3.4116	D	5	29/08/2020 17:47		0	0	0	0	0	0	0	0	0	0	0	0	0	0
906	2	3	12	2d 06:33:52.73000	0d 04:04:27.27000	0.00667185	0.0253463	0.00163752	3.4015	D	5	29/08/2020 17:47		0	0	0	0	0	0	0	0	0	0	0	0	0	0
907	2	3	12	2d 06:34:06.04000	0d 04:04:40.58000	0.0066779	0.0253668	0.0016376	3.3915	D	5	29/08/2020 17:47		0	0	0	0	0	0	0	0	0	0	0	0	0	0
908	2	3	12	2d 06:34:18.43000	0d 04:04:52.97000	0.00668354	0.0253859	0.00163737	3.3814	D	5	29/08/2020 17:47		0	0	0	0	0	0	0	0	0	0	0	0	0	0
909	2	3	12	2d 06:34:29.68000	0d 04:05:04.22000	0.00668866	0.0254032	0.0016376	3.3713	D	5	29/08/2020 17:47		0	0	0	0	0	0	0	0	0	0	0	0	0	0
910	2	3	12	2d 06:34:40.78000	0d 04:05:15.32000	0.00669371	0.0254202	0.0016376	3.3613	D	5	29/08/2020 17:48		0	0	0	0	0	0	0	0	0	0	0	0	0	0
911	2	3	12	2d 06:34:50.84000	0d 04:05:25.38000	0.00669828	0.0254356	0.00163752	3.351	D	5	29/08/2020 17:48		0	0	0	0	0	0	0	0	0	0	0	0	0	0
912	2	3	12	2d 06:35:00.64000	0d 04:05:35.18000	0.00670274	0.0254505	0.0016376	3.3408	D	5	29/08/2020 17:48		0	0	0	0	0	0	0	0	0	0	0	0	0	0
913	2	3	12	2d 06:35:10.07000	0d 04:05:44.61000	0.00670703	0.0254648	0.0016376	3.3307	D	5	29/08/2020 17:48		0	0	0	0	0	0	0	0	0	0	0	0	0	0
914	2	3	12	2d 06:35:18.97000	0d 04:05:53.51000	0.00671108	0.0254783	0.00163775	3.3205	D	5	29/08/2020 17:48		0	0	0	0	0	0	0	0	0	0	0	0	0	0
915	2	3	12	2d 06:35:27.55000	0d 04:06:02.09000	0.00671498	0.0254912	0.00163775	3.3103	D	5	29/08/2020 17:48		0	0	0	0	0	0	0	0	0	0	0	0	0	0
916	2	3	12	2d 06:35:35.63000	0d 04:06:10.17000	0.00671866	0.0255033	0.0016376	3.3002	D	5	29/08/2020 17:49		0	0	0	0	0	0	0	0	0	0	0	0	0	0
917	2	3	12	2d 06:35:43.03000	0d 04:06:17.57000	0.00672202	0.0255144	0.00163767	3.29	D	5	29/08/2020 17:49		0	0	0	0	0	0	0	0	0	0	0	0	0	0
918	2	3	12	2d 06:35:50.20000	0d 04:06:24.74000	0.00672528	0.0255251	0.00163775	3.2799	D	5	29/08/2020 17:49		0	0	0	0	0	0	0	0	0	0	0	0	0	0
919	2	3	12	2d 06:35:56.95000	0d 04:06:31.49000	0.00672835	0.0255352	0.00163783	3.2696	D	5	29/08/2020 17:49		0	0	0	0	0	0	0	0	0	0	0	0	0	0
920	2	3	12	2d 06:36:03.77000	0d 04:06:38.31000	0.00673146	0.0255453	0.00163767	3.2593	D	5	29/08/2020 17:49		0	0	0	0	0	0	0	0	0	0	0	0	0	0
921	2	3	12	2d 06:36:10.14000	0d 04:06:44.68000	0.00673435	0.0255548	0.00163745	3.2491	D	5	29/08/2020 17:49		0	0	0	0	0	0	0	0	0	0	0	0	0	0
922	2	3	12	2d 06:36:16.41000	0d 04:06:50.95000	0.00673721	0.025564	0.00163745	3.2389	D	5	29/08/2020 17:49		0	0	0	0	0	0	0	0	0	0	0	0	0	0
923	2	3	12	2d 06:36:22.37000	0d 04:06:56.91000	0.00673992	0.0255728	0.0016376	3.2287	D	5	29/08/2020 17:49		0	0	0	0	0	0	0	0	0	0	0	0	0	0
924	2	3	12	2d 06:36:27.88000	0d 04:07:02.42000	0.00674242	0.0255809	0.00163737	3.2183	D	5	29/08/2020 17:49		0	0	0	0	0	0	0	0	0	0	0	0	0	0
925	2	3	12	2d 06:36:33.40000	0d 04:07:07.94000	0.00674493	0.0255889	0.00163745	3.2082	D	5	29/08/2020 17:49		0	0	0	0	0	0	0	0	0	0	0	0	0	0
926	2	3	12	2d 06:36:38.55000	0d 04:07:13.09000	0.00674728	0.0255964	0.0016376	3.198	D	5	29/08/2020 17:50		0	0	0	0	0	0	0	0	0	0	0	0	0	0
927	2	3	12	2d 06:36:43.41000	0d 04:07:17.95000	0.00674949	0.0256035	0.00163752	3.1878	D	5	29/08/2020 17:50		0	0	0	0	0	0	0	0	0	0	0	0	0	0
928	2	3	12	2d 06:36:48.34000	0d 04:07:22.88000	0.00675173	0.0256106	0.00163745	3.1775	D	5	29/08/2020 17:50		0	0	0	0	0	0	0	0	0	0	0	0	0	0
929	2	3	12	2d 06:36:52.94000	0d 04:07:27.48000	0.00675382	0.0256173	0.0016376	3.1672	D	5	29/08/2020 17:50		0	0	0	0	0	0	0	0	0	0	0	0	0	0
930	2	3	12	2d 06:36:57.53000	0d 04:07:32.07000	0.00675591	0.0256239	0.00163745	3.1571	D	5	29/08/2020 17:50		0	0	0	0	0	0	0	0	0	0	0	0	0	0
931	2	3	12	2d 06:37:01.83000	0d 04:07:36.37000	0.00675787	0.02563	0.00163745	3.1469	D	5	29/08/2020 17:50		0	0	0	0	0	0	0	0	0	0	0	0	0	0
932	2	3	12	2d 06:37:06.07000	0d 04:07:40.61000	0.00675979	0.0256361	0.00163767	3.1366	D	5	29/08/2020 17:50		0	0	0	0	0	0	0	0	0	0	0	0	0	0
933	2	3	12	2d 06:37:10.22000	0d 04:07:44.76000	0.00676168	0.025642	0.00163767	3.1266	D	5	29/08/2020 17:50		0	0	0	0	0	0	0	0	0	0	0	0	0	0
934	2	3	12	2d 06:37:14.31000	0d 04:07:48.85000	0.00676354	0.0256478	0.0016376	3.1162	D	5	29/08/2020 17:50		0	0	0	0	0	0	0	0	0	0	0	0	0	0
935	2	3	12	2d 06:37:18.17000	0d 04:07:52.71000	0.0067653	0.0256533	0.0016376	3.1061	D	5	29/08/2020 17:50		0	0	0	0	0	0	0	0	0	0	0	0	0	0
936	2	3	12	2d 06:37:21.95000	0d 04:07:56.49000	0.00676702	0.0256586	0.00163783	3.0958	D	5	29/08/2020 17:50		0	0	0	0	0	0	0	0	0	0	0	0	0	0
937	2	3	12	2d 06:37:25.61000	0d 04:08:00.15000	0.00676868	0.0256638	0.00163745	3.0855	D	5	29/08/2020 17:50		0	0	0	0	0	0	0	0	0	0	0	0	0	0
938	2	3	12	2d 06:37:29.24000	0d 04:08:03.78000	0.00677033	0.0256688	0.00163752	3.0752	D	5	29/08/2020 17:50		0	0	0	0	0	0	0	0	0	0	0	0	0	0
939	2	3	12	2d 06:37:32.85000	0d 04:08:07.39000	0.00677198	0.0256739	0.00163752	3.0649	D	5	29/08/2020 17:50		0	0	0	0	0	0	0	0	0	0	0	0	0	0
940	2	3	12	2d 06:37:36.24000	0d 04:08:10.78000	0.00677352	0.0256786	0.00163737	3.0547	D	5	29/08/2020 17:51		0	0	0	0	0	0	0	0	0	0	0	0	0	0
941	2	3	12	2d 06:37:39.54000	0d 04:08:14.08000	0.00677502	0.0256832	0.00163752	3.0443	D	5	29/08/2020 17:51		0	0	0	0	0	0	0	0	0	0	0	0	0	0
942	2	3	12	2d 06:37:42.80000	0d 04:08:17.34000	0.0067765	0.0256877	0.00163752	3.034	D	5	29/08/2020 17:51		0	0	0	0	0	0	0	0	0	0	0	0	0	0
943	2	3	12	2d 06:37:46.05000	0d 04:08:20.59000	0.00677798	0.0256922	0.0016376	3.0236	D	5	29/08/2020 17:51		0	0	0	0	0	0	0	0	0	0	0	0	0	0
944	2	3	12	2d 06:37:49.03000	0d 04:08:23.57000	0.00677934	0.0256962	0.0016376	3.0134	D	5	29/08/2020 17:51		0	0	0	0	0	0	0	0	0	0	0	0	0	0
945	2	3	12	2d 06:37:52.02000	0d 04:08:26.56000	0.0067807	0.0257003	0.00163752	3.0031	D	5	29/08/2020 17:51		0	0	0	0	0	0	0	0	0	0	0	0	0	0
946	2	3	12	2d 06:37:54.98000	0d 04:08:29.52000	0.00678204	0.0257044	0.0016376	2.9928	D	5	29/08/2020 17:51		0	0	0	0	0	0	0	0	0	0	0	0	0	0
947	2	3	12	2d 06:37:57.83000	0d 04:08:32.37000	0.00678334	0.0257083	0.0016376	2.9825	D	5	29/08/2020 17:51		0	0	0	0	0	0	0	0	0	0	0	0	0	0
948	2	3	12	2d 06:38:00.61000	0d 04:08:35.15000	0.0067846	0.025712	0.0016376	2.972	D	5	29/08/2020 17:51		0	0	0	0	0	0	0	0	0	0	0	0	0	0
949	2	3	12	2d 06:38:03.37000	0d 04:08:37.91000	0.00678586	0.0257157	0.00163767	2.9616	D	5	29/08/2020 17:51		0	0	0	0	0	0	0	0	0	0	0	0	0	0
950	2	3	12	2d 06:38:05.97000	0d 04:08:40.51000	0.00678704	0.0257192	0.00163722	2.9514	D	5	29/08/2020 17:51		0	0	0	0	0	0	0	0	0	0	0	0	0	0
951	2	3	12	2d 06:38:08.58000	0d 04:08:43.12000	0.00678823	0.0257227	0.00163752	2.9409	D	5	29/08/2020 17:51		0	0	0	0	0	0	0	0	0	0	0	0	0	0
952	2	3	12	2d 06:38:11.15000	0d 04:08:45.69000	0.0067894	0.0257262	0.00163783	2.9303	D	5	29/08/2020 17:51		0	0	0	0	0	0	0	0	0	0	0	0	0	0
953	2	3	12	2d 06:38:13.62000	0d 04:08:48.16000	0.00679052	0.0257295	0.0016376	2.92	D	5	29/08/2020 17:51		0	0	0	0	0	0	0	0	0	0	0	0	0	0
954	2	3	12	2d 06:38:16.03000	0d 04:08:50.57000	0.00679162	0.0257326	0.00163745	2.9094	D	5	29/08/2020 17:51		0	0	0	0	0	0	0	0	0	0	0	0	0	0
955	2	3	12	2d 06:38:18.43000	0d 04:08:52.97000	0.00679271	0.0257358	0.0016376	2.8991	D	5	29/08/2020 17:51		0	0	0	0	0	0	0	0	0	0	0	0	0	0
956	2	3	12	2d 06:38:20.65000	0d 04:08:55.19000	0.00679372	0.0257387	0.00163745	2.8888	D	5	29/08/2020 17:51		0	0	0	0	0	0	0	0	0	0	0	0	0	0
957	2	3	12	2d 06:38:22.90000	0d 04:08:57.44000	0.00679474	0.0257417	0.00163752	2.8785	D	5	29/08/2020 17:51		0	0	0	0	0	0	0	0	0	0	0	0	0	0
958	2	3	12	2d 06:38:25.09000	0d 04:08:59.63000	0.00679574	0.0257446	0.0016376	2.8678	D	5	29/08/2020 17:51		0	0	0	0	0	0	0	0	0	0	0	0	0	0
959	2	3	12	2d 06:38:27.28000	0d 04:09:01.82000	0.00679674	0.0257474	0.0016376	2.8574	D	5	29/08/2020 17:51		0	0	0	0	0	0	0	0	0	0	0	0	0	0
960	2	3	12	2d 06:38:29.43000	0d 04:09:03.97000	0.00679771	0.0257502	0.00163752	2.847	D	5	29/08/2020 17:51		0	0	0	0	0	0	0	0	0	0	0	0	0	0
961	2	3	12	2d 06:38:31.49000	0d 04:09:06.03000	0.00679865	0.0257529	0.00163729	2.8368	D	5	29/08/2020 17:51		0	0	0	0	0	0	0	0	0	0	0	0	0	0
962	2	3	12	2d 06:38:33.50000	0d 04:09:08.04000	0.00679956	0.0257554	0.0016376	2.8264	D	5	29/08/2020 17:51		0	0	0	0	0	0	0	0	0	0	0	0	0	0
963	2	3	12	2d 06:38:35.57000	0d 04:09:10.11000	0.00680051	0.0257581	0.00163767	2.8159	D	5	29/08/2020 17:52		0	0	0	0	0	0	0	0	0	0	0	0	0	0
964	2	3	12	2d 06:38:37.57000	0d 04:09:12.11000	0.00680142	0.0257607	0.0016376	2.8055	D	5	29/08/2020 17:52		0	0	0	0	0	0	0	0	0	0	0	0	0	0
965	2	3	12	2d 06:38:39.56000	0d 04:09:14.10000	0.00680232	0.0257632	0.00163767	2.7948	D	5	29/08/2020 17:52		0	0	0	0	0	0	0	0	0	0	0	0	0	0
966	2	3	12	2d 06:38:41.60000	0d 04:09:16.14000	0.00680325	0.0257658	0.00163745	2.7843	D	5	29/08/2020 17:52		0	0	0	0	0	0	0	0	0	0	0	0	0	0
967	2	3	12	2d 06:38:43.54000	0d 04:09:18.08000	0.00680413	0.0257682	0.00163745	2.7738	D	5	29/08/2020 17:52		0	0	0	0	0	0	0	0	0	0	0	0	0	0
968	2	3	12	2d 06:38:45.42000	0d 04:09:19.96000	0.00680499	0.0257706	0.00163775	2.7631	D	5	29/08/2020 17:52		0	0	0	0	0	0	0	0	0	0	0	0	0	0
969	2	3	12	2d 06:38:47.31000	0d 04:09:21.85000	0.00680585	0.025773	0.00163775	2.7526	D	5	29/08/2020 17:52		0	0	0	0	0	0	0	0	0	0	0	0	0	0
970	2	3	12	2d 06:38:49.19000	0d 04:09:23.73000	0.0068067	0.0257753	0.00163722	2.7422	D	5	29/08/2020 17:52		0	0	0	0	0	0	0	0	0	0	0	0	0	0
971	2	3	12	2d 06:38:51.01000	0d 04:09:25.55000	0.00680753	0.0257776	0.0016376	2.7315	D	5	29/08/2020 17:52		0	0	0	0	0	0	0	0	0	0	0	0	0	0
972	2	3	12	2d 06:38:52.82000	0d 04:09:27.36000	0.00680835	0.0257798	0.00163775	2.7211	D	5	29/08/2020 17:52		0	0	0	0	0	0	0	0	0	0	0	0	0	0
973	2	3	12	2d 06:38:54.53000	0d 04:09:29.07000	0.00680913	0.0257819	0.00163737	2.7106	D	5	29/08/2020 17:52		0	0	0	0	0	0	0	0	0	0	0	0	0	0
974	2	3	12	2d 06:38:56.24000	0d 04:09:30.78000	0.00680991	0.0257841	0.00163752	2.7002	D	5	29/08/2020 17:52		0	0	0	0	0	0	0	0	0	0	0	0	0	0
975	2	3	12	2d 06:38:57.93000	0d 04:09:32.47000	0.00681068	0.0257861	0.00163767	2.6899	D	5	29/08/2020 17:52		0	0	0	0	0	0	0	0	0	0	0	0	0	0
976	2	3	12	2d 06:38:59.63000	0d 04:09:34.17000	0.00681145	0.0257882	0.00163737	2.6792	D	5	29/08/2020 17:52		0	0	0	0	0	0	0	0	0	0	0	0	0	0
977	2	3	12	2d 06:39:01.35000	0d 04:09:35.89000	0.00681223	0.0257903	0.00163767	2.6685	D	5	29/08/2020 17:52		0	0	0	0	0	0	0	0	0	0	0	0	0	0
978	2	3	12	2d 06:39:03.02000	0d 04:09:37.56000	0.00681299	0.0257923	0.0016376	2.6578	D	5	29/08/2020 17:52		0	0	0	0	0	0	0	0	0	0	0	0	0	0
979	2	3	12	2d 06:39:04.69000	0d 04:09:39.23000	0.00681375	0.0257943	0.00163752	2.6473	D	5	29/08/2020 17:52		0	0	0	0	0	0	0	0	0	0	0	0	0	0
980	2	3	12	2d 06:39:06.33000	0d 04:09:40.87000	0.0068145	0.0257963	0.00163767	2.6368	D	5	29/08/2020 17:52		0	0	0	0	0	0	0	0	0	0	0	0	0	0
981	2	3	12	2d 06:39:07.96000	0d 04:09:42.50000	0.00681524	0.0257983	0.00163775	2.6262	D	5	29/08/2020 17:52		0	0	0	0	0	0	0	0	0	0	0	0	0	0
982	2	3	12	2d 06:39:09.48000	0d 04:09:44.02000	0.00681593	0.0258001	0.0016376	2.6155	D	5	29/08/2020 17:52		0	0	0	0	0	0	0	0	0	0	0	0	0	0
983	2	3	12	2d 06:39:11.05000	0d 04:09:45.59000	0.00681665	0.0258019	0.00163729	2.605	D	5	29/08/2020 17:52		0	0	0	0	0	0	0	0	0	0	0	0	0	0
984	2	3	12	2d 06:39:12.59000	0d 04:09:47.13000	0.00681735	0.0258037	0.00163745	2.5943	D	5	29/08/2020 17:52		0	0	0	0	0	0	0	0	0	0	0	0	0	0
985	2	3	12	2d 06:39:14.16000	0d 04:09:48.70000	0.00681806	0.0258056	0.0016376	2.5837	D	5	29/08/2020 17:52		0	0	0	0	0	0	0	0	0	0	0	0	0	0
986	2	3	12	2d 06:39:15.73000	0d 04:09:50.27000	0.00681877	0.0258074	0.0016376	2.573	D	5	29/08/2020 17:52		0	0	0	0	0	0	0	0	0	0	0	0	0	0
987	2	3	12	2d 06:39:17.26000	0d 04:09:51.80000	0.00681947	0.0258092	0.00163767	2.5621	D	5	29/08/2020 17:52		0	0	0	0	0	0	0	0	0	0	0	0	0	0
988	2	3	12	2d 06:39:18.79000	0d 04:09:53.33000	0.00682017	0.025811	0.00163752	2.5515	D	5	29/08/2020 17:52		0	0	0	0	0	0	0	0	0	0	0	0	0	0
989	2	3	12	2d 06:39:20.28000	0d 04:09:54.82000	0.00682084	0.0258127	0.00163752	2.5406	D	5	29/08/2020 17:52		0	0	0	0	0	0	0	0	0	0	0	0	0	0
990	2	3	12	2d 06:39:21.80000	0d 04:09:56.34000	0.00682154	0.0258145	0.00163752	2.5298	D	5	29/08/2020 17:52		0	0	0	0	0	0	0	0	0	0	0	0	0	0
991	2	3	12	2d 06:39:23.29000	0d 04:09:57.83000	0.00682221	0.0258162	0.00163752	2.5194	D	5	29/08/2020 17:52		0	0	0	0	0	0	0	0	0	0	0	0	0	0
992	2	3	12	2d 06:39:24.81000	0d 04:09:59.35000	0.00682291	0.0258179	0.0016376	2.5084	D	5	29/08/2020 17:52		0	0	0	0	0	0	0	0	0	0	0	0	0	0
993	2	3	12	2d 06:39:25.95000	0d 04:10:00.49000	0.00682342	0.0258192	0.00163737	2.5	D	133	29/08/2020 17:52		0	0	0	0	0	0	0	0	0	0	0	0	0	0
994	2	3	13	2d 06:39:25.96000	0d 00:00:00.01000	0	0	0	2.5457	R	0	29/08/2020 17:52		0	0	0	0	0	0	0	0	0	0	0	0	0	0
995	2	3	13	2d 06:39:27.96000	0d 00:00:02.01000	0	0	0	2.7745	R	1	29/08/2020 17:52		0	0	0	0	0	0	0	0	0	0	0	0	0	0
996	2	3	13	2d 06:39:29.96000	0d 00:00:04.01000	0	0	0	2.9012	R	1	29/08/2020 17:52		0	0	0	0	0	0	0	0	0	0	0	0	0	0
997	2	3	13	2d 06:39:31.96000	0d 00:00:06.01000	0	0	0	2.9996	R	1	29/08/2020 17:52		0	0	0	0	0	0	0	0	0	0	0	0	0	0
998	2	3	13	2d 06:39:33.96000	0d 00:00:08.01000	0	0	0	3.0808	R	1	29/08/2020 17:52		0	0	0	0	0	0	0	0	0	0	0	0	0	0
999	2	3	13	2d 06:39:35.95000	0d 00:00:10.00000	0	0	0	3.1489	R	129	29/08/2020 17:53		0	0	0	0	0	0	0	0	0	0	0	0	0	0
1000	3	4	9	2d 06:39:35.96000	0d 00:00:00.01000	0	0	0.00163851	3.2099	C	0	29/08/2020 17:53		0	0	0	0	0	0	0	0	0	0	0	0	0	0
1001	3	4	9	2d 06:39:36.12000	0d 00:00:00.17000	0.00000008	0.00000025	0.00163745	3.2465	C	5	29/08/2020 17:53		0	0	0	0	0	0	0	0	0	0	0	0	0	0
1002	3	4	9	2d 06:39:36.27000	0d 00:00:00.32000	0.00000015	0.00000047	0.00163752	3.2682	C	5	29/08/2020 17:53		0	0	0	0	0	0	0	0	0	0	0	0	0	0
1003	3	4	9	2d 06:39:36.44000	0d 00:00:00.49000	0.00000022	0.00000073	0.00163767	3.2886	C	5	29/08/2020 17:53		0	0	0	0	0	0	0	0	0	0	0	0	0	0
1004	3	4	9	2d 06:39:36.62000	0d 00:00:00.67000	0.0000003	0.000001	0.00163745	3.3072	C	5	29/08/2020 17:53		0	0	0	0	0	0	0	0	0	0	0	0	0	0
1005	3	4	9	2d 06:39:36.81000	0d 00:00:00.86000	0.00000039	0.00000128	0.00163775	3.3251	C	5	29/08/2020 17:53		0	0	0	0	0	0	0	0	0	0	0	0	0	0
1006	3	4	9	2d 06:39:37.01000	0d 00:00:01.06000	0.00000048	0.00000159	0.00163745	3.3426	C	5	29/08/2020 17:53		0	0	0	0	0	0	0	0	0	0	0	0	0	0
1007	3	4	9	2d 06:39:37.22000	0d 00:00:01.27000	0.00000058	0.00000191	0.00163745	3.3596	C	5	29/08/2020 17:53		0	0	0	0	0	0	0	0	0	0	0	0	0	0
1008	3	4	9	2d 06:39:37.44000	0d 00:00:01.49000	0.00000068	0.00000224	0.00163767	3.3764	C	5	29/08/2020 17:53		0	0	0	0	0	0	0	0	0	0	0	0	0	0
1009	3	4	9	2d 06:39:37.66000	0d 00:00:01.71000	0.00000078	0.00000258	0.00163752	3.3921	C	5	29/08/2020 17:53		0	0	0	0	0	0	0	0	0	0	0	0	0	0
1010	3	4	9	2d 06:39:37.89000	0d 00:00:01.94000	0.00000088	0.00000294	0.00163745	3.4076	C	5	29/08/2020 17:53		0	0	0	0	0	0	0	0	0	0	0	0	0	0
1011	3	4	9	2d 06:39:38.13000	0d 00:00:02.18000	0.00000099	0.00000331	0.00163767	3.4231	C	5	29/08/2020 17:53		0	0	0	0	0	0	0	0	0	0	0	0	0	0
1012	3	4	9	2d 06:39:38.38000	0d 00:00:02.43000	0.00000111	0.0000037	0.0016376	3.4382	C	5	29/08/2020 17:53		0	0	0	0	0	0	0	0	0	0	0	0	0	0
1013	3	4	9	2d 06:39:38.64000	0d 00:00:02.69000	0.00000122	0.00000411	0.00163767	3.4528	C	5	29/08/2020 17:53		0	0	0	0	0	0	0	0	0	0	0	0	0	0
1014	3	4	9	2d 06:39:38.91000	0d 00:00:02.96000	0.00000135	0.00000454	0.00163775	3.4673	C	5	29/08/2020 17:53		0	0	0	0	0	0	0	0	0	0	0	0	0	0
1015	3	4	9	2d 06:39:39.19000	0d 00:00:03.24000	0.00000147	0.00000498	0.00163767	3.4813	C	5	29/08/2020 17:53		0	0	0	0	0	0	0	0	0	0	0	0	0	0
1016	3	4	9	2d 06:39:39.49000	0d 00:00:03.54000	0.00000161	0.00000545	0.0016376	3.4952	C	5	29/08/2020 17:53		0	0	0	0	0	0	0	0	0	0	0	0	0	0
1017	3	4	9	2d 06:39:39.80000	0d 00:00:03.85000	0.00000175	0.00000595	0.0016376	3.5087	C	5	29/08/2020 17:53		0	0	0	0	0	0	0	0	0	0	0	0	0	0
1018	3	4	9	2d 06:39:40.12000	0d 00:00:04.17000	0.0000019	0.00000646	0.0016376	3.5216	C	5	29/08/2020 17:53		0	0	0	0	0	0	0	0	0	0	0	0	0	0
1019	3	4	9	2d 06:39:40.47000	0d 00:00:04.52000	0.00000206	0.00000702	0.0016376	3.5348	C	5	29/08/2020 17:53		0	0	0	0	0	0	0	0	0	0	0	0	0	0
1020	3	4	9	2d 06:39:40.85000	0d 00:00:04.90000	0.00000223	0.00000763	0.00163745	3.5473	C	5	29/08/2020 17:53		0	0	0	0	0	0	0	0	0	0	0	0	0	0
1021	3	4	9	2d 06:39:41.26000	0d 00:00:05.31000	0.00000242	0.0000083	0.00163775	3.5599	C	5	29/08/2020 17:53		0	0	0	0	0	0	0	0	0	0	0	0	0	0
1022	3	4	9	2d 06:39:41.73000	0d 00:00:05.78000	0.00000263	0.00000906	0.0016376	3.5721	C	5	29/08/2020 17:53		0	0	0	0	0	0	0	0	0	0	0	0	0	0
1023	3	4	9	2d 06:39:42.26000	0d 00:00:06.31000	0.00000287	0.00000992	0.00163752	3.5837	C	5	29/08/2020 17:53		0	0	0	0	0	0	0	0	0	0	0	0	0	0
1024	3	4	9	2d 06:39:42.89000	0d 00:00:06.94000	0.00000316	0.00001095	0.00163767	3.5953	C	5	29/08/2020 17:53		0	0	0	0	0	0	0	0	0	0	0	0	0	0
1025	3	4	9	2d 06:39:43.66000	0d 00:00:07.71000	0.00000351	0.00001221	0.00163775	3.6062	C	5	29/08/2020 17:53		0	0	0	0	0	0	0	0	0	0	0	0	0	0
1026	3	4	9	2d 06:39:44.62000	0d 00:00:08.67000	0.00000394	0.00001379	0.00163745	3.617	C	5	29/08/2020 17:53		0	0	0	0	0	0	0	0	0	0	0	0	0	0
1027	3	4	9	2d 06:39:45.94000	0d 00:00:09.99000	0.00000454	0.00001597	0.00163752	3.6275	C	5	29/08/2020 17:53		0	0	0	0	0	0	0	0	0	0	0	0	0	0
1028	3	4	9	2d 06:39:47.73000	0d 00:00:11.78000	0.00000536	0.00001892	0.0016376	3.6378	C	5	29/08/2020 17:53		0	0	0	0	0	0	0	0	0	0	0	0	0	0
1029	3	4	9	2d 06:39:50.46000	0d 00:00:14.51000	0.0000066	0.00002345	0.00163737	3.6481	C	5	29/08/2020 17:53		0	0	0	0	0	0	0	0	0	0	0	0	0	0
1030	3	4	9	2d 06:39:54.90000	0d 00:00:18.95000	0.00000862	0.00003083	0.00163752	3.6585	C	5	29/08/2020 17:53		0	0	0	0	0	0	0	0	0	0	0	0	0	0
1031	3	4	9	2d 06:40:02.14000	0d 00:00:26.19000	0.00001191	0.00004289	0.00163783	3.6687	C	5	29/08/2020 17:53		0	0	0	0	0	0	0	0	0	0	0	0	0	0
1032	3	4	9	2d 06:40:14.88000	0d 00:00:38.93000	0.00001771	0.00006419	0.0016376	3.6788	C	5	29/08/2020 17:53		0	0	0	0	0	0	0	0	0	0	0	0	0	0
1033	3	4	9	2d 06:40:40.33000	0d 00:01:04.38000	0.00002929	0.00010684	0.00163737	3.6889	C	5	29/08/2020 17:54		0	0	0	0	0	0	0	0	0	0	0	0	0	0
1034	3	4	9	2d 06:41:58.29000	0d 00:02:22.34000	0.00006475	0.00023788	0.0016376	3.6989	C	5	29/08/2020 17:55		0	0	0	0	0	0	0	0	0	0	0	0	0	0
1035	3	4	9	2d 06:46:58.29000	0d 00:07:22.34000	0.00020121	0.00074326	0.0016376	3.7053	C	1	29/08/2020 18:00		0	0	0	0	0	0	0	0	0	0	0	0	0	0
1036	3	4	9	2d 06:51:58.29000	0d 00:12:22.34000	0.00033768	0.00124899	0.00163752	3.7066	C	1	29/08/2020 18:05		0	0	0	0	0	0	0	0	0	0	0	0	0	0
1037	3	4	9	2d 06:56:58.29000	0d 00:17:22.34000	0.00047414	0.00175495	0.00163737	3.7087	C	1	29/08/2020 18:10		0	0	0	0	0	0	0	0	0	0	0	0	0	0
1038	3	4	9	2d 07:01:58.29000	0d 00:22:22.34000	0.0006106	0.00226122	0.00163752	3.7111	C	1	29/08/2020 18:15		0	0	0	0	0	0	0	0	0	0	0	0	0	0
1039	3	4	9	2d 07:06:58.29000	0d 00:27:22.34000	0.00074707	0.00276786	0.0016376	3.7139	C	1	29/08/2020 18:20		0	0	0	0	0	0	0	0	0	0	0	0	0	0
1040	3	4	9	2d 07:11:58.29000	0d 00:32:22.34000	0.00088353	0.00327489	0.00163737	3.7169	C	1	29/08/2020 18:25		0	0	0	0	0	0	0	0	0	0	0	0	0	0
1041	3	4	9	2d 07:16:58.29000	0d 00:37:22.34000	0.00102	0.0037824	0.0016376	3.7209	C	1	29/08/2020 18:30		0	0	0	0	0	0	0	0	0	0	0	0	0	0
1042	3	4	9	2d 07:21:58.29000	0d 00:42:22.34000	0.00115646	0.00429042	0.00163752	3.7247	C	1	29/08/2020 18:35		0	0	0	0	0	0	0	0	0	0	0	0	0	0
1043	3	4	9	2d 07:26:58.29000	0d 00:47:22.34000	0.00129292	0.00479903	0.00163752	3.7296	C	1	29/08/2020 18:40		0	0	0	0	0	0	0	0	0	0	0	0	0	0
1044	3	4	9	2d 07:31:58.29000	0d 00:52:22.34000	0.00142939	0.00530828	0.00163775	3.7339	C	1	29/08/2020 18:45		0	0	0	0	0	0	0	0	0	0	0	0	0	0
1045	3	4	9	2d 07:36:58.29000	0d 00:57:22.34000	0.00156585	0.00581818	0.00163775	3.7386	C	1	29/08/2020 18:50		0	0	0	0	0	0	0	0	0	0	0	0	0	0
1046	3	4	9	2d 07:41:58.29000	0d 01:02:22.34000	0.00170232	0.00632875	0.0016376	3.7438	C	1	29/08/2020 18:55		0	0	0	0	0	0	0	0	0	0	0	0	0	0
1047	3	4	9	2d 07:46:58.29000	0d 01:07:22.34000	0.00183878	0.00684002	0.00163767	3.7488	C	1	29/08/2020 19:00		0	0	0	0	0	0	0	0	0	0	0	0	0	0
1048	3	4	9	2d 07:51:58.29000	0d 01:12:22.34000	0.00197524	0.00735197	0.0016376	3.754	C	1	29/08/2020 19:05		0	0	0	0	0	0	0	0	0	0	0	0	0	0
1049	3	4	9	2d 07:56:58.29000	0d 01:17:22.34000	0.00211171	0.00786463	0.0016376	3.7591	C	1	29/08/2020 19:10		0	0	0	0	0	0	0	0	0	0	0	0	0	0
1050	3	4	9	2d 08:01:58.29000	0d 01:22:22.34000	0.00224817	0.00837797	0.00163745	3.7641	C	1	29/08/2020 19:15		0	0	0	0	0	0	0	0	0	0	0	0	0	0
1051	3	4	9	2d 08:06:58.29000	0d 01:27:22.34000	0.00238464	0.008892	0.00163729	3.7691	C	1	29/08/2020 19:20		0	0	0	0	0	0	0	0	0	0	0	0	0	0
1052	3	4	9	2d 08:11:58.29000	0d 01:32:22.34000	0.0025211	0.00940673	0.0016376	3.7743	C	1	29/08/2020 19:25		0	0	0	0	0	0	0	0	0	0	0	0	0	0
1053	3	4	9	2d 08:16:58.29000	0d 01:37:22.34000	0.00265756	0.00992216	0.00163767	3.7797	C	1	29/08/2020 19:30		0	0	0	0	0	0	0	0	0	0	0	0	0	0
1054	3	4	9	2d 08:21:58.29000	0d 01:42:22.34000	0.00279403	0.0104383	0.00163752	3.7848	C	1	29/08/2020 19:35		0	0	0	0	0	0	0	0	0	0	0	0	0	0
1055	3	4	9	2d 08:26:58.29000	0d 01:47:22.34000	0.00293049	0.0109552	0.00163767	3.7906	C	1	29/08/2020 19:40		0	0	0	0	0	0	0	0	0	0	0	0	0	0
1056	3	4	9	2d 08:31:58.29000	0d 01:52:22.34000	0.00306696	0.0114728	0.00163767	3.7961	C	1	29/08/2020 19:45		0	0	0	0	0	0	0	0	0	0	0	0	0	0
1057	3	4	9	2d 08:36:58.29000	0d 01:57:22.34000	0.00320342	0.0119913	0.00163767	3.8024	C	1	29/08/2020 19:50		0	0	0	0	0	0	0	0	0	0	0	0	0	0
1058	3	4	9	2d 08:41:58.29000	0d 02:02:22.34000	0.00333988	0.0125107	0.0016376	3.8093	C	1	29/08/2020 19:55		0	0	0	0	0	0	0	0	0	0	0	0	0	0
1059	3	4	9	2d 08:46:58.29000	0d 02:07:22.34000	0.00347635	0.013031	0.0016376	3.8166	C	1	29/08/2020 20:00		0	0	0	0	0	0	0	0	0	0	0	0	0	0
1060	3	4	9	2d 08:51:58.29000	0d 02:12:22.34000	0.00361281	0.0135523	0.0016376	3.8242	C	1	29/08/2020 20:05		0	0	0	0	0	0	0	0	0	0	0	0	0	0
1061	3	4	9	2d 08:56:58.29000	0d 02:17:22.34000	0.00374928	0.0140748	0.00163745	3.8331	C	1	29/08/2020 20:10		0	0	0	0	0	0	0	0	0	0	0	0	0	0
1062	3	4	9	2d 09:01:58.29000	0d 02:22:22.34000	0.00388574	0.0145985	0.0016376	3.8427	C	1	29/08/2020 20:15		0	0	0	0	0	0	0	0	0	0	0	0	0	0
1063	3	4	9	2d 09:06:36.51000	0d 02:27:00.56000	0.0040123	0.0150855	0.00163745	3.8528	C	5	29/08/2020 20:20		0	0	0	0	0	0	0	0	0	0	0	0	0	0
1064	3	4	9	2d 09:10:56.36000	0d 02:31:20.41000	0.0041305	0.0155415	0.00163752	3.8628	C	5	29/08/2020 20:24		0	0	0	0	0	0	0	0	0	0	0	0	0	0
1065	3	4	9	2d 09:14:55.90000	0d 02:35:19.95000	0.00423946	0.0159629	0.0016376	3.8729	C	5	29/08/2020 20:28		0	0	0	0	0	0	0	0	0	0	0	0	0	0
1066	3	4	9	2d 09:18:40.71000	0d 02:39:04.76000	0.00434172	0.0163595	0.0016376	3.8831	C	5	29/08/2020 20:32		0	0	0	0	0	0	0	0	0	0	0	0	0	0
1067	3	4	9	2d 09:22:16.75000	0d 02:42:40.80000	0.00443999	0.0167415	0.00163775	3.8932	C	5	29/08/2020 20:35		0	0	0	0	0	0	0	0	0	0	0	0	0	0
1068	3	4	9	2d 09:25:43.60000	0d 02:46:07.65000	0.00453408	0.0171083	0.00163745	3.9033	C	5	29/08/2020 20:39		0	0	0	0	0	0	0	0	0	0	0	0	0	0
1069	3	4	9	2d 09:29:02.24000	0d 02:49:26.29000	0.00462444	0.0174615	0.00163767	3.9133	C	5	29/08/2020 20:42		0	0	0	0	0	0	0	0	0	0	0	0	0	0
1070	3	4	9	2d 09:32:13.07000	0d 02:52:37.12000	0.00471125	0.0178016	0.00163775	3.9234	C	5	29/08/2020 20:45		0	0	0	0	0	0	0	0	0	0	0	0	0	0
1071	3	4	9	2d 09:35:19.54000	0d 02:55:43.59000	0.00479607	0.0181348	0.0016376	3.9335	C	5	29/08/2020 20:48		0	0	0	0	0	0	0	0	0	0	0	0	0	0
1072	3	4	9	2d 09:38:20.96000	0d 02:58:45.01000	0.00487859	0.0184598	0.00163775	3.9435	C	5	29/08/2020 20:51		0	0	0	0	0	0	0	0	0	0	0	0	0	0
1073	3	4	9	2d 09:41:19.27000	0d 03:01:43.32000	0.0049597	0.0187801	0.00163767	3.9536	C	5	29/08/2020 20:54		0	0	0	0	0	0	0	0	0	0	0	0	0	0
1074	3	4	9	2d 09:44:15.14000	0d 03:04:39.19000	0.0050397	0.0190968	0.0016376	3.9637	C	5	29/08/2020 20:57		0	0	0	0	0	0	0	0	0	0	0	0	0	0
1075	3	4	9	2d 09:47:10.15000	0d 03:07:34.20000	0.00511931	0.0194127	0.00163745	3.9738	C	5	29/08/2020 21:00		0	0	0	0	0	0	0	0	0	0	0	0	0	0
1076	3	4	9	2d 09:50:04.34000	0d 03:10:28.39000	0.00519855	0.019728	0.00163752	3.984	C	5	29/08/2020 21:03		0	0	0	0	0	0	0	0	0	0	0	0	0	0
1077	3	4	9	2d 09:52:56.01000	0d 03:13:20.06000	0.00527664	0.0200395	0.00163767	3.994	C	5	29/08/2020 21:06		0	0	0	0	0	0	0	0	0	0	0	0	0	0
1078	3	4	9	2d 09:55:45.46000	0d 03:16:09.51000	0.00535372	0.0203477	0.00163767	4.0041	C	5	29/08/2020 21:09		0	0	0	0	0	0	0	0	0	0	0	0	0	0
1079	3	4	9	2d 09:58:34.02000	0d 03:18:58.07000	0.00543039	0.0206551	0.00163745	4.0143	C	5	29/08/2020 21:11		0	0	0	0	0	0	0	0	0	0	0	0	0	0
1080	3	4	9	2d 10:01:21.37000	0d 03:21:45.42000	0.00550651	0.0209611	0.0016376	4.0244	C	5	29/08/2020 21:14		0	0	0	0	0	0	0	0	0	0	0	0	0	0
1081	3	4	9	2d 10:04:04.92000	0d 03:24:28.97000	0.00558091	0.0212608	0.0016376	4.0345	C	5	29/08/2020 21:17		0	0	0	0	0	0	0	0	0	0	0	0	0	0
1082	3	4	9	2d 10:06:49.50000	0d 03:27:13.55000	0.00565577	0.0215633	0.0016376	4.0446	C	5	29/08/2020 21:20		0	0	0	0	0	0	0	0	0	0	0	0	0	0
1083	3	4	9	2d 10:09:32.86000	0d 03:29:56.91000	0.00573008	0.0218642	0.00163752	4.0548	C	5	29/08/2020 21:22		0	0	0	0	0	0	0	0	0	0	0	0	0	0
1084	3	4	9	2d 10:12:14.48000	0d 03:32:38.53000	0.0058036	0.0221626	0.00163752	4.0649	C	5	29/08/2020 21:25		0	0	0	0	0	0	0	0	0	0	0	0	0	0
1085	3	4	9	2d 10:14:53.10000	0d 03:35:17.15000	0.00587575	0.0224563	0.00163745	4.0749	C	5	29/08/2020 21:28		0	0	0	0	0	0	0	0	0	0	0	0	0	0
1086	3	4	9	2d 10:17:28.58000	0d 03:37:52.63000	0.00594648	0.0227448	0.00163767	4.085	C	5	29/08/2020 21:30		0	0	0	0	0	0	0	0	0	0	0	0	0	0
1087	3	4	9	2d 10:20:01.74000	0d 03:40:25.79000	0.00601615	0.0230298	0.0016376	4.0951	C	5	29/08/2020 21:33		0	0	0	0	0	0	0	0	0	0	0	0	0	0
1088	3	4	9	2d 10:22:32.72000	0d 03:42:56.77000	0.00608483	0.0233114	0.0016376	4.1053	C	5	29/08/2020 21:35		0	0	0	0	0	0	0	0	0	0	0	0	0	0
1089	3	4	9	2d 10:25:04.97000	0d 03:45:29.02000	0.00615408	0.023596	0.00163745	4.1154	C	5	29/08/2020 21:38		0	0	0	0	0	0	0	0	0	0	0	0	0	0
1090	3	4	9	2d 10:27:34.18000	0d 03:47:58.23000	0.00622195	0.0238757	0.0016376	4.1254	C	5	29/08/2020 21:40		0	0	0	0	0	0	0	0	0	0	0	0	0	0
1091	3	4	9	2d 10:29:59.64000	0d 03:50:23.69000	0.00628812	0.024149	0.0016376	4.1355	C	5	29/08/2020 21:43		0	0	0	0	0	0	0	0	0	0	0	0	0	0
1092	3	4	9	2d 10:32:23.77000	0d 03:52:47.82000	0.00635368	0.0244204	0.0016376	4.1456	C	5	29/08/2020 21:45		0	0	0	0	0	0	0	0	0	0	0	0	0	0
1093	3	4	9	2d 10:34:46.86000	0d 03:55:10.91000	0.00641877	0.0246906	0.00163752	4.1558	C	5	29/08/2020 21:48		0	0	0	0	0	0	0	0	0	0	0	0	0	0
1094	3	4	9	2d 10:37:09.76000	0d 03:57:33.81000	0.00648377	0.024961	0.00163745	4.1659	C	5	29/08/2020 21:50		0	0	0	0	0	0	0	0	0	0	0	0	0	0
1095	3	4	9	2d 10:39:29.78000	0d 03:59:53.83000	0.00654747	0.0252267	0.0016376	4.1759	C	5	29/08/2020 21:52		0	0	0	0	0	0	0	0	0	0	0	0	0	0
1096	3	4	9	2d 10:41:49.69000	0d 04:02:13.74000	0.00661111	0.0254928	0.00163752	4.1862	C	5	29/08/2020 21:55		0	0	0	0	0	0	0	0	0	0	0	0	0	0
1097	3	4	9	2d 10:44:09.46000	0d 04:04:33.51000	0.00667469	0.0257592	0.0016376	4.1962	C	5	29/08/2020 21:57		0	0	0	0	0	0	0	0	0	0	0	0	0	0
1098	3	4	9	2d 10:44:57.78000	0d 04:05:21.83000	0.00669667	0.0258515	0.0016376	4.2	C	133	29/08/2020 21:58		0	0	0	0	0	0	0	0	0	0	0	0	0	0
1099	3	4	10	2d 10:44:57.79000	0d 00:00:00.01000	0.00669667	0.0258515	0.00162982	4.1997	C	0	29/08/2020 21:58		0	0	0	0	0	0	0	0	0	0	0	0	0	0
1100	3	4	10	2d 10:45:20.20000	0d 00:00:22.42000	0.00670663	0.0258934	0.00152956	4.2004	C	4	29/08/2020 21:58		0	0	0	0	0	0	0	0	0	0	0	0	0	0
1101	3	4	10	2d 10:45:35.83000	0d 00:00:38.05000	0.00671305	0.0259203	0.00142954	4.2004	C	4	29/08/2020 21:59		0	0	0	0	0	0	0	0	0	0	0	0	0	0
1102	3	4	10	2d 10:45:55.08000	0d 00:00:57.30000	0.00672042	0.0259513	0.00132944	4.2004	C	4	29/08/2020 21:59		0	0	0	0	0	0	0	0	0	0	0	0	0	0
1103	3	4	10	2d 10:46:19.61000	0d 00:01:21.83000	0.00672913	0.0259879	0.00122934	4.2002	C	4	29/08/2020 21:59		0	0	0	0	0	0	0	0	0	0	0	0	0	0
1104	3	4	10	2d 10:46:47.02000	0d 00:01:49.24000	0.0067381	0.0260255	0.00112917	4.2002	C	4	29/08/2020 22:00		0	0	0	0	0	0	0	0	0	0	0	0	0	0
1105	3	4	10	2d 10:47:19.23000	0d 00:02:21.45000	0.00674774	0.0260661	0.00102907	4.2005	C	4	29/08/2020 22:00		0	0	0	0	0	0	0	0	0	0	0	0	0	0
1106	3	4	10	2d 10:47:53.86000	0d 00:02:56.08000	0.00675715	0.0261055	0.00092905	4.2002	C	4	29/08/2020 22:01		0	0	0	0	0	0	0	0	0	0	0	0	0	0
1107	3	4	10	2d 10:48:33.31000	0d 00:03:35.53000	0.00676678	0.026146	0.00082902	4.2002	C	4	29/08/2020 22:01		0	0	0	0	0	0	0	0	0	0	0	0	0	0
1108	3	4	10	2d 10:49:19.75000	0d 00:04:21.97000	0.00677683	0.0261882	0.000729	4.1999	C	4	29/08/2020 22:02		0	0	0	0	0	0	0	0	0	0	0	0	0	0
1109	3	4	10	2d 10:50:12.96000	0d 00:05:15.18000	0.00678685	0.0262303	0.00062898	4.2002	C	4	29/08/2020 22:03		0	0	0	0	0	0	0	0	0	0	0	0	0	0
1110	3	4	10	2d 10:51:16.59000	0d 00:06:18.81000	0.00679706	0.0262732	0.00052888	4.2002	C	4	29/08/2020 22:04		0	0	0	0	0	0	0	0	0	0	0	0	0	0
1111	3	4	10	2d 10:52:37.07000	0d 00:07:39.29000	0.00680771	0.0263179	0.00042863	4.2002	C	4	29/08/2020 22:06		0	0	0	0	0	0	0	0	0	0	0	0	0	0
1112	3	4	10	2d 10:54:19.00000	0d 00:09:21.22000	0.00681835	0.0263626	0.00032853	4.2002	C	4	29/08/2020 22:07		0	0	0	0	0	0	0	0	0	0	0	0	0	0
1113	3	4	10	2d 10:56:44.53000	0d 00:11:46.75000	0.00682949	0.0264094	0.00022835	4.2002	C	4	29/08/2020 22:10		0	0	0	0	0	0	0	0	0	0	0	0	0	0
1114	3	4	10	2d 10:59:13.77000	0d 00:14:15.99000	0.00683756	0.0264433	0.00016365	4.2004	C	132	29/08/2020 22:12		0	0	0	0	0	0	0	0	0	0	0	0	0	0
1115	3	4	11	2d 10:59:13.78000	0d 00:00:00.01000	0	0	0	4.1987	R	0	29/08/2020 22:12		0	0	0	0	0	0	0	0	0	0	0	0	0	0
1116	3	4	11	2d 10:59:15.78000	0d 00:00:02.01000	0	0	0	4.1987	R	1	29/08/2020 22:12		0	0	0	0	0	0	0	0	0	0	0	0	0	0
1117	3	4	11	2d 10:59:17.78000	0d 00:00:04.01000	0	0	0	4.1985	R	1	29/08/2020 22:12		0	0	0	0	0	0	0	0	0	0	0	0	0	0
1118	3	4	11	2d 10:59:19.78000	0d 00:00:06.01000	0	0	0	4.1984	R	1	29/08/2020 22:12		0	0	0	0	0	0	0	0	0	0	0	0	0	0
1119	3	4	11	2d 10:59:21.78000	0d 00:00:08.01000	0	0	0	4.1985	R	1	29/08/2020 22:12		0	0	0	0	0	0	0	0	0	0	0	0	0	0
1120	3	4	11	2d 10:59:23.77000	0d 00:00:10.00000	0	0	0	4.1982	R	129	29/08/2020 22:12		0	0	0	0	0	0	0	0	0	0	0	0	0	0
1121	3	4	12	2d 10:59:23.78000	0d 00:00:00.01000	0	0	0.00163783	4.1866	D	0	29/08/2020 22:12		0	0	0	0	0	0	0	0	0	0	0	0	0	0
1122	3	4	12	2d 10:59:47.79000	0d 00:00:24.02000	0.00001093	0.00004567	0.00163775	4.1765	D	5	29/08/2020 22:13		0	0	0	0	0	0	0	0	0	0	0	0	0	0
1123	3	4	12	2d 11:00:53.03000	0d 00:01:29.26000	0.0000406	0.00016946	0.0016376	4.1665	D	5	29/08/2020 22:14		0	0	0	0	0	0	0	0	0	0	0	0	0	0
1124	3	4	12	2d 11:02:38.87000	0d 00:03:15.10000	0.00008875	0.0003698	0.00163737	4.1563	D	5	29/08/2020 22:16		0	0	0	0	0	0	0	0	0	0	0	0	0	0
1125	3	4	12	2d 11:04:43.67000	0d 00:05:19.90000	0.00014552	0.00060547	0.00163745	4.1462	D	5	29/08/2020 22:18		0	0	0	0	0	0	0	0	0	0	0	0	0	0
1126	3	4	12	2d 11:06:51.00000	0d 00:07:27.23000	0.00020344	0.00084533	0.00163767	4.1361	D	5	29/08/2020 22:20		0	0	0	0	0	0	0	0	0	0	0	0	0	0
1127	3	4	12	2d 11:09:00.89000	0d 00:09:37.12000	0.00026252	0.00108942	0.0016376	4.1259	D	5	29/08/2020 22:22		0	0	0	0	0	0	0	0	0	0	0	0	0	0
1128	3	4	12	2d 11:11:15.67000	0d 00:11:51.90000	0.00032383	0.00134208	0.00163752	4.1158	D	5	29/08/2020 22:24		0	0	0	0	0	0	0	0	0	0	0	0	0	0
1129	3	4	12	2d 11:13:30.74000	0d 00:14:06.97000	0.00038527	0.00159465	0.0016376	4.1057	D	5	29/08/2020 22:26		0	0	0	0	0	0	0	0	0	0	0	0	0	0
1130	3	4	12	2d 11:15:47.84000	0d 00:16:24.07000	0.00044763	0.00185039	0.0016376	4.0955	D	5	29/08/2020 22:29		0	0	0	0	0	0	0	0	0	0	0	0	0	0
1131	3	4	12	2d 11:18:08.00000	0d 00:18:44.23000	0.00051139	0.0021112	0.00163767	4.0855	D	5	29/08/2020 22:31		0	0	0	0	0	0	0	0	0	0	0	0	0	0
1132	3	4	12	2d 11:20:28.29000	0d 00:21:04.52000	0.0005752	0.0023716	0.00163752	4.0752	D	5	29/08/2020 22:33		0	0	0	0	0	0	0	0	0	0	0	0	0	0
1133	3	4	12	2d 11:22:52.95000	0d 00:23:29.18000	0.00064101	0.00263944	0.0016376	4.0652	D	5	29/08/2020 22:36		0	0	0	0	0	0	0	0	0	0	0	0	0	0
1134	3	4	12	2d 11:25:17.60000	0d 00:25:53.83000	0.00070681	0.00290661	0.00163745	4.0551	D	5	29/08/2020 22:38		0	0	0	0	0	0	0	0	0	0	0	0	0	0
1135	3	4	12	2d 11:27:45.49000	0d 00:28:21.72000	0.00077408	0.00317907	0.00163752	4.0449	D	5	29/08/2020 22:41		0	0	0	0	0	0	0	0	0	0	0	0	0	0
1136	3	4	12	2d 11:30:17.20000	0d 00:30:53.43000	0.00084309	0.00345787	0.00163798	4.0348	D	5	29/08/2020 22:43		0	0	0	0	0	0	0	0	0	0	0	0	0	0
1137	3	4	12	2d 11:32:48.45000	0d 00:33:24.68000	0.00091189	0.00373513	0.00163745	4.0247	D	5	29/08/2020 22:46		0	0	0	0	0	0	0	0	0	0	0	0	0	0
1138	3	4	12	2d 11:35:21.37000	0d 00:35:57.60000	0.00098145	0.00401475	0.00163767	4.0145	D	5	29/08/2020 22:48		0	0	0	0	0	0	0	0	0	0	0	0	0	0
1139	3	4	12	2d 11:37:58.73000	0d 00:38:34.96000	0.00105303	0.00430177	0.00163745	4.0044	D	5	29/08/2020 22:51		0	0	0	0	0	0	0	0	0	0	0	0	0	0
1140	3	4	12	2d 11:40:36.31000	0d 00:41:12.54000	0.00112471	0.00458846	0.00163752	3.9944	D	5	29/08/2020 22:54		0	0	0	0	0	0	0	0	0	0	0	0	0	0
1141	3	4	12	2d 11:43:17.56000	0d 00:43:53.79000	0.00119806	0.00488109	0.0016376	3.9841	D	5	29/08/2020 22:56		0	0	0	0	0	0	0	0	0	0	0	0	0	0
1142	3	4	12	2d 11:46:01.83000	0d 00:46:38.06000	0.00127278	0.00517843	0.00163745	3.9741	D	5	29/08/2020 22:59		0	0	0	0	0	0	0	0	0	0	0	0	0	0
1143	3	4	12	2d 11:48:42.98000	0d 00:49:19.21000	0.00134609	0.00546938	0.00163752	3.964	D	5	29/08/2020 23:02		0	0	0	0	0	0	0	0	0	0	0	0	0	0
1144	3	4	12	2d 11:51:26.62000	0d 00:52:02.85000	0.00142052	0.00576408	0.00163752	3.9539	D	5	29/08/2020 23:04		0	0	0	0	0	0	0	0	0	0	0	0	0	0
1145	3	4	12	2d 11:54:11.03000	0d 00:54:47.26000	0.00149531	0.00605942	0.0016376	3.9438	D	5	29/08/2020 23:07		0	0	0	0	0	0	0	0	0	0	0	0	0	0
1146	3	4	12	2d 11:56:58.94000	0d 00:57:35.17000	0.00157169	0.00636027	0.0016376	3.9338	D	5	29/08/2020 23:10		0	0	0	0	0	0	0	0	0	0	0	0	0	0
1147	3	4	12	2d 11:59:46.74000	0d 01:00:22.97000	0.00164802	0.00666016	0.00163775	3.9237	D	5	29/08/2020 23:13		0	0	0	0	0	0	0	0	0	0	0	0	0	0
1148	3	4	12	2d 12:02:35.67000	0d 01:03:11.90000	0.00172486	0.00696128	0.00163737	3.9136	D	5	29/08/2020 23:16		0	0	0	0	0	0	0	0	0	0	0	0	0	0
1149	3	4	12	2d 12:05:27.26000	0d 01:06:03.49000	0.00180291	0.00726637	0.00163752	3.9036	D	5	29/08/2020 23:18		0	0	0	0	0	0	0	0	0	0	0	0	0	0
1150	3	4	12	2d 12:08:19.75000	0d 01:08:55.98000	0.00188137	0.00757226	0.00163745	3.8935	D	5	29/08/2020 23:21		0	0	0	0	0	0	0	0	0	0	0	0	0	0
1151	3	4	12	2d 12:11:16.88000	0d 01:11:53.11000	0.00196195	0.00788558	0.00163745	3.8834	D	5	29/08/2020 23:24		0	0	0	0	0	0	0	0	0	0	0	0	0	0
1152	3	4	12	2d 12:14:17.84000	0d 01:14:54.07000	0.00204426	0.00820483	0.00163752	3.8734	D	5	29/08/2020 23:27		0	0	0	0	0	0	0	0	0	0	0	0	0	0
1153	3	4	12	2d 12:17:19.24000	0d 01:17:55.47000	0.00212678	0.00852403	0.00163745	3.8633	D	5	29/08/2020 23:30		0	0	0	0	0	0	0	0	0	0	0	0	0	0
1154	3	4	12	2d 12:20:25.69000	0d 01:21:01.92000	0.00221159	0.00885126	0.00163767	3.8532	D	5	29/08/2020 23:33		0	0	0	0	0	0	0	0	0	0	0	0	0	0
1155	3	4	12	2d 12:23:39.97000	0d 01:24:16.20000	0.00229996	0.00919135	0.00163767	3.843	D	5	29/08/2020 23:37		0	0	0	0	0	0	0	0	0	0	0	0	0	0
1156	3	4	12	2d 12:27:01.95000	0d 01:27:38.18000	0.00239184	0.009544	0.00163745	3.8329	D	5	29/08/2020 23:40		0	0	0	0	0	0	0	0	0	0	0	0	0	0
1157	3	4	12	2d 12:30:35.34000	0d 01:31:11.57000	0.00248891	0.00991557	0.00163767	3.8228	D	5	29/08/2020 23:44		0	0	0	0	0	0	0	0	0	0	0	0	0	0
1158	3	4	12	2d 12:34:16.24000	0d 01:34:52.47000	0.00258939	0.0102992	0.00163745	3.8128	D	5	29/08/2020 23:47		0	0	0	0	0	0	0	0	0	0	0	0	0	0
1159	3	4	12	2d 12:38:10.08000	0d 01:38:46.31000	0.00269576	0.0107042	0.00163775	3.8027	D	5	29/08/2020 23:51		0	0	0	0	0	0	0	0	0	0	0	0	0	0
1160	3	4	12	2d 12:42:20.64000	0d 01:42:56.87000	0.00280973	0.0111371	0.00163767	3.7926	D	5	29/08/2020 23:55		0	0	0	0	0	0	0	0	0	0	0	0	0	0
1161	3	4	12	2d 12:46:49.41000	0d 01:47:25.64000	0.00293199	0.0116002	0.0016376	3.7826	D	5	30/08/2020 00:00		0	0	0	0	0	0	0	0	0	0	0	0	0	0
1162	3	4	12	2d 12:51:42.84000	0d 01:52:19.07000	0.00306547	0.0121044	0.00163752	3.7725	D	5	30/08/2020 00:05		0	0	0	0	0	0	0	0	0	0	0	0	0	0
1163	3	4	12	2d 12:56:42.84000	0d 01:57:19.07000	0.00320193	0.0126186	0.00163752	3.7633	D	1	30/08/2020 00:10		0	0	0	0	0	0	0	0	0	0	0	0	0	0
1164	3	4	12	2d 13:01:42.84000	0d 02:02:19.07000	0.0033384	0.0131315	0.0016376	3.7546	D	1	30/08/2020 00:15		0	0	0	0	0	0	0	0	0	0	0	0	0	0
1165	3	4	12	2d 13:06:42.84000	0d 02:07:19.07000	0.00347486	0.0136433	0.00163752	3.7464	D	1	30/08/2020 00:20		0	0	0	0	0	0	0	0	0	0	0	0	0	0
1166	3	4	12	2d 13:11:42.84000	0d 02:12:19.07000	0.00361132	0.0141541	0.00163752	3.7389	D	1	30/08/2020 00:25		0	0	0	0	0	0	0	0	0	0	0	0	0	0
1167	3	4	12	2d 13:16:42.84000	0d 02:17:19.07000	0.00374779	0.0146638	0.00163745	3.7316	D	1	30/08/2020 00:30		0	0	0	0	0	0	0	0	0	0	0	0	0	0
1168	3	4	12	2d 13:21:42.84000	0d 02:22:19.07000	0.00388425	0.0151726	0.00163767	3.7247	D	1	30/08/2020 00:35		0	0	0	0	0	0	0	0	0	0	0	0	0	0
1169	3	4	12	2d 13:26:42.84000	0d 02:27:19.07000	0.00402072	0.0156804	0.00163745	3.7176	D	1	30/08/2020 00:40		0	0	0	0	0	0	0	0	0	0	0	0	0	0
1170	3	4	12	2d 13:31:42.84000	0d 02:32:19.07000	0.00415718	0.0161873	0.0016376	3.7107	D	1	30/08/2020 00:45		0	0	0	0	0	0	0	0	0	0	0	0	0	0
1171	3	4	12	2d 13:36:42.84000	0d 02:37:19.07000	0.00429364	0.0166932	0.0016376	3.7037	D	1	30/08/2020 00:50		0	0	0	0	0	0	0	0	0	0	0	0	0	0
1172	3	4	12	2d 13:41:42.84000	0d 02:42:19.07000	0.00443011	0.0171982	0.0016376	3.6963	D	1	30/08/2020 00:55		0	0	0	0	0	0	0	0	0	0	0	0	0	0
1173	3	4	12	2d 13:46:42.84000	0d 02:47:19.07000	0.00456657	0.0177021	0.00163752	3.6889	D	1	30/08/2020 01:00		0	0	0	0	0	0	0	0	0	0	0	0	0	0
1174	3	4	12	2d 13:51:42.84000	0d 02:52:19.07000	0.00470304	0.018205	0.00163783	3.6808	D	1	30/08/2020 01:05		0	0	0	0	0	0	0	0	0	0	0	0	0	0
1175	3	4	12	2d 13:56:42.84000	0d 02:57:19.07000	0.0048395	0.0187067	0.00163752	3.6724	D	1	30/08/2020 01:10		0	0	0	0	0	0	0	0	0	0	0	0	0	0
1176	3	4	12	2d 14:01:42.84000	0d 03:02:19.07000	0.00497596	0.0192072	0.00163767	3.6629	D	1	30/08/2020 01:15		0	0	0	0	0	0	0	0	0	0	0	0	0	0
1177	3	4	12	2d 14:06:27.30000	0d 03:07:03.53000	0.00510536	0.0196806	0.0016376	3.6529	D	5	30/08/2020 01:19		0	0	0	0	0	0	0	0	0	0	0	0	0	0
1178	3	4	12	2d 14:10:41.33000	0d 03:11:17.56000	0.00522091	0.0201021	0.00163752	3.6428	D	5	30/08/2020 01:24		0	0	0	0	0	0	0	0	0	0	0	0	0	0
1179	3	4	12	2d 14:14:33.33000	0d 03:15:09.56000	0.00532645	0.0204861	0.00163767	3.6327	D	5	30/08/2020 01:27		0	0	0	0	0	0	0	0	0	0	0	0	0	0
1180	3	4	12	2d 14:18:05.92000	0d 03:18:42.15000	0.00542315	0.0208369	0.0016376	3.6226	D	5	30/08/2020 01:31		0	0	0	0	0	0	0	0	0	0	0	0	0	0
1181	3	4	12	2d 14:21:07.42000	0d 03:21:43.65000	0.00550571	0.0211356	0.00163752	3.6126	D	5	30/08/2020 01:34		0	0	0	0	0	0	0	0	0	0	0	0	0	0
1182	3	4	12	2d 14:23:45.69000	0d 03:24:21.92000	0.0055777	0.0213953	0.00163752	3.6025	D	5	30/08/2020 01:37		0	0	0	0	0	0	0	0	0	0	0	0	0	0
1183	3	4	12	2d 14:26:02.53000	0d 03:26:38.76000	0.00563995	0.0216193	0.00163767	3.5923	D	5	30/08/2020 01:39		0	0	0	0	0	0	0	0	0	0	0	0	0	0
1184	3	4	12	2d 14:28:02.15000	0d 03:28:38.38000	0.00569436	0.0218145	0.00163767	3.5822	D	5	30/08/2020 01:41		0	0	0	0	0	0	0	0	0	0	0	0	0	0
1185	3	4	12	2d 14:29:42.51000	0d 03:30:18.74000	0.00574001	0.0219778	0.00163752	3.5721	D	5	30/08/2020 01:43		0	0	0	0	0	0	0	0	0	0	0	0	0	0
1186	3	4	12	2d 14:31:07.76000	0d 03:31:43.99000	0.00577879	0.0221161	0.00163767	3.5621	D	5	30/08/2020 01:44		0	0	0	0	0	0	0	0	0	0	0	0	0	0
1187	3	4	12	2d 14:32:18.83000	0d 03:32:55.06000	0.00581112	0.0222311	0.0016376	3.552	D	5	30/08/2020 01:45		0	0	0	0	0	0	0	0	0	0	0	0	0	0
1188	3	4	12	2d 14:33:18.42000	0d 03:33:54.65000	0.00583823	0.0223273	0.0016376	3.5419	D	5	30/08/2020 01:46		0	0	0	0	0	0	0	0	0	0	0	0	0	0
1189	3	4	12	2d 14:34:07.31000	0d 03:34:43.54000	0.00586047	0.022406	0.00163737	3.5319	D	5	30/08/2020 01:47		0	0	0	0	0	0	0	0	0	0	0	0	0	0
1190	3	4	12	2d 14:34:49.74000	0d 03:35:25.97000	0.00587977	0.022474	0.00163767	3.5218	D	5	30/08/2020 01:48		0	0	0	0	0	0	0	0	0	0	0	0	0	0
1191	3	4	12	2d 14:35:28.95000	0d 03:36:05.18000	0.0058976	0.0225368	0.00163767	3.5117	D	5	30/08/2020 01:48		0	0	0	0	0	0	0	0	0	0	0	0	0	0
1192	3	4	12	2d 14:36:00.96000	0d 03:36:37.19000	0.00591216	0.0225878	0.00163752	3.5016	D	5	30/08/2020 01:49		0	0	0	0	0	0	0	0	0	0	0	0	0	0
1193	3	4	12	2d 14:36:29.18000	0d 03:37:05.41000	0.005925	0.0226327	0.00163752	3.4916	D	5	30/08/2020 01:49		0	0	0	0	0	0	0	0	0	0	0	0	0	0
1194	3	4	12	2d 14:36:55.02000	0d 03:37:31.25000	0.00593675	0.0226737	0.0016376	3.4815	D	5	30/08/2020 01:50		0	0	0	0	0	0	0	0	0	0	0	0	0	0
1195	3	4	12	2d 14:37:15.65000	0d 03:37:51.88000	0.00594614	0.0227063	0.0016376	3.4711	D	5	30/08/2020 01:50		0	0	0	0	0	0	0	0	0	0	0	0	0	0
1196	3	4	12	2d 14:37:34.71000	0d 03:38:10.94000	0.00595481	0.0227364	0.00163745	3.4609	D	5	30/08/2020 01:51		0	0	0	0	0	0	0	0	0	0	0	0	0	0
1197	3	4	12	2d 14:37:53.65000	0d 03:38:29.88000	0.00596342	0.0227661	0.00163767	3.4508	D	5	30/08/2020 01:51		0	0	0	0	0	0	0	0	0	0	0	0	0	0
1198	3	4	12	2d 14:38:10.61000	0d 03:38:46.84000	0.00597114	0.0227927	0.0016376	3.4406	D	5	30/08/2020 01:51		0	0	0	0	0	0	0	0	0	0	0	0	0	0
1199	3	4	12	2d 14:38:26.90000	0d 03:39:03.13000	0.00597855	0.0228182	0.00163775	3.4304	D	5	30/08/2020 01:51		0	0	0	0	0	0	0	0	0	0	0	0	0	0
1200	3	4	12	2d 14:38:43.19000	0d 03:39:19.42000	0.00598596	0.0228436	0.00163737	3.4203	D	5	30/08/2020 01:52		0	0	0	0	0	0	0	0	0	0	0	0	0	0
1201	3	4	12	2d 14:39:00.11000	0d 03:39:36.34000	0.00599365	0.0228698	0.0016376	3.4102	D	5	30/08/2020 01:52		0	0	0	0	0	0	0	0	0	0	0	0	0	0
1202	3	4	12	2d 14:39:16.31000	0d 03:39:52.54000	0.00600102	0.0228949	0.00163745	3.4	D	5	30/08/2020 01:52		0	0	0	0	0	0	0	0	0	0	0	0	0	0
1203	3	4	12	2d 14:39:32.58000	0d 03:40:08.81000	0.00600842	0.0229201	0.00163745	3.3898	D	5	30/08/2020 01:52		0	0	0	0	0	0	0	0	0	0	0	0	0	0
1204	3	4	12	2d 14:39:50.18000	0d 03:40:26.41000	0.00601643	0.0229472	0.00163745	3.3797	D	5	30/08/2020 01:53		0	0	0	0	0	0	0	0	0	0	0	0	0	0
1205	3	4	12	2d 14:40:12.49000	0d 03:40:48.72000	0.00602658	0.0229814	0.00163752	3.3696	D	5	30/08/2020 01:53		0	0	0	0	0	0	0	0	0	0	0	0	0	0
1206	3	4	12	2d 14:40:51.05000	0d 03:41:27.28000	0.00604412	0.0230404	0.0016376	3.3593	D	5	30/08/2020 01:54		0	0	0	0	0	0	0	0	0	0	0	0	0	0
1207	3	4	12	2d 14:41:38.12000	0d 03:42:14.35000	0.00606553	0.0231122	0.0016376	3.3492	D	5	30/08/2020 01:55		0	0	0	0	0	0	0	0	0	0	0	0	0	0
1208	3	4	12	2d 14:44:13.17000	0d 03:44:49.40000	0.00613606	0.0233481	0.00163767	3.3391	D	5	30/08/2020 01:57		0	0	0	0	0	0	0	0	0	0	0	0	0	0
1209	3	4	12	2d 14:49:13.17000	0d 03:49:49.40000	0.00627252	0.0238033	0.0016376	3.3338	D	1	30/08/2020 02:02		0	0	0	0	0	0	0	0	0	0	0	0	0	0
1210	3	4	12	2d 14:54:13.17000	0d 03:54:49.40000	0.00640899	0.024258	0.0016376	3.3283	D	1	30/08/2020 02:07		0	0	0	0	0	0	0	0	0	0	0	0	0	0
1211	3	4	12	2d 14:57:28.91000	0d 03:58:05.14000	0.00649803	0.0245539	0.00163752	3.3182	D	5	30/08/2020 02:10		0	0	0	0	0	0	0	0	0	0	0	0	0	0
1212	3	4	12	2d 14:59:31.22000	0d 04:00:07.45000	0.00655366	0.0247382	0.00163752	3.3082	D	5	30/08/2020 02:12		0	0	0	0	0	0	0	0	0	0	0	0	0	0
1213	3	4	12	2d 15:01:03.23000	0d 04:01:39.46000	0.00659551	0.0248765	0.0016376	3.2981	D	5	30/08/2020 02:14		0	0	0	0	0	0	0	0	0	0	0	0	0	0
1214	3	4	12	2d 15:02:04.82000	0d 04:02:41.05000	0.00662353	0.0249688	0.00163767	3.288	D	5	30/08/2020 02:15		0	0	0	0	0	0	0	0	0	0	0	0	0	0
1215	3	4	12	2d 15:02:54.79000	0d 04:03:31.02000	0.00664626	0.0250434	0.00163767	3.2779	D	5	30/08/2020 02:16		0	0	0	0	0	0	0	0	0	0	0	0	0	0
1216	3	4	12	2d 15:03:37.76000	0d 04:04:13.99000	0.00666581	0.0251074	0.0016376	3.2679	D	5	30/08/2020 02:17		0	0	0	0	0	0	0	0	0	0	0	0	0	0
1217	3	4	12	2d 15:04:12.20000	0d 04:04:48.43000	0.00668147	0.0251585	0.00163752	3.2578	D	5	30/08/2020 02:17		0	0	0	0	0	0	0	0	0	0	0	0	0	0
1218	3	4	12	2d 15:04:39.29000	0d 04:05:15.52000	0.0066938	0.0251986	0.0016376	3.2476	D	5	30/08/2020 02:18		0	0	0	0	0	0	0	0	0	0	0	0	0	0
1219	3	4	12	2d 15:05:02.29000	0d 04:05:38.52000	0.00670426	0.0252325	0.00163745	3.2374	D	5	30/08/2020 02:18		0	0	0	0	0	0	0	0	0	0	0	0	0	0
1220	3	4	12	2d 15:05:22.82000	0d 04:05:59.05000	0.0067136	0.0252627	0.00163752	3.2271	D	5	30/08/2020 02:18		0	0	0	0	0	0	0	0	0	0	0	0	0	0
1221	3	4	12	2d 15:05:41.50000	0d 04:06:17.73000	0.00672209	0.0252901	0.00163737	3.2169	D	5	30/08/2020 02:19		0	0	0	0	0	0	0	0	0	0	0	0	0	0
1222	3	4	12	2d 15:05:57.66000	0d 04:06:33.89000	0.00672945	0.0253137	0.00163745	3.2067	D	5	30/08/2020 02:19		0	0	0	0	0	0	0	0	0	0	0	0	0	0
1223	3	4	12	2d 15:06:12.13000	0d 04:06:48.36000	0.00673603	0.0253348	0.00163767	3.1966	D	5	30/08/2020 02:19		0	0	0	0	0	0	0	0	0	0	0	0	0	0
1224	3	4	12	2d 15:06:24.35000	0d 04:07:00.58000	0.00674159	0.0253525	0.00163745	3.1864	D	5	30/08/2020 02:19		0	0	0	0	0	0	0	0	0	0	0	0	0	0
1225	3	4	12	2d 15:06:35.75000	0d 04:07:11.98000	0.00674677	0.025369	0.00163752	3.1763	D	5	30/08/2020 02:20		0	0	0	0	0	0	0	0	0	0	0	0	0	0
1226	3	4	12	2d 15:06:45.99000	0d 04:07:22.22000	0.00675143	0.0253838	0.00163752	3.1661	D	5	30/08/2020 02:20		0	0	0	0	0	0	0	0	0	0	0	0	0	0
1227	3	4	12	2d 15:06:55.85000	0d 04:07:32.08000	0.00675591	0.025398	0.00163767	3.1559	D	5	30/08/2020 02:20		0	0	0	0	0	0	0	0	0	0	0	0	0	0
1228	3	4	12	2d 15:07:04.74000	0d 04:07:40.97000	0.00675996	0.0254107	0.0016376	3.1455	D	5	30/08/2020 02:20		0	0	0	0	0	0	0	0	0	0	0	0	0	0
1229	3	4	12	2d 15:07:13.42000	0d 04:07:49.65000	0.00676391	0.0254231	0.00163745	3.1353	D	5	30/08/2020 02:20		0	0	0	0	0	0	0	0	0	0	0	0	0	0
1230	3	4	12	2d 15:07:21.46000	0d 04:07:57.69000	0.00676756	0.0254345	0.0016376	3.1252	D	5	30/08/2020 02:20		0	0	0	0	0	0	0	0	0	0	0	0	0	0
1231	3	4	12	2d 15:07:28.89000	0d 04:08:05.12000	0.00677094	0.0254451	0.00163737	3.1151	D	5	30/08/2020 02:20		0	0	0	0	0	0	0	0	0	0	0	0	0	0
1232	3	4	12	2d 15:07:36.21000	0d 04:08:12.44000	0.00677427	0.0254555	0.00163745	3.1049	D	5	30/08/2020 02:21		0	0	0	0	0	0	0	0	0	0	0	0	0	0
1233	3	4	12	2d 15:07:42.78000	0d 04:08:19.01000	0.00677726	0.0254647	0.00163767	3.0948	D	5	30/08/2020 02:21		0	0	0	0	0	0	0	0	0	0	0	0	0	0
1234	3	4	12	2d 15:07:49.48000	0d 04:08:25.71000	0.00678031	0.0254741	0.0016376	3.0848	D	5	30/08/2020 02:21		0	0	0	0	0	0	0	0	0	0	0	0	0	0
1235	3	4	12	2d 15:07:55.68000	0d 04:08:31.91000	0.00678313	0.0254828	0.0016376	3.0747	D	5	30/08/2020 02:21		0	0	0	0	0	0	0	0	0	0	0	0	0	0
1236	3	4	12	2d 15:08:01.72000	0d 04:08:37.95000	0.00678588	0.0254913	0.00163752	3.0646	D	5	30/08/2020 02:21		0	0	0	0	0	0	0	0	0	0	0	0	0	0
1237	3	4	12	2d 15:08:07.45000	0d 04:08:43.68000	0.00678848	0.0254992	0.0016376	3.0546	D	5	30/08/2020 02:21		0	0	0	0	0	0	0	0	0	0	0	0	0	0
1238	3	4	12	2d 15:08:13.13000	0d 04:08:49.36000	0.00679107	0.0255071	0.00163745	3.0443	D	5	30/08/2020 02:21		0	0	0	0	0	0	0	0	0	0	0	0	0	0
1239	3	4	12	2d 15:08:18.28000	0d 04:08:54.51000	0.00679341	0.0255142	0.0016376	3.0343	D	5	30/08/2020 02:21		0	0	0	0	0	0	0	0	0	0	0	0	0	0
1240	3	4	12	2d 15:08:23.42000	0d 04:08:59.65000	0.00679575	0.0255213	0.00163752	3.0242	D	5	30/08/2020 02:21		0	0	0	0	0	0	0	0	0	0	0	0	0	0
1241	3	4	12	2d 15:08:28.13000	0d 04:09:04.36000	0.00679789	0.0255278	0.00163775	3.0141	D	5	30/08/2020 02:21		0	0	0	0	0	0	0	0	0	0	0	0	0	0
1242	3	4	12	2d 15:08:32.87000	0d 04:09:09.10000	0.00680005	0.0255343	0.0016376	3.0039	D	5	30/08/2020 02:21		0	0	0	0	0	0	0	0	0	0	0	0	0	0
1243	3	4	12	2d 15:08:37.44000	0d 04:09:13.67000	0.00680213	0.0255405	0.00163737	2.9937	D	5	30/08/2020 02:22		0	0	0	0	0	0	0	0	0	0	0	0	0	0
1244	3	4	12	2d 15:08:41.69000	0d 04:09:17.92000	0.00680406	0.0255463	0.00163775	2.9834	D	5	30/08/2020 02:22		0	0	0	0	0	0	0	0	0	0	0	0	0	0
1245	3	4	12	2d 15:08:45.94000	0d 04:09:22.17000	0.00680599	0.025552	0.00163752	2.9732	D	5	30/08/2020 02:22		0	0	0	0	0	0	0	0	0	0	0	0	0	0
1246	3	4	12	2d 15:08:49.87000	0d 04:09:26.10000	0.00680778	0.0255573	0.0016376	2.9631	D	5	30/08/2020 02:22		0	0	0	0	0	0	0	0	0	0	0	0	0	0
1247	3	4	12	2d 15:08:53.74000	0d 04:09:29.97000	0.00680954	0.0255625	0.00163752	2.9528	D	5	30/08/2020 02:22		0	0	0	0	0	0	0	0	0	0	0	0	0	0
1248	3	4	12	2d 15:08:57.58000	0d 04:09:33.81000	0.00681129	0.0255677	0.00163745	2.9425	D	5	30/08/2020 02:22		0	0	0	0	0	0	0	0	0	0	0	0	0	0
1249	3	4	12	2d 15:09:01.25000	0d 04:09:37.48000	0.00681296	0.0255726	0.00163752	2.9323	D	5	30/08/2020 02:22		0	0	0	0	0	0	0	0	0	0	0	0	0	0
1250	3	4	12	2d 15:09:04.74000	0d 04:09:40.97000	0.00681454	0.0255772	0.00163752	2.9221	D	5	30/08/2020 02:22		0	0	0	0	0	0	0	0	0	0	0	0	0	0
1251	3	4	12	2d 15:09:08.25000	0d 04:09:44.48000	0.00681614	0.0255819	0.00163767	2.9117	D	5	30/08/2020 02:22		0	0	0	0	0	0	0	0	0	0	0	0	0	0
1252	3	4	12	2d 15:09:11.61000	0d 04:09:47.84000	0.00681767	0.0255863	0.00163775	2.9015	D	5	30/08/2020 02:22		0	0	0	0	0	0	0	0	0	0	0	0	0	0
1253	3	4	12	2d 15:09:14.73000	0d 04:09:50.96000	0.00681909	0.0255905	0.0016376	2.8913	D	5	30/08/2020 02:22		0	0	0	0	0	0	0	0	0	0	0	0	0	0
1254	3	4	12	2d 15:09:17.87000	0d 04:09:54.10000	0.00682052	0.0255946	0.00163752	2.8809	D	5	30/08/2020 02:22		0	0	0	0	0	0	0	0	0	0	0	0	0	0
1255	3	4	12	2d 15:09:20.93000	0d 04:09:57.16000	0.00682191	0.0255986	0.0016376	2.8705	D	5	30/08/2020 02:22		0	0	0	0	0	0	0	0	0	0	0	0	0	0
1256	3	4	12	2d 15:09:23.94000	0d 04:10:00.17000	0.00682328	0.0256025	0.0016376	2.8602	D	5	30/08/2020 02:22		0	0	0	0	0	0	0	0	0	0	0	0	0	0
1257	3	4	12	2d 15:09:26.88000	0d 04:10:03.11000	0.00682462	0.0256063	0.00163752	2.8496	D	5	30/08/2020 02:22		0	0	0	0	0	0	0	0	0	0	0	0	0	0
1258	3	4	12	2d 15:09:29.73000	0d 04:10:05.96000	0.00682591	0.02561	0.00163767	2.8392	D	5	30/08/2020 02:22		0	0	0	0	0	0	0	0	0	0	0	0	0	0
1259	3	4	12	2d 15:09:32.50000	0d 04:10:08.73000	0.00682717	0.0256136	0.00163745	2.829	D	5	30/08/2020 02:22		0	0	0	0	0	0	0	0	0	0	0	0	0	0
1260	3	4	12	2d 15:09:35.19000	0d 04:10:11.42000	0.0068284	0.025617	0.00163745	2.8185	D	5	30/08/2020 02:23		0	0	0	0	0	0	0	0	0	0	0	0	0	0
1261	3	4	12	2d 15:09:37.78000	0d 04:10:14.01000	0.00682957	0.0256204	0.0016376	2.8081	D	5	30/08/2020 02:23		0	0	0	0	0	0	0	0	0	0	0	0	0	0
1262	3	4	12	2d 15:09:40.39000	0d 04:10:16.62000	0.00683076	0.0256237	0.00163752	2.7974	D	5	30/08/2020 02:23		0	0	0	0	0	0	0	0	0	0	0	0	0	0
1263	3	4	12	2d 15:09:42.95000	0d 04:10:19.18000	0.00683193	0.0256269	0.00163737	2.7869	D	5	30/08/2020 02:23		0	0	0	0	0	0	0	0	0	0	0	0	0	0
1264	3	4	12	2d 15:09:45.43000	0d 04:10:21.66000	0.00683305	0.0256301	0.00163752	2.7765	D	5	30/08/2020 02:23		0	0	0	0	0	0	0	0	0	0	0	0	0	0
1265	3	4	12	2d 15:09:47.84000	0d 04:10:24.07000	0.00683415	0.0256331	0.00163767	2.7662	D	5	30/08/2020 02:23		0	0	0	0	0	0	0	0	0	0	0	0	0	0
1266	3	4	12	2d 15:09:50.20000	0d 04:10:26.43000	0.00683522	0.0256361	0.00163775	2.7558	D	5	30/08/2020 02:23		0	0	0	0	0	0	0	0	0	0	0	0	0	0
1267	3	4	12	2d 15:09:52.54000	0d 04:10:28.77000	0.00683629	0.025639	0.00163737	2.7451	D	5	30/08/2020 02:23		0	0	0	0	0	0	0	0	0	0	0	0	0	0
1268	3	4	12	2d 15:09:54.83000	0d 04:10:31.06000	0.00683733	0.0256419	0.0016376	2.7346	D	5	30/08/2020 02:23		0	0	0	0	0	0	0	0	0	0	0	0	0	0
1269	3	4	12	2d 15:09:57.09000	0d 04:10:33.32000	0.00683836	0.0256447	0.0016376	2.724	D	5	30/08/2020 02:23		0	0	0	0	0	0	0	0	0	0	0	0	0	0
1270	3	4	12	2d 15:09:59.32000	0d 04:10:35.55000	0.00683937	0.0256474	0.0016376	2.7135	D	5	30/08/2020 02:23		0	0	0	0	0	0	0	0	0	0	0	0	0	0
1271	3	4	12	2d 15:10:01.46000	0d 04:10:37.69000	0.00684034	0.0256501	0.00163767	2.7031	D	5	30/08/2020 02:23		0	0	0	0	0	0	0	0	0	0	0	0	0	0
1272	3	4	12	2d 15:10:03.59000	0d 04:10:39.82000	0.00684131	0.0256527	0.00163745	2.6926	D	5	30/08/2020 02:23		0	0	0	0	0	0	0	0	0	0	0	0	0	0
1273	3	4	12	2d 15:10:05.62000	0d 04:10:41.85000	0.00684224	0.0256551	0.00163745	2.6821	D	5	30/08/2020 02:23		0	0	0	0	0	0	0	0	0	0	0	0	0	0
1274	3	4	12	2d 15:10:07.70000	0d 04:10:43.93000	0.00684318	0.0256577	0.00163752	2.6715	D	5	30/08/2020 02:23		0	0	0	0	0	0	0	0	0	0	0	0	0	0
1275	3	4	12	2d 15:10:09.70000	0d 04:10:45.93000	0.00684409	0.0256601	0.00163752	2.6612	D	5	30/08/2020 02:23		0	0	0	0	0	0	0	0	0	0	0	0	0	0
1276	3	4	12	2d 15:10:11.64000	0d 04:10:47.87000	0.00684498	0.0256625	0.00163767	2.6506	D	5	30/08/2020 02:23		0	0	0	0	0	0	0	0	0	0	0	0	0	0
1277	3	4	12	2d 15:10:13.62000	0d 04:10:49.85000	0.00684588	0.0256648	0.00163737	2.64	D	5	30/08/2020 02:23		0	0	0	0	0	0	0	0	0	0	0	0	0	0
1278	3	4	12	2d 15:10:15.51000	0d 04:10:51.74000	0.00684674	0.0256671	0.00163745	2.6296	D	5	30/08/2020 02:23		0	0	0	0	0	0	0	0	0	0	0	0	0	0
1279	3	4	12	2d 15:10:17.39000	0d 04:10:53.62000	0.00684759	0.0256693	0.00163752	2.6194	D	5	30/08/2020 02:23		0	0	0	0	0	0	0	0	0	0	0	0	0	0
1280	3	4	12	2d 15:10:19.23000	0d 04:10:55.46000	0.00684843	0.0256715	0.00163737	2.609	D	5	30/08/2020 02:23		0	0	0	0	0	0	0	0	0	0	0	0	0	0
1281	3	4	12	2d 15:10:21.02000	0d 04:10:57.25000	0.00684924	0.0256737	0.00163737	2.5986	D	5	30/08/2020 02:23		0	0	0	0	0	0	0	0	0	0	0	0	0	0
1282	3	4	12	2d 15:10:22.81000	0d 04:10:59.04000	0.00685006	0.0256758	0.0016376	2.5882	D	5	30/08/2020 02:23		0	0	0	0	0	0	0	0	0	0	0	0	0	0
1283	3	4	12	2d 15:10:24.59000	0d 04:11:00.82000	0.00685087	0.0256779	0.00163767	2.5777	D	5	30/08/2020 02:23		0	0	0	0	0	0	0	0	0	0	0	0	0	0
1284	3	4	12	2d 15:10:26.39000	0d 04:11:02.62000	0.00685169	0.02568	0.0016376	2.5672	D	5	30/08/2020 02:23		0	0	0	0	0	0	0	0	0	0	0	0	0	0
1285	3	4	12	2d 15:10:28.08000	0d 04:11:04.31000	0.00685245	0.0256819	0.00163767	2.5565	D	5	30/08/2020 02:23		0	0	0	0	0	0	0	0	0	0	0	0	0	0
1286	3	4	12	2d 15:10:29.80000	0d 04:11:06.03000	0.00685324	0.0256839	0.0016376	2.546	D	5	30/08/2020 02:23		0	0	0	0	0	0	0	0	0	0	0	0	0	0
1287	3	4	12	2d 15:10:31.50000	0d 04:11:07.73000	0.00685401	0.0256859	0.0016376	2.5356	D	5	30/08/2020 02:23		0	0	0	0	0	0	0	0	0	0	0	0	0	0
1288	3	4	12	2d 15:10:33.15000	0d 04:11:09.38000	0.00685476	0.0256878	0.00163737	2.5252	D	5	30/08/2020 02:23		0	0	0	0	0	0	0	0	0	0	0	0	0	0
1289	3	4	12	2d 15:10:34.80000	0d 04:11:11.03000	0.00685551	0.0256897	0.00163737	2.5148	D	5	30/08/2020 02:24		0	0	0	0	0	0	0	0	0	0	0	0	0	0
1290	3	4	12	2d 15:10:36.42000	0d 04:11:12.65000	0.00685625	0.0256915	0.00163767	2.5043	D	5	30/08/2020 02:24		0	0	0	0	0	0	0	0	0	0	0	0	0	0
1291	3	4	12	2d 15:10:37.13000	0d 04:11:13.36000	0.00685657	0.0256923	0.00163752	2.5	D	133	30/08/2020 02:24		0	0	0	0	0	0	0	0	0	0	0	0	0	0
1292	3	4	13	2d 15:10:37.14000	0d 00:00:00.01000	0	0	0	2.6697	R	0	30/08/2020 02:24		0	0	0	0	0	0	0	0	0	0	0	0	0	0
1293	3	4	13	2d 15:10:39.14000	0d 00:00:02.01000	0	0	0	2.8824	R	1	30/08/2020 02:24		0	0	0	0	0	0	0	0	0	0	0	0	0	0
1294	3	4	13	2d 15:10:41.14000	0d 00:00:04.01000	0	0	0	2.9987	R	1	30/08/2020 02:24		0	0	0	0	0	0	0	0	0	0	0	0	0	0
1295	3	4	13	2d 15:10:43.14000	0d 00:00:06.01000	0	0	0	3.088	R	1	30/08/2020 02:24		0	0	0	0	0	0	0	0	0	0	0	0	0	0
1296	3	4	13	2d 15:10:45.14000	0d 00:00:08.01000	0	0	0	3.1601	R	1	30/08/2020 02:24		0	0	0	0	0	0	0	0	0	0	0	0	0	0
1297	3	4	13	2d 15:10:47.13000	0d 00:00:10.00000	0	0	0	3.22	R	129	30/08/2020 02:24		0	0	0	0	0	0	0	0	0	0	0	0	0	0
1298	4	5	9	2d 15:10:47.14000	0d 00:00:00.01000	0	0	0.00163874	3.4185	C	0	30/08/2020 02:24		0	0	0	0	0	0	0	0	0	0	0	0	0	0
1299	4	5	9	2d 15:10:47.30000	0d 00:00:00.17000	0.00000008	0.00000027	0.00163775	3.4508	C	5	30/08/2020 02:24		0	0	0	0	0	0	0	0	0	0	0	0	0	0
1300	4	5	9	2d 15:10:47.46000	0d 00:00:00.33000	0.00000015	0.00000052	0.0016376	3.4713	C	5	30/08/2020 02:24		0	0	0	0	0	0	0	0	0	0	0	0	0	0
1301	4	5	9	2d 15:10:47.64000	0d 00:00:00.51000	0.00000023	0.0000008	0.00163752	3.4894	C	5	30/08/2020 02:24		0	0	0	0	0	0	0	0	0	0	0	0	0	0
1302	4	5	9	2d 15:10:47.84000	0d 00:00:00.71000	0.00000032	0.00000112	0.00163783	3.5068	C	5	30/08/2020 02:24		0	0	0	0	0	0	0	0	0	0	0	0	0	0
1303	4	5	9	2d 15:10:48.05000	0d 00:00:00.92000	0.00000042	0.00000146	0.00163752	3.5235	C	5	30/08/2020 02:24		0	0	0	0	0	0	0	0	0	0	0	0	0	0
1304	4	5	9	2d 15:10:48.27000	0d 00:00:01.14000	0.00000052	0.00000181	0.00163729	3.5392	C	5	30/08/2020 02:24		0	0	0	0	0	0	0	0	0	0	0	0	0	0
1305	4	5	9	2d 15:10:48.50000	0d 00:00:01.37000	0.00000062	0.00000218	0.00163745	3.5549	C	5	30/08/2020 02:24		0	0	0	0	0	0	0	0	0	0	0	0	0	0
1306	4	5	9	2d 15:10:48.74000	0d 00:00:01.61000	0.00000073	0.00000257	0.00163767	3.57	C	5	30/08/2020 02:24		0	0	0	0	0	0	0	0	0	0	0	0	0	0
1307	4	5	9	2d 15:10:48.99000	0d 00:00:01.86000	0.00000085	0.00000298	0.00163752	3.5846	C	5	30/08/2020 02:24		0	0	0	0	0	0	0	0	0	0	0	0	0	0
1308	4	5	9	2d 15:10:49.25000	0d 00:00:02.12000	0.00000096	0.0000034	0.0016379	3.599	C	5	30/08/2020 02:24		0	0	0	0	0	0	0	0	0	0	0	0	0	0
1309	4	5	9	2d 15:10:49.52000	0d 00:00:02.39000	0.00000109	0.00000385	0.00163767	3.6132	C	5	30/08/2020 02:24		0	0	0	0	0	0	0	0	0	0	0	0	0	0
1310	4	5	9	2d 15:10:49.81000	0d 00:00:02.68000	0.00000122	0.00000432	0.0016376	3.6271	C	5	30/08/2020 02:24		0	0	0	0	0	0	0	0	0	0	0	0	0	0
1311	4	5	9	2d 15:10:50.12000	0d 00:00:02.99000	0.00000136	0.00000484	0.00163737	3.6408	C	5	30/08/2020 02:24		0	0	0	0	0	0	0	0	0	0	0	0	0	0
1312	4	5	9	2d 15:10:50.44000	0d 00:00:03.31000	0.00000151	0.00000537	0.0016376	3.6541	C	5	30/08/2020 02:24		0	0	0	0	0	0	0	0	0	0	0	0	0	0
1313	4	5	9	2d 15:10:50.78000	0d 00:00:03.65000	0.00000166	0.00000593	0.00163767	3.6672	C	5	30/08/2020 02:24		0	0	0	0	0	0	0	0	0	0	0	0	0	0
1314	4	5	9	2d 15:10:51.15000	0d 00:00:04.02000	0.00000183	0.00000655	0.00163775	3.6797	C	5	30/08/2020 02:24		0	0	0	0	0	0	0	0	0	0	0	0	0	0
1315	4	5	9	2d 15:10:51.55000	0d 00:00:04.42000	0.00000201	0.00000722	0.0016376	3.6921	C	5	30/08/2020 02:24		0	0	0	0	0	0	0	0	0	0	0	0	0	0
1316	4	5	9	2d 15:10:52.05000	0d 00:00:04.92000	0.00000224	0.00000806	0.00163745	3.7044	C	5	30/08/2020 02:24		0	0	0	0	0	0	0	0	0	0	0	0	0	0
1317	4	5	9	2d 15:10:52.57000	0d 00:00:05.44000	0.00000247	0.00000894	0.00163767	3.7162	C	5	30/08/2020 02:24		0	0	0	0	0	0	0	0	0	0	0	0	0	0
1318	4	5	9	2d 15:10:53.18000	0d 00:00:06.05000	0.00000275	0.00000998	0.00163729	3.727	C	5	30/08/2020 02:24		0	0	0	0	0	0	0	0	0	0	0	0	0	0
1319	4	5	9	2d 15:10:53.88000	0d 00:00:06.75000	0.00000307	0.00001116	0.00163745	3.7382	C	5	30/08/2020 02:24		0	0	0	0	0	0	0	0	0	0	0	0	0	0
1320	4	5	9	2d 15:10:54.79000	0d 00:00:07.66000	0.00000348	0.00001271	0.0016376	3.7488	C	5	30/08/2020 02:24		0	0	0	0	0	0	0	0	0	0	0	0	0	0
1321	4	5	9	2d 15:10:56.13000	0d 00:00:09.00000	0.00000409	0.000015	0.0016376	3.7594	C	5	30/08/2020 02:24		0	0	0	0	0	0	0	0	0	0	0	0	0	0
1322	4	5	9	2d 15:10:58.41000	0d 00:00:11.28000	0.00000513	0.00001891	0.00163752	3.7699	C	5	30/08/2020 02:24		0	0	0	0	0	0	0	0	0	0	0	0	0	0
1323	4	5	9	2d 15:11:03.93000	0d 00:00:16.80000	0.00000764	0.00002839	0.00163806	3.78	C	5	30/08/2020 02:24		0	0	0	0	0	0	0	0	0	0	0	0	0	0
1324	4	5	9	2d 15:11:20.69000	0d 00:00:33.56000	0.00001527	0.00005719	0.00163767	3.7697	C	5	30/08/2020 02:24		0	0	0	0	0	0	0	0	0	0	0	0	0	0
1325	4	5	9	2d 15:11:27.75000	0d 00:00:40.62000	0.00001848	0.00006928	0.00163775	3.7591	C	5	30/08/2020 02:24		0	0	0	0	0	0	0	0	0	0	0	0	0	0
1326	4	5	9	2d 15:11:36.85000	0d 00:00:49.72000	0.00002262	0.00008482	0.00163767	3.749	C	5	30/08/2020 02:25		0	0	0	0	0	0	0	0	0	0	0	0	0	0
1327	4	5	9	2d 15:11:48.62000	0d 00:01:01.49000	0.00002797	0.00010486	0.00163775	3.7389	C	5	30/08/2020 02:25		0	0	0	0	0	0	0	0	0	0	0	0	0	0
1328	4	5	9	2d 15:12:03.73000	0d 00:01:16.60000	0.00003484	0.00013052	0.00163752	3.7288	C	5	30/08/2020 02:25		0	0	0	0	0	0	0	0	0	0	0	0	0	0
1329	4	5	9	2d 15:12:26.84000	0d 00:01:39.71000	0.00004536	0.00016967	0.00163767	3.7188	C	5	30/08/2020 02:25		0	0	0	0	0	0	0	0	0	0	0	0	0	0
1330	4	5	9	2d 15:13:11.36000	0d 00:02:24.23000	0.00006561	0.00024486	0.00163745	3.7086	C	5	30/08/2020 02:26		0	0	0	0	0	0	0	0	0	0	0	0	0	0
1331	4	5	9	2d 15:15:18.92000	0d 00:04:31.79000	0.00012363	0.0004597	0.00163752	3.6985	C	5	30/08/2020 02:28		0	0	0	0	0	0	0	0	0	0	0	0	0	0
1332	4	5	9	2d 15:20:18.92000	0d 00:09:31.79000	0.0002601	0.00096412	0.0016376	3.6956	C	1	30/08/2020 02:33		0	0	0	0	0	0	0	0	0	0	0	0	0	0
1333	4	5	9	2d 15:25:18.92000	0d 00:14:31.79000	0.00039656	0.00146857	0.00163767	3.6977	C	1	30/08/2020 02:38		0	0	0	0	0	0	0	0	0	0	0	0	0	0
1334	4	5	9	2d 15:30:18.92000	0d 00:19:31.79000	0.00053302	0.00197336	0.00163752	3.7005	C	1	30/08/2020 02:43		0	0	0	0	0	0	0	0	0	0	0	0	0	0
1335	4	5	9	2d 15:35:18.92000	0d 00:24:31.79000	0.00066949	0.00247858	0.00163752	3.7041	C	1	30/08/2020 02:48		0	0	0	0	0	0	0	0	0	0	0	0	0	0
1336	4	5	9	2d 15:40:18.92000	0d 00:29:31.79000	0.00080595	0.00298429	0.0016376	3.7075	C	1	30/08/2020 02:53		0	0	0	0	0	0	0	0	0	0	0	0	0	0
1337	4	5	9	2d 15:45:18.92000	0d 00:34:31.79000	0.00094242	0.00349054	0.00163752	3.7121	C	1	30/08/2020 02:58		0	0	0	0	0	0	0	0	0	0	0	0	0	0
1338	4	5	9	2d 15:50:18.92000	0d 00:39:31.79000	0.00107888	0.00399736	0.0016376	3.716	C	1	30/08/2020 03:03		0	0	0	0	0	0	0	0	0	0	0	0	0	0
1339	4	5	9	2d 15:55:18.92000	0d 00:44:31.79000	0.00121534	0.00450482	0.00163745	3.7209	C	1	30/08/2020 03:08		0	0	0	0	0	0	0	0	0	0	0	0	0	0
1340	4	5	9	2d 16:00:18.92000	0d 00:49:31.79000	0.00135181	0.00501295	0.00163752	3.7261	C	1	30/08/2020 03:13		0	0	0	0	0	0	0	0	0	0	0	0	0	0
1341	4	5	9	2d 16:05:18.92000	0d 00:54:31.79000	0.00148827	0.0055218	0.00163767	3.7314	C	1	30/08/2020 03:18		0	0	0	0	0	0	0	0	0	0	0	0	0	0
1342	4	5	9	2d 16:10:18.92000	0d 00:59:31.79000	0.00162474	0.00603138	0.00163752	3.7369	C	1	30/08/2020 03:23		0	0	0	0	0	0	0	0	0	0	0	0	0	0
1343	4	5	9	2d 16:15:18.92000	0d 01:04:31.79000	0.0017612	0.00654171	0.0016376	3.7424	C	1	30/08/2020 03:28		0	0	0	0	0	0	0	0	0	0	0	0	0	0
1344	4	5	9	2d 16:20:18.92000	0d 01:09:31.79000	0.00189766	0.00705279	0.00163745	3.7478	C	1	30/08/2020 03:33		0	0	0	0	0	0	0	0	0	0	0	0	0	0
1345	4	5	9	2d 16:25:18.92000	0d 01:14:31.79000	0.00203413	0.00756462	0.00163745	3.7531	C	1	30/08/2020 03:38		0	0	0	0	0	0	0	0	0	0	0	0	0	0
1346	4	5	9	2d 16:30:18.92000	0d 01:19:31.79000	0.00217059	0.00807718	0.0016376	3.7588	C	1	30/08/2020 03:43		0	0	0	0	0	0	0	0	0	0	0	0	0	0
1347	4	5	9	2d 16:35:18.92000	0d 01:24:31.79000	0.00230706	0.00859047	0.00163737	3.7638	C	1	30/08/2020 03:48		0	0	0	0	0	0	0	0	0	0	0	0	0	0
1348	4	5	9	2d 16:40:18.92000	0d 01:29:31.79000	0.00244352	0.00910448	0.00163767	3.7693	C	1	30/08/2020 03:53		0	0	0	0	0	0	0	0	0	0	0	0	0	0
1349	4	5	9	2d 16:45:18.92000	0d 01:34:31.79000	0.00257998	0.00961921	0.0016376	3.7743	C	1	30/08/2020 03:58		0	0	0	0	0	0	0	0	0	0	0	0	0	0
1350	4	5	9	2d 16:50:18.92000	0d 01:39:31.79000	0.00271645	0.0101347	0.00163752	3.7798	C	1	30/08/2020 04:03		0	0	0	0	0	0	0	0	0	0	0	0	0	0
1351	4	5	9	2d 16:55:18.92000	0d 01:44:31.79000	0.00285291	0.0106509	0.0016376	3.7853	C	1	30/08/2020 04:08		0	0	0	0	0	0	0	0	0	0	0	0	0	0
1352	4	5	9	2d 17:00:18.92000	0d 01:49:31.79000	0.00298938	0.0111678	0.00163752	3.7913	C	1	30/08/2020 04:13		0	0	0	0	0	0	0	0	0	0	0	0	0	0
1353	4	5	9	2d 17:05:18.92000	0d 01:54:31.79000	0.00312584	0.0116856	0.00163775	3.7971	C	1	30/08/2020 04:18		0	0	0	0	0	0	0	0	0	0	0	0	0	0
1354	4	5	9	2d 17:10:18.92000	0d 01:59:31.79000	0.0032623	0.0122042	0.00163752	3.8035	C	1	30/08/2020 04:23		0	0	0	0	0	0	0	0	0	0	0	0	0	0
1355	4	5	9	2d 17:15:18.92000	0d 02:04:31.79000	0.00339877	0.0127237	0.00163767	3.8102	C	1	30/08/2020 04:28		0	0	0	0	0	0	0	0	0	0	0	0	0	0
1356	4	5	9	2d 17:20:18.92000	0d 02:09:31.79000	0.00353523	0.0132442	0.00163745	3.8178	C	1	30/08/2020 04:33		0	0	0	0	0	0	0	0	0	0	0	0	0	0
1357	4	5	9	2d 17:25:18.92000	0d 02:14:31.79000	0.0036717	0.0137657	0.00163767	3.8259	C	1	30/08/2020 04:38		0	0	0	0	0	0	0	0	0	0	0	0	0	0
1358	4	5	9	2d 17:30:18.92000	0d 02:19:31.79000	0.00380816	0.0142884	0.00163767	3.8347	C	1	30/08/2020 04:43		0	0	0	0	0	0	0	0	0	0	0	0	0	0
1359	4	5	9	2d 17:35:15.57000	0d 02:24:28.44000	0.0039431	0.0148065	0.00163767	3.8448	C	5	30/08/2020 04:48		0	0	0	0	0	0	0	0	0	0	0	0	0	0
1360	4	5	9	2d 17:39:53.01000	0d 02:29:05.88000	0.0040693	0.0152924	0.00163775	3.8549	C	5	30/08/2020 04:53		0	0	0	0	0	0	0	0	0	0	0	0	0	0
1361	4	5	9	2d 17:44:06.17000	0d 02:33:19.04000	0.00418446	0.0157369	0.0016376	3.865	C	5	30/08/2020 04:57		0	0	0	0	0	0	0	0	0	0	0	0	0	0
1362	4	5	9	2d 17:47:59.43000	0d 02:37:12.30000	0.00429056	0.0161475	0.00163722	3.875	C	5	30/08/2020 05:01		0	0	0	0	0	0	0	0	0	0	0	0	0	0
1363	4	5	9	2d 17:51:45.22000	0d 02:40:58.09000	0.00439327	0.016546	0.0016376	3.8851	C	5	30/08/2020 05:05		0	0	0	0	0	0	0	0	0	0	0	0	0	0
1364	4	5	9	2d 17:55:19.11000	0d 02:44:31.98000	0.00449057	0.0169245	0.00163745	3.8952	C	5	30/08/2020 05:08		0	0	0	0	0	0	0	0	0	0	0	0	0	0
1365	4	5	9	2d 17:58:40.86000	0d 02:47:53.73000	0.00458234	0.0172824	0.0016376	3.9052	C	5	30/08/2020 05:12		0	0	0	0	0	0	0	0	0	0	0	0	0	0
1366	4	5	9	2d 18:01:56.61000	0d 02:51:09.48000	0.00467138	0.0176306	0.0016376	3.9153	C	5	30/08/2020 05:15		0	0	0	0	0	0	0	0	0	0	0	0	0	0
1367	4	5	9	2d 18:05:06.58000	0d 02:54:19.45000	0.0047578	0.0179693	0.0016376	3.9255	C	5	30/08/2020 05:18		0	0	0	0	0	0	0	0	0	0	0	0	0	0
1368	4	5	9	2d 18:08:12.98000	0d 02:57:25.85000	0.00484258	0.0183026	0.00163737	3.9356	C	5	30/08/2020 05:21		0	0	0	0	0	0	0	0	0	0	0	0	0	0
1369	4	5	9	2d 18:11:14.77000	0d 03:00:27.64000	0.00492528	0.0186284	0.0016376	3.9457	C	5	30/08/2020 05:24		0	0	0	0	0	0	0	0	0	0	0	0	0	0
1370	4	5	9	2d 18:14:14.42000	0d 03:03:27.29000	0.005007	0.0189513	0.00163752	3.9557	C	5	30/08/2020 05:27		0	0	0	0	0	0	0	0	0	0	0	0	0	0
1371	4	5	9	2d 18:17:08.99000	0d 03:06:21.86000	0.0050864	0.0192658	0.0016376	3.9658	C	5	30/08/2020 05:30		0	0	0	0	0	0	0	0	0	0	0	0	0	0
1372	4	5	9	2d 18:20:02.65000	0d 03:09:15.52000	0.0051654	0.0195795	0.00163752	3.9759	C	5	30/08/2020 05:33		0	0	0	0	0	0	0	0	0	0	0	0	0	0
1373	4	5	9	2d 18:22:53.89000	0d 03:12:06.76000	0.00524329	0.0198896	0.00163737	3.9861	C	5	30/08/2020 05:36		0	0	0	0	0	0	0	0	0	0	0	0	0	0
1374	4	5	9	2d 18:25:45.52000	0d 03:14:58.39000	0.00532136	0.0202012	0.00163745	3.9962	C	5	30/08/2020 05:39		0	0	0	0	0	0	0	0	0	0	0	0	0	0
1375	4	5	9	2d 18:28:34.21000	0d 03:17:47.08000	0.0053981	0.0205082	0.00163745	4.0063	C	5	30/08/2020 05:42		0	0	0	0	0	0	0	0	0	0	0	0	0	0
1376	4	5	9	2d 18:31:20.66000	0d 03:20:33.53000	0.00547381	0.0208119	0.0016376	4.0163	C	5	30/08/2020 05:44		0	0	0	0	0	0	0	0	0	0	0	0	0	0
1377	4	5	9	2d 18:34:09.93000	0d 03:23:22.80000	0.00555081	0.0211215	0.00163745	4.0264	C	5	30/08/2020 05:47		0	0	0	0	0	0	0	0	0	0	0	0	0	0
1378	4	5	9	2d 18:36:51.20000	0d 03:26:04.07000	0.00562417	0.0214173	0.0016376	4.0365	C	5	30/08/2020 05:50		0	0	0	0	0	0	0	0	0	0	0	0	0	0
1379	4	5	9	2d 18:39:34.48000	0d 03:28:47.35000	0.00569844	0.0217174	0.00163767	4.0465	C	5	30/08/2020 05:53		0	0	0	0	0	0	0	0	0	0	0	0	0	0
1380	4	5	9	2d 18:42:15.34000	0d 03:31:28.21000	0.00577161	0.0220139	0.00163737	4.0566	C	5	30/08/2020 05:55		0	0	0	0	0	0	0	0	0	0	0	0	0	0
1381	4	5	9	2d 18:44:54.40000	0d 03:34:07.27000	0.00584397	0.0223078	0.00163752	4.0667	C	5	30/08/2020 05:58		0	0	0	0	0	0	0	0	0	0	0	0	0	0
1382	4	5	9	2d 18:47:30.93000	0d 03:36:43.80000	0.00591517	0.0225977	0.00163745	4.0768	C	5	30/08/2020 06:00		0	0	0	0	0	0	0	0	0	0	0	0	0	0
1383	4	5	9	2d 18:50:07.99000	0d 03:39:20.86000	0.00598661	0.0228893	0.00163767	4.0868	C	5	30/08/2020 06:03		0	0	0	0	0	0	0	0	0	0	0	0	0	0
1384	4	5	9	2d 18:52:41.14000	0d 03:41:54.01000	0.00605628	0.0231743	0.00163752	4.0969	C	5	30/08/2020 06:06		0	0	0	0	0	0	0	0	0	0	0	0	0	0
1385	4	5	9	2d 18:55:13.50000	0d 03:44:26.37000	0.00612558	0.0234586	0.00163767	4.1071	C	5	30/08/2020 06:08		0	0	0	0	0	0	0	0	0	0	0	0	0	0
1386	4	5	9	2d 18:57:42.38000	0d 03:46:55.25000	0.00619331	0.0237371	0.00163767	4.1172	C	5	30/08/2020 06:11		0	0	0	0	0	0	0	0	0	0	0	0	0	0
1387	4	5	9	2d 19:00:11.13000	0d 03:49:24.00000	0.00626097	0.024016	0.00163752	4.1274	C	5	30/08/2020 06:13		0	0	0	0	0	0	0	0	0	0	0	0	0	0
1388	4	5	9	2d 19:02:38.56000	0d 03:51:51.43000	0.00632803	0.0242931	0.00163752	4.1375	C	5	30/08/2020 06:16		0	0	0	0	0	0	0	0	0	0	0	0	0	0
1389	4	5	9	2d 19:05:02.55000	0d 03:54:15.42000	0.00639353	0.0245645	0.00163767	4.1476	C	5	30/08/2020 06:18		0	0	0	0	0	0	0	0	0	0	0	0	0	0
1390	4	5	9	2d 19:07:24.36000	0d 03:56:37.23000	0.00645804	0.0248323	0.0016376	4.1578	C	5	30/08/2020 06:20		0	0	0	0	0	0	0	0	0	0	0	0	0	0
1391	4	5	9	2d 19:09:49.49000	0d 03:59:02.36000	0.00652405	0.0251071	0.00163752	4.1678	C	5	30/08/2020 06:23		0	0	0	0	0	0	0	0	0	0	0	0	0	0
1392	4	5	9	2d 19:12:08.68000	0d 04:01:21.55000	0.00658737	0.0253713	0.00163752	4.1779	C	5	30/08/2020 06:25		0	0	0	0	0	0	0	0	0	0	0	0	0	0
1393	4	5	9	2d 19:14:26.48000	0d 04:03:39.35000	0.00665005	0.0256335	0.00163745	4.188	C	5	30/08/2020 06:27		0	0	0	0	0	0	0	0	0	0	0	0	0	0
1394	4	5	9	2d 19:16:42.53000	0d 04:05:55.40000	0.00671194	0.025893	0.00163767	4.1981	C	5	30/08/2020 06:30		0	0	0	0	0	0	0	0	0	0	0	0	0	0
1395	4	5	9	2d 19:17:07.05000	0d 04:06:19.92000	0.00672309	0.0259399	0.00163745	4.2	C	133	30/08/2020 06:30		0	0	0	0	0	0	0	0	0	0	0	0	0	0
1396	4	5	10	2d 19:17:07.06000	0d 00:00:00.01000	0.00672309	0.0259399	0.00163005	4.1997	C	0	30/08/2020 06:30		0	0	0	0	0	0	0	0	0	0	0	0	0	0
1397	4	5	10	2d 19:17:30.59000	0d 00:00:23.54000	0.00673355	0.0259838	0.00152995	4.2004	C	4	30/08/2020 06:30		0	0	0	0	0	0	0	0	0	0	0	0	0	0
1398	4	5	10	2d 19:17:47.36000	0d 00:00:40.31000	0.00674044	0.0260127	0.00142985	4.2004	C	4	30/08/2020 06:31		0	0	0	0	0	0	0	0	0	0	0	0	0	0
1399	4	5	10	2d 19:18:08.62000	0d 00:01:01.57000	0.00674858	0.0260469	0.00132982	4.2002	C	4	30/08/2020 06:31		0	0	0	0	0	0	0	0	0	0	0	0	0	0
1400	4	5	10	2d 19:18:34.25000	0d 00:01:27.20000	0.00675768	0.0260852	0.0012298	4.2002	C	4	30/08/2020 06:32		0	0	0	0	0	0	0	0	0	0	0	0	0	0
1401	4	5	10	2d 19:19:03.94000	0d 00:01:56.89000	0.00676741	0.026126	0.0011297	4.2002	C	4	30/08/2020 06:32		0	0	0	0	0	0	0	0	0	0	0	0	0	0
1402	4	5	10	2d 19:19:37.90000	0d 00:02:30.85000	0.00677759	0.0261688	0.00102968	4.2002	C	4	30/08/2020 06:33		0	0	0	0	0	0	0	0	0	0	0	0	0	0
1403	4	5	10	2d 19:20:14.83000	0d 00:03:07.78000	0.00678763	0.026211	0.00092958	4.2002	C	4	30/08/2020 06:33		0	0	0	0	0	0	0	0	0	0	0	0	0	0
1404	4	5	10	2d 19:20:57.05000	0d 00:03:50.00000	0.00679795	0.0262543	0.00082956	4.2002	C	4	30/08/2020 06:34		0	0	0	0	0	0	0	0	0	0	0	0	0	0
1405	4	5	10	2d 19:21:45.73000	0d 00:04:38.68000	0.00680849	0.0262986	0.00072953	4.2	C	4	30/08/2020 06:35		0	0	0	0	0	0	0	0	0	0	0	0	0	0
1406	4	5	10	2d 19:22:44.21000	0d 00:05:37.16000	0.00681951	0.0263448	0.00062951	4.2002	C	4	30/08/2020 06:36		0	0	0	0	0	0	0	0	0	0	0	0	0	0
1407	4	5	10	2d 19:23:51.18000	0d 00:06:44.13000	0.00683027	0.0263901	0.00052949	4.2002	C	4	30/08/2020 06:37		0	0	0	0	0	0	0	0	0	0	0	0	0	0
1408	4	5	10	2d 19:25:15.31000	0d 00:08:08.26000	0.00684145	0.026437	0.00042931	4.2	C	4	30/08/2020 06:38		0	0	0	0	0	0	0	0	0	0	0	0	0	0
1409	4	5	10	2d 19:27:04.43000	0d 00:09:57.38000	0.00685291	0.0264851	0.00032929	4.2002	C	4	30/08/2020 06:40		0	0	0	0	0	0	0	0	0	0	0	0	0	0
1410	4	5	10	2d 19:29:44.41000	0d 00:12:37.36000	0.0068652	0.0265367	0.00022919	4.2	C	4	30/08/2020 06:43		0	0	0	0	0	0	0	0	0	0	0	0	0	0
1411	4	5	10	2d 19:32:20.96000	0d 00:15:13.91000	0.00687367	0.0265723	0.00016365	4.2	C	132	30/08/2020 06:45		0	0	0	0	0	0	0	0	0	0	0	0	0	0
1412	4	5	11	2d 19:32:20.97000	0d 00:00:00.01000	0	0	0	4.1988	R	0	30/08/2020 06:45		0	0	0	0	0	0	0	0	0	0	0	0	0	0
1413	4	5	11	2d 19:32:22.97000	0d 00:00:02.01000	0	0	0	4.1985	R	1	30/08/2020 06:45		0	0	0	0	0	0	0	0	0	0	0	0	0	0
1414	4	5	11	2d 19:32:24.97000	0d 00:00:04.01000	0	0	0	4.1985	R	1	30/08/2020 06:45		0	0	0	0	0	0	0	0	0	0	0	0	0	0
1415	4	5	11	2d 19:32:26.97000	0d 00:00:06.01000	0	0	0	4.1982	R	1	30/08/2020 06:45		0	0	0	0	0	0	0	0	0	0	0	0	0	0
1416	4	5	11	2d 19:32:28.97000	0d 00:00:08.01000	0	0	0	4.1981	R	1	30/08/2020 06:45		0	0	0	0	0	0	0	0	0	0	0	0	0	0
1417	4	5	11	2d 19:32:30.96000	0d 00:00:10.00000	0	0	0	4.1981	R	129	30/08/2020 06:45		0	0	0	0	0	0	0	0	0	0	0	0	0	0
1418	4	5	12	2d 19:32:30.97000	0d 00:00:00.01000	0	0	0.00163691	4.1852	D	0	30/08/2020 06:45		0	0	0	0	0	0	0	0	0	0	0	0	0	0
1419	4	5	12	2d 19:32:55.09000	0d 00:00:24.13000	0.00001098	0.00004587	0.00163745	4.1752	D	5	30/08/2020 06:46		0	0	0	0	0	0	0	0	0	0	0	0	0	0
1420	4	5	12	2d 19:33:57.24000	0d 00:01:26.28000	0.00003925	0.00016375	0.00163767	4.1651	D	5	30/08/2020 06:47		0	0	0	0	0	0	0	0	0	0	0	0	0	0
1421	4	5	12	2d 19:35:37.70000	0d 00:03:06.74000	0.00008494	0.00035385	0.00163752	4.155	D	5	30/08/2020 06:49		0	0	0	0	0	0	0	0	0	0	0	0	0	0
1422	4	5	12	2d 19:37:39.90000	0d 00:05:08.94000	0.00014053	0.00058454	0.0016376	4.1448	D	5	30/08/2020 06:51		0	0	0	0	0	0	0	0	0	0	0	0	0	0
1423	4	5	12	2d 19:39:49.50000	0d 00:07:18.54000	0.00019948	0.00082859	0.00163752	4.1347	D	5	30/08/2020 06:53		0	0	0	0	0	0	0	0	0	0	0	0	0	0
1424	4	5	12	2d 19:41:57.25000	0d 00:09:26.29000	0.00025759	0.00106858	0.00163752	4.1247	D	5	30/08/2020 06:55		0	0	0	0	0	0	0	0	0	0	0	0	0	0
1425	4	5	12	2d 19:44:08.37000	0d 00:11:37.41000	0.00031724	0.0013143	0.00163745	4.1146	D	5	30/08/2020 06:57		0	0	0	0	0	0	0	0	0	0	0	0	0	0
1426	4	5	12	2d 19:46:22.05000	0d 00:13:51.09000	0.00037805	0.00156421	0.00163745	4.1045	D	5	30/08/2020 06:59		0	0	0	0	0	0	0	0	0	0	0	0	0	0
1427	4	5	12	2d 19:48:37.10000	0d 00:16:06.14000	0.00043948	0.00181606	0.0016376	4.0943	D	5	30/08/2020 07:02		0	0	0	0	0	0	0	0	0	0	0	0	0	0
1428	4	5	12	2d 19:50:56.82000	0d 00:18:25.86000	0.00050303	0.00207597	0.00163752	4.0842	D	5	30/08/2020 07:04		0	0	0	0	0	0	0	0	0	0	0	0	0	0
1429	4	5	12	2d 19:53:18.61000	0d 00:20:47.65000	0.00056753	0.00233907	0.0016376	4.074	D	5	30/08/2020 07:06		0	0	0	0	0	0	0	0	0	0	0	0	0	0
1430	4	5	12	2d 19:55:41.84000	0d 00:23:10.88000	0.00063268	0.00260418	0.00163745	4.0639	D	5	30/08/2020 07:09		0	0	0	0	0	0	0	0	0	0	0	0	0	0
1431	4	5	12	2d 19:58:05.39000	0d 00:25:34.43000	0.00069798	0.00286923	0.00163737	4.0539	D	5	30/08/2020 07:11		0	0	0	0	0	0	0	0	0	0	0	0	0	0
1432	4	5	12	2d 20:00:30.72000	0d 00:27:59.76000	0.00076409	0.00313689	0.0016376	4.0438	D	5	30/08/2020 07:13		0	0	0	0	0	0	0	0	0	0	0	0	0	0
1433	4	5	12	2d 20:02:58.63000	0d 00:30:27.67000	0.00083137	0.00340864	0.00163767	4.0337	D	5	30/08/2020 07:16		0	0	0	0	0	0	0	0	0	0	0	0	0	0
1434	4	5	12	2d 20:05:29.67000	0d 00:32:58.71000	0.00090008	0.00368543	0.00163752	4.0237	D	5	30/08/2020 07:18		0	0	0	0	0	0	0	0	0	0	0	0	0	0
1435	4	5	12	2d 20:08:01.14000	0d 00:35:30.18000	0.00096898	0.00396232	0.00163752	4.0136	D	5	30/08/2020 07:21		0	0	0	0	0	0	0	0	0	0	0	0	0	0
1436	4	5	12	2d 20:10:33.48000	0d 00:38:02.52000	0.00103827	0.0042401	0.0016376	4.0035	D	5	30/08/2020 07:24		0	0	0	0	0	0	0	0	0	0	0	0	0	0
1437	4	5	12	2d 20:13:09.33000	0d 00:40:38.37000	0.00110917	0.00452358	0.00163737	3.9934	D	5	30/08/2020 07:26		0	0	0	0	0	0	0	0	0	0	0	0	0	0
1438	4	5	12	2d 20:15:47.05000	0d 00:43:16.09000	0.00118091	0.00480973	0.00163745	3.9834	D	5	30/08/2020 07:29		0	0	0	0	0	0	0	0	0	0	0	0	0	0
1439	4	5	12	2d 20:18:27.96000	0d 00:45:57.00000	0.0012541	0.00510093	0.0016376	3.9733	D	5	30/08/2020 07:31		0	0	0	0	0	0	0	0	0	0	0	0	0	0
1440	4	5	12	2d 20:21:06.23000	0d 00:48:35.27000	0.0013261	0.00538663	0.00163775	3.9632	D	5	30/08/2020 07:34		0	0	0	0	0	0	0	0	0	0	0	0	0	0
1441	4	5	12	2d 20:23:47.83000	0d 00:51:16.87000	0.00139961	0.00567759	0.00163752	3.9532	D	5	30/08/2020 07:37		0	0	0	0	0	0	0	0	0	0	0	0	0	0
1442	4	5	12	2d 20:26:26.17000	0d 00:53:55.21000	0.00147163	0.00596197	0.00163752	3.9431	D	5	30/08/2020 07:39		0	0	0	0	0	0	0	0	0	0	0	0	0	0
1443	4	5	12	2d 20:29:09.33000	0d 00:56:38.37000	0.00154585	0.00625426	0.00163752	3.933	D	5	30/08/2020 07:42		0	0	0	0	0	0	0	0	0	0	0	0	0	0
1444	4	5	12	2d 20:31:52.60000	0d 00:59:21.64000	0.00162012	0.006546	0.00163752	3.9229	D	5	30/08/2020 07:45		0	0	0	0	0	0	0	0	0	0	0	0	0	0
1445	4	5	12	2d 20:34:36.08000	0d 01:02:05.12000	0.00169448	0.00683736	0.00163745	3.9129	D	5	30/08/2020 07:48		0	0	0	0	0	0	0	0	0	0	0	0	0	0
1446	4	5	12	2d 20:37:20.66000	0d 01:04:49.70000	0.00176935	0.00712993	0.0016376	3.9026	D	5	30/08/2020 07:50		0	0	0	0	0	0	0	0	0	0	0	0	0	0
1447	4	5	12	2d 20:40:09.39000	0d 01:07:38.43000	0.0018461	0.00742909	0.0016376	3.8926	D	5	30/08/2020 07:53		0	0	0	0	0	0	0	0	0	0	0	0	0	0
1448	4	5	12	2d 20:42:56.24000	0d 01:10:25.28000	0.001922	0.00772416	0.00163767	3.8825	D	5	30/08/2020 07:56		0	0	0	0	0	0	0	0	0	0	0	0	0	0
1449	4	5	12	2d 20:45:45.74000	0d 01:13:14.78000	0.0019991	0.00802313	0.00163737	3.8724	D	5	30/08/2020 07:59		0	0	0	0	0	0	0	0	0	0	0	0	0	0
1450	4	5	12	2d 20:48:39.08000	0d 01:16:08.12000	0.00207795	0.00832808	0.00163775	3.8624	D	5	30/08/2020 08:02		0	0	0	0	0	0	0	0	0	0	0	0	0	0
1451	4	5	12	2d 20:51:34.92000	0d 01:19:03.96000	0.00215793	0.00863662	0.00163775	3.8521	D	5	30/08/2020 08:05		0	0	0	0	0	0	0	0	0	0	0	0	0	0
1452	4	5	12	2d 20:54:36.81000	0d 01:22:05.85000	0.00224067	0.00895493	0.0016376	3.8421	D	5	30/08/2020 08:08		0	0	0	0	0	0	0	0	0	0	0	0	0	0
1453	4	5	12	2d 20:57:42.05000	0d 01:25:11.09000	0.00232493	0.00927826	0.00163752	3.832	D	5	30/08/2020 08:11		0	0	0	0	0	0	0	0	0	0	0	0	0	0
1454	4	5	12	2d 21:00:53.28000	0d 01:28:22.32000	0.00241192	0.00961116	0.00163752	3.8219	D	5	30/08/2020 08:14		0	0	0	0	0	0	0	0	0	0	0	0	0	0
1455	4	5	12	2d 21:04:11.73000	0d 01:31:40.77000	0.00250219	0.00995572	0.0016376	3.8119	D	5	30/08/2020 08:17		0	0	0	0	0	0	0	0	0	0	0	0	0	0
1456	4	5	12	2d 21:07:43.96000	0d 01:35:13.00000	0.00259873	0.0103232	0.00163752	3.8018	D	5	30/08/2020 08:21		0	0	0	0	0	0	0	0	0	0	0	0	0	0
1457	4	5	12	2d 21:11:22.38000	0d 01:38:51.42000	0.00269808	0.0107005	0.0016376	3.7916	D	5	30/08/2020 08:24		0	0	0	0	0	0	0	0	0	0	0	0	0	0
1458	4	5	12	2d 21:15:19.31000	0d 01:42:48.35000	0.00280586	0.0111086	0.00163752	3.7815	D	5	30/08/2020 08:28		0	0	0	0	0	0	0	0	0	0	0	0	0	0
1459	4	5	12	2d 21:19:31.10000	0d 01:47:00.14000	0.00292039	0.0115411	0.00163767	3.7714	D	5	30/08/2020 08:32		0	0	0	0	0	0	0	0	0	0	0	0	0	0
1460	4	5	12	2d 21:24:04.07000	0d 01:51:33.11000	0.00304456	0.0120088	0.0016376	3.7613	D	5	30/08/2020 08:37		0	0	0	0	0	0	0	0	0	0	0	0	0	0
1461	4	5	12	2d 21:29:00.34000	0d 01:56:29.38000	0.00317933	0.012515	0.0016376	3.7513	D	5	30/08/2020 08:42		0	0	0	0	0	0	0	0	0	0	0	0	0	0
1462	4	5	12	2d 21:34:00.34000	0d 02:01:29.38000	0.00331579	0.0130263	0.00163745	3.7417	D	1	30/08/2020 08:47		0	0	0	0	0	0	0	0	0	0	0	0	0	0
1463	4	5	12	2d 21:39:00.34000	0d 02:06:29.38000	0.00345226	0.0135363	0.0016376	3.7327	D	1	30/08/2020 08:52		0	0	0	0	0	0	0	0	0	0	0	0	0	0
1464	4	5	12	2d 21:44:00.34000	0d 02:11:29.38000	0.00358872	0.0140451	0.0016376	3.7241	D	1	30/08/2020 08:57		0	0	0	0	0	0	0	0	0	0	0	0	0	0
1465	4	5	12	2d 21:49:00.34000	0d 02:16:29.38000	0.00372519	0.0145528	0.00163752	3.7156	D	1	30/08/2020 09:02		0	0	0	0	0	0	0	0	0	0	0	0	0	0
1466	4	5	12	2d 21:54:00.34000	0d 02:21:29.38000	0.00386165	0.0150593	0.00163767	3.707	D	1	30/08/2020 09:07		0	0	0	0	0	0	0	0	0	0	0	0	0	0
1467	4	5	12	2d 21:59:00.34000	0d 02:26:29.38000	0.00399811	0.0155645	0.00163783	3.6985	D	1	30/08/2020 09:12		0	0	0	0	0	0	0	0	0	0	0	0	0	0
1468	4	5	12	2d 22:04:00.34000	0d 02:31:29.38000	0.00413458	0.0160686	0.00163775	3.6892	D	1	30/08/2020 09:17		0	0	0	0	0	0	0	0	0	0	0	0	0	0
1469	4	5	12	2d 22:09:00.34000	0d 02:36:29.38000	0.00427104	0.0165714	0.00163752	3.6793	D	1	30/08/2020 09:22		0	0	0	0	0	0	0	0	0	0	0	0	0	0
1470	4	5	12	2d 22:13:43.48000	0d 02:41:12.52000	0.00439984	0.0170446	0.00163745	3.6692	D	5	30/08/2020 09:27		0	0	0	0	0	0	0	0	0	0	0	0	0	0
1471	4	5	12	2d 22:17:56.78000	0d 02:45:25.82000	0.00451506	0.0174668	0.00163752	3.6591	D	5	30/08/2020 09:31		0	0	0	0	0	0	0	0	0	0	0	0	0	0
1472	4	5	12	2d 22:21:44.25000	0d 02:49:13.29000	0.00461853	0.0178449	0.00163745	3.649	D	5	30/08/2020 09:35		0	0	0	0	0	0	0	0	0	0	0	0	0	0
1473	4	5	12	2d 22:25:03.08000	0d 02:52:32.12000	0.00470897	0.0181745	0.0016376	3.639	D	5	30/08/2020 09:38		0	0	0	0	0	0	0	0	0	0	0	0	0	0
1474	4	5	12	2d 22:27:52.40000	0d 02:55:21.44000	0.00478599	0.0184544	0.0016376	3.6289	D	5	30/08/2020 09:41		0	0	0	0	0	0	0	0	0	0	0	0	0	0
1475	4	5	12	2d 22:30:25.36000	0d 02:57:54.40000	0.00485557	0.0187066	0.00163775	3.6188	D	5	30/08/2020 09:43		0	0	0	0	0	0	0	0	0	0	0	0	0	0
1476	4	5	12	2d 22:32:36.78000	0d 03:00:05.82000	0.00491535	0.0189226	0.00163783	3.6088	D	5	30/08/2020 09:46		0	0	0	0	0	0	0	0	0	0	0	0	0	0
1477	4	5	12	2d 22:34:29.32000	0d 03:01:58.36000	0.00496654	0.0191071	0.00163767	3.5987	D	5	30/08/2020 09:47		0	0	0	0	0	0	0	0	0	0	0	0	0	0
1478	4	5	12	2d 22:36:05.28000	0d 03:03:34.32000	0.00501019	0.019264	0.0016376	3.5885	D	5	30/08/2020 09:49		0	0	0	0	0	0	0	0	0	0	0	0	0	0
1479	4	5	12	2d 22:37:28.34000	0d 03:04:57.38000	0.00504798	0.0193994	0.00163752	3.5784	D	5	30/08/2020 09:50		0	0	0	0	0	0	0	0	0	0	0	0	0	0
1480	4	5	12	2d 22:38:38.02000	0d 03:06:07.06000	0.00507967	0.0195127	0.00163767	3.5683	D	5	30/08/2020 09:52		0	0	0	0	0	0	0	0	0	0	0	0	0	0
1481	4	5	12	2d 22:39:36.98000	0d 03:07:06.02000	0.00510649	0.0196083	0.00163745	3.5583	D	5	30/08/2020 09:53		0	0	0	0	0	0	0	0	0	0	0	0	0	0
1482	4	5	12	2d 22:40:29.74000	0d 03:07:58.78000	0.00513049	0.0196936	0.0016376	3.5482	D	5	30/08/2020 09:53		0	0	0	0	0	0	0	0	0	0	0	0	0	0
1483	4	5	12	2d 22:41:17.04000	0d 03:08:46.08000	0.00515201	0.0197698	0.0016379	3.5381	D	5	30/08/2020 09:54		0	0	0	0	0	0	0	0	0	0	0	0	0	0
1484	4	5	12	2d 22:42:00.04000	0d 03:09:29.08000	0.00517157	0.0198389	0.00163752	3.5279	D	5	30/08/2020 09:55		0	0	0	0	0	0	0	0	0	0	0	0	0	0
1485	4	5	12	2d 22:42:41.04000	0d 03:10:10.08000	0.00519022	0.0199046	0.00163752	3.5178	D	5	30/08/2020 09:56		0	0	0	0	0	0	0	0	0	0	0	0	0	0
1486	4	5	12	2d 22:43:23.03000	0d 03:10:52.07000	0.00520932	0.0199717	0.00163737	3.5077	D	5	30/08/2020 09:56		0	0	0	0	0	0	0	0	0	0	0	0	0	0
1487	4	5	12	2d 22:44:04.41000	0d 03:11:33.45000	0.00522814	0.0200376	0.00163752	3.4977	D	5	30/08/2020 09:57		0	0	0	0	0	0	0	0	0	0	0	0	0	0
1488	4	5	12	2d 22:44:53.12000	0d 03:12:22.16000	0.0052503	0.020115	0.00163752	3.4876	D	5	30/08/2020 09:58		0	0	0	0	0	0	0	0	0	0	0	0	0	0
1489	4	5	12	2d 22:46:07.44000	0d 03:13:36.48000	0.0052841	0.0202327	0.00163745	3.4774	D	5	30/08/2020 09:59		0	0	0	0	0	0	0	0	0	0	0	0	0	0
1490	4	5	12	2d 22:49:11.97000	0d 03:16:41.01000	0.00536804	0.0205242	0.00163767	3.4673	D	5	30/08/2020 10:02		0	0	0	0	0	0	0	0	0	0	0	0	0	0
1491	4	5	12	2d 22:54:11.97000	0d 03:21:41.01000	0.00550451	0.0209967	0.00163745	3.458	D	1	30/08/2020 10:07		0	0	0	0	0	0	0	0	0	0	0	0	0	0
1492	4	5	12	2d 22:59:11.97000	0d 03:26:41.01000	0.00564097	0.0214681	0.00163775	3.4502	D	1	30/08/2020 10:12		0	0	0	0	0	0	0	0	0	0	0	0	0	0
1493	4	5	12	2d 23:04:11.97000	0d 03:31:41.01000	0.00577744	0.0219383	0.00163767	3.4415	D	1	30/08/2020 10:17		0	0	0	0	0	0	0	0	0	0	0	0	0	0
1494	4	5	12	2d 23:09:11.97000	0d 03:36:41.01000	0.0059139	0.0224074	0.0016376	3.434	D	1	30/08/2020 10:22		0	0	0	0	0	0	0	0	0	0	0	0	0	0
1495	4	5	12	2d 23:14:10.65000	0d 03:41:39.69000	0.00604976	0.0228733	0.0016376	3.4238	D	5	30/08/2020 10:27		0	0	0	0	0	0	0	0	0	0	0	0	0	0
1496	4	5	12	2d 23:18:14.26000	0d 03:45:43.30000	0.00616058	0.0232522	0.00163767	3.4137	D	5	30/08/2020 10:31		0	0	0	0	0	0	0	0	0	0	0	0	0	0
1497	4	5	12	2d 23:21:53.70000	0d 03:49:22.74000	0.0062604	0.0235925	0.0016376	3.4037	D	5	30/08/2020 10:35		0	0	0	0	0	0	0	0	0	0	0	0	0	0
1498	4	5	12	2d 23:25:01.26000	0d 03:52:30.30000	0.00634571	0.0238825	0.00163752	3.3936	D	5	30/08/2020 10:38		0	0	0	0	0	0	0	0	0	0	0	0	0	0
1499	4	5	12	2d 23:27:36.86000	0d 03:55:05.90000	0.00641649	0.0241224	0.00163729	3.3835	D	5	30/08/2020 10:41		0	0	0	0	0	0	0	0	0	0	0	0	0	0
1500	4	5	12	2d 23:29:45.41000	0d 03:57:14.45000	0.00647497	0.02432	0.0016376	3.3735	D	5	30/08/2020 10:43		0	0	0	0	0	0	0	0	0	0	0	0	0	0
1501	4	5	12	2d 23:31:24.80000	0d 03:58:53.84000	0.00652018	0.0244722	0.00163737	3.3634	D	5	30/08/2020 10:44		0	0	0	0	0	0	0	0	0	0	0	0	0	0
1502	4	5	12	2d 23:32:48.99000	0d 04:00:18.03000	0.00655847	0.0246009	0.00163775	3.3533	D	5	30/08/2020 10:46		0	0	0	0	0	0	0	0	0	0	0	0	0	0
1503	4	5	12	2d 23:34:00.30000	0d 04:01:29.34000	0.00659091	0.0247095	0.0016376	3.3433	D	5	30/08/2020 10:47		0	0	0	0	0	0	0	0	0	0	0	0	0	0
1504	4	5	12	2d 23:35:00.62000	0d 04:02:29.66000	0.00661835	0.0248011	0.00163767	3.333	D	5	30/08/2020 10:48		0	0	0	0	0	0	0	0	0	0	0	0	0	0
1505	4	5	12	2d 23:35:53.91000	0d 04:03:22.95000	0.00664259	0.0248818	0.0016376	3.323	D	5	30/08/2020 10:49		0	0	0	0	0	0	0	0	0	0	0	0	0	0
1506	4	5	12	2d 23:36:37.28000	0d 04:04:06.32000	0.00666232	0.0249472	0.0016376	3.3129	D	5	30/08/2020 10:50		0	0	0	0	0	0	0	0	0	0	0	0	0	0
1507	4	5	12	2d 23:37:13.92000	0d 04:04:42.96000	0.00667899	0.0250024	0.00163752	3.3028	D	5	30/08/2020 10:50		0	0	0	0	0	0	0	0	0	0	0	0	0	0
1508	4	5	12	2d 23:37:45.69000	0d 04:05:14.73000	0.00669344	0.02505	0.00163752	3.2927	D	5	30/08/2020 10:51		0	0	0	0	0	0	0	0	0	0	0	0	0	0
1509	4	5	12	2d 23:38:13.61000	0d 04:05:42.65000	0.00670614	0.0250918	0.0016376	3.2827	D	5	30/08/2020 10:51		0	0	0	0	0	0	0	0	0	0	0	0	0	0
1510	4	5	12	2d 23:38:38.27000	0d 04:06:07.31000	0.00671735	0.0251285	0.0016376	3.2726	D	5	30/08/2020 10:52		0	0	0	0	0	0	0	0	0	0	0	0	0	0
1511	4	5	12	2d 23:38:58.59000	0d 04:06:27.63000	0.0067266	0.0251587	0.00163775	3.2624	D	5	30/08/2020 10:52		0	0	0	0	0	0	0	0	0	0	0	0	0	0
1512	4	5	12	2d 23:39:16.47000	0d 04:06:45.51000	0.00673473	0.0251852	0.00163745	3.2523	D	5	30/08/2020 10:52		0	0	0	0	0	0	0	0	0	0	0	0	0	0
1513	4	5	12	2d 23:39:31.99000	0d 04:07:01.03000	0.00674179	0.0252082	0.0016376	3.2422	D	5	30/08/2020 10:53		0	0	0	0	0	0	0	0	0	0	0	0	0	0
1514	4	5	12	2d 23:39:46.15000	0d 04:07:15.19000	0.00674823	0.025229	0.0016376	3.2319	D	5	30/08/2020 10:53		0	0	0	0	0	0	0	0	0	0	0	0	0	0
1515	4	5	12	2d 23:39:59.48000	0d 04:07:28.52000	0.0067543	0.0252486	0.00163737	3.2216	D	5	30/08/2020 10:53		0	0	0	0	0	0	0	0	0	0	0	0	0	0
1516	4	5	12	2d 23:40:11.51000	0d 04:07:40.55000	0.00675977	0.0252662	0.00163775	3.2113	D	5	30/08/2020 10:53		0	0	0	0	0	0	0	0	0	0	0	0	0	0
1517	4	5	12	2d 23:40:22.87000	0d 04:07:51.91000	0.00676493	0.0252828	0.00163745	3.201	D	5	30/08/2020 10:53		0	0	0	0	0	0	0	0	0	0	0	0	0	0
1518	4	5	12	2d 23:40:33.58000	0d 04:08:02.62000	0.00676981	0.0252983	0.00163745	3.1908	D	5	30/08/2020 10:54		0	0	0	0	0	0	0	0	0	0	0	0	0	0
1519	4	5	12	2d 23:40:43.40000	0d 04:08:12.44000	0.00677427	0.0253126	0.00163767	3.1806	D	5	30/08/2020 10:54		0	0	0	0	0	0	0	0	0	0	0	0	0	0
1520	4	5	12	2d 23:40:52.44000	0d 04:08:21.48000	0.00677839	0.0253256	0.00163737	3.1704	D	5	30/08/2020 10:54		0	0	0	0	0	0	0	0	0	0	0	0	0	0
1521	4	5	12	2d 23:41:00.89000	0d 04:08:29.93000	0.00678223	0.0253378	0.00163752	3.16	D	5	30/08/2020 10:54		0	0	0	0	0	0	0	0	0	0	0	0	0	0
1522	4	5	12	2d 23:41:08.97000	0d 04:08:38.01000	0.0067859	0.0253494	0.00163752	3.1498	D	5	30/08/2020 10:54		0	0	0	0	0	0	0	0	0	0	0	0	0	0
1523	4	5	12	2d 23:41:16.46000	0d 04:08:45.50000	0.00678931	0.0253601	0.00163745	3.1397	D	5	30/08/2020 10:54		0	0	0	0	0	0	0	0	0	0	0	0	0	0
1524	4	5	12	2d 23:41:23.39000	0d 04:08:52.43000	0.00679246	0.02537	0.0016376	3.1293	D	5	30/08/2020 10:54		0	0	0	0	0	0	0	0	0	0	0	0	0	0
1525	4	5	12	2d 23:41:30.24000	0d 04:08:59.28000	0.00679558	0.0253797	0.00163737	3.1191	D	5	30/08/2020 10:54		0	0	0	0	0	0	0	0	0	0	0	0	0	0
1526	4	5	12	2d 23:41:36.58000	0d 04:09:05.62000	0.00679846	0.0253887	0.0016376	3.1089	D	5	30/08/2020 10:55		0	0	0	0	0	0	0	0	0	0	0	0	0	0
1527	4	5	12	2d 23:41:42.72000	0d 04:09:11.76000	0.00680126	0.0253974	0.00163752	3.0985	D	5	30/08/2020 10:55		0	0	0	0	0	0	0	0	0	0	0	0	0	0
1528	4	5	12	2d 23:41:48.68000	0d 04:09:17.72000	0.00680397	0.0254058	0.00163767	3.0883	D	5	30/08/2020 10:55		0	0	0	0	0	0	0	0	0	0	0	0	0	0
1529	4	5	12	2d 23:41:54.28000	0d 04:09:23.32000	0.00680652	0.0254136	0.0016376	3.0779	D	5	30/08/2020 10:55		0	0	0	0	0	0	0	0	0	0	0	0	0	0
1530	4	5	12	2d 23:41:59.73000	0d 04:09:28.77000	0.00680899	0.0254212	0.00163767	3.0677	D	5	30/08/2020 10:55		0	0	0	0	0	0	0	0	0	0	0	0	0	0
1531	4	5	12	2d 23:42:04.88000	0d 04:09:33.92000	0.00681134	0.0254284	0.00163767	3.0575	D	5	30/08/2020 10:55		0	0	0	0	0	0	0	0	0	0	0	0	0	0
1532	4	5	12	2d 23:42:09.84000	0d 04:09:38.88000	0.00681359	0.0254353	0.00163745	3.0472	D	5	30/08/2020 10:55		0	0	0	0	0	0	0	0	0	0	0	0	0	0
1533	4	5	12	2d 23:42:14.58000	0d 04:09:43.62000	0.00681575	0.0254418	0.0016376	3.0372	D	5	30/08/2020 10:55		0	0	0	0	0	0	0	0	0	0	0	0	0	0
1534	4	5	12	2d 23:42:19.20000	0d 04:09:48.24000	0.00681785	0.0254482	0.00163775	3.0269	D	5	30/08/2020 10:55		0	0	0	0	0	0	0	0	0	0	0	0	0	0
1535	4	5	12	2d 23:42:23.63000	0d 04:09:52.67000	0.00681987	0.0254543	0.0016376	3.0167	D	5	30/08/2020 10:55		0	0	0	0	0	0	0	0	0	0	0	0	0	0
1536	4	5	12	2d 23:42:28.01000	0d 04:09:57.05000	0.00682186	0.0254603	0.00163752	3.0062	D	5	30/08/2020 10:55		0	0	0	0	0	0	0	0	0	0	0	0	0	0
1537	4	5	12	2d 23:42:32.26000	0d 04:10:01.30000	0.00682379	0.0254661	0.0016376	2.9957	D	5	30/08/2020 10:56		0	0	0	0	0	0	0	0	0	0	0	0	0	0
1538	4	5	12	2d 23:42:36.49000	0d 04:10:05.53000	0.00682572	0.0254719	0.00163745	2.9853	D	5	30/08/2020 10:56		0	0	0	0	0	0	0	0	0	0	0	0	0	0
1539	4	5	12	2d 23:42:40.48000	0d 04:10:09.52000	0.00682753	0.0254773	0.00163752	2.9747	D	5	30/08/2020 10:56		0	0	0	0	0	0	0	0	0	0	0	0	0	0
1540	4	5	12	2d 23:42:44.35000	0d 04:10:13.39000	0.00682929	0.0254825	0.00163729	2.9645	D	5	30/08/2020 10:56		0	0	0	0	0	0	0	0	0	0	0	0	0	0
1541	4	5	12	2d 23:42:48.07000	0d 04:10:17.11000	0.00683098	0.0254875	0.00163752	2.9541	D	5	30/08/2020 10:56		0	0	0	0	0	0	0	0	0	0	0	0	0	0
1542	4	5	12	2d 23:42:51.70000	0d 04:10:20.74000	0.00683263	0.0254924	0.00163775	2.9438	D	5	30/08/2020 10:56		0	0	0	0	0	0	0	0	0	0	0	0	0	0
1543	4	5	12	2d 23:42:55.29000	0d 04:10:24.33000	0.00683427	0.0254972	0.00163752	2.9335	D	5	30/08/2020 10:56		0	0	0	0	0	0	0	0	0	0	0	0	0	0
1544	4	5	12	2d 23:42:58.65000	0d 04:10:27.69000	0.0068358	0.0255017	0.00163775	2.9233	D	5	30/08/2020 10:56		0	0	0	0	0	0	0	0	0	0	0	0	0	0
1545	4	5	12	2d 23:43:01.92000	0d 04:10:30.96000	0.00683728	0.025506	0.00163767	2.9131	D	5	30/08/2020 10:56		0	0	0	0	0	0	0	0	0	0	0	0	0	0
1546	4	5	12	2d 23:43:05.15000	0d 04:10:34.19000	0.00683875	0.0255103	0.0016376	2.903	D	5	30/08/2020 10:56		0	0	0	0	0	0	0	0	0	0	0	0	0	0
1547	4	5	12	2d 23:43:08.21000	0d 04:10:37.25000	0.00684014	0.0255143	0.00163767	2.8928	D	5	30/08/2020 10:56		0	0	0	0	0	0	0	0	0	0	0	0	0	0
1548	4	5	12	2d 23:43:11.28000	0d 04:10:40.32000	0.00684154	0.0255183	0.00163752	2.8826	D	5	30/08/2020 10:56		0	0	0	0	0	0	0	0	0	0	0	0	0	0
1549	4	5	12	2d 23:43:14.26000	0d 04:10:43.30000	0.0068429	0.0255222	0.00163752	2.8721	D	5	30/08/2020 10:56		0	0	0	0	0	0	0	0	0	0	0	0	0	0
1550	4	5	12	2d 23:43:17.23000	0d 04:10:46.27000	0.00684425	0.0255261	0.0016376	2.8617	D	5	30/08/2020 10:56		0	0	0	0	0	0	0	0	0	0	0	0	0	0
1551	4	5	12	2d 23:43:20.05000	0d 04:10:49.09000	0.00684553	0.0255298	0.00163767	2.8515	D	5	30/08/2020 10:56		0	0	0	0	0	0	0	0	0	0	0	0	0	0
1552	4	5	12	2d 23:43:22.73000	0d 04:10:51.77000	0.00684675	0.0255332	0.00163752	2.8411	D	5	30/08/2020 10:56		0	0	0	0	0	0	0	0	0	0	0	0	0	0
1553	4	5	12	2d 23:43:25.45000	0d 04:10:54.49000	0.00684799	0.0255367	0.00163767	2.8307	D	5	30/08/2020 10:56		0	0	0	0	0	0	0	0	0	0	0	0	0	0
1554	4	5	12	2d 23:43:28.16000	0d 04:10:57.20000	0.00684922	0.0255402	0.00163767	2.8202	D	5	30/08/2020 10:56		0	0	0	0	0	0	0	0	0	0	0	0	0	0
1555	4	5	12	2d 23:43:30.75000	0d 04:10:59.79000	0.0068504	0.0255435	0.00163737	2.8096	D	5	30/08/2020 10:56		0	0	0	0	0	0	0	0	0	0	0	0	0	0
1556	4	5	12	2d 23:43:33.31000	0d 04:11:02.35000	0.00685156	0.0255468	0.0016376	2.7991	D	5	30/08/2020 10:57		0	0	0	0	0	0	0	0	0	0	0	0	0	0
1557	4	5	12	2d 23:43:35.81000	0d 04:11:04.85000	0.0068527	0.02555	0.00163745	2.7889	D	5	30/08/2020 10:57		0	0	0	0	0	0	0	0	0	0	0	0	0	0
1558	4	5	12	2d 23:43:38.17000	0d 04:11:07.21000	0.00685377	0.025553	0.00163737	2.7787	D	5	30/08/2020 10:57		0	0	0	0	0	0	0	0	0	0	0	0	0	0
1559	4	5	12	2d 23:43:40.46000	0d 04:11:09.50000	0.00685481	0.0255559	0.00163767	2.7684	D	5	30/08/2020 10:57		0	0	0	0	0	0	0	0	0	0	0	0	0	0
1560	4	5	12	2d 23:43:42.76000	0d 04:11:11.80000	0.00685586	0.0255588	0.0016376	2.7579	D	5	30/08/2020 10:57		0	0	0	0	0	0	0	0	0	0	0	0	0	0
1561	4	5	12	2d 23:43:45.03000	0d 04:11:14.07000	0.00685689	0.0255616	0.00163752	2.7475	D	5	30/08/2020 10:57		0	0	0	0	0	0	0	0	0	0	0	0	0	0
1562	4	5	12	2d 23:43:47.26000	0d 04:11:16.30000	0.00685791	0.0255644	0.0016376	2.7372	D	5	30/08/2020 10:57		0	0	0	0	0	0	0	0	0	0	0	0	0	0
1563	4	5	12	2d 23:43:49.41000	0d 04:11:18.45000	0.00685889	0.0255671	0.00163745	2.7268	D	5	30/08/2020 10:57		0	0	0	0	0	0	0	0	0	0	0	0	0	0
1564	4	5	12	2d 23:43:51.55000	0d 04:11:20.59000	0.00685986	0.0255697	0.00163745	2.7164	D	5	30/08/2020 10:57		0	0	0	0	0	0	0	0	0	0	0	0	0	0
1565	4	5	12	2d 23:43:53.67000	0d 04:11:22.71000	0.00686082	0.0255723	0.0016376	2.7059	D	5	30/08/2020 10:57		0	0	0	0	0	0	0	0	0	0	0	0	0	0
1566	4	5	12	2d 23:43:55.78000	0d 04:11:24.82000	0.00686178	0.0255749	0.00163745	2.6955	D	5	30/08/2020 10:57		0	0	0	0	0	0	0	0	0	0	0	0	0	0
1567	4	5	12	2d 23:43:57.80000	0d 04:11:26.84000	0.0068627	0.0255774	0.00163767	2.6851	D	5	30/08/2020 10:57		0	0	0	0	0	0	0	0	0	0	0	0	0	0
1568	4	5	12	2d 23:43:59.79000	0d 04:11:28.83000	0.00686361	0.0255798	0.00163752	2.6749	D	5	30/08/2020 10:57		0	0	0	0	0	0	0	0	0	0	0	0	0	0
1569	4	5	12	2d 23:44:01.74000	0d 04:11:30.78000	0.00686449	0.0255822	0.0016376	2.6644	D	5	30/08/2020 10:57		0	0	0	0	0	0	0	0	0	0	0	0	0	0
1570	4	5	12	2d 23:44:03.64000	0d 04:11:32.68000	0.00686536	0.0255845	0.00163745	2.6542	D	5	30/08/2020 10:57		0	0	0	0	0	0	0	0	0	0	0	0	0	0
1571	4	5	12	2d 23:44:05.55000	0d 04:11:34.59000	0.00686623	0.0255868	0.00163752	2.6436	D	5	30/08/2020 10:57		0	0	0	0	0	0	0	0	0	0	0	0	0	0
1572	4	5	12	2d 23:44:07.44000	0d 04:11:36.48000	0.00686709	0.025589	0.00163745	2.6332	D	5	30/08/2020 10:57		0	0	0	0	0	0	0	0	0	0	0	0	0	0
1573	4	5	12	2d 23:44:09.26000	0d 04:11:38.30000	0.00686792	0.0255912	0.00163737	2.6227	D	5	30/08/2020 10:57		0	0	0	0	0	0	0	0	0	0	0	0	0	0
1574	4	5	12	2d 23:44:11.15000	0d 04:11:40.19000	0.00686878	0.0255935	0.00163767	2.612	D	5	30/08/2020 10:57		0	0	0	0	0	0	0	0	0	0	0	0	0	0
1575	4	5	12	2d 23:44:12.98000	0d 04:11:42.02000	0.00686961	0.0255956	0.00163752	2.6015	D	5	30/08/2020 10:57		0	0	0	0	0	0	0	0	0	0	0	0	0	0
1576	4	5	12	2d 23:44:14.81000	0d 04:11:43.85000	0.00687044	0.0255978	0.0016376	2.591	D	5	30/08/2020 10:57		0	0	0	0	0	0	0	0	0	0	0	0	0	0
1577	4	5	12	2d 23:44:16.61000	0d 04:11:45.65000	0.00687126	0.0255999	0.0016376	2.5805	D	5	30/08/2020 10:57		0	0	0	0	0	0	0	0	0	0	0	0	0	0
1578	4	5	12	2d 23:44:18.36000	0d 04:11:47.40000	0.00687205	0.025602	0.00163722	2.5702	D	5	30/08/2020 10:57		0	0	0	0	0	0	0	0	0	0	0	0	0	0
1579	4	5	12	2d 23:44:20.06000	0d 04:11:49.10000	0.00687283	0.025604	0.00163752	2.5597	D	5	30/08/2020 10:57		0	0	0	0	0	0	0	0	0	0	0	0	0	0
1580	4	5	12	2d 23:44:21.76000	0d 04:11:50.80000	0.0068736	0.0256059	0.00163767	2.5492	D	5	30/08/2020 10:57		0	0	0	0	0	0	0	0	0	0	0	0	0	0
1581	4	5	12	2d 23:44:23.48000	0d 04:11:52.52000	0.00687438	0.0256079	0.0016376	2.5386	D	5	30/08/2020 10:57		0	0	0	0	0	0	0	0	0	0	0	0	0	0
1582	4	5	12	2d 23:44:25.16000	0d 04:11:54.20000	0.00687515	0.0256099	0.00163745	2.5281	D	5	30/08/2020 10:57		0	0	0	0	0	0	0	0	0	0	0	0	0	0
1583	4	5	12	2d 23:44:26.85000	0d 04:11:55.89000	0.00687592	0.0256118	0.00163775	2.5174	D	5	30/08/2020 10:57		0	0	0	0	0	0	0	0	0	0	0	0	0	0
1584	4	5	12	2d 23:44:28.52000	0d 04:11:57.56000	0.00687668	0.0256137	0.00163775	2.5069	D	5	30/08/2020 10:57		0	0	0	0	0	0	0	0	0	0	0	0	0	0
1585	4	5	12	2d 23:44:29.58000	0d 04:11:58.62000	0.00687716	0.0256149	0.00163752	2.5	D	133	30/08/2020 10:57		0	0	0	0	0	0	0	0	0	0	0	0	0	0
1586	4	5	13	2d 23:44:29.59000	0d 00:00:00.01000	0	0	0	2.6476	R	0	30/08/2020 10:57		0	0	0	0	0	0	0	0	0	0	0	0	0	0
1587	4	5	13	2d 23:44:31.59000	0d 00:00:02.01000	0	0	0	2.8382	R	1	30/08/2020 10:57		0	0	0	0	0	0	0	0	0	0	0	0	0	0
1588	4	5	13	2d 23:44:33.59000	0d 00:00:04.01000	0	0	0	2.9522	R	1	30/08/2020 10:58		0	0	0	0	0	0	0	0	0	0	0	0	0	0
1589	4	5	13	2d 23:44:35.59000	0d 00:00:06.01000	0	0	0	3.0414	R	1	30/08/2020 10:58		0	0	0	0	0	0	0	0	0	0	0	0	0	0
1590	4	5	13	2d 23:44:37.59000	0d 00:00:08.01000	0	0	0	3.1151	R	1	30/08/2020 10:58		0	0	0	0	0	0	0	0	0	0	0	0	0	0
1591	4	5	13	2d 23:44:39.58000	0d 00:00:10.00000	0	0	0	3.1766	R	129	30/08/2020 10:58		0	0	0	0	0	0	0	0	0	0	0	0	0	0
1592	5	6	9	2d 23:44:39.59000	0d 00:00:00.01000	0	0	0.00163813	3.3468	C	0	30/08/2020 10:58		0	0	0	0	0	0	0	0	0	0	0	0	0	0
1593	5	6	9	2d 23:44:39.75000	0d 00:00:00.17000	0.00000008	0.00000026	0.0016376	3.3738	C	5	30/08/2020 10:58		0	0	0	0	0	0	0	0	0	0	0	0	0	0
1594	5	6	9	2d 23:44:39.91000	0d 00:00:00.33000	0.00000015	0.00000051	0.00163775	3.3925	C	5	30/08/2020 10:58		0	0	0	0	0	0	0	0	0	0	0	0	0	0
1595	5	6	9	2d 23:44:40.09000	0d 00:00:00.51000	0.00000023	0.00000079	0.00163767	3.4101	C	5	30/08/2020 10:58		0	0	0	0	0	0	0	0	0	0	0	0	0	0
1596	5	6	9	2d 23:44:40.29000	0d 00:00:00.71000	0.00000032	0.0000011	0.00163745	3.4272	C	5	30/08/2020 10:58		0	0	0	0	0	0	0	0	0	0	0	0	0	0
1597	5	6	9	2d 23:44:40.50000	0d 00:00:00.92000	0.00000042	0.00000143	0.00163767	3.444	C	5	30/08/2020 10:58		0	0	0	0	0	0	0	0	0	0	0	0	0	0
1598	5	6	9	2d 23:44:40.72000	0d 00:00:01.14000	0.00000052	0.00000177	0.00163737	3.4601	C	5	30/08/2020 10:58		0	0	0	0	0	0	0	0	0	0	0	0	0	0
1599	5	6	9	2d 23:44:40.95000	0d 00:00:01.37000	0.00000062	0.00000213	0.0016376	3.4759	C	5	30/08/2020 10:58		0	0	0	0	0	0	0	0	0	0	0	0	0	0
1600	5	6	9	2d 23:44:41.18000	0d 00:00:01.60000	0.00000073	0.0000025	0.00163767	3.491	C	5	30/08/2020 10:58		0	0	0	0	0	0	0	0	0	0	0	0	0	0
1601	5	6	9	2d 23:44:41.43000	0d 00:00:01.85000	0.00000084	0.0000029	0.0016376	3.5061	C	5	30/08/2020 10:58		0	0	0	0	0	0	0	0	0	0	0	0	0	0
1602	5	6	9	2d 23:44:41.69000	0d 00:00:02.11000	0.00000096	0.00000331	0.00163745	3.5212	C	5	30/08/2020 10:58		0	0	0	0	0	0	0	0	0	0	0	0	0	0
1603	5	6	9	2d 23:44:41.95000	0d 00:00:02.37000	0.00000108	0.00000373	0.00163745	3.5354	C	5	30/08/2020 10:58		0	0	0	0	0	0	0	0	0	0	0	0	0	0
1604	5	6	9	2d 23:44:42.22000	0d 00:00:02.64000	0.0000012	0.00000416	0.00163745	3.5497	C	5	30/08/2020 10:58		0	0	0	0	0	0	0	0	0	0	0	0	0	0
1605	5	6	9	2d 23:44:42.51000	0d 00:00:02.93000	0.00000133	0.00000463	0.0016376	3.564	C	5	30/08/2020 10:58		0	0	0	0	0	0	0	0	0	0	0	0	0	0
1606	5	6	9	2d 23:44:42.80000	0d 00:00:03.22000	0.00000146	0.00000511	0.0016376	3.5778	C	5	30/08/2020 10:58		0	0	0	0	0	0	0	0	0	0	0	0	0	0
1607	5	6	9	2d 23:44:43.11000	0d 00:00:03.53000	0.00000161	0.00000561	0.00163752	3.5915	C	5	30/08/2020 10:58		0	0	0	0	0	0	0	0	0	0	0	0	0	0
1608	5	6	9	2d 23:44:43.44000	0d 00:00:03.86000	0.00000176	0.00000615	0.00163752	3.6048	C	5	30/08/2020 10:58		0	0	0	0	0	0	0	0	0	0	0	0	0	0
1609	5	6	9	2d 23:44:43.78000	0d 00:00:04.20000	0.00000191	0.00000671	0.00163752	3.6179	C	5	30/08/2020 10:58		0	0	0	0	0	0	0	0	0	0	0	0	0	0
1610	5	6	9	2d 23:44:44.15000	0d 00:00:04.57000	0.00000208	0.00000732	0.00163752	3.6309	C	5	30/08/2020 10:58		0	0	0	0	0	0	0	0	0	0	0	0	0	0
1611	5	6	9	2d 23:44:44.54000	0d 00:00:04.96000	0.00000226	0.00000797	0.00163745	3.6437	C	5	30/08/2020 10:58		0	0	0	0	0	0	0	0	0	0	0	0	0	0
1612	5	6	9	2d 23:44:44.97000	0d 00:00:05.39000	0.00000245	0.00000868	0.00163752	3.6561	C	5	30/08/2020 10:58		0	0	0	0	0	0	0	0	0	0	0	0	0	0
1613	5	6	9	2d 23:44:45.43000	0d 00:00:05.85000	0.00000266	0.00000945	0.0016376	3.6681	C	5	30/08/2020 10:58		0	0	0	0	0	0	0	0	0	0	0	0	0	0
1614	5	6	9	2d 23:44:45.98000	0d 00:00:06.40000	0.00000291	0.00001037	0.00163752	3.6799	C	5	30/08/2020 10:58		0	0	0	0	0	0	0	0	0	0	0	0	0	0
1615	5	6	9	2d 23:44:46.59000	0d 00:00:07.01000	0.00000319	0.00001139	0.00163745	3.6915	C	5	30/08/2020 10:58		0	0	0	0	0	0	0	0	0	0	0	0	0	0
1616	5	6	9	2d 23:44:47.32000	0d 00:00:07.74000	0.00000352	0.00001262	0.0016376	3.7024	C	5	30/08/2020 10:58		0	0	0	0	0	0	0	0	0	0	0	0	0	0
1617	5	6	9	2d 23:44:48.21000	0d 00:00:08.63000	0.00000393	0.00001412	0.00163752	3.7134	C	5	30/08/2020 10:58		0	0	0	0	0	0	0	0	0	0	0	0	0	0
1618	5	6	9	2d 23:44:49.46000	0d 00:00:09.88000	0.00000449	0.00001623	0.0016376	3.7243	C	5	30/08/2020 10:58		0	0	0	0	0	0	0	0	0	0	0	0	0	0
1619	5	6	9	2d 23:44:51.29000	0d 00:00:11.71000	0.00000533	0.00001934	0.0016376	3.7346	C	5	30/08/2020 10:58		0	0	0	0	0	0	0	0	0	0	0	0	0	0
1620	5	6	9	2d 23:44:54.37000	0d 00:00:14.79000	0.00000673	0.00002458	0.00163752	3.7449	C	5	30/08/2020 10:58		0	0	0	0	0	0	0	0	0	0	0	0	0	0
1621	5	6	9	2d 23:45:00.21000	0d 00:00:20.63000	0.00000938	0.00003454	0.00163767	3.7551	C	5	30/08/2020 10:58		0	0	0	0	0	0	0	0	0	0	0	0	0	0
1622	5	6	9	2d 23:45:50.60000	0d 00:01:11.02000	0.00003231	0.00012064	0.00163783	3.745	C	5	30/08/2020 10:59		0	0	0	0	0	0	0	0	0	0	0	0	0	0
1623	5	6	9	2d 23:46:12.79000	0d 00:01:33.21000	0.0000424	0.00015839	0.00163745	3.735	C	5	30/08/2020 10:59		0	0	0	0	0	0	0	0	0	0	0	0	0	0
1624	5	6	9	2d 23:46:48.34000	0d 00:02:08.76000	0.00005857	0.0002187	0.00163752	3.7249	C	5	30/08/2020 11:00		0	0	0	0	0	0	0	0	0	0	0	0	0	0
1625	5	6	9	2d 23:47:58.48000	0d 00:03:18.90000	0.00009048	0.00033736	0.0016376	3.7147	C	5	30/08/2020 11:01		0	0	0	0	0	0	0	0	0	0	0	0	0	0
1626	5	6	9	2d 23:51:27.67000	0d 00:06:48.09000	0.00018563	0.00069025	0.00163752	3.7046	C	5	30/08/2020 11:04		0	0	0	0	0	0	0	0	0	0	0	0	0	0
1627	5	6	9	2d 23:56:27.67000	0d 00:11:48.09000	0.0003221	0.00119558	0.00163752	3.7024	C	1	30/08/2020 11:09		0	0	0	0	0	0	0	0	0	0	0	0	0	0
1628	5	6	9	3d 00:01:27.67000	0d 00:16:48.09000	0.00045856	0.00170092	0.00163752	3.7041	C	1	30/08/2020 11:14		0	0	0	0	0	0	0	0	0	0	0	0	0	0
1629	5	6	9	3d 00:06:27.67000	0d 00:21:48.09000	0.00059502	0.00220658	0.00163775	3.7067	C	1	30/08/2020 11:19		0	0	0	0	0	0	0	0	0	0	0	0	0	0
1630	5	6	9	3d 00:11:27.67000	0d 00:26:48.09000	0.00073149	0.00271267	0.00163729	3.7102	C	1	30/08/2020 11:24		0	0	0	0	0	0	0	0	0	0	0	0	0	0
1631	5	6	9	3d 00:16:27.67000	0d 00:31:48.09000	0.00086795	0.00321925	0.00163767	3.7139	C	1	30/08/2020 11:29		0	0	0	0	0	0	0	0	0	0	0	0	0	0
1632	5	6	9	3d 00:21:27.67000	0d 00:36:48.09000	0.00100442	0.00372635	0.00163783	3.7182	C	1	30/08/2020 11:34		0	0	0	0	0	0	0	0	0	0	0	0	0	0
1633	5	6	9	3d 00:26:27.67000	0d 00:41:48.09000	0.00114088	0.00423405	0.00163783	3.7227	C	1	30/08/2020 11:39		0	0	0	0	0	0	0	0	0	0	0	0	0	0
1634	5	6	9	3d 00:31:27.67000	0d 00:46:48.09000	0.00127734	0.0047424	0.0016376	3.7275	C	1	30/08/2020 11:44		0	0	0	0	0	0	0	0	0	0	0	0	0	0
1635	5	6	9	3d 00:36:27.67000	0d 00:51:48.09000	0.00141381	0.00525142	0.00163775	3.7325	C	1	30/08/2020 11:49		0	0	0	0	0	0	0	0	0	0	0	0	0	0
1636	5	6	9	3d 00:41:27.67000	0d 00:56:48.09000	0.00155027	0.00576117	0.00163767	3.7382	C	1	30/08/2020 11:54		0	0	0	0	0	0	0	0	0	0	0	0	0	0
1637	5	6	9	3d 00:46:27.67000	0d 01:01:48.09000	0.00168674	0.00627165	0.0016376	3.7435	C	1	30/08/2020 11:59		0	0	0	0	0	0	0	0	0	0	0	0	0	0
1638	5	6	9	3d 00:51:27.67000	0d 01:06:48.09000	0.0018232	0.00678287	0.00163752	3.7488	C	1	30/08/2020 12:04		0	0	0	0	0	0	0	0	0	0	0	0	0	0
1639	5	6	9	3d 00:56:27.67000	0d 01:11:48.09000	0.00195966	0.00729482	0.00163775	3.7545	C	1	30/08/2020 12:09		0	0	0	0	0	0	0	0	0	0	0	0	0	0
1640	5	6	9	3d 01:01:27.67000	0d 01:16:48.09000	0.00209613	0.0078075	0.00163752	3.7594	C	1	30/08/2020 12:14		0	0	0	0	0	0	0	0	0	0	0	0	0	0
1641	5	6	9	3d 01:06:27.67000	0d 01:21:48.09000	0.00223259	0.00832091	0.00163752	3.7647	C	1	30/08/2020 12:19		0	0	0	0	0	0	0	0	0	0	0	0	0	0
1642	5	6	9	3d 01:11:27.67000	0d 01:26:48.09000	0.00236906	0.00883503	0.00163745	3.7697	C	1	30/08/2020 12:24		0	0	0	0	0	0	0	0	0	0	0	0	0	0
1643	5	6	9	3d 01:16:27.67000	0d 01:31:48.09000	0.00250552	0.00934985	0.00163775	3.7755	C	1	30/08/2020 12:29		0	0	0	0	0	0	0	0	0	0	0	0	0	0
1644	5	6	9	3d 01:21:27.67000	0d 01:36:48.09000	0.00264198	0.0098654	0.00163767	3.7804	C	1	30/08/2020 12:34		0	0	0	0	0	0	0	0	0	0	0	0	0	0
1645	5	6	9	3d 01:26:27.67000	0d 01:41:48.09000	0.00277845	0.0103817	0.00163752	3.7859	C	1	30/08/2020 12:39		0	0	0	0	0	0	0	0	0	0	0	0	0	0
1646	5	6	9	3d 01:31:27.67000	0d 01:46:48.09000	0.00291491	0.0108987	0.00163737	3.7913	C	1	30/08/2020 12:44		0	0	0	0	0	0	0	0	0	0	0	0	0	0
1647	5	6	9	3d 01:36:27.67000	0d 01:51:48.09000	0.00305138	0.0114165	0.0016376	3.7972	C	1	30/08/2020 12:49		0	0	0	0	0	0	0	0	0	0	0	0	0	0
1648	5	6	9	3d 01:41:27.67000	0d 01:56:48.09000	0.00318784	0.011935	0.00163767	3.8033	C	1	30/08/2020 12:54		0	0	0	0	0	0	0	0	0	0	0	0	0	0
1649	5	6	9	3d 01:46:27.67000	0d 02:01:48.09000	0.0033243	0.0124545	0.00163737	3.8096	C	1	30/08/2020 12:59		0	0	0	0	0	0	0	0	0	0	0	0	0	0
1650	5	6	9	3d 01:51:27.67000	0d 02:06:48.09000	0.00346077	0.0129748	0.00163752	3.8164	C	1	30/08/2020 13:04		0	0	0	0	0	0	0	0	0	0	0	0	0	0
1651	5	6	9	3d 01:56:27.67000	0d 02:11:48.09000	0.00359723	0.0134961	0.0016379	3.8238	C	1	30/08/2020 13:09		0	0	0	0	0	0	0	0	0	0	0	0	0	0
1652	5	6	9	3d 02:01:27.67000	0d 02:16:48.09000	0.0037337	0.0140185	0.0016376	3.8325	C	1	30/08/2020 13:14		0	0	0	0	0	0	0	0	0	0	0	0	0	0
1653	5	6	9	3d 02:06:27.67000	0d 02:21:48.09000	0.00387016	0.0145421	0.0016376	3.8416	C	1	30/08/2020 13:19		0	0	0	0	0	0	0	0	0	0	0	0	0	0
1654	5	6	9	3d 02:11:20.12000	0d 02:26:40.54000	0.00400319	0.0150538	0.0016376	3.8517	C	5	30/08/2020 13:24		0	0	0	0	0	0	0	0	0	0	0	0	0	0
1655	5	6	9	3d 02:15:52.97000	0d 02:31:13.39000	0.0041273	0.0155325	0.00163752	3.8618	C	5	30/08/2020 13:29		0	0	0	0	0	0	0	0	0	0	0	0	0	0
1656	5	6	9	3d 02:20:01.34000	0d 02:35:21.76000	0.00424028	0.0159693	0.00163775	3.872	C	5	30/08/2020 13:33		0	0	0	0	0	0	0	0	0	0	0	0	0	0
1657	5	6	9	3d 02:23:55.75000	0d 02:39:16.17000	0.00434691	0.0163827	0.00163775	3.882	C	5	30/08/2020 13:37		0	0	0	0	0	0	0	0	0	0	0	0	0	0
1658	5	6	9	3d 02:27:37.63000	0d 02:42:58.05000	0.00444784	0.016775	0.0016376	3.8921	C	5	30/08/2020 13:41		0	0	0	0	0	0	0	0	0	0	0	0	0	0
1659	5	6	9	3d 02:31:09.40000	0d 02:46:29.82000	0.00454417	0.0171504	0.00163752	3.9023	C	5	30/08/2020 13:44		0	0	0	0	0	0	0	0	0	0	0	0	0	0
1660	5	6	9	3d 02:34:34.11000	0d 02:49:54.53000	0.00463729	0.0175143	0.00163752	3.9124	C	5	30/08/2020 13:48		0	0	0	0	0	0	0	0	0	0	0	0	0	0
1661	5	6	9	3d 02:37:45.26000	0d 02:53:05.68000	0.00472424	0.0178549	0.0016376	3.9225	C	5	30/08/2020 13:51		0	0	0	0	0	0	0	0	0	0	0	0	0	0
1662	5	6	9	3d 02:40:53.37000	0d 02:56:13.79000	0.00480981	0.018191	0.0016376	3.9326	C	5	30/08/2020 13:54		0	0	0	0	0	0	0	0	0	0	0	0	0	0
1663	5	6	9	3d 02:43:55.31000	0d 02:59:15.73000	0.00489257	0.0185169	0.00163745	3.9426	C	5	30/08/2020 13:57		0	0	0	0	0	0	0	0	0	0	0	0	0	0
1664	5	6	9	3d 02:46:54.54000	0d 03:02:14.96000	0.0049741	0.0188387	0.00163752	3.9527	C	5	30/08/2020 14:00		0	0	0	0	0	0	0	0	0	0	0	0	0	0
1665	5	6	9	3d 02:49:52.78000	0d 03:05:13.20000	0.00505517	0.0191596	0.0016376	3.9628	C	5	30/08/2020 14:03		0	0	0	0	0	0	0	0	0	0	0	0	0	0
1666	5	6	9	3d 02:52:47.47000	0d 03:08:07.89000	0.00513464	0.0194749	0.00163752	3.9728	C	5	30/08/2020 14:06		0	0	0	0	0	0	0	0	0	0	0	0	0	0
1667	5	6	9	3d 02:55:39.55000	0d 03:10:59.97000	0.00521291	0.0197863	0.00163783	3.9829	C	5	30/08/2020 14:09		0	0	0	0	0	0	0	0	0	0	0	0	0	0
1668	5	6	9	3d 02:58:29.81000	0d 03:13:50.23000	0.00529036	0.0200951	0.00163752	3.993	C	5	30/08/2020 14:11		0	0	0	0	0	0	0	0	0	0	0	0	0	0
1669	5	6	9	3d 03:01:17.08000	0d 03:16:37.50000	0.00536645	0.0203993	0.00163737	4.0031	C	5	30/08/2020 14:14		0	0	0	0	0	0	0	0	0	0	0	0	0	0
1670	5	6	9	3d 03:04:04.98000	0d 03:19:25.40000	0.00544282	0.0207054	0.00163767	4.0131	C	5	30/08/2020 14:17		0	0	0	0	0	0	0	0	0	0	0	0	0	0
1671	5	6	9	3d 03:06:51.19000	0d 03:22:11.61000	0.00551843	0.0210092	0.00163767	4.0233	C	5	30/08/2020 14:20		0	0	0	0	0	0	0	0	0	0	0	0	0	0
1672	5	6	9	3d 03:09:38.93000	0d 03:24:59.35000	0.00559473	0.0213166	0.00163752	4.0334	C	5	30/08/2020 14:23		0	0	0	0	0	0	0	0	0	0	0	0	0	0
1673	5	6	9	3d 03:12:23.21000	0d 03:27:43.63000	0.00566946	0.0216184	0.0016376	4.0436	C	5	30/08/2020 14:25		0	0	0	0	0	0	0	0	0	0	0	0	0	0
1674	5	6	9	3d 03:15:06.90000	0d 03:30:27.32000	0.00574392	0.0219198	0.0016376	4.0537	C	5	30/08/2020 14:28		0	0	0	0	0	0	0	0	0	0	0	0	0	0
1675	5	6	9	3d 03:17:47.70000	0d 03:33:08.12000	0.00581706	0.0222167	0.00163737	4.0638	C	5	30/08/2020 14:31		0	0	0	0	0	0	0	0	0	0	0	0	0	0
1676	5	6	9	3d 03:20:24.40000	0d 03:35:44.82000	0.00588834	0.0225067	0.00163775	4.0739	C	5	30/08/2020 14:33		0	0	0	0	0	0	0	0	0	0	0	0	0	0
1677	5	6	9	3d 03:23:01.77000	0d 03:38:22.19000	0.00595992	0.0227987	0.00163737	4.0839	C	5	30/08/2020 14:36		0	0	0	0	0	0	0	0	0	0	0	0	0	0
1678	5	6	9	3d 03:25:35.90000	0d 03:40:56.32000	0.00603004	0.0230854	0.00163745	4.094	C	5	30/08/2020 14:39		0	0	0	0	0	0	0	0	0	0	0	0	0	0
1679	5	6	9	3d 03:28:11.01000	0d 03:43:31.43000	0.00610059	0.0233746	0.0016376	4.1041	C	5	30/08/2020 14:41		0	0	0	0	0	0	0	0	0	0	0	0	0	0
1680	5	6	9	3d 03:30:39.40000	0d 03:45:59.82000	0.00616809	0.0236519	0.00163752	4.1141	C	5	30/08/2020 14:44		0	0	0	0	0	0	0	0	0	0	0	0	0	0
1681	5	6	9	3d 03:33:08.81000	0d 03:48:29.23000	0.00623605	0.0239319	0.0016376	4.1242	C	5	30/08/2020 14:46		0	0	0	0	0	0	0	0	0	0	0	0	0	0
1682	5	6	9	3d 03:35:33.97000	0d 03:50:54.39000	0.00630209	0.0242045	0.00163767	4.1343	C	5	30/08/2020 14:49		0	0	0	0	0	0	0	0	0	0	0	0	0	0
1683	5	6	9	3d 03:37:58.63000	0d 03:53:19.05000	0.00636789	0.0244769	0.00163767	4.1444	C	5	30/08/2020 14:51		0	0	0	0	0	0	0	0	0	0	0	0	0	0
1684	5	6	9	3d 03:40:22.46000	0d 03:55:42.88000	0.00643331	0.0247484	0.00163729	4.1544	C	5	30/08/2020 14:53		0	0	0	0	0	0	0	0	0	0	0	0	0	0
1685	5	6	9	3d 03:42:46.04000	0d 03:58:06.46000	0.00649863	0.02502	0.0016376	4.1646	C	5	30/08/2020 14:56		0	0	0	0	0	0	0	0	0	0	0	0	0	0
1686	5	6	9	3d 03:45:07.74000	0d 04:00:28.16000	0.00656308	0.0252888	0.00163752	4.1747	C	5	30/08/2020 14:58		0	0	0	0	0	0	0	0	0	0	0	0	0	0
1687	5	6	9	3d 03:47:26.07000	0d 04:02:46.49000	0.00662601	0.0255518	0.00163737	4.1848	C	5	30/08/2020 15:00		0	0	0	0	0	0	0	0	0	0	0	0	0	0
1688	5	6	9	3d 03:49:43.33000	0d 04:05:03.75000	0.00668844	0.0258134	0.00163745	4.1949	C	5	30/08/2020 15:03		0	0	0	0	0	0	0	0	0	0	0	0	0	0
1689	5	6	9	3d 03:50:49.67000	0d 04:06:10.09000	0.00671862	0.0259401	0.00163722	4.2	C	133	30/08/2020 15:04		0	0	0	0	0	0	0	0	0	0	0	0	0	0
1690	5	6	10	3d 03:50:49.68000	0d 00:00:00.01000	0.00671862	0.0259401	0.00163012	4.1999	C	0	30/08/2020 15:04		0	0	0	0	0	0	0	0	0	0	0	0	0	0
1691	5	6	10	3d 03:51:16.18000	0d 00:00:26.51000	0.0067304	0.0259895	0.00152995	4.2002	C	4	30/08/2020 15:04		0	0	0	0	0	0	0	0	0	0	0	0	0	0
1692	5	6	10	3d 03:51:38.16000	0d 00:00:48.49000	0.00673942	0.0260274	0.00142992	4.2002	C	4	30/08/2020 15:05		0	0	0	0	0	0	0	0	0	0	0	0	0	0
1693	5	6	10	3d 03:52:05.06000	0d 00:01:15.39000	0.00674973	0.0260707	0.0013299	4.2	C	4	30/08/2020 15:05		0	0	0	0	0	0	0	0	0	0	0	0	0	0
1694	5	6	10	3d 03:52:36.04000	0d 00:01:46.37000	0.00676074	0.026117	0.00122988	4.2	C	4	30/08/2020 15:06		0	0	0	0	0	0	0	0	0	0	0	0	0	0
1695	5	6	10	3d 03:53:11.87000	0d 00:02:22.20000	0.00677248	0.0261663	0.00112978	4.2	C	4	30/08/2020 15:06		0	0	0	0	0	0	0	0	0	0	0	0	0	0
1696	5	6	10	3d 03:53:51.40000	0d 00:03:01.73000	0.00678433	0.0262161	0.00102968	4.2	C	4	30/08/2020 15:07		0	0	0	0	0	0	0	0	0	0	0	0	0	0
1697	5	6	10	3d 03:54:36.38000	0d 00:03:46.71000	0.00679656	0.0262674	0.00092966	4.2	C	4	30/08/2020 15:08		0	0	0	0	0	0	0	0	0	0	0	0	0	0
1698	5	6	10	3d 03:55:27.20000	0d 00:04:37.53000	0.00680897	0.0263196	0.00082956	4.1999	C	4	30/08/2020 15:08		0	0	0	0	0	0	0	0	0	0	0	0	0	0
1699	5	6	10	3d 03:56:26.12000	0d 00:05:36.45000	0.00682171	0.026373	0.00072938	4.2002	C	4	30/08/2020 15:09		0	0	0	0	0	0	0	0	0	0	0	0	0	0
1700	5	6	10	3d 03:57:31.28000	0d 00:06:41.61000	0.00683397	0.0264246	0.00062921	4.2002	C	4	30/08/2020 15:11		0	0	0	0	0	0	0	0	0	0	0	0	0	0
1701	5	6	10	3d 03:58:53.55000	0d 00:08:03.88000	0.0068472	0.0264801	0.00052918	4.2004	C	4	30/08/2020 15:12		0	0	0	0	0	0	0	0	0	0	0	0	0	0
1702	5	6	10	3d 04:00:32.94000	0d 00:09:43.27000	0.0068604	0.0265356	0.00042908	4.2002	C	4	30/08/2020 15:14		0	0	0	0	0	0	0	0	0	0	0	0	0	0
1703	5	6	10	3d 04:02:42.45000	0d 00:11:52.78000	0.00687396	0.0265925	0.00032898	4.2002	C	4	30/08/2020 15:16		0	0	0	0	0	0	0	0	0	0	0	0	0	0
1704	5	6	10	3d 04:05:49.86000	0d 00:15:00.19000	0.00688833	0.0266529	0.00022896	4.1999	C	4	30/08/2020 15:19		0	0	0	0	0	0	0	0	0	0	0	0	0	0
1705	5	6	10	3d 04:09:02.48000	0d 00:18:12.81000	0.00689872	0.0266965	0.00016365	4.2	C	132	30/08/2020 15:22		0	0	0	0	0	0	0	0	0	0	0	0	0	0
1706	5	6	11	3d 04:09:02.49000	0d 00:00:00.01000	0	0	0	4.1984	R	0	30/08/2020 15:22		0	0	0	0	0	0	0	0	0	0	0	0	0	0
1707	5	6	11	3d 04:09:04.49000	0d 00:00:02.01000	0	0	0	4.1982	R	1	30/08/2020 15:22		0	0	0	0	0	0	0	0	0	0	0	0	0	0
1708	5	6	11	3d 04:09:06.49000	0d 00:00:04.01000	0	0	0	4.1981	R	1	30/08/2020 15:22		0	0	0	0	0	0	0	0	0	0	0	0	0	0
1709	5	6	11	3d 04:09:08.49000	0d 00:00:06.01000	0	0	0	4.1978	R	1	30/08/2020 15:22		0	0	0	0	0	0	0	0	0	0	0	0	0	0
1710	5	6	11	3d 04:09:10.49000	0d 00:00:08.01000	0	0	0	4.1978	R	1	30/08/2020 15:22		0	0	0	0	0	0	0	0	0	0	0	0	0	0
1711	5	6	11	3d 04:09:12.48000	0d 00:00:10.00000	0	0	0	4.1978	R	129	30/08/2020 15:22		0	0	0	0	0	0	0	0	0	0	0	0	0	0
1712	5	6	12	3d 04:09:12.49000	0d 00:00:00.01000	0	0	0.0016379	4.1817	D	0	30/08/2020 15:22		0	0	0	0	0	0	0	0	0	0	0	0	0	0
1713	5	6	12	3d 04:09:32.30000	0d 00:00:19.82000	0.00000902	0.00003764	0.00163767	4.1717	D	5	30/08/2020 15:23		0	0	0	0	0	0	0	0	0	0	0	0	0	0
1714	5	6	12	3d 04:10:25.37000	0d 00:01:12.89000	0.00003316	0.00013822	0.00163752	4.1614	D	5	30/08/2020 15:23		0	0	0	0	0	0	0	0	0	0	0	0	0	0
1715	5	6	12	3d 04:11:56.43000	0d 00:02:43.95000	0.00007458	0.00031038	0.00163775	4.1514	D	5	30/08/2020 15:25		0	0	0	0	0	0	0	0	0	0	0	0	0	0
1716	5	6	12	3d 04:13:52.15000	0d 00:04:39.67000	0.00012722	0.00052864	0.00163745	4.1413	D	5	30/08/2020 15:27		0	0	0	0	0	0	0	0	0	0	0	0	0	0
1717	5	6	12	3d 04:15:55.32000	0d 00:06:42.84000	0.00018324	0.00076038	0.00163752	4.1312	D	5	30/08/2020 15:29		0	0	0	0	0	0	0	0	0	0	0	0	0	0
1718	5	6	12	3d 04:18:01.46000	0d 00:08:48.98000	0.00024062	0.00099714	0.00163767	4.1212	D	5	30/08/2020 15:31		0	0	0	0	0	0	0	0	0	0	0	0	0	0
1719	5	6	12	3d 04:20:08.65000	0d 00:10:56.17000	0.00029848	0.00123529	0.00163752	4.1111	D	5	30/08/2020 15:33		0	0	0	0	0	0	0	0	0	0	0	0	0	0
1720	5	6	12	3d 04:22:18.35000	0d 00:13:05.87000	0.00035748	0.00147755	0.00163775	4.101	D	5	30/08/2020 15:35		0	0	0	0	0	0	0	0	0	0	0	0	0	0
1721	5	6	12	3d 04:24:30.37000	0d 00:15:17.89000	0.00041753	0.00172354	0.0016376	4.0909	D	5	30/08/2020 15:38		0	0	0	0	0	0	0	0	0	0	0	0	0	0
1722	5	6	12	3d 04:26:46.64000	0d 00:17:34.16000	0.00047952	0.00197682	0.0016376	4.0809	D	5	30/08/2020 15:40		0	0	0	0	0	0	0	0	0	0	0	0	0	0
1723	5	6	12	3d 04:29:02.83000	0d 00:19:50.35000	0.00054147	0.00222933	0.00163752	4.0708	D	5	30/08/2020 15:42		0	0	0	0	0	0	0	0	0	0	0	0	0	0
1724	5	6	12	3d 04:31:20.54000	0d 00:22:08.06000	0.00060411	0.00248402	0.00163767	4.0607	D	5	30/08/2020 15:44		0	0	0	0	0	0	0	0	0	0	0	0	0	0
1725	5	6	12	3d 04:33:40.02000	0d 00:24:27.54000	0.00066755	0.00274135	0.00163767	4.0507	D	5	30/08/2020 15:47		0	0	0	0	0	0	0	0	0	0	0	0	0	0
1726	5	6	12	3d 04:36:00.76000	0d 00:26:48.28000	0.00073157	0.00300036	0.00163737	4.0406	D	5	30/08/2020 15:49		0	0	0	0	0	0	0	0	0	0	0	0	0	0
1727	5	6	12	3d 04:38:24.69000	0d 00:29:12.21000	0.00079705	0.00326458	0.00163767	4.0305	D	5	30/08/2020 15:51		0	0	0	0	0	0	0	0	0	0	0	0	0	0
1728	5	6	12	3d 04:40:49.09000	0d 00:31:36.61000	0.00086273	0.00352899	0.00163783	4.0204	D	5	30/08/2020 15:54		0	0	0	0	0	0	0	0	0	0	0	0	0	0
1729	5	6	12	3d 04:43:14.83000	0d 00:34:02.35000	0.00092902	0.0037952	0.00163752	4.0104	D	5	30/08/2020 15:56		0	0	0	0	0	0	0	0	0	0	0	0	0	0
1730	5	6	12	3d 04:45:42.27000	0d 00:36:29.79000	0.00099609	0.00406383	0.00163745	4.0003	D	5	30/08/2020 15:59		0	0	0	0	0	0	0	0	0	0	0	0	0	0
1731	5	6	12	3d 04:48:10.53000	0d 00:38:58.05000	0.00106353	0.00433328	0.00163752	3.9902	D	5	30/08/2020 16:01		0	0	0	0	0	0	0	0	0	0	0	0	0	0
1732	5	6	12	3d 04:50:40.32000	0d 00:41:27.84000	0.00113167	0.00460482	0.00163767	3.9799	D	5	30/08/2020 16:04		0	0	0	0	0	0	0	0	0	0	0	0	0	0
1733	5	6	12	3d 04:53:15.45000	0d 00:44:02.97000	0.00120223	0.00488533	0.0016376	3.9698	D	5	30/08/2020 16:06		0	0	0	0	0	0	0	0	0	0	0	0	0	0
1734	5	6	12	3d 04:55:43.46000	0d 00:46:30.98000	0.00126956	0.00515226	0.00163737	3.9597	D	5	30/08/2020 16:09		0	0	0	0	0	0	0	0	0	0	0	0	0	0
1735	5	6	12	3d 04:58:10.61000	0d 00:48:58.13000	0.0013365	0.00541697	0.00163745	3.9495	D	5	30/08/2020 16:11		0	0	0	0	0	0	0	0	0	0	0	0	0	0
1736	5	6	12	3d 05:00:38.84000	0d 00:51:26.36000	0.00140392	0.00568295	0.00163775	3.9394	D	5	30/08/2020 16:14		0	0	0	0	0	0	0	0	0	0	0	0	0	0
1737	5	6	12	3d 05:03:04.80000	0d 00:53:52.32000	0.00147032	0.00594418	0.00163752	3.9294	D	5	30/08/2020 16:16		0	0	0	0	0	0	0	0	0	0	0	0	0	0
1738	5	6	12	3d 05:05:29.08000	0d 00:56:16.60000	0.00153595	0.00620174	0.00163752	3.9193	D	5	30/08/2020 16:18		0	0	0	0	0	0	0	0	0	0	0	0	0	0
1739	5	6	12	3d 05:07:54.98000	0d 00:58:42.50000	0.00160231	0.00646153	0.00163729	3.9092	D	5	30/08/2020 16:21		0	0	0	0	0	0	0	0	0	0	0	0	0	0
1740	5	6	12	3d 05:10:20.37000	0d 01:01:07.89000	0.00166845	0.00671974	0.00163745	3.8991	D	5	30/08/2020 16:23		0	0	0	0	0	0	0	0	0	0	0	0	0	0
1741	5	6	12	3d 05:12:43.79000	0d 01:03:31.31000	0.00173369	0.00697379	0.00163722	3.8891	D	5	30/08/2020 16:26		0	0	0	0	0	0	0	0	0	0	0	0	0	0
1742	5	6	12	3d 05:15:08.93000	0d 01:05:56.45000	0.00179971	0.00723023	0.00163752	3.879	D	5	30/08/2020 16:28		0	0	0	0	0	0	0	0	0	0	0	0	0	0
1743	5	6	12	3d 05:17:35.97000	0d 01:08:23.49000	0.0018666	0.00748935	0.00163745	3.8689	D	5	30/08/2020 16:31		0	0	0	0	0	0	0	0	0	0	0	0	0	0
1744	5	6	12	3d 05:20:06.11000	0d 01:10:53.63000	0.00193489	0.00775324	0.00163752	3.8589	D	5	30/08/2020 16:33		0	0	0	0	0	0	0	0	0	0	0	0	0	0
1745	5	6	12	3d 05:22:37.76000	0d 01:13:25.28000	0.00200387	0.00801909	0.00163775	3.8488	D	5	30/08/2020 16:36		0	0	0	0	0	0	0	0	0	0	0	0	0	0
1746	5	6	12	3d 05:25:14.84000	0d 01:16:02.36000	0.00207533	0.00829375	0.00163767	3.8387	D	5	30/08/2020 16:38		0	0	0	0	0	0	0	0	0	0	0	0	0	0
1747	5	6	12	3d 05:27:55.96000	0d 01:18:43.48000	0.00214862	0.00857473	0.00163752	3.8286	D	5	30/08/2020 16:41		0	0	0	0	0	0	0	0	0	0	0	0	0	0
1748	5	6	12	3d 05:30:41.00000	0d 01:21:28.52000	0.00222369	0.00886179	0.00163767	3.8184	D	5	30/08/2020 16:44		0	0	0	0	0	0	0	0	0	0	0	0	0	0
1749	5	6	12	3d 05:33:35.80000	0d 01:24:23.32000	0.0023032	0.00916502	0.00163767	3.8083	D	5	30/08/2020 16:47		0	0	0	0	0	0	0	0	0	0	0	0	0	0
1750	5	6	12	3d 05:36:29.45000	0d 01:27:16.97000	0.00238219	0.00946545	0.0016379	3.7983	D	5	30/08/2020 16:49		0	0	0	0	0	0	0	0	0	0	0	0	0	0
1751	5	6	12	3d 05:39:32.30000	0d 01:30:19.82000	0.00246537	0.00978096	0.0016376	3.7882	D	5	30/08/2020 16:53		0	0	0	0	0	0	0	0	0	0	0	0	0	0
1752	5	6	12	3d 05:42:44.22000	0d 01:33:31.74000	0.00255267	0.0101112	0.00163752	3.778	D	5	30/08/2020 16:56		0	0	0	0	0	0	0	0	0	0	0	0	0	0
1753	5	6	12	3d 05:46:07.68000	0d 01:36:55.20000	0.00264522	0.0104605	0.00163752	3.7679	D	5	30/08/2020 16:59		0	0	0	0	0	0	0	0	0	0	0	0	0	0
1754	5	6	12	3d 05:49:41.83000	0d 01:40:29.35000	0.00274263	0.010827	0.0016376	3.7578	D	5	30/08/2020 17:03		0	0	0	0	0	0	0	0	0	0	0	0	0	0
1755	5	6	12	3d 05:53:27.70000	0d 01:44:15.22000	0.00284537	0.0112126	0.00163745	3.7478	D	5	30/08/2020 17:06		0	0	0	0	0	0	0	0	0	0	0	0	0	0
1756	5	6	12	3d 05:57:22.87000	0d 01:48:10.39000	0.00295235	0.011613	0.00163775	3.7377	D	5	30/08/2020 17:10		0	0	0	0	0	0	0	0	0	0	0	0	0	0
1757	5	6	12	3d 06:01:25.22000	0d 01:52:12.74000	0.00306259	0.0120245	0.0016376	3.7276	D	5	30/08/2020 17:14		0	0	0	0	0	0	0	0	0	0	0	0	0	0
1758	5	6	12	3d 06:05:33.34000	0d 01:56:20.86000	0.00317545	0.0124447	0.0016376	3.7176	D	5	30/08/2020 17:19		0	0	0	0	0	0	0	0	0	0	0	0	0	0
1759	5	6	12	3d 06:09:41.03000	0d 02:00:28.55000	0.00328812	0.012863	0.0016376	3.7075	D	5	30/08/2020 17:23		0	0	0	0	0	0	0	0	0	0	0	0	0	0
1760	5	6	12	3d 06:13:48.76000	0d 02:04:36.28000	0.00340081	0.0132802	0.00163752	3.6974	D	5	30/08/2020 17:27		0	0	0	0	0	0	0	0	0	0	0	0	0	0
1761	5	6	12	3d 06:17:45.98000	0d 02:08:33.50000	0.00350872	0.0136786	0.00163767	3.6873	D	5	30/08/2020 17:31		0	0	0	0	0	0	0	0	0	0	0	0	0	0
1762	5	6	12	3d 06:21:31.57000	0d 02:12:19.09000	0.00361133	0.0140565	0.0016376	3.6773	D	5	30/08/2020 17:35		0	0	0	0	0	0	0	0	0	0	0	0	0	0
1763	5	6	12	3d 06:25:04.78000	0d 02:15:52.30000	0.00370832	0.0144127	0.00163752	3.6672	D	5	30/08/2020 17:38		0	0	0	0	0	0	0	0	0	0	0	0	0	0
1764	5	6	12	3d 06:28:28.47000	0d 02:19:15.99000	0.00380097	0.0147521	0.00163767	3.657	D	5	30/08/2020 17:41		0	0	0	0	0	0	0	0	0	0	0	0	0	0
1765	5	6	12	3d 06:31:38.82000	0d 02:22:26.34000	0.00388756	0.0150683	0.00163752	3.6468	D	5	30/08/2020 17:45		0	0	0	0	0	0	0	0	0	0	0	0	0	0
1766	5	6	12	3d 06:34:36.35000	0d 02:25:23.87000	0.00396831	0.0153624	0.0016376	3.6367	D	5	30/08/2020 17:48		0	0	0	0	0	0	0	0	0	0	0	0	0	0
1767	5	6	12	3d 06:37:17.11000	0d 02:28:04.63000	0.00404144	0.015628	0.00163752	3.6266	D	5	30/08/2020 17:50		0	0	0	0	0	0	0	0	0	0	0	0	0	0
1768	5	6	12	3d 06:39:43.61000	0d 02:30:31.13000	0.00410808	0.0158693	0.00163745	3.6164	D	5	30/08/2020 17:53		0	0	0	0	0	0	0	0	0	0	0	0	0	0
1769	5	6	12	3d 06:42:06.50000	0d 02:32:54.02000	0.00417308	0.0161041	0.0016376	3.6063	D	5	30/08/2020 17:55		0	0	0	0	0	0	0	0	0	0	0	0	0	0
1770	5	6	12	3d 06:44:19.96000	0d 02:35:07.48000	0.00423379	0.0163227	0.0016376	3.5962	D	5	30/08/2020 17:57		0	0	0	0	0	0	0	0	0	0	0	0	0	0
1771	5	6	12	3d 06:46:31.75000	0d 02:37:19.27000	0.00429374	0.016538	0.00163752	3.5862	D	5	30/08/2020 18:00		0	0	0	0	0	0	0	0	0	0	0	0	0	0
1772	5	6	12	3d 06:48:53.12000	0d 02:39:40.64000	0.00435804	0.0167683	0.00163752	3.5761	D	5	30/08/2020 18:02		0	0	0	0	0	0	0	0	0	0	0	0	0	0
1773	5	6	12	3d 06:51:30.64000	0d 02:42:18.16000	0.00442969	0.0170242	0.0016376	3.566	D	5	30/08/2020 18:05		0	0	0	0	0	0	0	0	0	0	0	0	0	0
1774	5	6	12	3d 06:54:58.15000	0d 02:45:45.67000	0.00452409	0.0173603	0.00163767	3.556	D	5	30/08/2020 18:08		0	0	0	0	0	0	0	0	0	0	0	0	0	0
1775	5	6	12	3d 06:59:58.15000	0d 02:50:45.67000	0.00466055	0.0178449	0.00163767	3.5468	D	1	30/08/2020 18:13		0	0	0	0	0	0	0	0	0	0	0	0	0	0
1776	5	6	12	3d 07:04:58.15000	0d 02:55:45.67000	0.00479701	0.0183284	0.00163745	3.5387	D	1	30/08/2020 18:18		0	0	0	0	0	0	0	0	0	0	0	0	0	0
1777	5	6	12	3d 07:09:58.15000	0d 03:00:45.67000	0.00493348	0.0188109	0.00163767	3.5317	D	1	30/08/2020 18:23		0	0	0	0	0	0	0	0	0	0	0	0	0	0
1778	5	6	12	3d 07:14:58.15000	0d 03:05:45.67000	0.00506994	0.0192923	0.00163752	3.5239	D	1	30/08/2020 18:28		0	0	0	0	0	0	0	0	0	0	0	0	0	0
1779	5	6	12	3d 07:19:58.15000	0d 03:10:45.67000	0.00520641	0.0197727	0.00163752	3.5154	D	1	30/08/2020 18:33		0	0	0	0	0	0	0	0	0	0	0	0	0	0
1780	5	6	12	3d 07:23:01.72000	0d 03:13:49.24000	0.00528991	0.0200657	0.00163752	3.5053	D	5	30/08/2020 18:36		0	0	0	0	0	0	0	0	0	0	0	0	0	0
1781	5	6	12	3d 07:28:01.72000	0d 03:18:49.24000	0.00542637	0.0205436	0.0016376	3.498	D	1	30/08/2020 18:41		0	0	0	0	0	0	0	0	0	0	0	0	0	0
1782	5	6	12	3d 07:33:01.72000	0d 03:23:49.24000	0.00556284	0.0210205	0.00163767	3.4905	D	1	30/08/2020 18:46		0	0	0	0	0	0	0	0	0	0	0	0	0	0
1783	5	6	12	3d 07:38:01.72000	0d 03:28:49.24000	0.0056993	0.0214963	0.00163752	3.4824	D	1	30/08/2020 18:51		0	0	0	0	0	0	0	0	0	0	0	0	0	0
1784	5	6	12	3d 07:43:01.72000	0d 03:33:49.24000	0.00583577	0.0219709	0.0016376	3.4734	D	1	30/08/2020 18:56		0	0	0	0	0	0	0	0	0	0	0	0	0	0
1785	5	6	12	3d 07:47:12.63000	0d 03:38:00.15000	0.0059499	0.0223668	0.00163767	3.4633	D	5	30/08/2020 19:00		0	0	0	0	0	0	0	0	0	0	0	0	0	0
1786	5	6	12	3d 07:51:20.60000	0d 03:42:08.12000	0.0060627	0.0227569	0.00163745	3.4533	D	5	30/08/2020 19:04		0	0	0	0	0	0	0	0	0	0	0	0	0	0
1787	5	6	12	3d 07:55:03.77000	0d 03:45:51.29000	0.00616421	0.023107	0.0016376	3.4432	D	5	30/08/2020 19:08		0	0	0	0	0	0	0	0	0	0	0	0	0	0
1788	5	6	12	3d 07:58:08.82000	0d 03:48:56.34000	0.00624839	0.0233964	0.00163767	3.4331	D	5	30/08/2020 19:11		0	0	0	0	0	0	0	0	0	0	0	0	0	0
1789	5	6	12	3d 08:00:42.90000	0d 03:51:30.42000	0.00631847	0.0236367	0.00163752	3.4231	D	5	30/08/2020 19:14		0	0	0	0	0	0	0	0	0	0	0	0	0	0
1790	5	6	12	3d 08:03:03.17000	0d 03:53:50.69000	0.00638228	0.0238548	0.0016376	3.413	D	5	30/08/2020 19:16		0	0	0	0	0	0	0	0	0	0	0	0	0	0
1791	5	6	12	3d 08:05:03.26000	0d 03:55:50.78000	0.00643691	0.024041	0.00163767	3.4029	D	5	30/08/2020 19:18		0	0	0	0	0	0	0	0	0	0	0	0	0	0
1792	5	6	12	3d 08:06:50.02000	0d 03:57:37.54000	0.00648547	0.024206	0.00163775	3.3928	D	5	30/08/2020 19:20		0	0	0	0	0	0	0	0	0	0	0	0	0	0
1793	5	6	12	3d 08:08:19.57000	0d 03:59:07.09000	0.0065262	0.024344	0.0016376	3.3826	D	5	30/08/2020 19:21		0	0	0	0	0	0	0	0	0	0	0	0	0	0
1794	5	6	12	3d 08:09:36.45000	0d 04:00:23.97000	0.00656118	0.0244621	0.00163775	3.3725	D	5	30/08/2020 19:23		0	0	0	0	0	0	0	0	0	0	0	0	0	0
1795	5	6	12	3d 08:10:33.64000	0d 04:01:21.16000	0.00658719	0.0245498	0.00163729	3.3623	D	5	30/08/2020 19:24		0	0	0	0	0	0	0	0	0	0	0	0	0	0
1796	5	6	12	3d 08:11:25.54000	0d 04:02:13.06000	0.0066108	0.024629	0.00163767	3.3523	D	5	30/08/2020 19:24		0	0	0	0	0	0	0	0	0	0	0	0	0	0
1797	5	6	12	3d 08:12:11.79000	0d 04:02:59.31000	0.00663184	0.0246994	0.0016376	3.3422	D	5	30/08/2020 19:25		0	0	0	0	0	0	0	0	0	0	0	0	0	0
1798	5	6	12	3d 08:12:52.18000	0d 04:03:39.70000	0.00665021	0.0247608	0.00163752	3.332	D	5	30/08/2020 19:26		0	0	0	0	0	0	0	0	0	0	0	0	0	0
1799	5	6	12	3d 08:13:27.39000	0d 04:04:14.91000	0.00666623	0.024814	0.00163745	3.3217	D	5	30/08/2020 19:26		0	0	0	0	0	0	0	0	0	0	0	0	0	0
1800	5	6	12	3d 08:13:57.83000	0d 04:04:45.35000	0.00668007	0.02486	0.00163767	3.3117	D	5	30/08/2020 19:27		0	0	0	0	0	0	0	0	0	0	0	0	0	0
1801	5	6	12	3d 08:14:25.01000	0d 04:05:12.53000	0.00669244	0.0249009	0.00163767	3.3016	D	5	30/08/2020 19:27		0	0	0	0	0	0	0	0	0	0	0	0	0	0
1802	5	6	12	3d 08:14:47.70000	0d 04:05:35.22000	0.00670276	0.0249349	0.00163767	3.2915	D	5	30/08/2020 19:28		0	0	0	0	0	0	0	0	0	0	0	0	0	0
1803	5	6	12	3d 08:15:07.17000	0d 04:05:54.69000	0.00671161	0.024964	0.00163745	3.2813	D	5	30/08/2020 19:28		0	0	0	0	0	0	0	0	0	0	0	0	0	0
1804	5	6	12	3d 08:15:24.65000	0d 04:06:12.17000	0.00671957	0.02499	0.00163783	3.2711	D	5	30/08/2020 19:28		0	0	0	0	0	0	0	0	0	0	0	0	0	0
1805	5	6	12	3d 08:15:40.76000	0d 04:06:28.28000	0.00672689	0.025014	0.00163729	3.261	D	5	30/08/2020 19:29		0	0	0	0	0	0	0	0	0	0	0	0	0	0
1806	5	6	12	3d 08:15:55.09000	0d 04:06:42.61000	0.00673341	0.0250352	0.00163752	3.2508	D	5	30/08/2020 19:29		0	0	0	0	0	0	0	0	0	0	0	0	0	0
1807	5	6	12	3d 08:16:08.15000	0d 04:06:55.67000	0.00673935	0.0250545	0.00163752	3.2407	D	5	30/08/2020 19:29		0	0	0	0	0	0	0	0	0	0	0	0	0	0
1808	5	6	12	3d 08:16:20.07000	0d 04:07:07.59000	0.00674477	0.025072	0.00163714	3.2306	D	5	30/08/2020 19:29		0	0	0	0	0	0	0	0	0	0	0	0	0	0
1809	5	6	12	3d 08:16:31.25000	0d 04:07:18.77000	0.00674986	0.0250884	0.00163767	3.2204	D	5	30/08/2020 19:30		0	0	0	0	0	0	0	0	0	0	0	0	0	0
1810	5	6	12	3d 08:16:41.74000	0d 04:07:29.26000	0.00675463	0.0251038	0.00163775	3.2103	D	5	30/08/2020 19:30		0	0	0	0	0	0	0	0	0	0	0	0	0	0
1811	5	6	12	3d 08:16:51.61000	0d 04:07:39.13000	0.00675912	0.0251182	0.00163752	3.2003	D	5	30/08/2020 19:30		0	0	0	0	0	0	0	0	0	0	0	0	0	0
1812	5	6	12	3d 08:17:00.88000	0d 04:07:48.40000	0.00676334	0.0251316	0.00163775	3.1901	D	5	30/08/2020 19:30		0	0	0	0	0	0	0	0	0	0	0	0	0	0
1813	5	6	12	3d 08:17:09.55000	0d 04:07:57.07000	0.00676728	0.0251442	0.0016376	3.1798	D	5	30/08/2020 19:30		0	0	0	0	0	0	0	0	0	0	0	0	0	0
1814	5	6	12	3d 08:17:17.85000	0d 04:08:05.37000	0.00677106	0.0251562	0.00163752	3.1698	D	5	30/08/2020 19:30		0	0	0	0	0	0	0	0	0	0	0	0	0	0
1815	5	6	12	3d 08:17:25.63000	0d 04:08:13.15000	0.0067746	0.0251674	0.0016376	3.1595	D	5	30/08/2020 19:30		0	0	0	0	0	0	0	0	0	0	0	0	0	0
1816	5	6	12	3d 08:17:32.94000	0d 04:08:20.46000	0.00677792	0.0251779	0.0016376	3.1493	D	5	30/08/2020 19:31		0	0	0	0	0	0	0	0	0	0	0	0	0	0
1817	5	6	12	3d 08:17:40.27000	0d 04:08:27.79000	0.00678126	0.0251884	0.00163752	3.1389	D	5	30/08/2020 19:31		0	0	0	0	0	0	0	0	0	0	0	0	0	0
1818	5	6	12	3d 08:17:47.09000	0d 04:08:34.61000	0.00678436	0.0251981	0.00163752	3.1289	D	5	30/08/2020 19:31		0	0	0	0	0	0	0	0	0	0	0	0	0	0
1819	5	6	12	3d 08:17:53.48000	0d 04:08:41.00000	0.00678727	0.0252072	0.0016376	3.1186	D	5	30/08/2020 19:31		0	0	0	0	0	0	0	0	0	0	0	0	0	0
1820	5	6	12	3d 08:17:59.68000	0d 04:08:47.20000	0.00679009	0.0252159	0.0016379	3.1084	D	5	30/08/2020 19:31		0	0	0	0	0	0	0	0	0	0	0	0	0	0
1821	5	6	12	3d 08:18:05.66000	0d 04:08:53.18000	0.00679281	0.0252244	0.0016376	3.0982	D	5	30/08/2020 19:31		0	0	0	0	0	0	0	0	0	0	0	0	0	0
1822	5	6	12	3d 08:18:11.43000	0d 04:08:58.95000	0.00679543	0.0252325	0.00163737	3.0881	D	5	30/08/2020 19:31		0	0	0	0	0	0	0	0	0	0	0	0	0	0
1823	5	6	12	3d 08:18:16.97000	0d 04:09:04.49000	0.00679795	0.0252403	0.00163767	3.0779	D	5	30/08/2020 19:31		0	0	0	0	0	0	0	0	0	0	0	0	0	0
1824	5	6	12	3d 08:18:22.38000	0d 04:09:09.90000	0.00680041	0.0252478	0.00163752	3.0677	D	5	30/08/2020 19:31		0	0	0	0	0	0	0	0	0	0	0	0	0	0
1825	5	6	12	3d 08:18:27.58000	0d 04:09:15.10000	0.00680278	0.0252551	0.0016376	3.0576	D	5	30/08/2020 19:31		0	0	0	0	0	0	0	0	0	0	0	0	0	0
1826	5	6	12	3d 08:18:32.48000	0d 04:09:20.00000	0.00680501	0.0252619	0.00163775	3.0475	D	5	30/08/2020 19:32		0	0	0	0	0	0	0	0	0	0	0	0	0	0
1827	5	6	12	3d 08:18:37.25000	0d 04:09:24.77000	0.00680717	0.0252685	0.0016376	3.0375	D	5	30/08/2020 19:32		0	0	0	0	0	0	0	0	0	0	0	0	0	0
1828	5	6	12	3d 08:18:41.92000	0d 04:09:29.44000	0.0068093	0.0252749	0.00163767	3.0271	D	5	30/08/2020 19:32		0	0	0	0	0	0	0	0	0	0	0	0	0	0
1829	5	6	12	3d 08:18:46.48000	0d 04:09:34.00000	0.00681137	0.0252812	0.00163767	3.0167	D	5	30/08/2020 19:32		0	0	0	0	0	0	0	0	0	0	0	0	0	0
1830	5	6	12	3d 08:18:50.95000	0d 04:09:38.47000	0.00681341	0.0252873	0.00163775	3.0066	D	5	30/08/2020 19:32		0	0	0	0	0	0	0	0	0	0	0	0	0	0
1831	5	6	12	3d 08:18:55.07000	0d 04:09:42.59000	0.00681528	0.0252929	0.00163767	2.9966	D	5	30/08/2020 19:32		0	0	0	0	0	0	0	0	0	0	0	0	0	0
1832	5	6	12	3d 08:18:59.05000	0d 04:09:46.57000	0.00681709	0.0252984	0.00163737	2.9863	D	5	30/08/2020 19:32		0	0	0	0	0	0	0	0	0	0	0	0	0	0
1833	5	6	12	3d 08:19:03.01000	0d 04:09:50.53000	0.00681889	0.0253037	0.00163737	2.9761	D	5	30/08/2020 19:32		0	0	0	0	0	0	0	0	0	0	0	0	0	0
1834	5	6	12	3d 08:19:06.74000	0d 04:09:54.26000	0.00682059	0.0253088	0.00163752	2.9659	D	5	30/08/2020 19:32		0	0	0	0	0	0	0	0	0	0	0	0	0	0
1835	5	6	12	3d 08:19:10.50000	0d 04:09:58.02000	0.0068223	0.0253138	0.0016376	2.9555	D	5	30/08/2020 19:32		0	0	0	0	0	0	0	0	0	0	0	0	0	0
1836	5	6	12	3d 08:19:14.14000	0d 04:10:01.66000	0.00682396	0.0253187	0.0016376	2.9451	D	5	30/08/2020 19:32		0	0	0	0	0	0	0	0	0	0	0	0	0	0
1837	5	6	12	3d 08:19:17.72000	0d 04:10:05.24000	0.00682558	0.0253235	0.00163775	2.9346	D	5	30/08/2020 19:32		0	0	0	0	0	0	0	0	0	0	0	0	0	0
1838	5	6	12	3d 08:19:21.16000	0d 04:10:08.68000	0.00682715	0.0253281	0.00163745	2.9244	D	5	30/08/2020 19:32		0	0	0	0	0	0	0	0	0	0	0	0	0	0
1839	5	6	12	3d 08:19:24.43000	0d 04:10:11.95000	0.00682864	0.0253324	0.00163752	2.9142	D	5	30/08/2020 19:32		0	0	0	0	0	0	0	0	0	0	0	0	0	0
1840	5	6	12	3d 08:19:27.62000	0d 04:10:15.14000	0.00683009	0.0253367	0.00163745	2.9041	D	5	30/08/2020 19:32		0	0	0	0	0	0	0	0	0	0	0	0	0	0
1841	5	6	12	3d 08:19:30.71000	0d 04:10:18.23000	0.00683149	0.0253407	0.00163767	2.894	D	5	30/08/2020 19:33		0	0	0	0	0	0	0	0	0	0	0	0	0	0
1842	5	6	12	3d 08:19:33.69000	0d 04:10:21.21000	0.00683285	0.0253447	0.0016376	2.8837	D	5	30/08/2020 19:33		0	0	0	0	0	0	0	0	0	0	0	0	0	0
1843	5	6	12	3d 08:19:36.75000	0d 04:10:24.27000	0.00683424	0.0253487	0.0016376	2.8731	D	5	30/08/2020 19:33		0	0	0	0	0	0	0	0	0	0	0	0	0	0
1844	5	6	12	3d 08:19:39.69000	0d 04:10:27.21000	0.00683558	0.0253525	0.00163767	2.8626	D	5	30/08/2020 19:33		0	0	0	0	0	0	0	0	0	0	0	0	0	0
1845	5	6	12	3d 08:19:42.59000	0d 04:10:30.11000	0.0068369	0.0253563	0.00163752	2.8524	D	5	30/08/2020 19:33		0	0	0	0	0	0	0	0	0	0	0	0	0	0
1846	5	6	12	3d 08:19:45.38000	0d 04:10:32.90000	0.00683817	0.0253599	0.00163752	2.8418	D	5	30/08/2020 19:33		0	0	0	0	0	0	0	0	0	0	0	0	0	0
1847	5	6	12	3d 08:19:48.14000	0d 04:10:35.66000	0.00683942	0.0253634	0.00163775	2.8316	D	5	30/08/2020 19:33		0	0	0	0	0	0	0	0	0	0	0	0	0	0
1848	5	6	12	3d 08:19:50.78000	0d 04:10:38.30000	0.00684062	0.0253668	0.00163752	2.8212	D	5	30/08/2020 19:33		0	0	0	0	0	0	0	0	0	0	0	0	0	0
1849	5	6	12	3d 08:19:53.40000	0d 04:10:40.92000	0.00684181	0.0253702	0.00163767	2.8112	D	5	30/08/2020 19:33		0	0	0	0	0	0	0	0	0	0	0	0	0	0
1850	5	6	12	3d 08:19:55.87000	0d 04:10:43.39000	0.00684294	0.0253733	0.00163752	2.8008	D	5	30/08/2020 19:33		0	0	0	0	0	0	0	0	0	0	0	0	0	0
1851	5	6	12	3d 08:19:58.41000	0d 04:10:45.93000	0.00684409	0.0253766	0.00163752	2.7904	D	5	30/08/2020 19:33		0	0	0	0	0	0	0	0	0	0	0	0	0	0
1852	5	6	12	3d 08:20:00.86000	0d 04:10:48.38000	0.00684521	0.0253797	0.0016376	2.78	D	5	30/08/2020 19:33		0	0	0	0	0	0	0	0	0	0	0	0	0	0
1853	5	6	12	3d 08:20:03.31000	0d 04:10:50.83000	0.00684632	0.0253828	0.00163783	2.7695	D	5	30/08/2020 19:33		0	0	0	0	0	0	0	0	0	0	0	0	0	0
1854	5	6	12	3d 08:20:05.71000	0d 04:10:53.23000	0.00684741	0.0253858	0.00163767	2.759	D	5	30/08/2020 19:33		0	0	0	0	0	0	0	0	0	0	0	0	0	0
1855	5	6	12	3d 08:20:08.06000	0d 04:10:55.58000	0.00684848	0.0253887	0.0016376	2.7486	D	5	30/08/2020 19:33		0	0	0	0	0	0	0	0	0	0	0	0	0	0
1856	5	6	12	3d 08:20:10.34000	0d 04:10:57.86000	0.00684952	0.0253916	0.0016376	2.7381	D	5	30/08/2020 19:33		0	0	0	0	0	0	0	0	0	0	0	0	0	0
1857	5	6	12	3d 08:20:12.62000	0d 04:11:00.14000	0.00685056	0.0253944	0.00163737	2.7277	D	5	30/08/2020 19:33		0	0	0	0	0	0	0	0	0	0	0	0	0	0
1858	5	6	12	3d 08:20:14.80000	0d 04:11:02.32000	0.00685155	0.0253971	0.00163767	2.7173	D	5	30/08/2020 19:33		0	0	0	0	0	0	0	0	0	0	0	0	0	0
1859	5	6	12	3d 08:20:16.93000	0d 04:11:04.45000	0.00685252	0.0253997	0.00163745	2.7071	D	5	30/08/2020 19:33		0	0	0	0	0	0	0	0	0	0	0	0	0	0
1860	5	6	12	3d 08:20:19.04000	0d 04:11:06.56000	0.00685348	0.0254023	0.00163752	2.6967	D	5	30/08/2020 19:33		0	0	0	0	0	0	0	0	0	0	0	0	0	0
1861	5	6	12	3d 08:20:21.12000	0d 04:11:08.64000	0.00685442	0.0254049	0.00163752	2.6864	D	5	30/08/2020 19:33		0	0	0	0	0	0	0	0	0	0	0	0	0	0
1862	5	6	12	3d 08:20:23.23000	0d 04:11:10.75000	0.00685538	0.0254074	0.00163775	2.676	D	5	30/08/2020 19:33		0	0	0	0	0	0	0	0	0	0	0	0	0	0
1863	5	6	12	3d 08:20:25.24000	0d 04:11:12.76000	0.0068563	0.0254099	0.00163767	2.6656	D	5	30/08/2020 19:33		0	0	0	0	0	0	0	0	0	0	0	0	0	0
1864	5	6	12	3d 08:20:27.23000	0d 04:11:14.75000	0.0068572	0.0254123	0.00163752	2.6551	D	5	30/08/2020 19:33		0	0	0	0	0	0	0	0	0	0	0	0	0	0
1865	5	6	12	3d 08:20:29.25000	0d 04:11:16.77000	0.00685812	0.0254147	0.00163767	2.6444	D	5	30/08/2020 19:33		0	0	0	0	0	0	0	0	0	0	0	0	0	0
1866	5	6	12	3d 08:20:31.22000	0d 04:11:18.74000	0.00685902	0.0254171	0.00163745	2.6339	D	5	30/08/2020 19:34		0	0	0	0	0	0	0	0	0	0	0	0	0	0
1867	5	6	12	3d 08:20:33.20000	0d 04:11:20.72000	0.00685992	0.0254195	0.00163767	2.6233	D	5	30/08/2020 19:34		0	0	0	0	0	0	0	0	0	0	0	0	0	0
1868	5	6	12	3d 08:20:35.11000	0d 04:11:22.63000	0.00686079	0.0254217	0.0016376	2.6128	D	5	30/08/2020 19:34		0	0	0	0	0	0	0	0	0	0	0	0	0	0
1869	5	6	12	3d 08:20:37.05000	0d 04:11:24.57000	0.00686167	0.025424	0.00163745	2.6023	D	5	30/08/2020 19:34		0	0	0	0	0	0	0	0	0	0	0	0	0	0
1870	5	6	12	3d 08:20:38.91000	0d 04:11:26.43000	0.00686252	0.0254262	0.0016376	2.5916	D	5	30/08/2020 19:34		0	0	0	0	0	0	0	0	0	0	0	0	0	0
1871	5	6	12	3d 08:20:40.78000	0d 04:11:28.30000	0.00686337	0.0254284	0.00163729	2.5809	D	5	30/08/2020 19:34		0	0	0	0	0	0	0	0	0	0	0	0	0	0
1872	5	6	12	3d 08:20:42.60000	0d 04:11:30.12000	0.00686419	0.0254306	0.00163767	2.5704	D	5	30/08/2020 19:34		0	0	0	0	0	0	0	0	0	0	0	0	0	0
1873	5	6	12	3d 08:20:44.44000	0d 04:11:31.96000	0.00686503	0.0254327	0.00163745	2.56	D	5	30/08/2020 19:34		0	0	0	0	0	0	0	0	0	0	0	0	0	0
1874	5	6	12	3d 08:20:46.20000	0d 04:11:33.72000	0.00686583	0.0254348	0.00163752	2.5493	D	5	30/08/2020 19:34		0	0	0	0	0	0	0	0	0	0	0	0	0	0
1875	5	6	12	3d 08:20:47.99000	0d 04:11:35.51000	0.00686665	0.0254368	0.00163752	2.5388	D	5	30/08/2020 19:34		0	0	0	0	0	0	0	0	0	0	0	0	0	0
1876	5	6	12	3d 08:20:49.76000	0d 04:11:37.28000	0.00686745	0.0254389	0.0016376	2.5283	D	5	30/08/2020 19:34		0	0	0	0	0	0	0	0	0	0	0	0	0	0
1877	5	6	12	3d 08:20:51.49000	0d 04:11:39.01000	0.00686824	0.0254409	0.00163752	2.5177	D	5	30/08/2020 19:34		0	0	0	0	0	0	0	0	0	0	0	0	0	0
1878	5	6	12	3d 08:20:53.20000	0d 04:11:40.72000	0.00686902	0.0254428	0.00163745	2.5074	D	5	30/08/2020 19:34		0	0	0	0	0	0	0	0	0	0	0	0	0	0
1879	5	6	12	3d 08:20:54.39000	0d 04:11:41.91000	0.00686956	0.0254442	0.00163737	2.5	D	133	30/08/2020 19:34		0	0	0	0	0	0	0	0	0	0	0	0	0	0
1880	5	6	13	3d 08:20:54.40000	0d 00:00:00.01000	0	0	0	2.63	R	0	30/08/2020 19:34		0	0	0	0	0	0	0	0	0	0	0	0	0	0
1881	5	6	13	3d 08:20:56.40000	0d 00:00:02.01000	0	0	0	2.8154	R	1	30/08/2020 19:34		0	0	0	0	0	0	0	0	0	0	0	0	0	0
1882	5	6	13	3d 08:20:58.40000	0d 00:00:04.01000	0	0	0	2.9285	R	1	30/08/2020 19:34		0	0	0	0	0	0	0	0	0	0	0	0	0	0
1883	5	6	13	3d 08:21:00.40000	0d 00:00:06.01000	0	0	0	3.0175	R	1	30/08/2020 19:34		0	0	0	0	0	0	0	0	0	0	0	0	0	0
1884	5	6	13	3d 08:21:02.40000	0d 00:00:08.01000	0	0	0	3.0915	R	1	30/08/2020 19:34		0	0	0	0	0	0	0	0	0	0	0	0	0	0
1885	5	6	13	3d 08:21:04.39000	0d 00:00:10.00000	0	0	0	3.1539	R	129	30/08/2020 19:34		0	0	0	0	0	0	0	0	0	0	0	0	0	0
1886	6	7	9	3d 08:21:04.40000	0d 00:00:00.01000	0	0	0.00163935	3.3069	C	0	30/08/2020 19:34		0	0	0	0	0	0	0	0	0	0	0	0	0	0
1887	6	7	9	3d 08:21:04.56000	0d 00:00:00.17000	0.00000008	0.00000026	0.00163737	3.3326	C	5	30/08/2020 19:34		0	0	0	0	0	0	0	0	0	0	0	0	0	0
1888	6	7	9	3d 08:21:04.72000	0d 00:00:00.33000	0.00000015	0.0000005	0.0016376	3.3516	C	5	30/08/2020 19:34		0	0	0	0	0	0	0	0	0	0	0	0	0	0
1889	6	7	9	3d 08:21:04.90000	0d 00:00:00.51000	0.00000023	0.00000078	0.00163752	3.3693	C	5	30/08/2020 19:34		0	0	0	0	0	0	0	0	0	0	0	0	0	0
1890	6	7	9	3d 08:21:05.10000	0d 00:00:00.71000	0.00000032	0.00000108	0.00163752	3.3866	C	5	30/08/2020 19:34		0	0	0	0	0	0	0	0	0	0	0	0	0	0
1891	6	7	9	3d 08:21:05.31000	0d 00:00:00.92000	0.00000042	0.00000141	0.0016376	3.4034	C	5	30/08/2020 19:34		0	0	0	0	0	0	0	0	0	0	0	0	0	0
1892	6	7	9	3d 08:21:05.53000	0d 00:00:01.14000	0.00000052	0.00000175	0.00163737	3.4195	C	5	30/08/2020 19:34		0	0	0	0	0	0	0	0	0	0	0	0	0	0
1893	6	7	9	3d 08:21:05.76000	0d 00:00:01.37000	0.00000062	0.00000211	0.0016376	3.4351	C	5	30/08/2020 19:34		0	0	0	0	0	0	0	0	0	0	0	0	0	0
1894	6	7	9	3d 08:21:06.00000	0d 00:00:01.61000	0.00000073	0.00000248	0.00163752	3.4508	C	5	30/08/2020 19:34		0	0	0	0	0	0	0	0	0	0	0	0	0	0
1895	6	7	9	3d 08:21:06.25000	0d 00:00:01.86000	0.00000085	0.00000288	0.00163752	3.4659	C	5	30/08/2020 19:34		0	0	0	0	0	0	0	0	0	0	0	0	0	0
1896	6	7	9	3d 08:21:06.50000	0d 00:00:02.11000	0.00000096	0.00000327	0.00163775	3.4809	C	5	30/08/2020 19:34		0	0	0	0	0	0	0	0	0	0	0	0	0	0
1897	6	7	9	3d 08:21:06.76000	0d 00:00:02.37000	0.00000108	0.00000369	0.00163775	3.4957	C	5	30/08/2020 19:34		0	0	0	0	0	0	0	0	0	0	0	0	0	0
1898	6	7	9	3d 08:21:07.03000	0d 00:00:02.64000	0.0000012	0.00000412	0.00163752	3.5102	C	5	30/08/2020 19:34		0	0	0	0	0	0	0	0	0	0	0	0	0	0
1899	6	7	9	3d 08:21:07.31000	0d 00:00:02.92000	0.00000133	0.00000456	0.0016376	3.5242	C	5	30/08/2020 19:34		0	0	0	0	0	0	0	0	0	0	0	0	0	0
1900	6	7	9	3d 08:21:07.60000	0d 00:00:03.21000	0.00000146	0.00000503	0.00163745	3.5386	C	5	30/08/2020 19:34		0	0	0	0	0	0	0	0	0	0	0	0	0	0
1901	6	7	9	3d 08:21:07.90000	0d 00:00:03.51000	0.0000016	0.00000551	0.0016376	3.5525	C	5	30/08/2020 19:34		0	0	0	0	0	0	0	0	0	0	0	0	0	0
1902	6	7	9	3d 08:21:08.21000	0d 00:00:03.82000	0.00000174	0.00000602	0.00163767	3.5659	C	5	30/08/2020 19:34		0	0	0	0	0	0	0	0	0	0	0	0	0	0
1903	6	7	9	3d 08:21:08.54000	0d 00:00:04.15000	0.00000189	0.00000655	0.00163775	3.5792	C	5	30/08/2020 19:34		0	0	0	0	0	0	0	0	0	0	0	0	0	0
1904	6	7	9	3d 08:21:08.88000	0d 00:00:04.49000	0.00000204	0.00000711	0.0016376	3.5923	C	5	30/08/2020 19:34		0	0	0	0	0	0	0	0	0	0	0	0	0	0
1905	6	7	9	3d 08:21:09.24000	0d 00:00:04.85000	0.00000221	0.0000077	0.00163745	3.6049	C	5	30/08/2020 19:34		0	0	0	0	0	0	0	0	0	0	0	0	0	0
1906	6	7	9	3d 08:21:09.63000	0d 00:00:05.24000	0.00000238	0.00000834	0.00163752	3.6178	C	5	30/08/2020 19:34		0	0	0	0	0	0	0	0	0	0	0	0	0	0
1907	6	7	9	3d 08:21:10.04000	0d 00:00:05.65000	0.00000257	0.00000901	0.00163745	3.6303	C	5	30/08/2020 19:34		0	0	0	0	0	0	0	0	0	0	0	0	0	0
1908	6	7	9	3d 08:21:10.50000	0d 00:00:06.11000	0.00000278	0.00000977	0.00163767	3.6425	C	5	30/08/2020 19:34		0	0	0	0	0	0	0	0	0	0	0	0	0	0
1909	6	7	9	3d 08:21:11.00000	0d 00:00:06.61000	0.00000301	0.0000106	0.00163745	3.6544	C	5	30/08/2020 19:34		0	0	0	0	0	0	0	0	0	0	0	0	0	0
1910	6	7	9	3d 08:21:11.57000	0d 00:00:07.18000	0.00000327	0.00001155	0.00163752	3.666	C	5	30/08/2020 19:34		0	0	0	0	0	0	0	0	0	0	0	0	0	0
1911	6	7	9	3d 08:21:12.23000	0d 00:00:07.84000	0.00000357	0.00001266	0.0016376	3.6771	C	5	30/08/2020 19:34		0	0	0	0	0	0	0	0	0	0	0	0	0	0
1912	6	7	9	3d 08:21:13.05000	0d 00:00:08.66000	0.00000394	0.00001403	0.0016376	3.6881	C	5	30/08/2020 19:34		0	0	0	0	0	0	0	0	0	0	0	0	0	0
1913	6	7	9	3d 08:21:14.32000	0d 00:00:09.93000	0.00000452	0.00001616	0.00163775	3.6986	C	5	30/08/2020 19:34		0	0	0	0	0	0	0	0	0	0	0	0	0	0
1914	6	7	9	3d 08:21:15.79000	0d 00:00:11.40000	0.00000519	0.00001864	0.00163775	3.709	C	5	30/08/2020 19:34		0	0	0	0	0	0	0	0	0	0	0	0	0	0
1915	6	7	9	3d 08:21:18.05000	0d 00:00:13.66000	0.00000621	0.00002246	0.00163775	3.7195	C	5	30/08/2020 19:34		0	0	0	0	0	0	0	0	0	0	0	0	0	0
1916	6	7	9	3d 08:21:21.66000	0d 00:00:17.27000	0.00000786	0.00002858	0.00163767	3.7296	C	5	30/08/2020 19:34		0	0	0	0	0	0	0	0	0	0	0	0	0	0
1917	6	7	9	3d 08:21:27.99000	0d 00:00:23.60000	0.00001074	0.00003933	0.0016376	3.7397	C	5	30/08/2020 19:34		0	0	0	0	0	0	0	0	0	0	0	0	0	0
1918	6	7	9	3d 08:21:41.25000	0d 00:00:36.86000	0.00001677	0.00006192	0.00163745	3.7498	C	5	30/08/2020 19:35		0	0	0	0	0	0	0	0	0	0	0	0	0	0
1919	6	7	9	3d 08:23:19.91000	0d 00:02:15.52000	0.00006165	0.00023014	0.0016376	3.7397	C	5	30/08/2020 19:36		0	0	0	0	0	0	0	0	0	0	0	0	0	0
1920	6	7	9	3d 08:24:46.00000	0d 00:03:41.61000	0.00010081	0.00037638	0.00163767	3.7293	C	5	30/08/2020 19:38		0	0	0	0	0	0	0	0	0	0	0	0	0	0
1921	6	7	9	3d 08:26:50.99000	0d 00:05:46.60000	0.00015766	0.00058812	0.00163737	3.7192	C	5	30/08/2020 19:40		0	0	0	0	0	0	0	0	0	0	0	0	0	0
1922	6	7	9	3d 08:31:37.43000	0d 00:10:33.04000	0.00028796	0.0010719	0.00163752	3.7092	C	5	30/08/2020 19:45		0	0	0	0	0	0	0	0	0	0	0	0	0	0
1923	6	7	9	3d 08:36:37.43000	0d 00:15:33.04000	0.00042442	0.001578	0.00163775	3.7086	C	1	30/08/2020 19:50		0	0	0	0	0	0	0	0	0	0	0	0	0	0
1924	6	7	9	3d 08:41:37.43000	0d 00:20:33.04000	0.00056089	0.00208422	0.00163752	3.7104	C	1	30/08/2020 19:55		0	0	0	0	0	0	0	0	0	0	0	0	0	0
1925	6	7	9	3d 08:46:37.43000	0d 00:25:33.04000	0.00069735	0.00259078	0.0016376	3.7136	C	1	30/08/2020 20:00		0	0	0	0	0	0	0	0	0	0	0	0	0	0
1926	6	7	9	3d 08:51:37.43000	0d 00:30:33.04000	0.00083381	0.0030978	0.00163752	3.7169	C	1	30/08/2020 20:05		0	0	0	0	0	0	0	0	0	0	0	0	0	0
1927	6	7	9	3d 08:56:37.43000	0d 00:35:33.04000	0.00097028	0.00360533	0.0016376	3.7212	C	1	30/08/2020 20:10		0	0	0	0	0	0	0	0	0	0	0	0	0	0
1928	6	7	9	3d 09:01:37.43000	0d 00:40:33.04000	0.00110674	0.00411346	0.0016376	3.7259	C	1	30/08/2020 20:15		0	0	0	0	0	0	0	0	0	0	0	0	0	0
1929	6	7	9	3d 09:06:37.43000	0d 00:45:33.04000	0.00124321	0.00462222	0.0016376	3.7304	C	1	30/08/2020 20:20		0	0	0	0	0	0	0	0	0	0	0	0	0	0
1930	6	7	9	3d 09:11:37.43000	0d 00:50:33.04000	0.00137967	0.00513163	0.00163752	3.735	C	1	30/08/2020 20:25		0	0	0	0	0	0	0	0	0	0	0	0	0	0
1931	6	7	9	3d 09:16:37.43000	0d 00:55:33.04000	0.00151613	0.00564169	0.00163729	3.7403	C	1	30/08/2020 20:30		0	0	0	0	0	0	0	0	0	0	0	0	0	0
1932	6	7	9	3d 09:21:37.43000	0d 01:00:33.04000	0.0016526	0.0061525	0.0016376	3.7461	C	1	30/08/2020 20:35		0	0	0	0	0	0	0	0	0	0	0	0	0	0
1933	6	7	9	3d 09:26:37.43000	0d 01:05:33.04000	0.00178906	0.00666405	0.00163752	3.7514	C	1	30/08/2020 20:40		0	0	0	0	0	0	0	0	0	0	0	0	0	0
1934	6	7	9	3d 09:31:37.43000	0d 01:10:33.04000	0.00192553	0.00717636	0.00163752	3.7566	C	1	30/08/2020 20:45		0	0	0	0	0	0	0	0	0	0	0	0	0	0
1935	6	7	9	3d 09:36:37.43000	0d 01:15:33.04000	0.00206199	0.0076894	0.0016376	3.7623	C	1	30/08/2020 20:50		0	0	0	0	0	0	0	0	0	0	0	0	0	0
1936	6	7	9	3d 09:41:37.43000	0d 01:20:33.04000	0.00219845	0.00820318	0.0016376	3.7675	C	1	30/08/2020 20:55		0	0	0	0	0	0	0	0	0	0	0	0	0	0
1937	6	7	9	3d 09:46:37.43000	0d 01:25:33.04000	0.00233492	0.00871768	0.0016376	3.7728	C	1	30/08/2020 21:00		0	0	0	0	0	0	0	0	0	0	0	0	0	0
1938	6	7	9	3d 09:51:37.43000	0d 01:30:33.04000	0.00247138	0.0092329	0.0016376	3.778	C	1	30/08/2020 21:05		0	0	0	0	0	0	0	0	0	0	0	0	0	0
1939	6	7	9	3d 09:56:37.43000	0d 01:35:33.04000	0.00260785	0.00974885	0.00163775	3.7835	C	1	30/08/2020 21:10		0	0	0	0	0	0	0	0	0	0	0	0	0	0
1940	6	7	9	3d 10:01:37.43000	0d 01:40:33.04000	0.00274431	0.0102655	0.00163767	3.7888	C	1	30/08/2020 21:15		0	0	0	0	0	0	0	0	0	0	0	0	0	0
1941	6	7	9	3d 10:06:37.43000	0d 01:45:33.04000	0.00288077	0.010783	0.00163752	3.7943	C	1	30/08/2020 21:20		0	0	0	0	0	0	0	0	0	0	0	0	0	0
1942	6	7	9	3d 10:11:37.43000	0d 01:50:33.04000	0.00301724	0.0113011	0.00163775	3.8001	C	1	30/08/2020 21:25		0	0	0	0	0	0	0	0	0	0	0	0	0	0
1943	6	7	9	3d 10:16:37.43000	0d 01:55:33.04000	0.0031537	0.0118201	0.00163745	3.8062	C	1	30/08/2020 21:30		0	0	0	0	0	0	0	0	0	0	0	0	0	0
1944	6	7	9	3d 10:21:37.43000	0d 02:00:33.04000	0.00329017	0.01234	0.00163767	3.8125	C	1	30/08/2020 21:35		0	0	0	0	0	0	0	0	0	0	0	0	0	0
1945	6	7	9	3d 10:26:37.43000	0d 02:05:33.04000	0.00342663	0.0128607	0.00163737	3.8193	C	1	30/08/2020 21:40		0	0	0	0	0	0	0	0	0	0	0	0	0	0
1946	6	7	9	3d 10:31:37.43000	0d 02:10:33.04000	0.00356309	0.0133824	0.00163775	3.8267	C	1	30/08/2020 21:45		0	0	0	0	0	0	0	0	0	0	0	0	0	0
1947	6	7	9	3d 10:36:37.43000	0d 02:15:33.04000	0.00369956	0.0139052	0.00163745	3.8347	C	1	30/08/2020 21:50		0	0	0	0	0	0	0	0	0	0	0	0	0	0
1948	6	7	9	3d 10:41:37.43000	0d 02:20:33.04000	0.00383602	0.0144291	0.00163745	3.8436	C	1	30/08/2020 21:55		0	0	0	0	0	0	0	0	0	0	0	0	0	0
1949	6	7	9	3d 10:46:37.43000	0d 02:25:33.04000	0.00397249	0.0149543	0.00163752	3.8535	C	1	30/08/2020 22:00		0	0	0	0	0	0	0	0	0	0	0	0	0	0
1950	6	7	9	3d 10:51:12.23000	0d 02:30:07.84000	0.00409749	0.0154366	0.0016376	3.8637	C	5	30/08/2020 22:04		0	0	0	0	0	0	0	0	0	0	0	0	0	0
1951	6	7	9	3d 10:55:31.89000	0d 02:34:27.50000	0.0042156	0.0158935	0.0016376	3.8738	C	5	30/08/2020 22:09		0	0	0	0	0	0	0	0	0	0	0	0	0	0
1952	6	7	9	3d 10:59:30.18000	0d 02:38:25.79000	0.00432399	0.016314	0.0016376	3.8839	C	5	30/08/2020 22:13		0	0	0	0	0	0	0	0	0	0	0	0	0	0
1953	6	7	9	3d 11:03:11.91000	0d 02:42:07.52000	0.00442485	0.0167062	0.00163752	3.8939	C	5	30/08/2020 22:16		0	0	0	0	0	0	0	0	0	0	0	0	0	0
1954	6	7	9	3d 11:06:40.66000	0d 02:45:36.27000	0.00451981	0.0170764	0.00163752	3.904	C	5	30/08/2020 22:20		0	0	0	0	0	0	0	0	0	0	0	0	0	0
1955	6	7	9	3d 11:10:03.43000	0d 02:48:59.04000	0.00461205	0.017437	0.00163752	3.9141	C	5	30/08/2020 22:23		0	0	0	0	0	0	0	0	0	0	0	0	0	0
1956	6	7	9	3d 11:13:18.64000	0d 02:52:14.25000	0.00470084	0.017785	0.00163752	3.9242	C	5	30/08/2020 22:26		0	0	0	0	0	0	0	0	0	0	0	0	0	0
1957	6	7	9	3d 11:16:28.79000	0d 02:55:24.40000	0.00478734	0.0181248	0.00163729	3.9342	C	5	30/08/2020 22:29		0	0	0	0	0	0	0	0	0	0	0	0	0	0
1958	6	7	9	3d 11:19:34.25000	0d 02:58:29.86000	0.0048717	0.0184572	0.0016376	3.9443	C	5	30/08/2020 22:33		0	0	0	0	0	0	0	0	0	0	0	0	0	0
1959	6	7	9	3d 11:22:30.83000	0d 03:01:26.44000	0.00495202	0.0187744	0.0016376	3.9544	C	5	30/08/2020 22:36		0	0	0	0	0	0	0	0	0	0	0	0	0	0
1960	6	7	9	3d 11:25:28.05000	0d 03:04:23.66000	0.00503264	0.0190936	0.00163775	3.9644	C	5	30/08/2020 22:38		0	0	0	0	0	0	0	0	0	0	0	0	0	0
1961	6	7	9	3d 11:28:22.47000	0d 03:07:18.08000	0.00511198	0.0194085	0.00163745	3.9745	C	5	30/08/2020 22:41		0	0	0	0	0	0	0	0	0	0	0	0	0	0
1962	6	7	9	3d 11:31:14.04000	0d 03:10:09.65000	0.00519002	0.0197191	0.00163745	3.9846	C	5	30/08/2020 22:44		0	0	0	0	0	0	0	0	0	0	0	0	0	0
1963	6	7	9	3d 11:34:05.95000	0d 03:13:01.56000	0.00526822	0.020031	0.0016376	3.9947	C	5	30/08/2020 22:47		0	0	0	0	0	0	0	0	0	0	0	0	0	0
1964	6	7	9	3d 11:36:57.75000	0d 03:15:53.36000	0.00534637	0.0203436	0.00163775	4.0047	C	5	30/08/2020 22:50		0	0	0	0	0	0	0	0	0	0	0	0	0	0
1965	6	7	9	3d 11:39:44.33000	0d 03:18:39.94000	0.00542214	0.0206474	0.00163745	4.0148	C	5	30/08/2020 22:53		0	0	0	0	0	0	0	0	0	0	0	0	0	0
1966	6	7	9	3d 11:42:30.67000	0d 03:21:26.28000	0.00549781	0.0209516	0.00163737	4.0249	C	5	30/08/2020 22:56		0	0	0	0	0	0	0	0	0	0	0	0	0	0
1967	6	7	9	3d 11:45:13.81000	0d 03:24:09.42000	0.00557202	0.0212506	0.00163767	4.0351	C	5	30/08/2020 22:58		0	0	0	0	0	0	0	0	0	0	0	0	0	0
1968	6	7	9	3d 11:48:00.46000	0d 03:26:56.07000	0.00564782	0.0215569	0.0016376	4.0452	C	5	30/08/2020 23:01		0	0	0	0	0	0	0	0	0	0	0	0	0	0
1969	6	7	9	3d 11:50:40.77000	0d 03:29:36.38000	0.00572074	0.0218522	0.00163752	4.0552	C	5	30/08/2020 23:04		0	0	0	0	0	0	0	0	0	0	0	0	0	0
1970	6	7	9	3d 11:53:24.55000	0d 03:32:20.16000	0.00579524	0.0221547	0.00163745	4.0653	C	5	30/08/2020 23:06		0	0	0	0	0	0	0	0	0	0	0	0	0	0
1971	6	7	9	3d 11:56:03.04000	0d 03:34:58.65000	0.00586734	0.0224482	0.00163745	4.0754	C	5	30/08/2020 23:09		0	0	0	0	0	0	0	0	0	0	0	0	0	0
1972	6	7	9	3d 11:58:40.30000	0d 03:37:35.91000	0.00593887	0.0227401	0.00163729	4.0855	C	5	30/08/2020 23:12		0	0	0	0	0	0	0	0	0	0	0	0	0	0
1973	6	7	9	3d 12:01:14.43000	0d 03:40:10.04000	0.00600898	0.0230269	0.00163722	4.0955	C	5	30/08/2020 23:14		0	0	0	0	0	0	0	0	0	0	0	0	0	0
1974	6	7	9	3d 12:03:46.66000	0d 03:42:42.27000	0.00607823	0.0233108	0.0016376	4.1056	C	5	30/08/2020 23:17		0	0	0	0	0	0	0	0	0	0	0	0	0	0
1975	6	7	9	3d 12:06:16.98000	0d 03:45:12.59000	0.00614661	0.0235919	0.00163767	4.1157	C	5	30/08/2020 23:19		0	0	0	0	0	0	0	0	0	0	0	0	0	0
1976	6	7	9	3d 12:08:46.41000	0d 03:47:42.02000	0.00621458	0.023872	0.00163775	4.1259	C	5	30/08/2020 23:22		0	0	0	0	0	0	0	0	0	0	0	0	0	0
1977	6	7	9	3d 12:11:15.22000	0d 03:50:10.83000	0.00628227	0.0241516	0.0016376	4.136	C	5	30/08/2020 23:24		0	0	0	0	0	0	0	0	0	0	0	0	0	0
1978	6	7	9	3d 12:13:41.04000	0d 03:52:36.65000	0.0063486	0.0244263	0.00163752	4.146	C	5	30/08/2020 23:27		0	0	0	0	0	0	0	0	0	0	0	0	0	0
1979	6	7	9	3d 12:16:04.00000	0d 03:54:59.61000	0.00641363	0.0246962	0.00163745	4.1561	C	5	30/08/2020 23:29		0	0	0	0	0	0	0	0	0	0	0	0	0	0
1980	6	7	9	3d 12:18:25.56000	0d 03:57:21.17000	0.00647802	0.0249641	0.0016376	4.1662	C	5	30/08/2020 23:31		0	0	0	0	0	0	0	0	0	0	0	0	0	0
1981	6	7	9	3d 12:20:45.18000	0d 03:59:40.79000	0.00654153	0.0252291	0.00163752	4.1762	C	5	30/08/2020 23:34		0	0	0	0	0	0	0	0	0	0	0	0	0	0
1982	6	7	9	3d 12:23:04.67000	0d 04:02:00.28000	0.00660499	0.0254944	0.0016376	4.1863	C	5	30/08/2020 23:36		0	0	0	0	0	0	0	0	0	0	0	0	0	0
1983	6	7	9	3d 12:25:23.49000	0d 04:04:19.10000	0.00666813	0.025759	0.00163767	4.1964	C	5	30/08/2020 23:38		0	0	0	0	0	0	0	0	0	0	0	0	0	0
1984	6	7	9	3d 12:26:10.87000	0d 04:05:06.48000	0.00668968	0.0258495	0.00163752	4.2	C	133	30/08/2020 23:39		0	0	0	0	0	0	0	0	0	0	0	0	0	0
1985	6	7	10	3d 12:26:10.88000	0d 00:00:00.01000	0.00668968	0.0258495	0.00163012	4.1999	C	0	30/08/2020 23:39		0	0	0	0	0	0	0	0	0	0	0	0	0	0
[truncated: 3,133 more rows]
