# Supplementary material for: Experimental data of cathodes manufactured in a convective dryer at the pilot-plant scale, and charge and discharge capacities of half-coin lithium-ion cells
Source: Data Brief. 2021 Dec 16;40:107720. doi: 10.1016/j.dib.2021.107720 (PMC8703052; doi:10.1016/j.dib.2021.107720)
Supplement: Supplementary file 1 [file mmc1.zip › Maccor/NEX_CAT3_9_3.csv]

Name:	NEX_CAT3_9_no 5
Channel:	22
Tester	Maccor #2
Procedure	NEX_NMC_Form_Rate_ASI.000
Description	NEX NMC Cathode Rate & ASI Measurement
Started	27/08/2020 11:14
SCap	0
C Rate	0.008062
Ch. max. V	8.00 V
DisCh. min. V	-2.00 V
Ch. max. I	5.000 A
DisCh. max. I	5.000 A
Comment:	NEX_CAT3_9
SMB hdr:	SMBLabel
Rec	Cycle P	Cycle C	Step	TestTime	StepTime	Cap. [Ah]	Ener. [Wh]	Current [A]	Voltage [V]	Md	ES	DPT Time		VAR1	VAR2	VAR3	VAR4	VAR5	VAR6	VAR7	VAR8	VAR9	VAR10	VAR11	VAR12	VAR13	VAR14
1	0	1	1	0d 00:00:00.00000	0d 00:00:00.00000	0	0	0	3.3266	R	0	27/08/2020 11:14		0	0	0	0	0	0	0	0	0	0	0	0	0	0
2	0	1	1	0d 00:05:00.00000	0d 00:05:00.00000	0	0	0	3.324	R	1	27/08/2020 11:19		0	0	0	0	0	0	0	0	0	0	0	0	0	0
3	0	1	1	0d 00:10:00.00000	0d 00:10:00.00000	0	0	0	3.314	R	1	27/08/2020 11:24		0	0	0	0	0	0	0	0	0	0	0	0	0	0
4	0	1	1	0d 00:15:00.00000	0d 00:15:00.00000	0	0	0	3.3007	R	1	27/08/2020 11:29		0	0	0	0	0	0	0	0	0	0	0	0	0	0
5	0	1	1	0d 00:20:00.00000	0d 00:20:00.00000	0	0	0	3.2844	R	1	27/08/2020 11:34		0	0	0	0	0	0	0	0	0	0	0	0	0	0
6	0	1	1	0d 00:25:00.00000	0d 00:25:00.00000	0	0	0	3.2728	R	1	27/08/2020 11:39		0	0	0	0	0	0	0	0	0	0	0	0	0	0
7	0	1	1	0d 00:30:00.00000	0d 00:30:00.00000	0	0	0	3.2696	R	129	27/08/2020 11:44		0	0	0	0	0	0	0	0	0	0	0	0	0	0
8	0	1	2	0d 00:30:00.03000	0d 00:00:00.03000	0	0.00000001	0.00040528	3.4485	C	0	27/08/2020 11:44		0	0	0	0	0	0	0	0	0	0	0	0	0	0
9	0	1	2	0d 00:30:00.19000	0d 00:00:00.19000	0.00000002	0.00000007	0.00040314	3.5062	C	5	27/08/2020 11:44		0	0	0	0	0	0	0	0	0	0	0	0	0	0
10	0	1	2	0d 00:30:00.33000	0d 00:00:00.33000	0.00000004	0.00000013	0.00040299	3.5286	C	5	27/08/2020 11:44		0	0	0	0	0	0	0	0	0	0	0	0	0	0
11	0	1	2	0d 00:30:00.50000	0d 00:00:00.50000	0.00000006	0.00000019	0.00040307	3.547	C	5	27/08/2020 11:44		0	0	0	0	0	0	0	0	0	0	0	0	0	0
12	0	1	2	0d 00:30:00.70000	0d 00:00:00.70000	0.00000008	0.00000027	0.00040307	3.5631	C	5	27/08/2020 11:44		0	0	0	0	0	0	0	0	0	0	0	0	0	0
13	0	1	2	0d 00:30:00.93000	0d 00:00:00.93000	0.0000001	0.00000037	0.00040299	3.579	C	5	27/08/2020 11:44		0	0	0	0	0	0	0	0	0	0	0	0	0	0
14	0	1	2	0d 00:30:01.19000	0d 00:00:01.19000	0.00000013	0.00000047	0.00040291	3.5938	C	5	27/08/2020 11:44		0	0	0	0	0	0	0	0	0	0	0	0	0	0
15	0	1	2	0d 00:30:01.47000	0d 00:00:01.47000	0.00000016	0.00000058	0.00040322	3.6078	C	5	27/08/2020 11:44		0	0	0	0	0	0	0	0	0	0	0	0	0	0
16	0	1	2	0d 00:30:01.78000	0d 00:00:01.78000	0.0000002	0.00000071	0.00040322	3.6214	C	5	27/08/2020 11:44		0	0	0	0	0	0	0	0	0	0	0	0	0	0
17	0	1	2	0d 00:30:02.14000	0d 00:00:02.14000	0.00000024	0.00000086	0.00040307	3.6341	C	5	27/08/2020 11:44		0	0	0	0	0	0	0	0	0	0	0	0	0	0
18	0	1	2	0d 00:30:02.57000	0d 00:00:02.57000	0.00000029	0.00000103	0.00040291	3.6466	C	5	27/08/2020 11:44		0	0	0	0	0	0	0	0	0	0	0	0	0	0
19	0	1	2	0d 00:30:03.09000	0d 00:00:03.09000	0.00000035	0.00000124	0.00040307	3.6582	C	5	27/08/2020 11:44		0	0	0	0	0	0	0	0	0	0	0	0	0	0
20	0	1	2	0d 00:30:03.69000	0d 00:00:03.69000	0.00000041	0.00000149	0.00040322	3.6696	C	5	27/08/2020 11:44		0	0	0	0	0	0	0	0	0	0	0	0	0	0
21	0	1	2	0d 00:30:04.43000	0d 00:00:04.43000	0.0000005	0.00000179	0.00040314	3.6811	C	5	27/08/2020 11:44		0	0	0	0	0	0	0	0	0	0	0	0	0	0
22	0	1	2	0d 00:30:05.33000	0d 00:00:05.33000	0.0000006	0.00000217	0.0004033	3.6921	C	5	27/08/2020 11:44		0	0	0	0	0	0	0	0	0	0	0	0	0	0
23	0	1	2	0d 00:30:06.50000	0d 00:00:06.50000	0.00000073	0.00000265	0.00040314	3.7026	C	5	27/08/2020 11:44		0	0	0	0	0	0	0	0	0	0	0	0	0	0
24	0	1	2	0d 00:30:08.73000	0d 00:00:08.73000	0.00000098	0.00000358	0.00040307	3.7127	C	5	27/08/2020 11:45		0	0	0	0	0	0	0	0	0	0	0	0	0	0
25	0	1	2	0d 00:30:19.26000	0d 00:00:19.26000	0.00000216	0.00000795	0.0004033	3.7023	C	5	27/08/2020 11:45		0	0	0	0	0	0	0	0	0	0	0	0	0	0
26	0	1	2	0d 00:30:28.34000	0d 00:00:28.34000	0.00000317	0.00001171	0.00040307	3.6922	C	5	27/08/2020 11:45		0	0	0	0	0	0	0	0	0	0	0	0	0	0
27	0	1	2	0d 00:30:43.33000	0d 00:00:43.33000	0.00000485	0.0000179	0.00040314	3.682	C	5	27/08/2020 11:45		0	0	0	0	0	0	0	0	0	0	0	0	0	0
28	0	1	2	0d 00:31:16.62000	0d 00:01:16.62000	0.00000858	0.0000316	0.0004033	3.6718	C	5	27/08/2020 11:46		0	0	0	0	0	0	0	0	0	0	0	0	0	0
29	0	1	2	0d 00:35:02.86000	0d 00:05:02.86000	0.00003391	0.00012444	0.00040322	3.6616	C	5	27/08/2020 11:49		0	0	0	0	0	0	0	0	0	0	0	0	0	0
30	0	1	2	0d 00:45:02.86000	0d 00:15:02.86000	0.0001011	0.00037051	0.00040299	3.6641	C	1	27/08/2020 11:59		0	0	0	0	0	0	0	0	0	0	0	0	0	0
31	0	1	2	0d 00:55:02.86000	0d 00:25:02.86000	0.00016828	0.00061681	0.00040299	3.6677	C	1	27/08/2020 12:09		0	0	0	0	0	0	0	0	0	0	0	0	0	0
32	0	1	2	0d 01:05:02.86000	0d 00:35:02.86000	0.00023547	0.00086331	0.0004033	3.6704	C	1	27/08/2020 12:19		0	0	0	0	0	0	0	0	0	0	0	0	0	0
33	0	1	2	0d 01:15:02.86000	0d 00:45:02.86000	0.00030265	0.00110999	0.0004033	3.6725	C	1	27/08/2020 12:29		0	0	0	0	0	0	0	0	0	0	0	0	0	0
34	0	1	2	0d 01:25:02.86000	0d 00:55:02.86000	0.00036984	0.0013568	0.0004033	3.6745	C	1	27/08/2020 12:39		0	0	0	0	0	0	0	0	0	0	0	0	0	0
35	0	1	2	0d 01:35:02.86000	0d 01:05:02.86000	0.00043703	0.00160375	0.00040291	3.6762	C	1	27/08/2020 12:49		0	0	0	0	0	0	0	0	0	0	0	0	0	0
36	0	1	2	0d 01:45:02.86000	0d 01:15:02.86000	0.00050421	0.00185081	0.0004033	3.678	C	1	27/08/2020 12:59		0	0	0	0	0	0	0	0	0	0	0	0	0	0
37	0	1	2	0d 01:55:02.86000	0d 01:25:02.86000	0.0005714	0.00209798	0.00040307	3.6797	C	1	27/08/2020 13:09		0	0	0	0	0	0	0	0	0	0	0	0	0	0
38	0	1	2	0d 02:05:02.86000	0d 01:35:02.86000	0.00063858	0.00234525	0.00040307	3.6812	C	1	27/08/2020 13:19		0	0	0	0	0	0	0	0	0	0	0	0	0	0
39	0	1	2	0d 02:15:02.86000	0d 01:45:02.86000	0.00070577	0.00259263	0.00040314	3.6828	C	1	27/08/2020 13:29		0	0	0	0	0	0	0	0	0	0	0	0	0	0
40	0	1	2	0d 02:25:02.86000	0d 01:55:02.86000	0.00077295	0.0028401	0.00040322	3.684	C	1	27/08/2020 13:39		0	0	0	0	0	0	0	0	0	0	0	0	0	0
41	0	1	2	0d 02:35:02.86000	0d 02:05:02.86000	0.00084014	0.00308766	0.00040314	3.6854	C	1	27/08/2020 13:49		0	0	0	0	0	0	0	0	0	0	0	0	0	0
42	0	1	2	0d 02:45:02.86000	0d 02:15:02.86000	0.00090732	0.00333532	0.00040314	3.6867	C	1	27/08/2020 13:59		0	0	0	0	0	0	0	0	0	0	0	0	0	0
43	0	1	2	0d 02:55:02.86000	0d 02:25:02.86000	0.00097451	0.00358307	0.00040307	3.6883	C	1	27/08/2020 14:09		0	0	0	0	0	0	0	0	0	0	0	0	0	0
44	0	1	2	0d 03:05:02.86000	0d 02:35:02.86000	0.0010417	0.00383091	0.00040307	3.6896	C	1	27/08/2020 14:19		0	0	0	0	0	0	0	0	0	0	0	0	0	0
45	0	1	2	0d 03:15:02.86000	0d 02:45:02.86000	0.00110888	0.00407884	0.00040314	3.6907	C	1	27/08/2020 14:29		0	0	0	0	0	0	0	0	0	0	0	0	0	0
46	0	1	2	0d 03:25:02.86000	0d 02:55:02.86000	0.00117607	0.00432687	0.00040299	3.6924	C	1	27/08/2020 14:39		0	0	0	0	0	0	0	0	0	0	0	0	0	0
47	0	1	2	0d 03:35:02.86000	0d 03:05:02.86000	0.00124325	0.00457498	0.00040322	3.6934	C	1	27/08/2020 14:49		0	0	0	0	0	0	0	0	0	0	0	0	0	0
48	0	1	2	0d 03:45:02.86000	0d 03:15:02.86000	0.00131044	0.00482319	0.00040322	3.695	C	1	27/08/2020 14:59		0	0	0	0	0	0	0	0	0	0	0	0	0	0
49	0	1	2	0d 03:55:02.86000	0d 03:25:02.86000	0.00137762	0.0050715	0.00040314	3.6965	C	1	27/08/2020 15:09		0	0	0	0	0	0	0	0	0	0	0	0	0	0
50	0	1	2	0d 04:05:02.86000	0d 03:35:02.86000	0.00144481	0.00531989	0.00040314	3.6979	C	1	27/08/2020 15:19		0	0	0	0	0	0	0	0	0	0	0	0	0	0
51	0	1	2	0d 04:15:02.86000	0d 03:45:02.86000	0.00151199	0.00556839	0.00040307	3.6992	C	1	27/08/2020 15:29		0	0	0	0	0	0	0	0	0	0	0	0	0	0
52	0	1	2	0d 04:25:02.86000	0d 03:55:02.86000	0.00157918	0.00581698	0.00040299	3.7006	C	1	27/08/2020 15:39		0	0	0	0	0	0	0	0	0	0	0	0	0	0
53	0	1	2	0d 04:35:02.86000	0d 04:05:02.86000	0.00164637	0.00606566	0.00040291	3.7023	C	1	27/08/2020 15:49		0	0	0	0	0	0	0	0	0	0	0	0	0	0
54	0	1	2	0d 04:45:02.86000	0d 04:15:02.86000	0.00171355	0.00631446	0.0004033	3.7037	C	1	27/08/2020 15:59		0	0	0	0	0	0	0	0	0	0	0	0	0	0
55	0	1	2	0d 04:55:02.86000	0d 04:25:02.86000	0.00178074	0.00656335	0.0004033	3.7053	C	1	27/08/2020 16:09		0	0	0	0	0	0	0	0	0	0	0	0	0	0
56	0	1	2	0d 05:05:02.86000	0d 04:35:02.86000	0.00184792	0.00681235	0.00040314	3.7069	C	1	27/08/2020 16:19		0	0	0	0	0	0	0	0	0	0	0	0	0	0
57	0	1	2	0d 05:15:02.86000	0d 04:45:02.86000	0.00191511	0.00706146	0.00040291	3.7087	C	1	27/08/2020 16:29		0	0	0	0	0	0	0	0	0	0	0	0	0	0
58	0	1	2	0d 05:25:02.86000	0d 04:55:02.86000	0.00198229	0.00731068	0.00040307	3.7102	C	1	27/08/2020 16:39		0	0	0	0	0	0	0	0	0	0	0	0	0	0
59	0	1	2	0d 05:35:02.86000	0d 05:05:02.86000	0.00204948	0.00756001	0.00040291	3.7118	C	1	27/08/2020 16:49		0	0	0	0	0	0	0	0	0	0	0	0	0	0
60	0	1	2	0d 05:45:02.86000	0d 05:15:02.86000	0.00211666	0.00780946	0.00040299	3.7136	C	1	27/08/2020 16:59		0	0	0	0	0	0	0	0	0	0	0	0	0	0
61	0	1	2	0d 05:55:02.86000	0d 05:25:02.86000	0.00218385	0.00805902	0.00040307	3.7154	C	1	27/08/2020 17:09		0	0	0	0	0	0	0	0	0	0	0	0	0	0
62	0	1	2	0d 06:05:02.86000	0d 05:35:02.86000	0.00225104	0.00830872	0.00040314	3.7174	C	1	27/08/2020 17:19		0	0	0	0	0	0	0	0	0	0	0	0	0	0
63	0	1	2	0d 06:15:02.86000	0d 05:45:02.86000	0.00231822	0.00855854	0.00040314	3.7192	C	1	27/08/2020 17:29		0	0	0	0	0	0	0	0	0	0	0	0	0	0
64	0	1	2	0d 06:25:02.86000	0d 05:55:02.86000	0.00238541	0.00880849	0.00040314	3.7214	C	1	27/08/2020 17:39		0	0	0	0	0	0	0	0	0	0	0	0	0	0
65	0	1	2	0d 06:35:02.86000	0d 06:05:02.86000	0.00245259	0.00905858	0.00040314	3.7234	C	1	27/08/2020 17:49		0	0	0	0	0	0	0	0	0	0	0	0	0	0
66	0	1	2	0d 06:45:02.86000	0d 06:15:02.86000	0.00251978	0.0093088	0.00040337	3.7253	C	1	27/08/2020 17:59		0	0	0	0	0	0	0	0	0	0	0	0	0	0
67	0	1	2	0d 06:55:02.86000	0d 06:25:02.86000	0.00258696	0.00955917	0.0004033	3.7275	C	1	27/08/2020 18:09		0	0	0	0	0	0	0	0	0	0	0	0	0	0
68	0	1	2	0d 07:05:02.86000	0d 06:35:02.86000	0.00265415	0.00980969	0.00040307	3.7298	C	1	27/08/2020 18:19		0	0	0	0	0	0	0	0	0	0	0	0	0	0
69	0	1	2	0d 07:15:02.86000	0d 06:45:02.86000	0.00272133	0.0100604	0.00040307	3.7321	C	1	27/08/2020 18:29		0	0	0	0	0	0	0	0	0	0	0	0	0	0
70	0	1	2	0d 07:25:02.86000	0d 06:55:02.86000	0.00278852	0.0103112	0.00040322	3.7343	C	1	27/08/2020 18:39		0	0	0	0	0	0	0	0	0	0	0	0	0	0
71	0	1	2	0d 07:35:02.86000	0d 07:05:02.86000	0.00285571	0.0105622	0.00040291	3.7368	C	1	27/08/2020 18:49		0	0	0	0	0	0	0	0	0	0	0	0	0	0
72	0	1	2	0d 07:45:02.86000	0d 07:15:02.86000	0.00292289	0.0108133	0.00040307	3.7391	C	1	27/08/2020 18:59		0	0	0	0	0	0	0	0	0	0	0	0	0	0
73	0	1	2	0d 07:55:02.86000	0d 07:25:02.86000	0.00299008	0.0110646	0.00040322	3.7415	C	1	27/08/2020 19:09		0	0	0	0	0	0	0	0	0	0	0	0	0	0
74	0	1	2	0d 08:05:02.86000	0d 07:35:02.86000	0.00305726	0.011316	0.00040314	3.7438	C	1	27/08/2020 19:19		0	0	0	0	0	0	0	0	0	0	0	0	0	0
75	0	1	2	0d 08:15:02.86000	0d 07:45:02.86000	0.00312445	0.0115677	0.00040291	3.7462	C	1	27/08/2020 19:29		0	0	0	0	0	0	0	0	0	0	0	0	0	0
76	0	1	2	0d 08:25:02.86000	0d 07:55:02.86000	0.00319163	0.0118194	0.00040314	3.7487	C	1	27/08/2020 19:39		0	0	0	0	0	0	0	0	0	0	0	0	0	0
77	0	1	2	0d 08:35:02.86000	0d 08:05:02.86000	0.00325882	0.0120714	0.00040299	3.7511	C	1	27/08/2020 19:49		0	0	0	0	0	0	0	0	0	0	0	0	0	0
78	0	1	2	0d 08:45:02.86000	0d 08:15:02.86000	0.003326	0.0123235	0.00040299	3.7534	C	1	27/08/2020 19:59		0	0	0	0	0	0	0	0	0	0	0	0	0	0
79	0	1	2	0d 08:55:02.86000	0d 08:25:02.86000	0.00339319	0.0125757	0.00040307	3.7559	C	1	27/08/2020 20:09		0	0	0	0	0	0	0	0	0	0	0	0	0	0
80	0	1	2	0d 09:05:02.86000	0d 08:35:02.86000	0.00346037	0.0128282	0.00040314	3.7583	C	1	27/08/2020 20:19		0	0	0	0	0	0	0	0	0	0	0	0	0	0
81	0	1	2	0d 09:15:02.86000	0d 08:45:02.86000	0.00352756	0.0130807	0.00040314	3.7607	C	1	27/08/2020 20:29		0	0	0	0	0	0	0	0	0	0	0	0	0	0
82	0	1	2	0d 09:25:02.86000	0d 08:55:02.86000	0.00359475	0.0133335	0.00040307	3.7632	C	1	27/08/2020 20:39		0	0	0	0	0	0	0	0	0	0	0	0	0	0
83	0	1	2	0d 09:35:02.86000	0d 09:05:02.86000	0.00366193	0.0135864	0.00040284	3.7656	C	1	27/08/2020 20:49		0	0	0	0	0	0	0	0	0	0	0	0	0	0
84	0	1	2	0d 09:45:02.86000	0d 09:15:02.86000	0.00372912	0.0138395	0.00040314	3.7681	C	1	27/08/2020 20:59		0	0	0	0	0	0	0	0	0	0	0	0	0	0
85	0	1	2	0d 09:55:02.86000	0d 09:25:02.86000	0.0037963	0.0140928	0.00040322	3.7707	C	1	27/08/2020 21:09		0	0	0	0	0	0	0	0	0	0	0	0	0	0
86	0	1	2	0d 10:05:02.86000	0d 09:35:02.86000	0.00386349	0.0143462	0.00040322	3.7733	C	1	27/08/2020 21:19		0	0	0	0	0	0	0	0	0	0	0	0	0	0
87	0	1	2	0d 10:15:02.86000	0d 09:45:02.86000	0.00393067	0.0145998	0.00040307	3.776	C	1	27/08/2020 21:29		0	0	0	0	0	0	0	0	0	0	0	0	0	0
88	0	1	2	0d 10:25:02.86000	0d 09:55:02.86000	0.00399786	0.0148536	0.00040307	3.7787	C	1	27/08/2020 21:39		0	0	0	0	0	0	0	0	0	0	0	0	0	0
89	0	1	2	0d 10:35:02.86000	0d 10:05:02.86000	0.00406504	0.0151076	0.00040307	3.7815	C	1	27/08/2020 21:49		0	0	0	0	0	0	0	0	0	0	0	0	0	0
90	0	1	2	0d 10:45:02.86000	0d 10:15:02.86000	0.00413223	0.0153617	0.00040307	3.7844	C	1	27/08/2020 21:59		0	0	0	0	0	0	0	0	0	0	0	0	0	0
91	0	1	2	0d 10:55:02.86000	0d 10:25:02.86000	0.00419942	0.0156161	0.00040291	3.7874	C	1	27/08/2020 22:09		0	0	0	0	0	0	0	0	0	0	0	0	0	0
92	0	1	2	0d 11:05:02.86000	0d 10:35:02.86000	0.0042666	0.0158707	0.00040314	3.7905	C	1	27/08/2020 22:19		0	0	0	0	0	0	0	0	0	0	0	0	0	0
93	0	1	2	0d 11:15:02.86000	0d 10:45:02.86000	0.00433379	0.0161254	0.00040299	3.7939	C	1	27/08/2020 22:29		0	0	0	0	0	0	0	0	0	0	0	0	0	0
94	0	1	2	0d 11:25:02.86000	0d 10:55:02.86000	0.00440097	0.0163804	0.00040307	3.7972	C	1	27/08/2020 22:39		0	0	0	0	0	0	0	0	0	0	0	0	0	0
95	0	1	2	0d 11:35:02.86000	0d 11:05:02.86000	0.00446816	0.0166357	0.00040307	3.8007	C	1	27/08/2020 22:49		0	0	0	0	0	0	0	0	0	0	0	0	0	0
96	0	1	2	0d 11:45:02.86000	0d 11:15:02.86000	0.00453534	0.0168911	0.00040291	3.8044	C	1	27/08/2020 22:59		0	0	0	0	0	0	0	0	0	0	0	0	0	0
97	0	1	2	0d 11:55:02.86000	0d 11:25:02.86000	0.00460253	0.0171469	0.00040314	3.8082	C	1	27/08/2020 23:09		0	0	0	0	0	0	0	0	0	0	0	0	0	0
98	0	1	2	0d 12:05:02.86000	0d 11:35:02.86000	0.00466971	0.0174029	0.00040314	3.8122	C	1	27/08/2020 23:19		0	0	0	0	0	0	0	0	0	0	0	0	0	0
99	0	1	2	0d 12:15:02.86000	0d 11:45:02.86000	0.0047369	0.0176591	0.00040307	3.8164	C	1	27/08/2020 23:29		0	0	0	0	0	0	0	0	0	0	0	0	0	0
100	0	1	2	0d 12:25:02.86000	0d 11:55:02.86000	0.00480409	0.0179157	0.00040299	3.8209	C	1	27/08/2020 23:39		0	0	0	0	0	0	0	0	0	0	0	0	0	0
101	0	1	2	0d 12:35:02.86000	0d 12:05:02.86000	0.00487127	0.0181726	0.00040322	3.8257	C	1	27/08/2020 23:49		0	0	0	0	0	0	0	0	0	0	0	0	0	0
102	0	1	2	0d 12:45:02.86000	0d 12:15:02.86000	0.00493846	0.0184298	0.0004033	3.8306	C	1	27/08/2020 23:59		0	0	0	0	0	0	0	0	0	0	0	0	0	0
103	0	1	2	0d 12:55:02.86000	0d 12:25:02.86000	0.00500564	0.0186873	0.00040314	3.8358	C	1	28/08/2020 00:09		0	0	0	0	0	0	0	0	0	0	0	0	0	0
104	0	1	2	0d 13:05:02.86000	0d 12:35:02.86000	0.00507283	0.0189452	0.00040314	3.8413	C	1	28/08/2020 00:19		0	0	0	0	0	0	0	0	0	0	0	0	0	0
105	0	1	2	0d 13:15:02.86000	0d 12:45:02.86000	0.00514001	0.0192035	0.00040307	3.847	C	1	28/08/2020 00:29		0	0	0	0	0	0	0	0	0	0	0	0	0	0
106	0	1	2	0d 13:25:02.86000	0d 12:55:02.86000	0.0052072	0.0194621	0.0004033	3.8524	C	1	28/08/2020 00:39		0	0	0	0	0	0	0	0	0	0	0	0	0	0
107	0	1	2	0d 13:35:02.86000	0d 13:05:02.86000	0.00527438	0.0197212	0.00040322	3.8589	C	1	28/08/2020 00:49		0	0	0	0	0	0	0	0	0	0	0	0	0	0
108	0	1	2	0d 13:45:02.86000	0d 13:15:02.86000	0.00534157	0.0199806	0.00040322	3.8653	C	1	28/08/2020 00:59		0	0	0	0	0	0	0	0	0	0	0	0	0	0
109	0	1	2	0d 13:55:02.86000	0d 13:25:02.86000	0.00540876	0.0202406	0.00040314	3.8718	C	1	28/08/2020 01:09		0	0	0	0	0	0	0	0	0	0	0	0	0	0
110	0	1	2	0d 14:05:02.86000	0d 13:35:02.86000	0.00547594	0.0205009	0.00040314	3.8787	C	1	28/08/2020 01:19		0	0	0	0	0	0	0	0	0	0	0	0	0	0
111	0	1	2	0d 14:15:02.86000	0d 13:45:02.86000	0.00554313	0.0207618	0.00040322	3.886	C	1	28/08/2020 01:29		0	0	0	0	0	0	0	0	0	0	0	0	0	0
112	0	1	2	0d 14:25:02.86000	0d 13:55:02.86000	0.00561031	0.0210231	0.00040314	3.8929	C	1	28/08/2020 01:39		0	0	0	0	0	0	0	0	0	0	0	0	0	0
113	0	1	2	0d 14:35:02.86000	0d 14:05:02.86000	0.0056775	0.0212849	0.00040322	3.9005	C	1	28/08/2020 01:49		0	0	0	0	0	0	0	0	0	0	0	0	0	0
114	0	1	2	0d 14:45:02.86000	0d 14:15:02.86000	0.00574468	0.0215472	0.00040322	3.9081	C	1	28/08/2020 01:59		0	0	0	0	0	0	0	0	0	0	0	0	0	0
115	0	1	2	0d 14:55:02.86000	0d 14:25:02.86000	0.00581187	0.02181	0.00040284	3.9159	C	1	28/08/2020 02:09		0	0	0	0	0	0	0	0	0	0	0	0	0	0
116	0	1	2	0d 15:05:02.86000	0d 14:35:02.86000	0.00587905	0.0220734	0.00040307	3.9237	C	1	28/08/2020 02:19		0	0	0	0	0	0	0	0	0	0	0	0	0	0
117	0	1	2	0d 15:15:02.86000	0d 14:45:02.86000	0.00594624	0.0223373	0.00040307	3.9316	C	1	28/08/2020 02:29		0	0	0	0	0	0	0	0	0	0	0	0	0	0
118	0	1	2	0d 15:25:02.86000	0d 14:55:02.86000	0.00601343	0.0226017	0.00040314	3.9399	C	1	28/08/2020 02:39		0	0	0	0	0	0	0	0	0	0	0	0	0	0
119	0	1	2	0d 15:35:02.86000	0d 15:05:02.86000	0.00608061	0.0228667	0.00040322	3.9483	C	1	28/08/2020 02:49		0	0	0	0	0	0	0	0	0	0	0	0	0	0
120	0	1	2	0d 15:45:02.86000	0d 15:15:02.86000	0.0061478	0.0231323	0.00040314	3.9567	C	1	28/08/2020 02:59		0	0	0	0	0	0	0	0	0	0	0	0	0	0
121	0	1	2	0d 15:55:02.86000	0d 15:25:02.86000	0.00621498	0.0233984	0.00040322	3.9651	C	1	28/08/2020 03:09		0	0	0	0	0	0	0	0	0	0	0	0	0	0
122	0	1	2	0d 16:05:02.86000	0d 15:35:02.86000	0.00628217	0.023665	0.00040314	3.9734	C	1	28/08/2020 03:19		0	0	0	0	0	0	0	0	0	0	0	0	0	0
123	0	1	2	0d 16:15:02.86000	0d 15:45:02.86000	0.00634935	0.0239323	0.00040314	3.982	C	1	28/08/2020 03:29		0	0	0	0	0	0	0	0	0	0	0	0	0	0
124	0	1	2	0d 16:25:02.86000	0d 15:55:02.86000	0.00641654	0.0242001	0.00040322	3.9905	C	1	28/08/2020 03:39		0	0	0	0	0	0	0	0	0	0	0	0	0	0
125	0	1	2	0d 16:35:02.86000	0d 16:05:02.86000	0.00648372	0.0244685	0.00040314	3.9992	C	1	28/08/2020 03:49		0	0	0	0	0	0	0	0	0	0	0	0	0	0
126	0	1	2	0d 16:45:02.86000	0d 16:15:02.86000	0.00655091	0.0247375	0.00040291	4.0076	C	1	28/08/2020 03:59		0	0	0	0	0	0	0	0	0	0	0	0	0	0
127	0	1	2	0d 16:55:02.86000	0d 16:25:02.86000	0.0066181	0.0250071	0.00040314	4.0166	C	1	28/08/2020 04:09		0	0	0	0	0	0	0	0	0	0	0	0	0	0
128	0	1	2	0d 17:05:02.86000	0d 16:35:02.86000	0.00668528	0.0252772	0.00040314	4.0256	C	1	28/08/2020 04:19		0	0	0	0	0	0	0	0	0	0	0	0	0	0
129	0	1	2	0d 17:15:02.86000	0d 16:45:02.86000	0.00675247	0.025548	0.00040307	4.0345	C	1	28/08/2020 04:29		0	0	0	0	0	0	0	0	0	0	0	0	0	0
130	0	1	2	0d 17:25:02.86000	0d 16:55:02.86000	0.00681965	0.0258193	0.00040299	4.0435	C	1	28/08/2020 04:39		0	0	0	0	0	0	0	0	0	0	0	0	0	0
131	0	1	2	0d 17:35:02.86000	0d 17:05:02.86000	0.00688684	0.0260913	0.00040322	4.0525	C	1	28/08/2020 04:49		0	0	0	0	0	0	0	0	0	0	0	0	0	0
132	0	1	2	0d 17:45:02.86000	0d 17:15:02.86000	0.00695402	0.0263639	0.00040314	4.062	C	1	28/08/2020 04:59		0	0	0	0	0	0	0	0	0	0	0	0	0	0
133	0	1	2	0d 17:55:02.86000	0d 17:25:02.86000	0.00702121	0.0266371	0.00040291	4.071	C	1	28/08/2020 05:09		0	0	0	0	0	0	0	0	0	0	0	0	0	0
134	0	1	2	0d 18:05:02.86000	0d 17:35:02.86000	0.00708839	0.0269109	0.00040322	4.0804	C	1	28/08/2020 05:19		0	0	0	0	0	0	0	0	0	0	0	0	0	0
135	0	1	2	0d 18:15:02.86000	0d 17:45:02.86000	0.00715558	0.0271854	0.00040299	4.0897	C	1	28/08/2020 05:29		0	0	0	0	0	0	0	0	0	0	0	0	0	0
136	0	1	2	0d 18:25:02.86000	0d 17:55:02.86000	0.00722277	0.0274605	0.00040322	4.0995	C	1	28/08/2020 05:39		0	0	0	0	0	0	0	0	0	0	0	0	0	0
137	0	1	2	0d 18:35:02.86000	0d 18:05:02.86000	0.00728995	0.0277363	0.00040314	4.1093	C	1	28/08/2020 05:49		0	0	0	0	0	0	0	0	0	0	0	0	0	0
138	0	1	2	0d 18:45:02.86000	0d 18:15:02.86000	0.00735714	0.0280127	0.00040322	4.1193	C	1	28/08/2020 05:59		0	0	0	0	0	0	0	0	0	0	0	0	0	0
139	0	1	2	0d 18:55:02.86000	0d 18:25:02.86000	0.00742432	0.0282898	0.00040314	4.1289	C	1	28/08/2020 06:09		0	0	0	0	0	0	0	0	0	0	0	0	0	0
140	0	1	2	0d 19:04:54.19000	0d 18:34:54.19000	0.00749054	0.0285635	0.00040322	4.139	C	5	28/08/2020 06:19		0	0	0	0	0	0	0	0	0	0	0	0	0	0
141	0	1	2	0d 19:14:45.42000	0d 18:44:45.42000	0.00755674	0.0288378	0.0004033	4.1491	C	5	28/08/2020 06:29		0	0	0	0	0	0	0	0	0	0	0	0	0	0
142	0	1	2	0d 19:24:38.53000	0d 18:54:38.53000	0.00762315	0.0291137	0.00040337	4.1592	C	5	28/08/2020 06:39		0	0	0	0	0	0	0	0	0	0	0	0	0	0
143	0	1	2	0d 19:34:28.53000	0d 19:04:28.53000	0.00768922	0.0293888	0.00040314	4.1692	C	5	28/08/2020 06:49		0	0	0	0	0	0	0	0	0	0	0	0	0	0
144	0	1	2	0d 19:44:05.43000	0d 19:14:05.43000	0.00775382	0.0296585	0.00040314	4.1793	C	5	28/08/2020 06:58		0	0	0	0	0	0	0	0	0	0	0	0	0	0
145	0	1	2	0d 19:53:41.53000	0d 19:23:41.53000	0.00781833	0.0299284	0.00040299	4.1894	C	5	28/08/2020 07:08		0	0	0	0	0	0	0	0	0	0	0	0	0	0
146	0	1	2	0d 20:03:17.93000	0d 19:33:17.93000	0.00788287	0.0301991	0.00040314	4.1996	C	5	28/08/2020 07:18		0	0	0	0	0	0	0	0	0	0	0	0	0	0
147	0	1	2	0d 20:03:36.08000	0d 19:33:36.08000	0.0078849	0.0302076	0.00040307	4.2	C	133	28/08/2020 07:18		0	0	0	0	0	0	0	0	0	0	0	0	0	0
148	0	1	3	0d 20:03:36.11000	0d 00:00:00.03000	0.00788491	0.0302077	0.00047829	4.2007	C	0	28/08/2020 07:18		0	0	0	0	0	0	0	0	0	0	0	0	0	0
149	0	1	3	0d 20:04:02.95000	0d 00:00:26.87000	0.00788802	0.0302207	0.00037827	4.2	C	4	28/08/2020 07:18		0	0	0	0	0	0	0	0	0	0	0	0	0	0
150	0	1	3	0d 20:05:36.81000	0d 00:02:00.73000	0.00789642	0.030256	0.00027825	4.2002	C	4	28/08/2020 07:20		0	0	0	0	0	0	0	0	0	0	0	0	0	0
151	0	1	3	0d 20:08:17.23000	0d 00:04:41.15000	0.00790639	0.0302979	0.00017815	4.2	C	4	28/08/2020 07:23		0	0	0	0	0	0	0	0	0	0	0	0	0	0
152	0	1	3	0d 20:14:15.50000	0d 00:10:39.42000	0.00791832	0.030348	0.00007813	4.2	C	4	28/08/2020 07:29		0	0	0	0	0	0	0	0	0	0	0	0	0	0
153	0	1	3	0d 20:21:17.79000	0d 00:17:41.71000	0.00792502	0.0303761	0.00004028	4.1999	C	132	28/08/2020 07:36		0	0	0	0	0	0	0	0	0	0	0	0	0	0
154	0	1	4	0d 20:21:17.80000	0d 00:00:00.01000	0	0	0	4.1994	R	0	28/08/2020 07:36		0	0	0	0	0	0	0	0	0	0	0	0	0	0
155	0	1	4	0d 20:21:19.80000	0d 00:00:02.01000	0	0	0	4.1994	R	1	28/08/2020 07:36		0	0	0	0	0	0	0	0	0	0	0	0	0	0
156	0	1	4	0d 20:21:21.80000	0d 00:00:04.01000	0	0	0	4.1996	R	1	28/08/2020 07:36		0	0	0	0	0	0	0	0	0	0	0	0	0	0
157	0	1	4	0d 20:21:23.80000	0d 00:00:06.01000	0	0	0	4.1996	R	1	28/08/2020 07:36		0	0	0	0	0	0	0	0	0	0	0	0	0	0
158	0	1	4	0d 20:21:25.80000	0d 00:00:08.01000	0	0	0	4.1996	R	1	28/08/2020 07:36		0	0	0	0	0	0	0	0	0	0	0	0	0	0
159	0	1	4	0d 20:21:27.79000	0d 00:00:10.00000	0	0	0	4.1993	R	129	28/08/2020 07:36		0	0	0	0	0	0	0	0	0	0	0	0	0	0
160	0	1	5	0d 20:21:27.82000	0d 00:00:00.03000	0	0.00000001	0.00040536	4.1968	D	0	28/08/2020 07:36		0	0	0	0	0	0	0	0	0	0	0	0	0	0
161	0	1	5	0d 20:25:58.71000	0d 00:04:30.92000	0.00003034	0.00012712	0.00040307	4.1868	D	5	28/08/2020 07:40		0	0	0	0	0	0	0	0	0	0	0	0	0	0
162	0	1	5	0d 20:34:10.02000	0d 00:12:42.23000	0.00008535	0.00035719	0.00040299	4.1765	D	5	28/08/2020 07:49		0	0	0	0	0	0	0	0	0	0	0	0	0	0
163	0	1	5	0d 20:42:46.71000	0d 00:21:18.92000	0.00014321	0.00059856	0.00040322	4.1665	D	5	28/08/2020 07:57		0	0	0	0	0	0	0	0	0	0	0	0	0	0
164	0	1	5	0d 20:51:36.41000	0d 00:30:08.62000	0.00020252	0.0008454	0.00040307	4.1564	D	5	28/08/2020 08:06		0	0	0	0	0	0	0	0	0	0	0	0	0	0
165	0	1	5	0d 21:00:29.96000	0d 00:39:02.17000	0.00026227	0.00109343	0.00040314	4.1462	D	5	28/08/2020 08:15		0	0	0	0	0	0	0	0	0	0	0	0	0	0
166	0	1	5	0d 21:09:30.45000	0d 00:48:02.66000	0.00032279	0.00134408	0.00040322	4.1361	D	5	28/08/2020 08:24		0	0	0	0	0	0	0	0	0	0	0	0	0	0
167	0	1	5	0d 21:18:38.11000	0d 00:57:10.32000	0.00038411	0.00159743	0.00040307	4.126	D	5	28/08/2020 08:33		0	0	0	0	0	0	0	0	0	0	0	0	0	0
168	0	1	5	0d 21:27:56.22000	0d 01:06:28.43000	0.00044661	0.00185498	0.00040314	4.116	D	5	28/08/2020 08:42		0	0	0	0	0	0	0	0	0	0	0	0	0	0
169	0	1	5	0d 21:37:12.46000	0d 01:15:44.67000	0.00050889	0.00211105	0.00040314	4.1059	D	5	28/08/2020 08:52		0	0	0	0	0	0	0	0	0	0	0	0	0	0
170	0	1	5	0d 21:46:53.13000	0d 01:25:25.34000	0.00057391	0.0023777	0.00040322	4.0958	D	5	28/08/2020 09:01		0	0	0	0	0	0	0	0	0	0	0	0	0	0
171	0	1	5	0d 21:56:32.71000	0d 01:35:04.92000	0.00063881	0.00264319	0.00040314	4.0856	D	5	28/08/2020 09:11		0	0	0	0	0	0	0	0	0	0	0	0	0	0
172	0	1	5	0d 22:06:31.54000	0d 01:45:03.75000	0.00070587	0.00291683	0.00040314	4.0755	D	5	28/08/2020 09:21		0	0	0	0	0	0	0	0	0	0	0	0	0	0
173	0	1	5	0d 22:16:25.69000	0d 01:54:57.90000	0.0007724	0.00318765	0.00040314	4.0655	D	5	28/08/2020 09:31		0	0	0	0	0	0	0	0	0	0	0	0	0	0
174	0	1	5	0d 22:26:25.69000	0d 02:04:57.90000	0.00083958	0.00346046	0.0004033	4.0555	D	1	28/08/2020 09:41		0	0	0	0	0	0	0	0	0	0	0	0	0	0
175	0	1	5	0d 22:36:25.69000	0d 02:14:57.90000	0.00090677	0.00373262	0.00040307	4.0461	D	1	28/08/2020 09:51		0	0	0	0	0	0	0	0	0	0	0	0	0	0
176	0	1	5	0d 22:46:25.69000	0d 02:24:57.90000	0.00097395	0.00400413	0.00040314	4.0362	D	1	28/08/2020 10:01		0	0	0	0	0	0	0	0	0	0	0	0	0	0
177	0	1	5	0d 22:56:25.69000	0d 02:34:57.90000	0.00104114	0.00427499	0.00040299	4.0266	D	1	28/08/2020 10:11		0	0	0	0	0	0	0	0	0	0	0	0	0	0
178	0	1	5	0d 23:06:25.69000	0d 02:44:57.90000	0.00110833	0.00454521	0.00040307	4.0174	D	1	28/08/2020 10:21		0	0	0	0	0	0	0	0	0	0	0	0	0	0
179	0	1	5	0d 23:16:25.69000	0d 02:54:57.90000	0.00117551	0.0048148	0.00040314	4.0079	D	1	28/08/2020 10:31		0	0	0	0	0	0	0	0	0	0	0	0	0	0
180	0	1	5	0d 23:26:25.69000	0d 03:04:57.90000	0.0012427	0.00508377	0.00040322	3.9988	D	1	28/08/2020 10:41		0	0	0	0	0	0	0	0	0	0	0	0	0	0
181	0	1	5	0d 23:36:25.69000	0d 03:14:57.90000	0.00130988	0.00535213	0.00040307	3.9898	D	1	28/08/2020 10:51		0	0	0	0	0	0	0	0	0	0	0	0	0	0
182	0	1	5	0d 23:46:25.69000	0d 03:24:57.90000	0.00137707	0.00561988	0.00040307	3.9806	D	1	28/08/2020 11:01		0	0	0	0	0	0	0	0	0	0	0	0	0	0
183	0	1	5	0d 23:56:25.69000	0d 03:34:57.90000	0.00144425	0.00588702	0.00040299	3.9716	D	1	28/08/2020 11:11		0	0	0	0	0	0	0	0	0	0	0	0	0	0
184	0	1	5	1d 00:06:25.69000	0d 03:44:57.90000	0.00151144	0.00615356	0.00040314	3.9625	D	1	28/08/2020 11:21		0	0	0	0	0	0	0	0	0	0	0	0	0	0
185	0	1	5	1d 00:16:25.69000	0d 03:54:57.90000	0.00157862	0.0064195	0.00040322	3.9539	D	1	28/08/2020 11:31		0	0	0	0	0	0	0	0	0	0	0	0	0	0
186	0	1	5	1d 00:26:25.69000	0d 04:04:57.90000	0.00164581	0.00668486	0.00040314	3.9449	D	1	28/08/2020 11:41		0	0	0	0	0	0	0	0	0	0	0	0	0	0
187	0	1	5	1d 00:36:25.69000	0d 04:14:57.90000	0.001713	0.00694962	0.00040307	3.9364	D	1	28/08/2020 11:51		0	0	0	0	0	0	0	0	0	0	0	0	0	0
188	0	1	5	1d 00:46:25.69000	0d 04:24:57.90000	0.00178018	0.00721379	0.00040299	3.9278	D	1	28/08/2020 12:01		0	0	0	0	0	0	0	0	0	0	0	0	0	0
189	0	1	5	1d 00:56:25.69000	0d 04:34:57.90000	0.00184737	0.00747739	0.0004033	3.9191	D	1	28/08/2020 12:11		0	0	0	0	0	0	0	0	0	0	0	0	0	0
190	0	1	5	1d 01:06:25.69000	0d 04:44:57.90000	0.00191455	0.00774042	0.00040322	3.9107	D	1	28/08/2020 12:21		0	0	0	0	0	0	0	0	0	0	0	0	0	0
191	0	1	5	1d 01:16:25.69000	0d 04:54:57.90000	0.00198174	0.00800289	0.00040307	3.9023	D	1	28/08/2020 12:31		0	0	0	0	0	0	0	0	0	0	0	0	0	0
192	0	1	5	1d 01:26:25.69000	0d 05:04:57.90000	0.00204892	0.0082648	0.00040299	3.8943	D	1	28/08/2020 12:41		0	0	0	0	0	0	0	0	0	0	0	0	0	0
193	0	1	5	1d 01:36:25.69000	0d 05:14:57.90000	0.00211611	0.00852617	0.0004033	3.8862	D	1	28/08/2020 12:51		0	0	0	0	0	0	0	0	0	0	0	0	0	0
194	0	1	5	1d 01:46:25.69000	0d 05:24:57.90000	0.00218329	0.008787	0.00040284	3.8781	D	1	28/08/2020 13:01		0	0	0	0	0	0	0	0	0	0	0	0	0	0
195	0	1	5	1d 01:56:25.69000	0d 05:34:57.90000	0.00225048	0.0090473	0.00040299	3.8705	D	1	28/08/2020 13:11		0	0	0	0	0	0	0	0	0	0	0	0	0	0
196	0	1	5	1d 02:06:25.69000	0d 05:44:57.90000	0.00231767	0.00930709	0.00040314	3.8628	D	1	28/08/2020 13:21		0	0	0	0	0	0	0	0	0	0	0	0	0	0
197	0	1	5	1d 02:16:25.69000	0d 05:54:57.90000	0.00238485	0.00956638	0.00040314	3.8556	D	1	28/08/2020 13:31		0	0	0	0	0	0	0	0	0	0	0	0	0	0
198	0	1	5	1d 02:26:25.69000	0d 06:04:57.90000	0.00245204	0.00982519	0.00040307	3.8485	D	1	28/08/2020 13:41		0	0	0	0	0	0	0	0	0	0	0	0	0	0
199	0	1	5	1d 02:36:25.69000	0d 06:14:57.90000	0.00251922	0.0100835	0.00040322	3.8415	D	1	28/08/2020 13:51		0	0	0	0	0	0	0	0	0	0	0	0	0	0
200	0	1	5	1d 02:46:25.69000	0d 06:24:57.90000	0.00258641	0.0103414	0.00040314	3.835	D	1	28/08/2020 14:01		0	0	0	0	0	0	0	0	0	0	0	0	0	0
201	0	1	5	1d 02:56:25.69000	0d 06:34:57.90000	0.00265359	0.0105988	0.00040307	3.8286	D	1	28/08/2020 14:11		0	0	0	0	0	0	0	0	0	0	0	0	0	0
202	0	1	5	1d 03:06:25.69000	0d 06:44:57.90000	0.00272078	0.0108559	0.00040291	3.8227	D	1	28/08/2020 14:21		0	0	0	0	0	0	0	0	0	0	0	0	0	0
203	0	1	5	1d 03:16:25.69000	0d 06:54:57.90000	0.00278796	0.0111125	0.00040307	3.8167	D	1	28/08/2020 14:31		0	0	0	0	0	0	0	0	0	0	0	0	0	0
204	0	1	5	1d 03:26:25.69000	0d 07:04:57.90000	0.00285515	0.0113687	0.00040307	3.8109	D	1	28/08/2020 14:41		0	0	0	0	0	0	0	0	0	0	0	0	0	0
205	0	1	5	1d 03:36:25.69000	0d 07:14:57.90000	0.00292234	0.0116246	0.00040314	3.8054	D	1	28/08/2020 14:51		0	0	0	0	0	0	0	0	0	0	0	0	0	0
206	0	1	5	1d 03:46:25.69000	0d 07:24:57.90000	0.00298952	0.0118801	0.00040322	3.8006	D	1	28/08/2020 15:01		0	0	0	0	0	0	0	0	0	0	0	0	0	0
207	0	1	5	1d 03:56:25.69000	0d 07:34:57.90000	0.00305671	0.0121353	0.00040307	3.7958	D	1	28/08/2020 15:11		0	0	0	0	0	0	0	0	0	0	0	0	0	0
208	0	1	5	1d 04:06:25.69000	0d 07:44:57.90000	0.00312389	0.0123902	0.00040299	3.7911	D	1	28/08/2020 15:21		0	0	0	0	0	0	0	0	0	0	0	0	0	0
209	0	1	5	1d 04:16:25.69000	0d 07:54:57.90000	0.00319108	0.0126447	0.00040314	3.7865	D	1	28/08/2020 15:31		0	0	0	0	0	0	0	0	0	0	0	0	0	0
210	0	1	5	1d 04:26:25.69000	0d 08:04:57.90000	0.00325826	0.012899	0.00040299	3.7824	D	1	28/08/2020 15:41		0	0	0	0	0	0	0	0	0	0	0	0	0	0
211	0	1	5	1d 04:36:25.69000	0d 08:14:57.90000	0.00332545	0.013153	0.00040291	3.7784	D	1	28/08/2020 15:51		0	0	0	0	0	0	0	0	0	0	0	0	0	0
212	0	1	5	1d 04:46:25.69000	0d 08:24:57.90000	0.00339263	0.0134067	0.00040299	3.7746	D	1	28/08/2020 16:01		0	0	0	0	0	0	0	0	0	0	0	0	0	0
213	0	1	5	1d 04:56:25.69000	0d 08:34:57.90000	0.00345982	0.0136602	0.00040314	3.7707	D	1	28/08/2020 16:11		0	0	0	0	0	0	0	0	0	0	0	0	0	0
214	0	1	5	1d 05:06:25.69000	0d 08:44:57.90000	0.003527	0.0139134	0.00040314	3.767	D	1	28/08/2020 16:21		0	0	0	0	0	0	0	0	0	0	0	0	0	0
215	0	1	5	1d 05:16:25.69000	0d 08:54:57.90000	0.00359419	0.0141663	0.00040322	3.7633	D	1	28/08/2020 16:31		0	0	0	0	0	0	0	0	0	0	0	0	0	0
216	0	1	5	1d 05:26:25.69000	0d 09:04:57.90000	0.00366138	0.0144191	0.00040322	3.7603	D	1	28/08/2020 16:41		0	0	0	0	0	0	0	0	0	0	0	0	0	0
217	0	1	5	1d 05:36:25.69000	0d 09:14:57.90000	0.00372856	0.0146716	0.00040314	3.7569	D	1	28/08/2020 16:51		0	0	0	0	0	0	0	0	0	0	0	0	0	0
218	0	1	5	1d 05:46:25.69000	0d 09:24:57.90000	0.00379575	0.0149239	0.00040299	3.7537	D	1	28/08/2020 17:01		0	0	0	0	0	0	0	0	0	0	0	0	0	0
219	0	1	5	1d 05:56:25.69000	0d 09:34:57.90000	0.00386293	0.015176	0.00040314	3.7507	D	1	28/08/2020 17:11		0	0	0	0	0	0	0	0	0	0	0	0	0	0
220	0	1	5	1d 06:06:25.69000	0d 09:44:57.90000	0.00393012	0.0154279	0.00040299	3.7478	D	1	28/08/2020 17:21		0	0	0	0	0	0	0	0	0	0	0	0	0	0
221	0	1	5	1d 06:16:25.69000	0d 09:54:57.90000	0.0039973	0.0156796	0.00040314	3.7447	D	1	28/08/2020 17:31		0	0	0	0	0	0	0	0	0	0	0	0	0	0
222	0	1	5	1d 06:26:25.69000	0d 10:04:57.90000	0.00406449	0.0159311	0.00040307	3.742	D	1	28/08/2020 17:41		0	0	0	0	0	0	0	0	0	0	0	0	0	0
223	0	1	5	1d 06:36:25.69000	0d 10:14:57.90000	0.00413167	0.0161824	0.00040299	3.7391	D	1	28/08/2020 17:51		0	0	0	0	0	0	0	0	0	0	0	0	0	0
224	0	1	5	1d 06:46:25.69000	0d 10:24:57.90000	0.00419886	0.0164335	0.00040307	3.7362	D	1	28/08/2020 18:01		0	0	0	0	0	0	0	0	0	0	0	0	0	0
225	0	1	5	1d 06:56:25.69000	0d 10:34:57.90000	0.00426605	0.0166844	0.00040307	3.733	D	1	28/08/2020 18:11		0	0	0	0	0	0	0	0	0	0	0	0	0	0
226	0	1	5	1d 07:06:25.69000	0d 10:44:57.90000	0.00433323	0.0169351	0.00040299	3.7301	D	1	28/08/2020 18:21		0	0	0	0	0	0	0	0	0	0	0	0	0	0
227	0	1	5	1d 07:16:25.69000	0d 10:54:57.90000	0.00440042	0.0171857	0.00040307	3.7272	D	1	28/08/2020 18:31		0	0	0	0	0	0	0	0	0	0	0	0	0	0
228	0	1	5	1d 07:26:25.69000	0d 11:04:57.90000	0.0044676	0.017436	0.00040314	3.7246	D	1	28/08/2020 18:41		0	0	0	0	0	0	0	0	0	0	0	0	0	0
229	0	1	5	1d 07:36:25.69000	0d 11:14:57.90000	0.00453479	0.0176861	0.00040314	3.7215	D	1	28/08/2020 18:51		0	0	0	0	0	0	0	0	0	0	0	0	0	0
230	0	1	5	1d 07:46:25.69000	0d 11:24:57.90000	0.00460197	0.0179361	0.00040291	3.7188	D	1	28/08/2020 19:01		0	0	0	0	0	0	0	0	0	0	0	0	0	0
231	0	1	5	1d 07:56:25.69000	0d 11:34:57.90000	0.00466916	0.0181858	0.00040291	3.7157	D	1	28/08/2020 19:11		0	0	0	0	0	0	0	0	0	0	0	0	0	0
232	0	1	5	1d 08:06:25.69000	0d 11:44:57.90000	0.00473634	0.0184354	0.00040314	3.7125	D	1	28/08/2020 19:21		0	0	0	0	0	0	0	0	0	0	0	0	0	0
233	0	1	5	1d 08:16:25.69000	0d 11:54:57.90000	0.00480353	0.0186847	0.00040299	3.7095	D	1	28/08/2020 19:31		0	0	0	0	0	0	0	0	0	0	0	0	0	0
234	0	1	5	1d 08:26:25.69000	0d 12:04:57.90000	0.00487072	0.0189339	0.00040345	3.7067	D	1	28/08/2020 19:41		0	0	0	0	0	0	0	0	0	0	0	0	0	0
235	0	1	5	1d 08:36:25.69000	0d 12:14:57.90000	0.0049379	0.0191828	0.00040314	3.7034	D	1	28/08/2020 19:51		0	0	0	0	0	0	0	0	0	0	0	0	0	0
236	0	1	5	1d 08:46:25.69000	0d 12:24:57.90000	0.00500509	0.0194315	0.00040322	3.7002	D	1	28/08/2020 20:01		0	0	0	0	0	0	0	0	0	0	0	0	0	0
237	0	1	5	1d 08:56:25.69000	0d 12:34:57.90000	0.00507227	0.01968	0.00040322	3.6968	D	1	28/08/2020 20:11		0	0	0	0	0	0	0	0	0	0	0	0	0	0
238	0	1	5	1d 09:06:25.69000	0d 12:44:57.90000	0.00513946	0.0199283	0.0004033	3.6934	D	1	28/08/2020 20:21		0	0	0	0	0	0	0	0	0	0	0	0	0	0
239	0	1	5	1d 09:16:25.69000	0d 12:54:57.90000	0.00520664	0.0201763	0.00040299	3.6899	D	1	28/08/2020 20:31		0	0	0	0	0	0	0	0	0	0	0	0	0	0
240	0	1	5	1d 09:26:25.69000	0d 13:04:57.90000	0.00527383	0.0204241	0.0004033	3.6864	D	1	28/08/2020 20:41		0	0	0	0	0	0	0	0	0	0	0	0	0	0
241	0	1	5	1d 09:36:25.69000	0d 13:14:57.90000	0.00534101	0.0206717	0.00040299	3.6828	D	1	28/08/2020 20:51		0	0	0	0	0	0	0	0	0	0	0	0	0	0
242	0	1	5	1d 09:46:25.69000	0d 13:24:57.90000	0.0054082	0.020919	0.00040322	3.6791	D	1	28/08/2020 21:01		0	0	0	0	0	0	0	0	0	0	0	0	0	0
243	0	1	5	1d 09:56:25.69000	0d 13:34:57.90000	0.00547539	0.0211661	0.00040322	3.6754	D	1	28/08/2020 21:11		0	0	0	0	0	0	0	0	0	0	0	0	0	0
244	0	1	5	1d 10:06:25.69000	0d 13:44:57.90000	0.00554257	0.0214129	0.0004033	3.6716	D	1	28/08/2020 21:21		0	0	0	0	0	0	0	0	0	0	0	0	0	0
245	0	1	5	1d 10:16:25.69000	0d 13:54:57.90000	0.00560976	0.0216594	0.00040314	3.6677	D	1	28/08/2020 21:31		0	0	0	0	0	0	0	0	0	0	0	0	0	0
246	0	1	5	1d 10:26:25.69000	0d 14:04:57.90000	0.00567694	0.0219057	0.00040314	3.6637	D	1	28/08/2020 21:41		0	0	0	0	0	0	0	0	0	0	0	0	0	0
247	0	1	5	1d 10:36:25.69000	0d 14:14:57.90000	0.00574413	0.0221517	0.00040307	3.6596	D	1	28/08/2020 21:51		0	0	0	0	0	0	0	0	0	0	0	0	0	0
248	0	1	5	1d 10:46:25.69000	0d 14:24:57.90000	0.00581131	0.0223974	0.00040307	3.6555	D	1	28/08/2020 22:01		0	0	0	0	0	0	0	0	0	0	0	0	0	0
249	0	1	5	1d 10:56:25.69000	0d 14:34:57.90000	0.0058785	0.0226429	0.00040314	3.6509	D	1	28/08/2020 22:11		0	0	0	0	0	0	0	0	0	0	0	0	0	0
250	0	1	5	1d 11:06:25.69000	0d 14:44:57.90000	0.00594568	0.022888	0.00040314	3.6466	D	1	28/08/2020 22:21		0	0	0	0	0	0	0	0	0	0	0	0	0	0
251	0	1	5	1d 11:16:25.69000	0d 14:54:57.90000	0.00601287	0.0231329	0.00040314	3.642	D	1	28/08/2020 22:31		0	0	0	0	0	0	0	0	0	0	0	0	0	0
252	0	1	5	1d 11:26:25.69000	0d 15:04:57.90000	0.00608006	0.0233774	0.00040307	3.6371	D	1	28/08/2020 22:41		0	0	0	0	0	0	0	0	0	0	0	0	0	0
253	0	1	5	1d 11:36:25.69000	0d 15:14:57.90000	0.00614724	0.0236216	0.0004033	3.6323	D	1	28/08/2020 22:51		0	0	0	0	0	0	0	0	0	0	0	0	0	0
254	0	1	5	1d 11:46:25.69000	0d 15:24:57.90000	0.00621443	0.0238655	0.00040307	3.6269	D	1	28/08/2020 23:01		0	0	0	0	0	0	0	0	0	0	0	0	0	0
255	0	1	5	1d 11:56:25.69000	0d 15:34:57.90000	0.00628161	0.024109	0.00040314	3.6214	D	1	28/08/2020 23:11		0	0	0	0	0	0	0	0	0	0	0	0	0	0
256	0	1	5	1d 12:06:25.69000	0d 15:44:57.90000	0.0063488	0.0243521	0.00040314	3.6153	D	1	28/08/2020 23:21		0	0	0	0	0	0	0	0	0	0	0	0	0	0
257	0	1	5	1d 12:16:25.69000	0d 15:54:57.90000	0.00641598	0.0245948	0.00040322	3.6089	D	1	28/08/2020 23:31		0	0	0	0	0	0	0	0	0	0	0	0	0	0
258	0	1	5	1d 12:26:25.69000	0d 16:04:57.90000	0.00648317	0.024837	0.00040337	3.6016	D	1	28/08/2020 23:41		0	0	0	0	0	0	0	0	0	0	0	0	0	0
259	0	1	5	1d 12:36:25.69000	0d 16:14:57.90000	0.00655035	0.0250787	0.00040307	3.5935	D	1	28/08/2020 23:51		0	0	0	0	0	0	0	0	0	0	0	0	0	0
260	0	1	5	1d 12:46:25.69000	0d 16:24:57.90000	0.00661754	0.0253198	0.00040314	3.5839	D	1	29/08/2020 00:01		0	0	0	0	0	0	0	0	0	0	0	0	0	0
261	0	1	5	1d 12:55:03.35000	0d 16:33:35.56000	0.00667551	0.0255273	0.00040307	3.5738	D	5	29/08/2020 00:09		0	0	0	0	0	0	0	0	0	0	0	0	0	0
262	0	1	5	1d 13:02:12.44000	0d 16:40:44.65000	0.00672355	0.0256988	0.00040322	3.5637	D	5	29/08/2020 00:17		0	0	0	0	0	0	0	0	0	0	0	0	0	0
263	0	1	5	1d 13:08:00.99000	0d 16:46:33.20000	0.00676258	0.0258377	0.00040307	3.5537	D	5	29/08/2020 00:22		0	0	0	0	0	0	0	0	0	0	0	0	0	0
264	0	1	5	1d 13:12:49.56000	0d 16:51:21.77000	0.0067949	0.0259524	0.00040307	3.5436	D	5	29/08/2020 00:27		0	0	0	0	0	0	0	0	0	0	0	0	0	0
265	0	1	5	1d 13:16:47.43000	0d 16:55:19.64000	0.00682153	0.0260466	0.00040299	3.5335	D	5	29/08/2020 00:31		0	0	0	0	0	0	0	0	0	0	0	0	0	0
266	0	1	5	1d 13:20:07.38000	0d 16:58:39.59000	0.00684392	0.0261257	0.00040314	3.5235	D	5	29/08/2020 00:35		0	0	0	0	0	0	0	0	0	0	0	0	0	0
267	0	1	5	1d 13:22:52.07000	0d 17:01:24.28000	0.00686236	0.0261905	0.00040307	3.5134	D	5	29/08/2020 00:37		0	0	0	0	0	0	0	0	0	0	0	0	0	0
268	0	1	5	1d 13:25:21.90000	0d 17:03:54.11000	0.00687914	0.0262494	0.00040307	3.5033	D	5	29/08/2020 00:40		0	0	0	0	0	0	0	0	0	0	0	0	0	0
269	0	1	5	1d 13:27:13.08000	0d 17:05:45.29000	0.00689159	0.026293	0.00040307	3.4932	D	5	29/08/2020 00:42		0	0	0	0	0	0	0	0	0	0	0	0	0	0
270	0	1	5	1d 13:29:02.74000	0d 17:07:34.95000	0.00690387	0.0263358	0.00040299	3.483	D	5	29/08/2020 00:43		0	0	0	0	0	0	0	0	0	0	0	0	0	0
271	0	1	5	1d 13:30:31.69000	0d 17:09:03.90000	0.00691383	0.0263704	0.00040314	3.473	D	5	29/08/2020 00:45		0	0	0	0	0	0	0	0	0	0	0	0	0	0
272	0	1	5	1d 13:31:49.81000	0d 17:10:22.02000	0.00692258	0.0264008	0.00040307	3.4627	D	5	29/08/2020 00:46		0	0	0	0	0	0	0	0	0	0	0	0	0	0
273	0	1	5	1d 13:33:08.29000	0d 17:11:40.50000	0.00693136	0.0264312	0.00040291	3.4527	D	5	29/08/2020 00:48		0	0	0	0	0	0	0	0	0	0	0	0	0	0
274	0	1	5	1d 13:34:15.51000	0d 17:12:47.72000	0.00693889	0.0264571	0.00040322	3.4426	D	5	29/08/2020 00:49		0	0	0	0	0	0	0	0	0	0	0	0	0	0
275	0	1	5	1d 13:35:14.21000	0d 17:13:46.42000	0.00694546	0.0264797	0.00040291	3.4324	D	5	29/08/2020 00:50		0	0	0	0	0	0	0	0	0	0	0	0	0	0
276	0	1	5	1d 13:36:04.34000	0d 17:14:36.55000	0.00695108	0.026499	0.00040314	3.4223	D	5	29/08/2020 00:50		0	0	0	0	0	0	0	0	0	0	0	0	0	0
277	0	1	5	1d 13:36:53.22000	0d 17:15:25.43000	0.00695655	0.0265177	0.0004033	3.4122	D	5	29/08/2020 00:51		0	0	0	0	0	0	0	0	0	0	0	0	0	0
278	0	1	5	1d 13:37:43.92000	0d 17:16:16.13000	0.00696223	0.026537	0.00040299	3.402	D	5	29/08/2020 00:52		0	0	0	0	0	0	0	0	0	0	0	0	0	0
279	0	1	5	1d 13:38:31.36000	0d 17:17:03.57000	0.00696754	0.0265551	0.00040299	3.3918	D	5	29/08/2020 00:53		0	0	0	0	0	0	0	0	0	0	0	0	0	0
280	0	1	5	1d 13:39:11.84000	0d 17:17:44.05000	0.00697207	0.0265704	0.00040307	3.3817	D	5	29/08/2020 00:54		0	0	0	0	0	0	0	0	0	0	0	0	0	0
281	0	1	5	1d 13:39:51.23000	0d 17:18:23.44000	0.00697648	0.0265853	0.0004033	3.3716	D	5	29/08/2020 00:54		0	0	0	0	0	0	0	0	0	0	0	0	0	0
282	0	1	5	1d 13:40:25.80000	0d 17:18:58.01000	0.00698035	0.0265983	0.00040307	3.3616	D	5	29/08/2020 00:55		0	0	0	0	0	0	0	0	0	0	0	0	0	0
283	0	1	5	1d 13:40:57.34000	0d 17:19:29.55000	0.00698389	0.0266102	0.00040322	3.3513	D	5	29/08/2020 00:55		0	0	0	0	0	0	0	0	0	0	0	0	0	0
284	0	1	5	1d 13:41:28.99000	0d 17:20:01.20000	0.00698743	0.026622	0.00040307	3.3413	D	5	29/08/2020 00:56		0	0	0	0	0	0	0	0	0	0	0	0	0	0
285	0	1	5	1d 13:42:01.34000	0d 17:20:33.55000	0.00699105	0.0266341	0.00040314	3.3312	D	5	29/08/2020 00:56		0	0	0	0	0	0	0	0	0	0	0	0	0	0
286	0	1	5	1d 13:42:31.56000	0d 17:21:03.77000	0.00699444	0.0266454	0.00040299	3.3211	D	5	29/08/2020 00:57		0	0	0	0	0	0	0	0	0	0	0	0	0	0
287	0	1	5	1d 13:42:58.45000	0d 17:21:30.66000	0.00699745	0.0266554	0.00040299	3.3109	D	5	29/08/2020 00:57		0	0	0	0	0	0	0	0	0	0	0	0	0	0
288	0	1	5	1d 13:43:24.31000	0d 17:21:56.52000	0.00700034	0.0266649	0.00040307	3.3007	D	5	29/08/2020 00:58		0	0	0	0	0	0	0	0	0	0	0	0	0	0
289	0	1	5	1d 13:43:49.02000	0d 17:22:21.23000	0.00700311	0.0266741	0.00040299	3.2906	D	5	29/08/2020 00:58		0	0	0	0	0	0	0	0	0	0	0	0	0	0
290	0	1	5	1d 13:44:12.87000	0d 17:22:45.08000	0.00700578	0.0266828	0.00040299	3.2805	D	5	29/08/2020 00:59		0	0	0	0	0	0	0	0	0	0	0	0	0	0
291	0	1	5	1d 13:44:35.18000	0d 17:23:07.39000	0.00700828	0.026691	0.00040337	3.2705	D	5	29/08/2020 00:59		0	0	0	0	0	0	0	0	0	0	0	0	0	0
292	0	1	5	1d 13:44:56.76000	0d 17:23:28.97000	0.0070107	0.0266989	0.00040307	3.2604	D	5	29/08/2020 00:59		0	0	0	0	0	0	0	0	0	0	0	0	0	0
293	0	1	5	1d 13:45:18.05000	0d 17:23:50.26000	0.00701308	0.0267067	0.00040314	3.25	D	5	29/08/2020 01:00		0	0	0	0	0	0	0	0	0	0	0	0	0	0
294	0	1	5	1d 13:45:39.22000	0d 17:24:11.43000	0.00701545	0.0267144	0.00040307	3.2398	D	5	29/08/2020 01:00		0	0	0	0	0	0	0	0	0	0	0	0	0	0
295	0	1	5	1d 13:45:59.71000	0d 17:24:31.92000	0.00701774	0.0267218	0.00040307	3.2297	D	5	29/08/2020 01:00		0	0	0	0	0	0	0	0	0	0	0	0	0	0
296	0	1	5	1d 13:46:18.86000	0d 17:24:51.07000	0.00701989	0.0267287	0.00040322	3.2195	D	5	29/08/2020 01:01		0	0	0	0	0	0	0	0	0	0	0	0	0	0
297	0	1	5	1d 13:46:37.70000	0d 17:25:09.91000	0.007022	0.0267355	0.00040291	3.2093	D	5	29/08/2020 01:01		0	0	0	0	0	0	0	0	0	0	0	0	0	0
298	0	1	5	1d 13:46:55.51000	0d 17:25:27.72000	0.00702399	0.0267419	0.00040307	3.1992	D	5	29/08/2020 01:01		0	0	0	0	0	0	0	0	0	0	0	0	0	0
299	0	1	5	1d 13:47:12.67000	0d 17:25:44.88000	0.00702591	0.026748	0.00040322	3.1891	D	5	29/08/2020 01:02		0	0	0	0	0	0	0	0	0	0	0	0	0	0
300	0	1	5	1d 13:47:29.24000	0d 17:26:01.45000	0.00702777	0.0267539	0.00040299	3.1791	D	5	29/08/2020 01:02		0	0	0	0	0	0	0	0	0	0	0	0	0	0
301	0	1	5	1d 13:47:45.54000	0d 17:26:17.75000	0.00702959	0.0267597	0.00040314	3.169	D	5	29/08/2020 01:02		0	0	0	0	0	0	0	0	0	0	0	0	0	0
302	0	1	5	1d 13:48:01.85000	0d 17:26:34.06000	0.00703142	0.0267655	0.00040314	3.1588	D	5	29/08/2020 01:02		0	0	0	0	0	0	0	0	0	0	0	0	0	0
303	0	1	5	1d 13:48:17.53000	0d 17:26:49.74000	0.00703318	0.026771	0.00040337	3.1487	D	5	29/08/2020 01:03		0	0	0	0	0	0	0	0	0	0	0	0	0	0
304	0	1	5	1d 13:48:32.33000	0d 17:27:04.54000	0.00703483	0.0267762	0.00040314	3.1383	D	5	29/08/2020 01:03		0	0	0	0	0	0	0	0	0	0	0	0	0	0
305	0	1	5	1d 13:48:46.87000	0d 17:27:19.08000	0.00703646	0.0267813	0.00040299	3.1283	D	5	29/08/2020 01:03		0	0	0	0	0	0	0	0	0	0	0	0	0	0
306	0	1	5	1d 13:49:00.38000	0d 17:27:32.59000	0.00703797	0.0267861	0.00040299	3.118	D	5	29/08/2020 01:03		0	0	0	0	0	0	0	0	0	0	0	0	0	0
307	0	1	5	1d 13:49:13.74000	0d 17:27:45.95000	0.00703947	0.0267907	0.00040314	3.1078	D	5	29/08/2020 01:04		0	0	0	0	0	0	0	0	0	0	0	0	0	0
308	0	1	5	1d 13:49:26.54000	0d 17:27:58.75000	0.0070409	0.0267952	0.00040299	3.0977	D	5	29/08/2020 01:04		0	0	0	0	0	0	0	0	0	0	0	0	0	0
309	0	1	5	1d 13:49:39.24000	0d 17:28:11.45000	0.00704233	0.0267996	0.00040307	3.0877	D	5	29/08/2020 01:04		0	0	0	0	0	0	0	0	0	0	0	0	0	0
310	0	1	5	1d 13:49:51.36000	0d 17:28:23.57000	0.00704368	0.0268038	0.00040291	3.0774	D	5	29/08/2020 01:04		0	0	0	0	0	0	0	0	0	0	0	0	0	0
311	0	1	5	1d 13:50:03.22000	0d 17:28:35.43000	0.00704501	0.0268078	0.0004033	3.0674	D	5	29/08/2020 01:04		0	0	0	0	0	0	0	0	0	0	0	0	0	0
312	0	1	5	1d 13:50:15.04000	0d 17:28:47.25000	0.00704633	0.0268119	0.00040322	3.0573	D	5	29/08/2020 01:05		0	0	0	0	0	0	0	0	0	0	0	0	0	0
313	0	1	5	1d 13:50:26.34000	0d 17:28:58.55000	0.0070476	0.0268157	0.00040314	3.0472	D	5	29/08/2020 01:05		0	0	0	0	0	0	0	0	0	0	0	0	0	0
314	0	1	5	1d 13:50:37.40000	0d 17:29:09.61000	0.00704884	0.0268195	0.00040299	3.0372	D	5	29/08/2020 01:05		0	0	0	0	0	0	0	0	0	0	0	0	0	0
315	0	1	5	1d 13:50:48.33000	0d 17:29:20.54000	0.00705006	0.0268232	0.00040307	3.0269	D	5	29/08/2020 01:05		0	0	0	0	0	0	0	0	0	0	0	0	0	0
316	0	1	5	1d 13:50:59.19000	0d 17:29:31.40000	0.00705128	0.0268269	0.00040314	3.0169	D	5	29/08/2020 01:05		0	0	0	0	0	0	0	0	0	0	0	0	0	0
317	0	1	5	1d 13:51:09.37000	0d 17:29:41.58000	0.00705242	0.0268303	0.00040314	3.0068	D	5	29/08/2020 01:06		0	0	0	0	0	0	0	0	0	0	0	0	0	0
318	0	1	5	1d 13:51:19.49000	0d 17:29:51.70000	0.00705355	0.0268337	0.00040307	2.9966	D	5	29/08/2020 01:06		0	0	0	0	0	0	0	0	0	0	0	0	0	0
319	0	1	5	1d 13:51:29.48000	0d 17:30:01.69000	0.00705467	0.0268371	0.00040291	2.9863	D	5	29/08/2020 01:06		0	0	0	0	0	0	0	0	0	0	0	0	0	0
320	0	1	5	1d 13:51:38.89000	0d 17:30:11.10000	0.00705572	0.0268402	0.00040314	2.9761	D	5	29/08/2020 01:06		0	0	0	0	0	0	0	0	0	0	0	0	0	0
321	0	1	5	1d 13:51:48.18000	0d 17:30:20.39000	0.00705676	0.0268433	0.00040291	2.966	D	5	29/08/2020 01:06		0	0	0	0	0	0	0	0	0	0	0	0	0	0
322	0	1	5	1d 13:51:56.84000	0d 17:30:29.05000	0.00705773	0.0268462	0.00040322	2.956	D	5	29/08/2020 01:06		0	0	0	0	0	0	0	0	0	0	0	0	0	0
323	0	1	5	1d 13:52:05.40000	0d 17:30:37.61000	0.00705869	0.026849	0.00040337	2.9458	D	5	29/08/2020 01:07		0	0	0	0	0	0	0	0	0	0	0	0	0	0
324	0	1	5	1d 13:52:13.87000	0d 17:30:46.08000	0.00705964	0.0268518	0.00040307	2.9355	D	5	29/08/2020 01:07		0	0	0	0	0	0	0	0	0	0	0	0	0	0
325	0	1	5	1d 13:52:22.28000	0d 17:30:54.49000	0.00706058	0.0268546	0.00040314	2.9252	D	5	29/08/2020 01:07		0	0	0	0	0	0	0	0	0	0	0	0	0	0
326	0	1	5	1d 13:52:30.69000	0d 17:31:02.90000	0.00706152	0.0268573	0.00040299	2.9148	D	5	29/08/2020 01:07		0	0	0	0	0	0	0	0	0	0	0	0	0	0
327	0	1	5	1d 13:52:38.96000	0d 17:31:11.17000	0.00706245	0.02686	0.00040299	2.9046	D	5	29/08/2020 01:07		0	0	0	0	0	0	0	0	0	0	0	0	0	0
328	0	1	5	1d 13:52:47.05000	0d 17:31:19.26000	0.00706336	0.0268626	0.00040322	2.8945	D	5	29/08/2020 01:07		0	0	0	0	0	0	0	0	0	0	0	0	0	0
329	0	1	5	1d 13:52:54.78000	0d 17:31:26.99000	0.00706422	0.0268651	0.00040307	2.8841	D	5	29/08/2020 01:07		0	0	0	0	0	0	0	0	0	0	0	0	0	0
330	0	1	5	1d 13:53:02.44000	0d 17:31:34.65000	0.00706508	0.0268676	0.00040307	2.874	D	5	29/08/2020 01:07		0	0	0	0	0	0	0	0	0	0	0	0	0	0
331	0	1	5	1d 13:53:09.77000	0d 17:31:41.98000	0.0070659	0.02687	0.00040322	2.8638	D	5	29/08/2020 01:08		0	0	0	0	0	0	0	0	0	0	0	0	0	0
332	0	1	5	1d 13:53:17.02000	0d 17:31:49.23000	0.00706671	0.0268723	0.00040314	2.8537	D	5	29/08/2020 01:08		0	0	0	0	0	0	0	0	0	0	0	0	0	0
333	0	1	5	1d 13:53:24.03000	0d 17:31:56.24000	0.0070675	0.0268745	0.00040337	2.8435	D	5	29/08/2020 01:08		0	0	0	0	0	0	0	0	0	0	0	0	0	0
334	0	1	5	1d 13:53:30.96000	0d 17:32:03.17000	0.00706827	0.0268767	0.00040314	2.8333	D	5	29/08/2020 01:08		0	0	0	0	0	0	0	0	0	0	0	0	0	0
335	0	1	5	1d 13:53:37.87000	0d 17:32:10.08000	0.00706905	0.0268789	0.00040322	2.8231	D	5	29/08/2020 01:08		0	0	0	0	0	0	0	0	0	0	0	0	0	0
336	0	1	5	1d 13:53:44.54000	0d 17:32:16.75000	0.00706979	0.026881	0.00040322	2.813	D	5	29/08/2020 01:08		0	0	0	0	0	0	0	0	0	0	0	0	0	0
337	0	1	5	1d 13:53:51.04000	0d 17:32:23.25000	0.00707052	0.0268831	0.00040299	2.8028	D	5	29/08/2020 01:08		0	0	0	0	0	0	0	0	0	0	0	0	0	0
338	0	1	5	1d 13:53:57.70000	0d 17:32:29.91000	0.00707127	0.0268851	0.00040299	2.7927	D	5	29/08/2020 01:08		0	0	0	0	0	0	0	0	0	0	0	0	0	0
339	0	1	5	1d 13:54:04.00000	0d 17:32:36.21000	0.00707197	0.0268871	0.00040314	2.7826	D	5	29/08/2020 01:08		0	0	0	0	0	0	0	0	0	0	0	0	0	0
340	0	1	5	1d 13:54:10.46000	0d 17:32:42.67000	0.0070727	0.0268891	0.0004033	2.7724	D	5	29/08/2020 01:09		0	0	0	0	0	0	0	0	0	0	0	0	0	0
341	0	1	5	1d 13:54:16.85000	0d 17:32:49.06000	0.00707341	0.0268911	0.00040299	2.7619	D	5	29/08/2020 01:09		0	0	0	0	0	0	0	0	0	0	0	0	0	0
342	0	1	5	1d 13:54:23.35000	0d 17:32:55.56000	0.00707414	0.0268931	0.00040314	2.7515	D	5	29/08/2020 01:09		0	0	0	0	0	0	0	0	0	0	0	0	0	0
343	0	1	5	1d 13:54:29.57000	0d 17:33:01.78000	0.00707484	0.026895	0.00040337	2.7414	D	5	29/08/2020 01:09		0	0	0	0	0	0	0	0	0	0	0	0	0	0
344	0	1	5	1d 13:54:35.57000	0d 17:33:07.78000	0.00707551	0.0268969	0.00040314	2.7314	D	5	29/08/2020 01:09		0	0	0	0	0	0	0	0	0	0	0	0	0	0
345	0	1	5	1d 13:54:41.47000	0d 17:33:13.68000	0.00707617	0.0268987	0.0004033	2.7213	D	5	29/08/2020 01:09		0	0	0	0	0	0	0	0	0	0	0	0	0	0
346	0	1	5	1d 13:54:47.42000	0d 17:33:19.63000	0.00707683	0.0269005	0.00040314	2.7112	D	5	29/08/2020 01:09		0	0	0	0	0	0	0	0	0	0	0	0	0	0
347	0	1	5	1d 13:54:53.24000	0d 17:33:25.45000	0.00707749	0.0269022	0.00040314	2.7012	D	5	29/08/2020 01:09		0	0	0	0	0	0	0	0	0	0	0	0	0	0
348	0	1	5	1d 13:54:59.24000	0d 17:33:31.45000	0.00707816	0.026904	0.00040322	2.6909	D	5	29/08/2020 01:09		0	0	0	0	0	0	0	0	0	0	0	0	0	0
349	0	1	5	1d 13:55:04.96000	0d 17:33:37.17000	0.0070788	0.0269058	0.00040307	2.6809	D	5	29/08/2020 01:09		0	0	0	0	0	0	0	0	0	0	0	0	0	0
350	0	1	5	1d 13:55:10.74000	0d 17:33:42.95000	0.00707945	0.0269075	0.00040322	2.6706	D	5	29/08/2020 01:10		0	0	0	0	0	0	0	0	0	0	0	0	0	0
351	0	1	5	1d 13:55:16.45000	0d 17:33:48.66000	0.00708009	0.0269092	0.00040322	2.6606	D	5	29/08/2020 01:10		0	0	0	0	0	0	0	0	0	0	0	0	0	0
352	0	1	5	1d 13:55:22.13000	0d 17:33:54.34000	0.00708072	0.0269109	0.00040291	2.6503	D	5	29/08/2020 01:10		0	0	0	0	0	0	0	0	0	0	0	0	0	0
353	0	1	5	1d 13:55:27.77000	0d 17:33:59.98000	0.00708135	0.0269126	0.00040307	2.6403	D	5	29/08/2020 01:10		0	0	0	0	0	0	0	0	0	0	0	0	0	0
354	0	1	5	1d 13:55:33.55000	0d 17:34:05.76000	0.007082	0.0269143	0.00040299	2.63	D	5	29/08/2020 01:10		0	0	0	0	0	0	0	0	0	0	0	0	0	0
355	0	1	5	1d 13:55:39.10000	0d 17:34:11.31000	0.00708262	0.0269159	0.00040322	2.6198	D	5	29/08/2020 01:10		0	0	0	0	0	0	0	0	0	0	0	0	0	0
356	0	1	5	1d 13:55:44.77000	0d 17:34:16.98000	0.00708326	0.0269176	0.00040307	2.6096	D	5	29/08/2020 01:10		0	0	0	0	0	0	0	0	0	0	0	0	0	0
357	0	1	5	1d 13:55:50.45000	0d 17:34:22.66000	0.00708389	0.0269192	0.00040299	2.5992	D	5	29/08/2020 01:10		0	0	0	0	0	0	0	0	0	0	0	0	0	0
358	0	1	5	1d 13:55:56.10000	0d 17:34:28.31000	0.00708453	0.0269209	0.00040299	2.589	D	5	29/08/2020 01:10		0	0	0	0	0	0	0	0	0	0	0	0	0	0
359	0	1	5	1d 13:56:01.70000	0d 17:34:33.91000	0.00708515	0.0269225	0.00040322	2.5786	D	5	29/08/2020 01:10		0	0	0	0	0	0	0	0	0	0	0	0	0	0
360	0	1	5	1d 13:56:07.32000	0d 17:34:39.53000	0.00708578	0.0269241	0.00040307	2.5686	D	5	29/08/2020 01:11		0	0	0	0	0	0	0	0	0	0	0	0	0	0
361	0	1	5	1d 13:56:12.89000	0d 17:34:45.10000	0.00708641	0.0269257	0.00040314	2.5583	D	5	29/08/2020 01:11		0	0	0	0	0	0	0	0	0	0	0	0	0	0
362	0	1	5	1d 13:56:18.53000	0d 17:34:50.74000	0.00708704	0.0269273	0.00040299	2.5481	D	5	29/08/2020 01:11		0	0	0	0	0	0	0	0	0	0	0	0	0	0
363	0	1	5	1d 13:56:24.03000	0d 17:34:56.24000	0.00708765	0.0269289	0.00040314	2.538	D	5	29/08/2020 01:11		0	0	0	0	0	0	0	0	0	0	0	0	0	0
364	0	1	5	1d 13:56:29.59000	0d 17:35:01.80000	0.00708828	0.0269304	0.00040322	2.5278	D	5	29/08/2020 01:11		0	0	0	0	0	0	0	0	0	0	0	0	0	0
365	0	1	5	1d 13:56:35.22000	0d 17:35:07.43000	0.00708891	0.026932	0.00040314	2.5174	D	5	29/08/2020 01:11		0	0	0	0	0	0	0	0	0	0	0	0	0	0
366	0	1	5	1d 13:56:40.91000	0d 17:35:13.12000	0.00708954	0.0269336	0.00040314	2.5071	D	5	29/08/2020 01:11		0	0	0	0	0	0	0	0	0	0	0	0	0	0
367	0	1	5	1d 13:56:44.74000	0d 17:35:16.95000	0.00708997	0.0269347	0.00040314	2.5	D	133	29/08/2020 01:11		0	0	0	0	0	0	0	0	0	0	0	0	0	0
368	0	1	6	1d 13:56:44.75000	0d 00:00:00.01000	0	0	0	2.5049	R	0	29/08/2020 01:11		0	0	0	0	0	0	0	0	0	0	0	0	0	0
369	0	1	6	1d 13:56:46.75000	0d 00:00:02.01000	0	0	0	2.576	R	1	29/08/2020 01:11		0	0	0	0	0	0	0	0	0	0	0	0	0	0
370	0	1	6	1d 13:56:48.75000	0d 00:00:04.01000	0	0	0	2.6264	R	1	29/08/2020 01:11		0	0	0	0	0	0	0	0	0	0	0	0	0	0
371	0	1	6	1d 13:56:50.75000	0d 00:00:06.01000	0	0	0	2.6683	R	1	29/08/2020 01:11		0	0	0	0	0	0	0	0	0	0	0	0	0	0
372	0	1	6	1d 13:56:52.75000	0d 00:00:08.01000	0	0	0	2.7051	R	1	29/08/2020 01:11		0	0	0	0	0	0	0	0	0	0	0	0	0	0
373	0	1	6	1d 13:56:54.74000	0d 00:00:10.00000	0	0	0	2.7379	R	129	29/08/2020 01:11		0	0	0	0	0	0	0	0	0	0	0	0	0	0
374	1	2	9	1d 13:56:54.77000	0d 00:00:00.03000	0.00000001	0.00000004	0.00161456	2.7715	C	0	29/08/2020 01:11		0	0	0	0	0	0	0	0	0	0	0	0	0	0
375	1	2	9	1d 13:56:54.93000	0d 00:00:00.19000	0.00000009	0.00000024	0.00161242	2.8028	C	5	29/08/2020 01:11		0	0	0	0	0	0	0	0	0	0	0	0	0	0
376	1	2	9	1d 13:56:55.07000	0d 00:00:00.33000	0.00000015	0.00000041	0.00161234	2.8267	C	5	29/08/2020 01:11		0	0	0	0	0	0	0	0	0	0	0	0	0	0
377	1	2	9	1d 13:56:55.22000	0d 00:00:00.48000	0.00000021	0.0000006	0.00161219	2.8487	C	5	29/08/2020 01:11		0	0	0	0	0	0	0	0	0	0	0	0	0	0
378	1	2	9	1d 13:56:55.38000	0d 00:00:00.64000	0.00000029	0.00000081	0.00161227	2.8695	C	5	29/08/2020 01:11		0	0	0	0	0	0	0	0	0	0	0	0	0	0
379	1	2	9	1d 13:56:55.55000	0d 00:00:00.81000	0.00000036	0.00000103	0.00161242	2.8898	C	5	29/08/2020 01:11		0	0	0	0	0	0	0	0	0	0	0	0	0	0
380	1	2	9	1d 13:56:55.72000	0d 00:00:00.98000	0.00000044	0.00000125	0.00161242	2.9085	C	5	29/08/2020 01:11		0	0	0	0	0	0	0	0	0	0	0	0	0	0
381	1	2	9	1d 13:56:55.90000	0d 00:00:01.16000	0.00000052	0.00000149	0.00161234	2.9273	C	5	29/08/2020 01:11		0	0	0	0	0	0	0	0	0	0	0	0	0	0
382	1	2	9	1d 13:56:56.08000	0d 00:00:01.34000	0.0000006	0.00000172	0.00161219	2.9453	C	5	29/08/2020 01:11		0	0	0	0	0	0	0	0	0	0	0	0	0	0
383	1	2	9	1d 13:56:56.27000	0d 00:00:01.53000	0.00000069	0.00000197	0.00161227	2.9635	C	5	29/08/2020 01:11		0	0	0	0	0	0	0	0	0	0	0	0	0	0
384	1	2	9	1d 13:56:56.46000	0d 00:00:01.72000	0.00000077	0.00000223	0.00161234	2.9808	C	5	29/08/2020 01:11		0	0	0	0	0	0	0	0	0	0	0	0	0	0
385	1	2	9	1d 13:56:56.66000	0d 00:00:01.92000	0.00000086	0.0000025	0.00161234	2.9986	C	5	29/08/2020 01:11		0	0	0	0	0	0	0	0	0	0	0	0	0	0
386	1	2	9	1d 13:56:56.86000	0d 00:00:02.12000	0.00000095	0.00000276	0.00161234	3.0159	C	5	29/08/2020 01:11		0	0	0	0	0	0	0	0	0	0	0	0	0	0
387	1	2	9	1d 13:56:57.07000	0d 00:00:02.33000	0.00000104	0.00000305	0.00161234	3.0333	C	5	29/08/2020 01:11		0	0	0	0	0	0	0	0	0	0	0	0	0	0
388	1	2	9	1d 13:56:57.28000	0d 00:00:02.54000	0.00000114	0.00000334	0.00161234	3.0503	C	5	29/08/2020 01:11		0	0	0	0	0	0	0	0	0	0	0	0	0	0
389	1	2	9	1d 13:56:57.49000	0d 00:00:02.75000	0.00000123	0.00000362	0.00161242	3.0668	C	5	29/08/2020 01:11		0	0	0	0	0	0	0	0	0	0	0	0	0	0
390	1	2	9	1d 13:56:57.70000	0d 00:00:02.96000	0.00000133	0.00000391	0.00161234	3.0828	C	5	29/08/2020 01:11		0	0	0	0	0	0	0	0	0	0	0	0	0	0
391	1	2	9	1d 13:56:57.92000	0d 00:00:03.18000	0.00000142	0.00000422	0.0016125	3.0993	C	5	29/08/2020 01:11		0	0	0	0	0	0	0	0	0	0	0	0	0	0
392	1	2	9	1d 13:56:58.14000	0d 00:00:03.40000	0.00000152	0.00000452	0.00161257	3.1151	C	5	29/08/2020 01:11		0	0	0	0	0	0	0	0	0	0	0	0	0	0
393	1	2	9	1d 13:56:58.37000	0d 00:00:03.63000	0.00000163	0.00000485	0.00161234	3.1316	C	5	29/08/2020 01:11		0	0	0	0	0	0	0	0	0	0	0	0	0	0
394	1	2	9	1d 13:56:58.60000	0d 00:00:03.86000	0.00000173	0.00000517	0.00161219	3.1472	C	5	29/08/2020 01:11		0	0	0	0	0	0	0	0	0	0	0	0	0	0
395	1	2	9	1d 13:56:58.83000	0d 00:00:04.09000	0.00000183	0.00000549	0.00161234	3.1627	C	5	29/08/2020 01:11		0	0	0	0	0	0	0	0	0	0	0	0	0	0
396	1	2	9	1d 13:56:59.07000	0d 00:00:04.33000	0.00000194	0.00000584	0.0016125	3.1788	C	5	29/08/2020 01:11		0	0	0	0	0	0	0	0	0	0	0	0	0	0
397	1	2	9	1d 13:56:59.31000	0d 00:00:04.57000	0.00000205	0.00000618	0.00161242	3.194	C	5	29/08/2020 01:11		0	0	0	0	0	0	0	0	0	0	0	0	0	0
398	1	2	9	1d 13:56:59.55000	0d 00:00:04.81000	0.00000215	0.00000652	0.0016125	3.2088	C	5	29/08/2020 01:11		0	0	0	0	0	0	0	0	0	0	0	0	0	0
399	1	2	9	1d 13:56:59.79000	0d 00:00:05.05000	0.00000226	0.00000687	0.0016125	3.2236	C	5	29/08/2020 01:11		0	0	0	0	0	0	0	0	0	0	0	0	0	0
400	1	2	9	1d 13:57:00.04000	0d 00:00:05.30000	0.00000237	0.00000723	0.0016125	3.2386	C	5	29/08/2020 01:11		0	0	0	0	0	0	0	0	0	0	0	0	0	0
401	1	2	9	1d 13:57:00.30000	0d 00:00:05.56000	0.00000249	0.00000761	0.00161242	3.2534	C	5	29/08/2020 01:11		0	0	0	0	0	0	0	0	0	0	0	0	0	0
402	1	2	9	1d 13:57:00.56000	0d 00:00:05.82000	0.00000261	0.00000799	0.0016125	3.2679	C	5	29/08/2020 01:11		0	0	0	0	0	0	0	0	0	0	0	0	0	0
403	1	2	9	1d 13:57:00.83000	0d 00:00:06.09000	0.00000273	0.00000838	0.00161234	3.2828	C	5	29/08/2020 01:11		0	0	0	0	0	0	0	0	0	0	0	0	0	0
404	1	2	9	1d 13:57:01.11000	0d 00:00:06.37000	0.00000285	0.0000088	0.0016125	3.2979	C	5	29/08/2020 01:11		0	0	0	0	0	0	0	0	0	0	0	0	0	0
405	1	2	9	1d 13:57:01.40000	0d 00:00:06.66000	0.00000298	0.00000923	0.00161242	3.3126	C	5	29/08/2020 01:11		0	0	0	0	0	0	0	0	0	0	0	0	0	0
406	1	2	9	1d 13:57:01.68000	0d 00:00:06.94000	0.00000311	0.00000964	0.00161234	3.3266	C	5	29/08/2020 01:11		0	0	0	0	0	0	0	0	0	0	0	0	0	0
407	1	2	9	1d 13:57:01.97000	0d 00:00:07.23000	0.00000324	0.00001008	0.0016125	3.3405	C	5	29/08/2020 01:11		0	0	0	0	0	0	0	0	0	0	0	0	0	0
408	1	2	9	1d 13:57:02.26000	0d 00:00:07.52000	0.00000337	0.00001051	0.00161242	3.3542	C	5	29/08/2020 01:11		0	0	0	0	0	0	0	0	0	0	0	0	0	0
409	1	2	9	1d 13:57:02.57000	0d 00:00:07.83000	0.00000351	0.00001098	0.0016125	3.3683	C	5	29/08/2020 01:11		0	0	0	0	0	0	0	0	0	0	0	0	0	0
410	1	2	9	1d 13:57:02.88000	0d 00:00:08.14000	0.00000365	0.00001145	0.0016125	3.382	C	5	29/08/2020 01:11		0	0	0	0	0	0	0	0	0	0	0	0	0	0
411	1	2	9	1d 13:57:03.20000	0d 00:00:08.46000	0.00000379	0.00001193	0.00161227	3.3956	C	5	29/08/2020 01:11		0	0	0	0	0	0	0	0	0	0	0	0	0	0
412	1	2	9	1d 13:57:03.53000	0d 00:00:08.79000	0.00000394	0.00001244	0.00161257	3.4092	C	5	29/08/2020 01:11		0	0	0	0	0	0	0	0	0	0	0	0	0	0
413	1	2	9	1d 13:57:03.87000	0d 00:00:09.13000	0.00000409	0.00001296	0.00161242	3.4224	C	5	29/08/2020 01:11		0	0	0	0	0	0	0	0	0	0	0	0	0	0
414	1	2	9	1d 13:57:04.22000	0d 00:00:09.48000	0.00000425	0.00001349	0.00161234	3.4354	C	5	29/08/2020 01:11		0	0	0	0	0	0	0	0	0	0	0	0	0	0
415	1	2	9	1d 13:57:04.57000	0d 00:00:09.83000	0.0000044	0.00001403	0.00161242	3.4484	C	5	29/08/2020 01:12		0	0	0	0	0	0	0	0	0	0	0	0	0	0
416	1	2	9	1d 13:57:04.94000	0d 00:00:10.20000	0.00000457	0.00001461	0.00161242	3.4612	C	5	29/08/2020 01:12		0	0	0	0	0	0	0	0	0	0	0	0	0	0
417	1	2	9	1d 13:57:05.33000	0d 00:00:10.59000	0.00000474	0.00001521	0.00161242	3.474	C	5	29/08/2020 01:12		0	0	0	0	0	0	0	0	0	0	0	0	0	0
418	1	2	9	1d 13:57:05.74000	0d 00:00:11.00000	0.00000493	0.00001585	0.00161227	3.4868	C	5	29/08/2020 01:12		0	0	0	0	0	0	0	0	0	0	0	0	0	0
419	1	2	9	1d 13:57:06.16000	0d 00:00:11.42000	0.00000511	0.00001651	0.0016125	3.4992	C	5	29/08/2020 01:12		0	0	0	0	0	0	0	0	0	0	0	0	0	0
420	1	2	9	1d 13:57:06.60000	0d 00:00:11.86000	0.00000531	0.0000172	0.00161227	3.5114	C	5	29/08/2020 01:12		0	0	0	0	0	0	0	0	0	0	0	0	0	0
421	1	2	9	1d 13:57:07.08000	0d 00:00:12.34000	0.00000553	0.00001796	0.00161257	3.5239	C	5	29/08/2020 01:12		0	0	0	0	0	0	0	0	0	0	0	0	0	0
422	1	2	9	1d 13:57:07.61000	0d 00:00:12.87000	0.00000576	0.00001879	0.00161212	3.5361	C	5	29/08/2020 01:12		0	0	0	0	0	0	0	0	0	0	0	0	0	0
423	1	2	9	1d 13:57:08.16000	0d 00:00:13.42000	0.00000601	0.00001967	0.0016125	3.5477	C	5	29/08/2020 01:12		0	0	0	0	0	0	0	0	0	0	0	0	0	0
424	1	2	9	1d 13:57:08.77000	0d 00:00:14.03000	0.00000628	0.00002064	0.00161257	3.559	C	5	29/08/2020 01:12		0	0	0	0	0	0	0	0	0	0	0	0	0	0
425	1	2	9	1d 13:57:09.47000	0d 00:00:14.73000	0.0000066	0.00002175	0.00161227	3.5703	C	5	29/08/2020 01:12		0	0	0	0	0	0	0	0	0	0	0	0	0	0
426	1	2	9	1d 13:57:10.29000	0d 00:00:15.55000	0.00000696	0.00002307	0.0016125	3.5814	C	5	29/08/2020 01:12		0	0	0	0	0	0	0	0	0	0	0	0	0	0
427	1	2	9	1d 13:57:11.30000	0d 00:00:16.56000	0.00000742	0.00002469	0.00161242	3.5923	C	5	29/08/2020 01:12		0	0	0	0	0	0	0	0	0	0	0	0	0	0
428	1	2	9	1d 13:57:12.61000	0d 00:00:17.87000	0.000008	0.0000268	0.0016125	3.603	C	5	29/08/2020 01:12		0	0	0	0	0	0	0	0	0	0	0	0	0	0
429	1	2	9	1d 13:57:14.42000	0d 00:00:19.68000	0.00000881	0.00002973	0.00161242	3.6135	C	5	29/08/2020 01:12		0	0	0	0	0	0	0	0	0	0	0	0	0	0
430	1	2	9	1d 13:57:17.19000	0d 00:00:22.45000	0.00001005	0.00003422	0.00161227	3.6239	C	5	29/08/2020 01:12		0	0	0	0	0	0	0	0	0	0	0	0	0	0
431	1	2	9	1d 13:57:21.89000	0d 00:00:27.15000	0.00001216	0.00004186	0.00161234	3.6341	C	5	29/08/2020 01:12		0	0	0	0	0	0	0	0	0	0	0	0	0	0
432	1	2	9	1d 13:57:30.82000	0d 00:00:36.08000	0.00001616	0.00005642	0.00161242	3.6442	C	5	29/08/2020 01:12		0	0	0	0	0	0	0	0	0	0	0	0	0	0
433	1	2	9	1d 13:57:51.44000	0d 00:00:56.70000	0.0000254	0.00009013	0.00161219	3.6542	C	5	29/08/2020 01:12		0	0	0	0	0	0	0	0	0	0	0	0	0	0
434	1	2	9	1d 13:58:52.86000	0d 00:01:58.12000	0.0000529	0.00019082	0.0016125	3.6643	C	5	29/08/2020 01:13		0	0	0	0	0	0	0	0	0	0	0	0	0	0
435	1	2	9	1d 14:02:23.19000	0d 00:05:28.45000	0.00014711	0.00053656	0.00161219	3.6744	C	5	29/08/2020 01:17		0	0	0	0	0	0	0	0	0	0	0	0	0	0
436	1	2	9	1d 14:07:23.19000	0d 00:10:28.45000	0.00028147	0.00103076	0.00161257	3.6812	C	1	29/08/2020 01:22		0	0	0	0	0	0	0	0	0	0	0	0	0	0
437	1	2	9	1d 14:12:23.19000	0d 00:15:28.45000	0.00041584	0.00152575	0.0016125	3.6863	C	1	29/08/2020 01:27		0	0	0	0	0	0	0	0	0	0	0	0	0	0
438	1	2	9	1d 14:17:23.19000	0d 00:20:28.45000	0.00055021	0.00202138	0.00161242	3.6909	C	1	29/08/2020 01:32		0	0	0	0	0	0	0	0	0	0	0	0	0	0
439	1	2	9	1d 14:22:23.19000	0d 00:25:28.45000	0.00068457	0.0025176	0.00161242	3.6953	C	1	29/08/2020 01:37		0	0	0	0	0	0	0	0	0	0	0	0	0	0
440	1	2	9	1d 14:27:23.19000	0d 00:30:28.45000	0.00081894	0.00301436	0.00161265	3.6989	C	1	29/08/2020 01:42		0	0	0	0	0	0	0	0	0	0	0	0	0	0
441	1	2	9	1d 14:32:23.19000	0d 00:35:28.45000	0.0009533	0.00351165	0.00161234	3.7031	C	1	29/08/2020 01:47		0	0	0	0	0	0	0	0	0	0	0	0	0	0
442	1	2	9	1d 14:37:23.19000	0d 00:40:28.45000	0.00108767	0.00400947	0.00161219	3.7069	C	1	29/08/2020 01:52		0	0	0	0	0	0	0	0	0	0	0	0	0	0
443	1	2	9	1d 14:42:23.19000	0d 00:45:28.45000	0.00122204	0.00450782	0.00161234	3.7108	C	1	29/08/2020 01:57		0	0	0	0	0	0	0	0	0	0	0	0	0	0
444	1	2	9	1d 14:47:23.19000	0d 00:50:28.45000	0.0013564	0.00500672	0.00161219	3.7153	C	1	29/08/2020 02:02		0	0	0	0	0	0	0	0	0	0	0	0	0	0
445	1	2	9	1d 14:52:23.19000	0d 00:55:28.45000	0.00149077	0.00550621	0.00161234	3.7194	C	1	29/08/2020 02:07		0	0	0	0	0	0	0	0	0	0	0	0	0	0
446	1	2	9	1d 14:57:23.19000	0d 01:00:28.45000	0.00162513	0.00600632	0.0016125	3.7244	C	1	29/08/2020 02:12		0	0	0	0	0	0	0	0	0	0	0	0	0	0
447	1	2	9	1d 15:02:23.19000	0d 01:05:28.45000	0.0017595	0.00650709	0.00161234	3.7293	C	1	29/08/2020 02:17		0	0	0	0	0	0	0	0	0	0	0	0	0	0
448	1	2	9	1d 15:07:23.19000	0d 01:10:28.45000	0.00189386	0.00700856	0.00161234	3.7348	C	1	29/08/2020 02:22		0	0	0	0	0	0	0	0	0	0	0	0	0	0
449	1	2	9	1d 15:12:23.19000	0d 01:15:28.45000	0.00202823	0.00751074	0.0016125	3.7401	C	1	29/08/2020 02:27		0	0	0	0	0	0	0	0	0	0	0	0	0	0
450	1	2	9	1d 15:17:23.19000	0d 01:20:28.45000	0.0021626	0.00801364	0.00161257	3.7455	C	1	29/08/2020 02:32		0	0	0	0	0	0	0	0	0	0	0	0	0	0
451	1	2	9	1d 15:22:23.19000	0d 01:25:28.45000	0.00229696	0.00851728	0.00161234	3.751	C	1	29/08/2020 02:37		0	0	0	0	0	0	0	0	0	0	0	0	0	0
452	1	2	9	1d 15:27:23.19000	0d 01:30:28.45000	0.00243133	0.00902164	0.00161242	3.7563	C	1	29/08/2020 02:42		0	0	0	0	0	0	0	0	0	0	0	0	0	0
453	1	2	9	1d 15:32:23.19000	0d 01:35:28.45000	0.00256569	0.00952672	0.0016125	3.7618	C	1	29/08/2020 02:47		0	0	0	0	0	0	0	0	0	0	0	0	0	0
454	1	2	9	1d 15:37:23.19000	0d 01:40:28.45000	0.00270006	0.0100325	0.0016125	3.7668	C	1	29/08/2020 02:52		0	0	0	0	0	0	0	0	0	0	0	0	0	0
455	1	2	9	1d 15:42:23.19000	0d 01:45:28.45000	0.00283443	0.010539	0.00161234	3.7723	C	1	29/08/2020 02:57		0	0	0	0	0	0	0	0	0	0	0	0	0	0
456	1	2	9	1d 15:47:23.19000	0d 01:50:28.45000	0.00296879	0.0110463	0.00161242	3.7777	C	1	29/08/2020 03:02		0	0	0	0	0	0	0	0	0	0	0	0	0	0
457	1	2	9	1d 15:52:23.19000	0d 01:55:28.45000	0.00310316	0.0115542	0.00161212	3.7832	C	1	29/08/2020 03:07		0	0	0	0	0	0	0	0	0	0	0	0	0	0
458	1	2	9	1d 15:57:23.19000	0d 02:00:28.45000	0.00323752	0.012063	0.00161242	3.7891	C	1	29/08/2020 03:12		0	0	0	0	0	0	0	0	0	0	0	0	0	0
459	1	2	9	1d 16:02:23.19000	0d 02:05:28.45000	0.00337189	0.0125725	0.00161242	3.7951	C	1	29/08/2020 03:17		0	0	0	0	0	0	0	0	0	0	0	0	0	0
460	1	2	9	1d 16:07:23.19000	0d 02:10:28.45000	0.00350626	0.0130828	0.00161234	3.8015	C	1	29/08/2020 03:22		0	0	0	0	0	0	0	0	0	0	0	0	0	0
461	1	2	9	1d 16:12:23.19000	0d 02:15:28.45000	0.00364062	0.0135941	0.00161227	3.8083	C	1	29/08/2020 03:27		0	0	0	0	0	0	0	0	0	0	0	0	0	0
462	1	2	9	1d 16:17:23.19000	0d 02:20:28.45000	0.00377499	0.0141063	0.00161227	3.8157	C	1	29/08/2020 03:32		0	0	0	0	0	0	0	0	0	0	0	0	0	0
463	1	2	9	1d 16:22:23.19000	0d 02:25:28.45000	0.00390935	0.0146195	0.00161219	3.8241	C	1	29/08/2020 03:37		0	0	0	0	0	0	0	0	0	0	0	0	0	0
464	1	2	9	1d 16:27:23.19000	0d 02:30:28.45000	0.00404372	0.0151339	0.0016125	3.8326	C	1	29/08/2020 03:42		0	0	0	0	0	0	0	0	0	0	0	0	0	0
465	1	2	9	1d 16:32:21.47000	0d 02:35:26.73000	0.00417731	0.0156466	0.00161242	3.8427	C	5	29/08/2020 03:47		0	0	0	0	0	0	0	0	0	0	0	0	0	0
466	1	2	9	1d 16:37:02.91000	0d 02:40:08.17000	0.00430337	0.0161316	0.00161242	3.8528	C	5	29/08/2020 03:51		0	0	0	0	0	0	0	0	0	0	0	0	0	0
467	1	2	9	1d 16:41:20.51000	0d 02:44:25.77000	0.00441874	0.0165767	0.0016125	3.8628	C	5	29/08/2020 03:56		0	0	0	0	0	0	0	0	0	0	0	0	0	0
468	1	2	9	1d 16:45:17.42000	0d 02:48:22.68000	0.00452485	0.0169871	0.0016125	3.8729	C	5	29/08/2020 04:00		0	0	0	0	0	0	0	0	0	0	0	0	0	0
469	1	2	9	1d 16:49:03.44000	0d 02:52:08.70000	0.00462608	0.0173797	0.00161242	3.883	C	5	29/08/2020 04:03		0	0	0	0	0	0	0	0	0	0	0	0	0	0
470	1	2	9	1d 16:52:39.62000	0d 02:55:44.88000	0.00472291	0.0177561	0.00161242	3.893	C	5	29/08/2020 04:07		0	0	0	0	0	0	0	0	0	0	0	0	0	0
471	1	2	9	1d 16:56:05.09000	0d 02:59:10.35000	0.00481493	0.0181149	0.00161234	3.9031	C	5	29/08/2020 04:11		0	0	0	0	0	0	0	0	0	0	0	0	0	0
472	1	2	9	1d 16:59:25.92000	0d 03:02:31.18000	0.00490488	0.0184664	0.00161257	3.9132	C	5	29/08/2020 04:14		0	0	0	0	0	0	0	0	0	0	0	0	0	0
473	1	2	9	1d 17:02:40.41000	0d 03:05:45.67000	0.00499199	0.0188077	0.0016125	3.9232	C	5	29/08/2020 04:17		0	0	0	0	0	0	0	0	0	0	0	0	0	0
474	1	2	9	1d 17:05:48.17000	0d 03:08:53.43000	0.00507609	0.0191381	0.0016125	3.9333	C	5	29/08/2020 04:20		0	0	0	0	0	0	0	0	0	0	0	0	0	0
475	1	2	9	1d 17:08:50.11000	0d 03:11:55.37000	0.00515758	0.019459	0.00161219	3.9434	C	5	29/08/2020 04:23		0	0	0	0	0	0	0	0	0	0	0	0	0	0
476	1	2	9	1d 17:11:49.89000	0d 03:14:55.15000	0.0052381	0.0197769	0.00161227	3.9535	C	5	29/08/2020 04:26		0	0	0	0	0	0	0	0	0	0	0	0	0	0
477	1	2	9	1d 17:14:47.37000	0d 03:17:52.63000	0.00531759	0.0200916	0.00161242	3.9635	C	5	29/08/2020 04:29		0	0	0	0	0	0	0	0	0	0	0	0	0	0
478	1	2	9	1d 17:17:45.21000	0d 03:20:50.47000	0.00539724	0.0204077	0.00161242	3.9736	C	5	29/08/2020 04:32		0	0	0	0	0	0	0	0	0	0	0	0	0	0
479	1	2	9	1d 17:20:42.21000	0d 03:23:47.47000	0.00547652	0.0207231	0.00161234	3.9837	C	5	29/08/2020 04:35		0	0	0	0	0	0	0	0	0	0	0	0	0	0
480	1	2	9	1d 17:23:35.00000	0d 03:26:40.26000	0.00555391	0.0210318	0.00161257	3.9939	C	5	29/08/2020 04:38		0	0	0	0	0	0	0	0	0	0	0	0	0	0
481	1	2	9	1d 17:26:29.74000	0d 03:29:35.00000	0.00563217	0.0213447	0.00161234	4.0041	C	5	29/08/2020 04:41		0	0	0	0	0	0	0	0	0	0	0	0	0	0
482	1	2	9	1d 17:29:20.76000	0d 03:32:26.02000	0.00570877	0.0216518	0.00161242	4.0142	C	5	29/08/2020 04:44		0	0	0	0	0	0	0	0	0	0	0	0	0	0
483	1	2	9	1d 17:32:09.04000	0d 03:35:14.30000	0.00578414	0.0219547	0.00161227	4.0243	C	5	29/08/2020 04:47		0	0	0	0	0	0	0	0	0	0	0	0	0	0
484	1	2	9	1d 17:34:57.17000	0d 03:38:02.43000	0.00585944	0.0222581	0.00161242	4.0343	C	5	29/08/2020 04:49		0	0	0	0	0	0	0	0	0	0	0	0	0	0
485	1	2	9	1d 17:37:42.08000	0d 03:40:47.34000	0.0059333	0.0225565	0.00161242	4.0444	C	5	29/08/2020 04:52		0	0	0	0	0	0	0	0	0	0	0	0	0	0
486	1	2	9	1d 17:40:28.02000	0d 03:43:33.28000	0.00600762	0.0228574	0.0016125	4.0545	C	5	29/08/2020 04:55		0	0	0	0	0	0	0	0	0	0	0	0	0	0
487	1	2	9	1d 17:43:11.03000	0d 03:46:16.29000	0.00608063	0.0231538	0.00161219	4.0645	C	5	29/08/2020 04:58		0	0	0	0	0	0	0	0	0	0	0	0	0	0
488	1	2	9	1d 17:45:50.61000	0d 03:48:55.87000	0.00615211	0.0234447	0.00161242	4.0746	C	5	29/08/2020 05:00		0	0	0	0	0	0	0	0	0	0	0	0	0	0
489	1	2	9	1d 17:48:30.25000	0d 03:51:35.51000	0.00622361	0.0237364	0.00161257	4.0847	C	5	29/08/2020 05:03		0	0	0	0	0	0	0	0	0	0	0	0	0	0
490	1	2	9	1d 17:51:05.76000	0d 03:54:11.02000	0.00629326	0.0240212	0.00161242	4.0948	C	5	29/08/2020 05:06		0	0	0	0	0	0	0	0	0	0	0	0	0	0
491	1	2	9	1d 17:53:40.69000	0d 03:56:45.95000	0.00636265	0.0243057	0.00161242	4.1048	C	5	29/08/2020 05:08		0	0	0	0	0	0	0	0	0	0	0	0	0	0
492	1	2	9	1d 17:56:12.30000	0d 03:59:17.56000	0.00643055	0.0245848	0.00161234	4.1149	C	5	29/08/2020 05:11		0	0	0	0	0	0	0	0	0	0	0	0	0	0
493	1	2	9	1d 17:58:44.10000	0d 04:01:49.36000	0.00649854	0.0248649	0.00161242	4.125	C	5	29/08/2020 05:13		0	0	0	0	0	0	0	0	0	0	0	0	0	0
494	1	2	9	1d 18:01:11.59000	0d 04:04:16.85000	0.0065646	0.0251377	0.0016125	4.135	C	5	29/08/2020 05:16		0	0	0	0	0	0	0	0	0	0	0	0	0	0
495	1	2	9	1d 18:03:38.31000	0d 04:06:43.57000	0.00663032	0.0254098	0.00161242	4.1451	C	5	29/08/2020 05:18		0	0	0	0	0	0	0	0	0	0	0	0	0	0
496	1	2	9	1d 18:06:03.02000	0d 04:09:08.28000	0.00669513	0.0256788	0.00161219	4.1552	C	5	29/08/2020 05:20		0	0	0	0	0	0	0	0	0	0	0	0	0	0
497	1	2	9	1d 18:08:27.92000	0d 04:11:33.18000	0.00676003	0.0259488	0.00161234	4.1654	C	5	29/08/2020 05:23		0	0	0	0	0	0	0	0	0	0	0	0	0	0
498	1	2	9	1d 18:10:51.51000	0d 04:13:56.77000	0.00682434	0.026217	0.00161234	4.1755	C	5	29/08/2020 05:25		0	0	0	0	0	0	0	0	0	0	0	0	0	0
499	1	2	9	1d 18:13:14.15000	0d 04:16:19.41000	0.00688823	0.026484	0.00161227	4.1855	C	5	29/08/2020 05:28		0	0	0	0	0	0	0	0	0	0	0	0	0	0
500	1	2	9	1d 18:15:34.34000	0d 04:18:39.60000	0.00695102	0.0267472	0.00161227	4.1956	C	5	29/08/2020 05:30		0	0	0	0	0	0	0	0	0	0	0	0	0	0
501	1	2	9	1d 18:16:31.95000	0d 04:19:37.21000	0.00697682	0.0268555	0.0016125	4.2	C	133	29/08/2020 05:31		0	0	0	0	0	0	0	0	0	0	0	0	0	0
502	1	2	10	1d 18:16:31.97000	0d 00:00:00.02000	0.00697683	0.0268555	0.00160616	4.1999	C	0	29/08/2020 05:31		0	0	0	0	0	0	0	0	0	0	0	0	0	0
503	1	2	10	1d 18:16:53.36000	0d 00:00:21.41000	0.00698618	0.0268948	0.00150614	4.2004	C	4	29/08/2020 05:31		0	0	0	0	0	0	0	0	0	0	0	0	0	0
504	1	2	10	1d 18:17:07.41000	0d 00:00:35.46000	0.00699186	0.0269187	0.00140604	4.2002	C	4	29/08/2020 05:32		0	0	0	0	0	0	0	0	0	0	0	0	0	0
505	1	2	10	1d 18:17:23.95000	0d 00:00:52.00000	0.00699809	0.0269448	0.00130594	4.2004	C	4	29/08/2020 05:32		0	0	0	0	0	0	0	0	0	0	0	0	0	0
506	1	2	10	1d 18:17:46.33000	0d 00:01:14.38000	0.00700588	0.0269775	0.00120592	4.2	C	4	29/08/2020 05:32		0	0	0	0	0	0	0	0	0	0	0	0	0	0
507	1	2	10	1d 18:18:12.44000	0d 00:01:40.49000	0.00701427	0.0270128	0.00110582	4.2002	C	4	29/08/2020 05:33		0	0	0	0	0	0	0	0	0	0	0	0	0	0
508	1	2	10	1d 18:18:44.19000	0d 00:02:12.24000	0.00702357	0.0270518	0.0010058	4.2002	C	4	29/08/2020 05:33		0	0	0	0	0	0	0	0	0	0	0	0	0	0
509	1	2	10	1d 18:19:16.91000	0d 00:02:44.96000	0.00703224	0.0270882	0.00090578	4.2	C	4	29/08/2020 05:34		0	0	0	0	0	0	0	0	0	0	0	0	0	0
510	1	2	10	1d 18:19:54.90000	0d 00:03:22.95000	0.00704126	0.0271261	0.00080568	4.2	C	4	29/08/2020 05:34		0	0	0	0	0	0	0	0	0	0	0	0	0	0
511	1	2	10	1d 18:20:38.71000	0d 00:04:06.76000	0.00705044	0.0271647	0.00070565	4.2002	C	4	29/08/2020 05:35		0	0	0	0	0	0	0	0	0	0	0	0	0	0
512	1	2	10	1d 18:21:31.50000	0d 00:04:59.55000	0.00706004	0.027205	0.00060555	4.2	C	4	29/08/2020 05:36		0	0	0	0	0	0	0	0	0	0	0	0	0	0
513	1	2	10	1d 18:22:34.62000	0d 00:06:02.67000	0.00706978	0.0272459	0.00050553	4.2	C	4	29/08/2020 05:37		0	0	0	0	0	0	0	0	0	0	0	0	0	0
514	1	2	10	1d 18:23:53.52000	0d 00:07:21.57000	0.00707971	0.0272876	0.00040536	4.2	C	4	29/08/2020 05:38		0	0	0	0	0	0	0	0	0	0	0	0	0	0
515	1	2	10	1d 18:25:38.38000	0d 00:09:06.43000	0.00709002	0.0273309	0.00030533	4.2002	C	4	29/08/2020 05:40		0	0	0	0	0	0	0	0	0	0	0	0	0	0
516	1	2	10	1d 18:28:15.33000	0d 00:11:43.38000	0.00710099	0.027377	0.00020531	4.1999	C	4	29/08/2020 05:43		0	0	0	0	0	0	0	0	0	0	0	0	0	0
517	1	2	10	1d 18:29:58.84000	0d 00:13:26.89000	0.00710627	0.0273992	0.00016121	4.1999	C	132	29/08/2020 05:44		0	0	0	0	0	0	0	0	0	0	0	0	0	0
518	1	2	11	1d 18:29:58.85000	0d 00:00:00.01000	0	0	0	4.1993	R	0	29/08/2020 05:44		0	0	0	0	0	0	0	0	0	0	0	0	0	0
519	1	2	11	1d 18:30:00.85000	0d 00:00:02.01000	0	0	0	4.1987	R	1	29/08/2020 05:44		0	0	0	0	0	0	0	0	0	0	0	0	0	0
520	1	2	11	1d 18:30:02.85000	0d 00:00:04.01000	0	0	0	4.1985	R	1	29/08/2020 05:44		0	0	0	0	0	0	0	0	0	0	0	0	0	0
521	1	2	11	1d 18:30:04.85000	0d 00:00:06.01000	0	0	0	4.1987	R	1	29/08/2020 05:45		0	0	0	0	0	0	0	0	0	0	0	0	0	0
522	1	2	11	1d 18:30:06.85000	0d 00:00:08.01000	0	0	0	4.1984	R	1	29/08/2020 05:45		0	0	0	0	0	0	0	0	0	0	0	0	0	0
523	1	2	11	1d 18:30:08.84000	0d 00:00:10.00000	0	0	0	4.1985	R	129	29/08/2020 05:45		0	0	0	0	0	0	0	0	0	0	0	0	0	0
524	1	2	12	1d 18:30:08.87000	0d 00:00:00.03000	0.00000001	0.00000006	0.00161486	4.1881	D	0	29/08/2020 05:45		0	0	0	0	0	0	0	0	0	0	0	0	0	0
525	1	2	12	1d 18:30:36.10000	0d 00:00:27.26000	0.00001221	0.00005106	0.0016125	4.1781	D	5	29/08/2020 05:45		0	0	0	0	0	0	0	0	0	0	0	0	0	0
526	1	2	12	1d 18:31:44.46000	0d 00:01:35.62000	0.00004283	0.00017881	0.00161234	4.1678	D	5	29/08/2020 05:46		0	0	0	0	0	0	0	0	0	0	0	0	0	0
527	1	2	12	1d 18:33:36.97000	0d 00:03:28.13000	0.00009322	0.00038858	0.00161257	4.1578	D	5	29/08/2020 05:48		0	0	0	0	0	0	0	0	0	0	0	0	0	0
528	1	2	12	1d 18:35:42.91000	0d 00:05:34.07000	0.00014963	0.00062283	0.00161242	4.1477	D	5	29/08/2020 05:50		0	0	0	0	0	0	0	0	0	0	0	0	0	0
529	1	2	12	1d 18:37:53.58000	0d 00:07:44.74000	0.00020815	0.00086529	0.00161234	4.1376	D	5	29/08/2020 05:52		0	0	0	0	0	0	0	0	0	0	0	0	0	0
530	1	2	12	1d 18:40:07.03000	0d 00:09:58.19000	0.00026792	0.00111231	0.00161234	4.1274	D	5	29/08/2020 05:55		0	0	0	0	0	0	0	0	0	0	0	0	0	0
531	1	2	12	1d 18:42:26.26000	0d 00:12:17.42000	0.00033028	0.0013694	0.00161257	4.1173	D	5	29/08/2020 05:57		0	0	0	0	0	0	0	0	0	0	0	0	0	0
532	1	2	12	1d 18:44:42.09000	0d 00:14:33.25000	0.00039112	0.00161958	0.00161242	4.1073	D	5	29/08/2020 05:59		0	0	0	0	0	0	0	0	0	0	0	0	0	0
533	1	2	12	1d 18:47:02.26000	0d 00:16:53.42000	0.0004539	0.00187713	0.0016125	4.097	D	5	29/08/2020 06:01		0	0	0	0	0	0	0	0	0	0	0	0	0	0
534	1	2	12	1d 18:49:25.68000	0d 00:19:16.84000	0.00051813	0.00214	0.00161257	4.087	D	5	29/08/2020 06:04		0	0	0	0	0	0	0	0	0	0	0	0	0	0
535	1	2	12	1d 18:51:48.67000	0d 00:21:39.83000	0.00058218	0.00240143	0.0016125	4.0768	D	5	29/08/2020 06:06		0	0	0	0	0	0	0	0	0	0	0	0	0	0
536	1	2	12	1d 18:54:17.45000	0d 00:24:08.61000	0.00064881	0.00267277	0.00161234	4.0665	D	5	29/08/2020 06:09		0	0	0	0	0	0	0	0	0	0	0	0	0	0
537	1	2	12	1d 18:56:49.74000	0d 00:26:40.90000	0.00071702	0.00294981	0.0016125	4.0565	D	5	29/08/2020 06:11		0	0	0	0	0	0	0	0	0	0	0	0	0	0
538	1	2	12	1d 18:59:19.16000	0d 00:29:10.32000	0.00078394	0.00322095	0.0016125	4.0464	D	5	29/08/2020 06:14		0	0	0	0	0	0	0	0	0	0	0	0	0	0
539	1	2	12	1d 19:01:52.29000	0d 00:31:43.45000	0.00085253	0.00349813	0.00161257	4.0362	D	5	29/08/2020 06:16		0	0	0	0	0	0	0	0	0	0	0	0	0	0
540	1	2	12	1d 19:04:26.62000	0d 00:34:17.78000	0.00092165	0.00377679	0.00161257	4.0261	D	5	29/08/2020 06:19		0	0	0	0	0	0	0	0	0	0	0	0	0	0
541	1	2	12	1d 19:07:04.91000	0d 00:36:56.07000	0.00099255	0.00406188	0.00161242	4.016	D	5	29/08/2020 06:22		0	0	0	0	0	0	0	0	0	0	0	0	0	0
542	1	2	12	1d 19:09:43.84000	0d 00:39:35.00000	0.00106373	0.0043474	0.00161265	4.0058	D	5	29/08/2020 06:24		0	0	0	0	0	0	0	0	0	0	0	0	0	0
543	1	2	12	1d 19:12:30.17000	0d 00:42:21.33000	0.00113823	0.00464546	0.00161242	3.9957	D	5	29/08/2020 06:27		0	0	0	0	0	0	0	0	0	0	0	0	0	0
544	1	2	12	1d 19:15:10.75000	0d 00:45:01.91000	0.00121015	0.00493248	0.00161219	3.9857	D	5	29/08/2020 06:30		0	0	0	0	0	0	0	0	0	0	0	0	0	0
545	1	2	12	1d 19:17:56.37000	0d 00:47:47.53000	0.00128433	0.00522777	0.00161234	3.9756	D	5	29/08/2020 06:32		0	0	0	0	0	0	0	0	0	0	0	0	0	0
546	1	2	12	1d 19:20:40.92000	0d 00:50:32.08000	0.00135803	0.00552042	0.00161242	3.9655	D	5	29/08/2020 06:35		0	0	0	0	0	0	0	0	0	0	0	0	0	0
547	1	2	12	1d 19:23:29.89000	0d 00:53:21.05000	0.00143371	0.00582015	0.00161219	3.9554	D	5	29/08/2020 06:38		0	0	0	0	0	0	0	0	0	0	0	0	0	0
548	1	2	12	1d 19:26:18.05000	0d 00:56:09.21000	0.00150902	0.0061177	0.00161212	3.9454	D	5	29/08/2020 06:41		0	0	0	0	0	0	0	0	0	0	0	0	0	0
549	1	2	12	1d 19:29:09.58000	0d 00:59:00.74000	0.00158585	0.00642042	0.00161242	3.9353	D	5	29/08/2020 06:44		0	0	0	0	0	0	0	0	0	0	0	0	0	0
550	1	2	12	1d 19:32:00.77000	0d 01:01:51.93000	0.00166252	0.00672178	0.0016125	3.9252	D	5	29/08/2020 06:46		0	0	0	0	0	0	0	0	0	0	0	0	0	0
551	1	2	12	1d 19:34:53.57000	0d 01:04:44.73000	0.00173992	0.00702519	0.00161242	3.9152	D	5	29/08/2020 06:49		0	0	0	0	0	0	0	0	0	0	0	0	0	0
552	1	2	12	1d 19:37:50.42000	0d 01:07:41.58000	0.00181913	0.00733491	0.00161265	3.9049	D	5	29/08/2020 06:52		0	0	0	0	0	0	0	0	0	0	0	0	0	0
553	1	2	12	1d 19:40:50.22000	0d 01:10:41.38000	0.00189966	0.00764899	0.00161257	3.8949	D	5	29/08/2020 06:55		0	0	0	0	0	0	0	0	0	0	0	0	0	0
554	1	2	12	1d 19:43:52.02000	0d 01:13:43.18000	0.00198108	0.00796573	0.00161227	3.8848	D	5	29/08/2020 06:58		0	0	0	0	0	0	0	0	0	0	0	0	0	0
555	1	2	12	1d 19:46:56.39000	0d 01:16:47.55000	0.00206366	0.00828611	0.00161212	3.8746	D	5	29/08/2020 07:01		0	0	0	0	0	0	0	0	0	0	0	0	0	0
556	1	2	12	1d 19:50:06.01000	0d 01:19:57.17000	0.00214859	0.00861477	0.00161257	3.8645	D	5	29/08/2020 07:05		0	0	0	0	0	0	0	0	0	0	0	0	0	0
557	1	2	12	1d 19:53:20.16000	0d 01:23:11.32000	0.00223554	0.00895039	0.00161227	3.8544	D	5	29/08/2020 07:08		0	0	0	0	0	0	0	0	0	0	0	0	0	0
558	1	2	12	1d 19:56:41.35000	0d 01:26:32.51000	0.00232565	0.00929727	0.00161242	3.8444	D	5	29/08/2020 07:11		0	0	0	0	0	0	0	0	0	0	0	0	0	0
559	1	2	12	1d 20:00:09.08000	0d 01:30:00.24000	0.00241869	0.0096545	0.00161234	3.8343	D	5	29/08/2020 07:15		0	0	0	0	0	0	0	0	0	0	0	0	0	0
560	1	2	12	1d 20:03:50.57000	0d 01:33:41.73000	0.0025179	0.0100344	0.00161227	3.8241	D	5	29/08/2020 07:18		0	0	0	0	0	0	0	0	0	0	0	0	0	0
561	1	2	12	1d 20:07:46.02000	0d 01:37:37.18000	0.00262335	0.0104371	0.00161234	3.814	D	5	29/08/2020 07:22		0	0	0	0	0	0	0	0	0	0	0	0	0	0
562	1	2	12	1d 20:11:53.01000	0d 01:41:44.17000	0.00273397	0.0108585	0.00161265	3.8039	D	5	29/08/2020 07:26		0	0	0	0	0	0	0	0	0	0	0	0	0	0
563	1	2	12	1d 20:16:16.99000	0d 01:46:08.15000	0.00285221	0.0113077	0.00161227	3.7939	D	5	29/08/2020 07:31		0	0	0	0	0	0	0	0	0	0	0	0	0	0
564	1	2	12	1d 20:21:05.76000	0d 01:50:56.92000	0.00298154	0.0117977	0.00161219	3.7838	D	5	29/08/2020 07:36		0	0	0	0	0	0	0	0	0	0	0	0	0	0
565	1	2	12	1d 20:26:05.76000	0d 01:55:56.92000	0.00311591	0.0123055	0.00161234	3.7746	D	1	29/08/2020 07:41		0	0	0	0	0	0	0	0	0	0	0	0	0	0
566	1	2	12	1d 20:31:05.76000	0d 02:00:56.92000	0.00325028	0.0128121	0.0016125	3.7656	D	1	29/08/2020 07:46		0	0	0	0	0	0	0	0	0	0	0	0	0	0
567	1	2	12	1d 20:36:05.76000	0d 02:05:56.92000	0.00338464	0.0133175	0.00161265	3.7577	D	1	29/08/2020 07:51		0	0	0	0	0	0	0	0	0	0	0	0	0	0
568	1	2	12	1d 20:41:05.76000	0d 02:10:56.92000	0.00351901	0.0138219	0.0016125	3.7504	D	1	29/08/2020 07:56		0	0	0	0	0	0	0	0	0	0	0	0	0	0
569	1	2	12	1d 20:46:05.76000	0d 02:15:56.92000	0.00365337	0.0143254	0.00161234	3.7433	D	1	29/08/2020 08:01		0	0	0	0	0	0	0	0	0	0	0	0	0	0
570	1	2	12	1d 20:51:05.76000	0d 02:20:56.92000	0.00378774	0.0148279	0.00161257	3.7368	D	1	29/08/2020 08:06		0	0	0	0	0	0	0	0	0	0	0	0	0	0
571	1	2	12	1d 20:56:05.76000	0d 02:25:56.92000	0.0039221	0.0153296	0.00161242	3.7304	D	1	29/08/2020 08:11		0	0	0	0	0	0	0	0	0	0	0	0	0	0
572	1	2	12	1d 21:01:05.76000	0d 02:30:56.92000	0.00405647	0.0158305	0.00161234	3.7244	D	1	29/08/2020 08:16		0	0	0	0	0	0	0	0	0	0	0	0	0	0
573	1	2	12	1d 21:06:05.76000	0d 02:35:56.92000	0.00419084	0.0163305	0.00161219	3.7186	D	1	29/08/2020 08:21		0	0	0	0	0	0	0	0	0	0	0	0	0	0
574	1	2	12	1d 21:11:05.76000	0d 02:40:56.92000	0.0043252	0.0168298	0.00161242	3.7124	D	1	29/08/2020 08:26		0	0	0	0	0	0	0	0	0	0	0	0	0	0
575	1	2	12	1d 21:16:05.76000	0d 02:45:56.92000	0.00445957	0.0173282	0.00161242	3.7067	D	1	29/08/2020 08:31		0	0	0	0	0	0	0	0	0	0	0	0	0	0
576	1	2	12	1d 21:21:05.76000	0d 02:50:56.92000	0.00459393	0.0178258	0.00161227	3.7005	D	1	29/08/2020 08:36		0	0	0	0	0	0	0	0	0	0	0	0	0	0
577	1	2	12	1d 21:26:05.76000	0d 02:55:56.92000	0.0047283	0.0183226	0.00161234	3.6942	D	1	29/08/2020 08:41		0	0	0	0	0	0	0	0	0	0	0	0	0	0
578	1	2	12	1d 21:31:05.76000	0d 03:00:56.92000	0.00486267	0.0188186	0.0016125	3.6875	D	1	29/08/2020 08:46		0	0	0	0	0	0	0	0	0	0	0	0	0	0
579	1	2	12	1d 21:36:05.76000	0d 03:05:56.92000	0.00499703	0.0193136	0.00161234	3.6811	D	1	29/08/2020 08:51		0	0	0	0	0	0	0	0	0	0	0	0	0	0
580	1	2	12	1d 21:41:05.76000	0d 03:10:56.92000	0.0051314	0.0198078	0.00161227	3.6741	D	1	29/08/2020 08:56		0	0	0	0	0	0	0	0	0	0	0	0	0	0
581	1	2	12	1d 21:46:05.76000	0d 03:15:56.92000	0.00526576	0.0203009	0.00161242	3.6667	D	1	29/08/2020 09:01		0	0	0	0	0	0	0	0	0	0	0	0	0	0
582	1	2	12	1d 21:51:05.76000	0d 03:20:56.92000	0.00540013	0.0207931	0.00161257	3.6587	D	1	29/08/2020 09:06		0	0	0	0	0	0	0	0	0	0	0	0	0	0
583	1	2	12	1d 21:56:05.76000	0d 03:25:56.92000	0.0055345	0.0212841	0.00161234	3.6506	D	1	29/08/2020 09:11		0	0	0	0	0	0	0	0	0	0	0	0	0	0
584	1	2	12	1d 22:01:05.76000	0d 03:30:56.92000	0.00566886	0.021774	0.00161257	3.6414	D	1	29/08/2020 09:16		0	0	0	0	0	0	0	0	0	0	0	0	0	0
585	1	2	12	1d 22:06:05.76000	0d 03:35:56.92000	0.00580323	0.0222627	0.00161219	3.6316	D	1	29/08/2020 09:21		0	0	0	0	0	0	0	0	0	0	0	0	0	0
586	1	2	12	1d 22:10:43.37000	0d 03:40:34.53000	0.00592756	0.0227136	0.00161242	3.6216	D	5	29/08/2020 09:25		0	0	0	0	0	0	0	0	0	0	0	0	0	0
587	1	2	12	1d 22:14:47.32000	0d 03:44:38.48000	0.00603683	0.0231088	0.00161242	3.6115	D	5	29/08/2020 09:29		0	0	0	0	0	0	0	0	0	0	0	0	0	0
588	1	2	12	1d 22:18:29.94000	0d 03:48:21.10000	0.00613654	0.0234684	0.00161242	3.6014	D	5	29/08/2020 09:33		0	0	0	0	0	0	0	0	0	0	0	0	0	0
589	1	2	12	1d 22:21:35.57000	0d 03:51:26.73000	0.00621968	0.0237674	0.0016125	3.5914	D	5	29/08/2020 09:36		0	0	0	0	0	0	0	0	0	0	0	0	0	0
590	1	2	12	1d 22:24:14.93000	0d 03:54:06.09000	0.00629105	0.0240234	0.0016125	3.5813	D	5	29/08/2020 09:39		0	0	0	0	0	0	0	0	0	0	0	0	0	0
591	1	2	12	1d 22:26:30.60000	0d 03:56:21.76000	0.00635182	0.0242407	0.00161242	3.5712	D	5	29/08/2020 09:41		0	0	0	0	0	0	0	0	0	0	0	0	0	0
592	1	2	12	1d 22:28:17.38000	0d 03:58:08.54000	0.00639964	0.0244113	0.00161242	3.5612	D	5	29/08/2020 09:43		0	0	0	0	0	0	0	0	0	0	0	0	0	0
593	1	2	12	1d 22:29:49.71000	0d 03:59:40.87000	0.00644099	0.0245584	0.00161234	3.5511	D	5	29/08/2020 09:44		0	0	0	0	0	0	0	0	0	0	0	0	0	0
594	1	2	12	1d 22:31:04.16000	0d 04:00:55.32000	0.00647434	0.0246766	0.00161234	3.541	D	5	29/08/2020 09:46		0	0	0	0	0	0	0	0	0	0	0	0	0	0
595	1	2	12	1d 22:32:08.42000	0d 04:01:59.58000	0.00650312	0.0247784	0.00161227	3.5309	D	5	29/08/2020 09:47		0	0	0	0	0	0	0	0	0	0	0	0	0	0
596	1	2	12	1d 22:33:01.29000	0d 04:02:52.45000	0.0065268	0.0248619	0.00161242	3.5209	D	5	29/08/2020 09:47		0	0	0	0	0	0	0	0	0	0	0	0	0	0
597	1	2	12	1d 22:33:46.07000	0d 04:03:37.23000	0.00654686	0.0249324	0.00161227	3.5108	D	5	29/08/2020 09:48		0	0	0	0	0	0	0	0	0	0	0	0	0	0
598	1	2	12	1d 22:34:24.11000	0d 04:04:15.27000	0.00656389	0.0249921	0.00161219	3.5007	D	5	29/08/2020 09:49		0	0	0	0	0	0	0	0	0	0	0	0	0	0
599	1	2	12	1d 22:34:56.34000	0d 04:04:47.50000	0.00657833	0.0250426	0.0016125	3.4905	D	5	29/08/2020 09:49		0	0	0	0	0	0	0	0	0	0	0	0	0	0
600	1	2	12	1d 22:35:23.86000	0d 04:05:15.02000	0.00659066	0.0250856	0.00161242	3.4804	D	5	29/08/2020 09:50		0	0	0	0	0	0	0	0	0	0	0	0	0	0
601	1	2	12	1d 22:35:47.64000	0d 04:05:38.80000	0.00660131	0.0251226	0.00161242	3.4704	D	5	29/08/2020 09:50		0	0	0	0	0	0	0	0	0	0	0	0	0	0
602	1	2	12	1d 22:36:09.53000	0d 04:06:00.69000	0.00661111	0.0251566	0.00161234	3.4601	D	5	29/08/2020 09:51		0	0	0	0	0	0	0	0	0	0	0	0	0	0
603	1	2	12	1d 22:36:28.76000	0d 04:06:19.92000	0.00661972	0.0251863	0.00161265	3.4501	D	5	29/08/2020 09:51		0	0	0	0	0	0	0	0	0	0	0	0	0	0
604	1	2	12	1d 22:36:45.77000	0d 04:06:36.93000	0.00662734	0.0252126	0.0016125	3.44	D	5	29/08/2020 09:51		0	0	0	0	0	0	0	0	0	0	0	0	0	0
605	1	2	12	1d 22:37:01.14000	0d 04:06:52.30000	0.00663423	0.0252362	0.00161242	3.4298	D	5	29/08/2020 09:51		0	0	0	0	0	0	0	0	0	0	0	0	0	0
606	1	2	12	1d 22:37:15.30000	0d 04:07:06.46000	0.00664057	0.0252579	0.00161227	3.4197	D	5	29/08/2020 09:52		0	0	0	0	0	0	0	0	0	0	0	0	0	0
607	1	2	12	1d 22:37:28.17000	0d 04:07:19.33000	0.00664633	0.0252776	0.00161234	3.4096	D	5	29/08/2020 09:52		0	0	0	0	0	0	0	0	0	0	0	0	0	0
608	1	2	12	1d 22:37:40.12000	0d 04:07:31.28000	0.00665169	0.0252958	0.00161242	3.3994	D	5	29/08/2020 09:52		0	0	0	0	0	0	0	0	0	0	0	0	0	0
609	1	2	12	1d 22:37:51.29000	0d 04:07:42.45000	0.00665669	0.0253128	0.00161234	3.3893	D	5	29/08/2020 09:52		0	0	0	0	0	0	0	0	0	0	0	0	0	0
610	1	2	12	1d 22:38:01.74000	0d 04:07:52.90000	0.00666137	0.0253287	0.00161257	3.3791	D	5	29/08/2020 09:52		0	0	0	0	0	0	0	0	0	0	0	0	0	0
611	1	2	12	1d 22:38:11.63000	0d 04:08:02.79000	0.0066658	0.0253436	0.00161242	3.3689	D	5	29/08/2020 09:53		0	0	0	0	0	0	0	0	0	0	0	0	0	0
612	1	2	12	1d 22:38:21.18000	0d 04:08:12.34000	0.00667008	0.025358	0.00161227	3.3588	D	5	29/08/2020 09:53		0	0	0	0	0	0	0	0	0	0	0	0	0	0
613	1	2	12	1d 22:38:30.18000	0d 04:08:21.34000	0.00667411	0.0253715	0.0016125	3.3487	D	5	29/08/2020 09:53		0	0	0	0	0	0	0	0	0	0	0	0	0	0
614	1	2	12	1d 22:38:38.80000	0d 04:08:29.96000	0.00667797	0.0253844	0.00161227	3.3385	D	5	29/08/2020 09:53		0	0	0	0	0	0	0	0	0	0	0	0	0	0
615	1	2	12	1d 22:38:46.78000	0d 04:08:37.94000	0.00668154	0.0253963	0.00161257	3.3283	D	5	29/08/2020 09:53		0	0	0	0	0	0	0	0	0	0	0	0	0	0
616	1	2	12	1d 22:38:54.38000	0d 04:08:45.54000	0.00668494	0.0254077	0.00161234	3.3182	D	5	29/08/2020 09:53		0	0	0	0	0	0	0	0	0	0	0	0	0	0
617	1	2	12	1d 22:39:01.44000	0d 04:08:52.60000	0.00668811	0.0254181	0.00161234	3.3082	D	5	29/08/2020 09:53		0	0	0	0	0	0	0	0	0	0	0	0	0	0
618	1	2	12	1d 22:39:08.30000	0d 04:08:59.46000	0.00669118	0.0254283	0.00161257	3.2979	D	5	29/08/2020 09:54		0	0	0	0	0	0	0	0	0	0	0	0	0	0
619	1	2	12	1d 22:39:14.81000	0d 04:09:05.97000	0.0066941	0.0254379	0.0016125	3.2879	D	5	29/08/2020 09:54		0	0	0	0	0	0	0	0	0	0	0	0	0	0
620	1	2	12	1d 22:39:20.90000	0d 04:09:12.06000	0.00669682	0.0254468	0.00161234	3.2778	D	5	29/08/2020 09:54		0	0	0	0	0	0	0	0	0	0	0	0	0	0
621	1	2	12	1d 22:39:26.81000	0d 04:09:17.97000	0.00669947	0.0254555	0.00161257	3.2677	D	5	29/08/2020 09:54		0	0	0	0	0	0	0	0	0	0	0	0	0	0
622	1	2	12	1d 22:39:32.42000	0d 04:09:23.58000	0.00670198	0.0254637	0.00161242	3.2573	D	5	29/08/2020 09:54		0	0	0	0	0	0	0	0	0	0	0	0	0	0
623	1	2	12	1d 22:39:38.04000	0d 04:09:29.20000	0.0067045	0.0254719	0.00161234	3.247	D	5	29/08/2020 09:54		0	0	0	0	0	0	0	0	0	0	0	0	0	0
624	1	2	12	1d 22:39:43.30000	0d 04:09:34.46000	0.00670686	0.0254795	0.0016125	3.2369	D	5	29/08/2020 09:54		0	0	0	0	0	0	0	0	0	0	0	0	0	0
625	1	2	12	1d 22:39:48.31000	0d 04:09:39.47000	0.0067091	0.0254868	0.0016125	3.2265	D	5	29/08/2020 09:54		0	0	0	0	0	0	0	0	0	0	0	0	0	0
626	1	2	12	1d 22:39:53.34000	0d 04:09:44.50000	0.00671135	0.025494	0.00161227	3.2161	D	5	29/08/2020 09:54		0	0	0	0	0	0	0	0	0	0	0	0	0	0
627	1	2	12	1d 22:39:58.07000	0d 04:09:49.23000	0.00671347	0.0255008	0.00161242	3.2059	D	5	29/08/2020 09:54		0	0	0	0	0	0	0	0	0	0	0	0	0	0
628	1	2	12	1d 22:40:02.53000	0d 04:09:53.69000	0.00671547	0.0255072	0.00161242	3.1958	D	5	29/08/2020 09:54		0	0	0	0	0	0	0	0	0	0	0	0	0	0
629	1	2	12	1d 22:40:06.92000	0d 04:09:58.08000	0.00671743	0.0255135	0.00161242	3.1856	D	5	29/08/2020 09:55		0	0	0	0	0	0	0	0	0	0	0	0	0	0
630	1	2	12	1d 22:40:11.24000	0d 04:10:02.40000	0.00671937	0.0255197	0.00161227	3.1752	D	5	29/08/2020 09:55		0	0	0	0	0	0	0	0	0	0	0	0	0	0
631	1	2	12	1d 22:40:15.34000	0d 04:10:06.50000	0.00672121	0.0255255	0.00161242	3.165	D	5	29/08/2020 09:55		0	0	0	0	0	0	0	0	0	0	0	0	0	0
632	1	2	12	1d 22:40:19.35000	0d 04:10:10.51000	0.006723	0.0255312	0.00161265	3.1548	D	5	29/08/2020 09:55		0	0	0	0	0	0	0	0	0	0	0	0	0	0
633	1	2	12	1d 22:40:23.24000	0d 04:10:14.40000	0.00672474	0.0255366	0.00161257	3.1446	D	5	29/08/2020 09:55		0	0	0	0	0	0	0	0	0	0	0	0	0	0
634	1	2	12	1d 22:40:27.03000	0d 04:10:18.19000	0.00672644	0.025542	0.00161234	3.1342	D	5	29/08/2020 09:55		0	0	0	0	0	0	0	0	0	0	0	0	0	0
635	1	2	12	1d 22:40:30.72000	0d 04:10:21.88000	0.00672809	0.0255471	0.00161234	3.1238	D	5	29/08/2020 09:55		0	0	0	0	0	0	0	0	0	0	0	0	0	0
636	1	2	12	1d 22:40:34.40000	0d 04:10:25.56000	0.00672974	0.0255523	0.00161227	3.1133	D	5	29/08/2020 09:55		0	0	0	0	0	0	0	0	0	0	0	0	0	0
637	1	2	12	1d 22:40:38.00000	0d 04:10:29.16000	0.00673136	0.0255573	0.00161242	3.1031	D	5	29/08/2020 09:55		0	0	0	0	0	0	0	0	0	0	0	0	0	0
638	1	2	12	1d 22:40:41.34000	0d 04:10:32.50000	0.00673285	0.0255619	0.0016125	3.0929	D	5	29/08/2020 09:55		0	0	0	0	0	0	0	0	0	0	0	0	0	0
639	1	2	12	1d 22:40:44.65000	0d 04:10:35.81000	0.00673433	0.0255665	0.00161227	3.0826	D	5	29/08/2020 09:55		0	0	0	0	0	0	0	0	0	0	0	0	0	0
640	1	2	12	1d 22:40:47.84000	0d 04:10:39.00000	0.00673576	0.0255709	0.0016125	3.0723	D	5	29/08/2020 09:55		0	0	0	0	0	0	0	0	0	0	0	0	0	0
641	1	2	12	1d 22:40:50.96000	0d 04:10:42.12000	0.00673716	0.0255752	0.00161234	3.062	D	5	29/08/2020 09:55		0	0	0	0	0	0	0	0	0	0	0	0	0	0
642	1	2	12	1d 22:40:54.00000	0d 04:10:45.16000	0.00673852	0.0255794	0.00161242	3.0513	D	5	29/08/2020 09:55		0	0	0	0	0	0	0	0	0	0	0	0	0	0
643	1	2	12	1d 22:40:57.04000	0d 04:10:48.20000	0.00673988	0.0255835	0.0016125	3.041	D	5	29/08/2020 09:55		0	0	0	0	0	0	0	0	0	0	0	0	0	0
644	1	2	12	1d 22:40:59.92000	0d 04:10:51.08000	0.00674117	0.0255874	0.00161242	3.0307	D	5	29/08/2020 09:55		0	0	0	0	0	0	0	0	0	0	0	0	0	0
645	1	2	12	1d 22:41:02.67000	0d 04:10:53.83000	0.0067424	0.0255911	0.00161242	3.0205	D	5	29/08/2020 09:55		0	0	0	0	0	0	0	0	0	0	0	0	0	0
646	1	2	12	1d 22:41:05.40000	0d 04:10:56.56000	0.00674363	0.0255948	0.00161234	3.0101	D	5	29/08/2020 09:56		0	0	0	0	0	0	0	0	0	0	0	0	0	0
647	1	2	12	1d 22:41:08.07000	0d 04:10:59.23000	0.00674482	0.0255984	0.00161212	2.9996	D	5	29/08/2020 09:56		0	0	0	0	0	0	0	0	0	0	0	0	0	0
648	1	2	12	1d 22:41:10.73000	0d 04:11:01.89000	0.00674601	0.025602	0.00161242	2.9891	D	5	29/08/2020 09:56		0	0	0	0	0	0	0	0	0	0	0	0	0	0
649	1	2	12	1d 22:41:13.24000	0d 04:11:04.40000	0.00674714	0.0256053	0.00161257	2.9789	D	5	29/08/2020 09:56		0	0	0	0	0	0	0	0	0	0	0	0	0	0
650	1	2	12	1d 22:41:15.70000	0d 04:11:06.86000	0.00674824	0.0256086	0.00161234	2.9685	D	5	29/08/2020 09:56		0	0	0	0	0	0	0	0	0	0	0	0	0	0
651	1	2	12	1d 22:41:18.11000	0d 04:11:09.27000	0.00674932	0.0256118	0.00161257	2.9583	D	5	29/08/2020 09:56		0	0	0	0	0	0	0	0	0	0	0	0	0	0
652	1	2	12	1d 22:41:20.48000	0d 04:11:11.64000	0.00675038	0.025615	0.0016125	2.9477	D	5	29/08/2020 09:56		0	0	0	0	0	0	0	0	0	0	0	0	0	0
653	1	2	12	1d 22:41:22.80000	0d 04:11:13.96000	0.00675142	0.025618	0.00161227	2.9372	D	5	29/08/2020 09:56		0	0	0	0	0	0	0	0	0	0	0	0	0	0
654	1	2	12	1d 22:41:25.07000	0d 04:11:16.23000	0.00675244	0.025621	0.00161234	2.927	D	5	29/08/2020 09:56		0	0	0	0	0	0	0	0	0	0	0	0	0	0
655	1	2	12	1d 22:41:27.28000	0d 04:11:18.44000	0.00675343	0.0256239	0.00161234	2.9166	D	5	29/08/2020 09:56		0	0	0	0	0	0	0	0	0	0	0	0	0	0
656	1	2	12	1d 22:41:29.41000	0d 04:11:20.57000	0.00675438	0.0256267	0.00161234	2.9065	D	5	29/08/2020 09:56		0	0	0	0	0	0	0	0	0	0	0	0	0	0
657	1	2	12	1d 22:41:31.50000	0d 04:11:22.66000	0.00675532	0.0256294	0.00161234	2.896	D	5	29/08/2020 09:56		0	0	0	0	0	0	0	0	0	0	0	0	0	0
658	1	2	12	1d 22:41:33.60000	0d 04:11:24.76000	0.00675626	0.0256321	0.00161242	2.8856	D	5	29/08/2020 09:56		0	0	0	0	0	0	0	0	0	0	0	0	0	0
659	1	2	12	1d 22:41:35.64000	0d 04:11:26.80000	0.00675717	0.0256347	0.00161234	2.8751	D	5	29/08/2020 09:56		0	0	0	0	0	0	0	0	0	0	0	0	0	0
660	1	2	12	1d 22:41:37.62000	0d 04:11:28.78000	0.00675806	0.0256373	0.00161219	2.8647	D	5	29/08/2020 09:56		0	0	0	0	0	0	0	0	0	0	0	0	0	0
661	1	2	12	1d 22:41:39.65000	0d 04:11:30.81000	0.00675897	0.0256399	0.0016125	2.8542	D	5	29/08/2020 09:56		0	0	0	0	0	0	0	0	0	0	0	0	0	0
662	1	2	12	1d 22:41:41.60000	0d 04:11:32.76000	0.00675984	0.0256424	0.00161242	2.8437	D	5	29/08/2020 09:56		0	0	0	0	0	0	0	0	0	0	0	0	0	0
663	1	2	12	1d 22:41:43.51000	0d 04:11:34.67000	0.0067607	0.0256448	0.00161257	2.8331	D	5	29/08/2020 09:56		0	0	0	0	0	0	0	0	0	0	0	0	0	0
664	1	2	12	1d 22:41:45.43000	0d 04:11:36.59000	0.00676156	0.0256472	0.00161219	2.8225	D	5	29/08/2020 09:56		0	0	0	0	0	0	0	0	0	0	0	0	0	0
665	1	2	12	1d 22:41:47.31000	0d 04:11:38.47000	0.0067624	0.0256496	0.00161257	2.8119	D	5	29/08/2020 09:56		0	0	0	0	0	0	0	0	0	0	0	0	0	0
666	1	2	12	1d 22:41:49.13000	0d 04:11:40.29000	0.00676321	0.0256519	0.00161196	2.8016	D	5	29/08/2020 09:56		0	0	0	0	0	0	0	0	0	0	0	0	0	0
667	1	2	12	1d 22:41:50.93000	0d 04:11:42.09000	0.00676402	0.0256541	0.00161227	2.791	D	5	29/08/2020 09:56		0	0	0	0	0	0	0	0	0	0	0	0	0	0
668	1	2	12	1d 22:41:52.66000	0d 04:11:43.82000	0.00676479	0.0256563	0.0016125	2.7808	D	5	29/08/2020 09:56		0	0	0	0	0	0	0	0	0	0	0	0	0	0
669	1	2	12	1d 22:41:54.39000	0d 04:11:45.55000	0.00676557	0.0256584	0.00161242	2.7704	D	5	29/08/2020 09:56		0	0	0	0	0	0	0	0	0	0	0	0	0	0
670	1	2	12	1d 22:41:56.12000	0d 04:11:47.28000	0.00676634	0.0256606	0.0016125	2.7601	D	5	29/08/2020 09:56		0	0	0	0	0	0	0	0	0	0	0	0	0	0
671	1	2	12	1d 22:41:57.80000	0d 04:11:48.96000	0.0067671	0.0256627	0.00161242	2.7495	D	5	29/08/2020 09:56		0	0	0	0	0	0	0	0	0	0	0	0	0	0
672	1	2	12	1d 22:41:59.49000	0d 04:11:50.65000	0.00676785	0.0256647	0.00161242	2.7388	D	5	29/08/2020 09:56		0	0	0	0	0	0	0	0	0	0	0	0	0	0
673	1	2	12	1d 22:42:01.17000	0d 04:11:52.33000	0.00676861	0.0256668	0.0016125	2.7282	D	5	29/08/2020 09:56		0	0	0	0	0	0	0	0	0	0	0	0	0	0
674	1	2	12	1d 22:42:02.84000	0d 04:11:54.00000	0.00676935	0.0256688	0.00161234	2.7175	D	5	29/08/2020 09:56		0	0	0	0	0	0	0	0	0	0	0	0	0	0
675	1	2	12	1d 22:42:04.46000	0d 04:11:55.62000	0.00677008	0.0256708	0.00161227	2.7073	D	5	29/08/2020 09:57		0	0	0	0	0	0	0	0	0	0	0	0	0	0
676	1	2	12	1d 22:42:06.04000	0d 04:11:57.20000	0.00677079	0.0256727	0.00161234	2.6969	D	5	29/08/2020 09:57		0	0	0	0	0	0	0	0	0	0	0	0	0	0
677	1	2	12	1d 22:42:07.62000	0d 04:11:58.78000	0.00677149	0.0256746	0.00161257	2.6864	D	5	29/08/2020 09:57		0	0	0	0	0	0	0	0	0	0	0	0	0	0
678	1	2	12	1d 22:42:09.20000	0d 04:12:00.36000	0.0067722	0.0256765	0.00161242	2.6757	D	5	29/08/2020 09:57		0	0	0	0	0	0	0	0	0	0	0	0	0	0
679	1	2	12	1d 22:42:10.80000	0d 04:12:01.96000	0.00677292	0.0256784	0.00161234	2.665	D	5	29/08/2020 09:57		0	0	0	0	0	0	0	0	0	0	0	0	0	0
680	1	2	12	1d 22:42:12.37000	0d 04:12:03.53000	0.00677362	0.0256803	0.00161242	2.6543	D	5	29/08/2020 09:57		0	0	0	0	0	0	0	0	0	0	0	0	0	0
681	1	2	12	1d 22:42:13.92000	0d 04:12:05.08000	0.00677432	0.0256821	0.00161234	2.6435	D	5	29/08/2020 09:57		0	0	0	0	0	0	0	0	0	0	0	0	0	0
682	1	2	12	1d 22:42:15.45000	0d 04:12:06.61000	0.006775	0.0256839	0.0016125	2.6326	D	5	29/08/2020 09:57		0	0	0	0	0	0	0	0	0	0	0	0	0	0
683	1	2	12	1d 22:42:17.03000	0d 04:12:08.19000	0.00677571	0.0256858	0.00161234	2.622	D	5	29/08/2020 09:57		0	0	0	0	0	0	0	0	0	0	0	0	0	0
684	1	2	12	1d 22:42:18.55000	0d 04:12:09.71000	0.00677639	0.0256876	0.00161234	2.611	D	5	29/08/2020 09:57		0	0	0	0	0	0	0	0	0	0	0	0	0	0
685	1	2	12	1d 22:42:20.07000	0d 04:12:11.23000	0.00677707	0.0256894	0.00161234	2.6	D	5	29/08/2020 09:57		0	0	0	0	0	0	0	0	0	0	0	0	0	0
686	1	2	12	1d 22:42:21.60000	0d 04:12:12.76000	0.00677776	0.0256911	0.0016125	2.5893	D	5	29/08/2020 09:57		0	0	0	0	0	0	0	0	0	0	0	0	0	0
687	1	2	12	1d 22:42:23.09000	0d 04:12:14.25000	0.00677842	0.0256929	0.00161265	2.5786	D	5	29/08/2020 09:57		0	0	0	0	0	0	0	0	0	0	0	0	0	0
688	1	2	12	1d 22:42:24.56000	0d 04:12:15.72000	0.00677908	0.0256946	0.00161265	2.5678	D	5	29/08/2020 09:57		0	0	0	0	0	0	0	0	0	0	0	0	0	0
689	1	2	12	1d 22:42:26.06000	0d 04:12:17.22000	0.00677975	0.0256963	0.00161257	2.557	D	5	29/08/2020 09:57		0	0	0	0	0	0	0	0	0	0	0	0	0	0
690	1	2	12	1d 22:42:27.47000	0d 04:12:18.63000	0.00678039	0.0256979	0.00161242	2.5466	D	5	29/08/2020 09:57		0	0	0	0	0	0	0	0	0	0	0	0	0	0
691	1	2	12	1d 22:42:28.88000	0d 04:12:20.04000	0.00678102	0.0256995	0.0016125	2.536	D	5	29/08/2020 09:57		0	0	0	0	0	0	0	0	0	0	0	0	0	0
692	1	2	12	1d 22:42:30.32000	0d 04:12:21.48000	0.00678166	0.0257011	0.00161234	2.5254	D	5	29/08/2020 09:57		0	0	0	0	0	0	0	0	0	0	0	0	0	0
693	1	2	12	1d 22:42:31.76000	0d 04:12:22.92000	0.00678231	0.0257028	0.0016125	2.5147	D	5	29/08/2020 09:57		0	0	0	0	0	0	0	0	0	0	0	0	0	0
694	1	2	12	1d 22:42:33.19000	0d 04:12:24.35000	0.00678295	0.0257044	0.00161242	2.5039	D	5	29/08/2020 09:57		0	0	0	0	0	0	0	0	0	0	0	0	0	0
695	1	2	12	1d 22:42:33.70000	0d 04:12:24.86000	0.00678318	0.0257049	0.00161257	2.5	D	133	29/08/2020 09:57		0	0	0	0	0	0	0	0	0	0	0	0	0	0
696	1	2	13	1d 22:42:33.71000	0d 00:00:00.01000	0	0	0	2.5165	R	0	29/08/2020 09:57		0	0	0	0	0	0	0	0	0	0	0	0	0	0
697	1	2	13	1d 22:42:35.71000	0d 00:00:02.01000	0	0	0	2.712	R	1	29/08/2020 09:57		0	0	0	0	0	0	0	0	0	0	0	0	0	0
698	1	2	13	1d 22:42:37.71000	0d 00:00:04.01000	0	0	0	2.8327	R	1	29/08/2020 09:57		0	0	0	0	0	0	0	0	0	0	0	0	0	0
699	1	2	13	1d 22:42:39.71000	0d 00:00:06.01000	0	0	0	2.9281	R	1	29/08/2020 09:57		0	0	0	0	0	0	0	0	0	0	0	0	0	0
700	1	2	13	1d 22:42:41.71000	0d 00:00:08.01000	0	0	0	3.0085	R	1	29/08/2020 09:57		0	0	0	0	0	0	0	0	0	0	0	0	0	0
701	1	2	13	1d 22:42:43.70000	0d 00:00:10.00000	0	0	0	3.078	R	129	29/08/2020 09:57		0	0	0	0	0	0	0	0	0	0	0	0	0	0
702	2	3	9	1d 22:42:43.73000	0d 00:00:00.03000	0.00000001	0.00000004	0.00161471	3.1163	C	0	29/08/2020 09:57		0	0	0	0	0	0	0	0	0	0	0	0	0	0
703	2	3	9	1d 22:42:43.89000	0d 00:00:00.19000	0.00000009	0.00000027	0.0016125	3.1398	C	5	29/08/2020 09:57		0	0	0	0	0	0	0	0	0	0	0	0	0	0
704	2	3	9	1d 22:42:44.05000	0d 00:00:00.35000	0.00000016	0.00000049	0.00161242	3.1601	C	5	29/08/2020 09:57		0	0	0	0	0	0	0	0	0	0	0	0	0	0
705	2	3	9	1d 22:42:44.23000	0d 00:00:00.53000	0.00000024	0.00000075	0.00161234	3.1795	C	5	29/08/2020 09:57		0	0	0	0	0	0	0	0	0	0	0	0	0	0
706	2	3	9	1d 22:42:44.42000	0d 00:00:00.72000	0.00000032	0.00000102	0.00161234	3.1978	C	5	29/08/2020 09:57		0	0	0	0	0	0	0	0	0	0	0	0	0	0
707	2	3	9	1d 22:42:44.61000	0d 00:00:00.91000	0.00000041	0.00000129	0.0016125	3.2151	C	5	29/08/2020 09:57		0	0	0	0	0	0	0	0	0	0	0	0	0	0
708	2	3	9	1d 22:42:44.81000	0d 00:00:01.11000	0.0000005	0.00000158	0.00161234	3.2319	C	5	29/08/2020 09:57		0	0	0	0	0	0	0	0	0	0	0	0	0	0
709	2	3	9	1d 22:42:45.02000	0d 00:00:01.32000	0.00000059	0.00000189	0.00161227	3.249	C	5	29/08/2020 09:57		0	0	0	0	0	0	0	0	0	0	0	0	0	0
710	2	3	9	1d 22:42:45.23000	0d 00:00:01.53000	0.00000069	0.00000219	0.00161242	3.2653	C	5	29/08/2020 09:57		0	0	0	0	0	0	0	0	0	0	0	0	0	0
711	2	3	9	1d 22:42:45.45000	0d 00:00:01.75000	0.00000078	0.00000252	0.00161212	3.2816	C	5	29/08/2020 09:57		0	0	0	0	0	0	0	0	0	0	0	0	0	0
712	2	3	9	1d 22:42:45.68000	0d 00:00:01.98000	0.00000089	0.00000285	0.00161273	3.2976	C	5	29/08/2020 09:57		0	0	0	0	0	0	0	0	0	0	0	0	0	0
713	2	3	9	1d 22:42:45.91000	0d 00:00:02.21000	0.00000099	0.0000032	0.00161227	3.3133	C	5	29/08/2020 09:57		0	0	0	0	0	0	0	0	0	0	0	0	0	0
714	2	3	9	1d 22:42:46.15000	0d 00:00:02.45000	0.0000011	0.00000355	0.00161242	3.3289	C	5	29/08/2020 09:57		0	0	0	0	0	0	0	0	0	0	0	0	0	0
715	2	3	9	1d 22:42:46.40000	0d 00:00:02.70000	0.00000121	0.00000393	0.00161257	3.3445	C	5	29/08/2020 09:57		0	0	0	0	0	0	0	0	0	0	0	0	0	0
716	2	3	9	1d 22:42:46.65000	0d 00:00:02.95000	0.00000132	0.0000043	0.0016125	3.3594	C	5	29/08/2020 09:57		0	0	0	0	0	0	0	0	0	0	0	0	0	0
717	2	3	9	1d 22:42:46.91000	0d 00:00:03.21000	0.00000144	0.00000469	0.00161242	3.3742	C	5	29/08/2020 09:57		0	0	0	0	0	0	0	0	0	0	0	0	0	0
718	2	3	9	1d 22:42:47.17000	0d 00:00:03.47000	0.00000155	0.00000509	0.00161227	3.3883	C	5	29/08/2020 09:57		0	0	0	0	0	0	0	0	0	0	0	0	0	0
719	2	3	9	1d 22:42:47.44000	0d 00:00:03.74000	0.00000168	0.0000055	0.00161234	3.4025	C	5	29/08/2020 09:57		0	0	0	0	0	0	0	0	0	0	0	0	0	0
720	2	3	9	1d 22:42:47.72000	0d 00:00:04.02000	0.0000018	0.00000593	0.00161257	3.4163	C	5	29/08/2020 09:57		0	0	0	0	0	0	0	0	0	0	0	0	0	0
721	2	3	9	1d 22:42:48.01000	0d 00:00:04.31000	0.00000193	0.00000637	0.00161234	3.4302	C	5	29/08/2020 09:57		0	0	0	0	0	0	0	0	0	0	0	0	0	0
722	2	3	9	1d 22:42:48.32000	0d 00:00:04.62000	0.00000207	0.00000685	0.0016125	3.4438	C	5	29/08/2020 09:57		0	0	0	0	0	0	0	0	0	0	0	0	0	0
723	2	3	9	1d 22:42:48.64000	0d 00:00:04.94000	0.00000221	0.00000734	0.0016125	3.4572	C	5	29/08/2020 09:57		0	0	0	0	0	0	0	0	0	0	0	0	0	0
724	2	3	9	1d 22:42:48.98000	0d 00:00:05.28000	0.00000236	0.00000787	0.0016125	3.4707	C	5	29/08/2020 09:57		0	0	0	0	0	0	0	0	0	0	0	0	0	0
725	2	3	9	1d 22:42:49.34000	0d 00:00:05.64000	0.00000253	0.00000843	0.00161242	3.4841	C	5	29/08/2020 09:57		0	0	0	0	0	0	0	0	0	0	0	0	0	0
726	2	3	9	1d 22:42:49.72000	0d 00:00:06.02000	0.0000027	0.00000903	0.00161227	3.4969	C	5	29/08/2020 09:57		0	0	0	0	0	0	0	0	0	0	0	0	0	0
727	2	3	9	1d 22:42:50.14000	0d 00:00:06.44000	0.00000288	0.00000968	0.00161234	3.5096	C	5	29/08/2020 09:57		0	0	0	0	0	0	0	0	0	0	0	0	0	0
728	2	3	9	1d 22:42:50.58000	0d 00:00:06.88000	0.00000308	0.00001038	0.00161242	3.5221	C	5	29/08/2020 09:57		0	0	0	0	0	0	0	0	0	0	0	0	0	0
729	2	3	9	1d 22:42:51.07000	0d 00:00:07.37000	0.0000033	0.00001115	0.0016125	3.5341	C	5	29/08/2020 09:57		0	0	0	0	0	0	0	0	0	0	0	0	0	0
730	2	3	9	1d 22:42:51.62000	0d 00:00:07.92000	0.00000355	0.00001202	0.0016125	3.5457	C	5	29/08/2020 09:57		0	0	0	0	0	0	0	0	0	0	0	0	0	0
731	2	3	9	1d 22:42:52.25000	0d 00:00:08.55000	0.00000383	0.00001303	0.00161227	3.5572	C	5	29/08/2020 09:57		0	0	0	0	0	0	0	0	0	0	0	0	0	0
732	2	3	9	1d 22:42:53.00000	0d 00:00:09.30000	0.00000417	0.00001422	0.00161227	3.5683	C	5	29/08/2020 09:57		0	0	0	0	0	0	0	0	0	0	0	0	0	0
733	2	3	9	1d 22:42:53.94000	0d 00:00:10.24000	0.00000459	0.00001573	0.00161242	3.5792	C	5	29/08/2020 09:57		0	0	0	0	0	0	0	0	0	0	0	0	0	0
734	2	3	9	1d 22:42:55.14000	0d 00:00:11.44000	0.00000512	0.00001766	0.00161227	3.5897	C	5	29/08/2020 09:57		0	0	0	0	0	0	0	0	0	0	0	0	0	0
735	2	3	9	1d 22:42:56.84000	0d 00:00:13.14000	0.00000589	0.00002039	0.00161234	3.6004	C	5	29/08/2020 09:57		0	0	0	0	0	0	0	0	0	0	0	0	0	0
736	2	3	9	1d 22:42:59.34000	0d 00:00:15.64000	0.000007	0.00002443	0.00161212	3.6107	C	5	29/08/2020 09:57		0	0	0	0	0	0	0	0	0	0	0	0	0	0
737	2	3	9	1d 22:43:03.30000	0d 00:00:19.60000	0.00000878	0.00003084	0.00161234	3.621	C	5	29/08/2020 09:58		0	0	0	0	0	0	0	0	0	0	0	0	0	0
738	2	3	9	1d 22:43:10.20000	0d 00:00:26.50000	0.00001187	0.00004205	0.00161234	3.6312	C	5	29/08/2020 09:58		0	0	0	0	0	0	0	0	0	0	0	0	0	0
739	2	3	9	1d 22:43:23.25000	0d 00:00:39.55000	0.00001771	0.00006331	0.00161234	3.6413	C	5	29/08/2020 09:58		0	0	0	0	0	0	0	0	0	0	0	0	0	0
740	2	3	9	1d 22:43:52.29000	0d 00:01:08.59000	0.00003072	0.00011075	0.00161242	3.6513	C	5	29/08/2020 09:58		0	0	0	0	0	0	0	0	0	0	0	0	0	0
741	2	3	9	1d 22:45:15.97000	0d 00:02:32.27000	0.0000682	0.00024782	0.00161234	3.6614	C	5	29/08/2020 10:00		0	0	0	0	0	0	0	0	0	0	0	0	0	0
742	2	3	9	1d 22:48:43.96000	0d 00:06:00.26000	0.00016136	0.00058942	0.0016125	3.6715	C	5	29/08/2020 10:03		0	0	0	0	0	0	0	0	0	0	0	0	0	0
743	2	3	9	1d 22:53:43.96000	0d 00:11:00.26000	0.00029572	0.00108336	0.00161242	3.68	C	1	29/08/2020 10:08		0	0	0	0	0	0	0	0	0	0	0	0	0	0
744	2	3	9	1d 22:58:43.96000	0d 00:16:00.26000	0.00043009	0.00157829	0.00161234	3.6866	C	1	29/08/2020 10:13		0	0	0	0	0	0	0	0	0	0	0	0	0	0
745	2	3	9	1d 23:03:43.96000	0d 00:21:00.26000	0.00056445	0.00207403	0.00161234	3.6921	C	1	29/08/2020 10:18		0	0	0	0	0	0	0	0	0	0	0	0	0	0
746	2	3	9	1d 23:08:43.96000	0d 00:26:00.26000	0.00069882	0.00257051	0.0016125	3.6974	C	1	29/08/2020 10:23		0	0	0	0	0	0	0	0	0	0	0	0	0	0
747	2	3	9	1d 23:13:43.96000	0d 00:31:00.26000	0.00083318	0.00306769	0.00161234	3.7028	C	1	29/08/2020 10:28		0	0	0	0	0	0	0	0	0	0	0	0	0	0
748	2	3	9	1d 23:18:43.96000	0d 00:36:00.26000	0.00096755	0.00356554	0.0016125	3.7076	C	1	29/08/2020 10:33		0	0	0	0	0	0	0	0	0	0	0	0	0	0
749	2	3	9	1d 23:23:43.96000	0d 00:41:00.26000	0.00110192	0.00406408	0.00161242	3.7128	C	1	29/08/2020 10:38		0	0	0	0	0	0	0	0	0	0	0	0	0	0
750	2	3	9	1d 23:28:43.96000	0d 00:46:00.26000	0.00123628	0.00456332	0.00161242	3.7183	C	1	29/08/2020 10:43		0	0	0	0	0	0	0	0	0	0	0	0	0	0
751	2	3	9	1d 23:33:43.96000	0d 00:51:00.26000	0.00137065	0.0050633	0.00161242	3.7237	C	1	29/08/2020 10:48		0	0	0	0	0	0	0	0	0	0	0	0	0	0
752	2	3	9	1d 23:38:43.96000	0d 00:56:00.26000	0.00150501	0.00556402	0.00161242	3.7293	C	1	29/08/2020 10:53		0	0	0	0	0	0	0	0	0	0	0	0	0	0
753	2	3	9	1d 23:43:43.96000	0d 01:01:00.26000	0.00163938	0.0060655	0.00161242	3.7348	C	1	29/08/2020 10:58		0	0	0	0	0	0	0	0	0	0	0	0	0	0
754	2	3	9	1d 23:48:43.96000	0d 01:06:00.26000	0.00177375	0.00656774	0.00161227	3.7407	C	1	29/08/2020 11:03		0	0	0	0	0	0	0	0	0	0	0	0	0	0
755	2	3	9	1d 23:53:43.96000	0d 01:11:00.26000	0.00190811	0.00707073	0.00161257	3.7461	C	1	29/08/2020 11:08		0	0	0	0	0	0	0	0	0	0	0	0	0	0
756	2	3	9	1d 23:58:43.96000	0d 01:16:00.26000	0.00204248	0.00757446	0.00161242	3.7516	C	1	29/08/2020 11:13		0	0	0	0	0	0	0	0	0	0	0	0	0	0
757	2	3	9	2d 00:03:43.96000	0d 01:21:00.26000	0.00217684	0.00807892	0.00161257	3.7569	C	1	29/08/2020 11:18		0	0	0	0	0	0	0	0	0	0	0	0	0	0
758	2	3	9	2d 00:08:43.96000	0d 01:26:00.26000	0.00231121	0.0085841	0.00161212	3.7624	C	1	29/08/2020 11:23		0	0	0	0	0	0	0	0	0	0	0	0	0	0
759	2	3	9	2d 00:13:43.96000	0d 01:31:00.26000	0.00244558	0.00909	0.00161242	3.7678	C	1	29/08/2020 11:28		0	0	0	0	0	0	0	0	0	0	0	0	0	0
760	2	3	9	2d 00:18:43.96000	0d 01:36:00.26000	0.00257994	0.00959662	0.0016125	3.7731	C	1	29/08/2020 11:33		0	0	0	0	0	0	0	0	0	0	0	0	0	0
761	2	3	9	2d 00:23:43.96000	0d 01:41:00.26000	0.00271431	0.010104	0.00161242	3.7784	C	1	29/08/2020 11:38		0	0	0	0	0	0	0	0	0	0	0	0	0	0
762	2	3	9	2d 00:28:43.96000	0d 01:46:00.26000	0.00284867	0.0106121	0.0016125	3.7844	C	1	29/08/2020 11:43		0	0	0	0	0	0	0	0	0	0	0	0	0	0
763	2	3	9	2d 00:33:43.96000	0d 01:51:00.26000	0.00298304	0.0111209	0.00161227	3.79	C	1	29/08/2020 11:48		0	0	0	0	0	0	0	0	0	0	0	0	0	0
764	2	3	9	2d 00:38:43.96000	0d 01:56:00.26000	0.00311741	0.0116306	0.0016125	3.7961	C	1	29/08/2020 11:53		0	0	0	0	0	0	0	0	0	0	0	0	0	0
765	2	3	9	2d 00:43:43.96000	0d 02:01:00.26000	0.00325177	0.0121411	0.00161219	3.8027	C	1	29/08/2020 11:58		0	0	0	0	0	0	0	0	0	0	0	0	0	0
766	2	3	9	2d 00:48:43.96000	0d 02:06:00.26000	0.00338614	0.0126525	0.00161242	3.8097	C	1	29/08/2020 12:03		0	0	0	0	0	0	0	0	0	0	0	0	0	0
767	2	3	9	2d 00:53:43.96000	0d 02:11:00.26000	0.0035205	0.013165	0.00161234	3.8173	C	1	29/08/2020 12:08		0	0	0	0	0	0	0	0	0	0	0	0	0	0
768	2	3	9	2d 00:58:43.96000	0d 02:16:00.26000	0.00365487	0.0136785	0.0016125	3.8256	C	1	29/08/2020 12:13		0	0	0	0	0	0	0	0	0	0	0	0	0	0
769	2	3	9	2d 01:03:43.96000	0d 02:21:00.26000	0.00378923	0.0141931	0.0016125	3.8349	C	1	29/08/2020 12:18		0	0	0	0	0	0	0	0	0	0	0	0	0	0
770	2	3	9	2d 01:08:32.59000	0d 02:25:48.89000	0.00391851	0.0146896	0.00161242	3.845	C	5	29/08/2020 12:23		0	0	0	0	0	0	0	0	0	0	0	0	0	0
771	2	3	9	2d 01:13:03.42000	0d 02:30:19.72000	0.00403981	0.0151566	0.00161234	3.855	C	5	29/08/2020 12:28		0	0	0	0	0	0	0	0	0	0	0	0	0	0
772	2	3	9	2d 01:17:13.73000	0d 02:34:30.03000	0.00415192	0.0155893	0.00161242	3.8653	C	5	29/08/2020 12:32		0	0	0	0	0	0	0	0	0	0	0	0	0	0
773	2	3	9	2d 01:21:11.89000	0d 02:38:28.19000	0.00425859	0.0160021	0.0016125	3.8753	C	5	29/08/2020 12:36		0	0	0	0	0	0	0	0	0	0	0	0	0	0
774	2	3	9	2d 01:24:51.79000	0d 02:42:08.09000	0.00435708	0.0163843	0.0016125	3.8854	C	5	29/08/2020 12:39		0	0	0	0	0	0	0	0	0	0	0	0	0	0
775	2	3	9	2d 01:28:24.46000	0d 02:45:40.76000	0.00445233	0.0167549	0.00161242	3.8955	C	5	29/08/2020 12:43		0	0	0	0	0	0	0	0	0	0	0	0	0	0
776	2	3	9	2d 01:31:48.31000	0d 02:49:04.61000	0.00454363	0.017111	0.00161227	3.9055	C	5	29/08/2020 12:46		0	0	0	0	0	0	0	0	0	0	0	0	0	0
777	2	3	9	2d 01:35:03.64000	0d 02:52:19.94000	0.00463112	0.0174531	0.00161257	3.9156	C	5	29/08/2020 12:50		0	0	0	0	0	0	0	0	0	0	0	0	0	0
778	2	3	9	2d 01:38:14.24000	0d 02:55:30.54000	0.00471648	0.0177878	0.00161242	3.9257	C	5	29/08/2020 12:53		0	0	0	0	0	0	0	0	0	0	0	0	0	0
779	2	3	9	2d 01:41:19.43000	0d 02:58:35.73000	0.00479943	0.0181138	0.00161234	3.9358	C	5	29/08/2020 12:56		0	0	0	0	0	0	0	0	0	0	0	0	0	0
780	2	3	9	2d 01:44:21.86000	0d 03:01:38.16000	0.00488114	0.0184358	0.00161242	3.9458	C	5	29/08/2020 12:59		0	0	0	0	0	0	0	0	0	0	0	0	0	0
781	2	3	9	2d 01:47:20.51000	0d 03:04:36.81000	0.00496115	0.0187519	0.00161242	3.9559	C	5	29/08/2020 13:02		0	0	0	0	0	0	0	0	0	0	0	0	0	0
782	2	3	9	2d 01:50:17.89000	0d 03:07:34.19000	0.0050406	0.0190666	0.00161242	3.966	C	5	29/08/2020 13:05		0	0	0	0	0	0	0	0	0	0	0	0	0	0
783	2	3	9	2d 01:53:12.32000	0d 03:10:28.62000	0.00511872	0.0193768	0.00161234	3.976	C	5	29/08/2020 13:08		0	0	0	0	0	0	0	0	0	0	0	0	0	0
784	2	3	9	2d 01:56:06.07000	0d 03:13:22.37000	0.00519654	0.0196866	0.00161227	3.9861	C	5	29/08/2020 13:11		0	0	0	0	0	0	0	0	0	0	0	0	0	0
785	2	3	9	2d 01:58:57.38000	0d 03:16:13.68000	0.00527327	0.0199929	0.00161212	3.9962	C	5	29/08/2020 13:13		0	0	0	0	0	0	0	0	0	0	0	0	0	0
786	2	3	9	2d 02:01:46.76000	0d 03:19:03.06000	0.00534913	0.0202964	0.00161227	4.0063	C	5	29/08/2020 13:16		0	0	0	0	0	0	0	0	0	0	0	0	0	0
787	2	3	9	2d 02:04:36.35000	0d 03:21:52.65000	0.00542509	0.0206011	0.00161234	4.0163	C	5	29/08/2020 13:19		0	0	0	0	0	0	0	0	0	0	0	0	0	0
788	2	3	9	2d 02:07:24.13000	0d 03:24:40.43000	0.00550024	0.0209033	0.00161257	4.0264	C	5	29/08/2020 13:22		0	0	0	0	0	0	0	0	0	0	0	0	0	0
789	2	3	9	2d 02:10:10.42000	0d 03:27:26.72000	0.00557472	0.0212035	0.0016125	4.0365	C	5	29/08/2020 13:25		0	0	0	0	0	0	0	0	0	0	0	0	0	0
790	2	3	9	2d 02:12:56.37000	0d 03:30:12.67000	0.00564904	0.0215039	0.00161242	4.0467	C	5	29/08/2020 13:27		0	0	0	0	0	0	0	0	0	0	0	0	0	0
791	2	3	9	2d 02:15:41.49000	0d 03:32:57.79000	0.005723	0.0218035	0.00161227	4.0568	C	5	29/08/2020 13:30		0	0	0	0	0	0	0	0	0	0	0	0	0	0
792	2	3	9	2d 02:18:20.90000	0d 03:35:37.20000	0.00579439	0.0220935	0.0016125	4.0668	C	5	29/08/2020 13:33		0	0	0	0	0	0	0	0	0	0	0	0	0	0
793	2	3	9	2d 02:21:01.74000	0d 03:38:18.04000	0.00586643	0.0223869	0.00161219	4.0769	C	5	29/08/2020 13:35		0	0	0	0	0	0	0	0	0	0	0	0	0	0
794	2	3	9	2d 02:23:37.00000	0d 03:40:53.30000	0.00593597	0.0226707	0.00161242	4.087	C	5	29/08/2020 13:38		0	0	0	0	0	0	0	0	0	0	0	0	0	0
795	2	3	9	2d 02:26:13.17000	0d 03:43:29.47000	0.00600592	0.0229569	0.00161242	4.0972	C	5	29/08/2020 13:41		0	0	0	0	0	0	0	0	0	0	0	0	0	0
796	2	3	9	2d 02:28:49.94000	0d 03:46:06.24000	0.00607613	0.023245	0.0016128	4.1073	C	5	29/08/2020 13:43		0	0	0	0	0	0	0	0	0	0	0	0	0	0
797	2	3	9	2d 02:31:18.24000	0d 03:48:34.54000	0.00614255	0.0235181	0.00161227	4.1173	C	5	29/08/2020 13:46		0	0	0	0	0	0	0	0	0	0	0	0	0	0
798	2	3	9	2d 02:33:47.64000	0d 03:51:03.94000	0.00620947	0.023794	0.00161242	4.1274	C	5	29/08/2020 13:48		0	0	0	0	0	0	0	0	0	0	0	0	0	0
799	2	3	9	2d 02:36:14.36000	0d 03:53:30.66000	0.00627518	0.0240655	0.00161242	4.1376	C	5	29/08/2020 13:51		0	0	0	0	0	0	0	0	0	0	0	0	0	0
800	2	3	9	2d 02:38:40.74000	0d 03:55:57.04000	0.00634074	0.0243371	0.00161234	4.1477	C	5	29/08/2020 13:53		0	0	0	0	0	0	0	0	0	0	0	0	0	0
801	2	3	9	2d 02:41:04.79000	0d 03:58:21.09000	0.00640526	0.024605	0.0016125	4.1578	C	5	29/08/2020 13:56		0	0	0	0	0	0	0	0	0	0	0	0	0	0
802	2	3	9	2d 02:43:28.97000	0d 04:00:45.27000	0.00646984	0.0248739	0.00161234	4.168	C	5	29/08/2020 13:58		0	0	0	0	0	0	0	0	0	0	0	0	0	0
803	2	3	9	2d 02:45:53.44000	0d 04:03:09.74000	0.00653454	0.0251439	0.00161242	4.1781	C	5	29/08/2020 14:00		0	0	0	0	0	0	0	0	0	0	0	0	0	0
804	2	3	9	2d 02:48:12.88000	0d 04:05:29.18000	0.006597	0.0254051	0.00161212	4.1883	C	5	29/08/2020 14:03		0	0	0	0	0	0	0	0	0	0	0	0	0	0
805	2	3	9	2d 02:50:31.86000	0d 04:07:48.16000	0.00665925	0.0256661	0.00161242	4.1984	C	5	29/08/2020 14:05		0	0	0	0	0	0	0	0	0	0	0	0	0	0
806	2	3	9	2d 02:50:51.32000	0d 04:08:07.62000	0.00666796	0.0257027	0.00161234	4.2	C	133	29/08/2020 14:05		0	0	0	0	0	0	0	0	0	0	0	0	0	0
807	2	3	10	2d 02:50:51.33000	0d 00:00:00.01000	0.00666796	0.0257027	0.00160639	4.1999	C	0	29/08/2020 14:05		0	0	0	0	0	0	0	0	0	0	0	0	0	0
808	2	3	10	2d 02:51:12.78000	0d 00:00:21.46000	0.00667736	0.0257422	0.00150629	4.2005	C	4	29/08/2020 14:06		0	0	0	0	0	0	0	0	0	0	0	0	0	0
809	2	3	10	2d 02:51:26.86000	0d 00:00:35.54000	0.00668305	0.0257661	0.0014062	4.2004	C	4	29/08/2020 14:06		0	0	0	0	0	0	0	0	0	0	0	0	0	0
810	2	3	10	2d 02:51:43.62000	0d 00:00:52.30000	0.00668936	0.0257926	0.00130617	4.2002	C	4	29/08/2020 14:06		0	0	0	0	0	0	0	0	0	0	0	0	0	0
811	2	3	10	2d 02:52:06.11000	0d 00:01:14.79000	0.0066972	0.0258255	0.00120615	4.2002	C	4	29/08/2020 14:07		0	0	0	0	0	0	0	0	0	0	0	0	0	0
812	2	3	10	2d 02:52:32.74000	0d 00:01:41.42000	0.00670575	0.0258615	0.00110613	4.2002	C	4	29/08/2020 14:07		0	0	0	0	0	0	0	0	0	0	0	0	0	0
813	2	3	10	2d 02:53:02.53000	0d 00:02:11.21000	0.00671448	0.0258981	0.0010061	4.2002	C	4	29/08/2020 14:08		0	0	0	0	0	0	0	0	0	0	0	0	0	0
814	2	3	10	2d 02:53:35.98000	0d 00:02:44.66000	0.00672335	0.0259354	0.00090608	4.2002	C	4	29/08/2020 14:08		0	0	0	0	0	0	0	0	0	0	0	0	0	0
815	2	3	10	2d 02:54:14.41000	0d 00:03:23.09000	0.00673247	0.0259737	0.00080598	4.2002	C	4	29/08/2020 14:09		0	0	0	0	0	0	0	0	0	0	0	0	0	0
816	2	3	10	2d 02:54:58.49000	0d 00:04:07.17000	0.00674171	0.0260125	0.00070588	4.2	C	4	29/08/2020 14:09		0	0	0	0	0	0	0	0	0	0	0	0	0	0
817	2	3	10	2d 02:55:51.48000	0d 00:05:00.16000	0.00675135	0.026053	0.00060586	4.1999	C	4	29/08/2020 14:10		0	0	0	0	0	0	0	0	0	0	0	0	0	0
818	2	3	10	2d 02:56:53.17000	0d 00:06:01.85000	0.00676084	0.0260929	0.00050576	4.2	C	4	29/08/2020 14:11		0	0	0	0	0	0	0	0	0	0	0	0	0	0
819	2	3	10	2d 02:58:11.19000	0d 00:07:19.87000	0.00677066	0.0261341	0.00040574	4.2	C	4	29/08/2020 14:13		0	0	0	0	0	0	0	0	0	0	0	0	0	0
820	2	3	10	2d 02:59:56.11000	0d 00:09:04.79000	0.00678098	0.0261774	0.00030556	4.2	C	4	29/08/2020 14:14		0	0	0	0	0	0	0	0	0	0	0	0	0	0
821	2	3	10	2d 03:02:37.44000	0d 00:11:46.12000	0.0067922	0.0262246	0.00020546	4.2002	C	4	29/08/2020 14:17		0	0	0	0	0	0	0	0	0	0	0	0	0	0
822	2	3	10	2d 03:04:18.74000	0d 00:13:27.42000	0.00679731	0.026246	0.00016114	4.2	C	132	29/08/2020 14:19		0	0	0	0	0	0	0	0	0	0	0	0	0	0
823	2	3	11	2d 03:04:18.75000	0d 00:00:00.01000	0	0	0	4.199	R	0	29/08/2020 14:19		0	0	0	0	0	0	0	0	0	0	0	0	0	0
824	2	3	11	2d 03:04:20.75000	0d 00:00:02.01000	0	0	0	4.1987	R	1	29/08/2020 14:19		0	0	0	0	0	0	0	0	0	0	0	0	0	0
825	2	3	11	2d 03:04:22.75000	0d 00:00:04.01000	0	0	0	4.1985	R	1	29/08/2020 14:19		0	0	0	0	0	0	0	0	0	0	0	0	0	0
826	2	3	11	2d 03:04:24.75000	0d 00:00:06.01000	0	0	0	4.1988	R	1	29/08/2020 14:19		0	0	0	0	0	0	0	0	0	0	0	0	0	0
827	2	3	11	2d 03:04:26.75000	0d 00:00:08.01000	0	0	0	4.1987	R	1	29/08/2020 14:19		0	0	0	0	0	0	0	0	0	0	0	0	0	0
828	2	3	11	2d 03:04:28.74000	0d 00:00:10.00000	0	0	0	4.1982	R	129	29/08/2020 14:19		0	0	0	0	0	0	0	0	0	0	0	0	0	0
829	2	3	12	2d 03:04:28.77000	0d 00:00:00.03000	0.00000001	0.00000006	0.00161456	4.188	D	0	29/08/2020 14:19		0	0	0	0	0	0	0	0	0	0	0	0	0	0
830	2	3	12	2d 03:04:56.77000	0d 00:00:28.03000	0.00001255	0.0000525	0.00161242	4.1778	D	5	29/08/2020 14:19		0	0	0	0	0	0	0	0	0	0	0	0	0	0
831	2	3	12	2d 03:06:07.22000	0d 00:01:38.48000	0.00004411	0.00018415	0.0016125	4.1675	D	5	29/08/2020 14:21		0	0	0	0	0	0	0	0	0	0	0	0	0	0
832	2	3	12	2d 03:07:59.95000	0d 00:03:31.21000	0.0000946	0.00039431	0.00161242	4.1573	D	5	29/08/2020 14:22		0	0	0	0	0	0	0	0	0	0	0	0	0	0
833	2	3	12	2d 03:10:06.95000	0d 00:05:38.21000	0.00015148	0.00063051	0.00161242	4.1472	D	5	29/08/2020 14:25		0	0	0	0	0	0	0	0	0	0	0	0	0	0
834	2	3	12	2d 03:12:17.76000	0d 00:07:49.02000	0.00021007	0.0008732	0.00161242	4.1372	D	5	29/08/2020 14:27		0	0	0	0	0	0	0	0	0	0	0	0	0	0
835	2	3	12	2d 03:14:31.31000	0d 00:10:02.57000	0.00026988	0.00112037	0.00161242	4.1271	D	5	29/08/2020 14:29		0	0	0	0	0	0	0	0	0	0	0	0	0	0
836	2	3	12	2d 03:16:46.13000	0d 00:12:17.39000	0.00033027	0.00136929	0.00161242	4.117	D	5	29/08/2020 14:31		0	0	0	0	0	0	0	0	0	0	0	0	0	0
837	2	3	12	2d 03:19:03.28000	0d 00:14:34.54000	0.00039169	0.00162188	0.00161242	4.107	D	5	29/08/2020 14:34		0	0	0	0	0	0	0	0	0	0	0	0	0	0
838	2	3	12	2d 03:21:22.73000	0d 00:16:53.99000	0.00045415	0.00187809	0.00161234	4.0969	D	5	29/08/2020 14:36		0	0	0	0	0	0	0	0	0	0	0	0	0	0
839	2	3	12	2d 03:23:42.46000	0d 00:19:13.72000	0.00051674	0.00213417	0.00161234	4.0868	D	5	29/08/2020 14:38		0	0	0	0	0	0	0	0	0	0	0	0	0	0
840	2	3	12	2d 03:26:05.63000	0d 00:21:36.89000	0.00058086	0.00239592	0.00161257	4.0768	D	5	29/08/2020 14:41		0	0	0	0	0	0	0	0	0	0	0	0	0	0
841	2	3	12	2d 03:28:30.92000	0d 00:24:02.18000	0.00064593	0.0026609	0.00161227	4.0665	D	5	29/08/2020 14:43		0	0	0	0	0	0	0	0	0	0	0	0	0	0
842	2	3	12	2d 03:31:01.45000	0d 00:26:32.71000	0.00071335	0.00293474	0.00161242	4.0563	D	5	29/08/2020 14:45		0	0	0	0	0	0	0	0	0	0	0	0	0	0
843	2	3	12	2d 03:33:33.13000	0d 00:29:04.39000	0.00078129	0.00320998	0.00161242	4.0462	D	5	29/08/2020 14:48		0	0	0	0	0	0	0	0	0	0	0	0	0	0
844	2	3	12	2d 03:36:06.16000	0d 00:31:37.42000	0.00084983	0.00348697	0.00161227	4.0362	D	5	29/08/2020 14:51		0	0	0	0	0	0	0	0	0	0	0	0	0	0
845	2	3	12	2d 03:38:39.32000	0d 00:34:10.58000	0.00091843	0.00376351	0.00161257	4.0259	D	5	29/08/2020 14:53		0	0	0	0	0	0	0	0	0	0	0	0	0	0
846	2	3	12	2d 03:41:17.62000	0d 00:36:48.88000	0.00098933	0.00404861	0.00161242	4.0159	D	5	29/08/2020 14:56		0	0	0	0	0	0	0	0	0	0	0	0	0	0
847	2	3	12	2d 03:43:55.00000	0d 00:39:26.26000	0.00105982	0.00433134	0.00161242	4.0058	D	5	29/08/2020 14:58		0	0	0	0	0	0	0	0	0	0	0	0	0	0
848	2	3	12	2d 03:46:37.79000	0d 00:42:09.05000	0.00113273	0.00462305	0.00161234	3.9957	D	5	29/08/2020 15:01		0	0	0	0	0	0	0	0	0	0	0	0	0	0
849	2	3	12	2d 03:49:20.96000	0d 00:44:52.22000	0.00120581	0.00491471	0.0016125	3.9857	D	5	29/08/2020 15:04		0	0	0	0	0	0	0	0	0	0	0	0	0	0
850	2	3	12	2d 03:52:02.58000	0d 00:47:33.84000	0.0012782	0.00520286	0.00161273	3.9756	D	5	29/08/2020 15:07		0	0	0	0	0	0	0	0	0	0	0	0	0	0
851	2	3	12	2d 03:54:48.63000	0d 00:50:19.89000	0.00135257	0.00549818	0.00161242	3.9654	D	5	29/08/2020 15:09		0	0	0	0	0	0	0	0	0	0	0	0	0	0
852	2	3	12	2d 03:57:38.65000	0d 00:53:09.91000	0.00142872	0.00579977	0.0016125	3.9553	D	5	29/08/2020 15:12		0	0	0	0	0	0	0	0	0	0	0	0	0	0
853	2	3	12	2d 04:00:26.30000	0d 00:55:57.56000	0.00150381	0.0060964	0.00161227	3.9452	D	5	29/08/2020 15:15		0	0	0	0	0	0	0	0	0	0	0	0	0	0
854	2	3	12	2d 04:03:16.04000	0d 00:58:47.30000	0.00157983	0.00639596	0.00161234	3.9351	D	5	29/08/2020 15:18		0	0	0	0	0	0	0	0	0	0	0	0	0	0
855	2	3	12	2d 04:06:07.36000	0d 01:01:38.62000	0.00165656	0.00669754	0.00161212	3.9251	D	5	29/08/2020 15:21		0	0	0	0	0	0	0	0	0	0	0	0	0	0
856	2	3	12	2d 04:09:00.80000	0d 01:04:32.06000	0.00173424	0.00700206	0.00161227	3.915	D	5	29/08/2020 15:23		0	0	0	0	0	0	0	0	0	0	0	0	0	0
857	2	3	12	2d 04:11:55.53000	0d 01:07:26.79000	0.0018125	0.00730806	0.00161242	3.9049	D	5	29/08/2020 15:26		0	0	0	0	0	0	0	0	0	0	0	0	0	0
858	2	3	12	2d 04:14:52.27000	0d 01:10:23.53000	0.00189166	0.00761679	0.00161227	3.8949	D	5	29/08/2020 15:29		0	0	0	0	0	0	0	0	0	0	0	0	0	0
859	2	3	12	2d 04:17:53.33000	0d 01:13:24.59000	0.00197276	0.00793224	0.00161242	3.8846	D	5	29/08/2020 15:32		0	0	0	0	0	0	0	0	0	0	0	0	0	0
860	2	3	12	2d 04:21:00.33000	0d 01:16:31.59000	0.00205651	0.00825719	0.00161219	3.8746	D	5	29/08/2020 15:35		0	0	0	0	0	0	0	0	0	0	0	0	0	0
861	2	3	12	2d 04:24:05.55000	0d 01:19:36.81000	0.00213947	0.0085782	0.00161242	3.8643	D	5	29/08/2020 15:39		0	0	0	0	0	0	0	0	0	0	0	0	0	0
862	2	3	12	2d 04:27:20.32000	0d 01:22:51.58000	0.0022267	0.00891489	0.0016125	3.8543	D	5	29/08/2020 15:42		0	0	0	0	0	0	0	0	0	0	0	0	0	0
863	2	3	12	2d 04:30:40.67000	0d 01:26:11.93000	0.00231644	0.00926031	0.00161234	3.8442	D	5	29/08/2020 15:45		0	0	0	0	0	0	0	0	0	0	0	0	0	0
864	2	3	12	2d 04:34:06.28000	0d 01:29:37.54000	0.00240853	0.00961388	0.00161242	3.8341	D	5	29/08/2020 15:49		0	0	0	0	0	0	0	0	0	0	0	0	0	0
865	2	3	12	2d 04:37:47.47000	0d 01:33:18.73000	0.00250759	0.00999324	0.00161242	3.8241	D	5	29/08/2020 15:52		0	0	0	0	0	0	0	0	0	0	0	0	0	0
866	2	3	12	2d 04:41:38.13000	0d 01:37:09.39000	0.0026109	0.0103878	0.00161227	3.814	D	5	29/08/2020 15:56		0	0	0	0	0	0	0	0	0	0	0	0	0	0
867	2	3	12	2d 04:45:43.30000	0d 01:41:14.56000	0.00272071	0.0108061	0.00161234	3.8039	D	5	29/08/2020 16:00		0	0	0	0	0	0	0	0	0	0	0	0	0	0
868	2	3	12	2d 04:50:04.40000	0d 01:45:35.66000	0.00283766	0.0112503	0.00161227	3.7939	D	5	29/08/2020 16:05		0	0	0	0	0	0	0	0	0	0	0	0	0	0
869	2	3	12	2d 04:54:48.08000	0d 01:50:19.34000	0.00296471	0.0117317	0.00161242	3.7838	D	5	29/08/2020 16:09		0	0	0	0	0	0	0	0	0	0	0	0	0	0
870	2	3	12	2d 04:59:48.08000	0d 01:55:19.34000	0.00309908	0.0122395	0.00161265	3.7742	D	1	29/08/2020 16:14		0	0	0	0	0	0	0	0	0	0	0	0	0	0
871	2	3	12	2d 05:04:48.08000	0d 02:00:19.34000	0.00323344	0.0127461	0.00161242	3.7655	D	1	29/08/2020 16:19		0	0	0	0	0	0	0	0	0	0	0	0	0	0
872	2	3	12	2d 05:09:48.08000	0d 02:05:19.34000	0.00336781	0.0132515	0.00161227	3.7574	D	1	29/08/2020 16:24		0	0	0	0	0	0	0	0	0	0	0	0	0	0
873	2	3	12	2d 05:14:48.08000	0d 02:10:19.34000	0.00350218	0.0137558	0.00161234	3.7501	D	1	29/08/2020 16:29		0	0	0	0	0	0	0	0	0	0	0	0	0	0
874	2	3	12	2d 05:19:48.08000	0d 02:15:19.34000	0.00363654	0.0142592	0.00161234	3.7429	D	1	29/08/2020 16:34		0	0	0	0	0	0	0	0	0	0	0	0	0	0
875	2	3	12	2d 05:24:48.08000	0d 02:20:19.34000	0.00377091	0.0147617	0.00161257	3.7363	D	1	29/08/2020 16:39		0	0	0	0	0	0	0	0	0	0	0	0	0	0
876	2	3	12	2d 05:29:48.08000	0d 02:25:19.34000	0.00390527	0.0152633	0.00161234	3.7299	D	1	29/08/2020 16:44		0	0	0	0	0	0	0	0	0	0	0	0	0	0
877	2	3	12	2d 05:34:48.08000	0d 02:30:19.34000	0.00403964	0.0157641	0.00161227	3.724	D	1	29/08/2020 16:49		0	0	0	0	0	0	0	0	0	0	0	0	0	0
878	2	3	12	2d 05:39:48.08000	0d 02:35:19.34000	0.004174	0.016264	0.00161242	3.7177	D	1	29/08/2020 16:54		0	0	0	0	0	0	0	0	0	0	0	0	0	0
879	2	3	12	2d 05:44:48.08000	0d 02:40:19.34000	0.00430837	0.0167632	0.00161234	3.7118	D	1	29/08/2020 16:59		0	0	0	0	0	0	0	0	0	0	0	0	0	0
880	2	3	12	2d 05:49:48.08000	0d 02:45:19.34000	0.00444274	0.0172615	0.00161242	3.7058	D	1	29/08/2020 17:04		0	0	0	0	0	0	0	0	0	0	0	0	0	0
881	2	3	12	2d 05:54:48.08000	0d 02:50:19.34000	0.0045771	0.017759	0.00161234	3.6994	D	1	29/08/2020 17:09		0	0	0	0	0	0	0	0	0	0	0	0	0	0
882	2	3	12	2d 05:59:48.08000	0d 02:55:19.34000	0.00471147	0.0182557	0.00161219	3.6933	D	1	29/08/2020 17:14		0	0	0	0	0	0	0	0	0	0	0	0	0	0
883	2	3	12	2d 06:04:48.08000	0d 03:00:19.34000	0.00484583	0.0187515	0.00161234	3.6867	D	1	29/08/2020 17:19		0	0	0	0	0	0	0	0	0	0	0	0	0	0
884	2	3	12	2d 06:09:48.08000	0d 03:05:19.34000	0.0049802	0.0192465	0.00161212	3.68	D	1	29/08/2020 17:24		0	0	0	0	0	0	0	0	0	0	0	0	0	0
885	2	3	12	2d 06:14:48.08000	0d 03:10:19.34000	0.00511457	0.0197404	0.00161227	3.673	D	1	29/08/2020 17:29		0	0	0	0	0	0	0	0	0	0	0	0	0	0
886	2	3	12	2d 06:19:48.08000	0d 03:15:19.34000	0.00524893	0.0202335	0.00161257	3.6654	D	1	29/08/2020 17:34		0	0	0	0	0	0	0	0	0	0	0	0	0	0
887	2	3	12	2d 06:24:48.08000	0d 03:20:19.34000	0.0053833	0.0207254	0.00161219	3.6574	D	1	29/08/2020 17:39		0	0	0	0	0	0	0	0	0	0	0	0	0	0
888	2	3	12	2d 06:29:48.08000	0d 03:25:19.34000	0.00551766	0.0212163	0.00161227	3.6489	D	1	29/08/2020 17:44		0	0	0	0	0	0	0	0	0	0	0	0	0	0
889	2	3	12	2d 06:34:48.08000	0d 03:30:19.34000	0.00565203	0.021706	0.00161242	3.6397	D	1	29/08/2020 17:49		0	0	0	0	0	0	0	0	0	0	0	0	0	0
890	2	3	12	2d 06:39:48.08000	0d 03:35:19.34000	0.0057864	0.0221944	0.00161242	3.6298	D	1	29/08/2020 17:54		0	0	0	0	0	0	0	0	0	0	0	0	0	0
891	2	3	12	2d 06:44:25.12000	0d 03:39:56.38000	0.00591048	0.0226442	0.00161234	3.6197	D	5	29/08/2020 17:59		0	0	0	0	0	0	0	0	0	0	0	0	0	0
892	2	3	12	2d 06:48:38.53000	0d 03:44:09.79000	0.00602398	0.0230545	0.00161242	3.6097	D	5	29/08/2020 18:03		0	0	0	0	0	0	0	0	0	0	0	0	0	0
893	2	3	12	2d 06:52:13.34000	0d 03:47:44.60000	0.00612019	0.0234013	0.00161234	3.5996	D	5	29/08/2020 18:07		0	0	0	0	0	0	0	0	0	0	0	0	0	0
894	2	3	12	2d 06:55:20.31000	0d 03:50:51.57000	0.00620393	0.0237024	0.00161234	3.5895	D	5	29/08/2020 18:10		0	0	0	0	0	0	0	0	0	0	0	0	0	0
895	2	3	12	2d 06:57:54.84000	0d 03:53:26.10000	0.00627314	0.0239505	0.00161257	3.5795	D	5	29/08/2020 18:12		0	0	0	0	0	0	0	0	0	0	0	0	0	0
896	2	3	12	2d 06:59:57.09000	0d 03:55:28.35000	0.00632789	0.0241462	0.00161219	3.5694	D	5	29/08/2020 18:14		0	0	0	0	0	0	0	0	0	0	0	0	0	0
897	2	3	12	2d 07:01:37.49000	0d 03:57:08.75000	0.00637286	0.0243065	0.00161219	3.5593	D	5	29/08/2020 18:16		0	0	0	0	0	0	0	0	0	0	0	0	0	0
898	2	3	12	2d 07:03:00.82000	0d 03:58:32.08000	0.00641018	0.0244392	0.00161257	3.5492	D	5	29/08/2020 18:17		0	0	0	0	0	0	0	0	0	0	0	0	0	0
899	2	3	12	2d 07:04:07.89000	0d 03:59:39.15000	0.00644022	0.0245457	0.00161257	3.5392	D	5	29/08/2020 18:19		0	0	0	0	0	0	0	0	0	0	0	0	0	0
900	2	3	12	2d 07:05:05.11000	0d 04:00:36.37000	0.00646585	0.0246362	0.00161242	3.5291	D	5	29/08/2020 18:20		0	0	0	0	0	0	0	0	0	0	0	0	0	0
901	2	3	12	2d 07:05:53.34000	0d 04:01:24.60000	0.00648745	0.0247124	0.0016125	3.519	D	5	29/08/2020 18:20		0	0	0	0	0	0	0	0	0	0	0	0	0	0
902	2	3	12	2d 07:06:36.29000	0d 04:02:07.55000	0.00650669	0.02478	0.00161242	3.5088	D	5	29/08/2020 18:21		0	0	0	0	0	0	0	0	0	0	0	0	0	0
903	2	3	12	2d 07:07:11.97000	0d 04:02:43.23000	0.00652267	0.024836	0.0016125	3.4987	D	5	29/08/2020 18:22		0	0	0	0	0	0	0	0	0	0	0	0	0	0
904	2	3	12	2d 07:07:42.04000	0d 04:03:13.30000	0.00653614	0.024883	0.00161242	3.4887	D	5	29/08/2020 18:22		0	0	0	0	0	0	0	0	0	0	0	0	0	0
905	2	3	12	2d 07:08:07.31000	0d 04:03:38.57000	0.00654746	0.0249225	0.00161227	3.4784	D	5	29/08/2020 18:23		0	0	0	0	0	0	0	0	0	0	0	0	0	0
906	2	3	12	2d 07:08:29.41000	0d 04:04:00.67000	0.00655736	0.0249568	0.0016125	3.4682	D	5	29/08/2020 18:23		0	0	0	0	0	0	0	0	0	0	0	0	0	0
907	2	3	12	2d 07:08:48.43000	0d 04:04:19.69000	0.00656587	0.0249863	0.00161242	3.458	D	5	29/08/2020 18:23		0	0	0	0	0	0	0	0	0	0	0	0	0	0
908	2	3	12	2d 07:09:05.15000	0d 04:04:36.41000	0.00657336	0.0250122	0.00161242	3.4478	D	5	29/08/2020 18:24		0	0	0	0	0	0	0	0	0	0	0	0	0	0
909	2	3	12	2d 07:09:20.18000	0d 04:04:51.44000	0.00658009	0.0250354	0.00161234	3.4376	D	5	29/08/2020 18:24		0	0	0	0	0	0	0	0	0	0	0	0	0	0
910	2	3	12	2d 07:09:34.80000	0d 04:05:06.06000	0.00658664	0.0250579	0.00161242	3.4273	D	5	29/08/2020 18:24		0	0	0	0	0	0	0	0	0	0	0	0	0	0
911	2	3	12	2d 07:09:48.42000	0d 04:05:19.68000	0.00659274	0.0250787	0.00161227	3.4171	D	5	29/08/2020 18:24		0	0	0	0	0	0	0	0	0	0	0	0	0	0
912	2	3	12	2d 07:10:00.54000	0d 04:05:31.80000	0.00659817	0.0250973	0.00161242	3.407	D	5	29/08/2020 18:24		0	0	0	0	0	0	0	0	0	0	0	0	0	0
913	2	3	12	2d 07:10:12.10000	0d 04:05:43.36000	0.00660335	0.0251149	0.00161227	3.3968	D	5	29/08/2020 18:25		0	0	0	0	0	0	0	0	0	0	0	0	0	0
914	2	3	12	2d 07:10:23.27000	0d 04:05:54.53000	0.00660835	0.0251318	0.00161234	3.3867	D	5	29/08/2020 18:25		0	0	0	0	0	0	0	0	0	0	0	0	0	0
915	2	3	12	2d 07:10:33.53000	0d 04:06:04.79000	0.00661295	0.0251474	0.0016125	3.3767	D	5	29/08/2020 18:25		0	0	0	0	0	0	0	0	0	0	0	0	0	0
916	2	3	12	2d 07:10:43.45000	0d 04:06:14.71000	0.00661739	0.0251624	0.00161234	3.3663	D	5	29/08/2020 18:25		0	0	0	0	0	0	0	0	0	0	0	0	0	0
917	2	3	12	2d 07:10:53.10000	0d 04:06:24.36000	0.00662171	0.0251769	0.00161227	3.3561	D	5	29/08/2020 18:25		0	0	0	0	0	0	0	0	0	0	0	0	0	0
918	2	3	12	2d 07:11:01.90000	0d 04:06:33.16000	0.00662565	0.0251901	0.00161219	3.3458	D	5	29/08/2020 18:26		0	0	0	0	0	0	0	0	0	0	0	0	0	0
919	2	3	12	2d 07:11:10.79000	0d 04:06:42.05000	0.00662964	0.0252034	0.00161219	3.3356	D	5	29/08/2020 18:26		0	0	0	0	0	0	0	0	0	0	0	0	0	0
920	2	3	12	2d 07:11:19.43000	0d 04:06:50.69000	0.00663351	0.0252163	0.00161257	3.3252	D	5	29/08/2020 18:26		0	0	0	0	0	0	0	0	0	0	0	0	0	0
921	2	3	12	2d 07:11:27.84000	0d 04:06:59.10000	0.00663727	0.0252288	0.00161257	3.315	D	5	29/08/2020 18:26		0	0	0	0	0	0	0	0	0	0	0	0	0	0
922	2	3	12	2d 07:11:36.22000	0d 04:07:07.48000	0.00664103	0.0252412	0.00161257	3.3048	D	5	29/08/2020 18:26		0	0	0	0	0	0	0	0	0	0	0	0	0	0
923	2	3	12	2d 07:11:44.98000	0d 04:07:16.24000	0.00664495	0.0252542	0.00161242	3.2944	D	5	29/08/2020 18:26		0	0	0	0	0	0	0	0	0	0	0	0	0	0
924	2	3	12	2d 07:11:53.86000	0d 04:07:25.12000	0.00664893	0.0252672	0.0016125	3.2842	D	5	29/08/2020 18:26		0	0	0	0	0	0	0	0	0	0	0	0	0	0
925	2	3	12	2d 07:12:02.80000	0d 04:07:34.06000	0.00665293	0.0252804	0.00161242	3.2741	D	5	29/08/2020 18:27		0	0	0	0	0	0	0	0	0	0	0	0	0	0
926	2	3	12	2d 07:12:11.84000	0d 04:07:43.10000	0.00665698	0.0252936	0.00161227	3.2639	D	5	29/08/2020 18:27		0	0	0	0	0	0	0	0	0	0	0	0	0	0
927	2	3	12	2d 07:12:21.64000	0d 04:07:52.90000	0.00666137	0.0253079	0.00161242	3.2537	D	5	29/08/2020 18:27		0	0	0	0	0	0	0	0	0	0	0	0	0	0
928	2	3	12	2d 07:12:32.32000	0d 04:08:03.58000	0.00666615	0.0253235	0.00161234	3.2433	D	5	29/08/2020 18:27		0	0	0	0	0	0	0	0	0	0	0	0	0	0
929	2	3	12	2d 07:12:43.36000	0d 04:08:14.62000	0.0066711	0.0253395	0.00161242	3.2332	D	5	29/08/2020 18:27		0	0	0	0	0	0	0	0	0	0	0	0	0	0
930	2	3	12	2d 07:12:54.68000	0d 04:08:25.94000	0.00667617	0.0253558	0.0016125	3.223	D	5	29/08/2020 18:27		0	0	0	0	0	0	0	0	0	0	0	0	0	0
931	2	3	12	2d 07:13:07.07000	0d 04:08:38.33000	0.00668172	0.0253737	0.00161257	3.2129	D	5	29/08/2020 18:28		0	0	0	0	0	0	0	0	0	0	0	0	0	0
932	2	3	12	2d 07:13:19.45000	0d 04:08:50.71000	0.00668726	0.0253915	0.00161227	3.2027	D	5	29/08/2020 18:28		0	0	0	0	0	0	0	0	0	0	0	0	0	0
933	2	3	12	2d 07:13:32.46000	0d 04:09:03.72000	0.00669309	0.0254101	0.00161257	3.1926	D	5	29/08/2020 18:28		0	0	0	0	0	0	0	0	0	0	0	0	0	0
934	2	3	12	2d 07:13:44.48000	0d 04:09:15.74000	0.00669847	0.0254273	0.00161257	3.1826	D	5	29/08/2020 18:28		0	0	0	0	0	0	0	0	0	0	0	0	0	0
935	2	3	12	2d 07:13:55.61000	0d 04:09:26.87000	0.00670346	0.0254431	0.00161242	3.1724	D	5	29/08/2020 18:28		0	0	0	0	0	0	0	0	0	0	0	0	0	0
936	2	3	12	2d 07:14:06.29000	0d 04:09:37.55000	0.00670824	0.0254583	0.00161227	3.162	D	5	29/08/2020 18:29		0	0	0	0	0	0	0	0	0	0	0	0	0	0
937	2	3	12	2d 07:14:16.20000	0d 04:09:47.46000	0.00671268	0.0254723	0.00161227	3.1518	D	5	29/08/2020 18:29		0	0	0	0	0	0	0	0	0	0	0	0	0	0
938	2	3	12	2d 07:14:25.06000	0d 04:09:56.32000	0.00671665	0.0254848	0.0016125	3.1415	D	5	29/08/2020 18:29		0	0	0	0	0	0	0	0	0	0	0	0	0	0
939	2	3	12	2d 07:14:33.36000	0d 04:10:04.62000	0.00672036	0.0254964	0.00161242	3.1313	D	5	29/08/2020 18:29		0	0	0	0	0	0	0	0	0	0	0	0	0	0
940	2	3	12	2d 07:14:40.82000	0d 04:10:12.08000	0.0067237	0.0255069	0.00161257	3.1212	D	5	29/08/2020 18:29		0	0	0	0	0	0	0	0	0	0	0	0	0	0
941	2	3	12	2d 07:14:47.84000	0d 04:10:19.10000	0.00672685	0.0255167	0.00161242	3.1109	D	5	29/08/2020 18:29		0	0	0	0	0	0	0	0	0	0	0	0	0	0
942	2	3	12	2d 07:14:54.65000	0d 04:10:25.91000	0.0067299	0.0255261	0.00161234	3.1006	D	5	29/08/2020 18:29		0	0	0	0	0	0	0	0	0	0	0	0	0	0
943	2	3	12	2d 07:15:01.02000	0d 04:10:32.28000	0.00673275	0.025535	0.00161234	3.0904	D	5	29/08/2020 18:29		0	0	0	0	0	0	0	0	0	0	0	0	0	0
944	2	3	12	2d 07:15:07.07000	0d 04:10:38.33000	0.00673546	0.0255433	0.00161257	3.08	D	5	29/08/2020 18:30		0	0	0	0	0	0	0	0	0	0	0	0	0	0
945	2	3	12	2d 07:15:12.71000	0d 04:10:43.97000	0.00673799	0.0255511	0.00161234	3.0698	D	5	29/08/2020 18:30		0	0	0	0	0	0	0	0	0	0	0	0	0	0
946	2	3	12	2d 07:15:18.12000	0d 04:10:49.38000	0.00674041	0.0255585	0.00161234	3.0597	D	5	29/08/2020 18:30		0	0	0	0	0	0	0	0	0	0	0	0	0	0
947	2	3	12	2d 07:15:23.38000	0d 04:10:54.64000	0.00674277	0.0255657	0.00161227	3.0494	D	5	29/08/2020 18:30		0	0	0	0	0	0	0	0	0	0	0	0	0	0
948	2	3	12	2d 07:15:28.55000	0d 04:10:59.81000	0.00674508	0.0255728	0.00161257	3.039	D	5	29/08/2020 18:30		0	0	0	0	0	0	0	0	0	0	0	0	0	0
949	2	3	12	2d 07:15:33.48000	0d 04:11:04.74000	0.00674729	0.0255795	0.00161242	3.0288	D	5	29/08/2020 18:30		0	0	0	0	0	0	0	0	0	0	0	0	0	0
950	2	3	12	2d 07:15:38.29000	0d 04:11:09.55000	0.00674945	0.025586	0.00161234	3.0184	D	5	29/08/2020 18:30		0	0	0	0	0	0	0	0	0	0	0	0	0	0
951	2	3	12	2d 07:15:42.79000	0d 04:11:14.05000	0.00675146	0.0255921	0.00161219	3.0082	D	5	29/08/2020 18:30		0	0	0	0	0	0	0	0	0	0	0	0	0	0
952	2	3	12	2d 07:15:47.08000	0d 04:11:18.34000	0.00675338	0.0255978	0.0016125	2.9979	D	5	29/08/2020 18:30		0	0	0	0	0	0	0	0	0	0	0	0	0	0
953	2	3	12	2d 07:15:51.31000	0d 04:11:22.57000	0.00675528	0.0256035	0.0016125	2.9877	D	5	29/08/2020 18:30		0	0	0	0	0	0	0	0	0	0	0	0	0	0
954	2	3	12	2d 07:15:55.41000	0d 04:11:26.67000	0.00675711	0.025609	0.00161242	2.9775	D	5	29/08/2020 18:30		0	0	0	0	0	0	0	0	0	0	0	0	0	0
955	2	3	12	2d 07:15:59.33000	0d 04:11:30.59000	0.00675887	0.0256142	0.00161219	2.9671	D	5	29/08/2020 18:30		0	0	0	0	0	0	0	0	0	0	0	0	0	0
956	2	3	12	2d 07:16:03.17000	0d 04:11:34.43000	0.00676059	0.0256193	0.00161227	2.9569	D	5	29/08/2020 18:31		0	0	0	0	0	0	0	0	0	0	0	0	0	0
957	2	3	12	2d 07:16:06.91000	0d 04:11:38.17000	0.00676226	0.0256242	0.00161227	2.9467	D	5	29/08/2020 18:31		0	0	0	0	0	0	0	0	0	0	0	0	0	0
958	2	3	12	2d 07:16:10.53000	0d 04:11:41.79000	0.00676388	0.025629	0.00161227	2.9363	D	5	29/08/2020 18:31		0	0	0	0	0	0	0	0	0	0	0	0	0	0
959	2	3	12	2d 07:16:14.05000	0d 04:11:45.31000	0.00676546	0.0256336	0.00161234	2.9259	D	5	29/08/2020 18:31		0	0	0	0	0	0	0	0	0	0	0	0	0	0
960	2	3	12	2d 07:16:17.42000	0d 04:11:48.68000	0.00676697	0.025638	0.00161227	2.9157	D	5	29/08/2020 18:31		0	0	0	0	0	0	0	0	0	0	0	0	0	0
961	2	3	12	2d 07:16:20.72000	0d 04:11:51.98000	0.00676845	0.0256423	0.00161242	2.9053	D	5	29/08/2020 18:31		0	0	0	0	0	0	0	0	0	0	0	0	0	0
962	2	3	12	2d 07:16:23.95000	0d 04:11:55.21000	0.0067699	0.0256465	0.00161234	2.8951	D	5	29/08/2020 18:31		0	0	0	0	0	0	0	0	0	0	0	0	0	0
963	2	3	12	2d 07:16:27.00000	0d 04:11:58.26000	0.00677126	0.0256505	0.00161242	2.8847	D	5	29/08/2020 18:31		0	0	0	0	0	0	0	0	0	0	0	0	0	0
964	2	3	12	2d 07:16:30.00000	0d 04:12:01.26000	0.00677261	0.0256544	0.00161234	2.8743	D	5	29/08/2020 18:31		0	0	0	0	0	0	0	0	0	0	0	0	0	0
965	2	3	12	2d 07:16:32.90000	0d 04:12:04.16000	0.0067739	0.0256581	0.00161242	2.864	D	5	29/08/2020 18:31		0	0	0	0	0	0	0	0	0	0	0	0	0	0
966	2	3	12	2d 07:16:35.76000	0d 04:12:07.02000	0.00677519	0.0256617	0.00161234	2.8534	D	5	29/08/2020 18:31		0	0	0	0	0	0	0	0	0	0	0	0	0	0
967	2	3	12	2d 07:16:38.50000	0d 04:12:09.76000	0.00677641	0.0256652	0.00161227	2.8432	D	5	29/08/2020 18:31		0	0	0	0	0	0	0	0	0	0	0	0	0	0
968	2	3	12	2d 07:16:41.22000	0d 04:12:12.48000	0.00677763	0.0256687	0.00161242	2.8328	D	5	29/08/2020 18:31		0	0	0	0	0	0	0	0	0	0	0	0	0	0
969	2	3	12	2d 07:16:43.85000	0d 04:12:15.11000	0.00677881	0.025672	0.00161242	2.8225	D	5	29/08/2020 18:31		0	0	0	0	0	0	0	0	0	0	0	0	0	0
970	2	3	12	2d 07:16:46.46000	0d 04:12:17.72000	0.00677998	0.0256753	0.00161257	2.8118	D	5	29/08/2020 18:31		0	0	0	0	0	0	0	0	0	0	0	0	0	0
971	2	3	12	2d 07:16:49.02000	0d 04:12:20.28000	0.00678112	0.0256785	0.00161242	2.8013	D	5	29/08/2020 18:31		0	0	0	0	0	0	0	0	0	0	0	0	0	0
972	2	3	12	2d 07:16:51.50000	0d 04:12:22.76000	0.00678223	0.0256816	0.00161257	2.7909	D	5	29/08/2020 18:31		0	0	0	0	0	0	0	0	0	0	0	0	0	0
973	2	3	12	2d 07:16:53.94000	0d 04:12:25.20000	0.00678333	0.0256847	0.00161234	2.7805	D	5	29/08/2020 18:31		0	0	0	0	0	0	0	0	0	0	0	0	0	0
974	2	3	12	2d 07:16:56.31000	0d 04:12:27.57000	0.00678439	0.0256876	0.00161227	2.7701	D	5	29/08/2020 18:31		0	0	0	0	0	0	0	0	0	0	0	0	0	0
975	2	3	12	2d 07:16:58.63000	0d 04:12:29.89000	0.00678543	0.0256905	0.00161219	2.7597	D	5	29/08/2020 18:31		0	0	0	0	0	0	0	0	0	0	0	0	0	0
976	2	3	12	2d 07:17:00.90000	0d 04:12:32.16000	0.00678644	0.0256933	0.00161242	2.7494	D	5	29/08/2020 18:31		0	0	0	0	0	0	0	0	0	0	0	0	0	0
977	2	3	12	2d 07:17:03.18000	0d 04:12:34.44000	0.00678747	0.0256961	0.0016125	2.7388	D	5	29/08/2020 18:32		0	0	0	0	0	0	0	0	0	0	0	0	0	0
978	2	3	12	2d 07:17:05.43000	0d 04:12:36.69000	0.00678847	0.0256989	0.00161242	2.7285	D	5	29/08/2020 18:32		0	0	0	0	0	0	0	0	0	0	0	0	0	0
979	2	3	12	2d 07:17:07.61000	0d 04:12:38.87000	0.00678945	0.0257015	0.00161234	2.7181	D	5	29/08/2020 18:32		0	0	0	0	0	0	0	0	0	0	0	0	0	0
980	2	3	12	2d 07:17:09.78000	0d 04:12:41.04000	0.00679042	0.0257042	0.00161242	2.7076	D	5	29/08/2020 18:32		0	0	0	0	0	0	0	0	0	0	0	0	0	0
981	2	3	12	2d 07:17:11.94000	0d 04:12:43.20000	0.00679139	0.0257068	0.00161242	2.697	D	5	29/08/2020 18:32		0	0	0	0	0	0	0	0	0	0	0	0	0	0
982	2	3	12	2d 07:17:14.03000	0d 04:12:45.29000	0.00679233	0.0257093	0.00161234	2.6867	D	5	29/08/2020 18:32		0	0	0	0	0	0	0	0	0	0	0	0	0	0
983	2	3	12	2d 07:17:16.06000	0d 04:12:47.32000	0.00679323	0.0257117	0.00161242	2.6763	D	5	29/08/2020 18:32		0	0	0	0	0	0	0	0	0	0	0	0	0	0
984	2	3	12	2d 07:17:18.07000	0d 04:12:49.33000	0.00679414	0.0257141	0.0016125	2.6659	D	5	29/08/2020 18:32		0	0	0	0	0	0	0	0	0	0	0	0	0	0
985	2	3	12	2d 07:17:20.10000	0d 04:12:51.36000	0.00679504	0.0257166	0.00161227	2.6552	D	5	29/08/2020 18:32		0	0	0	0	0	0	0	0	0	0	0	0	0	0
986	2	3	12	2d 07:17:22.09000	0d 04:12:53.35000	0.00679594	0.0257189	0.00161227	2.6448	D	5	29/08/2020 18:32		0	0	0	0	0	0	0	0	0	0	0	0	0	0
987	2	3	12	2d 07:17:23.98000	0d 04:12:55.24000	0.00679678	0.0257212	0.00161219	2.6343	D	5	29/08/2020 18:32		0	0	0	0	0	0	0	0	0	0	0	0	0	0
988	2	3	12	2d 07:17:25.91000	0d 04:12:57.17000	0.00679765	0.0257234	0.00161265	2.6238	D	5	29/08/2020 18:32		0	0	0	0	0	0	0	0	0	0	0	0	0	0
989	2	3	12	2d 07:17:27.80000	0d 04:12:59.06000	0.00679849	0.0257256	0.0016125	2.6134	D	5	29/08/2020 18:32		0	0	0	0	0	0	0	0	0	0	0	0	0	0
990	2	3	12	2d 07:17:29.66000	0d 04:13:00.92000	0.00679933	0.0257278	0.00161257	2.6029	D	5	29/08/2020 18:32		0	0	0	0	0	0	0	0	0	0	0	0	0	0
991	2	3	12	2d 07:17:31.43000	0d 04:13:02.69000	0.00680012	0.0257299	0.00161242	2.5924	D	5	29/08/2020 18:32		0	0	0	0	0	0	0	0	0	0	0	0	0	0
992	2	3	12	2d 07:17:33.26000	0d 04:13:04.52000	0.00680094	0.025732	0.00161227	2.5818	D	5	29/08/2020 18:32		0	0	0	0	0	0	0	0	0	0	0	0	0	0
993	2	3	12	2d 07:17:35.03000	0d 04:13:06.29000	0.00680173	0.025734	0.00161234	2.5715	D	5	29/08/2020 18:32		0	0	0	0	0	0	0	0	0	0	0	0	0	0
994	2	3	12	2d 07:17:36.77000	0d 04:13:08.03000	0.00680251	0.025736	0.00161219	2.5611	D	5	29/08/2020 18:32		0	0	0	0	0	0	0	0	0	0	0	0	0	0
995	2	3	12	2d 07:17:38.54000	0d 04:13:09.80000	0.0068033	0.0257381	0.0016125	2.5507	D	5	29/08/2020 18:32		0	0	0	0	0	0	0	0	0	0	0	0	0	0
996	2	3	12	2d 07:17:40.26000	0d 04:13:11.52000	0.00680407	0.02574	0.00161257	2.5402	D	5	29/08/2020 18:32		0	0	0	0	0	0	0	0	0	0	0	0	0	0
997	2	3	12	2d 07:17:42.01000	0d 04:13:13.27000	0.00680486	0.025742	0.00161234	2.5295	D	5	29/08/2020 18:32		0	0	0	0	0	0	0	0	0	0	0	0	0	0
998	2	3	12	2d 07:17:43.73000	0d 04:13:14.99000	0.00680563	0.025744	0.00161234	2.519	D	5	29/08/2020 18:32		0	0	0	0	0	0	0	0	0	0	0	0	0	0
999	2	3	12	2d 07:17:45.40000	0d 04:13:16.66000	0.00680638	0.0257458	0.0016125	2.5084	D	5	29/08/2020 18:32		0	0	0	0	0	0	0	0	0	0	0	0	0	0
1000	2	3	12	2d 07:17:46.64000	0d 04:13:17.90000	0.00680693	0.0257472	0.00161234	2.5	D	133	29/08/2020 18:32		0	0	0	0	0	0	0	0	0	0	0	0	0	0
1001	2	3	13	2d 07:17:46.65000	0d 00:00:00.01000	0	0	0	2.5339	R	0	29/08/2020 18:32		0	0	0	0	0	0	0	0	0	0	0	0	0	0
1002	2	3	13	2d 07:17:48.65000	0d 00:00:02.01000	0	0	0	2.775	R	1	29/08/2020 18:32		0	0	0	0	0	0	0	0	0	0	0	0	0	0
1003	2	3	13	2d 07:17:50.65000	0d 00:00:04.01000	0	0	0	2.8985	R	1	29/08/2020 18:32		0	0	0	0	0	0	0	0	0	0	0	0	0	0
1004	2	3	13	2d 07:17:52.65000	0d 00:00:06.01000	0	0	0	2.9934	R	1	29/08/2020 18:32		0	0	0	0	0	0	0	0	0	0	0	0	0	0
1005	2	3	13	2d 07:17:54.65000	0d 00:00:08.01000	0	0	0	3.0716	R	1	29/08/2020 18:32		0	0	0	0	0	0	0	0	0	0	0	0	0	0
1006	2	3	13	2d 07:17:56.64000	0d 00:00:10.00000	0	0	0	3.1373	R	129	29/08/2020 18:32		0	0	0	0	0	0	0	0	0	0	0	0	0	0
1007	3	4	9	2d 07:17:56.68000	0d 00:00:00.04000	0.00000002	0.00000006	0.00161288	3.1994	C	0	29/08/2020 18:32		0	0	0	0	0	0	0	0	0	0	0	0	0	0
1008	3	4	9	2d 07:17:56.84000	0d 00:00:00.20000	0.00000009	0.00000029	0.00161242	3.2326	C	5	29/08/2020 18:32		0	0	0	0	0	0	0	0	0	0	0	0	0	0
1009	3	4	9	2d 07:17:56.99000	0d 00:00:00.35000	0.00000016	0.00000051	0.00161227	3.2561	C	5	29/08/2020 18:32		0	0	0	0	0	0	0	0	0	0	0	0	0	0
1010	3	4	9	2d 07:17:57.15000	0d 00:00:00.51000	0.00000023	0.00000074	0.00161242	3.2767	C	5	29/08/2020 18:32		0	0	0	0	0	0	0	0	0	0	0	0	0	0
1011	3	4	9	2d 07:17:57.32000	0d 00:00:00.68000	0.0000003	0.00000099	0.0016125	3.2963	C	5	29/08/2020 18:32		0	0	0	0	0	0	0	0	0	0	0	0	0	0
1012	3	4	9	2d 07:17:57.50000	0d 00:00:00.86000	0.00000039	0.00000126	0.00161212	3.3146	C	5	29/08/2020 18:32		0	0	0	0	0	0	0	0	0	0	0	0	0	0
1013	3	4	9	2d 07:17:57.69000	0d 00:00:01.05000	0.00000047	0.00000154	0.00161242	3.3326	C	5	29/08/2020 18:32		0	0	0	0	0	0	0	0	0	0	0	0	0	0
1014	3	4	9	2d 07:17:57.89000	0d 00:00:01.25000	0.00000056	0.00000184	0.00161234	3.3503	C	5	29/08/2020 18:32		0	0	0	0	0	0	0	0	0	0	0	0	0	0
1015	3	4	9	2d 07:17:58.09000	0d 00:00:01.45000	0.00000065	0.00000214	0.00161265	3.3669	C	5	29/08/2020 18:32		0	0	0	0	0	0	0	0	0	0	0	0	0	0
1016	3	4	9	2d 07:17:58.30000	0d 00:00:01.66000	0.00000074	0.00000246	0.0016125	3.3832	C	5	29/08/2020 18:32		0	0	0	0	0	0	0	0	0	0	0	0	0	0
1017	3	4	9	2d 07:17:58.52000	0d 00:00:01.88000	0.00000084	0.00000279	0.00161242	3.3993	C	5	29/08/2020 18:32		0	0	0	0	0	0	0	0	0	0	0	0	0	0
1018	3	4	9	2d 07:17:58.75000	0d 00:00:02.11000	0.00000094	0.00000314	0.00161242	3.4154	C	5	29/08/2020 18:32		0	0	0	0	0	0	0	0	0	0	0	0	0	0
1019	3	4	9	2d 07:17:58.99000	0d 00:00:02.35000	0.00000105	0.00000351	0.00161257	3.4308	C	5	29/08/2020 18:32		0	0	0	0	0	0	0	0	0	0	0	0	0	0
1020	3	4	9	2d 07:17:59.24000	0d 00:00:02.60000	0.00000116	0.0000039	0.00161234	3.4463	C	5	29/08/2020 18:32		0	0	0	0	0	0	0	0	0	0	0	0	0	0
1021	3	4	9	2d 07:17:59.50000	0d 00:00:02.86000	0.00000128	0.0000043	0.00161227	3.4612	C	5	29/08/2020 18:32		0	0	0	0	0	0	0	0	0	0	0	0	0	0
1022	3	4	9	2d 07:17:59.77000	0d 00:00:03.13000	0.0000014	0.00000472	0.00161227	3.4759	C	5	29/08/2020 18:32		0	0	0	0	0	0	0	0	0	0	0	0	0	0
1023	3	4	9	2d 07:18:00.06000	0d 00:00:03.42000	0.00000153	0.00000517	0.00161242	3.4903	C	5	29/08/2020 18:32		0	0	0	0	0	0	0	0	0	0	0	0	0	0
1024	3	4	9	2d 07:18:00.36000	0d 00:00:03.72000	0.00000167	0.00000564	0.00161242	3.5044	C	5	29/08/2020 18:32		0	0	0	0	0	0	0	0	0	0	0	0	0	0
1025	3	4	9	2d 07:18:00.67000	0d 00:00:04.03000	0.0000018	0.00000613	0.00161234	3.5177	C	5	29/08/2020 18:32		0	0	0	0	0	0	0	0	0	0	0	0	0	0
1026	3	4	9	2d 07:18:01.00000	0d 00:00:04.36000	0.00000195	0.00000665	0.00161219	3.5308	C	5	29/08/2020 18:33		0	0	0	0	0	0	0	0	0	0	0	0	0	0
1027	3	4	9	2d 07:18:01.35000	0d 00:00:04.71000	0.00000211	0.00000721	0.00161234	3.5438	C	5	29/08/2020 18:33		0	0	0	0	0	0	0	0	0	0	0	0	0	0
1028	3	4	9	2d 07:18:01.75000	0d 00:00:05.11000	0.00000229	0.00000784	0.00161242	3.5564	C	5	29/08/2020 18:33		0	0	0	0	0	0	0	0	0	0	0	0	0	0
1029	3	4	9	2d 07:18:02.18000	0d 00:00:05.54000	0.00000248	0.00000853	0.00161227	3.5686	C	5	29/08/2020 18:33		0	0	0	0	0	0	0	0	0	0	0	0	0	0
1030	3	4	9	2d 07:18:02.67000	0d 00:00:06.03000	0.0000027	0.00000931	0.00161234	3.5804	C	5	29/08/2020 18:33		0	0	0	0	0	0	0	0	0	0	0	0	0	0
1031	3	4	9	2d 07:18:03.25000	0d 00:00:06.61000	0.00000296	0.00001024	0.0016125	3.592	C	5	29/08/2020 18:33		0	0	0	0	0	0	0	0	0	0	0	0	0	0
1032	3	4	9	2d 07:18:03.94000	0d 00:00:07.30000	0.00000327	0.00001136	0.00161219	3.6033	C	5	29/08/2020 18:33		0	0	0	0	0	0	0	0	0	0	0	0	0	0
1033	3	4	9	2d 07:18:04.81000	0d 00:00:08.17000	0.00000366	0.00001276	0.00161257	3.6141	C	5	29/08/2020 18:33		0	0	0	0	0	0	0	0	0	0	0	0	0	0
1034	3	4	9	2d 07:18:05.93000	0d 00:00:09.29000	0.00000416	0.00001458	0.0016125	3.6246	C	5	29/08/2020 18:33		0	0	0	0	0	0	0	0	0	0	0	0	0	0
1035	3	4	9	2d 07:18:07.55000	0d 00:00:10.91000	0.00000489	0.00001721	0.00161227	3.635	C	5	29/08/2020 18:33		0	0	0	0	0	0	0	0	0	0	0	0	0	0
1036	3	4	9	2d 07:18:09.93000	0d 00:00:13.29000	0.00000595	0.00002109	0.00161242	3.6454	C	5	29/08/2020 18:33		0	0	0	0	0	0	0	0	0	0	0	0	0	0
1037	3	4	9	2d 07:18:13.96000	0d 00:00:17.32000	0.00000776	0.00002768	0.00161242	3.6558	C	5	29/08/2020 18:33		0	0	0	0	0	0	0	0	0	0	0	0	0	0
1038	3	4	9	2d 07:18:20.76000	0d 00:00:24.12000	0.0000108	0.00003883	0.00161219	3.666	C	5	29/08/2020 18:33		0	0	0	0	0	0	0	0	0	0	0	0	0	0
1039	3	4	9	2d 07:18:33.47000	0d 00:00:36.83000	0.0000165	0.00005974	0.00161257	3.6761	C	5	29/08/2020 18:33		0	0	0	0	0	0	0	0	0	0	0	0	0	0
1040	3	4	9	2d 07:19:02.11000	0d 00:01:05.47000	0.00002932	0.00010697	0.00161234	3.6861	C	5	29/08/2020 18:34		0	0	0	0	0	0	0	0	0	0	0	0	0	0
1041	3	4	9	2d 07:20:59.55000	0d 00:03:02.91000	0.00008192	0.0003012	0.00161234	3.6963	C	5	29/08/2020 18:35		0	0	0	0	0	0	0	0	0	0	0	0	0	0
1042	3	4	9	2d 07:25:59.55000	0d 00:08:02.91000	0.00021629	0.00079805	0.00161234	3.6976	C	1	29/08/2020 18:40		0	0	0	0	0	0	0	0	0	0	0	0	0	0
1043	3	4	9	2d 07:30:59.55000	0d 00:13:02.91000	0.00035065	0.00129492	0.00161234	3.6985	C	1	29/08/2020 18:45		0	0	0	0	0	0	0	0	0	0	0	0	0	0
1044	3	4	9	2d 07:35:59.55000	0d 00:18:02.91000	0.00048502	0.00179201	0.00161234	3.7005	C	1	29/08/2020 18:50		0	0	0	0	0	0	0	0	0	0	0	0	0	0
1045	3	4	9	2d 07:40:59.55000	0d 00:23:02.91000	0.00061939	0.00228944	0.00161242	3.7035	C	1	29/08/2020 18:55		0	0	0	0	0	0	0	0	0	0	0	0	0	0
1046	3	4	9	2d 07:45:59.55000	0d 00:28:02.91000	0.00075375	0.0027873	0.00161227	3.7066	C	1	29/08/2020 19:00		0	0	0	0	0	0	0	0	0	0	0	0	0	0
1047	3	4	9	2d 07:50:59.55000	0d 00:33:02.91000	0.00088812	0.00328563	0.00161227	3.7108	C	1	29/08/2020 19:05		0	0	0	0	0	0	0	0	0	0	0	0	0	0
1048	3	4	9	2d 07:55:59.55000	0d 00:38:02.91000	0.00102248	0.00378449	0.00161242	3.7145	C	1	29/08/2020 19:10		0	0	0	0	0	0	0	0	0	0	0	0	0	0
1049	3	4	9	2d 08:00:59.55000	0d 00:43:02.91000	0.00115685	0.00428391	0.00161242	3.7189	C	1	29/08/2020 19:15		0	0	0	0	0	0	0	0	0	0	0	0	0	0
1050	3	4	9	2d 08:05:59.55000	0d 00:48:02.91000	0.00129122	0.00478395	0.00161227	3.7237	C	1	29/08/2020 19:20		0	0	0	0	0	0	0	0	0	0	0	0	0	0
1051	3	4	9	2d 08:10:59.55000	0d 00:53:02.91000	0.00142558	0.00528465	0.0016125	3.7287	C	1	29/08/2020 19:25		0	0	0	0	0	0	0	0	0	0	0	0	0	0
1052	3	4	9	2d 08:15:59.55000	0d 00:58:02.91000	0.00155995	0.00578602	0.0016125	3.7339	C	1	29/08/2020 19:30		0	0	0	0	0	0	0	0	0	0	0	0	0	0
1053	3	4	9	2d 08:20:59.55000	0d 01:03:02.91000	0.00169431	0.00628808	0.00161219	3.7391	C	1	29/08/2020 19:35		0	0	0	0	0	0	0	0	0	0	0	0	0	0
1054	3	4	9	2d 08:25:59.55000	0d 01:08:02.91000	0.00182868	0.00679084	0.00161234	3.7444	C	1	29/08/2020 19:40		0	0	0	0	0	0	0	0	0	0	0	0	0	0
1055	3	4	9	2d 08:30:59.55000	0d 01:13:02.91000	0.00196305	0.00729431	0.00161242	3.7494	C	1	29/08/2020 19:45		0	0	0	0	0	0	0	0	0	0	0	0	0	0
1056	3	4	9	2d 08:35:59.55000	0d 01:18:02.91000	0.00209741	0.00779848	0.00161257	3.7548	C	1	29/08/2020 19:50		0	0	0	0	0	0	0	0	0	0	0	0	0	0
1057	3	4	9	2d 08:40:59.55000	0d 01:23:02.91000	0.00223178	0.00830335	0.0016125	3.76	C	1	29/08/2020 19:55		0	0	0	0	0	0	0	0	0	0	0	0	0	0
1058	3	4	9	2d 08:45:59.55000	0d 01:28:02.91000	0.00236614	0.00880891	0.00161227	3.7652	C	1	29/08/2020 20:00		0	0	0	0	0	0	0	0	0	0	0	0	0	0
1059	3	4	9	2d 08:50:59.55000	0d 01:33:02.91000	0.00250051	0.00931517	0.0016125	3.7702	C	1	29/08/2020 20:05		0	0	0	0	0	0	0	0	0	0	0	0	0	0
1060	3	4	9	2d 08:55:59.55000	0d 01:38:02.91000	0.00263487	0.00982212	0.00161265	3.7755	C	1	29/08/2020 20:10		0	0	0	0	0	0	0	0	0	0	0	0	0	0
1061	3	4	9	2d 09:00:59.55000	0d 01:43:02.91000	0.00276924	0.0103298	0.00161242	3.7809	C	1	29/08/2020 20:15		0	0	0	0	0	0	0	0	0	0	0	0	0	0
1062	3	4	9	2d 09:05:59.55000	0d 01:48:02.91000	0.00290361	0.0108382	0.00161242	3.7864	C	1	29/08/2020 20:20		0	0	0	0	0	0	0	0	0	0	0	0	0	0
1063	3	4	9	2d 09:10:59.55000	0d 01:53:02.91000	0.00303797	0.0113474	0.00161242	3.792	C	1	29/08/2020 20:25		0	0	0	0	0	0	0	0	0	0	0	0	0	0
1064	3	4	9	2d 09:15:59.55000	0d 01:58:02.91000	0.00317234	0.0118573	0.00161234	3.7984	C	1	29/08/2020 20:30		0	0	0	0	0	0	0	0	0	0	0	0	0	0
1065	3	4	9	2d 09:20:59.55000	0d 02:03:02.91000	0.0033067	0.0123681	0.00161227	3.805	C	1	29/08/2020 20:35		0	0	0	0	0	0	0	0	0	0	0	0	0	0
1066	3	4	9	2d 09:25:59.55000	0d 02:08:02.91000	0.00344107	0.0128799	0.00161265	3.812	C	1	29/08/2020 20:40		0	0	0	0	0	0	0	0	0	0	0	0	0	0
1067	3	4	9	2d 09:30:59.55000	0d 02:13:02.91000	0.00357544	0.0133926	0.0016125	3.8198	C	1	29/08/2020 20:45		0	0	0	0	0	0	0	0	0	0	0	0	0	0
1068	3	4	9	2d 09:35:59.55000	0d 02:18:02.91000	0.0037098	0.0139064	0.00161257	3.8282	C	1	29/08/2020 20:50		0	0	0	0	0	0	0	0	0	0	0	0	0	0
1069	3	4	9	2d 09:40:59.55000	0d 02:23:02.91000	0.00384417	0.0144214	0.0016125	3.8376	C	1	29/08/2020 20:55		0	0	0	0	0	0	0	0	0	0	0	0	0	0
1070	3	4	9	2d 09:45:47.98000	0d 02:27:51.34000	0.00397335	0.0149179	0.00161234	3.8477	C	5	29/08/2020 21:00		0	0	0	0	0	0	0	0	0	0	0	0	0	0
1071	3	4	9	2d 09:50:15.36000	0d 02:32:18.72000	0.00409311	0.0153792	0.00161234	3.8578	C	5	29/08/2020 21:05		0	0	0	0	0	0	0	0	0	0	0	0	0	0
1072	3	4	9	2d 09:54:20.66000	0d 02:36:24.02000	0.00420297	0.0158036	0.00161257	3.8679	C	5	29/08/2020 21:09		0	0	0	0	0	0	0	0	0	0	0	0	0	0
1073	3	4	9	2d 09:58:16.19000	0d 02:40:19.55000	0.00430846	0.0162122	0.00161219	3.8781	C	5	29/08/2020 21:13		0	0	0	0	0	0	0	0	0	0	0	0	0	0
1074	3	4	9	2d 10:01:56.93000	0d 02:44:00.29000	0.00440733	0.0165961	0.0016125	3.8882	C	5	29/08/2020 21:16		0	0	0	0	0	0	0	0	0	0	0	0	0	0
1075	3	4	9	2d 10:05:28.05000	0d 02:47:31.41000	0.00450189	0.0169642	0.00161257	3.8982	C	5	29/08/2020 21:20		0	0	0	0	0	0	0	0	0	0	0	0	0	0
1076	3	4	9	2d 10:08:47.02000	0d 02:50:50.38000	0.004591	0.017312	0.00161204	3.9083	C	5	29/08/2020 21:23		0	0	0	0	0	0	0	0	0	0	0	0	0	0
1077	3	4	9	2d 10:12:01.30000	0d 02:54:04.66000	0.00467802	0.0176526	0.0016125	3.9184	C	5	29/08/2020 21:27		0	0	0	0	0	0	0	0	0	0	0	0	0	0
1078	3	4	9	2d 10:15:09.83000	0d 02:57:13.19000	0.00476246	0.0179838	0.00161204	3.9284	C	5	29/08/2020 21:30		0	0	0	0	0	0	0	0	0	0	0	0	0	0
1079	3	4	9	2d 10:18:15.93000	0d 03:00:19.29000	0.00484581	0.0183117	0.00161219	3.9387	C	5	29/08/2020 21:33		0	0	0	0	0	0	0	0	0	0	0	0	0	0
1080	3	4	9	2d 10:21:20.65000	0d 03:03:24.01000	0.00492855	0.018638	0.00161234	3.9487	C	5	29/08/2020 21:36		0	0	0	0	0	0	0	0	0	0	0	0	0	0
1081	3	4	9	2d 10:24:18.65000	0d 03:06:22.01000	0.00500827	0.0189532	0.00161242	3.9588	C	5	29/08/2020 21:39		0	0	0	0	0	0	0	0	0	0	0	0	0	0
1082	3	4	9	2d 10:27:14.57000	0d 03:09:17.93000	0.00508706	0.0192655	0.00161242	3.9689	C	5	29/08/2020 21:42		0	0	0	0	0	0	0	0	0	0	0	0	0	0
1083	3	4	9	2d 10:30:08.78000	0d 03:12:12.14000	0.00516509	0.0195756	0.00161257	3.9789	C	5	29/08/2020 21:45		0	0	0	0	0	0	0	0	0	0	0	0	0	0
1084	3	4	9	2d 10:33:01.87000	0d 03:15:05.23000	0.00524261	0.0198844	0.00161242	3.989	C	5	29/08/2020 21:48		0	0	0	0	0	0	0	0	0	0	0	0	0	0
1085	3	4	9	2d 10:35:52.59000	0d 03:17:55.95000	0.00531908	0.0201898	0.00161257	3.9992	C	5	29/08/2020 21:50		0	0	0	0	0	0	0	0	0	0	0	0	0	0
1086	3	4	9	2d 10:38:44.74000	0d 03:20:48.10000	0.00539618	0.0204985	0.00161234	4.0093	C	5	29/08/2020 21:53		0	0	0	0	0	0	0	0	0	0	0	0	0	0
1087	3	4	9	2d 10:41:34.33000	0d 03:23:37.69000	0.00547214	0.0208034	0.00161227	4.0194	C	5	29/08/2020 21:56		0	0	0	0	0	0	0	0	0	0	0	0	0	0
1088	3	4	9	2d 10:44:21.14000	0d 03:26:24.50000	0.00554685	0.0211041	0.00161234	4.0294	C	5	29/08/2020 21:59		0	0	0	0	0	0	0	0	0	0	0	0	0	0
1089	3	4	9	2d 10:47:06.25000	0d 03:29:09.61000	0.0056208	0.0214025	0.00161265	4.0395	C	5	29/08/2020 22:02		0	0	0	0	0	0	0	0	0	0	0	0	0	0
1090	3	4	9	2d 10:49:48.86000	0d 03:31:52.22000	0.00569363	0.021697	0.00161234	4.0496	C	5	29/08/2020 22:04		0	0	0	0	0	0	0	0	0	0	0	0	0	0
1091	3	4	9	2d 10:52:32.55000	0d 03:34:35.91000	0.00576694	0.0219943	0.00161227	4.0597	C	5	29/08/2020 22:07		0	0	0	0	0	0	0	0	0	0	0	0	0	0
1092	3	4	9	2d 10:55:11.83000	0d 03:37:15.19000	0.00583828	0.0222843	0.00161242	4.0697	C	5	29/08/2020 22:10		0	0	0	0	0	0	0	0	0	0	0	0	0	0
1093	3	4	9	2d 10:57:50.06000	0d 03:39:53.42000	0.00590915	0.022573	0.00161227	4.0798	C	5	29/08/2020 22:12		0	0	0	0	0	0	0	0	0	0	0	0	0	0
1094	3	4	9	2d 11:00:28.12000	0d 03:42:31.48000	0.00597994	0.0228622	0.00161242	4.09	C	5	29/08/2020 22:15		0	0	0	0	0	0	0	0	0	0	0	0	0	0
1095	3	4	9	2d 11:03:05.20000	0d 03:45:08.56000	0.0060503	0.0231503	0.00161234	4.1001	C	5	29/08/2020 22:18		0	0	0	0	0	0	0	0	0	0	0	0	0	0
1096	3	4	9	2d 11:05:37.11000	0d 03:47:40.47000	0.00611834	0.0234296	0.00161242	4.1102	C	5	29/08/2020 22:20		0	0	0	0	0	0	0	0	0	0	0	0	0	0
1097	3	4	9	2d 11:08:05.33000	0d 03:50:08.69000	0.00618472	0.0237028	0.00161234	4.1202	C	5	29/08/2020 22:23		0	0	0	0	0	0	0	0	0	0	0	0	0	0
1098	3	4	9	2d 11:10:32.39000	0d 03:52:35.75000	0.00625059	0.0239745	0.00161242	4.1303	C	5	29/08/2020 22:25		0	0	0	0	0	0	0	0	0	0	0	0	0	0
1099	3	4	9	2d 11:12:59.75000	0d 03:55:03.11000	0.00631659	0.0242474	0.00161242	4.1405	C	5	29/08/2020 22:27		0	0	0	0	0	0	0	0	0	0	0	0	0	0
1100	3	4	9	2d 11:15:26.04000	0d 03:57:29.40000	0.00638211	0.0245191	0.00161227	4.1506	C	5	29/08/2020 22:30		0	0	0	0	0	0	0	0	0	0	0	0	0	0
1101	3	4	9	2d 11:17:51.63000	0d 03:59:54.99000	0.00644732	0.02479	0.00161242	4.1608	C	5	29/08/2020 22:32		0	0	0	0	0	0	0	0	0	0	0	0	0	0
1102	3	4	9	2d 11:20:16.33000	0d 04:02:19.69000	0.00651213	0.02506	0.00161234	4.1709	C	5	29/08/2020 22:35		0	0	0	0	0	0	0	0	0	0	0	0	0	0
1103	3	4	9	2d 11:22:35.68000	0d 04:04:39.04000	0.00657454	0.0253207	0.0016125	4.181	C	5	29/08/2020 22:37		0	0	0	0	0	0	0	0	0	0	0	0	0	0
1104	3	4	9	2d 11:24:55.70000	0d 04:06:59.06000	0.00663725	0.0255832	0.00161212	4.1912	C	5	29/08/2020 22:39		0	0	0	0	0	0	0	0	0	0	0	0	0	0
1105	3	4	9	2d 11:26:52.53000	0d 04:08:55.89000	0.00668958	0.0258027	0.00161242	4.2	C	133	29/08/2020 22:41		0	0	0	0	0	0	0	0	0	0	0	0	0	0
1106	3	4	10	2d 11:26:52.54000	0d 00:00:00.01000	0.00668958	0.0258027	0.00160586	4.1997	C	0	29/08/2020 22:41		0	0	0	0	0	0	0	0	0	0	0	0	0	0
1107	3	4	10	2d 11:27:15.30000	0d 00:00:22.77000	0.00669957	0.0258446	0.00150576	4.2005	C	4	29/08/2020 22:42		0	0	0	0	0	0	0	0	0	0	0	0	0	0
1108	3	4	10	2d 11:27:29.21000	0d 00:00:36.68000	0.00670519	0.0258683	0.00140574	4.2004	C	4	29/08/2020 22:42		0	0	0	0	0	0	0	0	0	0	0	0	0	0
1109	3	4	10	2d 11:27:45.97000	0d 00:00:53.44000	0.00671149	0.0258947	0.00130549	4.2002	C	4	29/08/2020 22:42		0	0	0	0	0	0	0	0	0	0	0	0	0	0
1110	3	4	10	2d 11:28:08.20000	0d 00:01:15.67000	0.00671923	0.0259272	0.00120546	4.2002	C	4	29/08/2020 22:43		0	0	0	0	0	0	0	0	0	0	0	0	0	0
1111	3	4	10	2d 11:28:35.76000	0d 00:01:43.23000	0.00672806	0.0259643	0.00110529	4.2	C	4	29/08/2020 22:43		0	0	0	0	0	0	0	0	0	0	0	0	0	0
1112	3	4	10	2d 11:29:05.12000	0d 00:02:12.59000	0.00673667	0.0260005	0.00100526	4.2002	C	4	29/08/2020 22:44		0	0	0	0	0	0	0	0	0	0	0	0	0	0
1113	3	4	10	2d 11:29:41.29000	0d 00:02:48.76000	0.00674627	0.0260408	0.00090524	4.2	C	4	29/08/2020 22:44		0	0	0	0	0	0	0	0	0	0	0	0	0	0
1114	3	4	10	2d 11:30:20.80000	0d 00:03:28.27000	0.00675564	0.0260802	0.00080522	4.2	C	4	29/08/2020 22:45		0	0	0	0	0	0	0	0	0	0	0	0	0	0
1115	3	4	10	2d 11:31:06.99000	0d 00:04:14.46000	0.00676531	0.0261208	0.0007052	4.1999	C	4	29/08/2020 22:46		0	0	0	0	0	0	0	0	0	0	0	0	0	0
1116	3	4	10	2d 11:31:58.11000	0d 00:05:05.58000	0.00677459	0.0261598	0.00060517	4.2	C	4	29/08/2020 22:46		0	0	0	0	0	0	0	0	0	0	0	0	0	0
1117	3	4	10	2d 11:33:02.84000	0d 00:06:10.31000	0.00678453	0.0262015	0.00050507	4.1999	C	4	29/08/2020 22:48		0	0	0	0	0	0	0	0	0	0	0	0	0	0
1118	3	4	10	2d 11:34:23.34000	0d 00:07:30.81000	0.00679466	0.026244	0.00040505	4.2	C	4	29/08/2020 22:49		0	0	0	0	0	0	0	0	0	0	0	0	0	0
1119	3	4	10	2d 11:36:06.73000	0d 00:09:14.20000	0.00680479	0.0262866	0.00030503	4.2	C	4	29/08/2020 22:51		0	0	0	0	0	0	0	0	0	0	0	0	0	0
1120	3	4	10	2d 11:38:46.71000	0d 00:11:54.18000	0.00681595	0.0263335	0.000205	4.2002	C	4	29/08/2020 22:53		0	0	0	0	0	0	0	0	0	0	0	0	0	0
1121	3	4	10	2d 11:40:25.83000	0d 00:13:33.30000	0.00682099	0.0263547	0.00016121	4.2	C	132	29/08/2020 22:55		0	0	0	0	0	0	0	0	0	0	0	0	0	0
1122	3	4	11	2d 11:40:25.84000	0d 00:00:00.01000	0	0	0	4.1988	R	0	29/08/2020 22:55		0	0	0	0	0	0	0	0	0	0	0	0	0	0
1123	3	4	11	2d 11:40:27.84000	0d 00:00:02.01000	0	0	0	4.1987	R	1	29/08/2020 22:55		0	0	0	0	0	0	0	0	0	0	0	0	0	0
1124	3	4	11	2d 11:40:29.84000	0d 00:00:04.01000	0	0	0	4.1985	R	1	29/08/2020 22:55		0	0	0	0	0	0	0	0	0	0	0	0	0	0
1125	3	4	11	2d 11:40:31.84000	0d 00:00:06.01000	0	0	0	4.1985	R	1	29/08/2020 22:55		0	0	0	0	0	0	0	0	0	0	0	0	0	0
1126	3	4	11	2d 11:40:33.84000	0d 00:00:08.01000	0	0	0	4.1985	R	1	29/08/2020 22:55		0	0	0	0	0	0	0	0	0	0	0	0	0	0
1127	3	4	11	2d 11:40:35.83000	0d 00:00:10.00000	0	0	0	4.1984	R	129	29/08/2020 22:55		0	0	0	0	0	0	0	0	0	0	0	0	0	0
1128	3	4	12	2d 11:40:35.87000	0d 00:00:00.04000	0.00000002	0.00000007	0.00161326	4.1875	D	0	29/08/2020 22:55		0	0	0	0	0	0	0	0	0	0	0	0	0	0
1129	3	4	12	2d 11:41:03.12000	0d 00:00:27.29000	0.00001222	0.00005111	0.00161234	4.1773	D	5	29/08/2020 22:56		0	0	0	0	0	0	0	0	0	0	0	0	0	0
1130	3	4	12	2d 11:42:12.14000	0d 00:01:36.31000	0.00004314	0.00018007	0.00161234	4.1672	D	5	29/08/2020 22:57		0	0	0	0	0	0	0	0	0	0	0	0	0	0
1131	3	4	12	2d 11:43:59.34000	0d 00:03:23.51000	0.00009115	0.00037991	0.00161234	4.1572	D	5	29/08/2020 22:58		0	0	0	0	0	0	0	0	0	0	0	0	0	0
1132	3	4	12	2d 11:46:05.15000	0d 00:05:29.32000	0.0001475	0.00061388	0.00161242	4.1471	D	5	29/08/2020 23:01		0	0	0	0	0	0	0	0	0	0	0	0	0	0
1133	3	4	12	2d 11:48:14.42000	0d 00:07:38.59000	0.0002054	0.0008537	0.00161265	4.137	D	5	29/08/2020 23:03		0	0	0	0	0	0	0	0	0	0	0	0	0	0
1134	3	4	12	2d 11:50:25.68000	0d 00:09:49.85000	0.00026419	0.00109663	0.0016125	4.127	D	5	29/08/2020 23:05		0	0	0	0	0	0	0	0	0	0	0	0	0	0
1135	3	4	12	2d 11:52:41.79000	0d 00:12:05.96000	0.00032515	0.00134791	0.00161234	4.1167	D	5	29/08/2020 23:07		0	0	0	0	0	0	0	0	0	0	0	0	0	0
1136	3	4	12	2d 11:54:59.58000	0d 00:14:23.75000	0.00038686	0.00160167	0.00161219	4.1067	D	5	29/08/2020 23:09		0	0	0	0	0	0	0	0	0	0	0	0	0	0
1137	3	4	12	2d 11:57:18.67000	0d 00:16:42.84000	0.00044916	0.00185719	0.00161219	4.0966	D	5	29/08/2020 23:12		0	0	0	0	0	0	0	0	0	0	0	0	0	0
1138	3	4	12	2d 11:59:37.10000	0d 00:19:01.27000	0.00051116	0.00211087	0.0016125	4.0865	D	5	29/08/2020 23:14		0	0	0	0	0	0	0	0	0	0	0	0	0	0
1139	3	4	12	2d 12:01:59.21000	0d 00:21:23.38000	0.00057481	0.00237066	0.00161257	4.0764	D	5	29/08/2020 23:16		0	0	0	0	0	0	0	0	0	0	0	0	0	0
1140	3	4	12	2d 12:04:24.46000	0d 00:23:48.63000	0.00063986	0.00263554	0.00161242	4.0664	D	5	29/08/2020 23:19		0	0	0	0	0	0	0	0	0	0	0	0	0	0
1141	3	4	12	2d 12:06:51.32000	0d 00:26:15.49000	0.00070564	0.00290269	0.00161242	4.0562	D	5	29/08/2020 23:21		0	0	0	0	0	0	0	0	0	0	0	0	0	0
1142	3	4	12	2d 12:09:23.65000	0d 00:28:47.82000	0.00077387	0.00317909	0.00161227	4.0459	D	5	29/08/2020 23:24		0	0	0	0	0	0	0	0	0	0	0	0	0	0
1143	3	4	12	2d 12:11:56.86000	0d 00:31:21.03000	0.00084249	0.00345639	0.00161242	4.0359	D	5	29/08/2020 23:26		0	0	0	0	0	0	0	0	0	0	0	0	0	0
1144	3	4	12	2d 12:14:28.19000	0d 00:33:52.36000	0.00091027	0.0037296	0.00161227	4.0258	D	5	29/08/2020 23:29		0	0	0	0	0	0	0	0	0	0	0	0	0	0
1145	3	4	12	2d 12:17:02.97000	0d 00:36:27.14000	0.00097959	0.00400835	0.00161265	4.0157	D	5	29/08/2020 23:32		0	0	0	0	0	0	0	0	0	0	0	0	0	0
1146	3	4	12	2d 12:19:41.19000	0d 00:39:05.36000	0.00105045	0.00429258	0.00161227	4.0056	D	5	29/08/2020 23:34		0	0	0	0	0	0	0	0	0	0	0	0	0	0
1147	3	4	12	2d 12:22:22.80000	0d 00:41:46.97000	0.00112284	0.00458217	0.00161227	3.9956	D	5	29/08/2020 23:37		0	0	0	0	0	0	0	0	0	0	0	0	0	0
1148	3	4	12	2d 12:25:04.15000	0d 00:44:28.32000	0.0011951	0.00487055	0.0016125	3.9855	D	5	29/08/2020 23:40		0	0	0	0	0	0	0	0	0	0	0	0	0	0
1149	3	4	12	2d 12:27:46.64000	0d 00:47:10.81000	0.00126788	0.00516025	0.00161242	3.9754	D	5	29/08/2020 23:42		0	0	0	0	0	0	0	0	0	0	0	0	0	0
1150	3	4	12	2d 12:30:31.66000	0d 00:49:55.83000	0.00134179	0.00545371	0.00161242	3.9654	D	5	29/08/2020 23:45		0	0	0	0	0	0	0	0	0	0	0	0	0	0
1151	3	4	12	2d 12:33:17.54000	0d 00:52:41.71000	0.00141609	0.00574796	0.00161234	3.9553	D	5	29/08/2020 23:48		0	0	0	0	0	0	0	0	0	0	0	0	0	0
1152	3	4	12	2d 12:36:03.97000	0d 00:55:28.14000	0.00149063	0.00604243	0.00161227	3.9452	D	5	29/08/2020 23:51		0	0	0	0	0	0	0	0	0	0	0	0	0	0
1153	3	4	12	2d 12:38:54.17000	0d 00:58:18.34000	0.00156686	0.00634279	0.0016125	3.9351	D	5	29/08/2020 23:53		0	0	0	0	0	0	0	0	0	0	0	0	0	0
1154	3	4	12	2d 12:41:43.75000	0d 01:01:07.92000	0.00164281	0.0066413	0.00161242	3.9251	D	5	29/08/2020 23:56		0	0	0	0	0	0	0	0	0	0	0	0	0	0
1155	3	4	12	2d 12:44:34.73000	0d 01:03:58.90000	0.00171939	0.0069415	0.00161219	3.915	D	5	29/08/2020 23:59		0	0	0	0	0	0	0	0	0	0	0	0	0	0
1156	3	4	12	2d 12:47:27.44000	0d 01:06:51.61000	0.00179675	0.00724397	0.00161242	3.9049	D	5	30/08/2020 00:02		0	0	0	0	0	0	0	0	0	0	0	0	0	0
1157	3	4	12	2d 12:50:24.21000	0d 01:09:48.38000	0.00187592	0.00755274	0.00161234	3.8949	D	5	30/08/2020 00:05		0	0	0	0	0	0	0	0	0	0	0	0	0	0
1158	3	4	12	2d 12:53:22.95000	0d 01:12:47.12000	0.00195597	0.00786416	0.00161234	3.8846	D	5	30/08/2020 00:08		0	0	0	0	0	0	0	0	0	0	0	0	0	0
1159	3	4	12	2d 12:56:27.99000	0d 01:15:52.16000	0.00203885	0.0081857	0.00161234	3.8746	D	5	30/08/2020 00:11		0	0	0	0	0	0	0	0	0	0	0	0	0	0
1160	3	4	12	2d 12:59:33.31000	0d 01:18:57.48000	0.00212185	0.00850689	0.00161242	3.8645	D	5	30/08/2020 00:14		0	0	0	0	0	0	0	0	0	0	0	0	0	0
1161	3	4	12	2d 13:02:43.85000	0d 01:22:08.02000	0.00220719	0.00883626	0.00161242	3.8544	D	5	30/08/2020 00:17		0	0	0	0	0	0	0	0	0	0	0	0	0	0
1162	3	4	12	2d 13:05:59.63000	0d 01:25:23.80000	0.00229488	0.00917382	0.00161242	3.8444	D	5	30/08/2020 00:20		0	0	0	0	0	0	0	0	0	0	0	0	0	0
1163	3	4	12	2d 13:09:23.77000	0d 01:28:47.94000	0.00238631	0.00952487	0.00161234	3.8343	D	5	30/08/2020 00:24		0	0	0	0	0	0	0	0	0	0	0	0	0	0
1164	3	4	12	2d 13:13:01.41000	0d 01:32:25.58000	0.00248379	0.00989815	0.00161234	3.8242	D	5	30/08/2020 00:28		0	0	0	0	0	0	0	0	0	0	0	0	0	0
1165	3	4	12	2d 13:16:47.91000	0d 01:36:12.08000	0.00258524	0.0102856	0.00161242	3.8141	D	5	30/08/2020 00:31		0	0	0	0	0	0	0	0	0	0	0	0	0	0
1166	3	4	12	2d 13:20:44.26000	0d 01:40:08.43000	0.00269109	0.0106888	0.00161219	3.8041	D	5	30/08/2020 00:35		0	0	0	0	0	0	0	0	0	0	0	0	0	0
1167	3	4	12	2d 13:25:00.04000	0d 01:44:24.21000	0.00280565	0.0111241	0.00161242	3.794	D	5	30/08/2020 00:40		0	0	0	0	0	0	0	0	0	0	0	0	0	0
1168	3	4	12	2d 13:29:37.20000	0d 01:49:01.37000	0.00292979	0.0115944	0.00161242	3.7839	D	5	30/08/2020 00:44		0	0	0	0	0	0	0	0	0	0	0	0	0	0
1169	3	4	12	2d 13:34:37.20000	0d 01:54:01.37000	0.00306416	0.0121022	0.0016125	3.7743	D	1	30/08/2020 00:49		0	0	0	0	0	0	0	0	0	0	0	0	0	0
1170	3	4	12	2d 13:39:37.20000	0d 01:59:01.37000	0.00319852	0.0126087	0.00161257	3.765	D	1	30/08/2020 00:54		0	0	0	0	0	0	0	0	0	0	0	0	0	0
1171	3	4	12	2d 13:44:37.20000	0d 02:04:01.37000	0.00333289	0.0131141	0.00161234	3.7569	D	1	30/08/2020 00:59		0	0	0	0	0	0	0	0	0	0	0	0	0	0
1172	3	4	12	2d 13:49:37.20000	0d 02:09:01.37000	0.00346725	0.0136183	0.0016125	3.7491	D	1	30/08/2020 01:04		0	0	0	0	0	0	0	0	0	0	0	0	0	0
1173	3	4	12	2d 13:54:37.20000	0d 02:14:01.37000	0.00360162	0.0141216	0.0016125	3.7418	D	1	30/08/2020 01:09		0	0	0	0	0	0	0	0	0	0	0	0	0	0
1174	3	4	12	2d 13:59:37.20000	0d 02:19:01.37000	0.00373599	0.0146239	0.00161242	3.735	D	1	30/08/2020 01:14		0	0	0	0	0	0	0	0	0	0	0	0	0	0
1175	3	4	12	2d 14:04:37.20000	0d 02:24:01.37000	0.00387035	0.0151253	0.0016125	3.7282	D	1	30/08/2020 01:19		0	0	0	0	0	0	0	0	0	0	0	0	0	0
1176	3	4	12	2d 14:09:37.20000	0d 02:29:01.37000	0.00400472	0.0156258	0.00161257	3.722	D	1	30/08/2020 01:24		0	0	0	0	0	0	0	0	0	0	0	0	0	0
1177	3	4	12	2d 14:14:37.20000	0d 02:34:01.37000	0.00413908	0.0161255	0.00161212	3.7154	D	1	30/08/2020 01:29		0	0	0	0	0	0	0	0	0	0	0	0	0	0
1178	3	4	12	2d 14:19:37.20000	0d 02:39:01.37000	0.00427345	0.0166244	0.00161257	3.7092	D	1	30/08/2020 01:34		0	0	0	0	0	0	0	0	0	0	0	0	0	0
1179	3	4	12	2d 14:24:37.20000	0d 02:44:01.37000	0.00440781	0.0171223	0.00161227	3.7024	D	1	30/08/2020 01:39		0	0	0	0	0	0	0	0	0	0	0	0	0	0
1180	3	4	12	2d 14:29:37.20000	0d 02:49:01.37000	0.00454218	0.0176194	0.00161234	3.6962	D	1	30/08/2020 01:44		0	0	0	0	0	0	0	0	0	0	0	0	0	0
1181	3	4	12	2d 14:34:37.20000	0d 02:54:01.37000	0.00467655	0.0181156	0.00161227	3.6892	D	1	30/08/2020 01:49		0	0	0	0	0	0	0	0	0	0	0	0	0	0
1182	3	4	12	2d 14:39:37.20000	0d 02:59:01.37000	0.00481091	0.0186108	0.00161227	3.6815	D	1	30/08/2020 01:54		0	0	0	0	0	0	0	0	0	0	0	0	0	0
1183	3	4	12	2d 14:44:37.20000	0d 03:04:01.37000	0.00494528	0.019105	0.0016125	3.6738	D	1	30/08/2020 01:59		0	0	0	0	0	0	0	0	0	0	0	0	0	0
1184	3	4	12	2d 14:49:37.20000	0d 03:09:01.37000	0.00507964	0.019598	0.00161227	3.6646	D	1	30/08/2020 02:04		0	0	0	0	0	0	0	0	0	0	0	0	0	0
1185	3	4	12	2d 14:54:33.06000	0d 03:13:57.23000	0.00521216	0.020083	0.00161234	3.6545	D	5	30/08/2020 02:09		0	0	0	0	0	0	0	0	0	0	0	0	0	0
1186	3	4	12	2d 14:58:51.74000	0d 03:18:15.91000	0.00532802	0.0205059	0.00161219	3.6443	D	5	30/08/2020 02:13		0	0	0	0	0	0	0	0	0	0	0	0	0	0
1187	3	4	12	2d 15:02:33.66000	0d 03:21:57.83000	0.00542741	0.0208676	0.0016125	3.6342	D	5	30/08/2020 02:17		0	0	0	0	0	0	0	0	0	0	0	0	0	0
1188	3	4	12	2d 15:05:43.34000	0d 03:25:07.51000	0.00551237	0.021176	0.00161234	3.6242	D	5	30/08/2020 02:20		0	0	0	0	0	0	0	0	0	0	0	0	0	0
1189	3	4	12	2d 15:08:26.65000	0d 03:27:50.82000	0.00558551	0.0214407	0.00161234	3.6141	D	5	30/08/2020 02:23		0	0	0	0	0	0	0	0	0	0	0	0	0	0
1190	3	4	12	2d 15:10:49.79000	0d 03:30:13.96000	0.00564962	0.0216721	0.00161227	3.604	D	5	30/08/2020 02:25		0	0	0	0	0	0	0	0	0	0	0	0	0	0
1191	3	4	12	2d 15:12:49.29000	0d 03:32:13.46000	0.00570314	0.0218647	0.00161242	3.5938	D	5	30/08/2020 02:27		0	0	0	0	0	0	0	0	0	0	0	0	0	0
1192	3	4	12	2d 15:14:34.22000	0d 03:33:58.39000	0.00575014	0.0220334	0.00161234	3.5837	D	5	30/08/2020 02:29		0	0	0	0	0	0	0	0	0	0	0	0	0	0
1193	3	4	12	2d 15:16:00.93000	0d 03:35:25.10000	0.00578898	0.0221724	0.00161242	3.5735	D	5	30/08/2020 02:31		0	0	0	0	0	0	0	0	0	0	0	0	0	0
1194	3	4	12	2d 15:17:13.57000	0d 03:36:37.74000	0.00582151	0.0222885	0.00161242	3.5634	D	5	30/08/2020 02:32		0	0	0	0	0	0	0	0	0	0	0	0	0	0
1195	3	4	12	2d 15:18:17.71000	0d 03:37:41.88000	0.00585024	0.0223907	0.00161234	3.5534	D	5	30/08/2020 02:33		0	0	0	0	0	0	0	0	0	0	0	0	0	0
1196	3	4	12	2d 15:19:10.59000	0d 03:38:34.76000	0.00587392	0.0224748	0.00161227	3.5433	D	5	30/08/2020 02:34		0	0	0	0	0	0	0	0	0	0	0	0	0	0
1197	3	4	12	2d 15:19:54.89000	0d 03:39:19.06000	0.00589376	0.022545	0.00161234	3.5332	D	5	30/08/2020 02:34		0	0	0	0	0	0	0	0	0	0	0	0	0	0
1198	3	4	12	2d 15:20:35.00000	0d 03:39:59.17000	0.00591173	0.0226084	0.0016125	3.523	D	5	30/08/2020 02:35		0	0	0	0	0	0	0	0	0	0	0	0	0	0
1199	3	4	12	2d 15:21:09.63000	0d 03:40:33.80000	0.00592724	0.0226629	0.00161242	3.5129	D	5	30/08/2020 02:36		0	0	0	0	0	0	0	0	0	0	0	0	0	0
1200	3	4	12	2d 15:21:42.23000	0d 03:41:06.40000	0.00594184	0.0227142	0.00161234	3.5029	D	5	30/08/2020 02:36		0	0	0	0	0	0	0	0	0	0	0	0	0	0
1201	3	4	12	2d 15:22:09.16000	0d 03:41:33.33000	0.0059539	0.0227564	0.0016125	3.4928	D	5	30/08/2020 02:37		0	0	0	0	0	0	0	0	0	0	0	0	0	0
1202	3	4	12	2d 15:22:32.33000	0d 03:41:56.50000	0.00596428	0.0227925	0.00161242	3.4827	D	5	30/08/2020 02:37		0	0	0	0	0	0	0	0	0	0	0	0	0	0
1203	3	4	12	2d 15:22:55.51000	0d 03:42:19.68000	0.00597466	0.0228287	0.00161219	3.4725	D	5	30/08/2020 02:37		0	0	0	0	0	0	0	0	0	0	0	0	0	0
1204	3	4	12	2d 15:23:15.54000	0d 03:42:39.71000	0.00598363	0.0228598	0.0016125	3.4624	D	5	30/08/2020 02:38		0	0	0	0	0	0	0	0	0	0	0	0	0	0
1205	3	4	12	2d 15:23:35.34000	0d 03:42:59.51000	0.0059925	0.0228904	0.00161234	3.4522	D	5	30/08/2020 02:38		0	0	0	0	0	0	0	0	0	0	0	0	0	0
1206	3	4	12	2d 15:23:53.30000	0d 03:43:17.47000	0.00600054	0.0229182	0.00161242	3.4421	D	5	30/08/2020 02:38		0	0	0	0	0	0	0	0	0	0	0	0	0	0
1207	3	4	12	2d 15:24:10.21000	0d 03:43:34.38000	0.00600812	0.0229442	0.00161234	3.4319	D	5	30/08/2020 02:39		0	0	0	0	0	0	0	0	0	0	0	0	0	0
1208	3	4	12	2d 15:24:29.20000	0d 03:43:53.37000	0.00601662	0.0229733	0.00161227	3.4218	D	5	30/08/2020 02:39		0	0	0	0	0	0	0	0	0	0	0	0	0	0
1209	3	4	12	2d 15:24:50.39000	0d 03:44:14.56000	0.00602611	0.0230058	0.0016125	3.4118	D	5	30/08/2020 02:39		0	0	0	0	0	0	0	0	0	0	0	0	0	0
1210	3	4	12	2d 15:25:13.86000	0d 03:44:38.03000	0.00603663	0.0230416	0.00161227	3.4017	D	5	30/08/2020 02:40		0	0	0	0	0	0	0	0	0	0	0	0	0	0
1211	3	4	12	2d 15:25:40.57000	0d 03:45:04.74000	0.00604859	0.0230822	0.00161242	3.3915	D	5	30/08/2020 02:40		0	0	0	0	0	0	0	0	0	0	0	0	0	0
1212	3	4	12	2d 15:26:13.76000	0d 03:45:37.93000	0.00606345	0.0231326	0.00161219	3.3812	D	5	30/08/2020 02:41		0	0	0	0	0	0	0	0	0	0	0	0	0	0
1213	3	4	12	2d 15:27:01.24000	0d 03:46:25.41000	0.00608472	0.0232044	0.00161234	3.371	D	5	30/08/2020 02:42		0	0	0	0	0	0	0	0	0	0	0	0	0	0
1214	3	4	12	2d 15:28:05.72000	0d 03:47:29.89000	0.0061136	0.0233016	0.00161219	3.361	D	5	30/08/2020 02:43		0	0	0	0	0	0	0	0	0	0	0	0	0	0
1215	3	4	12	2d 15:29:59.61000	0d 03:49:23.78000	0.00616461	0.0234727	0.00161242	3.3509	D	5	30/08/2020 02:45		0	0	0	0	0	0	0	0	0	0	0	0	0	0
1216	3	4	12	2d 15:34:59.61000	0d 03:54:23.78000	0.00629897	0.0239222	0.00161234	3.341	D	1	30/08/2020 02:50		0	0	0	0	0	0	0	0	0	0	0	0	0	0
1217	3	4	12	2d 15:39:24.73000	0d 03:58:48.90000	0.00641772	0.0243184	0.00161273	3.3309	D	5	30/08/2020 02:54		0	0	0	0	0	0	0	0	0	0	0	0	0	0
1218	3	4	12	2d 15:42:08.04000	0d 04:01:32.21000	0.00649086	0.0245617	0.0016125	3.3208	D	5	30/08/2020 02:57		0	0	0	0	0	0	0	0	0	0	0	0	0	0
1219	3	4	12	2d 15:43:55.89000	0d 04:03:20.06000	0.00653917	0.0247219	0.00161234	3.3108	D	5	30/08/2020 02:58		0	0	0	0	0	0	0	0	0	0	0	0	0	0
1220	3	4	12	2d 15:45:21.83000	0d 04:04:46.00000	0.00657766	0.0248492	0.0016125	3.3007	D	5	30/08/2020 03:00		0	0	0	0	0	0	0	0	0	0	0	0	0	0
1221	3	4	12	2d 15:46:21.60000	0d 04:05:45.77000	0.00660443	0.0249374	0.0016125	3.2906	D	5	30/08/2020 03:01		0	0	0	0	0	0	0	0	0	0	0	0	0	0
1222	3	4	12	2d 15:47:15.02000	0d 04:06:39.19000	0.00662835	0.025016	0.00161227	3.2804	D	5	30/08/2020 03:02		0	0	0	0	0	0	0	0	0	0	0	0	0	0
1223	3	4	12	2d 15:47:53.49000	0d 04:07:17.66000	0.00664558	0.0250725	0.00161242	3.2703	D	5	30/08/2020 03:02		0	0	0	0	0	0	0	0	0	0	0	0	0	0
1224	3	4	12	2d 15:48:25.64000	0d 04:07:49.81000	0.00665998	0.0251195	0.00161204	3.2602	D	5	30/08/2020 03:03		0	0	0	0	0	0	0	0	0	0	0	0	0	0
1225	3	4	12	2d 15:48:53.64000	0d 04:08:17.81000	0.00667252	0.0251603	0.00161234	3.2502	D	5	30/08/2020 03:03		0	0	0	0	0	0	0	0	0	0	0	0	0	0
1226	3	4	12	2d 15:49:18.24000	0d 04:08:42.41000	0.00668354	0.0251961	0.00161257	3.2401	D	5	30/08/2020 03:04		0	0	0	0	0	0	0	0	0	0	0	0	0	0
1227	3	4	12	2d 15:49:38.58000	0d 04:09:02.75000	0.00669265	0.0252256	0.00161242	3.23	D	5	30/08/2020 03:04		0	0	0	0	0	0	0	0	0	0	0	0	0	0
1228	3	4	12	2d 15:49:56.02000	0d 04:09:20.19000	0.00670046	0.0252507	0.00161242	3.2198	D	5	30/08/2020 03:04		0	0	0	0	0	0	0	0	0	0	0	0	0	0
1229	3	4	12	2d 15:50:11.24000	0d 04:09:35.41000	0.00670728	0.0252727	0.00161219	3.2096	D	5	30/08/2020 03:05		0	0	0	0	0	0	0	0	0	0	0	0	0	0
1230	3	4	12	2d 15:50:25.18000	0d 04:09:49.35000	0.00671352	0.0252927	0.00161234	3.1995	D	5	30/08/2020 03:05		0	0	0	0	0	0	0	0	0	0	0	0	0	0
1231	3	4	12	2d 15:50:37.73000	0d 04:10:01.90000	0.00671915	0.0253106	0.00161257	3.1894	D	5	30/08/2020 03:05		0	0	0	0	0	0	0	0	0	0	0	0	0	0
1232	3	4	12	2d 15:50:49.60000	0d 04:10:13.77000	0.00672446	0.0253276	0.00161234	3.1794	D	5	30/08/2020 03:05		0	0	0	0	0	0	0	0	0	0	0	0	0	0
1233	3	4	12	2d 15:51:00.77000	0d 04:10:24.94000	0.00672946	0.0253434	0.00161234	3.1693	D	5	30/08/2020 03:06		0	0	0	0	0	0	0	0	0	0	0	0	0	0
1234	3	4	12	2d 15:51:11.04000	0d 04:10:35.21000	0.00673406	0.025358	0.00161257	3.1589	D	5	30/08/2020 03:06		0	0	0	0	0	0	0	0	0	0	0	0	0	0
1235	3	4	12	2d 15:51:20.95000	0d 04:10:45.12000	0.0067385	0.025372	0.00161234	3.1489	D	5	30/08/2020 03:06		0	0	0	0	0	0	0	0	0	0	0	0	0	0
1236	3	4	12	2d 15:51:30.10000	0d 04:10:54.27000	0.0067426	0.0253849	0.00161242	3.1388	D	5	30/08/2020 03:06		0	0	0	0	0	0	0	0	0	0	0	0	0	0
1237	3	4	12	2d 15:51:38.38000	0d 04:11:02.55000	0.00674631	0.0253965	0.00161242	3.1287	D	5	30/08/2020 03:06		0	0	0	0	0	0	0	0	0	0	0	0	0	0
1238	3	4	12	2d 15:51:46.27000	0d 04:11:10.44000	0.00674984	0.0254075	0.00161242	3.1186	D	5	30/08/2020 03:06		0	0	0	0	0	0	0	0	0	0	0	0	0	0
1239	3	4	12	2d 15:51:53.78000	0d 04:11:17.95000	0.00675321	0.025418	0.00161257	3.1084	D	5	30/08/2020 03:06		0	0	0	0	0	0	0	0	0	0	0	0	0	0
1240	3	4	12	2d 15:52:00.93000	0d 04:11:25.10000	0.00675641	0.0254279	0.00161257	3.0983	D	5	30/08/2020 03:07		0	0	0	0	0	0	0	0	0	0	0	0	0	0
1241	3	4	12	2d 15:52:07.72000	0d 04:11:31.89000	0.00675945	0.0254374	0.00161234	3.0878	D	5	30/08/2020 03:07		0	0	0	0	0	0	0	0	0	0	0	0	0	0
1242	3	4	12	2d 15:52:14.25000	0d 04:11:38.42000	0.00676238	0.0254464	0.00161242	3.0777	D	5	30/08/2020 03:07		0	0	0	0	0	0	0	0	0	0	0	0	0	0
1243	3	4	12	2d 15:52:20.24000	0d 04:11:44.41000	0.00676506	0.0254546	0.00161242	3.0677	D	5	30/08/2020 03:07		0	0	0	0	0	0	0	0	0	0	0	0	0	0
1244	3	4	12	2d 15:52:26.19000	0d 04:11:50.36000	0.00676772	0.0254628	0.00161242	3.0573	D	5	30/08/2020 03:07		0	0	0	0	0	0	0	0	0	0	0	0	0	0
1245	3	4	12	2d 15:52:31.88000	0d 04:11:56.05000	0.00677027	0.0254706	0.0016125	3.0469	D	5	30/08/2020 03:07		0	0	0	0	0	0	0	0	0	0	0	0	0	0
1246	3	4	12	2d 15:52:37.30000	0d 04:12:01.47000	0.0067727	0.0254779	0.00161234	3.0369	D	5	30/08/2020 03:07		0	0	0	0	0	0	0	0	0	0	0	0	0	0
1247	3	4	12	2d 15:52:42.31000	0d 04:12:06.48000	0.00677494	0.0254847	0.00161234	3.0265	D	5	30/08/2020 03:07		0	0	0	0	0	0	0	0	0	0	0	0	0	0
1248	3	4	12	2d 15:52:47.52000	0d 04:12:11.69000	0.00677728	0.0254918	0.00161257	3.0164	D	5	30/08/2020 03:07		0	0	0	0	0	0	0	0	0	0	0	0	0	0
1249	3	4	12	2d 15:52:52.25000	0d 04:12:16.42000	0.0067794	0.0254982	0.0016125	3.006	D	5	30/08/2020 03:07		0	0	0	0	0	0	0	0	0	0	0	0	0	0
1250	3	4	12	2d 15:52:57.02000	0d 04:12:21.19000	0.00678153	0.0255046	0.0016125	2.9958	D	5	30/08/2020 03:07		0	0	0	0	0	0	0	0	0	0	0	0	0	0
1251	3	4	12	2d 15:53:01.51000	0d 04:12:25.68000	0.00678354	0.0255106	0.00161234	2.9854	D	5	30/08/2020 03:08		0	0	0	0	0	0	0	0	0	0	0	0	0	0
1252	3	4	12	2d 15:53:05.93000	0d 04:12:30.10000	0.00678552	0.0255165	0.00161242	2.9752	D	5	30/08/2020 03:08		0	0	0	0	0	0	0	0	0	0	0	0	0	0
1253	3	4	12	2d 15:53:10.10000	0d 04:12:34.27000	0.00678739	0.025522	0.00161219	2.965	D	5	30/08/2020 03:08		0	0	0	0	0	0	0	0	0	0	0	0	0	0
1254	3	4	12	2d 15:53:14.21000	0d 04:12:38.38000	0.00678923	0.0255275	0.0016125	2.9549	D	5	30/08/2020 03:08		0	0	0	0	0	0	0	0	0	0	0	0	0	0
1255	3	4	12	2d 15:53:18.20000	0d 04:12:42.37000	0.00679102	0.0255328	0.0016125	2.9444	D	5	30/08/2020 03:08		0	0	0	0	0	0	0	0	0	0	0	0	0	0
1256	3	4	12	2d 15:53:22.13000	0d 04:12:46.30000	0.00679278	0.0255379	0.00161234	2.9342	D	5	30/08/2020 03:08		0	0	0	0	0	0	0	0	0	0	0	0	0	0
1257	3	4	12	2d 15:53:25.78000	0d 04:12:49.95000	0.00679441	0.0255427	0.00161257	2.9238	D	5	30/08/2020 03:08		0	0	0	0	0	0	0	0	0	0	0	0	0	0
1258	3	4	12	2d 15:53:29.52000	0d 04:12:53.69000	0.00679609	0.0255476	0.0016125	2.9136	D	5	30/08/2020 03:08		0	0	0	0	0	0	0	0	0	0	0	0	0	0
1259	3	4	12	2d 15:53:33.01000	0d 04:12:57.18000	0.00679765	0.0255522	0.00161242	2.9032	D	5	30/08/2020 03:08		0	0	0	0	0	0	0	0	0	0	0	0	0	0
1260	3	4	12	2d 15:53:36.38000	0d 04:13:00.55000	0.00679916	0.0255565	0.0016125	2.893	D	5	30/08/2020 03:08		0	0	0	0	0	0	0	0	0	0	0	0	0	0
1261	3	4	12	2d 15:53:39.65000	0d 04:13:03.82000	0.00680063	0.0255608	0.0016125	2.8827	D	5	30/08/2020 03:08		0	0	0	0	0	0	0	0	0	0	0	0	0	0
1262	3	4	12	2d 15:53:42.94000	0d 04:13:07.11000	0.0068021	0.025565	0.00161227	2.8724	D	5	30/08/2020 03:08		0	0	0	0	0	0	0	0	0	0	0	0	0	0
1263	3	4	12	2d 15:53:46.10000	0d 04:13:10.27000	0.00680351	0.0255691	0.00161234	2.8618	D	5	30/08/2020 03:08		0	0	0	0	0	0	0	0	0	0	0	0	0	0
1264	3	4	12	2d 15:53:49.20000	0d 04:13:13.37000	0.0068049	0.025573	0.00161257	2.8516	D	5	30/08/2020 03:08		0	0	0	0	0	0	0	0	0	0	0	0	0	0
1265	3	4	12	2d 15:53:52.16000	0d 04:13:16.33000	0.00680623	0.0255768	0.0016125	2.8412	D	5	30/08/2020 03:08		0	0	0	0	0	0	0	0	0	0	0	0	0	0
1266	3	4	12	2d 15:53:55.04000	0d 04:13:19.21000	0.00680752	0.0255805	0.00161219	2.8309	D	5	30/08/2020 03:08		0	0	0	0	0	0	0	0	0	0	0	0	0	0
1267	3	4	12	2d 15:53:57.87000	0d 04:13:22.04000	0.00680879	0.025584	0.00161227	2.8205	D	5	30/08/2020 03:08		0	0	0	0	0	0	0	0	0	0	0	0	0	0
1268	3	4	12	2d 15:54:00.68000	0d 04:13:24.85000	0.00681004	0.0255876	0.00161234	2.8101	D	5	30/08/2020 03:09		0	0	0	0	0	0	0	0	0	0	0	0	0	0
1269	3	4	12	2d 15:54:03.37000	0d 04:13:27.54000	0.00681125	0.025591	0.00161242	2.7996	D	5	30/08/2020 03:09		0	0	0	0	0	0	0	0	0	0	0	0	0	0
1270	3	4	12	2d 15:54:06.00000	0d 04:13:30.17000	0.00681243	0.0255943	0.00161227	2.7893	D	5	30/08/2020 03:09		0	0	0	0	0	0	0	0	0	0	0	0	0	0
1271	3	4	12	2d 15:54:08.56000	0d 04:13:32.73000	0.00681357	0.0255975	0.00161257	2.779	D	5	30/08/2020 03:09		0	0	0	0	0	0	0	0	0	0	0	0	0	0
1272	3	4	12	2d 15:54:11.09000	0d 04:13:35.26000	0.00681471	0.0256006	0.00161227	2.7686	D	5	30/08/2020 03:09		0	0	0	0	0	0	0	0	0	0	0	0	0	0
1273	3	4	12	2d 15:54:13.55000	0d 04:13:37.72000	0.00681581	0.0256036	0.00161242	2.7582	D	5	30/08/2020 03:09		0	0	0	0	0	0	0	0	0	0	0	0	0	0
1274	3	4	12	2d 15:54:16.07000	0d 04:13:40.24000	0.00681694	0.0256067	0.00161227	2.7478	D	5	30/08/2020 03:09		0	0	0	0	0	0	0	0	0	0	0	0	0	0
1275	3	4	12	2d 15:54:18.43000	0d 04:13:42.60000	0.00681799	0.0256096	0.0016125	2.7376	D	5	30/08/2020 03:09		0	0	0	0	0	0	0	0	0	0	0	0	0	0
1276	3	4	12	2d 15:54:20.75000	0d 04:13:44.92000	0.00681903	0.0256125	0.0016125	2.7274	D	5	30/08/2020 03:09		0	0	0	0	0	0	0	0	0	0	0	0	0	0
1277	3	4	12	2d 15:54:22.99000	0d 04:13:47.16000	0.00682004	0.0256152	0.00161227	2.717	D	5	30/08/2020 03:09		0	0	0	0	0	0	0	0	0	0	0	0	0	0
1278	3	4	12	2d 15:54:25.24000	0d 04:13:49.41000	0.00682104	0.0256179	0.00161212	2.7065	D	5	30/08/2020 03:09		0	0	0	0	0	0	0	0	0	0	0	0	0	0
1279	3	4	12	2d 15:54:27.46000	0d 04:13:51.63000	0.00682204	0.0256206	0.00161234	2.6961	D	5	30/08/2020 03:09		0	0	0	0	0	0	0	0	0	0	0	0	0	0
1280	3	4	12	2d 15:54:29.64000	0d 04:13:53.81000	0.00682301	0.0256233	0.00161242	2.6856	D	5	30/08/2020 03:09		0	0	0	0	0	0	0	0	0	0	0	0	0	0
1281	3	4	12	2d 15:54:31.81000	0d 04:13:55.98000	0.00682399	0.0256259	0.00161212	2.6752	D	5	30/08/2020 03:09		0	0	0	0	0	0	0	0	0	0	0	0	0	0
1282	3	4	12	2d 15:54:33.91000	0d 04:13:58.08000	0.00682493	0.0256284	0.0016125	2.6648	D	5	30/08/2020 03:09		0	0	0	0	0	0	0	0	0	0	0	0	0	0
1283	3	4	12	2d 15:54:36.00000	0d 04:14:00.17000	0.00682586	0.0256309	0.00161242	2.6543	D	5	30/08/2020 03:09		0	0	0	0	0	0	0	0	0	0	0	0	0	0
1284	3	4	12	2d 15:54:38.06000	0d 04:14:02.23000	0.00682679	0.0256333	0.00161242	2.6439	D	5	30/08/2020 03:09		0	0	0	0	0	0	0	0	0	0	0	0	0	0
1285	3	4	12	2d 15:54:40.07000	0d 04:14:04.24000	0.00682769	0.0256357	0.00161227	2.6336	D	5	30/08/2020 03:09		0	0	0	0	0	0	0	0	0	0	0	0	0	0
1286	3	4	12	2d 15:54:42.03000	0d 04:14:06.20000	0.00682856	0.025638	0.00161257	2.6233	D	5	30/08/2020 03:09		0	0	0	0	0	0	0	0	0	0	0	0	0	0
1287	3	4	12	2d 15:54:43.93000	0d 04:14:08.10000	0.00682941	0.0256402	0.00161227	2.6131	D	5	30/08/2020 03:09		0	0	0	0	0	0	0	0	0	0	0	0	0	0
1288	3	4	12	2d 15:54:45.86000	0d 04:14:10.03000	0.00683028	0.0256425	0.00161234	2.6027	D	5	30/08/2020 03:09		0	0	0	0	0	0	0	0	0	0	0	0	0	0
1289	3	4	12	2d 15:54:47.75000	0d 04:14:11.92000	0.00683113	0.0256447	0.00161242	2.5922	D	5	30/08/2020 03:09		0	0	0	0	0	0	0	0	0	0	0	0	0	0
1290	3	4	12	2d 15:54:49.65000	0d 04:14:13.82000	0.00683198	0.0256469	0.00161234	2.5818	D	5	30/08/2020 03:09		0	0	0	0	0	0	0	0	0	0	0	0	0	0
1291	3	4	12	2d 15:54:51.47000	0d 04:14:15.64000	0.00683279	0.025649	0.00161234	2.5713	D	5	30/08/2020 03:09		0	0	0	0	0	0	0	0	0	0	0	0	0	0
1292	3	4	12	2d 15:54:53.34000	0d 04:14:17.51000	0.00683363	0.0256511	0.00161234	2.5606	D	5	30/08/2020 03:09		0	0	0	0	0	0	0	0	0	0	0	0	0	0
1293	3	4	12	2d 15:54:55.15000	0d 04:14:19.32000	0.00683444	0.0256532	0.00161234	2.5499	D	5	30/08/2020 03:09		0	0	0	0	0	0	0	0	0	0	0	0	0	0
1294	3	4	12	2d 15:54:56.94000	0d 04:14:21.11000	0.00683524	0.0256552	0.00161219	2.5394	D	5	30/08/2020 03:09		0	0	0	0	0	0	0	0	0	0	0	0	0	0
1295	3	4	12	2d 15:54:58.72000	0d 04:14:22.89000	0.00683604	0.0256573	0.00161257	2.5287	D	5	30/08/2020 03:09		0	0	0	0	0	0	0	0	0	0	0	0	0	0
1296	3	4	12	2d 15:55:00.47000	0d 04:14:24.64000	0.00683682	0.0256592	0.00161234	2.5182	D	5	30/08/2020 03:10		0	0	0	0	0	0	0	0	0	0	0	0	0	0
1297	3	4	12	2d 15:55:02.20000	0d 04:14:26.37000	0.0068376	0.0256612	0.00161234	2.5078	D	5	30/08/2020 03:10		0	0	0	0	0	0	0	0	0	0	0	0	0	0
1298	3	4	12	2d 15:55:03.43000	0d 04:14:27.60000	0.00683815	0.0256626	0.00161219	2.5	D	133	30/08/2020 03:10		0	0	0	0	0	0	0	0	0	0	0	0	0	0
1299	3	4	13	2d 15:55:03.44000	0d 00:00:00.01000	0	0	0	2.6664	R	0	30/08/2020 03:10		0	0	0	0	0	0	0	0	0	0	0	0	0	0
1300	3	4	13	2d 15:55:05.44000	0d 00:00:02.01000	0	0	0	2.8688	R	1	30/08/2020 03:10		0	0	0	0	0	0	0	0	0	0	0	0	0	0
1301	3	4	13	2d 15:55:07.44000	0d 00:00:04.01000	0	0	0	2.9801	R	1	30/08/2020 03:10		0	0	0	0	0	0	0	0	0	0	0	0	0	0
1302	3	4	13	2d 15:55:09.44000	0d 00:00:06.01000	0	0	0	3.0663	R	1	30/08/2020 03:10		0	0	0	0	0	0	0	0	0	0	0	0	0	0
1303	3	4	13	2d 15:55:11.44000	0d 00:00:08.01000	0	0	0	3.1363	R	1	30/08/2020 03:10		0	0	0	0	0	0	0	0	0	0	0	0	0	0
1304	3	4	13	2d 15:55:13.43000	0d 00:00:10.00000	0	0	0	3.1949	R	129	30/08/2020 03:10		0	0	0	0	0	0	0	0	0	0	0	0	0	0
1305	4	5	9	2d 15:55:13.47000	0d 00:00:00.04000	0.00000002	0.00000006	0.00161204	3.4047	C	0	30/08/2020 03:10		0	0	0	0	0	0	0	0	0	0	0	0	0	0
1306	4	5	9	2d 15:55:13.63000	0d 00:00:00.20000	0.00000009	0.00000031	0.0016125	3.4302	C	5	30/08/2020 03:10		0	0	0	0	0	0	0	0	0	0	0	0	0	0
1307	4	5	9	2d 15:55:13.79000	0d 00:00:00.36000	0.00000016	0.00000055	0.0016125	3.4495	C	5	30/08/2020 03:10		0	0	0	0	0	0	0	0	0	0	0	0	0	0
1308	4	5	9	2d 15:55:13.97000	0d 00:00:00.54000	0.00000024	0.00000083	0.00161219	3.4673	C	5	30/08/2020 03:10		0	0	0	0	0	0	0	0	0	0	0	0	0	0
1309	4	5	9	2d 15:55:14.17000	0d 00:00:00.74000	0.00000033	0.00000114	0.00161242	3.4849	C	5	30/08/2020 03:10		0	0	0	0	0	0	0	0	0	0	0	0	0	0
1310	4	5	9	2d 15:55:14.38000	0d 00:00:00.95000	0.00000043	0.00000147	0.00161257	3.5013	C	5	30/08/2020 03:10		0	0	0	0	0	0	0	0	0	0	0	0	0	0
1311	4	5	9	2d 15:55:14.60000	0d 00:00:01.17000	0.00000052	0.00000182	0.0016125	3.5175	C	5	30/08/2020 03:10		0	0	0	0	0	0	0	0	0	0	0	0	0	0
1312	4	5	9	2d 15:55:14.84000	0d 00:00:01.41000	0.00000063	0.0000022	0.00161242	3.5335	C	5	30/08/2020 03:10		0	0	0	0	0	0	0	0	0	0	0	0	0	0
1313	4	5	9	2d 15:55:15.08000	0d 00:00:01.65000	0.00000074	0.00000258	0.00161257	3.5488	C	5	30/08/2020 03:10		0	0	0	0	0	0	0	0	0	0	0	0	0	0
1314	4	5	9	2d 15:55:15.33000	0d 00:00:01.90000	0.00000085	0.00000298	0.00161242	3.5639	C	5	30/08/2020 03:10		0	0	0	0	0	0	0	0	0	0	0	0	0	0
1315	4	5	9	2d 15:55:15.60000	0d 00:00:02.17000	0.00000097	0.00000341	0.00161234	3.579	C	5	30/08/2020 03:10		0	0	0	0	0	0	0	0	0	0	0	0	0	0
1316	4	5	9	2d 15:55:15.88000	0d 00:00:02.45000	0.0000011	0.00000386	0.00161219	3.5935	C	5	30/08/2020 03:10		0	0	0	0	0	0	0	0	0	0	0	0	0	0
1317	4	5	9	2d 15:55:16.17000	0d 00:00:02.74000	0.00000123	0.00000433	0.0016125	3.6075	C	5	30/08/2020 03:10		0	0	0	0	0	0	0	0	0	0	0	0	0	0
1318	4	5	9	2d 15:55:16.47000	0d 00:00:03.04000	0.00000136	0.00000481	0.00161227	3.6214	C	5	30/08/2020 03:10		0	0	0	0	0	0	0	0	0	0	0	0	0	0
1319	4	5	9	2d 15:55:16.79000	0d 00:00:03.36000	0.0000015	0.00000533	0.00161227	3.635	C	5	30/08/2020 03:10		0	0	0	0	0	0	0	0	0	0	0	0	0	0
1320	4	5	9	2d 15:55:17.13000	0d 00:00:03.70000	0.00000166	0.00000589	0.00161234	3.6483	C	5	30/08/2020 03:10		0	0	0	0	0	0	0	0	0	0	0	0	0	0
1321	4	5	9	2d 15:55:17.49000	0d 00:00:04.06000	0.00000182	0.00000648	0.00161227	3.6617	C	5	30/08/2020 03:10		0	0	0	0	0	0	0	0	0	0	0	0	0	0
1322	4	5	9	2d 15:55:17.88000	0d 00:00:04.45000	0.00000199	0.00000712	0.00161234	3.6745	C	5	30/08/2020 03:10		0	0	0	0	0	0	0	0	0	0	0	0	0	0
1323	4	5	9	2d 15:55:18.30000	0d 00:00:04.87000	0.00000218	0.00000781	0.0016125	3.687	C	5	30/08/2020 03:10		0	0	0	0	0	0	0	0	0	0	0	0	0	0
1324	4	5	9	2d 15:55:18.77000	0d 00:00:05.34000	0.00000239	0.00000859	0.0016125	3.6995	C	5	30/08/2020 03:10		0	0	0	0	0	0	0	0	0	0	0	0	0	0
1325	4	5	9	2d 15:55:19.30000	0d 00:00:05.87000	0.00000263	0.00000947	0.0016125	3.7111	C	5	30/08/2020 03:10		0	0	0	0	0	0	0	0	0	0	0	0	0	0
1326	4	5	9	2d 15:55:19.91000	0d 00:00:06.48000	0.0000029	0.00001048	0.00161257	3.7229	C	5	30/08/2020 03:10		0	0	0	0	0	0	0	0	0	0	0	0	0	0
1327	4	5	9	2d 15:55:20.64000	0d 00:00:07.21000	0.00000323	0.0000117	0.00161242	3.734	C	5	30/08/2020 03:10		0	0	0	0	0	0	0	0	0	0	0	0	0	0
1328	4	5	9	2d 15:55:21.63000	0d 00:00:08.20000	0.00000367	0.00001336	0.0016125	3.7449	C	5	30/08/2020 03:10		0	0	0	0	0	0	0	0	0	0	0	0	0	0
1329	4	5	9	2d 15:55:23.11000	0d 00:00:09.68000	0.00000434	0.00001585	0.00161242	3.7552	C	5	30/08/2020 03:10		0	0	0	0	0	0	0	0	0	0	0	0	0	0
1330	4	5	9	2d 15:55:25.54000	0d 00:00:12.11000	0.00000542	0.00001994	0.00161234	3.7656	C	5	30/08/2020 03:10		0	0	0	0	0	0	0	0	0	0	0	0	0	0
1331	4	5	9	2d 15:55:47.06000	0d 00:00:33.63000	0.00001506	0.00005624	0.00161257	3.7554	C	5	30/08/2020 03:10		0	0	0	0	0	0	0	0	0	0	0	0	0	0
1332	4	5	9	2d 15:55:55.64000	0d 00:00:42.21000	0.00001891	0.00007065	0.00161234	3.7453	C	5	30/08/2020 03:10		0	0	0	0	0	0	0	0	0	0	0	0	0	0
1333	4	5	9	2d 15:56:05.88000	0d 00:00:52.45000	0.00002349	0.0000878	0.0016125	3.7351	C	5	30/08/2020 03:11		0	0	0	0	0	0	0	0	0	0	0	0	0	0
1334	4	5	9	2d 15:56:19.99000	0d 00:01:06.56000	0.00002981	0.00011137	0.00161227	3.725	C	5	30/08/2020 03:11		0	0	0	0	0	0	0	0	0	0	0	0	0	0
1335	4	5	9	2d 15:56:41.08000	0d 00:01:27.65000	0.00003926	0.00014651	0.00161227	3.715	C	5	30/08/2020 03:11		0	0	0	0	0	0	0	0	0	0	0	0	0	0
1336	4	5	9	2d 15:57:17.54000	0d 00:02:04.11000	0.00005559	0.00020708	0.00161234	3.7049	C	5	30/08/2020 03:12		0	0	0	0	0	0	0	0	0	0	0	0	0	0
1337	4	5	9	2d 15:58:55.48000	0d 00:03:42.05000	0.00009945	0.00036934	0.00161242	3.6948	C	5	30/08/2020 03:13		0	0	0	0	0	0	0	0	0	0	0	0	0	0
1338	4	5	9	2d 16:03:55.48000	0d 00:08:42.05000	0.00023382	0.00086535	0.00161234	3.6907	C	1	30/08/2020 03:18		0	0	0	0	0	0	0	0	0	0	0	0	0	0
1339	4	5	9	2d 16:08:55.48000	0d 00:13:42.05000	0.00036818	0.00136139	0.00161227	3.6928	C	1	30/08/2020 03:23		0	0	0	0	0	0	0	0	0	0	0	0	0	0
1340	4	5	9	2d 16:13:55.48000	0d 00:18:42.05000	0.00050255	0.00185781	0.00161265	3.6962	C	1	30/08/2020 03:28		0	0	0	0	0	0	0	0	0	0	0	0	0	0
1341	4	5	9	2d 16:18:55.48000	0d 00:23:42.05000	0.00063692	0.00235471	0.00161257	3.7002	C	1	30/08/2020 03:33		0	0	0	0	0	0	0	0	0	0	0	0	0	0
1342	4	5	9	2d 16:23:55.48000	0d 00:28:42.05000	0.00077128	0.00285211	0.00161219	3.7038	C	1	30/08/2020 03:38		0	0	0	0	0	0	0	0	0	0	0	0	0	0
1343	4	5	9	2d 16:28:55.48000	0d 00:33:42.05000	0.00090565	0.00335004	0.00161212	3.7078	C	1	30/08/2020 03:43		0	0	0	0	0	0	0	0	0	0	0	0	0	0
1344	4	5	9	2d 16:33:55.48000	0d 00:38:42.05000	0.00104001	0.00384854	0.00161234	3.7121	C	1	30/08/2020 03:48		0	0	0	0	0	0	0	0	0	0	0	0	0	0
1345	4	5	9	2d 16:38:55.48000	0d 00:43:42.05000	0.00117438	0.00434766	0.00161234	3.7169	C	1	30/08/2020 03:53		0	0	0	0	0	0	0	0	0	0	0	0	0	0
1346	4	5	9	2d 16:43:55.48000	0d 00:48:42.05000	0.00130875	0.00484742	0.00161234	3.7218	C	1	30/08/2020 03:58		0	0	0	0	0	0	0	0	0	0	0	0	0	0
1347	4	5	9	2d 16:48:55.48000	0d 00:53:42.05000	0.00144311	0.00534788	0.00161212	3.7272	C	1	30/08/2020 04:03		0	0	0	0	0	0	0	0	0	0	0	0	0	0
1348	4	5	9	2d 16:53:55.48000	0d 00:58:42.05000	0.00157748	0.00584906	0.00161234	3.7324	C	1	30/08/2020 04:08		0	0	0	0	0	0	0	0	0	0	0	0	0	0
1349	4	5	9	2d 16:58:55.48000	0d 01:03:42.05000	0.00171184	0.00635097	0.00161234	3.7382	C	1	30/08/2020 04:13		0	0	0	0	0	0	0	0	0	0	0	0	0	0
1350	4	5	9	2d 17:03:55.48000	0d 01:08:42.05000	0.00184621	0.00685361	0.00161234	3.7436	C	1	30/08/2020 04:18		0	0	0	0	0	0	0	0	0	0	0	0	0	0
1351	4	5	9	2d 17:08:55.48000	0d 01:13:42.05000	0.00198058	0.00735699	0.00161242	3.749	C	1	30/08/2020 04:23		0	0	0	0	0	0	0	0	0	0	0	0	0	0
1352	4	5	9	2d 17:13:55.48000	0d 01:18:42.05000	0.00211494	0.0078611	0.00161273	3.7542	C	1	30/08/2020 04:28		0	0	0	0	0	0	0	0	0	0	0	0	0	0
1353	4	5	9	2d 17:18:55.48000	0d 01:23:42.05000	0.00224931	0.00836592	0.00161257	3.7597	C	1	30/08/2020 04:33		0	0	0	0	0	0	0	0	0	0	0	0	0	0
1354	4	5	9	2d 17:23:55.48000	0d 01:28:42.05000	0.00238367	0.00887145	0.0016125	3.765	C	1	30/08/2020 04:38		0	0	0	0	0	0	0	0	0	0	0	0	0	0
1355	4	5	9	2d 17:28:55.48000	0d 01:33:42.05000	0.00251804	0.0093777	0.00161219	3.7702	C	1	30/08/2020 04:43		0	0	0	0	0	0	0	0	0	0	0	0	0	0
1356	4	5	9	2d 17:33:55.48000	0d 01:38:42.05000	0.00265241	0.00988464	0.0016125	3.7754	C	1	30/08/2020 04:48		0	0	0	0	0	0	0	0	0	0	0	0	0	0
1357	4	5	9	2d 17:38:55.48000	0d 01:43:42.05000	0.00278677	0.0103923	0.00161234	3.781	C	1	30/08/2020 04:53		0	0	0	0	0	0	0	0	0	0	0	0	0	0
1358	4	5	9	2d 17:43:55.48000	0d 01:48:42.05000	0.00292114	0.0109007	0.00161242	3.7865	C	1	30/08/2020 04:58		0	0	0	0	0	0	0	0	0	0	0	0	0	0
1359	4	5	9	2d 17:48:55.48000	0d 01:53:42.05000	0.0030555	0.0114099	0.00161234	3.7923	C	1	30/08/2020 05:03		0	0	0	0	0	0	0	0	0	0	0	0	0	0
1360	4	5	9	2d 17:53:55.48000	0d 01:58:42.05000	0.00318987	0.0119199	0.00161227	3.7984	C	1	30/08/2020 05:08		0	0	0	0	0	0	0	0	0	0	0	0	0	0
1361	4	5	9	2d 17:58:55.48000	0d 02:03:42.05000	0.00332423	0.0124307	0.00161257	3.805	C	1	30/08/2020 05:13		0	0	0	0	0	0	0	0	0	0	0	0	0	0
1362	4	5	9	2d 18:03:55.48000	0d 02:08:42.05000	0.0034586	0.0129424	0.00161227	3.812	C	1	30/08/2020 05:18		0	0	0	0	0	0	0	0	0	0	0	0	0	0
1363	4	5	9	2d 18:08:55.48000	0d 02:13:42.05000	0.00359297	0.0134552	0.00161242	3.8198	C	1	30/08/2020 05:23		0	0	0	0	0	0	0	0	0	0	0	0	0	0
1364	4	5	9	2d 18:13:55.48000	0d 02:18:42.05000	0.00372733	0.013969	0.00161227	3.828	C	1	30/08/2020 05:28		0	0	0	0	0	0	0	0	0	0	0	0	0	0
1365	4	5	9	2d 18:18:55.48000	0d 02:23:42.05000	0.0038617	0.014484	0.00161242	3.8375	C	1	30/08/2020 05:33		0	0	0	0	0	0	0	0	0	0	0	0	0	0
1366	4	5	9	2d 18:23:49.05000	0d 02:28:35.62000	0.00399318	0.0149892	0.00161234	3.8476	C	5	30/08/2020 05:38		0	0	0	0	0	0	0	0	0	0	0	0	0	0
1367	4	5	9	2d 18:28:16.51000	0d 02:33:03.08000	0.00411298	0.0154507	0.00161234	3.8576	C	5	30/08/2020 05:43		0	0	0	0	0	0	0	0	0	0	0	0	0	0
1368	4	5	9	2d 18:32:26.73000	0d 02:37:13.30000	0.00422505	0.0158835	0.00161234	3.8677	C	5	30/08/2020 05:47		0	0	0	0	0	0	0	0	0	0	0	0	0	0
1369	4	5	9	2d 18:36:21.59000	0d 02:41:08.16000	0.00433024	0.0162909	0.00161212	3.8778	C	5	30/08/2020 05:51		0	0	0	0	0	0	0	0	0	0	0	0	0	0
1370	4	5	9	2d 18:40:02.39000	0d 02:44:48.96000	0.00442913	0.0166749	0.00161234	3.8878	C	5	30/08/2020 05:55		0	0	0	0	0	0	0	0	0	0	0	0	0	0
1371	4	5	9	2d 18:43:32.68000	0d 02:48:19.25000	0.00452332	0.0170415	0.00161234	3.8979	C	5	30/08/2020 05:58		0	0	0	0	0	0	0	0	0	0	0	0	0	0
1372	4	5	9	2d 18:46:53.26000	0d 02:51:39.83000	0.00461315	0.0173922	0.00161242	3.908	C	5	30/08/2020 06:01		0	0	0	0	0	0	0	0	0	0	0	0	0	0
1373	4	5	9	2d 18:50:08.51000	0d 02:54:55.08000	0.0047006	0.0177343	0.00161234	3.9181	C	5	30/08/2020 06:05		0	0	0	0	0	0	0	0	0	0	0	0	0	0
1374	4	5	9	2d 18:53:17.10000	0d 02:58:03.67000	0.00478507	0.0180657	0.00161212	3.9281	C	5	30/08/2020 06:08		0	0	0	0	0	0	0	0	0	0	0	0	0	0
1375	4	5	9	2d 18:56:24.40000	0d 03:01:10.97000	0.00486896	0.0183956	0.0016128	3.9382	C	5	30/08/2020 06:11		0	0	0	0	0	0	0	0	0	0	0	0	0	0
1376	4	5	9	2d 18:59:25.81000	0d 03:04:12.38000	0.00495021	0.018716	0.00161227	3.9484	C	5	30/08/2020 06:14		0	0	0	0	0	0	0	0	0	0	0	0	0	0
1377	4	5	9	2d 19:02:26.37000	0d 03:07:12.94000	0.00503108	0.0190357	0.00161242	3.9585	C	5	30/08/2020 06:17		0	0	0	0	0	0	0	0	0	0	0	0	0	0
1378	4	5	9	2d 19:05:22.30000	0d 03:10:08.87000	0.00510988	0.0193481	0.0016125	3.9686	C	5	30/08/2020 06:20		0	0	0	0	0	0	0	0	0	0	0	0	0	0
1379	4	5	9	2d 19:08:16.41000	0d 03:13:02.98000	0.00518786	0.0196579	0.00161242	3.9788	C	5	30/08/2020 06:23		0	0	0	0	0	0	0	0	0	0	0	0	0	0
1380	4	5	9	2d 19:11:11.41000	0d 03:15:57.98000	0.00526624	0.0199702	0.00161227	3.9889	C	5	30/08/2020 06:26		0	0	0	0	0	0	0	0	0	0	0	0	0	0
1381	4	5	9	2d 19:14:01.20000	0d 03:18:47.77000	0.00534228	0.0202739	0.00161227	3.9989	C	5	30/08/2020 06:29		0	0	0	0	0	0	0	0	0	0	0	0	0	0
1382	4	5	9	2d 19:16:51.29000	0d 03:21:37.86000	0.00541847	0.0205789	0.00161242	4.009	C	5	30/08/2020 06:31		0	0	0	0	0	0	0	0	0	0	0	0	0	0
1383	4	5	9	2d 19:19:41.05000	0d 03:24:27.62000	0.0054945	0.0208841	0.00161227	4.0191	C	5	30/08/2020 06:34		0	0	0	0	0	0	0	0	0	0	0	0	0	0
1384	4	5	9	2d 19:22:27.40000	0d 03:27:13.97000	0.005569	0.0211839	0.00161234	4.0291	C	5	30/08/2020 06:37		0	0	0	0	0	0	0	0	0	0	0	0	0	0
1385	4	5	9	2d 19:25:14.12000	0d 03:30:00.69000	0.00564368	0.0214851	0.00161219	4.0394	C	5	30/08/2020 06:40		0	0	0	0	0	0	0	0	0	0	0	0	0	0
1386	4	5	9	2d 19:27:58.55000	0d 03:32:45.12000	0.00571732	0.021783	0.00161257	4.0494	C	5	30/08/2020 06:42		0	0	0	0	0	0	0	0	0	0	0	0	0	0
1387	4	5	9	2d 19:30:41.47000	0d 03:35:28.04000	0.00579029	0.0220788	0.00161242	4.0595	C	5	30/08/2020 06:45		0	0	0	0	0	0	0	0	0	0	0	0	0	0
1388	4	5	9	2d 19:33:19.83000	0d 03:38:06.40000	0.00586122	0.0223671	0.00161219	4.0696	C	5	30/08/2020 06:48		0	0	0	0	0	0	0	0	0	0	0	0	0	0
1389	4	5	9	2d 19:36:01.73000	0d 03:40:48.30000	0.00593373	0.0226626	0.00161242	4.0797	C	5	30/08/2020 06:51		0	0	0	0	0	0	0	0	0	0	0	0	0	0
1390	4	5	9	2d 19:38:38.24000	0d 03:43:24.81000	0.00600383	0.0229489	0.00161242	4.0897	C	5	30/08/2020 06:53		0	0	0	0	0	0	0	0	0	0	0	0	0	0
1391	4	5	9	2d 19:41:12.70000	0d 03:45:59.27000	0.00607301	0.0232322	0.00161219	4.0999	C	5	30/08/2020 06:56		0	0	0	0	0	0	0	0	0	0	0	0	0	0
1392	4	5	9	2d 19:43:45.77000	0d 03:48:32.34000	0.00614157	0.0235136	0.00161257	4.11	C	5	30/08/2020 06:58		0	0	0	0	0	0	0	0	0	0	0	0	0	0
1393	4	5	9	2d 19:46:14.90000	0d 03:51:01.47000	0.00620836	0.0237885	0.00161234	4.1201	C	5	30/08/2020 07:01		0	0	0	0	0	0	0	0	0	0	0	0	0	0
1394	4	5	9	2d 19:48:43.74000	0d 03:53:30.31000	0.00627503	0.0240635	0.00161234	4.1303	C	5	30/08/2020 07:03		0	0	0	0	0	0	0	0	0	0	0	0	0	0
1395	4	5	9	2d 19:51:12.34000	0d 03:55:58.91000	0.00634158	0.0243387	0.00161234	4.1404	C	5	30/08/2020 07:06		0	0	0	0	0	0	0	0	0	0	0	0	0	0
1396	4	5	9	2d 19:53:36.49000	0d 03:58:23.06000	0.00640614	0.0246063	0.00161227	4.1505	C	5	30/08/2020 07:08		0	0	0	0	0	0	0	0	0	0	0	0	0	0
1397	4	5	9	2d 19:56:01.88000	0d 04:00:48.45000	0.00647126	0.0248769	0.00161242	4.1605	C	5	30/08/2020 07:11		0	0	0	0	0	0	0	0	0	0	0	0	0	0
1398	4	5	9	2d 19:58:22.97000	0d 04:03:09.54000	0.00653445	0.0251402	0.00161242	4.1706	C	5	30/08/2020 07:13		0	0	0	0	0	0	0	0	0	0	0	0	0	0
1399	4	5	9	2d 20:00:43.21000	0d 04:05:29.78000	0.00659727	0.0254024	0.0016125	4.1807	C	5	30/08/2020 07:15		0	0	0	0	0	0	0	0	0	0	0	0	0	0
1400	4	5	9	2d 20:03:02.15000	0d 04:07:48.72000	0.0066595	0.0256629	0.00161227	4.1909	C	5	30/08/2020 07:18		0	0	0	0	0	0	0	0	0	0	0	0	0	0
1401	4	5	9	2d 20:05:05.63000	0d 04:09:52.20000	0.0067148	0.0258949	0.00161242	4.2	C	133	30/08/2020 07:20		0	0	0	0	0	0	0	0	0	0	0	0	0	0
1402	4	5	10	2d 20:05:05.64000	0d 00:00:00.01000	0.0067148	0.0258949	0.00160563	4.2	C	0	30/08/2020 07:20		0	0	0	0	0	0	0	0	0	0	0	0	0	0
1403	4	5	10	2d 20:05:27.39000	0d 00:00:21.76000	0.00672431	0.0259349	0.00150553	4.2004	C	4	30/08/2020 07:20		0	0	0	0	0	0	0	0	0	0	0	0	0	0
1404	4	5	10	2d 20:05:42.65000	0d 00:00:37.02000	0.00673047	0.0259608	0.00140543	4.2002	C	4	30/08/2020 07:20		0	0	0	0	0	0	0	0	0	0	0	0	0	0
1405	4	5	10	2d 20:06:02.36000	0d 00:00:56.73000	0.00673789	0.0259919	0.00130541	4.2	C	4	30/08/2020 07:21		0	0	0	0	0	0	0	0	0	0	0	0	0	0
1406	4	5	10	2d 20:06:27.60000	0d 00:01:21.97000	0.00674668	0.0260288	0.00120531	4.2002	C	4	30/08/2020 07:21		0	0	0	0	0	0	0	0	0	0	0	0	0	0
1407	4	5	10	2d 20:06:56.59000	0d 00:01:50.96000	0.00675597	0.0260679	0.00110529	4.2002	C	4	30/08/2020 07:21		0	0	0	0	0	0	0	0	0	0	0	0	0	0
1408	4	5	10	2d 20:07:29.57000	0d 00:02:23.94000	0.00676564	0.0261085	0.00100526	4.2002	C	4	30/08/2020 07:22		0	0	0	0	0	0	0	0	0	0	0	0	0	0
1409	4	5	10	2d 20:08:07.81000	0d 00:03:02.18000	0.00677577	0.026151	0.00090524	4.2	C	4	30/08/2020 07:23		0	0	0	0	0	0	0	0	0	0	0	0	0	0
1410	4	5	10	2d 20:08:49.91000	0d 00:03:44.28000	0.00678576	0.026193	0.00080522	4.2	C	4	30/08/2020 07:23		0	0	0	0	0	0	0	0	0	0	0	0	0	0
1411	4	5	10	2d 20:09:38.94000	0d 00:04:33.31000	0.00679603	0.0262361	0.00070489	4.2	C	4	30/08/2020 07:24		0	0	0	0	0	0	0	0	0	0	0	0	0	0
1412	4	5	10	2d 20:10:37.44000	0d 00:05:31.81000	0.00680665	0.0262807	0.00060487	4.2002	C	4	30/08/2020 07:25		0	0	0	0	0	0	0	0	0	0	0	0	0	0
1413	4	5	10	2d 20:11:46.86000	0d 00:06:41.23000	0.00681733	0.0263256	0.00050484	4.2002	C	4	30/08/2020 07:26		0	0	0	0	0	0	0	0	0	0	0	0	0	0
1414	4	5	10	2d 20:13:14.09000	0d 00:08:08.46000	0.0068283	0.0263717	0.00040482	4.2	C	4	30/08/2020 07:28		0	0	0	0	0	0	0	0	0	0	0	0	0	0
1415	4	5	10	2d 20:15:09.48000	0d 00:10:03.85000	0.00683959	0.0264191	0.00030457	4.2002	C	4	30/08/2020 07:30		0	0	0	0	0	0	0	0	0	0	0	0	0	0
1416	4	5	10	2d 20:18:00.28000	0d 00:12:54.65000	0.00685155	0.0264693	0.00020447	4.2	C	4	30/08/2020 07:33		0	0	0	0	0	0	0	0	0	0	0	0	0	0
1417	4	5	10	2d 20:19:54.45000	0d 00:14:48.82000	0.00685733	0.0264936	0.00016121	4.1999	C	132	30/08/2020 07:34		0	0	0	0	0	0	0	0	0	0	0	0	0	0
1418	4	5	11	2d 20:19:54.46000	0d 00:00:00.01000	0	0	0	4.199	R	0	30/08/2020 07:34		0	0	0	0	0	0	0	0	0	0	0	0	0	0
1419	4	5	11	2d 20:19:56.46000	0d 00:00:02.01000	0	0	0	4.1985	R	1	30/08/2020 07:34		0	0	0	0	0	0	0	0	0	0	0	0	0	0
1420	4	5	11	2d 20:19:58.46000	0d 00:00:04.01000	0	0	0	4.1984	R	1	30/08/2020 07:34		0	0	0	0	0	0	0	0	0	0	0	0	0	0
1421	4	5	11	2d 20:20:00.46000	0d 00:00:06.01000	0	0	0	4.1984	R	1	30/08/2020 07:35		0	0	0	0	0	0	0	0	0	0	0	0	0	0
1422	4	5	11	2d 20:20:02.46000	0d 00:00:08.01000	0	0	0	4.1984	R	1	30/08/2020 07:35		0	0	0	0	0	0	0	0	0	0	0	0	0	0
1423	4	5	11	2d 20:20:04.45000	0d 00:00:10.00000	0	0	0	4.1984	R	129	30/08/2020 07:35		0	0	0	0	0	0	0	0	0	0	0	0	0	0
1424	4	5	12	2d 20:20:04.49000	0d 00:00:00.04000	0.00000002	0.00000007	0.00161303	4.1865	D	0	30/08/2020 07:35		0	0	0	0	0	0	0	0	0	0	0	0	0	0
1425	4	5	12	2d 20:20:28.70000	0d 00:00:24.25000	0.00001086	0.0000454	0.00161234	4.1764	D	5	30/08/2020 07:35		0	0	0	0	0	0	0	0	0	0	0	0	0	0
1426	4	5	12	2d 20:21:29.79000	0d 00:01:25.34000	0.00003822	0.00015953	0.00161227	4.1663	D	5	30/08/2020 07:36		0	0	0	0	0	0	0	0	0	0	0	0	0	0
1427	4	5	12	2d 20:23:11.45000	0d 00:03:07.00000	0.00008375	0.00034899	0.00161227	4.1563	D	5	30/08/2020 07:38		0	0	0	0	0	0	0	0	0	0	0	0	0	0
1428	4	5	12	2d 20:25:13.16000	0d 00:05:08.71000	0.00013827	0.00057529	0.00161242	4.1462	D	5	30/08/2020 07:40		0	0	0	0	0	0	0	0	0	0	0	0	0	0
1429	4	5	12	2d 20:27:19.98000	0d 00:07:15.53000	0.00019507	0.00081052	0.00161257	4.1361	D	5	30/08/2020 07:42		0	0	0	0	0	0	0	0	0	0	0	0	0	0
1430	4	5	12	2d 20:29:31.83000	0d 00:09:27.38000	0.00025412	0.00105448	0.00161242	4.126	D	5	30/08/2020 07:44		0	0	0	0	0	0	0	0	0	0	0	0	0	0
1431	4	5	12	2d 20:31:45.29000	0d 00:11:40.84000	0.0003139	0.00130082	0.00161219	4.116	D	5	30/08/2020 07:46		0	0	0	0	0	0	0	0	0	0	0	0	0	0
1432	4	5	12	2d 20:33:58.54000	0d 00:13:54.09000	0.00037358	0.00154617	0.00161219	4.1057	D	5	30/08/2020 07:49		0	0	0	0	0	0	0	0	0	0	0	0	0	0
1433	4	5	12	2d 20:36:17.72000	0d 00:16:13.27000	0.00043591	0.00180181	0.00161234	4.0957	D	5	30/08/2020 07:51		0	0	0	0	0	0	0	0	0	0	0	0	0	0
1434	4	5	12	2d 20:38:38.14000	0d 00:18:33.69000	0.00049881	0.00205909	0.00161242	4.0856	D	5	30/08/2020 07:53		0	0	0	0	0	0	0	0	0	0	0	0	0	0
1435	4	5	12	2d 20:40:58.60000	0d 00:20:54.15000	0.00056172	0.0023158	0.0016125	4.0755	D	5	30/08/2020 07:56		0	0	0	0	0	0	0	0	0	0	0	0	0	0
1436	4	5	12	2d 20:43:22.26000	0d 00:23:17.81000	0.00062606	0.00257772	0.00161219	4.0653	D	5	30/08/2020 07:58		0	0	0	0	0	0	0	0	0	0	0	0	0	0
1437	4	5	12	2d 20:45:49.22000	0d 00:25:44.77000	0.00069188	0.00284498	0.00161227	4.0552	D	5	30/08/2020 08:00		0	0	0	0	0	0	0	0	0	0	0	0	0	0
1438	4	5	12	2d 20:48:16.52000	0d 00:28:12.07000	0.00075785	0.0031122	0.00161242	4.0452	D	5	30/08/2020 08:03		0	0	0	0	0	0	0	0	0	0	0	0	0	0
1439	4	5	12	2d 20:50:47.74000	0d 00:30:43.29000	0.00082558	0.00338584	0.00161234	4.0351	D	5	30/08/2020 08:05		0	0	0	0	0	0	0	0	0	0	0	0	0	0
1440	4	5	12	2d 20:53:18.31000	0d 00:33:13.86000	0.00089302	0.00365762	0.00161227	4.025	D	5	30/08/2020 08:08		0	0	0	0	0	0	0	0	0	0	0	0	0	0
1441	4	5	12	2d 20:55:52.01000	0d 00:35:47.56000	0.00096186	0.00393436	0.00161234	4.015	D	5	30/08/2020 08:10		0	0	0	0	0	0	0	0	0	0	0	0	0	0
1442	4	5	12	2d 20:58:25.78000	0d 00:38:21.33000	0.00103073	0.00421054	0.00161234	4.0049	D	5	30/08/2020 08:13		0	0	0	0	0	0	0	0	0	0	0	0	0	0
1443	4	5	12	2d 21:01:03.81000	0d 00:40:59.36000	0.00110151	0.00449366	0.0016125	3.9948	D	5	30/08/2020 08:16		0	0	0	0	0	0	0	0	0	0	0	0	0	0
1444	4	5	12	2d 21:03:43.84000	0d 00:43:39.39000	0.00117319	0.00477964	0.0016125	3.9847	D	5	30/08/2020 08:18		0	0	0	0	0	0	0	0	0	0	0	0	0	0
1445	4	5	12	2d 21:06:26.17000	0d 00:46:21.72000	0.00124589	0.005069	0.00161257	3.9747	D	5	30/08/2020 08:21		0	0	0	0	0	0	0	0	0	0	0	0	0	0
1446	4	5	12	2d 21:09:06.82000	0d 00:49:02.37000	0.00131785	0.00535463	0.0016125	3.9646	D	5	30/08/2020 08:24		0	0	0	0	0	0	0	0	0	0	0	0	0	0
1447	4	5	12	2d 21:11:50.20000	0d 00:51:45.75000	0.00139102	0.00564438	0.0016125	3.9545	D	5	30/08/2020 08:26		0	0	0	0	0	0	0	0	0	0	0	0	0	0
1448	4	5	12	2d 21:14:32.58000	0d 00:54:28.13000	0.00146375	0.00593163	0.00161234	3.9445	D	5	30/08/2020 08:29		0	0	0	0	0	0	0	0	0	0	0	0	0	0
1449	4	5	12	2d 21:17:17.33000	0d 00:57:12.88000	0.00153754	0.00622234	0.0016125	3.9344	D	5	30/08/2020 08:32		0	0	0	0	0	0	0	0	0	0	0	0	0	0
1450	4	5	12	2d 21:20:04.89000	0d 01:00:00.44000	0.00161259	0.00651724	0.00161242	3.9243	D	5	30/08/2020 08:35		0	0	0	0	0	0	0	0	0	0	0	0	0	0
1451	4	5	12	2d 21:22:52.36000	0d 01:02:47.91000	0.0016876	0.00681122	0.00161234	3.9142	D	5	30/08/2020 08:37		0	0	0	0	0	0	0	0	0	0	0	0	0	0
1452	4	5	12	2d 21:25:39.98000	0d 01:05:35.53000	0.00176267	0.00710471	0.00161234	3.9042	D	5	30/08/2020 08:40		0	0	0	0	0	0	0	0	0	0	0	0	0	0
1453	4	5	12	2d 21:28:26.80000	0d 01:08:22.35000	0.00183739	0.00739605	0.00161257	3.8941	D	5	30/08/2020 08:43		0	0	0	0	0	0	0	0	0	0	0	0	0	0
1454	4	5	12	2d 21:31:17.69000	0d 01:11:13.24000	0.00191393	0.00769373	0.00161227	3.884	D	5	30/08/2020 08:46		0	0	0	0	0	0	0	0	0	0	0	0	0	0
1455	4	5	12	2d 21:34:12.38000	0d 01:14:07.93000	0.00199217	0.00799724	0.00161234	3.8737	D	5	30/08/2020 08:49		0	0	0	0	0	0	0	0	0	0	0	0	0	0
1456	4	5	12	2d 21:37:11.09000	0d 01:17:06.64000	0.00207221	0.00830691	0.00161227	3.8636	D	5	30/08/2020 08:52		0	0	0	0	0	0	0	0	0	0	0	0	0	0
1457	4	5	12	2d 21:40:10.80000	0d 01:20:06.35000	0.0021527	0.00861748	0.0016125	3.8535	D	5	30/08/2020 08:55		0	0	0	0	0	0	0	0	0	0	0	0	0	0
1458	4	5	12	2d 21:43:13.12000	0d 01:23:08.67000	0.00223436	0.00893175	0.00161227	3.8434	D	5	30/08/2020 08:58		0	0	0	0	0	0	0	0	0	0	0	0	0	0
1459	4	5	12	2d 21:46:21.73000	0d 01:26:17.28000	0.00231883	0.00925601	0.0016125	3.8334	D	5	30/08/2020 09:01		0	0	0	0	0	0	0	0	0	0	0	0	0	0
1460	4	5	12	2d 21:49:35.26000	0d 01:29:30.81000	0.00240551	0.00958787	0.0016125	3.8233	D	5	30/08/2020 09:04		0	0	0	0	0	0	0	0	0	0	0	0	0	0
1461	4	5	12	2d 21:53:01.00000	0d 01:32:56.55000	0.00249766	0.00993972	0.00161212	3.8132	D	5	30/08/2020 09:08		0	0	0	0	0	0	0	0	0	0	0	0	0	0
1462	4	5	12	2d 21:56:35.85000	0d 01:36:31.40000	0.00259389	0.0103062	0.00161242	3.803	D	5	30/08/2020 09:11		0	0	0	0	0	0	0	0	0	0	0	0	0	0
1463	4	5	12	2d 22:00:23.85000	0d 01:40:19.40000	0.00269601	0.010694	0.0016125	3.7929	D	5	30/08/2020 09:15		0	0	0	0	0	0	0	0	0	0	0	0	0	0
1464	4	5	12	2d 22:04:22.16000	0d 01:44:17.71000	0.00280274	0.0110984	0.00161257	3.7829	D	5	30/08/2020 09:19		0	0	0	0	0	0	0	0	0	0	0	0	0	0
1465	4	5	12	2d 22:08:38.71000	0d 01:48:34.26000	0.00291765	0.0115325	0.00161234	3.7726	D	5	30/08/2020 09:23		0	0	0	0	0	0	0	0	0	0	0	0	0	0
1466	4	5	12	2d 22:13:14.12000	0d 01:53:09.67000	0.003041	0.0119972	0.0016125	3.7626	D	5	30/08/2020 09:28		0	0	0	0	0	0	0	0	0	0	0	0	0	0
1467	4	5	12	2d 22:18:08.31000	0d 01:58:03.86000	0.00317276	0.0124924	0.00161227	3.7525	D	5	30/08/2020 09:33		0	0	0	0	0	0	0	0	0	0	0	0	0	0
1468	4	5	12	2d 22:23:08.31000	0d 02:03:03.86000	0.00330713	0.0129959	0.00161227	3.7429	D	1	30/08/2020 09:38		0	0	0	0	0	0	0	0	0	0	0	0	0	0
1469	4	5	12	2d 22:28:08.31000	0d 02:08:03.86000	0.0034415	0.0134982	0.00161234	3.733	D	1	30/08/2020 09:43		0	0	0	0	0	0	0	0	0	0	0	0	0	0
1470	4	5	12	2d 22:33:08.31000	0d 02:13:03.86000	0.00357586	0.0139992	0.00161234	3.7241	D	1	30/08/2020 09:48		0	0	0	0	0	0	0	0	0	0	0	0	0	0
1471	4	5	12	2d 22:38:08.31000	0d 02:18:03.86000	0.00371023	0.0144989	0.00161219	3.7147	D	1	30/08/2020 09:53		0	0	0	0	0	0	0	0	0	0	0	0	0	0
1472	4	5	12	2d 22:43:08.31000	0d 02:23:03.86000	0.00384459	0.0149974	0.00161234	3.7052	D	1	30/08/2020 09:58		0	0	0	0	0	0	0	0	0	0	0	0	0	0
1473	4	5	12	2d 22:48:08.31000	0d 02:28:03.86000	0.00397896	0.0154946	0.00161242	3.6957	D	1	30/08/2020 10:03		0	0	0	0	0	0	0	0	0	0	0	0	0	0
1474	4	5	12	2d 22:53:05.38000	0d 02:33:00.93000	0.00411201	0.0159857	0.00161234	3.6857	D	5	30/08/2020 10:08		0	0	0	0	0	0	0	0	0	0	0	0	0	0
1475	4	5	12	2d 22:57:43.85000	0d 02:37:39.40000	0.00423674	0.0164448	0.00161234	3.6756	D	5	30/08/2020 10:12		0	0	0	0	0	0	0	0	0	0	0	0	0	0
1476	4	5	12	2d 23:01:55.64000	0d 02:41:51.19000	0.00434951	0.0168588	0.00161242	3.6654	D	5	30/08/2020 10:16		0	0	0	0	0	0	0	0	0	0	0	0	0	0
1477	4	5	12	2d 23:05:46.75000	0d 02:45:42.30000	0.00445302	0.0172377	0.00161265	3.6553	D	5	30/08/2020 10:20		0	0	0	0	0	0	0	0	0	0	0	0	0	0
1478	4	5	12	2d 23:09:18.30000	0d 02:49:13.85000	0.00454777	0.0175836	0.0016125	3.6452	D	5	30/08/2020 10:24		0	0	0	0	0	0	0	0	0	0	0	0	0	0
1479	4	5	12	2d 23:12:25.19000	0d 02:52:20.74000	0.00463148	0.0178883	0.0016125	3.635	D	5	30/08/2020 10:27		0	0	0	0	0	0	0	0	0	0	0	0	0	0
1480	4	5	12	2d 23:15:13.70000	0d 02:55:09.25000	0.00470695	0.0181623	0.00161234	3.6249	D	5	30/08/2020 10:30		0	0	0	0	0	0	0	0	0	0	0	0	0	0
1481	4	5	12	2d 23:17:36.97000	0d 02:57:32.52000	0.00477112	0.0183946	0.00161265	3.6149	D	5	30/08/2020 10:32		0	0	0	0	0	0	0	0	0	0	0	0	0	0
1482	4	5	12	2d 23:19:44.43000	0d 02:59:39.98000	0.00482821	0.0186007	0.00161234	3.6048	D	5	30/08/2020 10:34		0	0	0	0	0	0	0	0	0	0	0	0	0	0
1483	4	5	12	2d 23:21:36.50000	0d 03:01:32.05000	0.0048784	0.0187814	0.00161242	3.5947	D	5	30/08/2020 10:36		0	0	0	0	0	0	0	0	0	0	0	0	0	0
1484	4	5	12	2d 23:23:14.52000	0d 03:03:10.07000	0.0049223	0.018939	0.00161219	3.5846	D	5	30/08/2020 10:38		0	0	0	0	0	0	0	0	0	0	0	0	0	0
1485	4	5	12	2d 23:24:35.59000	0d 03:04:31.14000	0.00495861	0.019069	0.00161227	3.5746	D	5	30/08/2020 10:39		0	0	0	0	0	0	0	0	0	0	0	0	0	0
1486	4	5	12	2d 23:25:46.56000	0d 03:05:42.11000	0.0049904	0.0191825	0.00161242	3.5644	D	5	30/08/2020 10:40		0	0	0	0	0	0	0	0	0	0	0	0	0	0
1487	4	5	12	2d 23:26:49.47000	0d 03:06:45.02000	0.00501858	0.0192828	0.00161227	3.5543	D	5	30/08/2020 10:41		0	0	0	0	0	0	0	0	0	0	0	0	0	0
1488	4	5	12	2d 23:27:43.71000	0d 03:07:39.26000	0.00504287	0.019369	0.0016125	3.5442	D	5	30/08/2020 10:42		0	0	0	0	0	0	0	0	0	0	0	0	0	0
1489	4	5	12	2d 23:28:33.66000	0d 03:08:29.21000	0.00506524	0.0194482	0.00161234	3.5341	D	5	30/08/2020 10:43		0	0	0	0	0	0	0	0	0	0	0	0	0	0
1490	4	5	12	2d 23:29:22.44000	0d 03:09:17.99000	0.00508709	0.0195253	0.00161242	3.5241	D	5	30/08/2020 10:44		0	0	0	0	0	0	0	0	0	0	0	0	0	0
1491	4	5	12	2d 23:30:11.07000	0d 03:10:06.62000	0.00510887	0.0196019	0.00161212	3.514	D	5	30/08/2020 10:45		0	0	0	0	0	0	0	0	0	0	0	0	0	0
1492	4	5	12	2d 23:31:04.13000	0d 03:10:59.68000	0.00513263	0.0196853	0.00161212	3.5039	D	5	30/08/2020 10:46		0	0	0	0	0	0	0	0	0	0	0	0	0	0
1493	4	5	12	2d 23:32:11.11000	0d 03:12:06.66000	0.00516263	0.0197903	0.00161219	3.4939	D	5	30/08/2020 10:47		0	0	0	0	0	0	0	0	0	0	0	0	0	0
1494	4	5	12	2d 23:34:13.34000	0d 03:14:08.89000	0.00521738	0.0199812	0.00161234	3.4836	D	5	30/08/2020 10:49		0	0	0	0	0	0	0	0	0	0	0	0	0	0
1495	4	5	12	2d 23:39:13.34000	0d 03:19:08.89000	0.00535174	0.0204486	0.00161242	3.4737	D	1	30/08/2020 10:54		0	0	0	0	0	0	0	0	0	0	0	0	0	0
1496	4	5	12	2d 23:44:13.34000	0d 03:24:08.89000	0.00548611	0.0209147	0.0016125	3.4647	D	1	30/08/2020 10:59		0	0	0	0	0	0	0	0	0	0	0	0	0	0
1497	4	5	12	2d 23:49:13.34000	0d 03:29:08.89000	0.00562048	0.0213797	0.00161227	3.4569	D	1	30/08/2020 11:04		0	0	0	0	0	0	0	0	0	0	0	0	0	0
1498	4	5	12	2d 23:54:13.34000	0d 03:34:08.89000	0.00575484	0.0218439	0.0016125	3.4513	D	1	30/08/2020 11:09		0	0	0	0	0	0	0	0	0	0	0	0	0	0
1499	4	5	12	2d 23:59:13.34000	0d 03:39:08.89000	0.00588921	0.0223072	0.0016125	3.4455	D	1	30/08/2020 11:14		0	0	0	0	0	0	0	0	0	0	0	0	0	0
1500	4	5	12	3d 00:04:13.34000	0d 03:44:08.89000	0.00602357	0.0227696	0.00161242	3.4377	D	1	30/08/2020 11:19		0	0	0	0	0	0	0	0	0	0	0	0	0	0
1501	4	5	12	3d 00:09:05.25000	0d 03:49:00.80000	0.00615432	0.0232185	0.00161234	3.4276	D	5	30/08/2020 11:24		0	0	0	0	0	0	0	0	0	0	0	0	0	0
1502	4	5	12	3d 00:12:58.54000	0d 03:52:54.09000	0.0062588	0.0235761	0.00161227	3.4176	D	5	30/08/2020 11:28		0	0	0	0	0	0	0	0	0	0	0	0	0	0
1503	4	5	12	3d 00:16:14.36000	0d 03:56:09.91000	0.00634651	0.0238754	0.0016125	3.4073	D	5	30/08/2020 11:31		0	0	0	0	0	0	0	0	0	0	0	0	0	0
1504	4	5	12	3d 00:18:41.72000	0d 03:58:37.27000	0.00641251	0.0241	0.00161242	3.3973	D	5	30/08/2020 11:33		0	0	0	0	0	0	0	0	0	0	0	0	0	0
1505	4	5	12	3d 00:20:41.51000	0d 04:00:37.06000	0.00646616	0.024282	0.00161242	3.3872	D	5	30/08/2020 11:35		0	0	0	0	0	0	0	0	0	0	0	0	0	0
1506	4	5	12	3d 00:22:17.85000	0d 04:02:13.40000	0.00650931	0.0244279	0.00161234	3.3771	D	5	30/08/2020 11:37		0	0	0	0	0	0	0	0	0	0	0	0	0	0
1507	4	5	12	3d 00:23:45.02000	0d 04:03:40.57000	0.00654835	0.0245596	0.00161219	3.3671	D	5	30/08/2020 11:38		0	0	0	0	0	0	0	0	0	0	0	0	0	0
1508	4	5	12	3d 00:24:52.93000	0d 04:04:48.48000	0.00657877	0.0246619	0.00161265	3.357	D	5	30/08/2020 11:39		0	0	0	0	0	0	0	0	0	0	0	0	0	0
1509	4	5	12	3d 00:25:50.02000	0d 04:05:45.57000	0.00660434	0.0247476	0.00161265	3.3469	D	5	30/08/2020 11:40		0	0	0	0	0	0	0	0	0	0	0	0	0	0
1510	4	5	12	3d 00:26:40.54000	0d 04:06:36.09000	0.00662697	0.0248232	0.00161234	3.3368	D	5	30/08/2020 11:41		0	0	0	0	0	0	0	0	0	0	0	0	0	0
1511	4	5	12	3d 00:27:23.48000	0d 04:07:19.03000	0.0066462	0.0248873	0.00161227	3.3266	D	5	30/08/2020 11:42		0	0	0	0	0	0	0	0	0	0	0	0	0	0
1512	4	5	12	3d 00:27:59.16000	0d 04:07:54.71000	0.00666218	0.0249404	0.00161227	3.3165	D	5	30/08/2020 11:43		0	0	0	0	0	0	0	0	0	0	0	0	0	0
1513	4	5	12	3d 00:28:30.30000	0d 04:08:25.85000	0.00667613	0.0249866	0.00161234	3.3065	D	5	30/08/2020 11:43		0	0	0	0	0	0	0	0	0	0	0	0	0	0
1514	4	5	12	3d 00:28:57.98000	0d 04:08:53.53000	0.00668852	0.0250275	0.00161227	3.2963	D	5	30/08/2020 11:44		0	0	0	0	0	0	0	0	0	0	0	0	0	0
1515	4	5	12	3d 00:29:21.08000	0d 04:09:16.63000	0.00669887	0.0250615	0.00161234	3.2862	D	5	30/08/2020 11:44		0	0	0	0	0	0	0	0	0	0	0	0	0	0
1516	4	5	12	3d 00:29:40.82000	0d 04:09:36.37000	0.00670771	0.0250906	0.00161234	3.2761	D	5	30/08/2020 11:44		0	0	0	0	0	0	0	0	0	0	0	0	0	0
1517	4	5	12	3d 00:29:58.70000	0d 04:09:54.25000	0.00671572	0.0251168	0.00161242	3.266	D	5	30/08/2020 11:45		0	0	0	0	0	0	0	0	0	0	0	0	0	0
1518	4	5	12	3d 00:30:14.80000	0d 04:10:10.35000	0.00672293	0.0251403	0.00161242	3.256	D	5	30/08/2020 11:45		0	0	0	0	0	0	0	0	0	0	0	0	0	0
1519	4	5	12	3d 00:30:29.69000	0d 04:10:25.24000	0.0067296	0.025162	0.00161212	3.2459	D	5	30/08/2020 11:45		0	0	0	0	0	0	0	0	0	0	0	0	0	0
1520	4	5	12	3d 00:30:43.47000	0d 04:10:39.02000	0.00673577	0.025182	0.00161242	3.2358	D	5	30/08/2020 11:45		0	0	0	0	0	0	0	0	0	0	0	0	0	0
1521	4	5	12	3d 00:30:56.25000	0d 04:10:51.80000	0.00674149	0.0252005	0.00161234	3.2258	D	5	30/08/2020 11:45		0	0	0	0	0	0	0	0	0	0	0	0	0	0
1522	4	5	12	3d 00:31:07.80000	0d 04:11:03.35000	0.00674667	0.0252171	0.00161242	3.2155	D	5	30/08/2020 11:46		0	0	0	0	0	0	0	0	0	0	0	0	0	0
1523	4	5	12	3d 00:31:18.46000	0d 04:11:14.01000	0.00675144	0.0252324	0.00161227	3.2052	D	5	30/08/2020 11:46		0	0	0	0	0	0	0	0	0	0	0	0	0	0
1524	4	5	12	3d 00:31:28.52000	0d 04:11:24.07000	0.00675595	0.0252469	0.00161234	3.1948	D	5	30/08/2020 11:46		0	0	0	0	0	0	0	0	0	0	0	0	0	0
1525	4	5	12	3d 00:31:37.86000	0d 04:11:33.41000	0.00676013	0.0252602	0.00161234	3.1846	D	5	30/08/2020 11:46		0	0	0	0	0	0	0	0	0	0	0	0	0	0
1526	4	5	12	3d 00:31:46.51000	0d 04:11:42.06000	0.00676401	0.0252725	0.00161219	3.1743	D	5	30/08/2020 11:46		0	0	0	0	0	0	0	0	0	0	0	0	0	0
1527	4	5	12	3d 00:31:54.57000	0d 04:11:50.12000	0.00676762	0.025284	0.00161234	3.1643	D	5	30/08/2020 11:46		0	0	0	0	0	0	0	0	0	0	0	0	0	0
1528	4	5	12	3d 00:32:02.24000	0d 04:11:57.79000	0.00677105	0.0252948	0.00161227	3.1542	D	5	30/08/2020 11:47		0	0	0	0	0	0	0	0	0	0	0	0	0	0
1529	4	5	12	3d 00:32:09.37000	0d 04:12:04.92000	0.00677424	0.0253049	0.0016125	3.1441	D	5	30/08/2020 11:47		0	0	0	0	0	0	0	0	0	0	0	0	0	0
1530	4	5	12	3d 00:32:16.46000	0d 04:12:12.01000	0.00677742	0.0253148	0.00161234	3.1341	D	5	30/08/2020 11:47		0	0	0	0	0	0	0	0	0	0	0	0	0	0
1531	4	5	12	3d 00:32:23.18000	0d 04:12:18.73000	0.00678043	0.0253243	0.00161242	3.1238	D	5	30/08/2020 11:47		0	0	0	0	0	0	0	0	0	0	0	0	0	0
1532	4	5	12	3d 00:32:29.54000	0d 04:12:25.09000	0.00678328	0.0253331	0.00161257	3.1136	D	5	30/08/2020 11:47		0	0	0	0	0	0	0	0	0	0	0	0	0	0
1533	4	5	12	3d 00:32:35.76000	0d 04:12:31.31000	0.00678606	0.0253418	0.00161227	3.1035	D	5	30/08/2020 11:47		0	0	0	0	0	0	0	0	0	0	0	0	0	0
1534	4	5	12	3d 00:32:41.57000	0d 04:12:37.12000	0.00678867	0.0253499	0.00161204	3.0935	D	5	30/08/2020 11:47		0	0	0	0	0	0	0	0	0	0	0	0	0	0
1535	4	5	12	3d 00:32:47.35000	0d 04:12:42.90000	0.00679125	0.0253579	0.0016125	3.0834	D	5	30/08/2020 11:47		0	0	0	0	0	0	0	0	0	0	0	0	0	0
1536	4	5	12	3d 00:32:52.97000	0d 04:12:48.52000	0.00679377	0.0253656	0.00161219	3.0732	D	5	30/08/2020 11:47		0	0	0	0	0	0	0	0	0	0	0	0	0	0
1537	4	5	12	3d 00:32:58.33000	0d 04:12:53.88000	0.00679617	0.025373	0.00161219	3.0629	D	5	30/08/2020 11:48		0	0	0	0	0	0	0	0	0	0	0	0	0	0
1538	4	5	12	3d 00:33:03.46000	0d 04:12:59.01000	0.00679847	0.02538	0.00161242	3.0527	D	5	30/08/2020 11:48		0	0	0	0	0	0	0	0	0	0	0	0	0	0
1539	4	5	12	3d 00:33:08.40000	0d 04:13:03.95000	0.00680068	0.0253867	0.00161234	3.0425	D	5	30/08/2020 11:48		0	0	0	0	0	0	0	0	0	0	0	0	0	0
1540	4	5	12	3d 00:33:13.17000	0d 04:13:08.72000	0.00680282	0.0253932	0.00161219	3.0321	D	5	30/08/2020 11:48		0	0	0	0	0	0	0	0	0	0	0	0	0	0
1541	4	5	12	3d 00:33:17.81000	0d 04:13:13.36000	0.0068049	0.0253995	0.00161242	3.0217	D	5	30/08/2020 11:48		0	0	0	0	0	0	0	0	0	0	0	0	0	0
1542	4	5	12	3d 00:33:22.24000	0d 04:13:17.79000	0.00680688	0.0254055	0.00161242	3.0114	D	5	30/08/2020 11:48		0	0	0	0	0	0	0	0	0	0	0	0	0	0
1543	4	5	12	3d 00:33:26.54000	0d 04:13:22.09000	0.00680881	0.0254113	0.0016125	3.0011	D	5	30/08/2020 11:48		0	0	0	0	0	0	0	0	0	0	0	0	0	0
1544	4	5	12	3d 00:33:30.70000	0d 04:13:26.25000	0.00681067	0.0254169	0.00161234	2.9908	D	5	30/08/2020 11:48		0	0	0	0	0	0	0	0	0	0	0	0	0	0
1545	4	5	12	3d 00:33:34.66000	0d 04:13:30.21000	0.00681244	0.0254222	0.00161227	2.9805	D	5	30/08/2020 11:48		0	0	0	0	0	0	0	0	0	0	0	0	0	0
1546	4	5	12	3d 00:33:38.49000	0d 04:13:34.04000	0.00681416	0.0254273	0.0016125	2.9705	D	5	30/08/2020 11:48		0	0	0	0	0	0	0	0	0	0	0	0	0	0
1547	4	5	12	3d 00:33:42.16000	0d 04:13:37.71000	0.0068158	0.0254322	0.0016125	2.9601	D	5	30/08/2020 11:48		0	0	0	0	0	0	0	0	0	0	0	0	0	0
1548	4	5	12	3d 00:33:45.83000	0d 04:13:41.38000	0.00681745	0.025437	0.00161257	2.9496	D	5	30/08/2020 11:48		0	0	0	0	0	0	0	0	0	0	0	0	0	0
1549	4	5	12	3d 00:33:49.38000	0d 04:13:44.93000	0.00681904	0.0254417	0.00161227	2.9392	D	5	30/08/2020 11:48		0	0	0	0	0	0	0	0	0	0	0	0	0	0
1550	4	5	12	3d 00:33:52.91000	0d 04:13:48.46000	0.00682062	0.0254463	0.00161242	2.929	D	5	30/08/2020 11:48		0	0	0	0	0	0	0	0	0	0	0	0	0	0
1551	4	5	12	3d 00:33:56.17000	0d 04:13:51.72000	0.00682208	0.0254506	0.00161219	2.9186	D	5	30/08/2020 11:48		0	0	0	0	0	0	0	0	0	0	0	0	0	0
1552	4	5	12	3d 00:33:59.42000	0d 04:13:54.97000	0.00682353	0.0254548	0.00161234	2.9082	D	5	30/08/2020 11:49		0	0	0	0	0	0	0	0	0	0	0	0	0	0
1553	4	5	12	3d 00:34:02.64000	0d 04:13:58.19000	0.00682498	0.025459	0.00161234	2.8977	D	5	30/08/2020 11:49		0	0	0	0	0	0	0	0	0	0	0	0	0	0
1554	4	5	12	3d 00:34:05.77000	0d 04:14:01.32000	0.00682638	0.0254631	0.00161234	2.8872	D	5	30/08/2020 11:49		0	0	0	0	0	0	0	0	0	0	0	0	0	0
1555	4	5	12	3d 00:34:08.76000	0d 04:14:04.31000	0.00682772	0.0254669	0.00161242	2.8768	D	5	30/08/2020 11:49		0	0	0	0	0	0	0	0	0	0	0	0	0	0
1556	4	5	12	3d 00:34:11.69000	0d 04:14:07.24000	0.00682903	0.0254707	0.00161242	2.8663	D	5	30/08/2020 11:49		0	0	0	0	0	0	0	0	0	0	0	0	0	0
1557	4	5	12	3d 00:34:14.59000	0d 04:14:10.14000	0.00683033	0.0254744	0.00161227	2.8559	D	5	30/08/2020 11:49		0	0	0	0	0	0	0	0	0	0	0	0	0	0
1558	4	5	12	3d 00:34:17.37000	0d 04:14:12.92000	0.00683157	0.025478	0.00161242	2.8457	D	5	30/08/2020 11:49		0	0	0	0	0	0	0	0	0	0	0	0	0	0
1559	4	5	12	3d 00:34:20.06000	0d 04:14:15.61000	0.00683278	0.0254814	0.00161242	2.8353	D	5	30/08/2020 11:49		0	0	0	0	0	0	0	0	0	0	0	0	0	0
1560	4	5	12	3d 00:34:22.73000	0d 04:14:18.28000	0.00683397	0.0254848	0.0016125	2.8248	D	5	30/08/2020 11:49		0	0	0	0	0	0	0	0	0	0	0	0	0	0
1561	4	5	12	3d 00:34:25.34000	0d 04:14:20.89000	0.00683514	0.0254881	0.00161234	2.8145	D	5	30/08/2020 11:49		0	0	0	0	0	0	0	0	0	0	0	0	0	0
1562	4	5	12	3d 00:34:27.83000	0d 04:14:23.38000	0.00683626	0.0254912	0.00161227	2.8043	D	5	30/08/2020 11:49		0	0	0	0	0	0	0	0	0	0	0	0	0	0
1563	4	5	12	3d 00:34:30.30000	0d 04:14:25.85000	0.00683737	0.0254943	0.0016125	2.7941	D	5	30/08/2020 11:49		0	0	0	0	0	0	0	0	0	0	0	0	0	0
1564	4	5	12	3d 00:34:32.76000	0d 04:14:28.31000	0.00683847	0.0254974	0.0016125	2.7836	D	5	30/08/2020 11:49		0	0	0	0	0	0	0	0	0	0	0	0	0	0
1565	4	5	12	3d 00:34:35.22000	0d 04:14:30.77000	0.00683957	0.0255004	0.0016125	2.7733	D	5	30/08/2020 11:49		0	0	0	0	0	0	0	0	0	0	0	0	0	0
1566	4	5	12	3d 00:34:37.54000	0d 04:14:33.09000	0.00684061	0.0255033	0.00161234	2.7631	D	5	30/08/2020 11:49		0	0	0	0	0	0	0	0	0	0	0	0	0	0
1567	4	5	12	3d 00:34:39.82000	0d 04:14:35.37000	0.00684163	0.0255061	0.00161242	2.7529	D	5	30/08/2020 11:49		0	0	0	0	0	0	0	0	0	0	0	0	0	0
1568	4	5	12	3d 00:34:42.08000	0d 04:14:37.63000	0.00684264	0.0255089	0.00161227	2.7425	D	5	30/08/2020 11:49		0	0	0	0	0	0	0	0	0	0	0	0	0	0
1569	4	5	12	3d 00:34:44.31000	0d 04:14:39.86000	0.00684364	0.0255117	0.00161234	2.732	D	5	30/08/2020 11:49		0	0	0	0	0	0	0	0	0	0	0	0	0	0
1570	4	5	12	3d 00:34:46.50000	0d 04:14:42.05000	0.00684462	0.0255143	0.00161273	2.7214	D	5	30/08/2020 11:49		0	0	0	0	0	0	0	0	0	0	0	0	0	0
1571	4	5	12	3d 00:34:48.71000	0d 04:14:44.26000	0.00684561	0.025517	0.00161257	2.7109	D	5	30/08/2020 11:49		0	0	0	0	0	0	0	0	0	0	0	0	0	0
1572	4	5	12	3d 00:34:50.86000	0d 04:14:46.41000	0.00684657	0.0255196	0.00161219	2.7005	D	5	30/08/2020 11:49		0	0	0	0	0	0	0	0	0	0	0	0	0	0
1573	4	5	12	3d 00:34:52.95000	0d 04:14:48.50000	0.00684751	0.0255221	0.00161227	2.69	D	5	30/08/2020 11:49		0	0	0	0	0	0	0	0	0	0	0	0	0	0
1574	4	5	12	3d 00:34:55.07000	0d 04:14:50.62000	0.00684846	0.0255247	0.00161227	2.6793	D	5	30/08/2020 11:49		0	0	0	0	0	0	0	0	0	0	0	0	0	0
1575	4	5	12	3d 00:34:57.12000	0d 04:14:52.67000	0.00684938	0.0255272	0.00161242	2.6688	D	5	30/08/2020 11:49		0	0	0	0	0	0	0	0	0	0	0	0	0	0
1576	4	5	12	3d 00:34:59.14000	0d 04:14:54.69000	0.00685028	0.0255296	0.0016125	2.6584	D	5	30/08/2020 11:50		0	0	0	0	0	0	0	0	0	0	0	0	0	0
1577	4	5	12	3d 00:35:01.14000	0d 04:14:56.69000	0.00685118	0.0255319	0.00161227	2.6481	D	5	30/08/2020 11:50		0	0	0	0	0	0	0	0	0	0	0	0	0	0
1578	4	5	12	3d 00:35:03.06000	0d 04:14:58.61000	0.00685204	0.0255342	0.00161234	2.6374	D	5	30/08/2020 11:50		0	0	0	0	0	0	0	0	0	0	0	0	0	0
1579	4	5	12	3d 00:35:05.01000	0d 04:15:00.56000	0.00685291	0.0255365	0.00161227	2.627	D	5	30/08/2020 11:50		0	0	0	0	0	0	0	0	0	0	0	0	0	0
1580	4	5	12	3d 00:35:06.90000	0d 04:15:02.45000	0.00685376	0.0255387	0.00161242	2.6166	D	5	30/08/2020 11:50		0	0	0	0	0	0	0	0	0	0	0	0	0	0
1581	4	5	12	3d 00:35:08.80000	0d 04:15:04.35000	0.00685461	0.0255409	0.00161242	2.6061	D	5	30/08/2020 11:50		0	0	0	0	0	0	0	0	0	0	0	0	0	0
1582	4	5	12	3d 00:35:10.66000	0d 04:15:06.21000	0.00685544	0.0255431	0.00161242	2.5956	D	5	30/08/2020 11:50		0	0	0	0	0	0	0	0	0	0	0	0	0	0
1583	4	5	12	3d 00:35:12.48000	0d 04:15:08.03000	0.00685626	0.0255452	0.00161234	2.5852	D	5	30/08/2020 11:50		0	0	0	0	0	0	0	0	0	0	0	0	0	0
1584	4	5	12	3d 00:35:14.29000	0d 04:15:09.84000	0.00685707	0.0255473	0.00161212	2.5747	D	5	30/08/2020 11:50		0	0	0	0	0	0	0	0	0	0	0	0	0	0
1585	4	5	12	3d 00:35:16.09000	0d 04:15:11.64000	0.00685787	0.0255494	0.0016125	2.5643	D	5	30/08/2020 11:50		0	0	0	0	0	0	0	0	0	0	0	0	0	0
1586	4	5	12	3d 00:35:17.82000	0d 04:15:13.37000	0.00685865	0.0255514	0.00161257	2.5539	D	5	30/08/2020 11:50		0	0	0	0	0	0	0	0	0	0	0	0	0	0
1587	4	5	12	3d 00:35:19.58000	0d 04:15:15.13000	0.00685944	0.0255534	0.00161227	2.5434	D	5	30/08/2020 11:50		0	0	0	0	0	0	0	0	0	0	0	0	0	0
1588	4	5	12	3d 00:35:21.34000	0d 04:15:16.89000	0.00686022	0.0255554	0.00161227	2.5328	D	5	30/08/2020 11:50		0	0	0	0	0	0	0	0	0	0	0	0	0	0
1589	4	5	12	3d 00:35:23.11000	0d 04:15:18.66000	0.00686102	0.0255574	0.00161242	2.5222	D	5	30/08/2020 11:50		0	0	0	0	0	0	0	0	0	0	0	0	0	0
1590	4	5	12	3d 00:35:24.86000	0d 04:15:20.41000	0.0068618	0.0255594	0.00161227	2.5113	D	5	30/08/2020 11:50		0	0	0	0	0	0	0	0	0	0	0	0	0	0
1591	4	5	12	3d 00:35:26.60000	0d 04:15:22.15000	0.00686258	0.0255613	0.00161242	2.5005	D	5	30/08/2020 11:50		0	0	0	0	0	0	0	0	0	0	0	0	0	0
1592	4	5	12	3d 00:35:26.71000	0d 04:15:22.26000	0.00686263	0.0255614	0.0016125	2.5	D	133	30/08/2020 11:50		0	0	0	0	0	0	0	0	0	0	0	0	0	0
1593	4	5	13	3d 00:35:26.72000	0d 00:00:00.01000	0	0	0	2.6332	R	0	30/08/2020 11:50		0	0	0	0	0	0	0	0	0	0	0	0	0	0
1594	4	5	13	3d 00:35:28.72000	0d 00:00:02.01000	0	0	0	2.8125	R	1	30/08/2020 11:50		0	0	0	0	0	0	0	0	0	0	0	0	0	0
1595	4	5	13	3d 00:35:30.72000	0d 00:00:04.01000	0	0	0	2.9216	R	1	30/08/2020 11:50		0	0	0	0	0	0	0	0	0	0	0	0	0	0
1596	4	5	13	3d 00:35:32.72000	0d 00:00:06.01000	0	0	0	3.0074	R	1	30/08/2020 11:50		0	0	0	0	0	0	0	0	0	0	0	0	0	0
1597	4	5	13	3d 00:35:34.72000	0d 00:00:08.01000	0	0	0	3.0793	R	1	30/08/2020 11:50		0	0	0	0	0	0	0	0	0	0	0	0	0	0
1598	4	5	13	3d 00:35:36.71000	0d 00:00:10.00000	0	0	0	3.14	R	129	30/08/2020 11:50		0	0	0	0	0	0	0	0	0	0	0	0	0	0
1599	5	6	9	3d 00:35:36.74000	0d 00:00:00.03000	0.00000001	0.00000004	0.00161479	3.3021	C	0	30/08/2020 11:50		0	0	0	0	0	0	0	0	0	0	0	0	0	0
1600	5	6	9	3d 00:35:36.90000	0d 00:00:00.19000	0.00000009	0.00000028	0.00161227	3.3249	C	5	30/08/2020 11:50		0	0	0	0	0	0	0	0	0	0	0	0	0	0
1601	5	6	9	3d 00:35:37.07000	0d 00:00:00.36000	0.00000016	0.00000054	0.00161257	3.3446	C	5	30/08/2020 11:50		0	0	0	0	0	0	0	0	0	0	0	0	0	0
1602	5	6	9	3d 00:35:37.25000	0d 00:00:00.54000	0.00000024	0.00000081	0.00161227	3.3626	C	5	30/08/2020 11:50		0	0	0	0	0	0	0	0	0	0	0	0	0	0
1603	5	6	9	3d 00:35:37.45000	0d 00:00:00.74000	0.00000033	0.00000111	0.0016125	3.3802	C	5	30/08/2020 11:50		0	0	0	0	0	0	0	0	0	0	0	0	0	0
1604	5	6	9	3d 00:35:37.66000	0d 00:00:00.95000	0.00000043	0.00000143	0.00161234	3.3968	C	5	30/08/2020 11:50		0	0	0	0	0	0	0	0	0	0	0	0	0	0
1605	5	6	9	3d 00:35:37.87000	0d 00:00:01.16000	0.00000052	0.00000175	0.00161234	3.4127	C	5	30/08/2020 11:50		0	0	0	0	0	0	0	0	0	0	0	0	0	0
1606	5	6	9	3d 00:35:38.09000	0d 00:00:01.38000	0.00000062	0.00000209	0.0016125	3.4282	C	5	30/08/2020 11:50		0	0	0	0	0	0	0	0	0	0	0	0	0	0
1607	5	6	9	3d 00:35:38.32000	0d 00:00:01.61000	0.00000072	0.00000244	0.0016125	3.4437	C	5	30/08/2020 11:50		0	0	0	0	0	0	0	0	0	0	0	0	0	0
1608	5	6	9	3d 00:35:38.56000	0d 00:00:01.85000	0.00000083	0.00000281	0.00161242	3.4592	C	5	30/08/2020 11:50		0	0	0	0	0	0	0	0	0	0	0	0	0	0
1609	5	6	9	3d 00:35:38.81000	0d 00:00:02.10000	0.00000094	0.0000032	0.00161219	3.4743	C	5	30/08/2020 11:50		0	0	0	0	0	0	0	0	0	0	0	0	0	0
1610	5	6	9	3d 00:35:39.07000	0d 00:00:02.36000	0.00000106	0.0000036	0.00161212	3.4893	C	5	30/08/2020 11:50		0	0	0	0	0	0	0	0	0	0	0	0	0	0
1611	5	6	9	3d 00:35:39.33000	0d 00:00:02.62000	0.00000117	0.00000401	0.00161234	3.5036	C	5	30/08/2020 11:50		0	0	0	0	0	0	0	0	0	0	0	0	0	0
1612	5	6	9	3d 00:35:39.60000	0d 00:00:02.89000	0.00000129	0.00000444	0.00161265	3.5178	C	5	30/08/2020 11:50		0	0	0	0	0	0	0	0	0	0	0	0	0	0
1613	5	6	9	3d 00:35:39.89000	0d 00:00:03.18000	0.00000142	0.00000489	0.0016125	3.5323	C	5	30/08/2020 11:50		0	0	0	0	0	0	0	0	0	0	0	0	0	0
1614	5	6	9	3d 00:35:40.18000	0d 00:00:03.47000	0.00000155	0.00000535	0.00161234	3.5463	C	5	30/08/2020 11:50		0	0	0	0	0	0	0	0	0	0	0	0	0	0
1615	5	6	9	3d 00:35:40.49000	0d 00:00:03.78000	0.00000169	0.00000585	0.00161234	3.5604	C	5	30/08/2020 11:50		0	0	0	0	0	0	0	0	0	0	0	0	0	0
1616	5	6	9	3d 00:35:40.81000	0d 00:00:04.10000	0.00000184	0.00000636	0.00161242	3.5737	C	5	30/08/2020 11:50		0	0	0	0	0	0	0	0	0	0	0	0	0	0
1617	5	6	9	3d 00:35:41.14000	0d 00:00:04.43000	0.00000198	0.00000689	0.00161234	3.5869	C	5	30/08/2020 11:50		0	0	0	0	0	0	0	0	0	0	0	0	0	0
1618	5	6	9	3d 00:35:41.49000	0d 00:00:04.78000	0.00000214	0.00000745	0.00161242	3.6002	C	5	30/08/2020 11:50		0	0	0	0	0	0	0	0	0	0	0	0	0	0
1619	5	6	9	3d 00:35:41.86000	0d 00:00:05.15000	0.00000231	0.00000805	0.00161234	3.613	C	5	30/08/2020 11:50		0	0	0	0	0	0	0	0	0	0	0	0	0	0
1620	5	6	9	3d 00:35:42.26000	0d 00:00:05.55000	0.00000249	0.0000087	0.00161227	3.626	C	5	30/08/2020 11:50		0	0	0	0	0	0	0	0	0	0	0	0	0	0
1621	5	6	9	3d 00:35:42.69000	0d 00:00:05.98000	0.00000268	0.0000094	0.00161234	3.6387	C	5	30/08/2020 11:50		0	0	0	0	0	0	0	0	0	0	0	0	0	0
1622	5	6	9	3d 00:35:43.15000	0d 00:00:06.44000	0.00000288	0.00001015	0.0016125	3.6509	C	5	30/08/2020 11:50		0	0	0	0	0	0	0	0	0	0	0	0	0	0
1623	5	6	9	3d 00:35:43.66000	0d 00:00:06.95000	0.00000311	0.00001098	0.00161227	3.6628	C	5	30/08/2020 11:50		0	0	0	0	0	0	0	0	0	0	0	0	0	0
1624	5	6	9	3d 00:35:44.23000	0d 00:00:07.52000	0.00000337	0.00001192	0.00161242	3.6744	C	5	30/08/2020 11:50		0	0	0	0	0	0	0	0	0	0	0	0	0	0
1625	5	6	9	3d 00:35:44.89000	0d 00:00:08.18000	0.00000366	0.00001301	0.00161257	3.6857	C	5	30/08/2020 11:50		0	0	0	0	0	0	0	0	0	0	0	0	0	0
1626	5	6	9	3d 00:35:45.68000	0d 00:00:08.97000	0.00000402	0.00001432	0.0016125	3.6963	C	5	30/08/2020 11:50		0	0	0	0	0	0	0	0	0	0	0	0	0	0
1627	5	6	9	3d 00:35:46.65000	0d 00:00:09.94000	0.00000445	0.00001592	0.0016125	3.7069	C	5	30/08/2020 11:50		0	0	0	0	0	0	0	0	0	0	0	0	0	0
1628	5	6	9	3d 00:35:47.96000	0d 00:00:11.25000	0.00000504	0.0000181	0.00161234	3.7174	C	5	30/08/2020 11:50		0	0	0	0	0	0	0	0	0	0	0	0	0	0
1629	5	6	9	3d 00:35:49.89000	0d 00:00:13.18000	0.0000059	0.00002132	0.00161257	3.7276	C	5	30/08/2020 11:50		0	0	0	0	0	0	0	0	0	0	0	0	0	0
1630	5	6	9	3d 00:35:52.98000	0d 00:00:16.27000	0.00000729	0.00002649	0.0016125	3.738	C	5	30/08/2020 11:50		0	0	0	0	0	0	0	0	0	0	0	0	0	0
1631	5	6	9	3d 00:35:59.56000	0d 00:00:22.85000	0.00001023	0.00003752	0.00161234	3.7482	C	5	30/08/2020 11:51		0	0	0	0	0	0	0	0	0	0	0	0	0	0
1632	5	6	9	3d 00:36:43.16000	0d 00:01:06.45000	0.00002976	0.00011071	0.00161234	3.738	C	5	30/08/2020 11:51		0	0	0	0	0	0	0	0	0	0	0	0	0	0
1633	5	6	9	3d 00:37:06.09000	0d 00:01:29.38000	0.00004003	0.00014904	0.00161257	3.7279	C	5	30/08/2020 11:52		0	0	0	0	0	0	0	0	0	0	0	0	0	0
1634	5	6	9	3d 00:37:46.59000	0d 00:02:09.88000	0.00005817	0.00021656	0.0016125	3.7179	C	5	30/08/2020 11:52		0	0	0	0	0	0	0	0	0	0	0	0	0	0
1635	5	6	9	3d 00:39:07.67000	0d 00:03:30.96000	0.00009449	0.00035138	0.00161242	3.7078	C	5	30/08/2020 11:54		0	0	0	0	0	0	0	0	0	0	0	0	0	0
1636	5	6	9	3d 00:42:36.66000	0d 00:06:59.95000	0.00018809	0.00069789	0.00161242	3.6977	C	5	30/08/2020 11:57		0	0	0	0	0	0	0	0	0	0	0	0	0	0
1637	5	6	9	3d 00:47:36.66000	0d 00:11:59.95000	0.00032246	0.00119453	0.00161219	3.6953	C	1	30/08/2020 12:02		0	0	0	0	0	0	0	0	0	0	0	0	0	0
1638	5	6	9	3d 00:52:36.66000	0d 00:16:59.95000	0.00045682	0.00169119	0.00161227	3.6974	C	1	30/08/2020 12:07		0	0	0	0	0	0	0	0	0	0	0	0	0	0
1639	5	6	9	3d 00:57:36.66000	0d 00:21:59.95000	0.00059119	0.00218819	0.00161265	3.7005	C	1	30/08/2020 12:12		0	0	0	0	0	0	0	0	0	0	0	0	0	0
1640	5	6	9	3d 01:02:36.66000	0d 00:26:59.95000	0.00072555	0.00268566	0.00161242	3.7041	C	1	30/08/2020 12:17		0	0	0	0	0	0	0	0	0	0	0	0	0	0
1641	5	6	9	3d 01:07:36.66000	0d 00:31:59.95000	0.00085992	0.00318365	0.00161227	3.7082	C	1	30/08/2020 12:22		0	0	0	0	0	0	0	0	0	0	0	0	0	0
1642	5	6	9	3d 01:12:36.66000	0d 00:36:59.95000	0.00099429	0.0036822	0.00161257	3.7125	C	1	30/08/2020 12:27		0	0	0	0	0	0	0	0	0	0	0	0	0	0
1643	5	6	9	3d 01:17:36.66000	0d 00:41:59.95000	0.00112865	0.00418134	0.00161227	3.7169	C	1	30/08/2020 12:32		0	0	0	0	0	0	0	0	0	0	0	0	0	0
1644	5	6	9	3d 01:22:36.66000	0d 00:46:59.95000	0.00126302	0.00468112	0.00161227	3.7218	C	1	30/08/2020 12:37		0	0	0	0	0	0	0	0	0	0	0	0	0	0
1645	5	6	9	3d 01:27:36.66000	0d 00:51:59.95000	0.00139738	0.00518158	0.00161219	3.7273	C	1	30/08/2020 12:42		0	0	0	0	0	0	0	0	0	0	0	0	0	0
1646	5	6	9	3d 01:32:36.66000	0d 00:56:59.95000	0.00153175	0.00568275	0.00161234	3.7325	C	1	30/08/2020 12:47		0	0	0	0	0	0	0	0	0	0	0	0	0	0
1647	5	6	9	3d 01:37:36.66000	0d 01:01:59.95000	0.00166611	0.00618465	0.0016125	3.7382	C	1	30/08/2020 12:52		0	0	0	0	0	0	0	0	0	0	0	0	0	0
1648	5	6	9	3d 01:42:36.66000	0d 01:06:59.95000	0.00180048	0.00668728	0.00161234	3.7432	C	1	30/08/2020 12:57		0	0	0	0	0	0	0	0	0	0	0	0	0	0
1649	5	6	9	3d 01:47:36.66000	0d 01:11:59.95000	0.00193485	0.00719064	0.0016125	3.749	C	1	30/08/2020 13:02		0	0	0	0	0	0	0	0	0	0	0	0	0	0
1650	5	6	9	3d 01:52:36.66000	0d 01:16:59.95000	0.00206921	0.00769474	0.00161257	3.7543	C	1	30/08/2020 13:07		0	0	0	0	0	0	0	0	0	0	0	0	0	0
1651	5	6	9	3d 01:57:36.66000	0d 01:21:59.95000	0.00220358	0.00819956	0.00161242	3.7598	C	1	30/08/2020 13:12		0	0	0	0	0	0	0	0	0	0	0	0	0	0
1652	5	6	9	3d 02:02:36.66000	0d 01:26:59.95000	0.00233794	0.00870509	0.00161227	3.7647	C	1	30/08/2020 13:17		0	0	0	0	0	0	0	0	0	0	0	0	0	0
1653	5	6	9	3d 02:07:36.66000	0d 01:31:59.95000	0.00247231	0.00921134	0.00161257	3.7704	C	1	30/08/2020 13:22		0	0	0	0	0	0	0	0	0	0	0	0	0	0
1654	5	6	9	3d 02:12:36.66000	0d 01:36:59.95000	0.00260668	0.0097183	0.00161265	3.7754	C	1	30/08/2020 13:27		0	0	0	0	0	0	0	0	0	0	0	0	0	0
1655	5	6	9	3d 02:17:36.66000	0d 01:41:59.95000	0.00274104	0.010226	0.00161242	3.7807	C	1	30/08/2020 13:32		0	0	0	0	0	0	0	0	0	0	0	0	0	0
1656	5	6	9	3d 02:22:36.66000	0d 01:46:59.95000	0.00287541	0.0107344	0.00161257	3.7862	C	1	30/08/2020 13:37		0	0	0	0	0	0	0	0	0	0	0	0	0	0
1657	5	6	9	3d 02:27:36.66000	0d 01:51:59.95000	0.00300977	0.0112435	0.00161212	3.7922	C	1	30/08/2020 13:42		0	0	0	0	0	0	0	0	0	0	0	0	0	0
1658	5	6	9	3d 02:32:36.66000	0d 01:56:59.95000	0.00314414	0.0117534	0.00161257	3.798	C	1	30/08/2020 13:47		0	0	0	0	0	0	0	0	0	0	0	0	0	0
1659	5	6	9	3d 02:37:36.66000	0d 02:01:59.95000	0.00327851	0.0122642	0.0016125	3.8045	C	1	30/08/2020 13:52		0	0	0	0	0	0	0	0	0	0	0	0	0	0
1660	5	6	9	3d 02:42:36.66000	0d 02:06:59.95000	0.00341287	0.0127758	0.00161234	3.8111	C	1	30/08/2020 13:57		0	0	0	0	0	0	0	0	0	0	0	0	0	0
1661	5	6	9	3d 02:47:36.66000	0d 02:11:59.95000	0.00354724	0.0132884	0.00161234	3.8186	C	1	30/08/2020 14:02		0	0	0	0	0	0	0	0	0	0	0	0	0	0
1662	5	6	9	3d 02:52:36.66000	0d 02:16:59.95000	0.0036816	0.013802	0.00161227	3.8264	C	1	30/08/2020 14:07		0	0	0	0	0	0	0	0	0	0	0	0	0	0
1663	5	6	9	3d 02:57:36.66000	0d 02:21:59.95000	0.00381597	0.0143168	0.00161219	3.8352	C	1	30/08/2020 14:12		0	0	0	0	0	0	0	0	0	0	0	0	0	0
1664	5	6	9	3d 03:02:36.66000	0d 02:26:59.95000	0.00395033	0.0148327	0.00161242	3.845	C	1	30/08/2020 14:17		0	0	0	0	0	0	0	0	0	0	0	0	0	0
1665	5	6	9	3d 03:07:17.08000	0d 02:31:40.37000	0.00407593	0.0153163	0.0016125	3.855	C	5	30/08/2020 14:22		0	0	0	0	0	0	0	0	0	0	0	0	0	0
1666	5	6	9	3d 03:11:38.20000	0d 02:36:01.49000	0.00419288	0.0157677	0.00161219	3.8651	C	5	30/08/2020 14:26		0	0	0	0	0	0	0	0	0	0	0	0	0	0
1667	5	6	9	3d 03:15:37.07000	0d 02:40:00.36000	0.00429987	0.0161818	0.00161257	3.8752	C	5	30/08/2020 14:30		0	0	0	0	0	0	0	0	0	0	0	0	0	0
1668	5	6	9	3d 03:19:26.68000	0d 02:43:49.97000	0.00440271	0.0165808	0.00161227	3.8853	C	5	30/08/2020 14:34		0	0	0	0	0	0	0	0	0	0	0	0	0	0
1669	5	6	9	3d 03:23:03.68000	0d 02:47:26.97000	0.0044999	0.0169589	0.00161234	3.8953	C	5	30/08/2020 14:38		0	0	0	0	0	0	0	0	0	0	0	0	0	0
1670	5	6	9	3d 03:26:30.44000	0d 02:50:53.73000	0.00459251	0.0173201	0.00161242	3.9054	C	5	30/08/2020 14:41		0	0	0	0	0	0	0	0	0	0	0	0	0	0
1671	5	6	9	3d 03:29:46.32000	0d 02:54:09.61000	0.00468024	0.0176631	0.0016125	3.9155	C	5	30/08/2020 14:44		0	0	0	0	0	0	0	0	0	0	0	0	0	0
1672	5	6	9	3d 03:33:01.62000	0d 02:57:24.91000	0.00476771	0.0180061	0.00161257	3.9255	C	5	30/08/2020 14:48		0	0	0	0	0	0	0	0	0	0	0	0	0	0
1673	5	6	9	3d 03:36:07.59000	0d 03:00:30.88000	0.004851	0.0183334	0.0016125	3.9356	C	5	30/08/2020 14:51		0	0	0	0	0	0	0	0	0	0	0	0	0	0
1674	5	6	9	3d 03:39:10.26000	0d 03:03:33.55000	0.00493282	0.0186558	0.00161212	3.9457	C	5	30/08/2020 14:54		0	0	0	0	0	0	0	0	0	0	0	0	0	0
1675	5	6	9	3d 03:42:11.82000	0d 03:06:35.11000	0.00501414	0.0189771	0.00161242	3.9559	C	5	30/08/2020 14:57		0	0	0	0	0	0	0	0	0	0	0	0	0	0
1676	5	6	9	3d 03:45:12.29000	0d 03:09:35.58000	0.00509497	0.0192973	0.0016125	3.9661	C	5	30/08/2020 15:00		0	0	0	0	0	0	0	0	0	0	0	0	0	0
1677	5	6	9	3d 03:48:10.28000	0d 03:12:33.57000	0.00517469	0.0196138	0.00161242	3.9762	C	5	30/08/2020 15:03		0	0	0	0	0	0	0	0	0	0	0	0	0	0
1678	5	6	9	3d 03:51:01.83000	0d 03:15:25.12000	0.00525152	0.0199197	0.00161257	3.9863	C	5	30/08/2020 15:06		0	0	0	0	0	0	0	0	0	0	0	0	0	0
1679	5	6	9	3d 03:53:53.90000	0d 03:18:17.19000	0.00532859	0.0202273	0.00161227	3.9963	C	5	30/08/2020 15:08		0	0	0	0	0	0	0	0	0	0	0	0	0	0
1680	5	6	9	3d 03:56:43.75000	0d 03:21:07.04000	0.00540466	0.0205317	0.00161257	4.0064	C	5	30/08/2020 15:11		0	0	0	0	0	0	0	0	0	0	0	0	0	0
1681	5	6	9	3d 03:59:32.86000	0d 03:23:56.15000	0.0054804	0.0208355	0.00161219	4.0165	C	5	30/08/2020 15:14		0	0	0	0	0	0	0	0	0	0	0	0	0	0
1682	5	6	9	3d 04:02:21.30000	0d 03:26:44.59000	0.00555585	0.0211389	0.00161234	4.0267	C	5	30/08/2020 15:17		0	0	0	0	0	0	0	0	0	0	0	0	0	0
1683	5	6	9	3d 04:05:09.59000	0d 03:29:32.88000	0.00563122	0.0214428	0.00161257	4.0368	C	5	30/08/2020 15:20		0	0	0	0	0	0	0	0	0	0	0	0	0	0
1684	5	6	9	3d 04:07:53.26000	0d 03:32:16.55000	0.00570453	0.0217391	0.00161257	4.0468	C	5	30/08/2020 15:22		0	0	0	0	0	0	0	0	0	0	0	0	0	0
1685	5	6	9	3d 04:10:36.54000	0d 03:34:59.83000	0.00577766	0.0220354	0.0016125	4.0569	C	5	30/08/2020 15:25		0	0	0	0	0	0	0	0	0	0	0	0	0	0
1686	5	6	9	3d 04:13:16.84000	0d 03:37:40.13000	0.00584945	0.0223271	0.00161234	4.067	C	5	30/08/2020 15:28		0	0	0	0	0	0	0	0	0	0	0	0	0	0
1687	5	6	9	3d 04:15:57.08000	0d 03:40:20.37000	0.00592122	0.0226193	0.0016125	4.0772	C	5	30/08/2020 15:31		0	0	0	0	0	0	0	0	0	0	0	0	0	0
1688	5	6	9	3d 04:18:35.46000	0d 03:42:58.75000	0.00599216	0.0229089	0.00161265	4.0873	C	5	30/08/2020 15:33		0	0	0	0	0	0	0	0	0	0	0	0	0	0
1689	5	6	9	3d 04:21:10.68000	0d 03:45:33.97000	0.00606168	0.0231934	0.00161234	4.0974	C	5	30/08/2020 15:36		0	0	0	0	0	0	0	0	0	0	0	0	0	0
1690	5	6	9	3d 04:23:46.11000	0d 03:48:09.40000	0.00613129	0.0234789	0.00161265	4.1074	C	5	30/08/2020 15:38		0	0	0	0	0	0	0	0	0	0	0	0	0	0
1691	5	6	9	3d 04:26:17.07000	0d 03:50:40.36000	0.00619891	0.023757	0.00161227	4.1175	C	5	30/08/2020 15:41		0	0	0	0	0	0	0	0	0	0	0	0	0	0
1692	5	6	9	3d 04:28:44.61000	0d 03:53:07.90000	0.00626499	0.0240294	0.00161234	4.1276	C	5	30/08/2020 15:43		0	0	0	0	0	0	0	0	0	0	0	0	0	0
1693	5	6	9	3d 04:31:11.85000	0d 03:55:35.14000	0.00633094	0.024302	0.00161234	4.1376	C	5	30/08/2020 15:46		0	0	0	0	0	0	0	0	0	0	0	0	0	0
1694	5	6	9	3d 04:33:37.56000	0d 03:58:00.85000	0.0063962	0.0245723	0.00161265	4.1477	C	5	30/08/2020 15:48		0	0	0	0	0	0	0	0	0	0	0	0	0	0
1695	5	6	9	3d 04:36:02.67000	0d 04:00:25.96000	0.00646119	0.0248422	0.00161227	4.1579	C	5	30/08/2020 15:51		0	0	0	0	0	0	0	0	0	0	0	0	0	0
1696	5	6	9	3d 04:38:26.19000	0d 04:02:49.48000	0.00652547	0.0251098	0.00161257	4.168	C	5	30/08/2020 15:53		0	0	0	0	0	0	0	0	0	0	0	0	0	0
1697	5	6	9	3d 04:40:48.36000	0d 04:05:11.65000	0.00658915	0.0253755	0.00161234	4.1781	C	5	30/08/2020 15:55		0	0	0	0	0	0	0	0	0	0	0	0	0	0
1698	5	6	9	3d 04:43:08.68000	0d 04:07:31.97000	0.00665199	0.0256384	0.00161242	4.1881	C	5	30/08/2020 15:58		0	0	0	0	0	0	0	0	0	0	0	0	0	0
1699	5	6	9	3d 04:45:24.55000	0d 04:09:47.84000	0.00671285	0.0258936	0.0016125	4.1982	C	5	30/08/2020 16:00		0	0	0	0	0	0	0	0	0	0	0	0	0	0
1700	5	6	9	3d 04:45:47.45000	0d 04:10:10.74000	0.0067231	0.0259367	0.00161242	4.2	C	133	30/08/2020 16:00		0	0	0	0	0	0	0	0	0	0	0	0	0	0
1701	5	6	10	3d 04:45:47.46000	0d 00:00:00.01000	0.0067231	0.0259367	0.00160677	4.1997	C	0	30/08/2020 16:00		0	0	0	0	0	0	0	0	0	0	0	0	0	0
1702	5	6	10	3d 04:46:09.82000	0d 00:00:22.37000	0.00673286	0.0259776	0.00150668	4.2005	C	4	30/08/2020 16:01		0	0	0	0	0	0	0	0	0	0	0	0	0	0
1703	5	6	10	3d 04:46:28.75000	0d 00:00:41.30000	0.00674051	0.0260098	0.00140658	4.2002	C	4	30/08/2020 16:01		0	0	0	0	0	0	0	0	0	0	0	0	0	0
1704	5	6	10	3d 04:46:53.80000	0d 00:01:06.35000	0.00674994	0.0260494	0.0013064	4.1999	C	4	30/08/2020 16:01		0	0	0	0	0	0	0	0	0	0	0	0	0	0
1705	5	6	10	3d 04:47:23.81000	0d 00:01:36.36000	0.0067604	0.0260933	0.00120638	4.2002	C	4	30/08/2020 16:02		0	0	0	0	0	0	0	0	0	0	0	0	0	0
1706	5	6	10	3d 04:47:58.07000	0d 00:02:10.62000	0.0067714	0.0261395	0.0011062	4.2	C	4	30/08/2020 16:03		0	0	0	0	0	0	0	0	0	0	0	0	0	0
1707	5	6	10	3d 04:48:36.84000	0d 00:02:49.39000	0.00678276	0.0261872	0.00100618	4.2	C	4	30/08/2020 16:03		0	0	0	0	0	0	0	0	0	0	0	0	0	0
1708	5	6	10	3d 04:49:21.63000	0d 00:03:34.18000	0.00679465	0.0262372	0.00090616	4.2	C	4	30/08/2020 16:04		0	0	0	0	0	0	0	0	0	0	0	0	0	0
1709	5	6	10	3d 04:50:11.65000	0d 00:04:24.20000	0.00680653	0.0262871	0.00080598	4.2	C	4	30/08/2020 16:05		0	0	0	0	0	0	0	0	0	0	0	0	0	0
1710	5	6	10	3d 04:51:08.82000	0d 00:05:21.37000	0.00681852	0.0263374	0.00070596	4.2	C	4	30/08/2020 16:06		0	0	0	0	0	0	0	0	0	0	0	0	0	0
1711	5	6	10	3d 04:52:16.94000	0d 00:06:29.49000	0.0068309	0.0263894	0.00060594	4.2	C	4	30/08/2020 16:07		0	0	0	0	0	0	0	0	0	0	0	0	0	0
1712	5	6	10	3d 04:53:37.51000	0d 00:07:50.06000	0.00684332	0.0264416	0.00050591	4.2	C	4	30/08/2020 16:08		0	0	0	0	0	0	0	0	0	0	0	0	0	0
1713	5	6	10	3d 04:55:20.02000	0d 00:09:32.57000	0.00685627	0.026496	0.00040589	4.2	C	4	30/08/2020 16:10		0	0	0	0	0	0	0	0	0	0	0	0	0	0
1714	5	6	10	3d 04:57:34.84000	0d 00:11:47.39000	0.00686952	0.0265516	0.00030587	4.1999	C	4	30/08/2020 16:12		0	0	0	0	0	0	0	0	0	0	0	0	0	0
1715	5	6	10	3d 05:00:57.04000	0d 00:15:09.59000	0.00688374	0.0266113	0.00020584	4.2002	C	4	30/08/2020 16:16		0	0	0	0	0	0	0	0	0	0	0	0	0	0
1716	5	6	10	3d 05:03:08.73000	0d 00:17:21.28000	0.00689044	0.0266395	0.00016121	4.2	C	132	30/08/2020 16:18		0	0	0	0	0	0	0	0	0	0	0	0	0	0
1717	5	6	11	3d 05:03:08.74000	0d 00:00:00.01000	0	0	0	4.1987	R	0	30/08/2020 16:18		0	0	0	0	0	0	0	0	0	0	0	0	0	0
1718	5	6	11	3d 05:03:10.74000	0d 00:00:02.01000	0	0	0	4.1982	R	1	30/08/2020 16:18		0	0	0	0	0	0	0	0	0	0	0	0	0	0
1719	5	6	11	3d 05:03:12.74000	0d 00:00:04.01000	0	0	0	4.1984	R	1	30/08/2020 16:18		0	0	0	0	0	0	0	0	0	0	0	0	0	0
1720	5	6	11	3d 05:03:14.74000	0d 00:00:06.01000	0	0	0	4.1982	R	1	30/08/2020 16:18		0	0	0	0	0	0	0	0	0	0	0	0	0	0
1721	5	6	11	3d 05:03:16.74000	0d 00:00:08.01000	0	0	0	4.1981	R	1	30/08/2020 16:18		0	0	0	0	0	0	0	0	0	0	0	0	0	0
1722	5	6	11	3d 05:03:18.73000	0d 00:00:10.00000	0	0	0	4.1979	R	129	30/08/2020 16:18		0	0	0	0	0	0	0	0	0	0	0	0	0	0
1723	5	6	12	3d 05:03:18.77000	0d 00:00:00.04000	0.00000002	0.00000007	0.0016125	4.1842	D	0	30/08/2020 16:18		0	0	0	0	0	0	0	0	0	0	0	0	0	0
1724	5	6	12	3d 05:03:39.12000	0d 00:00:20.39000	0.00000913	0.00003815	0.00161227	4.174	D	5	30/08/2020 16:18		0	0	0	0	0	0	0	0	0	0	0	0	0	0
1725	5	6	12	3d 05:04:32.39000	0d 00:01:13.66000	0.00003299	0.00013761	0.00161234	4.1637	D	5	30/08/2020 16:19		0	0	0	0	0	0	0	0	0	0	0	0	0	0
1726	5	6	12	3d 05:06:03.41000	0d 00:02:44.68000	0.00007376	0.00030713	0.00161234	4.1535	D	5	30/08/2020 16:21		0	0	0	0	0	0	0	0	0	0	0	0	0	0
1727	5	6	12	3d 05:07:59.75000	0d 00:04:41.02000	0.00012586	0.0005233	0.0016125	4.1434	D	5	30/08/2020 16:23		0	0	0	0	0	0	0	0	0	0	0	0	0	0
1728	5	6	12	3d 05:10:03.07000	0d 00:06:44.34000	0.0001811	0.00075189	0.00161227	4.1334	D	5	30/08/2020 16:25		0	0	0	0	0	0	0	0	0	0	0	0	0	0
1729	5	6	12	3d 05:12:10.34000	0d 00:08:51.61000	0.0002381	0.00098722	0.00161242	4.1233	D	5	30/08/2020 16:27		0	0	0	0	0	0	0	0	0	0	0	0	0	0
1730	5	6	12	3d 05:14:20.60000	0d 00:11:01.87000	0.00029644	0.0012275	0.00161242	4.1131	D	5	30/08/2020 16:29		0	0	0	0	0	0	0	0	0	0	0	0	0	0
1731	5	6	12	3d 05:16:34.59000	0d 00:13:15.86000	0.00035645	0.00147404	0.00161227	4.1028	D	5	30/08/2020 16:31		0	0	0	0	0	0	0	0	0	0	0	0	0	0
1732	5	6	12	3d 05:18:50.08000	0d 00:15:31.35000	0.00041714	0.00172272	0.00161242	4.0926	D	5	30/08/2020 16:33		0	0	0	0	0	0	0	0	0	0	0	0	0	0
1733	5	6	12	3d 05:21:06.78000	0d 00:17:48.05000	0.00047836	0.001973	0.00161234	4.0826	D	5	30/08/2020 16:36		0	0	0	0	0	0	0	0	0	0	0	0	0	0
1734	5	6	12	3d 05:23:25.29000	0d 00:20:06.56000	0.0005404	0.00222597	0.00161234	4.0723	D	5	30/08/2020 16:38		0	0	0	0	0	0	0	0	0	0	0	0	0	0
1735	5	6	12	3d 05:25:47.39000	0d 00:22:28.66000	0.00060405	0.00248484	0.0016125	4.0623	D	5	30/08/2020 16:40		0	0	0	0	0	0	0	0	0	0	0	0	0	0
1736	5	6	12	3d 05:28:08.41000	0d 00:24:49.68000	0.00066721	0.00274111	0.00161219	4.0522	D	5	30/08/2020 16:43		0	0	0	0	0	0	0	0	0	0	0	0	0	0
1737	5	6	12	3d 05:30:34.70000	0d 00:27:15.97000	0.00073273	0.00300629	0.00161234	4.042	D	5	30/08/2020 16:45		0	0	0	0	0	0	0	0	0	0	0	0	0	0
1738	5	6	12	3d 05:33:02.31000	0d 00:29:43.58000	0.00079884	0.00327319	0.0016125	4.0319	D	5	30/08/2020 16:48		0	0	0	0	0	0	0	0	0	0	0	0	0	0
1739	5	6	12	3d 05:35:27.67000	0d 00:32:08.94000	0.00086395	0.00353537	0.00161234	4.0218	D	5	30/08/2020 16:50		0	0	0	0	0	0	0	0	0	0	0	0	0	0
1740	5	6	12	3d 05:37:57.13000	0d 00:34:38.40000	0.00093089	0.00380426	0.00161242	4.0116	D	5	30/08/2020 16:53		0	0	0	0	0	0	0	0	0	0	0	0	0	0
1741	5	6	12	3d 05:40:29.73000	0d 00:37:11.00000	0.00099923	0.00407811	0.00161219	4.0015	D	5	30/08/2020 16:55		0	0	0	0	0	0	0	0	0	0	0	0	0	0
1742	5	6	12	3d 05:43:01.98000	0d 00:39:43.25000	0.00106743	0.00435064	0.0016125	3.9915	D	5	30/08/2020 16:58		0	0	0	0	0	0	0	0	0	0	0	0	0	0
1743	5	6	12	3d 05:45:37.44000	0d 00:42:18.71000	0.00113705	0.00462821	0.00161234	3.9812	D	5	30/08/2020 17:00		0	0	0	0	0	0	0	0	0	0	0	0	0	0
1744	5	6	12	3d 05:48:13.31000	0d 00:44:54.58000	0.00120687	0.00490581	0.00161234	3.9712	D	5	30/08/2020 17:03		0	0	0	0	0	0	0	0	0	0	0	0	0	0
1745	5	6	12	3d 05:50:47.71000	0d 00:47:28.98000	0.00127602	0.00518009	0.00161234	3.9611	D	5	30/08/2020 17:05		0	0	0	0	0	0	0	0	0	0	0	0	0	0
1746	5	6	12	3d 05:53:22.75000	0d 00:50:04.02000	0.00134546	0.00545481	0.00161227	3.951	D	5	30/08/2020 17:08		0	0	0	0	0	0	0	0	0	0	0	0	0	0
1747	5	6	12	3d 05:55:55.97000	0d 00:52:37.24000	0.00141408	0.00572561	0.00161234	3.9408	D	5	30/08/2020 17:10		0	0	0	0	0	0	0	0	0	0	0	0	0	0
1748	5	6	12	3d 05:58:33.51000	0d 00:55:14.78000	0.00148464	0.00600334	0.00161242	3.9306	D	5	30/08/2020 17:13		0	0	0	0	0	0	0	0	0	0	0	0	0	0
1749	5	6	12	3d 06:01:10.51000	0d 00:57:51.78000	0.00155496	0.00627939	0.00161227	3.9205	D	5	30/08/2020 17:16		0	0	0	0	0	0	0	0	0	0	0	0	0	0
1750	5	6	12	3d 06:03:46.88000	0d 01:00:28.15000	0.001625	0.00655363	0.00161234	3.9104	D	5	30/08/2020 17:18		0	0	0	0	0	0	0	0	0	0	0	0	0	0
1751	5	6	12	3d 06:06:18.96000	0d 01:03:00.23000	0.00169311	0.00681965	0.00161234	3.9004	D	5	30/08/2020 17:21		0	0	0	0	0	0	0	0	0	0	0	0	0	0
1752	5	6	12	3d 06:08:52.08000	0d 01:05:33.35000	0.00176169	0.0070868	0.00161234	3.8903	D	5	30/08/2020 17:23		0	0	0	0	0	0	0	0	0	0	0	0	0	0
1753	5	6	12	3d 06:11:25.83000	0d 01:08:07.10000	0.00183056	0.00735436	0.00161242	3.8802	D	5	30/08/2020 17:26		0	0	0	0	0	0	0	0	0	0	0	0	0	0
1754	5	6	12	3d 06:14:02.07000	0d 01:10:43.34000	0.00190053	0.00762555	0.0016125	3.8701	D	5	30/08/2020 17:29		0	0	0	0	0	0	0	0	0	0	0	0	0	0
1755	5	6	12	3d 06:16:40.31000	0d 01:13:21.58000	0.00197141	0.00789949	0.00161242	3.8601	D	5	30/08/2020 17:31		0	0	0	0	0	0	0	0	0	0	0	0	0	0
1756	5	6	12	3d 06:19:18.51000	0d 01:15:59.78000	0.00204226	0.00817265	0.00161227	3.85	D	5	30/08/2020 17:34		0	0	0	0	0	0	0	0	0	0	0	0	0	0
1757	5	6	12	3d 06:21:59.85000	0d 01:18:41.12000	0.00211452	0.00845051	0.00161242	3.8399	D	5	30/08/2020 17:37		0	0	0	0	0	0	0	0	0	0	0	0	0	0
1758	5	6	12	3d 06:24:42.92000	0d 01:21:24.19000	0.00218756	0.00873061	0.00161257	3.8299	D	5	30/08/2020 17:39		0	0	0	0	0	0	0	0	0	0	0	0	0	0
1759	5	6	12	3d 06:27:32.67000	0d 01:24:13.94000	0.00226359	0.00902142	0.00161234	3.8196	D	5	30/08/2020 17:42		0	0	0	0	0	0	0	0	0	0	0	0	0	0
1760	5	6	12	3d 06:30:29.26000	0d 01:27:10.53000	0.00234268	0.00932314	0.00161234	3.8094	D	5	30/08/2020 17:45		0	0	0	0	0	0	0	0	0	0	0	0	0	0
1761	5	6	12	3d 06:33:32.55000	0d 01:30:13.82000	0.00242478	0.00963547	0.00161234	3.7993	D	5	30/08/2020 17:48		0	0	0	0	0	0	0	0	0	0	0	0	0	0
1762	5	6	12	3d 06:36:40.38000	0d 01:33:21.65000	0.0025089	0.00995469	0.00161227	3.7893	D	5	30/08/2020 17:51		0	0	0	0	0	0	0	0	0	0	0	0	0	0
1763	5	6	12	3d 06:39:57.15000	0d 01:36:38.42000	0.00259703	0.0102882	0.00161257	3.7792	D	5	30/08/2020 17:55		0	0	0	0	0	0	0	0	0	0	0	0	0	0
1764	5	6	12	3d 06:43:20.93000	0d 01:40:02.20000	0.0026883	0.0106327	0.00161227	3.7691	D	5	30/08/2020 17:58		0	0	0	0	0	0	0	0	0	0	0	0	0	0
1765	5	6	12	3d 06:46:54.16000	0d 01:43:35.43000	0.00278381	0.0109922	0.00161234	3.7591	D	5	30/08/2020 18:01		0	0	0	0	0	0	0	0	0	0	0	0	0	0
1766	5	6	12	3d 06:50:40.76000	0d 01:47:22.03000	0.0028853	0.0113732	0.00161265	3.749	D	5	30/08/2020 18:05		0	0	0	0	0	0	0	0	0	0	0	0	0	0
1767	5	6	12	3d 06:54:36.07000	0d 01:51:17.34000	0.00299069	0.0117678	0.0016125	3.7389	D	5	30/08/2020 18:09		0	0	0	0	0	0	0	0	0	0	0	0	0	0
1768	5	6	12	3d 06:58:42.43000	0d 01:55:23.70000	0.00310103	0.0121798	0.0016125	3.7287	D	5	30/08/2020 18:13		0	0	0	0	0	0	0	0	0	0	0	0	0	0
1769	5	6	12	3d 07:02:54.36000	0d 01:59:35.63000	0.00321387	0.0126	0.00161242	3.7186	D	5	30/08/2020 18:17		0	0	0	0	0	0	0	0	0	0	0	0	0	0
1770	5	6	12	3d 07:07:06.04000	0d 02:03:47.31000	0.00332659	0.0130186	0.00161234	3.7086	D	5	30/08/2020 18:22		0	0	0	0	0	0	0	0	0	0	0	0	0	0
1771	5	6	12	3d 07:11:20.00000	0d 02:08:01.27000	0.00344034	0.0134399	0.00161234	3.6985	D	5	30/08/2020 18:26		0	0	0	0	0	0	0	0	0	0	0	0	0	0
1772	5	6	12	3d 07:15:31.46000	0d 02:12:12.73000	0.00355296	0.0138559	0.00161219	3.6884	D	5	30/08/2020 18:30		0	0	0	0	0	0	0	0	0	0	0	0	0	0
1773	5	6	12	3d 07:19:27.46000	0d 02:16:08.73000	0.00365866	0.0142452	0.0016125	3.6783	D	5	30/08/2020 18:34		0	0	0	0	0	0	0	0	0	0	0	0	0	0
1774	5	6	12	3d 07:23:18.50000	0d 02:19:59.77000	0.00376214	0.0146254	0.00161257	3.6683	D	5	30/08/2020 18:38		0	0	0	0	0	0	0	0	0	0	0	0	0	0
1775	5	6	12	3d 07:27:02.14000	0d 02:23:43.41000	0.00386231	0.0149923	0.0016125	3.6582	D	5	30/08/2020 18:42		0	0	0	0	0	0	0	0	0	0	0	0	0	0
1776	5	6	12	3d 07:30:27.87000	0d 02:27:09.14000	0.00395445	0.0153289	0.00161242	3.6481	D	5	30/08/2020 18:45		0	0	0	0	0	0	0	0	0	0	0	0	0	0
1777	5	6	12	3d 07:33:49.62000	0d 02:30:30.89000	0.00404481	0.0156581	0.0016125	3.6381	D	5	30/08/2020 18:48		0	0	0	0	0	0	0	0	0	0	0	0	0	0
1778	5	6	12	3d 07:37:07.43000	0d 02:33:48.70000	0.00413341	0.01598	0.00161227	3.628	D	5	30/08/2020 18:52		0	0	0	0	0	0	0	0	0	0	0	0	0	0
1779	5	6	12	3d 07:40:24.54000	0d 02:37:05.81000	0.00422169	0.0162999	0.00161234	3.6179	D	5	30/08/2020 18:55		0	0	0	0	0	0	0	0	0	0	0	0	0	0
1780	5	6	12	3d 07:43:28.44000	0d 02:40:09.71000	0.00430406	0.0165975	0.00161212	3.6077	D	5	30/08/2020 18:58		0	0	0	0	0	0	0	0	0	0	0	0	0	0
1781	5	6	12	3d 07:46:49.64000	0d 02:43:30.91000	0.00439417	0.0169222	0.00161234	3.5975	D	5	30/08/2020 19:01		0	0	0	0	0	0	0	0	0	0	0	0	0	0
1782	5	6	12	3d 07:50:21.05000	0d 02:47:02.32000	0.00448886	0.0172623	0.00161227	3.5874	D	5	30/08/2020 19:05		0	0	0	0	0	0	0	0	0	0	0	0	0	0
1783	5	6	12	3d 07:54:39.61000	0d 02:51:20.88000	0.00460467	0.0176772	0.00161242	3.5773	D	5	30/08/2020 19:09		0	0	0	0	0	0	0	0	0	0	0	0	0	0
1784	5	6	12	3d 07:59:39.61000	0d 02:56:20.88000	0.00473903	0.0181573	0.00161257	3.568	D	1	30/08/2020 19:14		0	0	0	0	0	0	0	0	0	0	0	0	0	0
1785	5	6	12	3d 08:04:39.61000	0d 03:01:20.88000	0.0048734	0.0186362	0.00161242	3.5605	D	1	30/08/2020 19:19		0	0	0	0	0	0	0	0	0	0	0	0	0	0
1786	5	6	12	3d 08:09:39.61000	0d 03:06:20.88000	0.00500776	0.0191142	0.00161257	3.5531	D	1	30/08/2020 19:24		0	0	0	0	0	0	0	0	0	0	0	0	0	0
1787	5	6	12	3d 08:14:39.61000	0d 03:11:20.88000	0.00514213	0.0195912	0.00161242	3.5467	D	1	30/08/2020 19:29		0	0	0	0	0	0	0	0	0	0	0	0	0	0
1788	5	6	12	3d 08:19:39.61000	0d 03:16:20.88000	0.00527649	0.0200673	0.0016125	3.5396	D	1	30/08/2020 19:34		0	0	0	0	0	0	0	0	0	0	0	0	0	0
1789	5	6	12	3d 08:24:39.61000	0d 03:21:20.88000	0.00541086	0.0205424	0.00161242	3.5325	D	1	30/08/2020 19:39		0	0	0	0	0	0	0	0	0	0	0	0	0	0
1790	5	6	12	3d 08:29:39.61000	0d 03:26:20.88000	0.00554523	0.0210165	0.0016125	3.5248	D	1	30/08/2020 19:44		0	0	0	0	0	0	0	0	0	0	0	0	0	0
1791	5	6	12	3d 08:34:39.61000	0d 03:31:20.88000	0.00567959	0.0214896	0.00161242	3.5164	D	1	30/08/2020 19:49		0	0	0	0	0	0	0	0	0	0	0	0	0	0
1792	5	6	12	3d 08:39:38.40000	0d 03:36:19.67000	0.00581342	0.0219595	0.00161212	3.5064	D	5	30/08/2020 19:54		0	0	0	0	0	0	0	0	0	0	0	0	0	0
1793	5	6	12	3d 08:44:13.22000	0d 03:40:54.49000	0.0059365	0.0223905	0.00161234	3.4963	D	5	30/08/2020 19:59		0	0	0	0	0	0	0	0	0	0	0	0	0	0
1794	5	6	12	3d 08:48:11.48000	0d 03:44:52.75000	0.00604322	0.0227631	0.00161234	3.4862	D	5	30/08/2020 20:03		0	0	0	0	0	0	0	0	0	0	0	0	0	0
1795	5	6	12	3d 08:51:37.38000	0d 03:48:18.65000	0.00613544	0.0230842	0.00161242	3.4762	D	5	30/08/2020 20:06		0	0	0	0	0	0	0	0	0	0	0	0	0	0
1796	5	6	12	3d 08:54:28.93000	0d 03:51:10.20000	0.00621227	0.0233509	0.00161234	3.4661	D	5	30/08/2020 20:09		0	0	0	0	0	0	0	0	0	0	0	0	0	0
1797	5	6	12	3d 08:57:04.51000	0d 03:53:45.78000	0.00628195	0.0235921	0.00161227	3.456	D	5	30/08/2020 20:12		0	0	0	0	0	0	0	0	0	0	0	0	0	0
1798	5	6	12	3d 08:59:21.49000	0d 03:56:02.76000	0.00634331	0.0238039	0.00161242	3.4459	D	5	30/08/2020 20:14		0	0	0	0	0	0	0	0	0	0	0	0	0	0
1799	5	6	12	3d 09:01:21.42000	0d 03:58:02.69000	0.00639702	0.0239887	0.00161242	3.4357	D	5	30/08/2020 20:16		0	0	0	0	0	0	0	0	0	0	0	0	0	0
1800	5	6	12	3d 09:03:08.12000	0d 03:59:49.39000	0.00644481	0.0241527	0.0016125	3.4257	D	5	30/08/2020 20:18		0	0	0	0	0	0	0	0	0	0	0	0	0	0
1801	5	6	12	3d 09:04:39.49000	0d 04:01:20.76000	0.00648573	0.0242927	0.0016125	3.4156	D	5	30/08/2020 20:19		0	0	0	0	0	0	0	0	0	0	0	0	0	0
1802	5	6	12	3d 09:06:02.27000	0d 04:02:43.54000	0.00652281	0.0244191	0.00161242	3.4055	D	5	30/08/2020 20:21		0	0	0	0	0	0	0	0	0	0	0	0	0	0
1803	5	6	12	3d 09:07:06.81000	0d 04:03:48.08000	0.00655172	0.0245174	0.00161242	3.3954	D	5	30/08/2020 20:22		0	0	0	0	0	0	0	0	0	0	0	0	0	0
1804	5	6	12	3d 09:08:05.07000	0d 04:04:46.34000	0.00657781	0.0246059	0.00161234	3.3854	D	5	30/08/2020 20:23		0	0	0	0	0	0	0	0	0	0	0	0	0	0
1805	5	6	12	3d 09:08:55.75000	0d 04:05:37.02000	0.00660051	0.0246826	0.00161227	3.3753	D	5	30/08/2020 20:24		0	0	0	0	0	0	0	0	0	0	0	0	0	0
1806	5	6	12	3d 09:09:46.32000	0d 04:06:27.59000	0.00662316	0.024759	0.0016128	3.3652	D	5	30/08/2020 20:24		0	0	0	0	0	0	0	0	0	0	0	0	0	0
1807	5	6	12	3d 09:10:23.91000	0d 04:07:05.18000	0.00664	0.0248156	0.00161242	3.3552	D	5	30/08/2020 20:25		0	0	0	0	0	0	0	0	0	0	0	0	0	0
1808	5	6	12	3d 09:10:56.69000	0d 04:07:37.96000	0.00665468	0.0248647	0.0016125	3.3449	D	5	30/08/2020 20:26		0	0	0	0	0	0	0	0	0	0	0	0	0	0
1809	5	6	12	3d 09:11:26.56000	0d 04:08:07.83000	0.00666805	0.0249094	0.0016125	3.3349	D	5	30/08/2020 20:26		0	0	0	0	0	0	0	0	0	0	0	0	0	0
1810	5	6	12	3d 09:11:50.12000	0d 04:08:31.39000	0.00667861	0.0249446	0.00161234	3.3248	D	5	30/08/2020 20:26		0	0	0	0	0	0	0	0	0	0	0	0	0	0
1811	5	6	12	3d 09:12:11.23000	0d 04:08:52.50000	0.00668806	0.024976	0.00161227	3.3146	D	5	30/08/2020 20:27		0	0	0	0	0	0	0	0	0	0	0	0	0	0
1812	5	6	12	3d 09:12:29.91000	0d 04:09:11.18000	0.00669643	0.0250037	0.00161242	3.3045	D	5	30/08/2020 20:27		0	0	0	0	0	0	0	0	0	0	0	0	0	0
1813	5	6	12	3d 09:12:46.63000	0d 04:09:27.90000	0.00670392	0.0250284	0.00161204	3.2944	D	5	30/08/2020 20:27		0	0	0	0	0	0	0	0	0	0	0	0	0	0
1814	5	6	12	3d 09:13:02.32000	0d 04:09:43.59000	0.00671094	0.0250515	0.00161242	3.2842	D	5	30/08/2020 20:28		0	0	0	0	0	0	0	0	0	0	0	0	0	0
1815	5	6	12	3d 09:13:16.50000	0d 04:09:57.77000	0.0067173	0.0250723	0.00161234	3.2741	D	5	30/08/2020 20:28		0	0	0	0	0	0	0	0	0	0	0	0	0	0
1816	5	6	12	3d 09:13:29.66000	0d 04:10:10.93000	0.00672319	0.0250916	0.00161234	3.2638	D	5	30/08/2020 20:28		0	0	0	0	0	0	0	0	0	0	0	0	0	0
1817	5	6	12	3d 09:13:42.44000	0d 04:10:23.71000	0.00672891	0.0251102	0.0016125	3.2535	D	5	30/08/2020 20:28		0	0	0	0	0	0	0	0	0	0	0	0	0	0
1818	5	6	12	3d 09:13:54.25000	0d 04:10:35.52000	0.0067342	0.0251274	0.00161242	3.2433	D	5	30/08/2020 20:28		0	0	0	0	0	0	0	0	0	0	0	0	0	0
1819	5	6	12	3d 09:14:05.14000	0d 04:10:46.41000	0.00673908	0.0251432	0.00161219	3.2329	D	5	30/08/2020 20:29		0	0	0	0	0	0	0	0	0	0	0	0	0	0
1820	5	6	12	3d 09:14:15.23000	0d 04:10:56.50000	0.0067436	0.0251578	0.00161242	3.2227	D	5	30/08/2020 20:29		0	0	0	0	0	0	0	0	0	0	0	0	0	0
1821	5	6	12	3d 09:14:24.69000	0d 04:11:05.96000	0.00674784	0.0251714	0.00161242	3.2123	D	5	30/08/2020 20:29		0	0	0	0	0	0	0	0	0	0	0	0	0	0
1822	5	6	12	3d 09:14:33.60000	0d 04:11:14.87000	0.00675183	0.0251842	0.00161242	3.202	D	5	30/08/2020 20:29		0	0	0	0	0	0	0	0	0	0	0	0	0	0
1823	5	6	12	3d 09:14:41.89000	0d 04:11:23.16000	0.00675554	0.0251961	0.00161227	3.1916	D	5	30/08/2020 20:29		0	0	0	0	0	0	0	0	0	0	0	0	0	0
1824	5	6	12	3d 09:14:49.85000	0d 04:11:31.12000	0.00675911	0.0252075	0.00161234	3.1815	D	5	30/08/2020 20:29		0	0	0	0	0	0	0	0	0	0	0	0	0	0
1825	5	6	12	3d 09:14:56.94000	0d 04:11:38.21000	0.00676228	0.0252175	0.00161234	3.1714	D	5	30/08/2020 20:30		0	0	0	0	0	0	0	0	0	0	0	0	0	0
1826	5	6	12	3d 09:15:04.11000	0d 04:11:45.38000	0.00676549	0.0252277	0.00161242	3.1612	D	5	30/08/2020 20:30		0	0	0	0	0	0	0	0	0	0	0	0	0	0
1827	5	6	12	3d 09:15:10.82000	0d 04:11:52.09000	0.0067685	0.0252372	0.0016125	3.151	D	5	30/08/2020 20:30		0	0	0	0	0	0	0	0	0	0	0	0	0	0
1828	5	6	12	3d 09:15:17.27000	0d 04:11:58.54000	0.00677139	0.0252463	0.00161257	3.1409	D	5	30/08/2020 20:30		0	0	0	0	0	0	0	0	0	0	0	0	0	0
1829	5	6	12	3d 09:15:23.45000	0d 04:12:04.72000	0.00677415	0.025255	0.00161273	3.1305	D	5	30/08/2020 20:30		0	0	0	0	0	0	0	0	0	0	0	0	0	0
1830	5	6	12	3d 09:15:29.46000	0d 04:12:10.73000	0.00677685	0.0252634	0.00161265	3.1205	D	5	30/08/2020 20:30		0	0	0	0	0	0	0	0	0	0	0	0	0	0
1831	5	6	12	3d 09:15:35.17000	0d 04:12:16.44000	0.0067794	0.0252713	0.00161227	3.1099	D	5	30/08/2020 20:30		0	0	0	0	0	0	0	0	0	0	0	0	0	0
1832	5	6	12	3d 09:15:40.82000	0d 04:12:22.09000	0.00678193	0.0252792	0.0016125	3.0999	D	5	30/08/2020 20:30		0	0	0	0	0	0	0	0	0	0	0	0	0	0
1833	5	6	12	3d 09:15:45.99000	0d 04:12:27.26000	0.00678425	0.0252864	0.00161234	3.0896	D	5	30/08/2020 20:30		0	0	0	0	0	0	0	0	0	0	0	0	0	0
1834	5	6	12	3d 09:15:51.17000	0d 04:12:32.44000	0.00678657	0.0252935	0.00161227	3.0796	D	5	30/08/2020 20:30		0	0	0	0	0	0	0	0	0	0	0	0	0	0
1835	5	6	12	3d 09:15:56.18000	0d 04:12:37.45000	0.00678881	0.0253004	0.0016125	3.069	D	5	30/08/2020 20:31		0	0	0	0	0	0	0	0	0	0	0	0	0	0
1836	5	6	12	3d 09:16:01.08000	0d 04:12:42.35000	0.00679101	0.0253072	0.00161234	3.059	D	5	30/08/2020 20:31		0	0	0	0	0	0	0	0	0	0	0	0	0	0
1837	5	6	12	3d 09:16:05.75000	0d 04:12:47.02000	0.0067931	0.0253135	0.00161227	3.0488	D	5	30/08/2020 20:31		0	0	0	0	0	0	0	0	0	0	0	0	0	0
1838	5	6	12	3d 09:16:10.32000	0d 04:12:51.59000	0.00679515	0.0253198	0.00161242	3.0385	D	5	30/08/2020 20:31		0	0	0	0	0	0	0	0	0	0	0	0	0	0
1839	5	6	12	3d 09:16:14.62000	0d 04:12:55.89000	0.00679707	0.0253256	0.0016125	3.0285	D	5	30/08/2020 20:31		0	0	0	0	0	0	0	0	0	0	0	0	0	0
1840	5	6	12	3d 09:16:18.89000	0d 04:13:00.16000	0.00679899	0.0253314	0.00161242	3.0181	D	5	30/08/2020 20:31		0	0	0	0	0	0	0	0	0	0	0	0	0	0
1841	5	6	12	3d 09:16:23.07000	0d 04:13:04.34000	0.00680086	0.025337	0.00161234	3.0079	D	5	30/08/2020 20:31		0	0	0	0	0	0	0	0	0	0	0	0	0	0
1842	5	6	12	3d 09:16:27.09000	0d 04:13:08.36000	0.00680266	0.0253424	0.0016125	2.9976	D	5	30/08/2020 20:31		0	0	0	0	0	0	0	0	0	0	0	0	0	0
1843	5	6	12	3d 09:16:30.99000	0d 04:13:12.26000	0.00680441	0.0253477	0.00161227	2.9871	D	5	30/08/2020 20:31		0	0	0	0	0	0	0	0	0	0	0	0	0	0
1844	5	6	12	3d 09:16:34.93000	0d 04:13:16.20000	0.00680617	0.0253529	0.0016125	2.9766	D	5	30/08/2020 20:31		0	0	0	0	0	0	0	0	0	0	0	0	0	0
1845	5	6	12	3d 09:16:38.62000	0d 04:13:19.89000	0.00680782	0.0253578	0.00161234	2.9664	D	5	30/08/2020 20:31		0	0	0	0	0	0	0	0	0	0	0	0	0	0
1846	5	6	12	3d 09:16:42.16000	0d 04:13:23.43000	0.00680941	0.0253625	0.0016125	2.9561	D	5	30/08/2020 20:31		0	0	0	0	0	0	0	0	0	0	0	0	0	0
1847	5	6	12	3d 09:16:45.56000	0d 04:13:26.83000	0.00681093	0.025367	0.00161227	2.9459	D	5	30/08/2020 20:31		0	0	0	0	0	0	0	0	0	0	0	0	0	0
1848	5	6	12	3d 09:16:48.92000	0d 04:13:30.19000	0.00681244	0.0253715	0.00161227	2.9357	D	5	30/08/2020 20:31		0	0	0	0	0	0	0	0	0	0	0	0	0	0
1849	5	6	12	3d 09:16:52.19000	0d 04:13:33.46000	0.0068139	0.0253757	0.00161227	2.9253	D	5	30/08/2020 20:31		0	0	0	0	0	0	0	0	0	0	0	0	0	0
1850	5	6	12	3d 09:16:55.40000	0d 04:13:36.67000	0.00681534	0.0253799	0.0016125	2.9152	D	5	30/08/2020 20:31		0	0	0	0	0	0	0	0	0	0	0	0	0	0
1851	5	6	12	3d 09:16:58.52000	0d 04:13:39.79000	0.00681674	0.025384	0.00161242	2.9049	D	5	30/08/2020 20:32		0	0	0	0	0	0	0	0	0	0	0	0	0	0
1852	5	6	12	3d 09:17:01.62000	0d 04:13:42.89000	0.00681812	0.025388	0.00161227	2.8943	D	5	30/08/2020 20:32		0	0	0	0	0	0	0	0	0	0	0	0	0	0
1853	5	6	12	3d 09:17:04.63000	0d 04:13:45.90000	0.00681947	0.0253919	0.0016125	2.8841	D	5	30/08/2020 20:32		0	0	0	0	0	0	0	0	0	0	0	0	0	0
1854	5	6	12	3d 09:17:07.54000	0d 04:13:48.81000	0.00682078	0.0253957	0.0016125	2.8736	D	5	30/08/2020 20:32		0	0	0	0	0	0	0	0	0	0	0	0	0	0
1855	5	6	12	3d 09:17:10.41000	0d 04:13:51.68000	0.00682206	0.0253994	0.00161234	2.8634	D	5	30/08/2020 20:32		0	0	0	0	0	0	0	0	0	0	0	0	0	0
1856	5	6	12	3d 09:17:13.15000	0d 04:13:54.42000	0.00682329	0.0254029	0.00161234	2.853	D	5	30/08/2020 20:32		0	0	0	0	0	0	0	0	0	0	0	0	0	0
1857	5	6	12	3d 09:17:15.96000	0d 04:13:57.23000	0.00682455	0.0254065	0.00161234	2.8426	D	5	30/08/2020 20:32		0	0	0	0	0	0	0	0	0	0	0	0	0	0
1858	5	6	12	3d 09:17:18.61000	0d 04:13:59.88000	0.00682573	0.0254098	0.00161242	2.8324	D	5	30/08/2020 20:32		0	0	0	0	0	0	0	0	0	0	0	0	0	0
1859	5	6	12	3d 09:17:21.22000	0d 04:14:02.49000	0.0068269	0.0254131	0.00161242	2.8222	D	5	30/08/2020 20:32		0	0	0	0	0	0	0	0	0	0	0	0	0	0
1860	5	6	12	3d 09:17:23.81000	0d 04:14:05.08000	0.00682806	0.0254164	0.00161234	2.8115	D	5	30/08/2020 20:32		0	0	0	0	0	0	0	0	0	0	0	0	0	0
1861	5	6	12	3d 09:17:26.32000	0d 04:14:07.59000	0.00682919	0.0254196	0.00161227	2.8013	D	5	30/08/2020 20:32		0	0	0	0	0	0	0	0	0	0	0	0	0	0
1862	5	6	12	3d 09:17:28.84000	0d 04:14:10.11000	0.00683032	0.0254227	0.0016125	2.7907	D	5	30/08/2020 20:32		0	0	0	0	0	0	0	0	0	0	0	0	0	0
1863	5	6	12	3d 09:17:31.31000	0d 04:14:12.58000	0.00683142	0.0254258	0.00161227	2.7802	D	5	30/08/2020 20:32		0	0	0	0	0	0	0	0	0	0	0	0	0	0
1864	5	6	12	3d 09:17:33.72000	0d 04:14:14.99000	0.0068325	0.0254288	0.00161212	2.77	D	5	30/08/2020 20:32		0	0	0	0	0	0	0	0	0	0	0	0	0	0
1865	5	6	12	3d 09:17:36.04000	0d 04:14:17.31000	0.00683354	0.0254317	0.0016125	2.7597	D	5	30/08/2020 20:32		0	0	0	0	0	0	0	0	0	0	0	0	0	0
1866	5	6	12	3d 09:17:38.30000	0d 04:14:19.57000	0.00683455	0.0254345	0.00161234	2.7494	D	5	30/08/2020 20:32		0	0	0	0	0	0	0	0	0	0	0	0	0	0
1867	5	6	12	3d 09:17:40.60000	0d 04:14:21.87000	0.00683558	0.0254373	0.00161257	2.7388	D	5	30/08/2020 20:32		0	0	0	0	0	0	0	0	0	0	0	0	0	0
1868	5	6	12	3d 09:17:42.83000	0d 04:14:24.10000	0.00683658	0.02544	0.00161242	2.7285	D	5	30/08/2020 20:32		0	0	0	0	0	0	0	0	0	0	0	0	0	0
1869	5	6	12	3d 09:17:45.08000	0d 04:14:26.35000	0.00683759	0.0254428	0.00161242	2.7179	D	5	30/08/2020 20:32		0	0	0	0	0	0	0	0	0	0	0	0	0	0
1870	5	6	12	3d 09:17:47.26000	0d 04:14:28.53000	0.00683857	0.0254454	0.00161242	2.7076	D	5	30/08/2020 20:32		0	0	0	0	0	0	0	0	0	0	0	0	0	0
1871	5	6	12	3d 09:17:49.40000	0d 04:14:30.67000	0.00683952	0.025448	0.00161234	2.6973	D	5	30/08/2020 20:32		0	0	0	0	0	0	0	0	0	0	0	0	0	0
1872	5	6	12	3d 09:17:51.56000	0d 04:14:32.83000	0.00684049	0.0254506	0.00161257	2.6867	D	5	30/08/2020 20:32		0	0	0	0	0	0	0	0	0	0	0	0	0	0
1873	5	6	12	3d 09:17:53.69000	0d 04:14:34.96000	0.00684145	0.0254532	0.00161242	2.676	D	5	30/08/2020 20:32		0	0	0	0	0	0	0	0	0	0	0	0	0	0
1874	5	6	12	3d 09:17:55.82000	0d 04:14:37.09000	0.0068424	0.0254557	0.00161234	2.6654	D	5	30/08/2020 20:33		0	0	0	0	0	0	0	0	0	0	0	0	0	0
1875	5	6	12	3d 09:17:57.88000	0d 04:14:39.15000	0.00684332	0.0254582	0.00161242	2.6549	D	5	30/08/2020 20:33		0	0	0	0	0	0	0	0	0	0	0	0	0	0
1876	5	6	12	3d 09:17:59.90000	0d 04:14:41.17000	0.00684423	0.0254606	0.00161242	2.6445	D	5	30/08/2020 20:33		0	0	0	0	0	0	0	0	0	0	0	0	0	0
1877	5	6	12	3d 09:18:01.90000	0d 04:14:43.17000	0.00684512	0.0254629	0.0016125	2.634	D	5	30/08/2020 20:33		0	0	0	0	0	0	0	0	0	0	0	0	0	0
1878	5	6	12	3d 09:18:03.89000	0d 04:14:45.16000	0.00684601	0.0254653	0.00161227	2.6235	D	5	30/08/2020 20:33		0	0	0	0	0	0	0	0	0	0	0	0	0	0
1879	5	6	12	3d 09:18:05.82000	0d 04:14:47.09000	0.00684688	0.0254675	0.0016125	2.6131	D	5	30/08/2020 20:33		0	0	0	0	0	0	0	0	0	0	0	0	0	0
1880	5	6	12	3d 09:18:07.75000	0d 04:14:49.02000	0.00684774	0.0254698	0.00161234	2.6029	D	5	30/08/2020 20:33		0	0	0	0	0	0	0	0	0	0	0	0	0	0
1881	5	6	12	3d 09:18:09.64000	0d 04:14:50.91000	0.00684859	0.025472	0.00161227	2.5924	D	5	30/08/2020 20:33		0	0	0	0	0	0	0	0	0	0	0	0	0	0
1882	5	6	12	3d 09:18:11.51000	0d 04:14:52.78000	0.00684943	0.0254741	0.0016125	2.582	D	5	30/08/2020 20:33		0	0	0	0	0	0	0	0	0	0	0	0	0	0
1883	5	6	12	3d 09:18:13.40000	0d 04:14:54.67000	0.00685027	0.0254763	0.00161219	2.5715	D	5	30/08/2020 20:33		0	0	0	0	0	0	0	0	0	0	0	0	0	0
1884	5	6	12	3d 09:18:15.27000	0d 04:14:56.54000	0.00685111	0.0254785	0.00161257	2.5609	D	5	30/08/2020 20:33		0	0	0	0	0	0	0	0	0	0	0	0	0	0
1885	5	6	12	3d 09:18:17.08000	0d 04:14:58.35000	0.00685192	0.0254805	0.00161234	2.5507	D	5	30/08/2020 20:33		0	0	0	0	0	0	0	0	0	0	0	0	0	0
1886	5	6	12	3d 09:18:18.90000	0d 04:15:00.17000	0.00685274	0.0254826	0.00161234	2.5399	D	5	30/08/2020 20:33		0	0	0	0	0	0	0	0	0	0	0	0	0	0
1887	5	6	12	3d 09:18:20.74000	0d 04:15:02.01000	0.00685356	0.0254847	0.0016125	2.5292	D	5	30/08/2020 20:33		0	0	0	0	0	0	0	0	0	0	0	0	0	0
1888	5	6	12	3d 09:18:22.56000	0d 04:15:03.83000	0.00685438	0.0254868	0.00161227	2.5187	D	5	30/08/2020 20:33		0	0	0	0	0	0	0	0	0	0	0	0	0	0
1889	5	6	12	3d 09:18:24.35000	0d 04:15:05.62000	0.00685518	0.0254888	0.00161273	2.508	D	5	30/08/2020 20:33		0	0	0	0	0	0	0	0	0	0	0	0	0	0
1890	5	6	12	3d 09:18:25.68000	0d 04:15:06.95000	0.00685577	0.0254903	0.0016125	2.5	D	133	30/08/2020 20:33		0	0	0	0	0	0	0	0	0	0	0	0	0	0
1891	5	6	13	3d 09:18:25.69000	0d 00:00:00.01000	0	0	0	2.6035	R	0	30/08/2020 20:33		0	0	0	0	0	0	0	0	0	0	0	0	0	0
1892	5	6	13	3d 09:18:27.69000	0d 00:00:02.01000	0	0	0	2.7778	R	1	30/08/2020 20:33		0	0	0	0	0	0	0	0	0	0	0	0	0	0
1893	5	6	13	3d 09:18:29.69000	0d 00:00:04.01000	0	0	0	2.8861	R	1	30/08/2020 20:33		0	0	0	0	0	0	0	0	0	0	0	0	0	0
1894	5	6	13	3d 09:18:31.69000	0d 00:00:06.01000	0	0	0	2.972	R	1	30/08/2020 20:33		0	0	0	0	0	0	0	0	0	0	0	0	0	0
1895	5	6	13	3d 09:18:33.69000	0d 00:00:08.01000	0	0	0	3.0443	R	1	30/08/2020 20:33		0	0	0	0	0	0	0	0	0	0	0	0	0	0
1896	5	6	13	3d 09:18:35.68000	0d 00:00:10.00000	0	0	0	3.1064	R	129	30/08/2020 20:33		0	0	0	0	0	0	0	0	0	0	0	0	0	0
1897	6	7	9	3d 09:18:35.71000	0d 00:00:00.03000	0.00000001	0.00000004	0.00161486	3.2378	C	0	30/08/2020 20:33		0	0	0	0	0	0	0	0	0	0	0	0	0	0
1898	6	7	9	3d 09:18:35.87000	0d 00:00:00.19000	0.00000009	0.00000028	0.00161219	3.2589	C	5	30/08/2020 20:33		0	0	0	0	0	0	0	0	0	0	0	0	0	0
1899	6	7	9	3d 09:18:36.04000	0d 00:00:00.36000	0.00000016	0.00000053	0.00161234	3.2779	C	5	30/08/2020 20:33		0	0	0	0	0	0	0	0	0	0	0	0	0	0
1900	6	7	9	3d 09:18:36.23000	0d 00:00:00.55000	0.00000025	0.00000081	0.00161242	3.2961	C	5	30/08/2020 20:33		0	0	0	0	0	0	0	0	0	0	0	0	0	0
1901	6	7	9	3d 09:18:36.43000	0d 00:00:00.75000	0.00000034	0.0000011	0.0016125	3.3136	C	5	30/08/2020 20:33		0	0	0	0	0	0	0	0	0	0	0	0	0	0
1902	6	7	9	3d 09:18:36.64000	0d 00:00:00.96000	0.00000043	0.00000141	0.0016125	3.3303	C	5	30/08/2020 20:33		0	0	0	0	0	0	0	0	0	0	0	0	0	0
1903	6	7	9	3d 09:18:36.86000	0d 00:00:01.18000	0.00000053	0.00000174	0.00161257	3.3466	C	5	30/08/2020 20:33		0	0	0	0	0	0	0	0	0	0	0	0	0	0
1904	6	7	9	3d 09:18:37.09000	0d 00:00:01.41000	0.00000063	0.00000209	0.00161234	3.3628	C	5	30/08/2020 20:33		0	0	0	0	0	0	0	0	0	0	0	0	0	0
1905	6	7	9	3d 09:18:37.33000	0d 00:00:01.65000	0.00000074	0.00000245	0.00161257	3.379	C	5	30/08/2020 20:33		0	0	0	0	0	0	0	0	0	0	0	0	0	0
1906	6	7	9	3d 09:18:37.57000	0d 00:00:01.89000	0.00000085	0.00000282	0.00161234	3.3945	C	5	30/08/2020 20:33		0	0	0	0	0	0	0	0	0	0	0	0	0	0
1907	6	7	9	3d 09:18:37.82000	0d 00:00:02.14000	0.00000096	0.0000032	0.0016125	3.4096	C	5	30/08/2020 20:33		0	0	0	0	0	0	0	0	0	0	0	0	0	0
1908	6	7	9	3d 09:18:38.07000	0d 00:00:02.39000	0.00000107	0.00000358	0.00161227	3.4243	C	5	30/08/2020 20:33		0	0	0	0	0	0	0	0	0	0	0	0	0	0
1909	6	7	9	3d 09:18:38.33000	0d 00:00:02.65000	0.00000119	0.00000398	0.00161257	3.4388	C	5	30/08/2020 20:33		0	0	0	0	0	0	0	0	0	0	0	0	0	0
1910	6	7	9	3d 09:18:38.60000	0d 00:00:02.92000	0.00000131	0.0000044	0.00161219	3.4533	C	5	30/08/2020 20:33		0	0	0	0	0	0	0	0	0	0	0	0	0	0
1911	6	7	9	3d 09:18:38.87000	0d 00:00:03.19000	0.00000143	0.00000481	0.00161242	3.4675	C	5	30/08/2020 20:33		0	0	0	0	0	0	0	0	0	0	0	0	0	0
1912	6	7	9	3d 09:18:39.16000	0d 00:00:03.48000	0.00000156	0.00000527	0.00161227	3.4815	C	5	30/08/2020 20:33		0	0	0	0	0	0	0	0	0	0	0	0	0	0
1913	6	7	9	3d 09:18:39.45000	0d 00:00:03.77000	0.00000169	0.00000572	0.00161242	3.4954	C	5	30/08/2020 20:33		0	0	0	0	0	0	0	0	0	0	0	0	0	0
1914	6	7	9	3d 09:18:39.76000	0d 00:00:04.08000	0.00000183	0.00000621	0.00161227	3.5091	C	5	30/08/2020 20:33		0	0	0	0	0	0	0	0	0	0	0	0	0	0
1915	6	7	9	3d 09:18:40.08000	0d 00:00:04.40000	0.00000197	0.00000671	0.00161242	3.5229	C	5	30/08/2020 20:33		0	0	0	0	0	0	0	0	0	0	0	0	0	0
1916	6	7	9	3d 09:18:40.41000	0d 00:00:04.73000	0.00000212	0.00000723	0.00161234	3.5361	C	5	30/08/2020 20:33		0	0	0	0	0	0	0	0	0	0	0	0	0	0
1917	6	7	9	3d 09:18:40.76000	0d 00:00:05.08000	0.00000228	0.00000779	0.00161242	3.5496	C	5	30/08/2020 20:33		0	0	0	0	0	0	0	0	0	0	0	0	0	0
1918	6	7	9	3d 09:18:41.13000	0d 00:00:05.45000	0.00000244	0.00000838	0.00161227	3.5627	C	5	30/08/2020 20:33		0	0	0	0	0	0	0	0	0	0	0	0	0	0
1919	6	7	9	3d 09:18:41.52000	0d 00:00:05.84000	0.00000262	0.000009	0.0016125	3.5755	C	5	30/08/2020 20:33		0	0	0	0	0	0	0	0	0	0	0	0	0	0
1920	6	7	9	3d 09:18:41.93000	0d 00:00:06.25000	0.0000028	0.00000966	0.00161242	3.588	C	5	30/08/2020 20:33		0	0	0	0	0	0	0	0	0	0	0	0	0	0
1921	6	7	9	3d 09:18:42.37000	0d 00:00:06.69000	0.000003	0.00001037	0.00161242	3.6004	C	5	30/08/2020 20:33		0	0	0	0	0	0	0	0	0	0	0	0	0	0
1922	6	7	9	3d 09:18:42.84000	0d 00:00:07.16000	0.00000321	0.00001113	0.00161219	3.6121	C	5	30/08/2020 20:33		0	0	0	0	0	0	0	0	0	0	0	0	0	0
1923	6	7	9	3d 09:18:43.36000	0d 00:00:07.68000	0.00000344	0.00001197	0.00161242	3.624	C	5	30/08/2020 20:33		0	0	0	0	0	0	0	0	0	0	0	0	0	0
1924	6	7	9	3d 09:18:43.93000	0d 00:00:08.25000	0.00000369	0.0000129	0.00161242	3.6353	C	5	30/08/2020 20:33		0	0	0	0	0	0	0	0	0	0	0	0	0	0
1925	6	7	9	3d 09:18:44.60000	0d 00:00:08.92000	0.000004	0.00001399	0.0016125	3.6466	C	5	30/08/2020 20:33		0	0	0	0	0	0	0	0	0	0	0	0	0	0
1926	6	7	9	3d 09:18:45.39000	0d 00:00:09.71000	0.00000435	0.00001528	0.00161227	3.6574	C	5	30/08/2020 20:33		0	0	0	0	0	0	0	0	0	0	0	0	0	0
1927	6	7	9	3d 09:18:46.39000	0d 00:00:10.71000	0.0000048	0.00001692	0.00161257	3.6683	C	5	30/08/2020 20:33		0	0	0	0	0	0	0	0	0	0	0	0	0	0
1928	6	7	9	3d 09:18:47.70000	0d 00:00:12.02000	0.00000538	0.00001908	0.00161257	3.679	C	5	30/08/2020 20:33		0	0	0	0	0	0	0	0	0	0	0	0	0	0
1929	6	7	9	3d 09:18:49.55000	0d 00:00:13.87000	0.00000621	0.00002213	0.00161242	3.6895	C	5	30/08/2020 20:33		0	0	0	0	0	0	0	0	0	0	0	0	0	0
1930	6	7	9	3d 09:18:52.33000	0d 00:00:16.65000	0.00000746	0.00002673	0.00161242	3.6997	C	5	30/08/2020 20:33		0	0	0	0	0	0	0	0	0	0	0	0	0	0
1931	6	7	9	3d 09:18:56.50000	0d 00:00:20.82000	0.00000932	0.00003365	0.00161234	3.7098	C	5	30/08/2020 20:34		0	0	0	0	0	0	0	0	0	0	0	0	0	0
1932	6	7	9	3d 09:19:03.87000	0d 00:00:28.19000	0.00001263	0.00004592	0.00161234	3.7201	C	5	30/08/2020 20:34		0	0	0	0	0	0	0	0	0	0	0	0	0	0
1933	6	7	9	3d 09:19:18.57000	0d 00:00:42.89000	0.00001921	0.00007045	0.00161242	3.7302	C	5	30/08/2020 20:34		0	0	0	0	0	0	0	0	0	0	0	0	0	0
1934	6	7	9	3d 09:22:37.45000	0d 00:04:01.77000	0.00010829	0.00040266	0.00161219	3.7201	C	5	30/08/2020 20:37		0	0	0	0	0	0	0	0	0	0	0	0	0	0
1935	6	7	9	3d 09:24:38.78000	0d 00:06:03.10000	0.00016263	0.00060453	0.00161257	3.7101	C	5	30/08/2020 20:39		0	0	0	0	0	0	0	0	0	0	0	0	0	0
1936	6	7	9	3d 09:29:38.78000	0d 00:11:03.10000	0.00029699	0.00110227	0.00161242	3.7012	C	1	30/08/2020 20:44		0	0	0	0	0	0	0	0	0	0	0	0	0	0
1937	6	7	9	3d 09:34:38.78000	0d 00:16:03.10000	0.00043136	0.00159954	0.00161227	3.7012	C	1	30/08/2020 20:49		0	0	0	0	0	0	0	0	0	0	0	0	0	0
1938	6	7	9	3d 09:39:38.78000	0d 00:21:03.10000	0.00056573	0.002097	0.00161242	3.7035	C	1	30/08/2020 20:54		0	0	0	0	0	0	0	0	0	0	0	0	0	0
1939	6	7	9	3d 09:44:38.78000	0d 00:26:03.10000	0.00070009	0.00259487	0.00161242	3.7072	C	1	30/08/2020 20:59		0	0	0	0	0	0	0	0	0	0	0	0	0	0
1940	6	7	9	3d 09:49:38.78000	0d 00:31:03.10000	0.00083446	0.00309323	0.00161227	3.7108	C	1	30/08/2020 21:04		0	0	0	0	0	0	0	0	0	0	0	0	0	0
1941	6	7	9	3d 09:54:38.78000	0d 00:36:03.10000	0.00096882	0.00359213	0.00161219	3.7151	C	1	30/08/2020 21:09		0	0	0	0	0	0	0	0	0	0	0	0	0	0
1942	6	7	9	3d 09:59:38.78000	0d 00:41:03.10000	0.00110319	0.00409163	0.00161242	3.7197	C	1	30/08/2020 21:14		0	0	0	0	0	0	0	0	0	0	0	0	0	0
1943	6	7	9	3d 10:04:38.78000	0d 00:46:03.10000	0.00123755	0.00459177	0.00161242	3.7246	C	1	30/08/2020 21:19		0	0	0	0	0	0	0	0	0	0	0	0	0	0
1944	6	7	9	3d 10:09:38.78000	0d 00:51:03.10000	0.00137192	0.00509259	0.00161227	3.7301	C	1	30/08/2020 21:24		0	0	0	0	0	0	0	0	0	0	0	0	0	0
1945	6	7	9	3d 10:14:38.78000	0d 00:56:03.10000	0.00150629	0.00559411	0.0016125	3.7353	C	1	30/08/2020 21:29		0	0	0	0	0	0	0	0	0	0	0	0	0	0
1946	6	7	9	3d 10:19:38.78000	0d 01:01:03.10000	0.00164065	0.00609637	0.00161234	3.7409	C	1	30/08/2020 21:34		0	0	0	0	0	0	0	0	0	0	0	0	0	0
1947	6	7	9	3d 10:24:38.78000	0d 01:06:03.10000	0.00177502	0.00659937	0.00161242	3.7461	C	1	30/08/2020 21:39		0	0	0	0	0	0	0	0	0	0	0	0	0	0
1948	6	7	9	3d 10:29:38.78000	0d 01:11:03.10000	0.00190938	0.00710311	0.0016125	3.7517	C	1	30/08/2020 21:44		0	0	0	0	0	0	0	0	0	0	0	0	0	0
1949	6	7	9	3d 10:34:38.78000	0d 01:16:03.10000	0.00204375	0.00760758	0.0016125	3.7571	C	1	30/08/2020 21:49		0	0	0	0	0	0	0	0	0	0	0	0	0	0
1950	6	7	9	3d 10:39:38.78000	0d 01:21:03.10000	0.00217812	0.00811278	0.00161219	3.7624	C	1	30/08/2020 21:54		0	0	0	0	0	0	0	0	0	0	0	0	0	0
1951	6	7	9	3d 10:44:38.78000	0d 01:26:03.10000	0.00231248	0.0086187	0.00161242	3.7676	C	1	30/08/2020 21:59		0	0	0	0	0	0	0	0	0	0	0	0	0	0
1952	6	7	9	3d 10:49:38.78000	0d 01:31:03.10000	0.00244685	0.00912533	0.00161227	3.7729	C	1	30/08/2020 22:04		0	0	0	0	0	0	0	0	0	0	0	0	0	0
1953	6	7	9	3d 10:54:38.78000	0d 01:36:03.10000	0.00258121	0.00963266	0.0016125	3.7784	C	1	30/08/2020 22:09		0	0	0	0	0	0	0	0	0	0	0	0	0	0
1954	6	7	9	3d 10:59:38.78000	0d 01:41:03.10000	0.00271558	0.0101407	0.00161234	3.7836	C	1	30/08/2020 22:14		0	0	0	0	0	0	0	0	0	0	0	0	0	0
1955	6	7	9	3d 11:04:38.78000	0d 01:46:03.10000	0.00284995	0.0106495	0.00161242	3.7894	C	1	30/08/2020 22:19		0	0	0	0	0	0	0	0	0	0	0	0	0	0
1956	6	7	9	3d 11:09:38.78000	0d 01:51:03.10000	0.00298431	0.011159	0.00161227	3.7949	C	1	30/08/2020 22:24		0	0	0	0	0	0	0	0	0	0	0	0	0	0
1957	6	7	9	3d 11:14:38.78000	0d 01:56:03.10000	0.00311868	0.0116693	0.00161219	3.8009	C	1	30/08/2020 22:29		0	0	0	0	0	0	0	0	0	0	0	0	0	0
1958	6	7	9	3d 11:19:38.78000	0d 02:01:03.10000	0.00325304	0.0121805	0.00161227	3.8071	C	1	30/08/2020 22:34		0	0	0	0	0	0	0	0	0	0	0	0	0	0
1959	6	7	9	3d 11:24:38.78000	0d 02:06:03.10000	0.00338741	0.0126925	0.00161257	3.8138	C	1	30/08/2020 22:39		0	0	0	0	0	0	0	0	0	0	0	0	0	0
1960	6	7	9	3d 11:29:38.78000	0d 02:11:03.10000	0.00352177	0.0132054	0.00161227	3.8209	C	1	30/08/2020 22:44		0	0	0	0	0	0	0	0	0	0	0	0	0	0
1961	6	7	9	3d 11:34:38.78000	0d 02:16:03.10000	0.00365614	0.0137193	0.00161242	3.8289	C	1	30/08/2020 22:49		0	0	0	0	0	0	0	0	0	0	0	0	0	0
1962	6	7	9	3d 11:39:38.78000	0d 02:21:03.10000	0.00379051	0.0142344	0.00161234	3.8373	C	1	30/08/2020 22:54		0	0	0	0	0	0	0	0	0	0	0	0	0	0
1963	6	7	9	3d 11:44:38.78000	0d 02:26:03.10000	0.00392487	0.0147506	0.00161242	3.847	C	1	30/08/2020 22:59		0	0	0	0	0	0	0	0	0	0	0	0	0	0
1964	6	7	9	3d 11:49:24.65000	0d 02:30:48.97000	0.00405291	0.0152438	0.0016125	3.857	C	5	30/08/2020 23:04		0	0	0	0	0	0	0	0	0	0	0	0	0	0
1965	6	7	9	3d 11:53:49.84000	0d 02:35:14.16000	0.00417168	0.0157025	0.00161257	3.8671	C	5	30/08/2020 23:08		0	0	0	0	0	0	0	0	0	0	0	0	0	0
1966	6	7	9	3d 11:57:57.09000	0d 02:39:21.41000	0.00428242	0.0161313	0.00161242	3.8772	C	5	30/08/2020 23:13		0	0	0	0	0	0	0	0	0	0	0	0	0	0
1967	6	7	9	3d 12:01:43.82000	0d 02:43:08.14000	0.00438397	0.0165255	0.00161234	3.8872	C	5	30/08/2020 23:16		0	0	0	0	0	0	0	0	0	0	0	0	0	0
1968	6	7	9	3d 12:05:23.13000	0d 02:46:47.45000	0.0044822	0.0169078	0.00161257	3.8973	C	5	30/08/2020 23:20		0	0	0	0	0	0	0	0	0	0	0	0	0	0
1969	6	7	9	3d 12:08:49.86000	0d 02:50:14.18000	0.00457479	0.0172692	0.00161212	3.9074	C	5	30/08/2020 23:23		0	0	0	0	0	0	0	0	0	0	0	0	0	0
1970	6	7	9	3d 12:12:13.54000	0d 02:53:37.86000	0.00466602	0.017626	0.00161242	3.9174	C	5	30/08/2020 23:27		0	0	0	0	0	0	0	0	0	0	0	0	0	0
1971	6	7	9	3d 12:15:27.30000	0d 02:56:51.62000	0.0047528	0.0179664	0.00161257	3.9275	C	5	30/08/2020 23:30		0	0	0	0	0	0	0	0	0	0	0	0	0	0
1972	6	7	9	3d 12:18:35.58000	0d 02:59:59.90000	0.00483713	0.0182981	0.00161234	3.9377	C	5	30/08/2020 23:33		0	0	0	0	0	0	0	0	0	0	0	0	0	0
1973	6	7	9	3d 12:21:41.64000	0d 03:03:05.96000	0.00492046	0.0186266	0.00161257	3.9478	C	5	30/08/2020 23:36		0	0	0	0	0	0	0	0	0	0	0	0	0	0
1974	6	7	9	3d 12:24:43.06000	0d 03:06:07.38000	0.00500172	0.0189478	0.00161242	3.9579	C	5	30/08/2020 23:39		0	0	0	0	0	0	0	0	0	0	0	0	0	0
1975	6	7	9	3d 12:27:39.70000	0d 03:09:04.02000	0.00508083	0.0192613	0.0016125	3.968	C	5	30/08/2020 23:42		0	0	0	0	0	0	0	0	0	0	0	0	0	0
1976	6	7	9	3d 12:30:36.62000	0d 03:12:00.94000	0.00516007	0.0195761	0.00161234	3.978	C	5	30/08/2020 23:45		0	0	0	0	0	0	0	0	0	0	0	0	0	0
1977	6	7	9	3d 12:33:29.56000	0d 03:14:53.88000	0.00523753	0.0198846	0.0016125	3.9883	C	5	30/08/2020 23:48		0	0	0	0	0	0	0	0	0	0	0	0	0	0
1978	6	7	9	3d 12:36:24.60000	0d 03:17:48.92000	0.00531593	0.0201977	0.00161242	3.9985	C	5	30/08/2020 23:51		0	0	0	0	0	0	0	0	0	0	0	0	0	0
1979	6	7	9	3d 12:39:17.51000	0d 03:20:41.83000	0.00539337	0.0205077	0.0016125	4.0085	C	5	30/08/2020 23:54		0	0	0	0	0	0	0	0	0	0	0	0	0	0
1980	6	7	9	3d 12:42:06.50000	0d 03:23:30.82000	0.00546906	0.0208115	0.00161227	4.0186	C	5	30/08/2020 23:57		0	0	0	0	0	0	0	0	0	0	0	0	0	0
1981	6	7	9	3d 12:44:55.05000	0d 03:26:19.37000	0.00554455	0.0211153	0.00161234	4.0287	C	5	31/08/2020 00:00		0	0	0	0	0	0	0	0	0	0	0	0	0	0
1982	6	7	9	3d 12:47:39.10000	0d 03:29:03.42000	0.00561803	0.0214116	0.00161227	4.0388	C	5	31/08/2020 00:02		0	0	0	0	0	0	0	0	0	0	0	0	0	0
1983	6	7	9	3d 12:50:24.29000	0d 03:31:48.61000	0.00569201	0.0217108	0.00161242	4.0488	C	5	31/08/2020 00:05		0	0	0	0	0	0	0	0	0	0	0	0	0	0
1984	6	7	9	3d 12:53:07.48000	0d 03:34:31.80000	0.0057651	0.0220071	0.00161227	4.0589	C	5	31/08/2020 00:08		0	0	0	0	0	0	0	0	0	0	0	0	0	0
1985	6	7	9	3d 12:55:49.12000	0d 03:37:13.44000	0.0058375	0.0223013	0.00161234	4.069	C	5	31/08/2020 00:10		0	0	0	0	0	0	0	0	0	0	0	0	0	0
[truncated: 3,171 more rows]
