# Supplementary material for: Experimental data of cathodes manufactured in a convective dryer at the pilot-plant scale, and charge and discharge capacities of half-coin lithium-ion cells
Source: Data Brief. 2021 Dec 16;40:107720. doi: 10.1016/j.dib.2021.107720 (PMC8703052; doi:10.1016/j.dib.2021.107720)
Supplement: Supplementary file 1 [file mmc1.zip › Maccor/NEX_CAT3_REF1.csv]

Name:	NEX_CAT3_REF1
Channel:	2
Tester	Maccor #2
Procedure	NEX_NMC_Form_Rate_ASI.000
Description	NEX NMC Cathode Rate & ASI Measurement
Started	17/08/2020 13:06
SCap	0
C Rate	0.005823
Ch. max. V	8.00 V
DisCh. min. V	-2.00 V
Ch. max. I	5.000 A
DisCh. max. I	5.000 A
Comment:	half cell cathode
SMB hdr:	SMBLabel
Rec	Cycle P	Cycle C	Step	TestTime	StepTime	Cap. [Ah]	Ener. [Wh]	Current [A]	Voltage [V]	Md	ES	DPT Time		VAR1	VAR2	VAR3	VAR4	VAR5	VAR6	VAR7	VAR8	VAR9	VAR10	VAR11	VAR12	VAR13	VAR14
1	0	1	1	0d 00:00:00.00000	0d 00:00:00.00000	0	0	0	3.1089	R	0	17/08/2020 13:06		0	0	0	0	0	0	0	0	0	0	0	0	0	0
2	0	1	1	0d 00:05:00.00000	0d 00:05:00.00000	0	0	0	3.0983	R	1	17/08/2020 13:11		0	0	0	0	0	0	0	0	0	0	0	0	0	0
3	0	1	1	0d 00:10:00.00000	0d 00:10:00.00000	0	0	0	3.0901	R	1	17/08/2020 13:16		0	0	0	0	0	0	0	0	0	0	0	0	0	0
4	0	1	1	0d 00:15:00.00000	0d 00:15:00.00000	0	0	0	3.0831	R	1	17/08/2020 13:21		0	0	0	0	0	0	0	0	0	0	0	0	0	0
5	0	1	1	0d 00:20:00.00000	0d 00:20:00.00000	0	0	0	3.0759	R	1	17/08/2020 13:26		0	0	0	0	0	0	0	0	0	0	0	0	0	0
6	0	1	1	0d 00:25:00.00000	0d 00:25:00.00000	0	0	0	3.0694	R	1	17/08/2020 13:31		0	0	0	0	0	0	0	0	0	0	0	0	0	0
7	0	1	1	0d 00:30:00.00000	0d 00:30:00.00000	0	0	0	3.0628	R	129	17/08/2020 13:36		0	0	0	0	0	0	0	0	0	0	0	0	0	0
8	0	1	2	0d 00:30:00.04000	0d 00:00:00.04000	0	0.00000001	0.00029236	3.2421	C	0	17/08/2020 13:36		0	0	0	0	0	0	0	0	0	0	0	0	0	0
9	0	1	2	0d 00:30:00.20000	0d 00:00:00.20000	0.00000002	0.00000005	0.00029122	3.3008	C	5	17/08/2020 13:36		0	0	0	0	0	0	0	0	0	0	0	0	0	0
10	0	1	2	0d 00:30:00.34000	0d 00:00:00.34000	0.00000003	0.00000009	0.00029107	3.3246	C	5	17/08/2020 13:36		0	0	0	0	0	0	0	0	0	0	0	0	0	0
11	0	1	2	0d 00:30:00.50000	0d 00:00:00.50000	0.00000004	0.00000013	0.00029114	3.3439	C	5	17/08/2020 13:36		0	0	0	0	0	0	0	0	0	0	0	0	0	0
12	0	1	2	0d 00:30:00.69000	0d 00:00:00.69000	0.00000006	0.00000018	0.00029107	3.362	C	5	17/08/2020 13:36		0	0	0	0	0	0	0	0	0	0	0	0	0	0
13	0	1	2	0d 00:30:00.90000	0d 00:00:00.90000	0.00000007	0.00000024	0.00029114	3.3791	C	5	17/08/2020 13:36		0	0	0	0	0	0	0	0	0	0	0	0	0	0
14	0	1	2	0d 00:30:01.12000	0d 00:00:01.12000	0.00000009	0.0000003	0.00029137	3.3948	C	5	17/08/2020 13:36		0	0	0	0	0	0	0	0	0	0	0	0	0	0
15	0	1	2	0d 00:30:01.36000	0d 00:00:01.36000	0.00000011	0.00000037	0.00029099	3.4102	C	5	17/08/2020 13:36		0	0	0	0	0	0	0	0	0	0	0	0	0	0
16	0	1	2	0d 00:30:01.62000	0d 00:00:01.62000	0.00000013	0.00000044	0.00029129	3.4249	C	5	17/08/2020 13:36		0	0	0	0	0	0	0	0	0	0	0	0	0	0
17	0	1	2	0d 00:30:01.90000	0d 00:00:01.90000	0.00000015	0.00000052	0.00029122	3.4386	C	5	17/08/2020 13:36		0	0	0	0	0	0	0	0	0	0	0	0	0	0
18	0	1	2	0d 00:30:02.21000	0d 00:00:02.21000	0.00000018	0.0000006	0.00029129	3.452	C	5	17/08/2020 13:36		0	0	0	0	0	0	0	0	0	0	0	0	0	0
19	0	1	2	0d 00:30:02.56000	0d 00:00:02.56000	0.00000021	0.0000007	0.00029107	3.4652	C	5	17/08/2020 13:36		0	0	0	0	0	0	0	0	0	0	0	0	0	0
20	0	1	2	0d 00:30:02.95000	0d 00:00:02.95000	0.00000024	0.00000081	0.00029099	3.4778	C	5	17/08/2020 13:36		0	0	0	0	0	0	0	0	0	0	0	0	0	0
21	0	1	2	0d 00:30:03.42000	0d 00:00:03.42000	0.00000028	0.00000094	0.00029107	3.4899	C	5	17/08/2020 13:36		0	0	0	0	0	0	0	0	0	0	0	0	0	0
22	0	1	2	0d 00:30:03.94000	0d 00:00:03.94000	0.00000032	0.00000109	0.00029107	3.5018	C	5	17/08/2020 13:36		0	0	0	0	0	0	0	0	0	0	0	0	0	0
23	0	1	2	0d 00:30:04.52000	0d 00:00:04.52000	0.00000036	0.00000125	0.00029099	3.5131	C	5	17/08/2020 13:36		0	0	0	0	0	0	0	0	0	0	0	0	0	0
24	0	1	2	0d 00:30:05.16000	0d 00:00:05.16000	0.00000042	0.00000144	0.00029122	3.5247	C	5	17/08/2020 13:36		0	0	0	0	0	0	0	0	0	0	0	0	0	0
25	0	1	2	0d 00:30:05.87000	0d 00:00:05.87000	0.00000047	0.00000164	0.00029114	3.536	C	5	17/08/2020 13:36		0	0	0	0	0	0	0	0	0	0	0	0	0	0
26	0	1	2	0d 00:30:06.64000	0d 00:00:06.64000	0.00000054	0.00000186	0.00029107	3.5471	C	5	17/08/2020 13:36		0	0	0	0	0	0	0	0	0	0	0	0	0	0
27	0	1	2	0d 00:30:07.48000	0d 00:00:07.48000	0.0000006	0.0000021	0.00029114	3.5583	C	5	17/08/2020 13:36		0	0	0	0	0	0	0	0	0	0	0	0	0	0
28	0	1	2	0d 00:30:08.40000	0d 00:00:08.40000	0.00000068	0.00000237	0.00029114	3.5688	C	5	17/08/2020 13:36		0	0	0	0	0	0	0	0	0	0	0	0	0	0
29	0	1	2	0d 00:30:09.37000	0d 00:00:09.37000	0.00000076	0.00000265	0.00029122	3.5796	C	5	17/08/2020 13:36		0	0	0	0	0	0	0	0	0	0	0	0	0	0
30	0	1	2	0d 00:30:10.50000	0d 00:00:10.50000	0.00000085	0.00000297	0.00029091	3.5903	C	5	17/08/2020 13:36		0	0	0	0	0	0	0	0	0	0	0	0	0	0
31	0	1	2	0d 00:30:11.78000	0d 00:00:11.78000	0.00000095	0.00000335	0.00029122	3.6011	C	5	17/08/2020 13:37		0	0	0	0	0	0	0	0	0	0	0	0	0	0
32	0	1	2	0d 00:30:13.24000	0d 00:00:13.24000	0.00000107	0.00000377	0.00029107	3.612	C	5	17/08/2020 13:37		0	0	0	0	0	0	0	0	0	0	0	0	0	0
33	0	1	2	0d 00:30:15.01000	0d 00:00:15.01000	0.00000121	0.00000429	0.00029091	3.6223	C	5	17/08/2020 13:37		0	0	0	0	0	0	0	0	0	0	0	0	0	0
34	0	1	2	0d 00:30:17.36000	0d 00:00:17.36000	0.0000014	0.00000498	0.00029091	3.6327	C	5	17/08/2020 13:37		0	0	0	0	0	0	0	0	0	0	0	0	0	0
35	0	1	2	0d 00:30:21.51000	0d 00:00:21.51000	0.00000174	0.0000062	0.00029129	3.6428	C	5	17/08/2020 13:37		0	0	0	0	0	0	0	0	0	0	0	0	0	0
36	0	1	2	0d 00:40:21.51000	0d 00:10:21.51000	0.00005026	0.00018301	0.00029129	3.6461	C	1	17/08/2020 13:47		0	0	0	0	0	0	0	0	0	0	0	0	0	0
37	0	1	2	0d 00:50:21.51000	0d 00:20:21.51000	0.00009878	0.00036007	0.00029122	3.6521	C	1	17/08/2020 13:57		0	0	0	0	0	0	0	0	0	0	0	0	0	0
38	0	1	2	0d 01:00:21.51000	0d 00:30:21.51000	0.00014729	0.00053741	0.00029091	3.6577	C	1	17/08/2020 14:07		0	0	0	0	0	0	0	0	0	0	0	0	0	0
39	0	1	2	0d 01:10:21.51000	0d 00:40:21.51000	0.00019581	0.00071498	0.00029099	3.6614	C	1	17/08/2020 14:17		0	0	0	0	0	0	0	0	0	0	0	0	0	0
40	0	1	2	0d 01:20:21.51000	0d 00:50:21.51000	0.00024433	0.00089273	0.00029114	3.6655	C	1	17/08/2020 14:27		0	0	0	0	0	0	0	0	0	0	0	0	0	0
41	0	1	2	0d 01:30:21.51000	0d 01:00:21.51000	0.00029285	0.00107065	0.00029114	3.6686	C	1	17/08/2020 14:37		0	0	0	0	0	0	0	0	0	0	0	0	0	0
42	0	1	2	0d 01:40:21.51000	0d 01:10:21.51000	0.00034137	0.00124872	0.00029129	3.6713	C	1	17/08/2020 14:47		0	0	0	0	0	0	0	0	0	0	0	0	0	0
43	0	1	2	0d 01:50:21.51000	0d 01:20:21.51000	0.00038989	0.00142691	0.00029114	3.6736	C	1	17/08/2020 14:57		0	0	0	0	0	0	0	0	0	0	0	0	0	0
44	0	1	2	0d 02:00:21.51000	0d 01:30:21.51000	0.00043841	0.0016052	0.00029114	3.6757	C	1	17/08/2020 15:07		0	0	0	0	0	0	0	0	0	0	0	0	0	0
45	0	1	2	0d 02:10:21.51000	0d 01:40:21.51000	0.00048693	0.0017836	0.00029114	3.6777	C	1	17/08/2020 15:17		0	0	0	0	0	0	0	0	0	0	0	0	0	0
46	0	1	2	0d 02:20:21.51000	0d 01:50:21.51000	0.00053544	0.00196209	0.00029107	3.6799	C	1	17/08/2020 15:27		0	0	0	0	0	0	0	0	0	0	0	0	0	0
47	0	1	2	0d 02:30:21.51000	0d 02:00:21.51000	0.00058396	0.00214067	0.00029099	3.6812	C	1	17/08/2020 15:37		0	0	0	0	0	0	0	0	0	0	0	0	0	0
48	0	1	2	0d 02:40:21.51000	0d 02:10:21.51000	0.00063248	0.00231933	0.00029122	3.6832	C	1	17/08/2020 15:47		0	0	0	0	0	0	0	0	0	0	0	0	0	0
49	0	1	2	0d 02:50:21.51000	0d 02:20:21.51000	0.000681	0.00249806	0.00029107	3.6844	C	1	17/08/2020 15:57		0	0	0	0	0	0	0	0	0	0	0	0	0	0
50	0	1	2	0d 03:00:21.51000	0d 02:30:21.51000	0.00072952	0.00267688	0.00029114	3.6863	C	1	17/08/2020 16:07		0	0	0	0	0	0	0	0	0	0	0	0	0	0
51	0	1	2	0d 03:10:21.51000	0d 02:40:21.51000	0.00077804	0.00285577	0.00029091	3.6876	C	1	17/08/2020 16:17		0	0	0	0	0	0	0	0	0	0	0	0	0	0
52	0	1	2	0d 03:20:21.51000	0d 02:50:21.51000	0.00082656	0.00303473	0.00029091	3.6886	C	1	17/08/2020 16:27		0	0	0	0	0	0	0	0	0	0	0	0	0	0
53	0	1	2	0d 03:30:21.51000	0d 03:00:21.51000	0.00087507	0.00321373	0.00029091	3.6902	C	1	17/08/2020 16:37		0	0	0	0	0	0	0	0	0	0	0	0	0	0
54	0	1	2	0d 03:40:21.51000	0d 03:10:21.51000	0.00092359	0.00339281	0.00029099	3.691	C	1	17/08/2020 16:47		0	0	0	0	0	0	0	0	0	0	0	0	0	0
55	0	1	2	0d 03:50:21.51000	0d 03:20:21.51000	0.00097211	0.00357189	0.00029107	3.6927	C	1	17/08/2020 16:57		0	0	0	0	0	0	0	0	0	0	0	0	0	0
56	0	1	2	0d 04:00:21.51000	0d 03:30:21.51000	0.00102063	0.0037511	0.00029107	3.6939	C	1	17/08/2020 17:07		0	0	0	0	0	0	0	0	0	0	0	0	0	0
57	0	1	2	0d 04:10:21.51000	0d 03:40:21.51000	0.00106915	0.00393035	0.00029114	3.6954	C	1	17/08/2020 17:17		0	0	0	0	0	0	0	0	0	0	0	0	0	0
58	0	1	2	0d 04:20:21.51000	0d 03:50:21.51000	0.00111767	0.00410969	0.00029129	3.697	C	1	17/08/2020 17:27		0	0	0	0	0	0	0	0	0	0	0	0	0	0
59	0	1	2	0d 04:30:21.51000	0d 04:00:21.51000	0.00116619	0.0042891	0.00029107	3.6983	C	1	17/08/2020 17:37		0	0	0	0	0	0	0	0	0	0	0	0	0	0
60	0	1	2	0d 04:40:21.51000	0d 04:10:21.51000	0.00121471	0.00446857	0.00029114	3.6995	C	1	17/08/2020 17:47		0	0	0	0	0	0	0	0	0	0	0	0	0	0
61	0	1	2	0d 04:50:21.51000	0d 04:20:21.51000	0.00126322	0.00464812	0.00029137	3.7012	C	1	17/08/2020 17:57		0	0	0	0	0	0	0	0	0	0	0	0	0	0
62	0	1	2	0d 05:00:21.51000	0d 04:30:21.51000	0.00131174	0.00482775	0.00029107	3.7032	C	1	17/08/2020 18:07		0	0	0	0	0	0	0	0	0	0	0	0	0	0
63	0	1	2	0d 05:10:21.51000	0d 04:40:21.51000	0.00136026	0.00500746	0.00029099	3.7047	C	1	17/08/2020 18:17		0	0	0	0	0	0	0	0	0	0	0	0	0	0
64	0	1	2	0d 05:20:21.51000	0d 04:50:21.51000	0.00140878	0.00518726	0.00029099	3.7067	C	1	17/08/2020 18:27		0	0	0	0	0	0	0	0	0	0	0	0	0	0
65	0	1	2	0d 05:30:21.51000	0d 05:00:21.51000	0.0014573	0.00536715	0.00029107	3.7086	C	1	17/08/2020 18:37		0	0	0	0	0	0	0	0	0	0	0	0	0	0
66	0	1	2	0d 05:40:21.51000	0d 05:10:21.51000	0.00150582	0.00554712	0.00029099	3.7104	C	1	17/08/2020 18:47		0	0	0	0	0	0	0	0	0	0	0	0	0	0
67	0	1	2	0d 05:50:21.51000	0d 05:20:21.51000	0.00155434	0.00572719	0.00029122	3.7121	C	1	17/08/2020 18:57		0	0	0	0	0	0	0	0	0	0	0	0	0	0
68	0	1	2	0d 06:00:21.51000	0d 05:30:21.51000	0.00160285	0.00590734	0.00029114	3.714	C	1	17/08/2020 19:07		0	0	0	0	0	0	0	0	0	0	0	0	0	0
69	0	1	2	0d 06:10:21.51000	0d 05:40:21.51000	0.00165137	0.0060876	0.00029107	3.7162	C	1	17/08/2020 19:17		0	0	0	0	0	0	0	0	0	0	0	0	0	0
70	0	1	2	0d 06:20:21.51000	0d 05:50:21.51000	0.00169989	0.00626795	0.00029122	3.7182	C	1	17/08/2020 19:27		0	0	0	0	0	0	0	0	0	0	0	0	0	0
71	0	1	2	0d 06:30:21.51000	0d 06:00:21.51000	0.00174841	0.0064484	0.00029114	3.7201	C	1	17/08/2020 19:37		0	0	0	0	0	0	0	0	0	0	0	0	0	0
72	0	1	2	0d 06:40:21.51000	0d 06:10:21.51000	0.00179693	0.00662897	0.00029107	3.7223	C	1	17/08/2020 19:47		0	0	0	0	0	0	0	0	0	0	0	0	0	0
73	0	1	2	0d 06:50:21.51000	0d 06:20:21.51000	0.00184545	0.00680963	0.00029114	3.7247	C	1	17/08/2020 19:57		0	0	0	0	0	0	0	0	0	0	0	0	0	0
74	0	1	2	0d 07:00:21.51000	0d 06:30:21.51000	0.00189397	0.0069904	0.00029137	3.7269	C	1	17/08/2020 20:07		0	0	0	0	0	0	0	0	0	0	0	0	0	0
75	0	1	2	0d 07:10:21.51000	0d 06:40:21.51000	0.00194249	0.00717129	0.00029114	3.7292	C	1	17/08/2020 20:17		0	0	0	0	0	0	0	0	0	0	0	0	0	0
76	0	1	2	0d 07:20:21.51000	0d 06:50:21.51000	0.001991	0.00735228	0.00029122	3.7319	C	1	17/08/2020 20:27		0	0	0	0	0	0	0	0	0	0	0	0	0	0
77	0	1	2	0d 07:30:21.51000	0d 07:00:21.51000	0.00203952	0.0075334	0.00029107	3.734	C	1	17/08/2020 20:37		0	0	0	0	0	0	0	0	0	0	0	0	0	0
78	0	1	2	0d 07:40:21.51000	0d 07:10:21.51000	0.00208804	0.00771462	0.00029114	3.7365	C	1	17/08/2020 20:47		0	0	0	0	0	0	0	0	0	0	0	0	0	0
79	0	1	2	0d 07:50:21.51000	0d 07:20:21.51000	0.00213656	0.00789597	0.00029099	3.7389	C	1	17/08/2020 20:57		0	0	0	0	0	0	0	0	0	0	0	0	0	0
80	0	1	2	0d 08:00:21.51000	0d 07:30:21.51000	0.00218508	0.00807743	0.00029129	3.7412	C	1	17/08/2020 21:07		0	0	0	0	0	0	0	0	0	0	0	0	0	0
81	0	1	2	0d 08:10:21.51000	0d 07:40:21.51000	0.0022336	0.00825902	0.00029122	3.7438	C	1	17/08/2020 21:17		0	0	0	0	0	0	0	0	0	0	0	0	0	0
82	0	1	2	0d 08:20:21.51000	0d 07:50:21.51000	0.00228212	0.00844072	0.00029122	3.7464	C	1	17/08/2020 21:27		0	0	0	0	0	0	0	0	0	0	0	0	0	0
83	0	1	2	0d 08:30:21.51000	0d 08:00:21.51000	0.00233063	0.00862254	0.00029129	3.7487	C	1	17/08/2020 21:37		0	0	0	0	0	0	0	0	0	0	0	0	0	0
84	0	1	2	0d 08:40:21.51000	0d 08:10:21.51000	0.00237915	0.00880449	0.00029099	3.7511	C	1	17/08/2020 21:47		0	0	0	0	0	0	0	0	0	0	0	0	0	0
85	0	1	2	0d 08:50:21.51000	0d 08:20:21.51000	0.00242767	0.00898655	0.00029091	3.7536	C	1	17/08/2020 21:57		0	0	0	0	0	0	0	0	0	0	0	0	0	0
86	0	1	2	0d 09:00:21.51000	0d 08:30:21.51000	0.00247619	0.00916873	0.00029122	3.756	C	1	17/08/2020 22:07		0	0	0	0	0	0	0	0	0	0	0	0	0	0
87	0	1	2	0d 09:10:21.51000	0d 08:40:21.51000	0.00252471	0.00935103	0.00029114	3.7584	C	1	17/08/2020 22:17		0	0	0	0	0	0	0	0	0	0	0	0	0	0
88	0	1	2	0d 09:20:21.51000	0d 08:50:21.51000	0.00257323	0.00953345	0.00029107	3.7609	C	1	17/08/2020 22:27		0	0	0	0	0	0	0	0	0	0	0	0	0	0
89	0	1	2	0d 09:30:21.51000	0d 09:00:21.51000	0.00262175	0.00971599	0.00029137	3.7635	C	1	17/08/2020 22:37		0	0	0	0	0	0	0	0	0	0	0	0	0	0
90	0	1	2	0d 09:40:21.51000	0d 09:10:21.51000	0.00267027	0.00989865	0.00029099	3.7661	C	1	17/08/2020 22:47		0	0	0	0	0	0	0	0	0	0	0	0	0	0
91	0	1	2	0d 09:50:21.51000	0d 09:20:21.51000	0.00271878	0.0100814	0.00029099	3.7687	C	1	17/08/2020 22:57		0	0	0	0	0	0	0	0	0	0	0	0	0	0
92	0	1	2	0d 10:00:21.51000	0d 09:30:21.51000	0.0027673	0.0102643	0.00029114	3.7711	C	1	17/08/2020 23:07		0	0	0	0	0	0	0	0	0	0	0	0	0	0
93	0	1	2	0d 10:10:21.51000	0d 09:40:21.51000	0.00281582	0.0104474	0.00029107	3.7737	C	1	17/08/2020 23:17		0	0	0	0	0	0	0	0	0	0	0	0	0	0
94	0	1	2	0d 10:20:21.51000	0d 09:50:21.51000	0.00286434	0.0106305	0.00029107	3.7762	C	1	17/08/2020 23:27		0	0	0	0	0	0	0	0	0	0	0	0	0	0
95	0	1	2	0d 10:30:21.51000	0d 10:00:21.51000	0.00291286	0.0108138	0.00029099	3.7792	C	1	17/08/2020 23:37		0	0	0	0	0	0	0	0	0	0	0	0	0	0
96	0	1	2	0d 10:40:21.51000	0d 10:10:21.51000	0.00296138	0.0109973	0.00029122	3.7819	C	1	17/08/2020 23:47		0	0	0	0	0	0	0	0	0	0	0	0	0	0
97	0	1	2	0d 10:50:21.51000	0d 10:20:21.51000	0.0030099	0.0111808	0.00029114	3.785	C	1	17/08/2020 23:57		0	0	0	0	0	0	0	0	0	0	0	0	0	0
98	0	1	2	0d 11:00:21.51000	0d 10:30:21.51000	0.00305841	0.0113646	0.00029107	3.7881	C	1	18/08/2020 00:07		0	0	0	0	0	0	0	0	0	0	0	0	0	0
99	0	1	2	0d 11:10:21.51000	0d 10:40:21.51000	0.00310693	0.0115484	0.00029107	3.7911	C	1	18/08/2020 00:17		0	0	0	0	0	0	0	0	0	0	0	0	0	0
100	0	1	2	0d 11:20:21.51000	0d 10:50:21.51000	0.00315545	0.0117324	0.00029137	3.7943	C	1	18/08/2020 00:27		0	0	0	0	0	0	0	0	0	0	0	0	0	0
101	0	1	2	0d 11:30:21.51000	0d 11:00:21.51000	0.00320397	0.0119166	0.00029114	3.7977	C	1	18/08/2020 00:37		0	0	0	0	0	0	0	0	0	0	0	0	0	0
102	0	1	2	0d 11:40:21.51000	0d 11:10:21.51000	0.00325249	0.012101	0.00029114	3.8015	C	1	18/08/2020 00:47		0	0	0	0	0	0	0	0	0	0	0	0	0	0
103	0	1	2	0d 11:50:21.51000	0d 11:20:21.51000	0.00330101	0.0122855	0.00029107	3.805	C	1	18/08/2020 00:57		0	0	0	0	0	0	0	0	0	0	0	0	0	0
104	0	1	2	0d 12:00:21.51000	0d 11:30:21.51000	0.00334953	0.0124702	0.00029107	3.8087	C	1	18/08/2020 01:07		0	0	0	0	0	0	0	0	0	0	0	0	0	0
105	0	1	2	0d 12:10:21.51000	0d 11:40:21.51000	0.00339805	0.0126551	0.00029076	3.8131	C	1	18/08/2020 01:17		0	0	0	0	0	0	0	0	0	0	0	0	0	0
106	0	1	2	0d 12:20:21.51000	0d 11:50:21.51000	0.00344656	0.0128402	0.00029129	3.8173	C	1	18/08/2020 01:27		0	0	0	0	0	0	0	0	0	0	0	0	0	0
107	0	1	2	0d 12:30:21.51000	0d 12:00:21.51000	0.00349508	0.0130255	0.00029107	3.8216	C	1	18/08/2020 01:37		0	0	0	0	0	0	0	0	0	0	0	0	0	0
108	0	1	2	0d 12:40:21.51000	0d 12:10:21.51000	0.0035436	0.0132111	0.00029122	3.8265	C	1	18/08/2020 01:47		0	0	0	0	0	0	0	0	0	0	0	0	0	0
109	0	1	2	0d 12:50:21.51000	0d 12:20:21.51000	0.00359212	0.0133969	0.00029122	3.8315	C	1	18/08/2020 01:57		0	0	0	0	0	0	0	0	0	0	0	0	0	0
110	0	1	2	0d 13:00:21.51000	0d 12:30:21.51000	0.00364064	0.0135829	0.00029129	3.8367	C	1	18/08/2020 02:07		0	0	0	0	0	0	0	0	0	0	0	0	0	0
111	0	1	2	0d 13:10:21.51000	0d 12:40:21.51000	0.00368916	0.0137692	0.00029122	3.8422	C	1	18/08/2020 02:17		0	0	0	0	0	0	0	0	0	0	0	0	0	0
112	0	1	2	0d 13:20:21.51000	0d 12:50:21.51000	0.00373768	0.0139558	0.00029114	3.8479	C	1	18/08/2020 02:27		0	0	0	0	0	0	0	0	0	0	0	0	0	0
113	0	1	2	0d 13:30:21.51000	0d 13:00:21.51000	0.00378619	0.0141426	0.00029114	3.854	C	1	18/08/2020 02:37		0	0	0	0	0	0	0	0	0	0	0	0	0	0
114	0	1	2	0d 13:40:21.51000	0d 13:10:21.51000	0.00383471	0.0143297	0.00029129	3.8599	C	1	18/08/2020 02:47		0	0	0	0	0	0	0	0	0	0	0	0	0	0
115	0	1	2	0d 13:50:21.51000	0d 13:20:21.51000	0.00388323	0.0145172	0.00029091	3.8665	C	1	18/08/2020 02:57		0	0	0	0	0	0	0	0	0	0	0	0	0	0
116	0	1	2	0d 14:00:21.51000	0d 13:30:21.51000	0.00393175	0.0147049	0.00029107	3.8732	C	1	18/08/2020 03:07		0	0	0	0	0	0	0	0	0	0	0	0	0	0
117	0	1	2	0d 14:10:21.51000	0d 13:40:21.51000	0.00398027	0.014893	0.00029099	3.8802	C	1	18/08/2020 03:17		0	0	0	0	0	0	0	0	0	0	0	0	0	0
118	0	1	2	0d 14:20:21.51000	0d 13:50:21.51000	0.00402879	0.0150815	0.00029122	3.8874	C	1	18/08/2020 03:27		0	0	0	0	0	0	0	0	0	0	0	0	0	0
119	0	1	2	0d 14:30:21.51000	0d 14:00:21.51000	0.00407731	0.0152703	0.00029091	3.8946	C	1	18/08/2020 03:37		0	0	0	0	0	0	0	0	0	0	0	0	0	0
120	0	1	2	0d 14:40:21.51000	0d 14:10:21.51000	0.00412583	0.0154594	0.00029107	3.9022	C	1	18/08/2020 03:47		0	0	0	0	0	0	0	0	0	0	0	0	0	0
121	0	1	2	0d 14:50:21.51000	0d 14:20:21.51000	0.00417434	0.0156489	0.00029107	3.9097	C	1	18/08/2020 03:57		0	0	0	0	0	0	0	0	0	0	0	0	0	0
122	0	1	2	0d 15:00:21.51000	0d 14:30:21.51000	0.00422286	0.0158388	0.00029137	3.9174	C	1	18/08/2020 04:07		0	0	0	0	0	0	0	0	0	0	0	0	0	0
123	0	1	2	0d 15:10:21.51000	0d 14:40:21.51000	0.00427138	0.0160291	0.00029129	3.9252	C	1	18/08/2020 04:17		0	0	0	0	0	0	0	0	0	0	0	0	0	0
124	0	1	2	0d 15:20:21.51000	0d 14:50:21.51000	0.0043199	0.0162197	0.00029129	3.9335	C	1	18/08/2020 04:27		0	0	0	0	0	0	0	0	0	0	0	0	0	0
125	0	1	2	0d 15:30:21.51000	0d 15:00:21.51000	0.00436842	0.0164108	0.00029114	3.9417	C	1	18/08/2020 04:37		0	0	0	0	0	0	0	0	0	0	0	0	0	0
126	0	1	2	0d 15:40:21.51000	0d 15:10:21.51000	0.00441694	0.0166022	0.00029129	3.9498	C	1	18/08/2020 04:47		0	0	0	0	0	0	0	0	0	0	0	0	0	0
127	0	1	2	0d 15:50:21.51000	0d 15:20:21.51000	0.00446546	0.016794	0.00029114	3.9583	C	1	18/08/2020 04:57		0	0	0	0	0	0	0	0	0	0	0	0	0	0
128	0	1	2	0d 16:00:21.51000	0d 15:30:21.51000	0.00451397	0.0169863	0.00029107	3.9669	C	1	18/08/2020 05:07		0	0	0	0	0	0	0	0	0	0	0	0	0	0
129	0	1	2	0d 16:10:21.51000	0d 15:40:21.51000	0.00456249	0.017179	0.00029099	3.9753	C	1	18/08/2020 05:17		0	0	0	0	0	0	0	0	0	0	0	0	0	0
130	0	1	2	0d 16:20:21.51000	0d 15:50:21.51000	0.00461101	0.0173721	0.00029107	3.9838	C	1	18/08/2020 05:27		0	0	0	0	0	0	0	0	0	0	0	0	0	0
131	0	1	2	0d 16:30:21.51000	0d 16:00:21.51000	0.00465953	0.0175656	0.00029122	3.9925	C	1	18/08/2020 05:37		0	0	0	0	0	0	0	0	0	0	0	0	0	0
132	0	1	2	0d 16:40:21.51000	0d 16:10:21.51000	0.00470805	0.0177595	0.00029137	4.0011	C	1	18/08/2020 05:47		0	0	0	0	0	0	0	0	0	0	0	0	0	0
133	0	1	2	0d 16:50:21.51000	0d 16:20:21.51000	0.00475657	0.0179538	0.00029114	4.0098	C	1	18/08/2020 05:57		0	0	0	0	0	0	0	0	0	0	0	0	0	0
134	0	1	2	0d 17:00:21.51000	0d 16:30:21.51000	0.00480509	0.0181486	0.00029091	4.0188	C	1	18/08/2020 06:07		0	0	0	0	0	0	0	0	0	0	0	0	0	0
135	0	1	2	0d 17:10:21.51000	0d 16:40:21.51000	0.00485361	0.0183438	0.00029114	4.0275	C	1	18/08/2020 06:17		0	0	0	0	0	0	0	0	0	0	0	0	0	0
136	0	1	2	0d 17:20:21.51000	0d 16:50:21.51000	0.00490212	0.0185394	0.00029114	4.0366	C	1	18/08/2020 06:27		0	0	0	0	0	0	0	0	0	0	0	0	0	0
137	0	1	2	0d 17:30:21.51000	0d 17:00:21.51000	0.00495064	0.0187355	0.00029137	4.0458	C	1	18/08/2020 06:37		0	0	0	0	0	0	0	0	0	0	0	0	0	0
138	0	1	2	0d 17:40:21.51000	0d 17:10:21.51000	0.00499916	0.018932	0.00029107	4.0548	C	1	18/08/2020 06:47		0	0	0	0	0	0	0	0	0	0	0	0	0	0
139	0	1	2	0d 17:50:21.51000	0d 17:20:21.51000	0.00504768	0.019129	0.00029099	4.0641	C	1	18/08/2020 06:57		0	0	0	0	0	0	0	0	0	0	0	0	0	0
140	0	1	2	0d 18:00:21.51000	0d 17:30:21.51000	0.0050962	0.0193264	0.00029114	4.0734	C	1	18/08/2020 07:07		0	0	0	0	0	0	0	0	0	0	0	0	0	0
141	0	1	2	0d 18:10:21.51000	0d 17:40:21.51000	0.00514472	0.0195242	0.00029107	4.0829	C	1	18/08/2020 07:17		0	0	0	0	0	0	0	0	0	0	0	0	0	0
142	0	1	2	0d 18:20:21.51000	0d 17:50:21.51000	0.00519324	0.0197226	0.00029114	4.0925	C	1	18/08/2020 07:27		0	0	0	0	0	0	0	0	0	0	0	0	0	0
143	0	1	2	0d 18:30:21.51000	0d 18:00:21.51000	0.00524175	0.0199213	0.00029107	4.1018	C	1	18/08/2020 07:37		0	0	0	0	0	0	0	0	0	0	0	0	0	0
144	0	1	2	0d 18:40:21.51000	0d 18:10:21.51000	0.00529027	0.0201206	0.00029122	4.1115	C	1	18/08/2020 07:47		0	0	0	0	0	0	0	0	0	0	0	0	0	0
145	0	1	2	0d 18:50:11.97000	0d 18:20:11.97000	0.00533802	0.0203172	0.00029091	4.1218	C	5	18/08/2020 07:57		0	0	0	0	0	0	0	0	0	0	0	0	0	0
146	0	1	2	0d 19:00:11.97000	0d 18:30:11.97000	0.00538654	0.0205174	0.00029114	4.1317	C	1	18/08/2020 08:07		0	0	0	0	0	0	0	0	0	0	0	0	0	0
147	0	1	2	0d 19:10:10.07000	0d 18:40:10.07000	0.0054349	0.0207174	0.00029114	4.1418	C	5	18/08/2020 08:16		0	0	0	0	0	0	0	0	0	0	0	0	0	0
148	0	1	2	0d 19:20:02.97000	0d 18:50:02.97000	0.00548285	0.0209163	0.00029129	4.152	C	5	18/08/2020 08:26		0	0	0	0	0	0	0	0	0	0	0	0	0	0
149	0	1	2	0d 19:29:58.66000	0d 18:59:58.66000	0.00553102	0.0211165	0.00029114	4.1622	C	5	18/08/2020 08:36		0	0	0	0	0	0	0	0	0	0	0	0	0	0
150	0	1	2	0d 19:39:56.58000	0d 19:09:56.58000	0.00557937	0.021318	0.00029099	4.1723	C	5	18/08/2020 08:46		0	0	0	0	0	0	0	0	0	0	0	0	0	0
151	0	1	2	0d 19:49:39.49000	0d 19:19:39.49000	0.00562651	0.0215149	0.00029129	4.1823	C	5	18/08/2020 08:56		0	0	0	0	0	0	0	0	0	0	0	0	0	0
152	0	1	2	0d 19:59:14.43000	0d 19:29:14.43000	0.005673	0.0217096	0.00029114	4.1924	C	5	18/08/2020 09:06		0	0	0	0	0	0	0	0	0	0	0	0	0	0
153	0	1	2	0d 20:06:17.46000	0d 19:36:17.46000	0.00570721	0.0218531	0.00029091	4.2	C	133	18/08/2020 09:13		0	0	0	0	0	0	0	0	0	0	0	0	0	0
154	0	1	3	0d 20:06:17.49000	0d 00:00:00.03000	0.00570721	0.0218531	0.00029191	4.1994	C	0	18/08/2020 09:13		0	0	0	0	0	0	0	0	0	0	0	0	0	0
155	0	1	3	0d 20:08:02.85000	0d 00:01:45.39000	0.00571433	0.021883	0.00019181	4.2002	C	4	18/08/2020 09:14		0	0	0	0	0	0	0	0	0	0	0	0	0	0
156	0	1	3	0d 20:11:29.68000	0d 00:05:12.22000	0.00572209	0.0219156	0.00009178	4.2	C	4	18/08/2020 09:18		0	0	0	0	0	0	0	0	0	0	0	0	0	0
157	0	1	3	0d 20:19:09.88000	0d 00:12:52.42000	0.00572902	0.0219447	0.00002914	4.2	C	132	18/08/2020 09:25		0	0	0	0	0	0	0	0	0	0	0	0	0	0
158	0	1	4	0d 20:19:09.89000	0d 00:00:00.01000	0	0	0	4.2002	R	0	18/08/2020 09:25		0	0	0	0	0	0	0	0	0	0	0	0	0	0
159	0	1	4	0d 20:19:11.89000	0d 00:00:02.01000	0	0	0	4.1999	R	1	18/08/2020 09:26		0	0	0	0	0	0	0	0	0	0	0	0	0	0
160	0	1	4	0d 20:19:13.89000	0d 00:00:04.01000	0	0	0	4.1999	R	1	18/08/2020 09:26		0	0	0	0	0	0	0	0	0	0	0	0	0	0
161	0	1	4	0d 20:19:15.89000	0d 00:00:06.01000	0	0	0	4.1997	R	1	18/08/2020 09:26		0	0	0	0	0	0	0	0	0	0	0	0	0	0
162	0	1	4	0d 20:19:17.89000	0d 00:00:08.01000	0	0	0	4.1997	R	1	18/08/2020 09:26		0	0	0	0	0	0	0	0	0	0	0	0	0	0
163	0	1	4	0d 20:19:19.88000	0d 00:00:10.00000	0	0	0	4.1997	R	129	18/08/2020 09:26		0	0	0	0	0	0	0	0	0	0	0	0	0	0
164	0	1	5	0d 20:19:19.92000	0d 00:00:00.04000	0	0.00000001	0.0002932	4.1973	D	0	18/08/2020 09:26		0	0	0	0	0	0	0	0	0	0	0	0	0	0
165	0	1	5	0d 20:24:56.74000	0d 00:05:36.86000	0.00002724	0.00011417	0.00029114	4.1871	D	5	18/08/2020 09:31		0	0	0	0	0	0	0	0	0	0	0	0	0	0
166	0	1	5	0d 20:33:19.71000	0d 00:13:59.83000	0.00006791	0.00028426	0.00029122	4.177	D	5	18/08/2020 09:40		0	0	0	0	0	0	0	0	0	0	0	0	0	0
167	0	1	5	0d 20:41:48.06000	0d 00:22:28.18000	0.00010902	0.00045577	0.00029114	4.1669	D	5	18/08/2020 09:48		0	0	0	0	0	0	0	0	0	0	0	0	0	0
168	0	1	5	0d 20:50:26.38000	0d 00:31:06.50000	0.00015093	0.00063022	0.00029129	4.1569	D	5	18/08/2020 09:57		0	0	0	0	0	0	0	0	0	0	0	0	0	0
169	0	1	5	0d 20:59:22.42000	0d 00:40:02.54000	0.00019428	0.0008102	0.00029107	4.1468	D	5	18/08/2020 10:06		0	0	0	0	0	0	0	0	0	0	0	0	0	0
170	0	1	5	0d 21:08:21.03000	0d 00:49:01.15000	0.00023783	0.0009906	0.00029107	4.1366	D	5	18/08/2020 10:15		0	0	0	0	0	0	0	0	0	0	0	0	0	0
171	0	1	5	0d 21:17:43.24000	0d 00:58:23.36000	0.0002833	0.00117844	0.00029122	4.1265	D	5	18/08/2020 10:24		0	0	0	0	0	0	0	0	0	0	0	0	0	0
172	0	1	5	0d 21:26:52.64000	0d 01:07:32.76000	0.00032772	0.00136154	0.00029099	4.1164	D	5	18/08/2020 10:33		0	0	0	0	0	0	0	0	0	0	0	0	0	0
173	0	1	5	0d 21:36:14.30000	0d 01:16:54.42000	0.00037314	0.00154828	0.00029129	4.1064	D	5	18/08/2020 10:43		0	0	0	0	0	0	0	0	0	0	0	0	0	0
174	0	1	5	0d 21:45:45.98000	0d 01:26:26.10000	0.00041937	0.00173788	0.00029099	4.0963	D	5	18/08/2020 10:52		0	0	0	0	0	0	0	0	0	0	0	0	0	0
175	0	1	5	0d 21:55:22.96000	0d 01:36:03.08000	0.00046603	0.00192878	0.00029122	4.0862	D	5	18/08/2020 11:02		0	0	0	0	0	0	0	0	0	0	0	0	0	0
176	0	1	5	0d 22:05:14.69000	0d 01:45:54.81000	0.00051388	0.00212407	0.00029107	4.0761	D	5	18/08/2020 11:12		0	0	0	0	0	0	0	0	0	0	0	0	0	0
177	0	1	5	0d 22:15:11.86000	0d 01:55:51.98000	0.00056217	0.00232067	0.00029114	4.0659	D	5	18/08/2020 11:22		0	0	0	0	0	0	0	0	0	0	0	0	0	0
178	0	1	5	0d 22:25:11.86000	0d 02:05:51.98000	0.00061069	0.00251772	0.00029107	4.0563	D	1	18/08/2020 11:32		0	0	0	0	0	0	0	0	0	0	0	0	0	0
179	0	1	5	0d 22:35:11.86000	0d 02:15:51.98000	0.0006592	0.0027143	0.00029122	4.0465	D	1	18/08/2020 11:42		0	0	0	0	0	0	0	0	0	0	0	0	0	0
180	0	1	5	0d 22:45:11.86000	0d 02:25:51.98000	0.00070772	0.0029104	0.00029107	4.0369	D	1	18/08/2020 11:52		0	0	0	0	0	0	0	0	0	0	0	0	0	0
181	0	1	5	0d 22:55:11.86000	0d 02:35:51.98000	0.00075624	0.00310603	0.00029122	4.0273	D	1	18/08/2020 12:02		0	0	0	0	0	0	0	0	0	0	0	0	0	0
182	0	1	5	0d 23:05:11.86000	0d 02:45:51.98000	0.00080476	0.00330121	0.00029099	4.0179	D	1	18/08/2020 12:12		0	0	0	0	0	0	0	0	0	0	0	0	0	0
183	0	1	5	0d 23:15:11.86000	0d 02:55:51.98000	0.00085328	0.00349593	0.00029129	4.0087	D	1	18/08/2020 12:22		0	0	0	0	0	0	0	0	0	0	0	0	0	0
184	0	1	5	0d 23:25:11.86000	0d 03:05:51.98000	0.0009018	0.0036902	0.00029107	3.9995	D	1	18/08/2020 12:32		0	0	0	0	0	0	0	0	0	0	0	0	0	0
185	0	1	5	0d 23:35:11.86000	0d 03:15:51.98000	0.00095032	0.00388403	0.00029122	3.9905	D	1	18/08/2020 12:42		0	0	0	0	0	0	0	0	0	0	0	0	0	0
186	0	1	5	0d 23:45:11.86000	0d 03:25:51.98000	0.00099884	0.00407742	0.00029099	3.9815	D	1	18/08/2020 12:52		0	0	0	0	0	0	0	0	0	0	0	0	0	0
187	0	1	5	0d 23:55:11.86000	0d 03:35:51.98000	0.00104735	0.00427038	0.00029107	3.9722	D	1	18/08/2020 13:02		0	0	0	0	0	0	0	0	0	0	0	0	0	0
188	0	1	5	1d 00:05:11.86000	0d 03:45:51.98000	0.00109587	0.0044629	0.00029099	3.9634	D	1	18/08/2020 13:12		0	0	0	0	0	0	0	0	0	0	0	0	0	0
189	0	1	5	1d 00:15:11.86000	0d 03:55:51.98000	0.00114439	0.00465499	0.00029114	3.9548	D	1	18/08/2020 13:22		0	0	0	0	0	0	0	0	0	0	0	0	0	0
190	0	1	5	1d 00:25:11.86000	0d 04:05:51.98000	0.00119291	0.00484665	0.00029114	3.9455	D	1	18/08/2020 13:32		0	0	0	0	0	0	0	0	0	0	0	0	0	0
191	0	1	5	1d 00:35:11.86000	0d 04:15:51.98000	0.00124143	0.00503788	0.00029114	3.9373	D	1	18/08/2020 13:42		0	0	0	0	0	0	0	0	0	0	0	0	0	0
192	0	1	5	1d 00:45:11.86000	0d 04:25:51.98000	0.00128995	0.00522869	0.00029114	3.9284	D	1	18/08/2020 13:52		0	0	0	0	0	0	0	0	0	0	0	0	0	0
193	0	1	5	1d 00:55:11.86000	0d 04:35:51.98000	0.00133847	0.00541909	0.00029099	3.9197	D	1	18/08/2020 14:02		0	0	0	0	0	0	0	0	0	0	0	0	0	0
194	0	1	5	1d 01:05:11.86000	0d 04:45:51.98000	0.00138698	0.00560907	0.00029107	3.9113	D	1	18/08/2020 14:12		0	0	0	0	0	0	0	0	0	0	0	0	0	0
195	0	1	5	1d 01:15:11.86000	0d 04:55:51.98000	0.0014355	0.00579865	0.00029114	3.903	D	1	18/08/2020 14:22		0	0	0	0	0	0	0	0	0	0	0	0	0	0
196	0	1	5	1d 01:25:11.86000	0d 05:05:51.98000	0.00148402	0.00598782	0.00029122	3.895	D	1	18/08/2020 14:32		0	0	0	0	0	0	0	0	0	0	0	0	0	0
197	0	1	5	1d 01:35:11.86000	0d 05:15:51.98000	0.00153254	0.0061766	0.00029122	3.8868	D	1	18/08/2020 14:42		0	0	0	0	0	0	0	0	0	0	0	0	0	0
198	0	1	5	1d 01:45:11.86000	0d 05:25:51.98000	0.00158106	0.006365	0.00029114	3.8788	D	1	18/08/2020 14:52		0	0	0	0	0	0	0	0	0	0	0	0	0	0
199	0	1	5	1d 01:55:11.86000	0d 05:35:51.98000	0.00162958	0.00655301	0.00029107	3.8712	D	1	18/08/2020 15:02		0	0	0	0	0	0	0	0	0	0	0	0	0	0
200	0	1	5	1d 02:05:11.86000	0d 05:45:51.98000	0.0016781	0.00674065	0.00029099	3.8639	D	1	18/08/2020 15:12		0	0	0	0	0	0	0	0	0	0	0	0	0	0
201	0	1	5	1d 02:15:11.86000	0d 05:55:51.98000	0.00172662	0.00692794	0.00029099	3.8564	D	1	18/08/2020 15:22		0	0	0	0	0	0	0	0	0	0	0	0	0	0
202	0	1	5	1d 02:25:11.86000	0d 06:05:51.98000	0.00177513	0.00711488	0.00029122	3.8492	D	1	18/08/2020 15:32		0	0	0	0	0	0	0	0	0	0	0	0	0	0
203	0	1	5	1d 02:35:11.86000	0d 06:15:51.98000	0.00182365	0.00730148	0.00029114	3.8427	D	1	18/08/2020 15:42		0	0	0	0	0	0	0	0	0	0	0	0	0	0
204	0	1	5	1d 02:45:11.86000	0d 06:25:51.98000	0.00187217	0.00748775	0.00029129	3.8361	D	1	18/08/2020 15:52		0	0	0	0	0	0	0	0	0	0	0	0	0	0
205	0	1	5	1d 02:55:11.86000	0d 06:35:51.98000	0.00192069	0.00767372	0.00029107	3.8296	D	1	18/08/2020 16:02		0	0	0	0	0	0	0	0	0	0	0	0	0	0
206	0	1	5	1d 03:05:11.86000	0d 06:45:51.98000	0.00196921	0.00785938	0.00029091	3.8236	D	1	18/08/2020 16:12		0	0	0	0	0	0	0	0	0	0	0	0	0	0
207	0	1	5	1d 03:15:11.86000	0d 06:55:51.98000	0.00201773	0.00804476	0.00029122	3.8178	D	1	18/08/2020 16:22		0	0	0	0	0	0	0	0	0	0	0	0	0	0
208	0	1	5	1d 03:25:11.86000	0d 07:05:51.98000	0.00206625	0.00822985	0.00029107	3.8122	D	1	18/08/2020 16:32		0	0	0	0	0	0	0	0	0	0	0	0	0	0
209	0	1	5	1d 03:35:11.86000	0d 07:15:51.98000	0.00211476	0.00841469	0.00029099	3.8071	D	1	18/08/2020 16:42		0	0	0	0	0	0	0	0	0	0	0	0	0	0
210	0	1	5	1d 03:45:11.86000	0d 07:25:51.98000	0.00216328	0.00859927	0.00029107	3.8019	D	1	18/08/2020 16:52		0	0	0	0	0	0	0	0	0	0	0	0	0	0
211	0	1	5	1d 03:55:11.86000	0d 07:35:51.98000	0.0022118	0.00878362	0.00029122	3.7969	D	1	18/08/2020 17:02		0	0	0	0	0	0	0	0	0	0	0	0	0	0
212	0	1	5	1d 04:05:11.86000	0d 07:45:51.98000	0.00226032	0.00896773	0.00029107	3.7925	D	1	18/08/2020 17:12		0	0	0	0	0	0	0	0	0	0	0	0	0	0
213	0	1	5	1d 04:15:11.86000	0d 07:55:51.98000	0.00230884	0.00915162	0.00029091	3.7881	D	1	18/08/2020 17:22		0	0	0	0	0	0	0	0	0	0	0	0	0	0
214	0	1	5	1d 04:25:11.86000	0d 08:05:51.98000	0.00235736	0.00933531	0.00029099	3.7836	D	1	18/08/2020 17:32		0	0	0	0	0	0	0	0	0	0	0	0	0	0
215	0	1	5	1d 04:35:11.86000	0d 08:15:51.98000	0.00240588	0.00951879	0.00029114	3.7797	D	1	18/08/2020 17:42		0	0	0	0	0	0	0	0	0	0	0	0	0	0
216	0	1	5	1d 04:45:11.86000	0d 08:25:51.98000	0.0024544	0.00970209	0.00029114	3.776	D	1	18/08/2020 17:52		0	0	0	0	0	0	0	0	0	0	0	0	0	0
217	0	1	5	1d 04:55:11.86000	0d 08:35:51.98000	0.00250291	0.0098852	0.00029076	3.7722	D	1	18/08/2020 18:02		0	0	0	0	0	0	0	0	0	0	0	0	0	0
218	0	1	5	1d 05:05:11.86000	0d 08:45:51.98000	0.00255143	0.0100681	0.00029114	3.7687	D	1	18/08/2020 18:12		0	0	0	0	0	0	0	0	0	0	0	0	0	0
219	0	1	5	1d 05:15:11.86000	0d 08:55:51.98000	0.00259995	0.0102509	0.00029114	3.7652	D	1	18/08/2020 18:22		0	0	0	0	0	0	0	0	0	0	0	0	0	0
220	0	1	5	1d 05:25:11.86000	0d 09:05:51.98000	0.00264847	0.0104335	0.00029099	3.762	D	1	18/08/2020 18:32		0	0	0	0	0	0	0	0	0	0	0	0	0	0
221	0	1	5	1d 05:35:11.86000	0d 09:15:51.98000	0.00269699	0.010616	0.00029137	3.7588	D	1	18/08/2020 18:42		0	0	0	0	0	0	0	0	0	0	0	0	0	0
222	0	1	5	1d 05:45:11.86000	0d 09:25:51.98000	0.00274551	0.0107983	0.00029129	3.7556	D	1	18/08/2020 18:52		0	0	0	0	0	0	0	0	0	0	0	0	0	0
223	0	1	5	1d 05:55:11.86000	0d 09:35:51.98000	0.00279403	0.0109804	0.00029122	3.7523	D	1	18/08/2020 19:02		0	0	0	0	0	0	0	0	0	0	0	0	0	0
224	0	1	5	1d 06:05:11.86000	0d 09:45:51.98000	0.00284255	0.0111624	0.00029107	3.7493	D	1	18/08/2020 19:12		0	0	0	0	0	0	0	0	0	0	0	0	0	0
225	0	1	5	1d 06:15:11.86000	0d 09:55:51.98000	0.00289106	0.0113442	0.00029107	3.7465	D	1	18/08/2020 19:22		0	0	0	0	0	0	0	0	0	0	0	0	0	0
226	0	1	5	1d 06:25:11.86000	0d 10:05:51.98000	0.00293958	0.011526	0.00029129	3.7438	D	1	18/08/2020 19:32		0	0	0	0	0	0	0	0	0	0	0	0	0	0
227	0	1	5	1d 06:35:11.86000	0d 10:15:51.98000	0.0029881	0.0117075	0.00029107	3.7409	D	1	18/08/2020 19:42		0	0	0	0	0	0	0	0	0	0	0	0	0	0
228	0	1	5	1d 06:45:11.86000	0d 10:25:51.98000	0.00303662	0.011889	0.00029122	3.738	D	1	18/08/2020 19:52		0	0	0	0	0	0	0	0	0	0	0	0	0	0
229	0	1	5	1d 06:55:11.86000	0d 10:35:51.98000	0.00308514	0.0120702	0.00029107	3.7348	D	1	18/08/2020 20:02		0	0	0	0	0	0	0	0	0	0	0	0	0	0
230	0	1	5	1d 07:05:11.86000	0d 10:45:51.98000	0.00313366	0.0122514	0.00029107	3.7321	D	1	18/08/2020 20:12		0	0	0	0	0	0	0	0	0	0	0	0	0	0
231	0	1	5	1d 07:15:11.86000	0d 10:55:51.98000	0.00318218	0.0124324	0.00029099	3.7292	D	1	18/08/2020 20:22		0	0	0	0	0	0	0	0	0	0	0	0	0	0
232	0	1	5	1d 07:25:11.86000	0d 11:05:51.98000	0.00323069	0.0126133	0.00029107	3.7264	D	1	18/08/2020 20:32		0	0	0	0	0	0	0	0	0	0	0	0	0	0
233	0	1	5	1d 07:35:11.86000	0d 11:15:51.98000	0.00327921	0.012794	0.00029114	3.7235	D	1	18/08/2020 20:42		0	0	0	0	0	0	0	0	0	0	0	0	0	0
234	0	1	5	1d 07:45:11.86000	0d 11:25:51.98000	0.00332773	0.0129746	0.00029107	3.7206	D	1	18/08/2020 20:52		0	0	0	0	0	0	0	0	0	0	0	0	0	0
235	0	1	5	1d 07:55:11.86000	0d 11:35:51.98000	0.00337625	0.013155	0.00029099	3.7176	D	1	18/08/2020 21:02		0	0	0	0	0	0	0	0	0	0	0	0	0	0
236	0	1	5	1d 08:05:11.86000	0d 11:45:51.98000	0.00342477	0.0133353	0.00029122	3.7145	D	1	18/08/2020 21:12		0	0	0	0	0	0	0	0	0	0	0	0	0	0
237	0	1	5	1d 08:15:11.86000	0d 11:55:51.98000	0.00347329	0.0135155	0.00029122	3.7115	D	1	18/08/2020 21:22		0	0	0	0	0	0	0	0	0	0	0	0	0	0
238	0	1	5	1d 08:25:11.86000	0d 12:05:51.98000	0.00352181	0.0136955	0.00029137	3.7084	D	1	18/08/2020 21:32		0	0	0	0	0	0	0	0	0	0	0	0	0	0
239	0	1	5	1d 08:35:11.86000	0d 12:15:51.98000	0.00357032	0.0138753	0.00029099	3.7053	D	1	18/08/2020 21:42		0	0	0	0	0	0	0	0	0	0	0	0	0	0
240	0	1	5	1d 08:45:11.86000	0d 12:25:51.98000	0.00361884	0.014055	0.00029114	3.7017	D	1	18/08/2020 21:52		0	0	0	0	0	0	0	0	0	0	0	0	0	0
241	0	1	5	1d 08:55:11.86000	0d 12:35:51.98000	0.00366736	0.0142346	0.00029122	3.6986	D	1	18/08/2020 22:02		0	0	0	0	0	0	0	0	0	0	0	0	0	0
242	0	1	5	1d 09:05:11.86000	0d 12:45:51.98000	0.00371588	0.0144139	0.00029122	3.6951	D	1	18/08/2020 22:12		0	0	0	0	0	0	0	0	0	0	0	0	0	0
243	0	1	5	1d 09:15:11.86000	0d 12:55:51.98000	0.0037644	0.0145932	0.00029122	3.6919	D	1	18/08/2020 22:22		0	0	0	0	0	0	0	0	0	0	0	0	0	0
244	0	1	5	1d 09:25:11.86000	0d 13:05:51.98000	0.00381292	0.0147722	0.00029091	3.6881	D	1	18/08/2020 22:32		0	0	0	0	0	0	0	0	0	0	0	0	0	0
245	0	1	5	1d 09:35:11.86000	0d 13:15:51.98000	0.00386144	0.014951	0.00029114	3.6846	D	1	18/08/2020 22:42		0	0	0	0	0	0	0	0	0	0	0	0	0	0
246	0	1	5	1d 09:45:11.86000	0d 13:25:51.98000	0.00390996	0.0151297	0.00029122	3.6809	D	1	18/08/2020 22:52		0	0	0	0	0	0	0	0	0	0	0	0	0	0
247	0	1	5	1d 09:55:11.86000	0d 13:35:51.98000	0.00395847	0.0153082	0.00029122	3.6771	D	1	18/08/2020 23:02		0	0	0	0	0	0	0	0	0	0	0	0	0	0
248	0	1	5	1d 10:05:11.86000	0d 13:45:51.98000	0.00400699	0.0154865	0.00029084	3.6733	D	1	18/08/2020 23:12		0	0	0	0	0	0	0	0	0	0	0	0	0	0
249	0	1	5	1d 10:15:11.86000	0d 13:55:51.98000	0.00405551	0.0156647	0.00029129	3.6692	D	1	18/08/2020 23:22		0	0	0	0	0	0	0	0	0	0	0	0	0	0
250	0	1	5	1d 10:25:11.86000	0d 14:05:51.98000	0.00410403	0.0158426	0.00029122	3.6652	D	1	18/08/2020 23:32		0	0	0	0	0	0	0	0	0	0	0	0	0	0
251	0	1	5	1d 10:35:11.86000	0d 14:15:51.98000	0.00415255	0.0160203	0.00029107	3.6609	D	1	18/08/2020 23:42		0	0	0	0	0	0	0	0	0	0	0	0	0	0
252	0	1	5	1d 10:45:11.86000	0d 14:25:51.98000	0.00420107	0.0161979	0.00029152	3.6567	D	1	18/08/2020 23:52		0	0	0	0	0	0	0	0	0	0	0	0	0	0
253	0	1	5	1d 10:55:11.86000	0d 14:35:51.98000	0.00424959	0.0163752	0.00029114	3.6524	D	1	19/08/2020 00:02		0	0	0	0	0	0	0	0	0	0	0	0	0	0
254	0	1	5	1d 11:05:11.86000	0d 14:45:51.98000	0.0042981	0.0165523	0.00029122	3.6477	D	1	19/08/2020 00:12		0	0	0	0	0	0	0	0	0	0	0	0	0	0
255	0	1	5	1d 11:15:11.86000	0d 14:55:51.98000	0.00434662	0.0167291	0.00029084	3.6429	D	1	19/08/2020 00:22		0	0	0	0	0	0	0	0	0	0	0	0	0	0
256	0	1	5	1d 11:25:11.86000	0d 15:05:51.98000	0.00439514	0.0169058	0.00029114	3.6384	D	1	19/08/2020 00:32		0	0	0	0	0	0	0	0	0	0	0	0	0	0
257	0	1	5	1d 11:35:11.86000	0d 15:15:51.98000	0.00444366	0.0170822	0.00029107	3.6332	D	1	19/08/2020 00:42		0	0	0	0	0	0	0	0	0	0	0	0	0	0
258	0	1	5	1d 11:45:11.86000	0d 15:25:51.98000	0.00449218	0.0172583	0.00029122	3.6277	D	1	19/08/2020 00:52		0	0	0	0	0	0	0	0	0	0	0	0	0	0
259	0	1	5	1d 11:55:11.86000	0d 15:35:51.98000	0.0045407	0.0174342	0.00029137	3.6222	D	1	19/08/2020 01:02		0	0	0	0	0	0	0	0	0	0	0	0	0	0
260	0	1	5	1d 12:05:11.86000	0d 15:45:51.98000	0.00458922	0.0176098	0.00029107	3.6159	D	1	19/08/2020 01:12		0	0	0	0	0	0	0	0	0	0	0	0	0	0
261	0	1	5	1d 12:15:11.86000	0d 15:55:51.98000	0.00463774	0.0177851	0.00029099	3.6092	D	1	19/08/2020 01:22		0	0	0	0	0	0	0	0	0	0	0	0	0	0
262	0	1	5	1d 12:25:11.86000	0d 16:05:51.98000	0.00468625	0.01796	0.00029107	3.6014	D	1	19/08/2020 01:32		0	0	0	0	0	0	0	0	0	0	0	0	0	0
263	0	1	5	1d 12:35:11.86000	0d 16:15:51.98000	0.00473477	0.0181346	0.00029107	3.593	D	1	19/08/2020 01:42		0	0	0	0	0	0	0	0	0	0	0	0	0	0
264	0	1	5	1d 12:44:51.13000	0d 16:25:31.25000	0.00478161	0.0183027	0.00029114	3.583	D	5	19/08/2020 01:51		0	0	0	0	0	0	0	0	0	0	0	0	0	0
265	0	1	5	1d 12:52:52.98000	0d 16:33:33.10000	0.00482058	0.0184421	0.00029107	3.5729	D	5	19/08/2020 01:59		0	0	0	0	0	0	0	0	0	0	0	0	0	0
266	0	1	5	1d 12:59:25.35000	0d 16:40:05.47000	0.00485231	0.0185553	0.00029107	3.5628	D	5	19/08/2020 02:06		0	0	0	0	0	0	0	0	0	0	0	0	0	0
267	0	1	5	1d 13:04:51.04000	0d 16:45:31.16000	0.00487865	0.018649	0.00029114	3.5528	D	5	19/08/2020 02:11		0	0	0	0	0	0	0	0	0	0	0	0	0	0
268	0	1	5	1d 13:09:11.61000	0d 16:49:51.73000	0.00489972	0.0187238	0.00029122	3.5425	D	5	19/08/2020 02:16		0	0	0	0	0	0	0	0	0	0	0	0	0	0
269	0	1	5	1d 13:12:51.23000	0d 16:53:31.35000	0.00491748	0.0187866	0.00029114	3.5323	D	5	19/08/2020 02:19		0	0	0	0	0	0	0	0	0	0	0	0	0	0
270	0	1	5	1d 13:15:46.26000	0d 16:56:26.38000	0.00493163	0.0188365	0.00029114	3.5222	D	5	19/08/2020 02:22		0	0	0	0	0	0	0	0	0	0	0	0	0	0
271	0	1	5	1d 13:18:11.14000	0d 16:58:51.26000	0.00494334	0.0188777	0.00029114	3.5122	D	5	19/08/2020 02:25		0	0	0	0	0	0	0	0	0	0	0	0	0	0
272	0	1	5	1d 13:20:13.69000	0d 17:00:53.81000	0.00495325	0.0189125	0.00029107	3.5021	D	5	19/08/2020 02:27		0	0	0	0	0	0	0	0	0	0	0	0	0	0
273	0	1	5	1d 13:22:00.11000	0d 17:02:40.23000	0.00496186	0.0189426	0.00029114	3.492	D	5	19/08/2020 02:28		0	0	0	0	0	0	0	0	0	0	0	0	0	0
274	0	1	5	1d 13:23:29.99000	0d 17:04:10.11000	0.00496913	0.0189679	0.00029107	3.482	D	5	19/08/2020 02:30		0	0	0	0	0	0	0	0	0	0	0	0	0	0
275	0	1	5	1d 13:24:45.93000	0d 17:05:26.05000	0.00497527	0.0189893	0.00029114	3.4719	D	5	19/08/2020 02:31		0	0	0	0	0	0	0	0	0	0	0	0	0	0
276	0	1	5	1d 13:25:53.68000	0d 17:06:33.80000	0.00498075	0.0190083	0.00029137	3.4618	D	5	19/08/2020 02:32		0	0	0	0	0	0	0	0	0	0	0	0	0	0
277	0	1	5	1d 13:26:55.02000	0d 17:07:35.14000	0.00498571	0.0190254	0.00029122	3.4516	D	5	19/08/2020 02:33		0	0	0	0	0	0	0	0	0	0	0	0	0	0
278	0	1	5	1d 13:27:50.98000	0d 17:08:31.10000	0.00499023	0.019041	0.00029107	3.4415	D	5	19/08/2020 02:34		0	0	0	0	0	0	0	0	0	0	0	0	0	0
279	0	1	5	1d 13:28:41.10000	0d 17:09:21.22000	0.00499429	0.019055	0.00029114	3.4314	D	5	19/08/2020 02:35		0	0	0	0	0	0	0	0	0	0	0	0	0	0
280	0	1	5	1d 13:29:27.30000	0d 17:10:07.42000	0.00499802	0.0190678	0.00029107	3.4212	D	5	19/08/2020 02:36		0	0	0	0	0	0	0	0	0	0	0	0	0	0
281	0	1	5	1d 13:30:12.37000	0d 17:10:52.49000	0.00500167	0.0190802	0.00029107	3.4112	D	5	19/08/2020 02:37		0	0	0	0	0	0	0	0	0	0	0	0	0	0
282	0	1	5	1d 13:30:53.34000	0d 17:11:33.46000	0.00500498	0.0190915	0.00029099	3.4011	D	5	19/08/2020 02:37		0	0	0	0	0	0	0	0	0	0	0	0	0	0
283	0	1	5	1d 13:31:29.07000	0d 17:12:09.19000	0.00500787	0.0191013	0.00029107	3.391	D	5	19/08/2020 02:38		0	0	0	0	0	0	0	0	0	0	0	0	0	0
284	0	1	5	1d 13:32:02.20000	0d 17:12:42.32000	0.00501055	0.0191104	0.00029107	3.3809	D	5	19/08/2020 02:38		0	0	0	0	0	0	0	0	0	0	0	0	0	0
285	0	1	5	1d 13:32:33.76000	0d 17:13:13.88000	0.0050131	0.019119	0.00029129	3.3707	D	5	19/08/2020 02:39		0	0	0	0	0	0	0	0	0	0	0	0	0	0
286	0	1	5	1d 13:33:03.77000	0d 17:13:43.89000	0.00501553	0.0191272	0.00029099	3.3605	D	5	19/08/2020 02:39		0	0	0	0	0	0	0	0	0	0	0	0	0	0
287	0	1	5	1d 13:33:32.39000	0d 17:14:12.51000	0.00501784	0.0191349	0.00029099	3.3504	D	5	19/08/2020 02:40		0	0	0	0	0	0	0	0	0	0	0	0	0	0
288	0	1	5	1d 13:33:59.21000	0d 17:14:39.33000	0.00502001	0.0191422	0.00029107	3.3404	D	5	19/08/2020 02:40		0	0	0	0	0	0	0	0	0	0	0	0	0	0
289	0	1	5	1d 13:34:24.40000	0d 17:15:04.52000	0.00502205	0.019149	0.00029122	3.3301	D	5	19/08/2020 02:41		0	0	0	0	0	0	0	0	0	0	0	0	0	0
290	0	1	5	1d 13:34:49.63000	0d 17:15:29.75000	0.00502409	0.0191558	0.00029099	3.3201	D	5	19/08/2020 02:41		0	0	0	0	0	0	0	0	0	0	0	0	0	0
291	0	1	5	1d 13:35:13.83000	0d 17:15:53.95000	0.00502604	0.0191623	0.00029107	3.31	D	5	19/08/2020 02:42		0	0	0	0	0	0	0	0	0	0	0	0	0	0
292	0	1	5	1d 13:35:36.55000	0d 17:16:16.67000	0.00502788	0.0191683	0.00029114	3.2996	D	5	19/08/2020 02:42		0	0	0	0	0	0	0	0	0	0	0	0	0	0
293	0	1	5	1d 13:35:57.93000	0d 17:16:38.05000	0.00502961	0.019174	0.00029091	3.2894	D	5	19/08/2020 02:42		0	0	0	0	0	0	0	0	0	0	0	0	0	0
294	0	1	5	1d 13:36:17.86000	0d 17:16:57.98000	0.00503122	0.0191793	0.00029107	3.2793	D	5	19/08/2020 02:43		0	0	0	0	0	0	0	0	0	0	0	0	0	0
295	0	1	5	1d 13:36:36.26000	0d 17:17:16.38000	0.00503271	0.0191842	0.00029099	3.2692	D	5	19/08/2020 02:43		0	0	0	0	0	0	0	0	0	0	0	0	0	0
296	0	1	5	1d 13:36:54.03000	0d 17:17:34.15000	0.00503415	0.0191889	0.00029137	3.2592	D	5	19/08/2020 02:43		0	0	0	0	0	0	0	0	0	0	0	0	0	0
297	0	1	5	1d 13:37:10.86000	0d 17:17:50.98000	0.00503551	0.0191933	0.00029122	3.2491	D	5	19/08/2020 02:43		0	0	0	0	0	0	0	0	0	0	0	0	0	0
298	0	1	5	1d 13:37:27.20000	0d 17:18:07.32000	0.00503683	0.0191976	0.00029129	3.239	D	5	19/08/2020 02:44		0	0	0	0	0	0	0	0	0	0	0	0	0	0
299	0	1	5	1d 13:37:43.04000	0d 17:18:23.16000	0.00503811	0.0192017	0.00029122	3.2288	D	5	19/08/2020 02:44		0	0	0	0	0	0	0	0	0	0	0	0	0	0
300	0	1	5	1d 13:37:58.15000	0d 17:18:38.27000	0.00503933	0.0192057	0.00029122	3.2186	D	5	19/08/2020 02:44		0	0	0	0	0	0	0	0	0	0	0	0	0	0
301	0	1	5	1d 13:38:12.90000	0d 17:18:53.02000	0.00504052	0.0192095	0.00029145	3.2085	D	5	19/08/2020 02:45		0	0	0	0	0	0	0	0	0	0	0	0	0	0
302	0	1	5	1d 13:38:27.20000	0d 17:19:07.32000	0.00504168	0.0192132	0.00029129	3.1984	D	5	19/08/2020 02:45		0	0	0	0	0	0	0	0	0	0	0	0	0	0
303	0	1	5	1d 13:38:40.94000	0d 17:19:21.06000	0.00504279	0.0192168	0.00029122	3.1882	D	5	19/08/2020 02:45		0	0	0	0	0	0	0	0	0	0	0	0	0	0
304	0	1	5	1d 13:38:54.20000	0d 17:19:34.32000	0.00504386	0.0192202	0.00029099	3.1781	D	5	19/08/2020 02:45		0	0	0	0	0	0	0	0	0	0	0	0	0	0
305	0	1	5	1d 13:39:06.92000	0d 17:19:47.04000	0.00504489	0.0192234	0.00029107	3.1681	D	5	19/08/2020 02:45		0	0	0	0	0	0	0	0	0	0	0	0	0	0
306	0	1	5	1d 13:39:19.22000	0d 17:19:59.34000	0.00504589	0.0192266	0.00029114	3.158	D	5	19/08/2020 02:46		0	0	0	0	0	0	0	0	0	0	0	0	0	0
307	0	1	5	1d 13:39:31.15000	0d 17:20:11.27000	0.00504685	0.0192296	0.00029099	3.1479	D	5	19/08/2020 02:46		0	0	0	0	0	0	0	0	0	0	0	0	0	0
308	0	1	5	1d 13:39:42.84000	0d 17:20:22.96000	0.0050478	0.0192326	0.00029114	3.1377	D	5	19/08/2020 02:46		0	0	0	0	0	0	0	0	0	0	0	0	0	0
309	0	1	5	1d 13:39:54.39000	0d 17:20:34.51000	0.00504873	0.0192355	0.00029107	3.1276	D	5	19/08/2020 02:46		0	0	0	0	0	0	0	0	0	0	0	0	0	0
310	0	1	5	1d 13:40:05.33000	0d 17:20:45.45000	0.00504962	0.0192383	0.00029122	3.1176	D	5	19/08/2020 02:46		0	0	0	0	0	0	0	0	0	0	0	0	0	0
311	0	1	5	1d 13:40:15.92000	0d 17:20:56.04000	0.00505047	0.019241	0.00029099	3.1075	D	5	19/08/2020 02:47		0	0	0	0	0	0	0	0	0	0	0	0	0	0
312	0	1	5	1d 13:40:26.38000	0d 17:21:06.50000	0.00505132	0.0192436	0.00029099	3.0974	D	5	19/08/2020 02:47		0	0	0	0	0	0	0	0	0	0	0	0	0	0
313	0	1	5	1d 13:40:36.50000	0d 17:21:16.62000	0.00505214	0.0192461	0.00029107	3.0872	D	5	19/08/2020 02:47		0	0	0	0	0	0	0	0	0	0	0	0	0	0
314	0	1	5	1d 13:40:46.38000	0d 17:21:26.50000	0.00505294	0.0192486	0.00029129	3.0771	D	5	19/08/2020 02:47		0	0	0	0	0	0	0	0	0	0	0	0	0	0
315	0	1	5	1d 13:40:55.95000	0d 17:21:36.07000	0.00505371	0.0192509	0.00029114	3.0669	D	5	19/08/2020 02:47		0	0	0	0	0	0	0	0	0	0	0	0	0	0
316	0	1	5	1d 13:41:05.33000	0d 17:21:45.45000	0.00505447	0.0192533	0.00029099	3.0567	D	5	19/08/2020 02:47		0	0	0	0	0	0	0	0	0	0	0	0	0	0
317	0	1	5	1d 13:41:14.54000	0d 17:21:54.66000	0.00505521	0.0192555	0.00029107	3.0465	D	5	19/08/2020 02:48		0	0	0	0	0	0	0	0	0	0	0	0	0	0
318	0	1	5	1d 13:41:23.59000	0d 17:22:03.71000	0.00505594	0.0192578	0.00029091	3.0359	D	5	19/08/2020 02:48		0	0	0	0	0	0	0	0	0	0	0	0	0	0
319	0	1	5	1d 13:41:32.61000	0d 17:22:12.73000	0.00505667	0.01926	0.00029091	3.0257	D	5	19/08/2020 02:48		0	0	0	0	0	0	0	0	0	0	0	0	0	0
320	0	1	5	1d 13:41:41.11000	0d 17:22:21.23000	0.00505736	0.0192621	0.00029084	3.0156	D	5	19/08/2020 02:48		0	0	0	0	0	0	0	0	0	0	0	0	0	0
321	0	1	5	1d 13:41:49.49000	0d 17:22:29.61000	0.00505804	0.0192641	0.00029114	3.0053	D	5	19/08/2020 02:48		0	0	0	0	0	0	0	0	0	0	0	0	0	0
322	0	1	5	1d 13:41:57.80000	0d 17:22:37.92000	0.00505871	0.0192661	0.00029099	2.995	D	5	19/08/2020 02:48		0	0	0	0	0	0	0	0	0	0	0	0	0	0
323	0	1	5	1d 13:42:05.83000	0d 17:22:45.95000	0.00505936	0.0192681	0.00029107	2.9848	D	5	19/08/2020 02:48		0	0	0	0	0	0	0	0	0	0	0	0	0	0
324	0	1	5	1d 13:42:13.85000	0d 17:22:53.97000	0.00506001	0.01927	0.00029107	2.9746	D	5	19/08/2020 02:49		0	0	0	0	0	0	0	0	0	0	0	0	0	0
325	0	1	5	1d 13:42:21.54000	0d 17:23:01.66000	0.00506063	0.0192718	0.00029107	2.9645	D	5	19/08/2020 02:49		0	0	0	0	0	0	0	0	0	0	0	0	0	0
326	0	1	5	1d 13:42:29.02000	0d 17:23:09.14000	0.00506124	0.0192736	0.00029099	2.9545	D	5	19/08/2020 02:49		0	0	0	0	0	0	0	0	0	0	0	0	0	0
327	0	1	5	1d 13:42:36.41000	0d 17:23:16.53000	0.00506183	0.0192754	0.00029099	2.9444	D	5	19/08/2020 02:49		0	0	0	0	0	0	0	0	0	0	0	0	0	0
328	0	1	5	1d 13:42:43.58000	0d 17:23:23.70000	0.00506241	0.0192771	0.00029099	2.9343	D	5	19/08/2020 02:49		0	0	0	0	0	0	0	0	0	0	0	0	0	0
329	0	1	5	1d 13:42:50.53000	0d 17:23:30.65000	0.00506297	0.0192787	0.00029129	2.9242	D	5	19/08/2020 02:49		0	0	0	0	0	0	0	0	0	0	0	0	0	0
330	0	1	5	1d 13:42:57.44000	0d 17:23:37.56000	0.00506353	0.0192804	0.00029107	2.9139	D	5	19/08/2020 02:49		0	0	0	0	0	0	0	0	0	0	0	0	0	0
331	0	1	5	1d 13:43:04.38000	0d 17:23:44.50000	0.00506409	0.019282	0.00029107	2.9038	D	5	19/08/2020 02:49		0	0	0	0	0	0	0	0	0	0	0	0	0	0
332	0	1	5	1d 13:43:10.91000	0d 17:23:51.03000	0.00506462	0.0192835	0.00029122	2.8934	D	5	19/08/2020 02:49		0	0	0	0	0	0	0	0	0	0	0	0	0	0
333	0	1	5	1d 13:43:17.50000	0d 17:23:57.62000	0.00506516	0.0192851	0.00029137	2.8833	D	5	19/08/2020 02:50		0	0	0	0	0	0	0	0	0	0	0	0	0	0
334	0	1	5	1d 13:43:23.84000	0d 17:24:03.96000	0.00506567	0.0192865	0.00029129	2.8731	D	5	19/08/2020 02:50		0	0	0	0	0	0	0	0	0	0	0	0	0	0
335	0	1	5	1d 13:43:30.27000	0d 17:24:10.39000	0.00506619	0.019288	0.00029107	2.8629	D	5	19/08/2020 02:50		0	0	0	0	0	0	0	0	0	0	0	0	0	0
336	0	1	5	1d 13:43:36.41000	0d 17:24:16.53000	0.00506668	0.0192895	0.00029107	2.8528	D	5	19/08/2020 02:50		0	0	0	0	0	0	0	0	0	0	0	0	0	0
337	0	1	5	1d 13:43:42.56000	0d 17:24:22.68000	0.00506718	0.0192909	0.00029107	2.8428	D	5	19/08/2020 02:50		0	0	0	0	0	0	0	0	0	0	0	0	0	0
338	0	1	5	1d 13:43:48.64000	0d 17:24:28.76000	0.00506767	0.0192923	0.00029114	2.8325	D	5	19/08/2020 02:50		0	0	0	0	0	0	0	0	0	0	0	0	0	0
339	0	1	5	1d 13:43:54.59000	0d 17:24:34.71000	0.00506816	0.0192936	0.00029107	2.8225	D	5	19/08/2020 02:50		0	0	0	0	0	0	0	0	0	0	0	0	0	0
340	0	1	5	1d 13:44:00.37000	0d 17:24:40.49000	0.00506862	0.0192949	0.00029122	2.8122	D	5	19/08/2020 02:50		0	0	0	0	0	0	0	0	0	0	0	0	0	0
341	0	1	5	1d 13:44:06.24000	0d 17:24:46.36000	0.0050691	0.0192963	0.00029107	2.802	D	5	19/08/2020 02:50		0	0	0	0	0	0	0	0	0	0	0	0	0	0
342	0	1	5	1d 13:44:11.98000	0d 17:24:52.10000	0.00506956	0.0192976	0.00029091	2.7919	D	5	19/08/2020 02:51		0	0	0	0	0	0	0	0	0	0	0	0	0	0
343	0	1	5	1d 13:44:17.57000	0d 17:24:57.69000	0.00507001	0.0192988	0.00029099	2.7817	D	5	19/08/2020 02:51		0	0	0	0	0	0	0	0	0	0	0	0	0	0
344	0	1	5	1d 13:44:23.30000	0d 17:25:03.42000	0.00507048	0.0193001	0.00029129	2.7715	D	5	19/08/2020 02:51		0	0	0	0	0	0	0	0	0	0	0	0	0	0
345	0	1	5	1d 13:44:28.85000	0d 17:25:08.97000	0.00507093	0.0193014	0.00029122	2.7614	D	5	19/08/2020 02:51		0	0	0	0	0	0	0	0	0	0	0	0	0	0
346	0	1	5	1d 13:44:34.40000	0d 17:25:14.52000	0.00507137	0.0193026	0.00029114	2.7509	D	5	19/08/2020 02:51		0	0	0	0	0	0	0	0	0	0	0	0	0	0
347	0	1	5	1d 13:44:39.95000	0d 17:25:20.07000	0.00507182	0.0193038	0.00029122	2.7407	D	5	19/08/2020 02:51		0	0	0	0	0	0	0	0	0	0	0	0	0	0
348	0	1	5	1d 13:44:45.39000	0d 17:25:25.51000	0.00507226	0.019305	0.00029129	2.7306	D	5	19/08/2020 02:51		0	0	0	0	0	0	0	0	0	0	0	0	0	0
349	0	1	5	1d 13:44:50.52000	0d 17:25:30.64000	0.00507268	0.0193062	0.00029099	2.7205	D	5	19/08/2020 02:51		0	0	0	0	0	0	0	0	0	0	0	0	0	0
350	0	1	5	1d 13:44:55.77000	0d 17:25:35.89000	0.0050731	0.0193073	0.00029122	2.7105	D	5	19/08/2020 02:51		0	0	0	0	0	0	0	0	0	0	0	0	0	0
351	0	1	5	1d 13:45:00.99000	0d 17:25:41.11000	0.00507352	0.0193085	0.00029114	2.7004	D	5	19/08/2020 02:51		0	0	0	0	0	0	0	0	0	0	0	0	0	0
352	0	1	5	1d 13:45:06.07000	0d 17:25:46.19000	0.00507394	0.0193096	0.00029129	2.6903	D	5	19/08/2020 02:51		0	0	0	0	0	0	0	0	0	0	0	0	0	0
353	0	1	5	1d 13:45:11.28000	0d 17:25:51.40000	0.00507436	0.0193107	0.00029114	2.6802	D	5	19/08/2020 02:52		0	0	0	0	0	0	0	0	0	0	0	0	0	0
354	0	1	5	1d 13:45:16.39000	0d 17:25:56.51000	0.00507477	0.0193118	0.00029084	2.6699	D	5	19/08/2020 02:52		0	0	0	0	0	0	0	0	0	0	0	0	0	0
355	0	1	5	1d 13:45:21.63000	0d 17:26:01.75000	0.00507519	0.0193129	0.00029099	2.6595	D	5	19/08/2020 02:52		0	0	0	0	0	0	0	0	0	0	0	0	0	0
356	0	1	5	1d 13:45:26.72000	0d 17:26:06.84000	0.00507561	0.019314	0.00029122	2.6494	D	5	19/08/2020 02:52		0	0	0	0	0	0	0	0	0	0	0	0	0	0
357	0	1	5	1d 13:45:31.73000	0d 17:26:11.85000	0.00507601	0.0193151	0.00029122	2.6394	D	5	19/08/2020 02:52		0	0	0	0	0	0	0	0	0	0	0	0	0	0
358	0	1	5	1d 13:45:36.66000	0d 17:26:16.78000	0.00507641	0.0193161	0.00029091	2.6291	D	5	19/08/2020 02:52		0	0	0	0	0	0	0	0	0	0	0	0	0	0
359	0	1	5	1d 13:45:41.76000	0d 17:26:21.88000	0.00507682	0.0193172	0.00029129	2.6188	D	5	19/08/2020 02:52		0	0	0	0	0	0	0	0	0	0	0	0	0	0
360	0	1	5	1d 13:45:46.74000	0d 17:26:26.86000	0.00507722	0.0193183	0.00029122	2.6087	D	5	19/08/2020 02:52		0	0	0	0	0	0	0	0	0	0	0	0	0	0
361	0	1	5	1d 13:45:51.64000	0d 17:26:31.76000	0.00507762	0.0193193	0.00029099	2.5983	D	5	19/08/2020 02:52		0	0	0	0	0	0	0	0	0	0	0	0	0	0
362	0	1	5	1d 13:45:56.65000	0d 17:26:36.77000	0.00507803	0.0193204	0.00029114	2.5881	D	5	19/08/2020 02:52		0	0	0	0	0	0	0	0	0	0	0	0	0	0
363	0	1	5	1d 13:46:01.65000	0d 17:26:41.77000	0.00507843	0.0193214	0.00029114	2.5777	D	5	19/08/2020 02:52		0	0	0	0	0	0	0	0	0	0	0	0	0	0
364	0	1	5	1d 13:46:06.58000	0d 17:26:46.70000	0.00507883	0.0193224	0.00029122	2.5673	D	5	19/08/2020 02:52		0	0	0	0	0	0	0	0	0	0	0	0	0	0
365	0	1	5	1d 13:46:11.51000	0d 17:26:51.63000	0.00507923	0.0193235	0.00029107	2.5571	D	5	19/08/2020 02:53		0	0	0	0	0	0	0	0	0	0	0	0	0	0
366	0	1	5	1d 13:46:16.45000	0d 17:26:56.57000	0.00507963	0.0193245	0.00029084	2.547	D	5	19/08/2020 02:53		0	0	0	0	0	0	0	0	0	0	0	0	0	0
367	0	1	5	1d 13:46:21.27000	0d 17:27:01.39000	0.00508002	0.0193255	0.00029122	2.537	D	5	19/08/2020 02:53		0	0	0	0	0	0	0	0	0	0	0	0	0	0
368	0	1	5	1d 13:46:26.07000	0d 17:27:06.19000	0.0050804	0.0193265	0.00029091	2.5267	D	5	19/08/2020 02:53		0	0	0	0	0	0	0	0	0	0	0	0	0	0
369	0	1	5	1d 13:46:30.96000	0d 17:27:11.08000	0.0050808	0.0193274	0.00029091	2.5165	D	5	19/08/2020 02:53		0	0	0	0	0	0	0	0	0	0	0	0	0	0
370	0	1	5	1d 13:46:35.78000	0d 17:27:15.90000	0.00508119	0.0193284	0.00029107	2.5063	D	5	19/08/2020 02:53		0	0	0	0	0	0	0	0	0	0	0	0	0	0
371	0	1	5	1d 13:46:38.68000	0d 17:27:18.80000	0.00508142	0.019329	0.00029114	2.5	D	133	19/08/2020 02:53		0	0	0	0	0	0	0	0	0	0	0	0	0	0
372	0	1	6	1d 13:46:38.69000	0d 00:00:00.01000	0	0	0	2.5042	R	0	19/08/2020 02:53		0	0	0	0	0	0	0	0	0	0	0	0	0	0
373	0	1	6	1d 13:46:40.69000	0d 00:00:02.01000	0	0	0	2.5696	R	1	19/08/2020 02:53		0	0	0	0	0	0	0	0	0	0	0	0	0	0
374	0	1	6	1d 13:46:42.69000	0d 00:00:04.01000	0	0	0	2.6194	R	1	19/08/2020 02:53		0	0	0	0	0	0	0	0	0	0	0	0	0	0
375	0	1	6	1d 13:46:44.69000	0d 00:00:06.01000	0	0	0	2.6629	R	1	19/08/2020 02:53		0	0	0	0	0	0	0	0	0	0	0	0	0	0
376	0	1	6	1d 13:46:46.69000	0d 00:00:08.01000	0	0	0	2.7012	R	1	19/08/2020 02:53		0	0	0	0	0	0	0	0	0	0	0	0	0	0
377	0	1	6	1d 13:46:48.68000	0d 00:00:10.00000	0	0	0	2.7358	R	129	19/08/2020 02:53		0	0	0	0	0	0	0	0	0	0	0	0	0	0
378	1	2	9	1d 13:46:48.72000	0d 00:00:00.04000	0.00000001	0.00000003	0.00116556	2.7674	C	0	19/08/2020 02:53		0	0	0	0	0	0	0	0	0	0	0	0	0	0
379	1	2	9	1d 13:46:48.88000	0d 00:00:00.20000	0.00000006	0.00000018	0.00116487	2.7945	C	5	19/08/2020 02:53		0	0	0	0	0	0	0	0	0	0	0	0	0	0
380	1	2	9	1d 13:46:49.03000	0d 00:00:00.35000	0.00000011	0.00000032	0.00116464	2.8176	C	5	19/08/2020 02:53		0	0	0	0	0	0	0	0	0	0	0	0	0	0
381	1	2	9	1d 13:46:49.19000	0d 00:00:00.51000	0.00000016	0.00000046	0.0011648	2.8392	C	5	19/08/2020 02:53		0	0	0	0	0	0	0	0	0	0	0	0	0	0
382	1	2	9	1d 13:46:49.35000	0d 00:00:00.67000	0.00000022	0.00000061	0.00116464	2.8594	C	5	19/08/2020 02:53		0	0	0	0	0	0	0	0	0	0	0	0	0	0
383	1	2	9	1d 13:46:49.52000	0d 00:00:00.84000	0.00000027	0.00000077	0.00116449	2.8789	C	5	19/08/2020 02:53		0	0	0	0	0	0	0	0	0	0	0	0	0	0
384	1	2	9	1d 13:46:49.69000	0d 00:00:01.01000	0.00000033	0.00000093	0.00116457	2.8977	C	5	19/08/2020 02:53		0	0	0	0	0	0	0	0	0	0	0	0	0	0
385	1	2	9	1d 13:46:49.87000	0d 00:00:01.19000	0.00000038	0.0000011	0.00116464	2.9165	C	5	19/08/2020 02:53		0	0	0	0	0	0	0	0	0	0	0	0	0	0
386	1	2	9	1d 13:46:50.05000	0d 00:00:01.37000	0.00000044	0.00000127	0.00116472	2.9345	C	5	19/08/2020 02:53		0	0	0	0	0	0	0	0	0	0	0	0	0	0
387	1	2	9	1d 13:46:50.24000	0d 00:00:01.56000	0.0000005	0.00000145	0.0011648	2.9528	C	5	19/08/2020 02:53		0	0	0	0	0	0	0	0	0	0	0	0	0	0
388	1	2	9	1d 13:46:50.43000	0d 00:00:01.75000	0.00000057	0.00000163	0.00116457	2.9705	C	5	19/08/2020 02:53		0	0	0	0	0	0	0	0	0	0	0	0	0	0
389	1	2	9	1d 13:46:50.62000	0d 00:00:01.94000	0.00000063	0.00000181	0.00116457	2.988	C	5	19/08/2020 02:53		0	0	0	0	0	0	0	0	0	0	0	0	0	0
390	1	2	9	1d 13:46:50.82000	0d 00:00:02.14000	0.00000069	0.00000201	0.00116472	3.0059	C	5	19/08/2020 02:53		0	0	0	0	0	0	0	0	0	0	0	0	0	0
391	1	2	9	1d 13:46:51.02000	0d 00:00:02.34000	0.00000076	0.0000022	0.00116464	3.023	C	5	19/08/2020 02:53		0	0	0	0	0	0	0	0	0	0	0	0	0	0
392	1	2	9	1d 13:46:51.22000	0d 00:00:02.54000	0.00000082	0.0000024	0.00116464	3.0399	C	5	19/08/2020 02:53		0	0	0	0	0	0	0	0	0	0	0	0	0	0
393	1	2	9	1d 13:46:51.43000	0d 00:00:02.75000	0.00000089	0.00000261	0.00116457	3.0573	C	5	19/08/2020 02:53		0	0	0	0	0	0	0	0	0	0	0	0	0	0
394	1	2	9	1d 13:46:51.64000	0d 00:00:02.96000	0.00000096	0.00000281	0.00116449	3.0744	C	5	19/08/2020 02:53		0	0	0	0	0	0	0	0	0	0	0	0	0	0
395	1	2	9	1d 13:46:51.85000	0d 00:00:03.17000	0.00000103	0.00000302	0.00116457	3.091	C	5	19/08/2020 02:53		0	0	0	0	0	0	0	0	0	0	0	0	0	0
396	1	2	9	1d 13:46:52.07000	0d 00:00:03.39000	0.0000011	0.00000324	0.00116464	3.108	C	5	19/08/2020 02:53		0	0	0	0	0	0	0	0	0	0	0	0	0	0
397	1	2	9	1d 13:46:52.29000	0d 00:00:03.61000	0.00000117	0.00000347	0.00116449	3.1243	C	5	19/08/2020 02:53		0	0	0	0	0	0	0	0	0	0	0	0	0	0
398	1	2	9	1d 13:46:52.51000	0d 00:00:03.83000	0.00000124	0.00000369	0.00116464	3.1405	C	5	19/08/2020 02:53		0	0	0	0	0	0	0	0	0	0	0	0	0	0
399	1	2	9	1d 13:46:52.73000	0d 00:00:04.05000	0.00000131	0.00000391	0.00116457	3.1563	C	5	19/08/2020 02:53		0	0	0	0	0	0	0	0	0	0	0	0	0	0
400	1	2	9	1d 13:46:52.95000	0d 00:00:04.27000	0.00000138	0.00000414	0.00116449	3.1719	C	5	19/08/2020 02:53		0	0	0	0	0	0	0	0	0	0	0	0	0	0
401	1	2	9	1d 13:46:53.18000	0d 00:00:04.50000	0.00000146	0.00000438	0.00116487	3.1876	C	5	19/08/2020 02:53		0	0	0	0	0	0	0	0	0	0	0	0	0	0
402	1	2	9	1d 13:46:53.41000	0d 00:00:04.73000	0.00000153	0.00000461	0.00116503	3.203	C	5	19/08/2020 02:53		0	0	0	0	0	0	0	0	0	0	0	0	0	0
403	1	2	9	1d 13:46:53.65000	0d 00:00:04.97000	0.00000161	0.00000486	0.00116449	3.2186	C	5	19/08/2020 02:53		0	0	0	0	0	0	0	0	0	0	0	0	0	0
404	1	2	9	1d 13:46:53.89000	0d 00:00:05.21000	0.00000169	0.00000511	0.00116487	3.2338	C	5	19/08/2020 02:53		0	0	0	0	0	0	0	0	0	0	0	0	0	0
405	1	2	9	1d 13:46:54.13000	0d 00:00:05.45000	0.00000176	0.00000537	0.00116457	3.2491	C	5	19/08/2020 02:53		0	0	0	0	0	0	0	0	0	0	0	0	0	0
406	1	2	9	1d 13:46:54.38000	0d 00:00:05.70000	0.00000184	0.00000563	0.00116464	3.2641	C	5	19/08/2020 02:53		0	0	0	0	0	0	0	0	0	0	0	0	0	0
407	1	2	9	1d 13:46:54.63000	0d 00:00:05.95000	0.00000192	0.00000589	0.00116464	3.2786	C	5	19/08/2020 02:53		0	0	0	0	0	0	0	0	0	0	0	0	0	0
408	1	2	9	1d 13:46:54.89000	0d 00:00:06.21000	0.00000201	0.00000617	0.00116464	3.2937	C	5	19/08/2020 02:53		0	0	0	0	0	0	0	0	0	0	0	0	0	0
409	1	2	9	1d 13:46:55.16000	0d 00:00:06.48000	0.0000021	0.00000646	0.00116457	3.3086	C	5	19/08/2020 02:53		0	0	0	0	0	0	0	0	0	0	0	0	0	0
410	1	2	9	1d 13:46:55.43000	0d 00:00:06.75000	0.00000218	0.00000675	0.00116472	3.3234	C	5	19/08/2020 02:53		0	0	0	0	0	0	0	0	0	0	0	0	0	0
411	1	2	9	1d 13:46:55.71000	0d 00:00:07.03000	0.00000227	0.00000705	0.00116487	3.3378	C	5	19/08/2020 02:53		0	0	0	0	0	0	0	0	0	0	0	0	0	0
412	1	2	9	1d 13:46:55.99000	0d 00:00:07.31000	0.00000236	0.00000735	0.00116457	3.3519	C	5	19/08/2020 02:53		0	0	0	0	0	0	0	0	0	0	0	0	0	0
413	1	2	9	1d 13:46:56.27000	0d 00:00:07.59000	0.00000246	0.00000766	0.00116472	3.3657	C	5	19/08/2020 02:53		0	0	0	0	0	0	0	0	0	0	0	0	0	0
414	1	2	9	1d 13:46:56.56000	0d 00:00:07.88000	0.00000255	0.00000797	0.00116457	3.3794	C	5	19/08/2020 02:53		0	0	0	0	0	0	0	0	0	0	0	0	0	0
415	1	2	9	1d 13:46:56.86000	0d 00:00:08.18000	0.00000265	0.0000083	0.00116464	3.3931	C	5	19/08/2020 02:53		0	0	0	0	0	0	0	0	0	0	0	0	0	0
416	1	2	9	1d 13:46:57.17000	0d 00:00:08.49000	0.00000275	0.00000864	0.0011648	3.4069	C	5	19/08/2020 02:53		0	0	0	0	0	0	0	0	0	0	0	0	0	0
417	1	2	9	1d 13:46:57.49000	0d 00:00:08.81000	0.00000285	0.000009	0.00116472	3.4203	C	5	19/08/2020 02:53		0	0	0	0	0	0	0	0	0	0	0	0	0	0
418	1	2	9	1d 13:46:57.82000	0d 00:00:09.14000	0.00000296	0.00000936	0.00116464	3.4337	C	5	19/08/2020 02:53		0	0	0	0	0	0	0	0	0	0	0	0	0	0
419	1	2	9	1d 13:46:58.16000	0d 00:00:09.48000	0.00000307	0.00000974	0.00116457	3.4469	C	5	19/08/2020 02:53		0	0	0	0	0	0	0	0	0	0	0	0	0	0
420	1	2	9	1d 13:46:58.52000	0d 00:00:09.84000	0.00000318	0.00001014	0.00116464	3.4601	C	5	19/08/2020 02:53		0	0	0	0	0	0	0	0	0	0	0	0	0	0
421	1	2	9	1d 13:46:58.89000	0d 00:00:10.21000	0.0000033	0.00001056	0.0011648	3.473	C	5	19/08/2020 02:53		0	0	0	0	0	0	0	0	0	0	0	0	0	0
422	1	2	9	1d 13:46:59.28000	0d 00:00:10.60000	0.00000343	0.000011	0.00116487	3.4856	C	5	19/08/2020 02:53		0	0	0	0	0	0	0	0	0	0	0	0	0	0
423	1	2	9	1d 13:46:59.69000	0d 00:00:11.01000	0.00000356	0.00001146	0.0011648	3.4981	C	5	19/08/2020 02:53		0	0	0	0	0	0	0	0	0	0	0	0	0	0
424	1	2	9	1d 13:47:00.13000	0d 00:00:11.45000	0.0000037	0.00001196	0.0011648	3.5103	C	5	19/08/2020 02:53		0	0	0	0	0	0	0	0	0	0	0	0	0	0
425	1	2	9	1d 13:47:00.60000	0d 00:00:11.92000	0.00000386	0.0000125	0.00116464	3.5224	C	5	19/08/2020 02:53		0	0	0	0	0	0	0	0	0	0	0	0	0	0
426	1	2	9	1d 13:47:01.11000	0d 00:00:12.43000	0.00000402	0.00001308	0.00116457	3.5341	C	5	19/08/2020 02:53		0	0	0	0	0	0	0	0	0	0	0	0	0	0
427	1	2	9	1d 13:47:01.69000	0d 00:00:13.01000	0.00000421	0.00001374	0.00116449	3.5457	C	5	19/08/2020 02:53		0	0	0	0	0	0	0	0	0	0	0	0	0	0
428	1	2	9	1d 13:47:02.38000	0d 00:00:13.70000	0.00000443	0.00001453	0.0011648	3.557	C	5	19/08/2020 02:53		0	0	0	0	0	0	0	0	0	0	0	0	0	0
429	1	2	9	1d 13:47:03.20000	0d 00:00:14.52000	0.0000047	0.00001548	0.00116464	3.5679	C	5	19/08/2020 02:53		0	0	0	0	0	0	0	0	0	0	0	0	0	0
430	1	2	9	1d 13:47:04.25000	0d 00:00:15.57000	0.00000504	0.00001669	0.00116457	3.5784	C	5	19/08/2020 02:53		0	0	0	0	0	0	0	0	0	0	0	0	0	0
431	1	2	9	1d 13:47:05.73000	0d 00:00:17.05000	0.00000552	0.00001841	0.00116457	3.5889	C	5	19/08/2020 02:53		0	0	0	0	0	0	0	0	0	0	0	0	0	0
432	1	2	9	1d 13:47:08.01000	0d 00:00:19.33000	0.00000625	0.00002106	0.00116487	3.5991	C	5	19/08/2020 02:53		0	0	0	0	0	0	0	0	0	0	0	0	0	0
433	1	2	9	1d 13:47:11.79000	0d 00:00:23.11000	0.00000748	0.00002547	0.00116472	3.6095	C	5	19/08/2020 02:54		0	0	0	0	0	0	0	0	0	0	0	0	0	0
434	1	2	9	1d 13:47:19.21000	0d 00:00:30.53000	0.00000988	0.00003415	0.00116487	3.6196	C	5	19/08/2020 02:54		0	0	0	0	0	0	0	0	0	0	0	0	0	0
435	1	2	9	1d 13:47:35.06000	0d 00:00:46.38000	0.000015	0.00005274	0.00116457	3.6298	C	5	19/08/2020 02:54		0	0	0	0	0	0	0	0	0	0	0	0	0	0
436	1	2	9	1d 13:48:14.29000	0d 00:01:25.61000	0.0000277	0.00009888	0.0011648	3.6399	C	5	19/08/2020 02:55		0	0	0	0	0	0	0	0	0	0	0	0	0	0
437	1	2	9	1d 13:49:44.27000	0d 00:02:55.59000	0.00005681	0.000205	0.00116457	3.65	C	5	19/08/2020 02:56		0	0	0	0	0	0	0	0	0	0	0	0	0	0
438	1	2	9	1d 13:52:23.11000	0d 00:05:34.43000	0.0001082	0.00039285	0.00116464	3.66	C	5	19/08/2020 02:59		0	0	0	0	0	0	0	0	0	0	0	0	0	0
439	1	2	9	1d 13:56:20.92000	0d 00:09:32.24000	0.00018513	0.00067485	0.00116457	3.6701	C	5	19/08/2020 03:03		0	0	0	0	0	0	0	0	0	0	0	0	0	0
440	1	2	9	1d 14:01:20.92000	0d 00:14:32.24000	0.00028219	0.00103151	0.00116457	3.6788	C	1	19/08/2020 03:08		0	0	0	0	0	0	0	0	0	0	0	0	0	0
441	1	2	9	1d 14:06:20.92000	0d 00:19:32.24000	0.00037925	0.00138889	0.00116487	3.6854	C	1	19/08/2020 03:13		0	0	0	0	0	0	0	0	0	0	0	0	0	0
442	1	2	9	1d 14:11:20.92000	0d 00:24:32.24000	0.00047631	0.00174686	0.0011648	3.6907	C	1	19/08/2020 03:18		0	0	0	0	0	0	0	0	0	0	0	0	0	0
443	1	2	9	1d 14:16:20.92000	0d 00:29:32.24000	0.00057336	0.00210531	0.00116464	3.6954	C	1	19/08/2020 03:23		0	0	0	0	0	0	0	0	0	0	0	0	0	0
444	1	2	9	1d 14:21:20.92000	0d 00:34:32.24000	0.00067042	0.0024642	0.00116472	3.6989	C	1	19/08/2020 03:28		0	0	0	0	0	0	0	0	0	0	0	0	0	0
445	1	2	9	1d 14:26:20.92000	0d 00:39:32.24000	0.00076748	0.00282344	0.00116472	3.7035	C	1	19/08/2020 03:33		0	0	0	0	0	0	0	0	0	0	0	0	0	0
446	1	2	9	1d 14:31:20.92000	0d 00:44:32.24000	0.00086454	0.00318313	0.00116472	3.7081	C	1	19/08/2020 03:38		0	0	0	0	0	0	0	0	0	0	0	0	0	0
447	1	2	9	1d 14:36:20.92000	0d 00:49:32.24000	0.00096159	0.00354324	0.00116472	3.7122	C	1	19/08/2020 03:43		0	0	0	0	0	0	0	0	0	0	0	0	0	0
448	1	2	9	1d 14:41:20.92000	0d 00:54:32.24000	0.00105865	0.00390378	0.00116464	3.7169	C	1	19/08/2020 03:48		0	0	0	0	0	0	0	0	0	0	0	0	0	0
449	1	2	9	1d 14:46:20.92000	0d 00:59:32.24000	0.00115571	0.00426478	0.00116464	3.7218	C	1	19/08/2020 03:53		0	0	0	0	0	0	0	0	0	0	0	0	0	0
450	1	2	9	1d 14:51:20.92000	0d 01:04:32.24000	0.00125277	0.00462625	0.00116472	3.7266	C	1	19/08/2020 03:58		0	0	0	0	0	0	0	0	0	0	0	0	0	0
451	1	2	9	1d 14:56:20.92000	0d 01:09:32.24000	0.00134982	0.00498821	0.0011648	3.7321	C	1	19/08/2020 04:03		0	0	0	0	0	0	0	0	0	0	0	0	0	0
452	1	2	9	1d 15:01:20.92000	0d 01:14:32.24000	0.00144688	0.00535067	0.0011648	3.7371	C	1	19/08/2020 04:08		0	0	0	0	0	0	0	0	0	0	0	0	0	0
453	1	2	9	1d 15:06:20.92000	0d 01:19:32.24000	0.00154394	0.00571365	0.00116487	3.7424	C	1	19/08/2020 04:13		0	0	0	0	0	0	0	0	0	0	0	0	0	0
454	1	2	9	1d 15:11:20.92000	0d 01:24:32.24000	0.001641	0.00607714	0.00116487	3.7478	C	1	19/08/2020 04:18		0	0	0	0	0	0	0	0	0	0	0	0	0	0
455	1	2	9	1d 15:16:20.92000	0d 01:29:32.24000	0.00173806	0.00644115	0.00116464	3.753	C	1	19/08/2020 04:23		0	0	0	0	0	0	0	0	0	0	0	0	0	0
456	1	2	9	1d 15:21:20.92000	0d 01:34:32.24000	0.00183511	0.00680566	0.00116434	3.7581	C	1	19/08/2020 04:28		0	0	0	0	0	0	0	0	0	0	0	0	0	0
457	1	2	9	1d 15:26:20.92000	0d 01:39:32.24000	0.00193217	0.0071707	0.00116472	3.7635	C	1	19/08/2020 04:33		0	0	0	0	0	0	0	0	0	0	0	0	0	0
458	1	2	9	1d 15:31:20.92000	0d 01:44:32.24000	0.00202923	0.00753622	0.00116457	3.7687	C	1	19/08/2020 04:38		0	0	0	0	0	0	0	0	0	0	0	0	0	0
459	1	2	9	1d 15:36:20.92000	0d 01:49:32.24000	0.00212629	0.00790222	0.00116449	3.7737	C	1	19/08/2020 04:43		0	0	0	0	0	0	0	0	0	0	0	0	0	0
460	1	2	9	1d 15:41:20.92000	0d 01:54:32.24000	0.00222334	0.00826873	0.0011648	3.779	C	1	19/08/2020 04:48		0	0	0	0	0	0	0	0	0	0	0	0	0	0
461	1	2	9	1d 15:46:20.92000	0d 01:59:32.24000	0.0023204	0.00863572	0.00116487	3.7835	C	1	19/08/2020 04:53		0	0	0	0	0	0	0	0	0	0	0	0	0	0
462	1	2	9	1d 15:51:20.92000	0d 02:04:32.24000	0.00241746	0.00900319	0.00116472	3.7882	C	1	19/08/2020 04:58		0	0	0	0	0	0	0	0	0	0	0	0	0	0
463	1	2	9	1d 15:56:20.92000	0d 02:09:32.24000	0.00251452	0.00937103	0.00116487	3.7916	C	1	19/08/2020 05:03		0	0	0	0	0	0	0	0	0	0	0	0	0	0
464	1	2	9	1d 16:01:20.92000	0d 02:14:32.24000	0.00261157	0.00973931	0.0011648	3.7971	C	1	19/08/2020 05:08		0	0	0	0	0	0	0	0	0	0	0	0	0	0
465	1	2	9	1d 16:06:20.92000	0d 02:19:32.24000	0.00270863	0.0101081	0.00116449	3.8032	C	1	19/08/2020 05:13		0	0	0	0	0	0	0	0	0	0	0	0	0	0
466	1	2	9	1d 16:11:20.92000	0d 02:24:32.24000	0.00280569	0.0104775	0.00116503	3.8085	C	1	19/08/2020 05:18		0	0	0	0	0	0	0	0	0	0	0	0	0	0
467	1	2	9	1d 16:16:20.92000	0d 02:29:32.24000	0.00290275	0.0108474	0.00116457	3.8145	C	1	19/08/2020 05:23		0	0	0	0	0	0	0	0	0	0	0	0	0	0
468	1	2	9	1d 16:21:20.92000	0d 02:34:32.24000	0.0029998	0.011218	0.00116457	3.8206	C	1	19/08/2020 05:28		0	0	0	0	0	0	0	0	0	0	0	0	0	0
469	1	2	9	1d 16:26:20.92000	0d 02:39:32.24000	0.00309686	0.011589	0.00116464	3.826	C	1	19/08/2020 05:33		0	0	0	0	0	0	0	0	0	0	0	0	0	0
470	1	2	9	1d 16:31:20.92000	0d 02:44:32.24000	0.00319392	0.0119607	0.00116464	3.8323	C	1	19/08/2020 05:38		0	0	0	0	0	0	0	0	0	0	0	0	0	0
471	1	2	9	1d 16:36:20.92000	0d 02:49:32.24000	0.00329098	0.0123329	0.0011648	3.8383	C	1	19/08/2020 05:43		0	0	0	0	0	0	0	0	0	0	0	0	0	0
472	1	2	9	1d 16:41:20.92000	0d 02:54:32.24000	0.00338803	0.0127059	0.00116472	3.8463	C	1	19/08/2020 05:48		0	0	0	0	0	0	0	0	0	0	0	0	0	0
473	1	2	9	1d 16:46:20.92000	0d 02:59:32.24000	0.00348509	0.0130795	0.0011648	3.852	C	1	19/08/2020 05:53		0	0	0	0	0	0	0	0	0	0	0	0	0	0
474	1	2	9	1d 16:51:20.92000	0d 03:04:32.24000	0.00358215	0.0134537	0.00116472	3.859	C	1	19/08/2020 05:58		0	0	0	0	0	0	0	0	0	0	0	0	0	0
475	1	2	9	1d 16:56:20.92000	0d 03:09:32.24000	0.00367921	0.0138285	0.00116472	3.8653	C	1	19/08/2020 06:03		0	0	0	0	0	0	0	0	0	0	0	0	0	0
476	1	2	9	1d 17:01:20.92000	0d 03:14:32.24000	0.00377626	0.014204	0.00116457	3.8718	C	1	19/08/2020 06:08		0	0	0	0	0	0	0	0	0	0	0	0	0	0
477	1	2	9	1d 17:06:20.92000	0d 03:19:32.24000	0.00387332	0.0145801	0.00116472	3.8781	C	1	19/08/2020 06:13		0	0	0	0	0	0	0	0	0	0	0	0	0	0
478	1	2	9	1d 17:11:20.92000	0d 03:24:32.24000	0.00397038	0.0149569	0.00116472	3.8853	C	1	19/08/2020 06:18		0	0	0	0	0	0	0	0	0	0	0	0	0	0
479	1	2	9	1d 17:16:20.92000	0d 03:29:32.24000	0.00406744	0.0153344	0.0011648	3.8926	C	1	19/08/2020 06:23		0	0	0	0	0	0	0	0	0	0	0	0	0	0
480	1	2	9	1d 17:21:20.92000	0d 03:34:32.24000	0.00416449	0.0157125	0.00116487	3.899	C	1	19/08/2020 06:28		0	0	0	0	0	0	0	0	0	0	0	0	0	0
481	1	2	9	1d 17:26:20.92000	0d 03:39:32.24000	0.00426155	0.0160912	0.00116457	3.9046	C	1	19/08/2020 06:33		0	0	0	0	0	0	0	0	0	0	0	0	0	0
482	1	2	9	1d 17:31:20.92000	0d 03:44:32.24000	0.00435861	0.0164704	0.00116449	3.9107	C	1	19/08/2020 06:38		0	0	0	0	0	0	0	0	0	0	0	0	0	0
483	1	2	9	1d 17:36:20.92000	0d 03:49:32.24000	0.00445567	0.0168503	0.00116472	3.9162	C	1	19/08/2020 06:43		0	0	0	0	0	0	0	0	0	0	0	0	0	0
484	1	2	9	1d 17:41:20.92000	0d 03:54:32.24000	0.00455273	0.0172308	0.00116464	3.9237	C	1	19/08/2020 06:48		0	0	0	0	0	0	0	0	0	0	0	0	0	0
485	1	2	9	1d 17:46:20.92000	0d 03:59:32.24000	0.00464978	0.017612	0.00116472	3.9303	C	1	19/08/2020 06:53		0	0	0	0	0	0	0	0	0	0	0	0	0	0
486	1	2	9	1d 17:51:20.92000	0d 04:04:32.24000	0.00474684	0.0179937	0.00116472	3.9347	C	1	19/08/2020 06:58		0	0	0	0	0	0	0	0	0	0	0	0	0	0
487	1	2	9	1d 17:56:20.92000	0d 04:09:32.24000	0.0048439	0.0183758	0.00116487	3.939	C	1	19/08/2020 07:03		0	0	0	0	0	0	0	0	0	0	0	0	0	0
488	1	2	9	1d 18:01:20.92000	0d 04:14:32.24000	0.00494096	0.0187583	0.00116464	3.9426	C	1	19/08/2020 07:08		0	0	0	0	0	0	0	0	0	0	0	0	0	0
489	1	2	9	1d 18:06:20.92000	0d 04:19:32.24000	0.00503801	0.0191412	0.00116464	3.9469	C	1	19/08/2020 07:13		0	0	0	0	0	0	0	0	0	0	0	0	0	0
490	1	2	9	1d 18:11:20.92000	0d 04:24:32.24000	0.00513507	0.0195245	0.00116457	3.9507	C	1	19/08/2020 07:18		0	0	0	0	0	0	0	0	0	0	0	0	0	0
491	1	2	9	1d 18:16:20.92000	0d 04:29:32.24000	0.00523213	0.0199081	0.00116495	3.9536	C	1	19/08/2020 07:23		0	0	0	0	0	0	0	0	0	0	0	0	0	0
492	1	2	9	1d 18:21:20.92000	0d 04:34:32.24000	0.00532919	0.020292	0.00116495	3.9565	C	1	19/08/2020 07:28		0	0	0	0	0	0	0	0	0	0	0	0	0	0
493	1	2	9	1d 18:26:20.92000	0d 04:39:32.24000	0.00542624	0.0206761	0.00116464	3.9596	C	1	19/08/2020 07:33		0	0	0	0	0	0	0	0	0	0	0	0	0	0
494	1	2	9	1d 18:31:20.92000	0d 04:44:32.24000	0.0055233	0.0210605	0.00116464	3.9612	C	1	19/08/2020 07:38		0	0	0	0	0	0	0	0	0	0	0	0	0	0
495	1	2	9	1d 18:36:20.92000	0d 04:49:32.24000	0.00562036	0.0214451	0.0011648	3.9637	C	1	19/08/2020 07:43		0	0	0	0	0	0	0	0	0	0	0	0	0	0
496	1	2	9	1d 18:41:20.92000	0d 04:54:32.24000	0.00571742	0.02183	0.00116472	3.9675	C	1	19/08/2020 07:48		0	0	0	0	0	0	0	0	0	0	0	0	0	0
497	1	2	9	1d 18:46:20.92000	0d 04:59:32.24000	0.00581447	0.0222153	0.00116457	3.971	C	1	19/08/2020 07:53		0	0	0	0	0	0	0	0	0	0	0	0	0	0
498	1	2	9	1d 18:51:20.92000	0d 05:04:32.24000	0.00591153	0.0226008	0.00116457	3.9733	C	1	19/08/2020 07:58		0	0	0	0	0	0	0	0	0	0	0	0	0	0
499	1	2	9	1d 18:56:20.92000	0d 05:09:32.24000	0.00600859	0.0229866	0.00116464	3.9757	C	1	19/08/2020 08:03		0	0	0	0	0	0	0	0	0	0	0	0	0	0
500	1	2	9	1d 19:01:20.92000	0d 05:14:32.24000	0.00610565	0.0233725	0.00116472	3.9777	C	1	19/08/2020 08:08		0	0	0	0	0	0	0	0	0	0	0	0	0	0
501	1	2	9	1d 19:06:20.92000	0d 05:19:32.24000	0.0062027	0.0237588	0.0011648	3.9799	C	1	19/08/2020 08:13		0	0	0	0	0	0	0	0	0	0	0	0	0	0
502	1	2	9	1d 19:11:20.92000	0d 05:24:32.24000	0.00629976	0.0241452	0.0011648	3.9829	C	1	19/08/2020 08:18		0	0	0	0	0	0	0	0	0	0	0	0	0	0
503	1	2	9	1d 19:16:20.92000	0d 05:29:32.24000	0.00639682	0.0245318	0.0011648	3.9843	C	1	19/08/2020 08:23		0	0	0	0	0	0	0	0	0	0	0	0	0	0
504	1	2	9	1d 19:21:20.92000	0d 05:34:32.24000	0.00649388	0.0249186	0.0011648	3.985	C	1	19/08/2020 08:28		0	0	0	0	0	0	0	0	0	0	0	0	0	0
505	1	2	9	1d 19:26:20.92000	0d 05:39:32.24000	0.00659093	0.0253054	0.00116472	3.9854	C	1	19/08/2020 08:33		0	0	0	0	0	0	0	0	0	0	0	0	0	0
506	1	2	9	1d 19:31:20.92000	0d 05:44:32.24000	0.00668799	0.0256922	0.00116464	3.9849	C	1	19/08/2020 08:38		0	0	0	0	0	0	0	0	0	0	0	0	0	0
507	1	2	9	1d 19:36:20.92000	0d 05:49:32.24000	0.00678505	0.0260789	0.0011648	3.9847	C	1	19/08/2020 08:43		0	0	0	0	0	0	0	0	0	0	0	0	0	0
508	1	2	9	1d 19:41:20.92000	0d 05:54:32.24000	0.00688211	0.0264657	0.00116464	3.9855	C	1	19/08/2020 08:48		0	0	0	0	0	0	0	0	0	0	0	0	0	0
509	1	2	9	1d 19:46:20.92000	0d 05:59:32.24000	0.00697916	0.0268526	0.00116457	3.986	C	1	19/08/2020 08:53		0	0	0	0	0	0	0	0	0	0	0	0	0	0
510	1	2	9	1d 19:46:48.68000	0d 06:00:00.00000	0.00698815	0.0268884	0.00116434	3.986	C	129	19/08/2020 08:53		0	0	0	0	0	0	0	0	0	0	0	0	0	0
511	1	2	10	1d 19:46:48.73000	0d 00:00:00.05000	0.00698817	0.0268885	0.00171931	3.9904	C	0	19/08/2020 08:53		0	0	0	0	0	0	0	0	0	0	0	0	0	0
512	1	2	10	1d 19:46:48.74000	0d 00:00:00.06000	0.00698817	0.0268885	0.00182521	3.9913	C	4	19/08/2020 08:53		0	0	0	0	0	0	0	0	0	0	0	0	0	0
513	1	2	10	1d 19:46:48.75000	0d 00:00:00.07000	0.00698818	0.0268885	0.00192821	3.9921	C	4	19/08/2020 08:53		0	0	0	0	0	0	0	0	0	0	0	0	0	0
514	1	2	10	1d 19:46:48.76000	0d 00:00:00.08000	0.00698818	0.0268885	0.00203235	3.9931	C	4	19/08/2020 08:53		0	0	0	0	0	0	0	0	0	0	0	0	0	0
515	1	2	10	1d 19:46:48.77000	0d 00:00:00.09000	0.00698819	0.0268886	0.00213611	3.994	C	4	19/08/2020 08:53		0	0	0	0	0	0	0	0	0	0	0	0	0	0
516	1	2	10	1d 19:46:48.78000	0d 00:00:00.10000	0.00698819	0.0268886	0.00223995	3.995	C	4	19/08/2020 08:53		0	0	0	0	0	0	0	0	0	0	0	0	0	0
517	1	2	10	1d 19:46:48.79000	0d 00:00:00.11000	0.0069882	0.0268886	0.00234081	3.9954	C	4	19/08/2020 08:53		0	0	0	0	0	0	0	0	0	0	0	0	0	0
518	1	2	10	1d 19:46:48.80000	0d 00:00:00.12000	0.00698821	0.0268886	0.00244434	3.9965	C	4	19/08/2020 08:53		0	0	0	0	0	0	0	0	0	0	0	0	0	0
519	1	2	10	1d 19:46:48.83000	0d 00:00:00.15000	0.00698823	0.0268887	0.00259609	3.9976	C	4	19/08/2020 08:53		0	0	0	0	0	0	0	0	0	0	0	0	0	0
520	1	2	10	1d 19:46:48.84000	0d 00:00:00.16000	0.00698823	0.0268888	0.00269711	3.9982	C	4	19/08/2020 08:53		0	0	0	0	0	0	0	0	0	0	0	0	0	0
521	1	2	10	1d 19:46:48.85000	0d 00:00:00.17000	0.00698824	0.0268888	0.00279797	3.9991	C	4	19/08/2020 08:53		0	0	0	0	0	0	0	0	0	0	0	0	0	0
522	1	2	10	1d 19:46:48.86000	0d 00:00:00.18000	0.00698825	0.0268888	0.00289837	4	C	4	19/08/2020 08:53		0	0	0	0	0	0	0	0	0	0	0	0	0	0
523	1	2	10	1d 19:46:48.87000	0d 00:00:00.19000	0.00698826	0.0268889	0.0029984	4.0009	C	4	19/08/2020 08:53		0	0	0	0	0	0	0	0	0	0	0	0	0	0
524	1	2	10	1d 19:46:48.89000	0d 00:00:00.21000	0.00698828	0.0268889	0.0031973	4.0026	C	4	19/08/2020 08:53		0	0	0	0	0	0	0	0	0	0	0	0	0	0
525	1	2	10	1d 19:46:48.91000	0d 00:00:00.23000	0.00698829	0.026889	0.00339391	4.0041	C	4	19/08/2020 08:53		0	0	0	0	0	0	0	0	0	0	0	0	0	0
526	1	2	10	1d 19:46:48.93000	0d 00:00:00.25000	0.00698831	0.0268891	0.00358923	4.0058	C	4	19/08/2020 08:53		0	0	0	0	0	0	0	0	0	0	0	0	0	0
527	1	2	10	1d 19:46:48.95000	0d 00:00:00.27000	0.00698834	0.0268892	0.00378302	4.0075	C	4	19/08/2020 08:53		0	0	0	0	0	0	0	0	0	0	0	0	0	0
528	1	2	10	1d 19:46:48.97000	0d 00:00:00.29000	0.00698836	0.0268893	0.00397505	4.0092	C	4	19/08/2020 08:53		0	0	0	0	0	0	0	0	0	0	0	0	0	0
529	1	2	10	1d 19:46:48.99000	0d 00:00:00.31000	0.00698838	0.0268893	0.00416533	4.0107	C	4	19/08/2020 08:53		0	0	0	0	0	0	0	0	0	0	0	0	0	0
530	1	2	10	1d 19:46:49.01000	0d 00:00:00.33000	0.00698841	0.0268894	0.00435409	4.0122	C	4	19/08/2020 08:53		0	0	0	0	0	0	0	0	0	0	0	0	0	0
531	1	2	10	1d 19:46:49.03000	0d 00:00:00.35000	0.00698843	0.0268895	0.00454162	4.0139	C	4	19/08/2020 08:53		0	0	0	0	0	0	0	0	0	0	0	0	0	0
532	1	2	10	1d 19:46:49.05000	0d 00:00:00.37000	0.00698846	0.0268896	0.00472717	4.0157	C	4	19/08/2020 08:53		0	0	0	0	0	0	0	0	0	0	0	0	0	0
533	1	2	10	1d 19:46:49.07000	0d 00:00:00.39000	0.00698848	0.0268898	0.00489876	4.0171	C	4	19/08/2020 08:53		0	0	0	0	0	0	0	0	0	0	0	0	0	0
534	1	2	10	1d 19:46:49.10000	0d 00:00:00.42000	0.00698853	0.0268899	0.005	4.018	C	4	19/08/2020 08:53		0	0	0	0	0	0	0	0	0	0	0	0	0	0
535	1	2	10	1d 19:51:49.10000	0d 00:05:00.42000	0.00740518	0.0285846	0.00499992	4.0984	C	1	19/08/2020 08:58		0	0	0	0	0	0	0	0	0	0	0	0	0	0
536	1	2	10	1d 19:56:49.10000	0d 00:10:00.42000	0.00782183	0.0303042	0.00499992	4.1575	C	1	19/08/2020 09:03		0	0	0	0	0	0	0	0	0	0	0	0	0	0
537	1	2	10	1d 20:01:01.13000	0d 00:14:12.45000	0.00817167	0.0317672	0.0048999	4.2019	C	4	19/08/2020 09:07		0	0	0	0	0	0	0	0	0	0	0	0	0	0
538	1	2	10	1d 20:01:07.91000	0d 00:14:19.23000	0.00818082	0.0318056	0.0047998	4.202	C	4	19/08/2020 09:07		0	0	0	0	0	0	0	0	0	0	0	0	0	0
539	1	2	10	1d 20:01:13.60000	0d 00:14:24.92000	0.00818833	0.0318372	0.00469978	4.2019	C	4	19/08/2020 09:08		0	0	0	0	0	0	0	0	0	0	0	0	0	0
540	1	2	10	1d 20:01:19.41000	0d 00:14:30.73000	0.00819582	0.0318686	0.00459976	4.2019	C	4	19/08/2020 09:08		0	0	0	0	0	0	0	0	0	0	0	0	0	0
541	1	2	10	1d 20:01:26.93000	0d 00:14:38.25000	0.00820533	0.0319086	0.00449966	4.202	C	4	19/08/2020 09:08		0	0	0	0	0	0	0	0	0	0	0	0	0	0
542	1	2	10	1d 20:01:34.62000	0d 00:14:45.94000	0.00821483	0.0319485	0.00439963	4.202	C	4	19/08/2020 09:08		0	0	0	0	0	0	0	0	0	0	0	0	0	0
543	1	2	10	1d 20:01:45.02000	0d 00:14:56.34000	0.00822738	0.0320013	0.00429946	4.202	C	4	19/08/2020 09:08		0	0	0	0	0	0	0	0	0	0	0	0	0	0
544	1	2	10	1d 20:01:55.12000	0d 00:15:06.44000	0.00823931	0.0320514	0.00419944	4.2019	C	4	19/08/2020 09:08		0	0	0	0	0	0	0	0	0	0	0	0	0	0
545	1	2	10	1d 20:02:04.38000	0d 00:15:15.70000	0.00824998	0.0320962	0.00409941	4.202	C	4	19/08/2020 09:08		0	0	0	0	0	0	0	0	0	0	0	0	0	0
546	1	2	10	1d 20:02:14.95000	0d 00:15:26.27000	0.00826187	0.0321462	0.00399939	4.2017	C	4	19/08/2020 09:09		0	0	0	0	0	0	0	0	0	0	0	0	0	0
547	1	2	10	1d 20:02:25.56000	0d 00:15:36.88000	0.00827352	0.0321951	0.00389899	4.202	C	4	19/08/2020 09:09		0	0	0	0	0	0	0	0	0	0	0	0	0	0
548	1	2	10	1d 20:02:37.33000	0d 00:15:48.65000	0.00828609	0.032248	0.00379881	4.2017	C	4	19/08/2020 09:09		0	0	0	0	0	0	0	0	0	0	0	0	0	0
549	1	2	10	1d 20:02:49.97000	0d 00:16:01.29000	0.00829926	0.0323033	0.00369856	4.2017	C	4	19/08/2020 09:09		0	0	0	0	0	0	0	0	0	0	0	0	0	0
550	1	2	10	1d 20:03:03.03000	0d 00:16:14.35000	0.00831249	0.0323589	0.00359846	4.2014	C	4	19/08/2020 09:09		0	0	0	0	0	0	0	0	0	0	0	0	0	0
551	1	2	10	1d 20:03:16.01000	0d 00:16:27.33000	0.00832529	0.0324127	0.00349836	4.2017	C	4	19/08/2020 09:10		0	0	0	0	0	0	0	0	0	0	0	0	0	0
552	1	2	10	1d 20:03:29.01000	0d 00:16:40.33000	0.00833774	0.032465	0.00339796	4.2014	C	4	19/08/2020 09:10		0	0	0	0	0	0	0	0	0	0	0	0	0	0
553	1	2	10	1d 20:03:42.13000	0d 00:16:53.45000	0.00834994	0.0325162	0.00329778	4.2013	C	4	19/08/2020 09:10		0	0	0	0	0	0	0	0	0	0	0	0	0	0
554	1	2	10	1d 20:03:55.27000	0d 00:17:06.59000	0.0083618	0.032566	0.00319776	4.2011	C	4	19/08/2020 09:10		0	0	0	0	0	0	0	0	0	0	0	0	0	0
555	1	2	10	1d 20:04:08.38000	0d 00:17:19.70000	0.00837326	0.0326142	0.00309773	4.2008	C	4	19/08/2020 09:10		0	0	0	0	0	0	0	0	0	0	0	0	0	0
556	1	2	10	1d 20:04:21.84000	0d 00:17:33.16000	0.00838465	0.0326621	0.00299771	4.2004	C	4	19/08/2020 09:11		0	0	0	0	0	0	0	0	0	0	0	0	0	0
557	1	2	10	1d 20:04:50.08000	0d 00:18:01.40000	0.00840775	0.032759	0.00289761	4.2002	C	4	19/08/2020 09:11		0	0	0	0	0	0	0	0	0	0	0	0	0	0
558	1	2	10	1d 20:05:13.62000	0d 00:18:24.94000	0.00842639	0.0328373	0.00279759	4.2002	C	4	19/08/2020 09:12		0	0	0	0	0	0	0	0	0	0	0	0	0	0
559	1	2	10	1d 20:05:39.06000	0d 00:18:50.38000	0.00844584	0.032919	0.00269749	4.2004	C	4	19/08/2020 09:12		0	0	0	0	0	0	0	0	0	0	0	0	0	0
560	1	2	10	1d 20:05:56.10000	0d 00:19:07.42000	0.00845838	0.0329717	0.00259739	4.2002	C	4	19/08/2020 09:12		0	0	0	0	0	0	0	0	0	0	0	0	0	0
561	1	2	10	1d 20:06:18.01000	0d 00:19:29.33000	0.00847387	0.0330368	0.00249714	4.2	C	4	19/08/2020 09:13		0	0	0	0	0	0	0	0	0	0	0	0	0	0
562	1	2	10	1d 20:06:44.95000	0d 00:19:56.27000	0.00849215	0.0331136	0.00239704	4.2	C	4	19/08/2020 09:13		0	0	0	0	0	0	0	0	0	0	0	0	0	0
563	1	2	10	1d 20:07:20.05000	0d 00:20:31.37000	0.00851506	0.0332098	0.00229702	4.2004	C	4	19/08/2020 09:14		0	0	0	0	0	0	0	0	0	0	0	0	0	0
564	1	2	10	1d 20:08:16.57000	0d 00:21:27.89000	0.00855041	0.0333583	0.00219699	4.2002	C	4	19/08/2020 09:15		0	0	0	0	0	0	0	0	0	0	0	0	0	0
565	1	2	10	1d 20:09:15.31000	0d 00:22:26.63000	0.0085854	0.0335052	0.00209697	4.2	C	4	19/08/2020 09:16		0	0	0	0	0	0	0	0	0	0	0	0	0	0
566	1	2	10	1d 20:10:39.69000	0d 00:23:51.01000	0.00863314	0.0337057	0.00199695	4.2	C	4	19/08/2020 09:17		0	0	0	0	0	0	0	0	0	0	0	0	0	0
567	1	2	10	1d 20:15:23.21000	0d 00:28:34.53000	0.00878954	0.0343626	0.00189685	4.2	C	4	19/08/2020 09:22		0	0	0	0	0	0	0	0	0	0	0	0	0	0
568	1	2	10	1d 20:20:23.21000	0d 00:33:34.53000	0.00894384	0.0350107	0.00187228	4.2	C	1	19/08/2020 09:27		0	0	0	0	0	0	0	0	0	0	0	0	0	0
569	1	2	10	1d 20:25:23.21000	0d 00:38:34.53000	0.00909865	0.0356609	0.00180331	4.2	C	1	19/08/2020 09:32		0	0	0	0	0	0	0	0	0	0	0	0	0	0
570	1	2	10	1d 20:30:23.21000	0d 00:43:34.53000	0.00924976	0.0362956	0.00182597	4.2	C	1	19/08/2020 09:37		0	0	0	0	0	0	0	0	0	0	0	0	0	0
571	1	2	10	1d 20:35:23.21000	0d 00:48:34.53000	0.00939889	0.036922	0.00182689	4.2	C	1	19/08/2020 09:42		0	0	0	0	0	0	0	0	0	0	0	0	0	0
572	1	2	10	1d 20:40:23.21000	0d 00:53:34.53000	0.00954836	0.0375497	0.00183276	4.1999	C	1	19/08/2020 09:47		0	0	0	0	0	0	0	0	0	0	0	0	0	0
573	1	2	10	1d 20:45:23.21000	0d 00:58:34.53000	0.00969795	0.038178	0.00175654	4.1999	C	1	19/08/2020 09:52		0	0	0	0	0	0	0	0	0	0	0	0	0	0
574	1	2	10	1d 20:50:23.21000	0d 01:03:34.53000	0.00984597	0.0387997	0.0017628	4.2	C	1	19/08/2020 09:57		0	0	0	0	0	0	0	0	0	0	0	0	0	0
575	1	2	10	1d 20:55:23.21000	0d 01:08:34.53000	0.00999346	0.0394192	0.00175456	4.2	C	1	19/08/2020 10:02		0	0	0	0	0	0	0	0	0	0	0	0	0	0
576	1	2	10	1d 21:00:23.21000	0d 01:13:34.53000	0.0101379	0.040026	0.00170573	4.2002	C	1	19/08/2020 10:07		0	0	0	0	0	0	0	0	0	0	0	0	0	0
577	1	2	10	1d 21:05:23.21000	0d 01:18:34.53000	0.0102809	0.0406263	0.00176135	4.2	C	1	19/08/2020 10:12		0	0	0	0	0	0	0	0	0	0	0	0	0	0
578	1	2	10	1d 21:10:23.21000	0d 01:23:34.53000	0.0104285	0.0412462	0.00176219	4.1997	C	1	19/08/2020 10:17		0	0	0	0	0	0	0	0	0	0	0	0	0	0
579	1	2	10	1d 21:15:23.21000	0d 01:28:34.53000	0.0105801	0.0418831	0.00181178	4.2	C	1	19/08/2020 10:22		0	0	0	0	0	0	0	0	0	0	0	0	0	0
580	1	2	10	1d 21:20:23.21000	0d 01:33:34.53000	0.0107313	0.042518	0.0018146	4.2002	C	1	19/08/2020 10:27		0	0	0	0	0	0	0	0	0	0	0	0	0	0
581	1	2	10	1d 21:25:23.21000	0d 01:38:34.53000	0.0108848	0.0431627	0.00186107	4.2	C	1	19/08/2020 10:32		0	0	0	0	0	0	0	0	0	0	0	0	0	0
582	1	2	10	1d 21:30:23.21000	0d 01:43:34.53000	0.0110395	0.0438125	0.00187999	4.2	C	1	19/08/2020 10:37		0	0	0	0	0	0	0	0	0	0	0	0	0	0
583	1	2	10	1d 21:35:23.21000	0d 01:48:34.53000	0.0111921	0.0444534	0.00183986	4.2	C	1	19/08/2020 10:42		0	0	0	0	0	0	0	0	0	0	0	0	0	0
584	1	2	10	1d 21:40:23.21000	0d 01:53:34.53000	0.0113456	0.0450984	0.00181796	4.2	C	1	19/08/2020 10:47		0	0	0	0	0	0	0	0	0	0	0	0	0	0
585	1	2	10	1d 21:45:23.21000	0d 01:58:34.53000	0.0114966	0.0457323	0.00183932	4.2	C	1	19/08/2020 10:52		0	0	0	0	0	0	0	0	0	0	0	0	0	0
586	1	2	10	1d 21:46:48.68000	0d 02:00:00.00000	0.0115401	0.0459152	0.00182483	4.2	C	129	19/08/2020 10:53		0	0	0	0	0	0	0	0	0	0	0	0	0	0
587	1	2	11	1d 21:46:48.69000	0d 00:00:00.01000	0	0	0	4.1871	R	0	19/08/2020 10:53		0	0	0	0	0	0	0	0	0	0	0	0	0	0
588	1	2	11	1d 21:46:50.69000	0d 00:00:02.01000	0	0	0	4.184	R	1	19/08/2020 10:53		0	0	0	0	0	0	0	0	0	0	0	0	0	0
589	1	2	11	1d 21:46:52.69000	0d 00:00:04.01000	0	0	0	4.1825	R	1	19/08/2020 10:53		0	0	0	0	0	0	0	0	0	0	0	0	0	0
590	1	2	11	1d 21:46:54.69000	0d 00:00:06.01000	0	0	0	4.1814	R	1	19/08/2020 10:53		0	0	0	0	0	0	0	0	0	0	0	0	0	0
591	1	2	11	1d 21:46:56.69000	0d 00:00:08.01000	0	0	0	4.1805	R	1	19/08/2020 10:53		0	0	0	0	0	0	0	0	0	0	0	0	0	0
592	1	2	11	1d 21:46:58.68000	0d 00:00:10.00000	0	0	0	4.1799	R	129	19/08/2020 10:53		0	0	0	0	0	0	0	0	0	0	0	0	0	0
593	1	2	12	1d 21:46:58.72000	0d 00:00:00.04000	0.00000001	0.00000005	0.00116632	4.1707	D	0	19/08/2020 10:53		0	0	0	0	0	0	0	0	0	0	0	0	0	0
594	1	2	12	1d 21:47:13.62000	0d 00:00:14.94000	0.00000483	0.00002013	0.00116442	4.1605	D	5	19/08/2020 10:54		0	0	0	0	0	0	0	0	0	0	0	0	0	0
595	1	2	12	1d 21:47:39.39000	0d 00:00:40.71000	0.00001317	0.00005478	0.00116457	4.1505	D	5	19/08/2020 10:54		0	0	0	0	0	0	0	0	0	0	0	0	0	0
596	1	2	12	1d 21:48:12.29000	0d 00:01:13.61000	0.00002381	0.00009889	0.00116472	4.1404	D	5	19/08/2020 10:55		0	0	0	0	0	0	0	0	0	0	0	0	0	0
597	1	2	12	1d 21:48:58.38000	0d 00:01:59.70000	0.00003873	0.00016056	0.0011648	4.1303	D	5	19/08/2020 10:55		0	0	0	0	0	0	0	0	0	0	0	0	0	0
598	1	2	12	1d 21:49:47.48000	0d 00:02:48.80000	0.00005461	0.00022609	0.00116472	4.1202	D	5	19/08/2020 10:56		0	0	0	0	0	0	0	0	0	0	0	0	0	0
599	1	2	12	1d 21:50:41.77000	0d 00:03:43.09000	0.00007217	0.00029837	0.00116472	4.11	D	5	19/08/2020 10:57		0	0	0	0	0	0	0	0	0	0	0	0	0	0
600	1	2	12	1d 21:51:39.62000	0d 00:04:40.94000	0.00009089	0.0003752	0.00116457	4.0999	D	5	19/08/2020 10:58		0	0	0	0	0	0	0	0	0	0	0	0	0	0
601	1	2	12	1d 21:52:37.81000	0d 00:05:39.13000	0.00010972	0.0004523	0.0011648	4.0899	D	5	19/08/2020 10:59		0	0	0	0	0	0	0	0	0	0	0	0	0	0
602	1	2	12	1d 21:53:37.41000	0d 00:06:38.73000	0.000129	0.00053106	0.00116464	4.0798	D	5	19/08/2020 11:00		0	0	0	0	0	0	0	0	0	0	0	0	0	0
603	1	2	12	1d 21:54:39.16000	0d 00:07:40.48000	0.00014898	0.00061247	0.0011648	4.0697	D	5	19/08/2020 11:01		0	0	0	0	0	0	0	0	0	0	0	0	0	0
604	1	2	12	1d 21:55:41.96000	0d 00:08:43.28000	0.00016929	0.00069505	0.00116503	4.0595	D	5	19/08/2020 11:02		0	0	0	0	0	0	0	0	0	0	0	0	0	0
605	1	2	12	1d 21:56:46.49000	0d 00:09:47.81000	0.00019017	0.0007797	0.0011648	4.0494	D	5	19/08/2020 11:03		0	0	0	0	0	0	0	0	0	0	0	0	0	0
606	1	2	12	1d 21:57:50.17000	0d 00:10:51.49000	0.00021077	0.00086303	0.00116472	4.0392	D	5	19/08/2020 11:04		0	0	0	0	0	0	0	0	0	0	0	0	0	0
607	1	2	12	1d 21:59:00.16000	0d 00:12:01.48000	0.00023342	0.00095438	0.0011648	4.0291	D	5	19/08/2020 11:05		0	0	0	0	0	0	0	0	0	0	0	0	0	0
608	1	2	12	1d 22:00:07.77000	0d 00:13:09.09000	0.00025529	0.0010424	0.00116457	4.0191	D	5	19/08/2020 11:06		0	0	0	0	0	0	0	0	0	0	0	0	0	0
609	1	2	12	1d 22:01:17.14000	0d 00:14:18.46000	0.00027773	0.00113249	0.00116472	4.009	D	5	19/08/2020 11:08		0	0	0	0	0	0	0	0	0	0	0	0	0	0
610	1	2	12	1d 22:02:27.63000	0d 00:15:28.95000	0.00030054	0.00122381	0.00116449	3.9989	D	5	19/08/2020 11:09		0	0	0	0	0	0	0	0	0	0	0	0	0	0
611	1	2	12	1d 22:03:39.84000	0d 00:16:41.16000	0.0003239	0.00131711	0.0011648	3.9887	D	5	19/08/2020 11:10		0	0	0	0	0	0	0	0	0	0	0	0	0	0
612	1	2	12	1d 22:04:55.75000	0d 00:17:57.07000	0.00034846	0.00141495	0.00116457	3.9785	D	5	19/08/2020 11:11		0	0	0	0	0	0	0	0	0	0	0	0	0	0
613	1	2	12	1d 22:06:11.77000	0d 00:19:13.09000	0.00037305	0.00151268	0.00116472	3.9684	D	5	19/08/2020 11:13		0	0	0	0	0	0	0	0	0	0	0	0	0	0
614	1	2	12	1d 22:07:28.22000	0d 00:20:29.54000	0.00039779	0.00161071	0.00116464	3.9583	D	5	19/08/2020 11:14		0	0	0	0	0	0	0	0	0	0	0	0	0	0
615	1	2	12	1d 22:08:44.79000	0d 00:21:46.11000	0.00042256	0.00170864	0.00116449	3.9483	D	5	19/08/2020 11:15		0	0	0	0	0	0	0	0	0	0	0	0	0	0
616	1	2	12	1d 22:10:03.27000	0d 00:23:04.59000	0.00044795	0.00180877	0.00116449	3.9382	D	5	19/08/2020 11:16		0	0	0	0	0	0	0	0	0	0	0	0	0	0
617	1	2	12	1d 22:11:23.06000	0d 00:24:24.38000	0.00047376	0.0019103	0.00116487	3.9281	D	5	19/08/2020 11:18		0	0	0	0	0	0	0	0	0	0	0	0	0	0
618	1	2	12	1d 22:12:43.23000	0d 00:25:44.55000	0.0004997	0.00201206	0.00116449	3.9181	D	5	19/08/2020 11:19		0	0	0	0	0	0	0	0	0	0	0	0	0	0
619	1	2	12	1d 22:14:07.76000	0d 00:27:09.08000	0.00052705	0.00211908	0.00116472	3.908	D	5	19/08/2020 11:20		0	0	0	0	0	0	0	0	0	0	0	0	0	0
620	1	2	12	1d 22:15:32.23000	0d 00:28:33.55000	0.00055438	0.00222574	0.0011648	3.8979	D	5	19/08/2020 11:22		0	0	0	0	0	0	0	0	0	0	0	0	0	0
621	1	2	12	1d 22:16:58.58000	0d 00:29:59.90000	0.00058231	0.00233449	0.00116464	3.8878	D	5	19/08/2020 11:23		0	0	0	0	0	0	0	0	0	0	0	0	0	0
622	1	2	12	1d 22:18:26.14000	0d 00:31:27.46000	0.00061064	0.00244449	0.0011648	3.8778	D	5	19/08/2020 11:25		0	0	0	0	0	0	0	0	0	0	0	0	0	0
623	1	2	12	1d 22:19:54.73000	0d 00:32:56.05000	0.0006393	0.00255549	0.0011648	3.8677	D	5	19/08/2020 11:26		0	0	0	0	0	0	0	0	0	0	0	0	0	0
624	1	2	12	1d 22:21:27.43000	0d 00:34:28.75000	0.00066929	0.00267134	0.00116464	3.8575	D	5	19/08/2020 11:28		0	0	0	0	0	0	0	0	0	0	0	0	0	0
625	1	2	12	1d 22:23:05.78000	0d 00:36:07.10000	0.00070111	0.00279392	0.00116487	3.8473	D	5	19/08/2020 11:29		0	0	0	0	0	0	0	0	0	0	0	0	0	0
626	1	2	12	1d 22:24:49.08000	0d 00:37:50.40000	0.00073453	0.00292234	0.00116449	3.8372	D	5	19/08/2020 11:31		0	0	0	0	0	0	0	0	0	0	0	0	0	0
627	1	2	12	1d 22:26:32.36000	0d 00:39:33.68000	0.00076795	0.00305039	0.0011648	3.8271	D	5	19/08/2020 11:33		0	0	0	0	0	0	0	0	0	0	0	0	0	0
628	1	2	12	1d 22:28:03.31000	0d 00:41:04.63000	0.00079737	0.00316286	0.00116487	3.817	D	5	19/08/2020 11:34		0	0	0	0	0	0	0	0	0	0	0	0	0	0
629	1	2	12	1d 22:29:40.46000	0d 00:42:41.78000	0.0008288	0.00328267	0.00116472	3.8068	D	5	19/08/2020 11:36		0	0	0	0	0	0	0	0	0	0	0	0	0	0
630	1	2	12	1d 22:31:26.23000	0d 00:44:27.55000	0.00086302	0.00341277	0.00116464	3.7967	D	5	19/08/2020 11:38		0	0	0	0	0	0	0	0	0	0	0	0	0	0
631	1	2	12	1d 22:33:16.78000	0d 00:46:18.10000	0.00089879	0.00354839	0.00116464	3.7867	D	5	19/08/2020 11:40		0	0	0	0	0	0	0	0	0	0	0	0	0	0
632	1	2	12	1d 22:35:25.27000	0d 00:48:26.59000	0.00094036	0.0037056	0.00116457	3.7766	D	5	19/08/2020 11:42		0	0	0	0	0	0	0	0	0	0	0	0	0	0
633	1	2	12	1d 22:38:07.38000	0d 00:51:08.70000	0.0009928	0.0039034	0.00116472	3.7665	D	5	19/08/2020 11:44		0	0	0	0	0	0	0	0	0	0	0	0	0	0
634	1	2	12	1d 22:41:45.48000	0d 00:54:46.80000	0.00106336	0.00416881	0.00116449	3.7565	D	5	19/08/2020 11:48		0	0	0	0	0	0	0	0	0	0	0	0	0	0
635	1	2	12	1d 22:45:13.57000	0d 00:58:14.89000	0.00113068	0.00442137	0.00116457	3.7464	D	5	19/08/2020 11:52		0	0	0	0	0	0	0	0	0	0	0	0	0	0
636	1	2	12	1d 22:50:13.57000	0d 01:03:14.89000	0.00122774	0.00478474	0.00116472	3.7382	D	1	19/08/2020 11:57		0	0	0	0	0	0	0	0	0	0	0	0	0	0
637	1	2	12	1d 22:54:20.90000	0d 01:07:22.22000	0.00130776	0.00508347	0.00116487	3.7281	D	5	19/08/2020 12:01		0	0	0	0	0	0	0	0	0	0	0	0	0	0
638	1	2	12	1d 22:58:43.76000	0d 01:11:45.08000	0.0013928	0.00540009	0.00116472	3.718	D	5	19/08/2020 12:05		0	0	0	0	0	0	0	0	0	0	0	0	0	0
639	1	2	12	1d 23:03:43.76000	0d 01:16:45.08000	0.00148986	0.00576049	0.0011648	3.7081	D	1	19/08/2020 12:10		0	0	0	0	0	0	0	0	0	0	0	0	0	0
640	1	2	12	1d 23:08:21.09000	0d 01:21:22.41000	0.00157958	0.00609274	0.00116457	3.698	D	5	19/08/2020 12:15		0	0	0	0	0	0	0	0	0	0	0	0	0	0
641	1	2	12	1d 23:12:54.21000	0d 01:25:55.53000	0.00166794	0.00641905	0.00116464	3.688	D	5	19/08/2020 12:19		0	0	0	0	0	0	0	0	0	0	0	0	0	0
642	1	2	12	1d 23:17:05.28000	0d 01:30:06.60000	0.00174917	0.00671825	0.00116464	3.6779	D	5	19/08/2020 12:23		0	0	0	0	0	0	0	0	0	0	0	0	0	0
643	1	2	12	1d 23:21:04.56000	0d 01:34:05.88000	0.00182658	0.00700259	0.00116457	3.6678	D	5	19/08/2020 12:27		0	0	0	0	0	0	0	0	0	0	0	0	0	0
644	1	2	12	1d 23:24:48.69000	0d 01:37:50.01000	0.0018991	0.00726821	0.00116495	3.6577	D	5	19/08/2020 12:31		0	0	0	0	0	0	0	0	0	0	0	0	0	0
645	1	2	12	1d 23:28:10.70000	0d 01:41:12.02000	0.00196445	0.00750695	0.00116464	3.6477	D	5	19/08/2020 12:35		0	0	0	0	0	0	0	0	0	0	0	0	0	0
646	1	2	12	1d 23:31:19.14000	0d 01:44:20.46000	0.00202542	0.00772905	0.00116449	3.6376	D	5	19/08/2020 12:38		0	0	0	0	0	0	0	0	0	0	0	0	0	0
647	1	2	12	1d 23:34:05.30000	0d 01:47:06.62000	0.00207917	0.00792434	0.0011648	3.6275	D	5	19/08/2020 12:40		0	0	0	0	0	0	0	0	0	0	0	0	0	0
648	1	2	12	1d 23:36:34.25000	0d 01:49:35.57000	0.00212736	0.00809892	0.00116449	3.6175	D	5	19/08/2020 12:43		0	0	0	0	0	0	0	0	0	0	0	0	0	0
649	1	2	12	1d 23:38:45.24000	0d 01:51:46.56000	0.00216974	0.00825202	0.0011648	3.6074	D	5	19/08/2020 12:45		0	0	0	0	0	0	0	0	0	0	0	0	0	0
650	1	2	12	1d 23:40:38.91000	0d 01:53:40.23000	0.00220652	0.00838451	0.00116464	3.5973	D	5	19/08/2020 12:47		0	0	0	0	0	0	0	0	0	0	0	0	0	0
651	1	2	12	1d 23:42:34.48000	0d 01:55:35.80000	0.00224391	0.00851882	0.00116464	3.5872	D	5	19/08/2020 12:49		0	0	0	0	0	0	0	0	0	0	0	0	0	0
652	1	2	12	1d 23:44:04.08000	0d 01:57:05.40000	0.00227289	0.00862267	0.00116434	3.5772	D	5	19/08/2020 12:50		0	0	0	0	0	0	0	0	0	0	0	0	0	0
653	1	2	12	1d 23:45:11.21000	0d 01:58:12.53000	0.00229461	0.00870026	0.00116449	3.5669	D	5	19/08/2020 12:52		0	0	0	0	0	0	0	0	0	0	0	0	0	0
654	1	2	12	1d 23:46:06.00000	0d 01:59:07.32000	0.00231234	0.0087634	0.0011648	3.5567	D	5	19/08/2020 12:52		0	0	0	0	0	0	0	0	0	0	0	0	0	0
655	1	2	12	1d 23:46:51.32000	0d 01:59:52.64000	0.002327	0.00881548	0.00116495	3.5465	D	5	19/08/2020 12:53		0	0	0	0	0	0	0	0	0	0	0	0	0	0
656	1	2	12	1d 23:47:28.60000	0d 02:00:29.92000	0.00233906	0.0088582	0.00116472	3.5364	D	5	19/08/2020 12:54		0	0	0	0	0	0	0	0	0	0	0	0	0	0
657	1	2	12	1d 23:47:59.09000	0d 02:01:00.41000	0.00234893	0.00889304	0.00116464	3.5264	D	5	19/08/2020 12:54		0	0	0	0	0	0	0	0	0	0	0	0	0	0
658	1	2	12	1d 23:48:24.57000	0d 02:01:25.89000	0.00235717	0.00892207	0.0011648	3.5163	D	5	19/08/2020 12:55		0	0	0	0	0	0	0	0	0	0	0	0	0	0
659	1	2	12	1d 23:48:46.23000	0d 02:01:47.55000	0.00236418	0.00894667	0.00116472	3.5062	D	5	19/08/2020 12:55		0	0	0	0	0	0	0	0	0	0	0	0	0	0
660	1	2	12	1d 23:49:04.29000	0d 02:02:05.61000	0.00237002	0.00896713	0.00116457	3.4961	D	5	19/08/2020 12:55		0	0	0	0	0	0	0	0	0	0	0	0	0	0
661	1	2	12	1d 23:49:20.00000	0d 02:02:21.32000	0.0023751	0.00898487	0.00116472	3.4859	D	5	19/08/2020 12:56		0	0	0	0	0	0	0	0	0	0	0	0	0	0
662	1	2	12	1d 23:49:33.91000	0d 02:02:35.23000	0.0023796	0.00900054	0.0011648	3.4755	D	5	19/08/2020 12:56		0	0	0	0	0	0	0	0	0	0	0	0	0	0
663	1	2	12	1d 23:49:45.69000	0d 02:02:47.01000	0.00238341	0.00901377	0.00116464	3.4655	D	5	19/08/2020 12:56		0	0	0	0	0	0	0	0	0	0	0	0	0	0
664	1	2	12	1d 23:49:56.15000	0d 02:02:57.47000	0.0023868	0.00902548	0.00116472	3.4554	D	5	19/08/2020 12:56		0	0	0	0	0	0	0	0	0	0	0	0	0	0
665	1	2	12	1d 23:50:05.32000	0d 02:03:06.64000	0.00238976	0.00903571	0.00116472	3.4452	D	5	19/08/2020 12:56		0	0	0	0	0	0	0	0	0	0	0	0	0	0
666	1	2	12	1d 23:50:13.73000	0d 02:03:15.05000	0.00239249	0.00904508	0.00116464	3.4351	D	5	19/08/2020 12:57		0	0	0	0	0	0	0	0	0	0	0	0	0	0
667	1	2	12	1d 23:50:21.36000	0d 02:03:22.68000	0.00239495	0.00905354	0.0011648	3.4249	D	5	19/08/2020 12:57		0	0	0	0	0	0	0	0	0	0	0	0	0	0
668	1	2	12	1d 23:50:28.28000	0d 02:03:29.60000	0.00239719	0.0090612	0.00116449	3.4148	D	5	19/08/2020 12:57		0	0	0	0	0	0	0	0	0	0	0	0	0	0
669	1	2	12	1d 23:50:34.63000	0d 02:03:35.95000	0.00239925	0.0090682	0.00116457	3.4047	D	5	19/08/2020 12:57		0	0	0	0	0	0	0	0	0	0	0	0	0	0
670	1	2	12	1d 23:50:40.58000	0d 02:03:41.90000	0.00240117	0.00907475	0.00116464	3.3945	D	5	19/08/2020 12:57		0	0	0	0	0	0	0	0	0	0	0	0	0	0
671	1	2	12	1d 23:50:46.17000	0d 02:03:47.49000	0.00240298	0.00908088	0.0011648	3.3845	D	5	19/08/2020 12:57		0	0	0	0	0	0	0	0	0	0	0	0	0	0
672	1	2	12	1d 23:50:51.35000	0d 02:03:52.67000	0.00240466	0.00908654	0.00116472	3.3742	D	5	19/08/2020 12:57		0	0	0	0	0	0	0	0	0	0	0	0	0	0
673	1	2	12	1d 23:50:56.26000	0d 02:03:57.58000	0.00240624	0.00909189	0.00116472	3.3639	D	5	19/08/2020 12:57		0	0	0	0	0	0	0	0	0	0	0	0	0	0
674	1	2	12	1d 23:51:00.89000	0d 02:04:02.21000	0.00240774	0.00909693	0.00116487	3.3538	D	5	19/08/2020 12:57		0	0	0	0	0	0	0	0	0	0	0	0	0	0
675	1	2	12	1d 23:51:05.24000	0d 02:04:06.56000	0.00240915	0.00910164	0.00116472	3.3434	D	5	19/08/2020 12:57		0	0	0	0	0	0	0	0	0	0	0	0	0	0
676	1	2	12	1d 23:51:09.40000	0d 02:04:10.72000	0.0024105	0.00910613	0.00116464	3.3332	D	5	19/08/2020 12:57		0	0	0	0	0	0	0	0	0	0	0	0	0	0
677	1	2	12	1d 23:51:13.26000	0d 02:04:14.58000	0.00241174	0.00911029	0.00116464	3.323	D	5	19/08/2020 12:58		0	0	0	0	0	0	0	0	0	0	0	0	0	0
678	1	2	12	1d 23:51:17.05000	0d 02:04:18.37000	0.00241297	0.00911436	0.00116487	3.3126	D	5	19/08/2020 12:58		0	0	0	0	0	0	0	0	0	0	0	0	0	0
679	1	2	12	1d 23:51:20.64000	0d 02:04:21.96000	0.00241413	0.0091182	0.00116472	3.3024	D	5	19/08/2020 12:58		0	0	0	0	0	0	0	0	0	0	0	0	0	0
680	1	2	12	1d 23:51:24.10000	0d 02:04:25.42000	0.00241525	0.00912189	0.00116457	3.292	D	5	19/08/2020 12:58		0	0	0	0	0	0	0	0	0	0	0	0	0	0
681	1	2	12	1d 23:51:27.37000	0d 02:04:28.69000	0.00241631	0.00912536	0.00116464	3.2818	D	5	19/08/2020 12:58		0	0	0	0	0	0	0	0	0	0	0	0	0	0
682	1	2	12	1d 23:51:30.52000	0d 02:04:31.84000	0.00241733	0.0091287	0.00116449	3.2711	D	5	19/08/2020 12:58		0	0	0	0	0	0	0	0	0	0	0	0	0	0
683	1	2	12	1d 23:51:33.68000	0d 02:04:35.00000	0.00241835	0.00913204	0.00116472	3.2605	D	5	19/08/2020 12:58		0	0	0	0	0	0	0	0	0	0	0	0	0	0
684	1	2	12	1d 23:51:36.58000	0d 02:04:37.90000	0.00241929	0.0091351	0.0011648	3.2502	D	5	19/08/2020 12:58		0	0	0	0	0	0	0	0	0	0	0	0	0	0
685	1	2	12	1d 23:51:39.42000	0d 02:04:40.74000	0.00242021	0.00913808	0.00116472	3.2399	D	5	19/08/2020 12:58		0	0	0	0	0	0	0	0	0	0	0	0	0	0
686	1	2	12	1d 23:51:42.16000	0d 02:04:43.48000	0.00242109	0.00914095	0.00116464	3.2299	D	5	19/08/2020 12:58		0	0	0	0	0	0	0	0	0	0	0	0	0	0
687	1	2	12	1d 23:51:44.84000	0d 02:04:46.16000	0.00242196	0.00914374	0.00116457	3.2192	D	5	19/08/2020 12:58		0	0	0	0	0	0	0	0	0	0	0	0	0	0
688	1	2	12	1d 23:51:47.46000	0d 02:04:48.78000	0.00242281	0.00914647	0.00116472	3.209	D	5	19/08/2020 12:58		0	0	0	0	0	0	0	0	0	0	0	0	0	0
689	1	2	12	1d 23:51:49.91000	0d 02:04:51.23000	0.0024236	0.00914901	0.00116487	3.1986	D	5	19/08/2020 12:58		0	0	0	0	0	0	0	0	0	0	0	0	0	0
690	1	2	12	1d 23:51:52.35000	0d 02:04:53.67000	0.00242439	0.00915153	0.00116464	3.1882	D	5	19/08/2020 12:58		0	0	0	0	0	0	0	0	0	0	0	0	0	0
691	1	2	12	1d 23:51:54.63000	0d 02:04:55.95000	0.00242513	0.00915388	0.00116487	3.178	D	5	19/08/2020 12:58		0	0	0	0	0	0	0	0	0	0	0	0	0	0
692	1	2	12	1d 23:51:56.82000	0d 02:04:58.14000	0.00242584	0.00915612	0.00116464	3.1678	D	5	19/08/2020 12:58		0	0	0	0	0	0	0	0	0	0	0	0	0	0
693	1	2	12	1d 23:51:58.94000	0d 02:05:00.26000	0.00242652	0.00915829	0.00116449	3.1575	D	5	19/08/2020 12:58		0	0	0	0	0	0	0	0	0	0	0	0	0	0
694	1	2	12	1d 23:52:01.07000	0d 02:05:02.39000	0.00242721	0.00916046	0.00116495	3.147	D	5	19/08/2020 12:58		0	0	0	0	0	0	0	0	0	0	0	0	0	0
695	1	2	12	1d 23:52:03.14000	0d 02:05:04.46000	0.00242788	0.00916257	0.00116472	3.1366	D	5	19/08/2020 12:58		0	0	0	0	0	0	0	0	0	0	0	0	0	0
696	1	2	12	1d 23:52:05.18000	0d 02:05:06.50000	0.00242854	0.00916464	0.00116472	3.1263	D	5	19/08/2020 12:58		0	0	0	0	0	0	0	0	0	0	0	0	0	0
697	1	2	12	1d 23:52:07.07000	0d 02:05:08.39000	0.00242915	0.00916654	0.00116449	3.116	D	5	19/08/2020 12:58		0	0	0	0	0	0	0	0	0	0	0	0	0	0
698	1	2	12	1d 23:52:08.97000	0d 02:05:10.29000	0.00242977	0.00916846	0.00116464	3.1054	D	5	19/08/2020 12:58		0	0	0	0	0	0	0	0	0	0	0	0	0	0
699	1	2	12	1d 23:52:10.86000	0d 02:05:12.18000	0.00243038	0.00917035	0.00116472	3.0948	D	5	19/08/2020 12:59		0	0	0	0	0	0	0	0	0	0	0	0	0	0
700	1	2	12	1d 23:52:12.71000	0d 02:05:14.03000	0.00243098	0.0091722	0.0011648	3.0842	D	5	19/08/2020 12:59		0	0	0	0	0	0	0	0	0	0	0	0	0	0
701	1	2	12	1d 23:52:14.49000	0d 02:05:15.81000	0.00243155	0.00917397	0.0011648	3.0738	D	5	19/08/2020 12:59		0	0	0	0	0	0	0	0	0	0	0	0	0	0
702	1	2	12	1d 23:52:16.22000	0d 02:05:17.54000	0.00243211	0.00917569	0.00116464	3.0634	D	5	19/08/2020 12:59		0	0	0	0	0	0	0	0	0	0	0	0	0	0
703	1	2	12	1d 23:52:17.89000	0d 02:05:19.21000	0.00243265	0.00917734	0.00116487	3.0529	D	5	19/08/2020 12:59		0	0	0	0	0	0	0	0	0	0	0	0	0	0
704	1	2	12	1d 23:52:19.50000	0d 02:05:20.82000	0.00243317	0.00917893	0.0011648	3.0425	D	5	19/08/2020 12:59		0	0	0	0	0	0	0	0	0	0	0	0	0	0
705	1	2	12	1d 23:52:21.15000	0d 02:05:22.47000	0.00243371	0.00918055	0.00116472	3.0318	D	5	19/08/2020 12:59		0	0	0	0	0	0	0	0	0	0	0	0	0	0
706	1	2	12	1d 23:52:22.75000	0d 02:05:24.07000	0.00243423	0.00918212	0.0011648	3.0211	D	5	19/08/2020 12:59		0	0	0	0	0	0	0	0	0	0	0	0	0	0
707	1	2	12	1d 23:52:24.34000	0d 02:05:25.66000	0.00243474	0.00918367	0.00116457	3.0105	D	5	19/08/2020 12:59		0	0	0	0	0	0	0	0	0	0	0	0	0	0
708	1	2	12	1d 23:52:25.85000	0d 02:05:27.17000	0.00243523	0.00918514	0.00116487	2.9999	D	5	19/08/2020 12:59		0	0	0	0	0	0	0	0	0	0	0	0	0	0
709	1	2	12	1d 23:52:27.35000	0d 02:05:28.67000	0.00243571	0.00918659	0.0011648	2.9894	D	5	19/08/2020 12:59		0	0	0	0	0	0	0	0	0	0	0	0	0	0
710	1	2	12	1d 23:52:28.83000	0d 02:05:30.15000	0.00243619	0.00918802	0.00116457	2.9786	D	5	19/08/2020 12:59		0	0	0	0	0	0	0	0	0	0	0	0	0	0
711	1	2	12	1d 23:52:30.31000	0d 02:05:31.63000	0.00243667	0.00918944	0.0011648	2.9677	D	5	19/08/2020 12:59		0	0	0	0	0	0	0	0	0	0	0	0	0	0
712	1	2	12	1d 23:52:31.72000	0d 02:05:33.04000	0.00243713	0.0091908	0.00116457	2.9572	D	5	19/08/2020 12:59		0	0	0	0	0	0	0	0	0	0	0	0	0	0
713	1	2	12	1d 23:52:33.10000	0d 02:05:34.42000	0.00243758	0.00919211	0.00116449	2.9465	D	5	19/08/2020 12:59		0	0	0	0	0	0	0	0	0	0	0	0	0	0
714	1	2	12	1d 23:52:34.47000	0d 02:05:35.79000	0.00243802	0.00919342	0.00116464	2.9358	D	5	19/08/2020 12:59		0	0	0	0	0	0	0	0	0	0	0	0	0	0
715	1	2	12	1d 23:52:35.81000	0d 02:05:37.13000	0.00243845	0.00919469	0.00116472	2.9252	D	5	19/08/2020 12:59		0	0	0	0	0	0	0	0	0	0	0	0	0	0
716	1	2	12	1d 23:52:37.10000	0d 02:05:38.42000	0.00243887	0.00919591	0.00116457	2.9146	D	5	19/08/2020 12:59		0	0	0	0	0	0	0	0	0	0	0	0	0	0
717	1	2	12	1d 23:52:38.42000	0d 02:05:39.74000	0.0024393	0.00919715	0.00116442	2.9039	D	5	19/08/2020 12:59		0	0	0	0	0	0	0	0	0	0	0	0	0	0
718	1	2	12	1d 23:52:39.66000	0d 02:05:40.98000	0.0024397	0.00919831	0.00116495	2.8933	D	5	19/08/2020 12:59		0	0	0	0	0	0	0	0	0	0	0	0	0	0
719	1	2	12	1d 23:52:40.94000	0d 02:05:42.26000	0.00244011	0.00919951	0.00116464	2.8823	D	5	19/08/2020 12:59		0	0	0	0	0	0	0	0	0	0	0	0	0	0
720	1	2	12	1d 23:52:42.22000	0d 02:05:43.54000	0.00244053	0.0092007	0.00116472	2.8717	D	5	19/08/2020 12:59		0	0	0	0	0	0	0	0	0	0	0	0	0	0
721	1	2	12	1d 23:52:43.49000	0d 02:05:44.81000	0.00244094	0.00920188	0.00116472	2.8609	D	5	19/08/2020 12:59		0	0	0	0	0	0	0	0	0	0	0	0	0	0
722	1	2	12	1d 23:52:44.72000	0d 02:05:46.04000	0.00244133	0.00920301	0.0011648	2.8502	D	5	19/08/2020 12:59		0	0	0	0	0	0	0	0	0	0	0	0	0	0
723	1	2	12	1d 23:52:45.92000	0d 02:05:47.24000	0.00244172	0.00920412	0.00116464	2.8397	D	5	19/08/2020 12:59		0	0	0	0	0	0	0	0	0	0	0	0	0	0
724	1	2	12	1d 23:52:47.09000	0d 02:05:48.41000	0.0024421	0.00920519	0.00116472	2.829	D	5	19/08/2020 12:59		0	0	0	0	0	0	0	0	0	0	0	0	0	0
725	1	2	12	1d 23:52:48.27000	0d 02:05:49.59000	0.00244248	0.00920627	0.00116472	2.818	D	5	19/08/2020 12:59		0	0	0	0	0	0	0	0	0	0	0	0	0	0
726	1	2	12	1d 23:52:49.45000	0d 02:05:50.77000	0.00244286	0.00920734	0.00116464	2.807	D	5	19/08/2020 12:59		0	0	0	0	0	0	0	0	0	0	0	0	0	0
727	1	2	12	1d 23:52:50.61000	0d 02:05:51.93000	0.00244324	0.00920839	0.00116464	2.7961	D	5	19/08/2020 12:59		0	0	0	0	0	0	0	0	0	0	0	0	0	0
728	1	2	12	1d 23:52:51.77000	0d 02:05:53.09000	0.00244362	0.00920944	0.00116449	2.7851	D	5	19/08/2020 12:59		0	0	0	0	0	0	0	0	0	0	0	0	0	0
729	1	2	12	1d 23:52:52.90000	0d 02:05:54.22000	0.00244398	0.00921046	0.00116464	2.7742	D	5	19/08/2020 12:59		0	0	0	0	0	0	0	0	0	0	0	0	0	0
730	1	2	12	1d 23:52:54.01000	0d 02:05:55.33000	0.00244434	0.00921145	0.00116457	2.7636	D	5	19/08/2020 12:59		0	0	0	0	0	0	0	0	0	0	0	0	0	0
731	1	2	12	1d 23:52:55.10000	0d 02:05:56.42000	0.00244469	0.00921242	0.0011648	2.7529	D	5	19/08/2020 12:59		0	0	0	0	0	0	0	0	0	0	0	0	0	0
732	1	2	12	1d 23:52:56.16000	0d 02:05:57.48000	0.00244504	0.00921336	0.00116457	2.7424	D	5	19/08/2020 12:59		0	0	0	0	0	0	0	0	0	0	0	0	0	0
733	1	2	12	1d 23:52:57.22000	0d 02:05:58.54000	0.00244538	0.0092143	0.00116464	2.7315	D	5	19/08/2020 12:59		0	0	0	0	0	0	0	0	0	0	0	0	0	0
734	1	2	12	1d 23:52:58.29000	0d 02:05:59.61000	0.00244572	0.00921525	0.0011648	2.7207	D	5	19/08/2020 12:59		0	0	0	0	0	0	0	0	0	0	0	0	0	0
735	1	2	12	1d 23:52:59.36000	0d 02:06:00.68000	0.00244607	0.00921619	0.00116472	2.71	D	5	19/08/2020 12:59		0	0	0	0	0	0	0	0	0	0	0	0	0	0
736	1	2	12	1d 23:53:00.45000	0d 02:06:01.77000	0.00244642	0.00921714	0.00116464	2.6989	D	5	19/08/2020 12:59		0	0	0	0	0	0	0	0	0	0	0	0	0	0
737	1	2	12	1d 23:53:01.50000	0d 02:06:02.82000	0.00244676	0.00921806	0.00116472	2.6882	D	5	19/08/2020 12:59		0	0	0	0	0	0	0	0	0	0	0	0	0	0
738	1	2	12	1d 23:53:02.53000	0d 02:06:03.85000	0.0024471	0.00921895	0.00116457	2.677	D	5	19/08/2020 12:59		0	0	0	0	0	0	0	0	0	0	0	0	0	0
739	1	2	12	1d 23:53:03.57000	0d 02:06:04.89000	0.00244743	0.00921985	0.00116472	2.6661	D	5	19/08/2020 12:59		0	0	0	0	0	0	0	0	0	0	0	0	0	0
740	1	2	12	1d 23:53:04.61000	0d 02:06:05.93000	0.00244777	0.00922074	0.00116449	2.6551	D	5	19/08/2020 12:59		0	0	0	0	0	0	0	0	0	0	0	0	0	0
741	1	2	12	1d 23:53:05.63000	0d 02:06:06.95000	0.0024481	0.00922162	0.00116472	2.6441	D	5	19/08/2020 12:59		0	0	0	0	0	0	0	0	0	0	0	0	0	0
742	1	2	12	1d 23:53:06.65000	0d 02:06:07.97000	0.00244843	0.00922249	0.00116457	2.6332	D	5	19/08/2020 12:59		0	0	0	0	0	0	0	0	0	0	0	0	0	0
743	1	2	12	1d 23:53:07.65000	0d 02:06:08.97000	0.00244875	0.00922334	0.00116464	2.6224	D	5	19/08/2020 12:59		0	0	0	0	0	0	0	0	0	0	0	0	0	0
744	1	2	12	1d 23:53:08.64000	0d 02:06:09.96000	0.00244907	0.00922418	0.00116449	2.6116	D	5	19/08/2020 12:59		0	0	0	0	0	0	0	0	0	0	0	0	0	0
745	1	2	12	1d 23:53:09.64000	0d 02:06:10.96000	0.0024494	0.00922502	0.00116472	2.6006	D	5	19/08/2020 12:59		0	0	0	0	0	0	0	0	0	0	0	0	0	0
746	1	2	12	1d 23:53:10.62000	0d 02:06:11.94000	0.00244971	0.00922584	0.00116472	2.5899	D	5	19/08/2020 13:00		0	0	0	0	0	0	0	0	0	0	0	0	0	0
747	1	2	12	1d 23:53:11.57000	0d 02:06:12.89000	0.00245002	0.00922664	0.00116457	2.5794	D	5	19/08/2020 13:00		0	0	0	0	0	0	0	0	0	0	0	0	0	0
748	1	2	12	1d 23:53:12.52000	0d 02:06:13.84000	0.00245033	0.00922743	0.00116472	2.5684	D	5	19/08/2020 13:00		0	0	0	0	0	0	0	0	0	0	0	0	0	0
749	1	2	12	1d 23:53:13.50000	0d 02:06:14.82000	0.00245065	0.00922824	0.00116457	2.5574	D	5	19/08/2020 13:00		0	0	0	0	0	0	0	0	0	0	0	0	0	0
750	1	2	12	1d 23:53:14.49000	0d 02:06:15.81000	0.00245097	0.00922906	0.00116472	2.5463	D	5	19/08/2020 13:00		0	0	0	0	0	0	0	0	0	0	0	0	0	0
751	1	2	12	1d 23:53:15.49000	0d 02:06:16.81000	0.00245129	0.00922988	0.00116487	2.5351	D	5	19/08/2020 13:00		0	0	0	0	0	0	0	0	0	0	0	0	0	0
752	1	2	12	1d 23:53:16.44000	0d 02:06:17.76000	0.0024516	0.00923066	0.0011648	2.5245	D	5	19/08/2020 13:00		0	0	0	0	0	0	0	0	0	0	0	0	0	0
753	1	2	12	1d 23:53:17.39000	0d 02:06:18.71000	0.0024519	0.00923143	0.00116487	2.5135	D	5	19/08/2020 13:00		0	0	0	0	0	0	0	0	0	0	0	0	0	0
754	1	2	12	1d 23:53:18.35000	0d 02:06:19.67000	0.00245221	0.00923221	0.00116464	2.5023	D	5	19/08/2020 13:00		0	0	0	0	0	0	0	0	0	0	0	0	0	0
755	1	2	12	1d 23:53:18.56000	0d 02:06:19.88000	0.00245228	0.00923238	0.00116449	2.5	D	133	19/08/2020 13:00		0	0	0	0	0	0	0	0	0	0	0	0	0	0
756	1	2	13	1d 23:53:18.57000	0d 00:00:00.01000	0	0	0	2.5147	R	0	19/08/2020 13:00		0	0	0	0	0	0	0	0	0	0	0	0	0	0
757	1	2	13	1d 23:53:20.57000	0d 00:00:02.01000	0	0	0	2.679	R	1	19/08/2020 13:00		0	0	0	0	0	0	0	0	0	0	0	0	0	0
758	1	2	13	1d 23:53:22.57000	0d 00:00:04.01000	0	0	0	2.7805	R	1	19/08/2020 13:00		0	0	0	0	0	0	0	0	0	0	0	0	0	0
759	1	2	13	1d 23:53:24.57000	0d 00:00:06.01000	0	0	0	2.8594	R	1	19/08/2020 13:00		0	0	0	0	0	0	0	0	0	0	0	0	0	0
760	1	2	13	1d 23:53:26.57000	0d 00:00:08.01000	0	0	0	2.9247	R	1	19/08/2020 13:00		0	0	0	0	0	0	0	0	0	0	0	0	0	0
761	1	2	13	1d 23:53:28.56000	0d 00:00:10.00000	0	0	0	2.9795	R	129	19/08/2020 13:00		0	0	0	0	0	0	0	0	0	0	0	0	0	0
762	2	3	9	1d 23:53:28.60000	0d 00:00:00.04000	0.00000001	0.00000004	0.00116548	3.0126	C	0	19/08/2020 13:00		0	0	0	0	0	0	0	0	0	0	0	0	0	0
763	2	3	9	1d 23:53:28.76000	0d 00:00:00.20000	0.00000006	0.00000019	0.00116472	3.034	C	5	19/08/2020 13:00		0	0	0	0	0	0	0	0	0	0	0	0	0	0
764	2	3	9	1d 23:53:28.93000	0d 00:00:00.37000	0.00000012	0.00000036	0.0011648	3.0544	C	5	19/08/2020 13:00		0	0	0	0	0	0	0	0	0	0	0	0	0	0
765	2	3	9	1d 23:53:29.11000	0d 00:00:00.55000	0.00000018	0.00000054	0.00116457	3.0733	C	5	19/08/2020 13:00		0	0	0	0	0	0	0	0	0	0	0	0	0	0
766	2	3	9	1d 23:53:29.30000	0d 00:00:00.74000	0.00000024	0.00000073	0.00116464	3.0918	C	5	19/08/2020 13:00		0	0	0	0	0	0	0	0	0	0	0	0	0	0
767	2	3	9	1d 23:53:29.49000	0d 00:00:00.93000	0.0000003	0.00000092	0.00116464	3.1089	C	5	19/08/2020 13:00		0	0	0	0	0	0	0	0	0	0	0	0	0	0
768	2	3	9	1d 23:53:29.69000	0d 00:00:01.13000	0.00000037	0.00000112	0.00116487	3.1258	C	5	19/08/2020 13:00		0	0	0	0	0	0	0	0	0	0	0	0	0	0
769	2	3	9	1d 23:53:29.90000	0d 00:00:01.34000	0.00000043	0.00000134	0.00116487	3.1427	C	5	19/08/2020 13:00		0	0	0	0	0	0	0	0	0	0	0	0	0	0
770	2	3	9	1d 23:53:30.11000	0d 00:00:01.55000	0.0000005	0.00000155	0.00116472	3.1589	C	5	19/08/2020 13:00		0	0	0	0	0	0	0	0	0	0	0	0	0	0
771	2	3	9	1d 23:53:30.33000	0d 00:00:01.77000	0.00000057	0.00000178	0.00116464	3.1752	C	5	19/08/2020 13:00		0	0	0	0	0	0	0	0	0	0	0	0	0	0
772	2	3	9	1d 23:53:30.55000	0d 00:00:01.99000	0.00000064	0.000002	0.0011648	3.1908	C	5	19/08/2020 13:00		0	0	0	0	0	0	0	0	0	0	0	0	0	0
773	2	3	9	1d 23:53:30.78000	0d 00:00:02.22000	0.00000072	0.00000224	0.0011648	3.2068	C	5	19/08/2020 13:00		0	0	0	0	0	0	0	0	0	0	0	0	0	0
774	2	3	9	1d 23:53:31.02000	0d 00:00:02.46000	0.0000008	0.00000249	0.00116464	3.2226	C	5	19/08/2020 13:00		0	0	0	0	0	0	0	0	0	0	0	0	0	0
775	2	3	9	1d 23:53:31.26000	0d 00:00:02.70000	0.00000087	0.00000274	0.00116449	3.2378	C	5	19/08/2020 13:00		0	0	0	0	0	0	0	0	0	0	0	0	0	0
776	2	3	9	1d 23:53:31.51000	0d 00:00:02.95000	0.00000095	0.000003	0.0011648	3.2531	C	5	19/08/2020 13:00		0	0	0	0	0	0	0	0	0	0	0	0	0	0
777	2	3	9	1d 23:53:31.76000	0d 00:00:03.20000	0.00000103	0.00000327	0.00116457	3.2677	C	5	19/08/2020 13:00		0	0	0	0	0	0	0	0	0	0	0	0	0	0
778	2	3	9	1d 23:53:32.02000	0d 00:00:03.46000	0.00000112	0.00000354	0.00116487	3.2822	C	5	19/08/2020 13:00		0	0	0	0	0	0	0	0	0	0	0	0	0	0
779	2	3	9	1d 23:53:32.29000	0d 00:00:03.73000	0.00000121	0.00000383	0.00116472	3.297	C	5	19/08/2020 13:00		0	0	0	0	0	0	0	0	0	0	0	0	0	0
780	2	3	9	1d 23:53:32.57000	0d 00:00:04.01000	0.0000013	0.00000413	0.00116464	3.3115	C	5	19/08/2020 13:00		0	0	0	0	0	0	0	0	0	0	0	0	0	0
781	2	3	9	1d 23:53:32.85000	0d 00:00:04.29000	0.00000139	0.00000443	0.0011648	3.3256	C	5	19/08/2020 13:00		0	0	0	0	0	0	0	0	0	0	0	0	0	0
782	2	3	9	1d 23:53:33.15000	0d 00:00:04.59000	0.00000148	0.00000475	0.00116457	3.3396	C	5	19/08/2020 13:00		0	0	0	0	0	0	0	0	0	0	0	0	0	0
783	2	3	9	1d 23:53:33.46000	0d 00:00:04.90000	0.00000158	0.00000509	0.00116457	3.3536	C	5	19/08/2020 13:00		0	0	0	0	0	0	0	0	0	0	0	0	0	0
784	2	3	9	1d 23:53:33.78000	0d 00:00:05.22000	0.00000169	0.00000544	0.00116464	3.3672	C	5	19/08/2020 13:00		0	0	0	0	0	0	0	0	0	0	0	0	0	0
785	2	3	9	1d 23:53:34.12000	0d 00:00:05.56000	0.0000018	0.00000581	0.00116457	3.3806	C	5	19/08/2020 13:00		0	0	0	0	0	0	0	0	0	0	0	0	0	0
786	2	3	9	1d 23:53:34.46000	0d 00:00:05.90000	0.00000191	0.00000618	0.00116495	3.3938	C	5	19/08/2020 13:00		0	0	0	0	0	0	0	0	0	0	0	0	0	0
787	2	3	9	1d 23:53:34.82000	0d 00:00:06.26000	0.00000202	0.00000658	0.00116464	3.4064	C	5	19/08/2020 13:00		0	0	0	0	0	0	0	0	0	0	0	0	0	0
788	2	3	9	1d 23:53:35.21000	0d 00:00:06.65000	0.00000215	0.00000701	0.00116449	3.4195	C	5	19/08/2020 13:00		0	0	0	0	0	0	0	0	0	0	0	0	0	0
789	2	3	9	1d 23:53:35.62000	0d 00:00:07.06000	0.00000228	0.00000746	0.0011648	3.4322	C	5	19/08/2020 13:00		0	0	0	0	0	0	0	0	0	0	0	0	0	0
790	2	3	9	1d 23:53:36.05000	0d 00:00:07.49000	0.00000242	0.00000794	0.00116464	3.4444	C	5	19/08/2020 13:00		0	0	0	0	0	0	0	0	0	0	0	0	0	0
791	2	3	9	1d 23:53:36.52000	0d 00:00:07.96000	0.00000257	0.00000847	0.00116457	3.4569	C	5	19/08/2020 13:00		0	0	0	0	0	0	0	0	0	0	0	0	0	0
792	2	3	9	1d 23:53:37.02000	0d 00:00:08.46000	0.00000274	0.00000903	0.0011648	3.4688	C	5	19/08/2020 13:00		0	0	0	0	0	0	0	0	0	0	0	0	0	0
793	2	3	9	1d 23:53:37.58000	0d 00:00:09.02000	0.00000292	0.00000966	0.0011648	3.4809	C	5	19/08/2020 13:00		0	0	0	0	0	0	0	0	0	0	0	0	0	0
794	2	3	9	1d 23:53:38.17000	0d 00:00:09.61000	0.00000311	0.00001032	0.00116457	3.4925	C	5	19/08/2020 13:00		0	0	0	0	0	0	0	0	0	0	0	0	0	0
795	2	3	9	1d 23:53:38.81000	0d 00:00:10.25000	0.00000332	0.00001105	0.00116472	3.5039	C	5	19/08/2020 13:00		0	0	0	0	0	0	0	0	0	0	0	0	0	0
796	2	3	9	1d 23:53:39.57000	0d 00:00:11.01000	0.00000356	0.00001191	0.00116472	3.5149	C	5	19/08/2020 13:00		0	0	0	0	0	0	0	0	0	0	0	0	0	0
797	2	3	9	1d 23:53:40.46000	0d 00:00:11.90000	0.00000385	0.00001292	0.0011648	3.5257	C	5	19/08/2020 13:00		0	0	0	0	0	0	0	0	0	0	0	0	0	0
798	2	3	9	1d 23:53:41.57000	0d 00:00:13.01000	0.00000421	0.00001419	0.0011648	3.5364	C	5	19/08/2020 13:00		0	0	0	0	0	0	0	0	0	0	0	0	0	0
799	2	3	9	1d 23:53:43.03000	0d 00:00:14.47000	0.00000468	0.00001586	0.00116457	3.5471	C	5	19/08/2020 13:00		0	0	0	0	0	0	0	0	0	0	0	0	0	0
800	2	3	9	1d 23:53:44.92000	0d 00:00:16.36000	0.00000529	0.00001804	0.0011648	3.5575	C	5	19/08/2020 13:00		0	0	0	0	0	0	0	0	0	0	0	0	0	0
801	2	3	9	1d 23:53:47.71000	0d 00:00:19.15000	0.0000062	0.00002125	0.00116472	3.5677	C	5	19/08/2020 13:00		0	0	0	0	0	0	0	0	0	0	0	0	0	0
802	2	3	9	1d 23:53:52.00000	0d 00:00:23.44000	0.00000758	0.00002621	0.00116487	3.5779	C	5	19/08/2020 13:00		0	0	0	0	0	0	0	0	0	0	0	0	0	0
803	2	3	9	1d 23:53:59.23000	0d 00:00:30.67000	0.00000992	0.00003459	0.00116457	3.5882	C	5	19/08/2020 13:00		0	0	0	0	0	0	0	0	0	0	0	0	0	0
804	2	3	9	1d 23:54:12.30000	0d 00:00:43.74000	0.00001415	0.00004979	0.00116472	3.5984	C	5	19/08/2020 13:01		0	0	0	0	0	0	0	0	0	0	0	0	0	0
805	2	3	9	1d 23:54:38.71000	0d 00:01:10.15000	0.00002269	0.00008058	0.00116472	3.6085	C	5	19/08/2020 13:01		0	0	0	0	0	0	0	0	0	0	0	0	0	0
806	2	3	9	1d 23:55:34.27000	0d 00:02:05.71000	0.00004067	0.00014555	0.00116464	3.6185	C	5	19/08/2020 13:02		0	0	0	0	0	0	0	0	0	0	0	0	0	0
807	2	3	9	1d 23:57:57.55000	0d 00:04:28.99000	0.00008702	0.00031357	0.0011648	3.6286	C	5	19/08/2020 13:04		0	0	0	0	0	0	0	0	0	0	0	0	0	0
808	2	3	9	2d 00:00:48.09000	0d 00:07:19.53000	0.0001422	0.00051403	0.00116472	3.6387	C	5	19/08/2020 13:07		0	0	0	0	0	0	0	0	0	0	0	0	0	0
809	2	3	9	2d 00:05:48.09000	0d 00:12:19.53000	0.00023926	0.00086769	0.00116495	3.6475	C	1	19/08/2020 13:12		0	0	0	0	0	0	0	0	0	0	0	0	0	0
810	2	3	9	2d 00:10:48.09000	0d 00:17:19.53000	0.00033631	0.001222	0.00116464	3.6533	C	1	19/08/2020 13:17		0	0	0	0	0	0	0	0	0	0	0	0	0	0
811	2	3	9	2d 00:15:48.09000	0d 00:22:19.53000	0.00043337	0.00157681	0.0011648	3.6579	C	1	19/08/2020 13:22		0	0	0	0	0	0	0	0	0	0	0	0	0	0
812	2	3	9	2d 00:20:48.09000	0d 00:27:19.53000	0.00053043	0.00193202	0.00116442	3.6616	C	1	19/08/2020 13:27		0	0	0	0	0	0	0	0	0	0	0	0	0	0
813	2	3	9	2d 00:25:48.09000	0d 00:32:19.53000	0.00062749	0.00228758	0.00116487	3.6651	C	1	19/08/2020 13:32		0	0	0	0	0	0	0	0	0	0	0	0	0	0
814	2	3	9	2d 00:30:48.09000	0d 00:37:19.53000	0.00072454	0.00264346	0.0011648	3.6681	C	1	19/08/2020 13:37		0	0	0	0	0	0	0	0	0	0	0	0	0	0
815	2	3	9	2d 00:35:48.09000	0d 00:42:19.53000	0.0008216	0.00299958	0.00116457	3.669	C	1	19/08/2020 13:42		0	0	0	0	0	0	0	0	0	0	0	0	0	0
816	2	3	9	2d 00:40:48.09000	0d 00:47:19.53000	0.00091866	0.00335579	0.00116487	3.671	C	1	19/08/2020 13:47		0	0	0	0	0	0	0	0	0	0	0	0	0	0
817	2	3	9	2d 00:45:48.09000	0d 00:52:19.53000	0.00101572	0.0037122	0.00116487	3.6727	C	1	19/08/2020 13:52		0	0	0	0	0	0	0	0	0	0	0	0	0	0
818	2	3	9	2d 00:50:48.09000	0d 00:57:19.53000	0.00111277	0.00406872	0.00116464	3.6741	C	1	19/08/2020 13:57		0	0	0	0	0	0	0	0	0	0	0	0	0	0
819	2	3	9	2d 00:55:48.09000	0d 01:02:19.53000	0.00120983	0.00442538	0.00116472	3.6751	C	1	19/08/2020 14:02		0	0	0	0	0	0	0	0	0	0	0	0	0	0
820	2	3	9	2d 01:00:48.09000	0d 01:07:19.53000	0.00130689	0.00478217	0.00116449	3.677	C	1	19/08/2020 14:07		0	0	0	0	0	0	0	0	0	0	0	0	0	0
821	2	3	9	2d 01:05:48.09000	0d 01:12:19.53000	0.00140395	0.00513912	0.00116472	3.6783	C	1	19/08/2020 14:12		0	0	0	0	0	0	0	0	0	0	0	0	0	0
822	2	3	9	2d 01:10:48.09000	0d 01:17:19.53000	0.001501	0.00549626	0.00116472	3.6808	C	1	19/08/2020 14:17		0	0	0	0	0	0	0	0	0	0	0	0	0	0
823	2	3	9	2d 01:15:48.09000	0d 01:22:19.53000	0.00159806	0.00585366	0.00116472	3.684	C	1	19/08/2020 14:22		0	0	0	0	0	0	0	0	0	0	0	0	0	0
824	2	3	9	2d 01:20:48.09000	0d 01:27:19.53000	0.00169512	0.00621125	0.0011648	3.6852	C	1	19/08/2020 14:27		0	0	0	0	0	0	0	0	0	0	0	0	0	0
825	2	3	9	2d 01:25:48.09000	0d 01:32:19.53000	0.00179218	0.00656901	0.00116434	3.6867	C	1	19/08/2020 14:32		0	0	0	0	0	0	0	0	0	0	0	0	0	0
826	2	3	9	2d 01:30:48.09000	0d 01:37:19.53000	0.00188924	0.00692695	0.00116472	3.6895	C	1	19/08/2020 14:37		0	0	0	0	0	0	0	0	0	0	0	0	0	0
827	2	3	9	2d 01:35:48.09000	0d 01:42:19.53000	0.00198629	0.00728518	0.0011648	3.6922	C	1	19/08/2020 14:42		0	0	0	0	0	0	0	0	0	0	0	0	0	0
828	2	3	9	2d 01:40:48.09000	0d 01:47:19.53000	0.00208335	0.00764365	0.0011648	3.6942	C	1	19/08/2020 14:47		0	0	0	0	0	0	0	0	0	0	0	0	0	0
829	2	3	9	2d 01:45:48.09000	0d 01:52:19.53000	0.00218041	0.00800231	0.00116472	3.6963	C	1	19/08/2020 14:52		0	0	0	0	0	0	0	0	0	0	0	0	0	0
830	2	3	9	2d 01:50:48.09000	0d 01:57:19.53000	0.00227747	0.00836099	0.00116449	3.696	C	1	19/08/2020 14:57		0	0	0	0	0	0	0	0	0	0	0	0	0	0
831	2	3	9	2d 01:55:48.09000	0d 02:02:19.53000	0.00237452	0.00871983	0.00116457	3.6979	C	1	19/08/2020 15:02		0	0	0	0	0	0	0	0	0	0	0	0	0	0
832	2	3	9	2d 02:00:48.09000	0d 02:07:19.53000	0.00247158	0.00907884	0.00116457	3.7002	C	1	19/08/2020 15:07		0	0	0	0	0	0	0	0	0	0	0	0	0	0
833	2	3	9	2d 02:05:48.09000	0d 02:12:19.53000	0.00256864	0.00943805	0.0011648	3.7021	C	1	19/08/2020 15:12		0	0	0	0	0	0	0	0	0	0	0	0	0	0
834	2	3	9	2d 02:10:48.09000	0d 02:17:19.53000	0.0026657	0.00979748	0.00116472	3.7038	C	1	19/08/2020 15:17		0	0	0	0	0	0	0	0	0	0	0	0	0	0
835	2	3	9	2d 02:15:48.09000	0d 02:22:19.53000	0.00276275	0.010157	0.00116472	3.705	C	1	19/08/2020 15:22		0	0	0	0	0	0	0	0	0	0	0	0	0	0
836	2	3	9	2d 02:20:48.09000	0d 02:27:19.53000	0.00285981	0.0105167	0.0011648	3.7064	C	1	19/08/2020 15:27		0	0	0	0	0	0	0	0	0	0	0	0	0	0
837	2	3	9	2d 02:25:48.09000	0d 02:32:19.53000	0.00295687	0.0108764	0.00116464	3.7058	C	1	19/08/2020 15:32		0	0	0	0	0	0	0	0	0	0	0	0	0	0
838	2	3	9	2d 02:30:48.09000	0d 02:37:19.53000	0.00305393	0.0112361	0.00116442	3.7061	C	1	19/08/2020 15:37		0	0	0	0	0	0	0	0	0	0	0	0	0	0
839	2	3	9	2d 02:35:48.09000	0d 02:42:19.53000	0.00315098	0.0115958	0.00116464	3.7073	C	1	19/08/2020 15:42		0	0	0	0	0	0	0	0	0	0	0	0	0	0
840	2	3	9	2d 02:40:48.09000	0d 02:47:19.53000	0.00324804	0.0119557	0.0011648	3.7086	C	1	19/08/2020 15:47		0	0	0	0	0	0	0	0	0	0	0	0	0	0
841	2	3	9	2d 02:45:48.09000	0d 02:52:19.53000	0.0033451	0.0123157	0.0011648	3.7087	C	1	19/08/2020 15:52		0	0	0	0	0	0	0	0	0	0	0	0	0	0
842	2	3	9	2d 02:50:48.09000	0d 02:57:19.53000	0.00344216	0.0126757	0.00116457	3.7093	C	1	19/08/2020 15:57		0	0	0	0	0	0	0	0	0	0	0	0	0	0
843	2	3	9	2d 02:55:48.09000	0d 03:02:19.53000	0.00353921	0.0130358	0.00116464	3.7102	C	1	19/08/2020 16:02		0	0	0	0	0	0	0	0	0	0	0	0	0	0
844	2	3	9	2d 03:00:48.09000	0d 03:07:19.53000	0.00363627	0.0133959	0.00116472	3.7095	C	1	19/08/2020 16:07		0	0	0	0	0	0	0	0	0	0	0	0	0	0
845	2	3	9	2d 03:05:48.09000	0d 03:12:19.53000	0.00373333	0.0137559	0.00116487	3.709	C	1	19/08/2020 16:12		0	0	0	0	0	0	0	0	0	0	0	0	0	0
846	2	3	9	2d 03:10:48.09000	0d 03:17:19.53000	0.00383039	0.014116	0.00116495	3.7099	C	1	19/08/2020 16:17		0	0	0	0	0	0	0	0	0	0	0	0	0	0
847	2	3	9	2d 03:15:48.09000	0d 03:22:19.53000	0.00392744	0.014476	0.00116464	3.7099	C	1	19/08/2020 16:22		0	0	0	0	0	0	0	0	0	0	0	0	0	0
848	2	3	9	2d 03:20:48.09000	0d 03:27:19.53000	0.0040245	0.0148362	0.00116449	3.7116	C	1	19/08/2020 16:27		0	0	0	0	0	0	0	0	0	0	0	0	0	0
849	2	3	9	2d 03:25:48.09000	0d 03:32:19.53000	0.00412156	0.0151965	0.00116449	3.7122	C	1	19/08/2020 16:32		0	0	0	0	0	0	0	0	0	0	0	0	0	0
850	2	3	9	2d 03:30:48.09000	0d 03:37:19.53000	0.00421862	0.0155568	0.00116472	3.7125	C	1	19/08/2020 16:37		0	0	0	0	0	0	0	0	0	0	0	0	0	0
851	2	3	9	2d 03:35:48.09000	0d 03:42:19.53000	0.00431567	0.0159172	0.00116457	3.7133	C	1	19/08/2020 16:42		0	0	0	0	0	0	0	0	0	0	0	0	0	0
852	2	3	9	2d 03:40:48.09000	0d 03:47:19.53000	0.00441273	0.0162776	0.00116464	3.7125	C	1	19/08/2020 16:47		0	0	0	0	0	0	0	0	0	0	0	0	0	0
853	2	3	9	2d 03:45:48.09000	0d 03:52:19.53000	0.00450979	0.0166379	0.00116457	3.7131	C	1	19/08/2020 16:52		0	0	0	0	0	0	0	0	0	0	0	0	0	0
854	2	3	9	2d 03:50:48.09000	0d 03:57:19.53000	0.00460685	0.0169983	0.00116472	3.7134	C	1	19/08/2020 16:57		0	0	0	0	0	0	0	0	0	0	0	0	0	0
855	2	3	9	2d 03:55:48.09000	0d 04:02:19.53000	0.00470391	0.0173588	0.00116464	3.7136	C	1	19/08/2020 17:02		0	0	0	0	0	0	0	0	0	0	0	0	0	0
856	2	3	9	2d 04:00:48.09000	0d 04:07:19.53000	0.00480096	0.0177192	0.0011648	3.7142	C	1	19/08/2020 17:07		0	0	0	0	0	0	0	0	0	0	0	0	0	0
857	2	3	9	2d 04:05:48.09000	0d 04:12:19.53000	0.00489802	0.0180797	0.00116472	3.7144	C	1	19/08/2020 17:12		0	0	0	0	0	0	0	0	0	0	0	0	0	0
858	2	3	9	2d 04:10:48.09000	0d 04:17:19.53000	0.00499508	0.0184402	0.00116449	3.7147	C	1	19/08/2020 17:17		0	0	0	0	0	0	0	0	0	0	0	0	0	0
859	2	3	9	2d 04:15:48.09000	0d 04:22:19.53000	0.00509214	0.0188008	0.00116457	3.715	C	1	19/08/2020 17:22		0	0	0	0	0	0	0	0	0	0	0	0	0	0
860	2	3	9	2d 04:20:48.09000	0d 04:27:19.53000	0.00518919	0.0191614	0.00116464	3.7154	C	1	19/08/2020 17:27		0	0	0	0	0	0	0	0	0	0	0	0	0	0
861	2	3	9	2d 04:25:48.09000	0d 04:32:19.53000	0.00528625	0.0195221	0.00116495	3.716	C	1	19/08/2020 17:32		0	0	0	0	0	0	0	0	0	0	0	0	0	0
862	2	3	9	2d 04:30:48.09000	0d 04:37:19.53000	0.00538331	0.0198828	0.0011648	3.7157	C	1	19/08/2020 17:37		0	0	0	0	0	0	0	0	0	0	0	0	0	0
863	2	3	9	2d 04:35:48.09000	0d 04:42:19.53000	0.00548037	0.0202434	0.00116457	3.716	C	1	19/08/2020 17:42		0	0	0	0	0	0	0	0	0	0	0	0	0	0
864	2	3	9	2d 04:40:48.09000	0d 04:47:19.53000	0.00557742	0.0206041	0.00116472	3.7168	C	1	19/08/2020 17:47		0	0	0	0	0	0	0	0	0	0	0	0	0	0
865	2	3	9	2d 04:45:48.09000	0d 04:52:19.53000	0.00567448	0.0209649	0.00116457	3.7174	C	1	19/08/2020 17:52		0	0	0	0	0	0	0	0	0	0	0	0	0	0
866	2	3	9	2d 04:50:48.09000	0d 04:57:19.53000	0.00577154	0.0213257	0.00116457	3.718	C	1	19/08/2020 17:57		0	0	0	0	0	0	0	0	0	0	0	0	0	0
867	2	3	9	2d 04:55:48.09000	0d 05:02:19.53000	0.0058686	0.0216866	0.00116472	3.7179	C	1	19/08/2020 18:02		0	0	0	0	0	0	0	0	0	0	0	0	0	0
868	2	3	9	2d 05:00:48.09000	0d 05:07:19.53000	0.00596565	0.0220475	0.00116464	3.7185	C	1	19/08/2020 18:07		0	0	0	0	0	0	0	0	0	0	0	0	0	0
869	2	3	9	2d 05:05:48.09000	0d 05:12:19.53000	0.00606271	0.0224084	0.00116457	3.7188	C	1	19/08/2020 18:12		0	0	0	0	0	0	0	0	0	0	0	0	0	0
870	2	3	9	2d 05:10:48.09000	0d 05:17:19.53000	0.00615977	0.0227694	0.00116464	3.7188	C	1	19/08/2020 18:17		0	0	0	0	0	0	0	0	0	0	0	0	0	0
871	2	3	9	2d 05:15:48.09000	0d 05:22:19.53000	0.00625683	0.0231303	0.00116464	3.7185	C	1	19/08/2020 18:22		0	0	0	0	0	0	0	0	0	0	0	0	0	0
872	2	3	9	2d 05:20:48.09000	0d 05:27:19.53000	0.00635388	0.0234912	0.00116487	3.7185	C	1	19/08/2020 18:27		0	0	0	0	0	0	0	0	0	0	0	0	0	0
873	2	3	9	2d 05:25:48.09000	0d 05:32:19.53000	0.00645094	0.0238521	0.00116472	3.7186	C	1	19/08/2020 18:32		0	0	0	0	0	0	0	0	0	0	0	0	0	0
874	2	3	9	2d 05:30:48.09000	0d 05:37:19.53000	0.006548	0.0242131	0.0011648	3.7186	C	1	19/08/2020 18:37		0	0	0	0	0	0	0	0	0	0	0	0	0	0
875	2	3	9	2d 05:35:48.09000	0d 05:42:19.53000	0.00664506	0.024574	0.00116495	3.7189	C	1	19/08/2020 18:42		0	0	0	0	0	0	0	0	0	0	0	0	0	0
876	2	3	9	2d 05:40:48.09000	0d 05:47:19.53000	0.00674211	0.024935	0.0011648	3.7191	C	1	19/08/2020 18:47		0	0	0	0	0	0	0	0	0	0	0	0	0	0
877	2	3	9	2d 05:45:48.09000	0d 05:52:19.53000	0.00683917	0.025296	0.00116457	3.7195	C	1	19/08/2020 18:52		0	0	0	0	0	0	0	0	0	0	0	0	0	0
878	2	3	9	2d 05:50:48.09000	0d 05:57:19.53000	0.00693623	0.025657	0.00116472	3.72	C	1	19/08/2020 18:57		0	0	0	0	0	0	0	0	0	0	0	0	0	0
879	2	3	9	2d 05:53:28.56000	0d 06:00:00.00000	0.00698815	0.0258502	0.00116472	3.72	C	129	19/08/2020 19:00		0	0	0	0	0	0	0	0	0	0	0	0	0	0
880	2	3	10	2d 05:53:28.61000	0d 00:00:00.05000	0.00698817	0.0258503	0.00237461	3.7317	C	0	19/08/2020 19:00		0	0	0	0	0	0	0	0	0	0	0	0	0	0
881	2	3	10	2d 05:53:28.62000	0d 00:00:00.06000	0.00698818	0.0258503	0.00260914	3.7336	C	4	19/08/2020 19:00		0	0	0	0	0	0	0	0	0	0	0	0	0	0
882	2	3	10	2d 05:53:28.63000	0d 00:00:00.07000	0.00698818	0.0258503	0.0028426	3.7357	C	4	19/08/2020 19:00		0	0	0	0	0	0	0	0	0	0	0	0	0	0
883	2	3	10	2d 05:53:28.64000	0d 00:00:00.08000	0.00698819	0.0258503	0.00307401	3.7378	C	4	19/08/2020 19:00		0	0	0	0	0	0	0	0	0	0	0	0	0	0
884	2	3	10	2d 05:53:28.65000	0d 00:00:00.09000	0.0069882	0.0258504	0.00330526	3.7403	C	4	19/08/2020 19:00		0	0	0	0	0	0	0	0	0	0	0	0	0	0
885	2	3	10	2d 05:53:28.66000	0d 00:00:00.10000	0.00698821	0.0258504	0.00353452	3.7424	C	4	19/08/2020 19:00		0	0	0	0	0	0	0	0	0	0	0	0	0	0
886	2	3	10	2d 05:53:28.67000	0d 00:00:00.11000	0.00698822	0.0258504	0.00376425	3.7446	C	4	19/08/2020 19:00		0	0	0	0	0	0	0	0	0	0	0	0	0	0
887	2	3	10	2d 05:53:28.68000	0d 00:00:00.12000	0.00698823	0.0258505	0.00399138	3.7465	C	4	19/08/2020 19:00		0	0	0	0	0	0	0	0	0	0	0	0	0	0
888	2	3	10	2d 05:53:28.69000	0d 00:00:00.13000	0.00698824	0.0258505	0.00387694	3.7455	C	4	19/08/2020 19:00		0	0	0	0	0	0	0	0	0	0	0	0	0	0
889	2	3	10	2d 05:53:28.70000	0d 00:00:00.14000	0.00698825	0.0258506	0.00410414	3.7478	C	4	19/08/2020 19:00		0	0	0	0	0	0	0	0	0	0	0	0	0	0
890	2	3	10	2d 05:53:28.71000	0d 00:00:00.15000	0.00698827	0.0258506	0.00433013	3.7501	C	4	19/08/2020 19:00		0	0	0	0	0	0	0	0	0	0	0	0	0	0
891	2	3	10	2d 05:53:28.72000	0d 00:00:00.16000	0.00698828	0.0258507	0.00455505	3.7522	C	4	19/08/2020 19:00		0	0	0	0	0	0	0	0	0	0	0	0	0	0
892	2	3	10	2d 05:53:28.73000	0d 00:00:00.17000	0.00698829	0.0258507	0.00475067	3.7542	C	4	19/08/2020 19:00		0	0	0	0	0	0	0	0	0	0	0	0	0	0
893	2	3	10	2d 05:53:28.74000	0d 00:00:00.18000	0.00698831	0.0258508	0.00488975	3.7556	C	4	19/08/2020 19:00		0	0	0	0	0	0	0	0	0	0	0	0	0	0
894	2	3	10	2d 05:53:28.76000	0d 00:00:00.20000	0.00698833	0.0258509	0.005	3.7568	C	4	19/08/2020 19:00		0	0	0	0	0	0	0	0	0	0	0	0	0	0
895	2	3	10	2d 05:58:28.76000	0d 00:05:00.20000	0.00740499	0.0274297	0.00499977	3.8015	C	1	19/08/2020 19:05		0	0	0	0	0	0	0	0	0	0	0	0	0	0
896	2	3	10	2d 06:03:28.76000	0d 00:10:00.20000	0.00782164	0.0290169	0.00499977	3.8166	C	1	19/08/2020 19:10		0	0	0	0	0	0	0	0	0	0	0	0	0	0
897	2	3	10	2d 06:08:28.76000	0d 00:15:00.20000	0.00823829	0.0306107	0.00499977	3.8343	C	1	19/08/2020 19:15		0	0	0	0	0	0	0	0	0	0	0	0	0	0
898	2	3	10	2d 06:13:28.76000	0d 00:20:00.20000	0.00865494	0.032213	0.00499969	3.8582	C	1	19/08/2020 19:20		0	0	0	0	0	0	0	0	0	0	0	0	0	0
899	2	3	10	2d 06:18:28.76000	0d 00:25:00.20000	0.00907159	0.0338268	0.005	3.8895	C	1	19/08/2020 19:25		0	0	0	0	0	0	0	0	0	0	0	0	0	0
900	2	3	10	2d 06:23:28.76000	0d 00:30:00.20000	0.00948824	0.0354555	0.00499992	3.9284	C	1	19/08/2020 19:30		0	0	0	0	0	0	0	0	0	0	0	0	0	0
901	2	3	10	2d 06:28:28.76000	0d 00:35:00.20000	0.00990489	0.0371017	0.00499977	3.975	C	1	19/08/2020 19:35		0	0	0	0	0	0	0	0	0	0	0	0	0	0
902	2	3	10	2d 06:33:28.76000	0d 00:40:00.20000	0.0103215	0.0387682	0.005	4.0253	C	1	19/08/2020 19:40		0	0	0	0	0	0	0	0	0	0	0	0	0	0
903	2	3	10	2d 06:38:28.76000	0d 00:45:00.20000	0.0107382	0.0404561	0.00499977	4.076	C	1	19/08/2020 19:45		0	0	0	0	0	0	0	0	0	0	0	0	0	0
904	2	3	10	2d 06:43:28.76000	0d 00:50:00.20000	0.0111548	0.042165	0.00499977	4.1268	C	1	19/08/2020 19:50		0	0	0	0	0	0	0	0	0	0	0	0	0	0
905	2	3	10	2d 06:48:28.76000	0d 00:55:00.20000	0.0115715	0.0438944	0.00499985	4.1753	C	1	19/08/2020 19:55		0	0	0	0	0	0	0	0	0	0	0	0	0	0
906	2	3	10	2d 06:51:06.76000	0d 00:57:38.20000	0.0117907	0.0448128	0.00489982	4.2019	C	4	19/08/2020 19:57		0	0	0	0	0	0	0	0	0	0	0	0	0	0
907	2	3	10	2d 06:51:13.87000	0d 00:57:45.31000	0.0118004	0.0448531	0.0047995	4.202	C	4	19/08/2020 19:58		0	0	0	0	0	0	0	0	0	0	0	0	0	0
908	2	3	10	2d 06:51:18.81000	0d 00:57:50.25000	0.0118069	0.0448805	0.00469932	4.2022	C	4	19/08/2020 19:58		0	0	0	0	0	0	0	0	0	0	0	0	0	0
909	2	3	10	2d 06:51:26.15000	0d 00:57:57.59000	0.0118163	0.0449203	0.00459915	4.2019	C	4	19/08/2020 19:58		0	0	0	0	0	0	0	0	0	0	0	0	0	0
910	2	3	10	2d 06:51:35.56000	0d 00:58:07.00000	0.0118282	0.0449703	0.00449912	4.202	C	4	19/08/2020 19:58		0	0	0	0	0	0	0	0	0	0	0	0	0	0
911	2	3	10	2d 06:51:44.65000	0d 00:58:16.09000	0.0118395	0.0450175	0.00439902	4.202	C	4	19/08/2020 19:58		0	0	0	0	0	0	0	0	0	0	0	0	0	0
912	2	3	10	2d 06:51:52.85000	0d 00:58:24.29000	0.0118494	0.0450591	0.004299	4.202	C	4	19/08/2020 19:58		0	0	0	0	0	0	0	0	0	0	0	0	0	0
913	2	3	10	2d 06:52:02.65000	0d 00:58:34.09000	0.0118609	0.0451077	0.00419867	4.2019	C	4	19/08/2020 19:58		0	0	0	0	0	0	0	0	0	0	0	0	0	0
914	2	3	10	2d 06:52:12.41000	0d 00:58:43.85000	0.0118722	0.0451549	0.00409865	4.2019	C	4	19/08/2020 19:59		0	0	0	0	0	0	0	0	0	0	0	0	0	0
915	2	3	10	2d 06:52:22.91000	0d 00:58:54.35000	0.011884	0.0452046	0.0039984	4.2017	C	4	19/08/2020 19:59		0	0	0	0	0	0	0	0	0	0	0	0	0	0
916	2	3	10	2d 06:52:33.94000	0d 00:59:05.38000	0.0118961	0.0452554	0.00389837	4.202	C	4	19/08/2020 19:59		0	0	0	0	0	0	0	0	0	0	0	0	0	0
917	2	3	10	2d 06:52:45.06000	0d 00:59:16.50000	0.011908	0.0453054	0.00379805	4.202	C	4	19/08/2020 19:59		0	0	0	0	0	0	0	0	0	0	0	0	0	0
918	2	3	10	2d 06:52:56.08000	0d 00:59:27.52000	0.0119194	0.0453536	0.00369802	4.2019	C	4	19/08/2020 19:59		0	0	0	0	0	0	0	0	0	0	0	0	0	0
919	2	3	10	2d 06:53:08.56000	0d 00:59:40.00000	0.0119321	0.0454067	0.00359792	4.2013	C	4	19/08/2020 19:59		0	0	0	0	0	0	0	0	0	0	0	0	0	0
920	2	3	10	2d 06:53:21.71000	0d 00:59:53.15000	0.0119451	0.0454611	0.0034979	4.2013	C	4	19/08/2020 20:00		0	0	0	0	0	0	0	0	0	0	0	0	0	0
921	2	3	10	2d 06:53:34.81000	0d 01:00:06.25000	0.0119576	0.0455139	0.00339765	4.2011	C	4	19/08/2020 20:00		0	0	0	0	0	0	0	0	0	0	0	0	0	0
922	2	3	10	2d 06:53:47.93000	0d 01:00:19.37000	0.0119698	0.0455651	0.00329763	4.2011	C	4	19/08/2020 20:00		0	0	0	0	0	0	0	0	0	0	0	0	0	0
923	2	3	10	2d 06:54:01.31000	0d 01:00:32.75000	0.0119819	0.0456158	0.0031976	4.2004	C	4	19/08/2020 20:00		0	0	0	0	0	0	0	0	0	0	0	0	0	0
924	2	3	10	2d 06:54:31.33000	0d 01:01:02.77000	0.0120081	0.0457259	0.00309758	4.2002	C	4	19/08/2020 20:01		0	0	0	0	0	0	0	0	0	0	0	0	0	0
925	2	3	10	2d 06:54:57.13000	0d 01:01:28.57000	0.01203	0.0458179	0.00299756	4.2004	C	4	19/08/2020 20:01		0	0	0	0	0	0	0	0	0	0	0	0	0	0
926	2	3	10	2d 06:55:19.15000	0d 01:01:50.59000	0.012048	0.0458936	0.00289738	4.2002	C	4	19/08/2020 20:02		0	0	0	0	0	0	0	0	0	0	0	0	0	0
927	2	3	10	2d 06:55:50.62000	0d 01:02:22.06000	0.012073	0.0459985	0.00279728	4.2	C	4	19/08/2020 20:02		0	0	0	0	0	0	0	0	0	0	0	0	0	0
928	2	3	10	2d 06:57:06.12000	0d 01:03:37.56000	0.0121305	0.0462401	0.00269726	4.1999	C	4	19/08/2020 20:03		0	0	0	0	0	0	0	0	0	0	0	0	0	0
929	2	3	10	2d 06:58:11.24000	0d 01:04:42.68000	0.0121784	0.0464413	0.00259724	4.2002	C	4	19/08/2020 20:05		0	0	0	0	0	0	0	0	0	0	0	0	0	0
930	2	3	10	2d 06:59:22.14000	0d 01:05:53.58000	0.0122285	0.0466519	0.00249714	4.2002	C	4	19/08/2020 20:06		0	0	0	0	0	0	0	0	0	0	0	0	0	0
931	2	3	10	2d 07:00:41.59000	0d 01:07:13.03000	0.0122823	0.0468775	0.00239696	4.2002	C	4	19/08/2020 20:07		0	0	0	0	0	0	0	0	0	0	0	0	0	0
932	2	3	10	2d 07:05:41.59000	0d 01:12:13.03000	0.0124798	0.0477072	0.0023727	4.2	C	1	19/08/2020 20:12		0	0	0	0	0	0	0	0	0	0	0	0	0	0
933	2	3	10	2d 07:10:41.59000	0d 01:17:13.03000	0.0126735	0.0485206	0.00232105	4.2	C	1	19/08/2020 20:17		0	0	0	0	0	0	0	0	0	0	0	0	0	0
934	2	3	10	2d 07:15:41.59000	0d 01:22:13.03000	0.0128663	0.0493306	0.0023209	4.2002	C	1	19/08/2020 20:22		0	0	0	0	0	0	0	0	0	0	0	0	0	0
935	2	3	10	2d 07:20:37.38000	0d 01:27:08.82000	0.013051	0.0501063	0.00222087	4.2	C	4	19/08/2020 20:27		0	0	0	0	0	0	0	0	0	0	0	0	0	0
936	2	3	10	2d 07:25:37.38000	0d 01:32:08.82000	0.0132366	0.0508859	0.00223819	4.2	C	1	19/08/2020 20:32		0	0	0	0	0	0	0	0	0	0	0	0	0	0
937	2	3	10	2d 07:30:37.38000	0d 01:37:08.82000	0.013423	0.0516685	0.00223217	4.2002	C	1	19/08/2020 20:37		0	0	0	0	0	0	0	0	0	0	0	0	0	0
938	2	3	10	2d 07:35:37.38000	0d 01:42:08.82000	0.0136106	0.0524568	0.00225322	4.2	C	1	19/08/2020 20:42		0	0	0	0	0	0	0	0	0	0	0	0	0	0
939	2	3	10	2d 07:40:37.38000	0d 01:47:08.82000	0.0137993	0.0532493	0.00224956	4.1997	C	1	19/08/2020 20:47		0	0	0	0	0	0	0	0	0	0	0	0	0	0
940	2	3	10	2d 07:45:37.38000	0d 01:52:08.82000	0.0139859	0.0540329	0.00224849	4.2	C	1	19/08/2020 20:52		0	0	0	0	0	0	0	0	0	0	0	0	0	0
941	2	3	10	2d 07:50:37.38000	0d 01:57:08.82000	0.0141729	0.0548182	0.00224498	4.1999	C	1	19/08/2020 20:57		0	0	0	0	0	0	0	0	0	0	0	0	0	0
942	2	3	10	2d 07:53:28.56000	0d 02:00:00.00000	0.0142788	0.0552629	0.00223003	4.1999	C	129	19/08/2020 21:00		0	0	0	0	0	0	0	0	0	0	0	0	0	0
943	2	3	11	2d 07:53:28.57000	0d 00:00:00.01000	0	0	0	4.1877	R	0	19/08/2020 21:00		0	0	0	0	0	0	0	0	0	0	0	0	0	0
944	2	3	11	2d 07:53:30.57000	0d 00:00:02.01000	0	0	0	4.1842	R	1	19/08/2020 21:00		0	0	0	0	0	0	0	0	0	0	0	0	0	0
945	2	3	11	2d 07:53:32.57000	0d 00:00:04.01000	0	0	0	4.1825	R	1	19/08/2020 21:00		0	0	0	0	0	0	0	0	0	0	0	0	0	0
946	2	3	11	2d 07:53:34.57000	0d 00:00:06.01000	0	0	0	4.181	R	1	19/08/2020 21:00		0	0	0	0	0	0	0	0	0	0	0	0	0	0
947	2	3	11	2d 07:53:36.57000	0d 00:00:08.01000	0	0	0	4.1799	R	1	19/08/2020 21:00		0	0	0	0	0	0	0	0	0	0	0	0	0	0
948	2	3	11	2d 07:53:38.56000	0d 00:00:10.00000	0	0	0	4.1788	R	129	19/08/2020 21:00		0	0	0	0	0	0	0	0	0	0	0	0	0	0
949	2	3	12	2d 07:53:38.60000	0d 00:00:00.04000	0.00000001	0.00000005	0.00116533	4.1717	D	0	19/08/2020 21:00		0	0	0	0	0	0	0	0	0	0	0	0	0	0
950	2	3	12	2d 07:53:52.70000	0d 00:00:14.14000	0.00000457	0.00001906	0.00116464	4.1614	D	5	19/08/2020 21:00		0	0	0	0	0	0	0	0	0	0	0	0	0	0
951	2	3	12	2d 07:54:19.79000	0d 00:00:41.23000	0.00001334	0.00005548	0.00116457	4.1512	D	5	19/08/2020 21:01		0	0	0	0	0	0	0	0	0	0	0	0	0	0
952	2	3	12	2d 07:54:58.75000	0d 00:01:20.19000	0.00002594	0.00010774	0.00116464	4.1411	D	5	19/08/2020 21:01		0	0	0	0	0	0	0	0	0	0	0	0	0	0
953	2	3	12	2d 07:55:44.52000	0d 00:02:05.96000	0.00004075	0.00016899	0.0011648	4.1311	D	5	19/08/2020 21:02		0	0	0	0	0	0	0	0	0	0	0	0	0	0
954	2	3	12	2d 07:56:33.23000	0d 00:02:54.67000	0.00005651	0.00023401	0.00116472	4.121	D	5	19/08/2020 21:03		0	0	0	0	0	0	0	0	0	0	0	0	0	0
955	2	3	12	2d 07:57:23.13000	0d 00:03:44.57000	0.00007265	0.00030046	0.00116487	4.1109	D	5	19/08/2020 21:04		0	0	0	0	0	0	0	0	0	0	0	0	0	0
956	2	3	12	2d 07:58:15.62000	0d 00:04:37.06000	0.00008964	0.00037018	0.00116472	4.1009	D	5	19/08/2020 21:05		0	0	0	0	0	0	0	0	0	0	0	0	0	0
957	2	3	12	2d 07:59:09.45000	0d 00:05:30.89000	0.00010705	0.00044152	0.00116464	4.0908	D	5	19/08/2020 21:06		0	0	0	0	0	0	0	0	0	0	0	0	0	0
958	2	3	12	2d 08:00:06.77000	0d 00:06:28.21000	0.0001256	0.00051729	0.00116464	4.0807	D	5	19/08/2020 21:06		0	0	0	0	0	0	0	0	0	0	0	0	0	0
959	2	3	12	2d 08:01:03.46000	0d 00:07:24.90000	0.00014394	0.00059204	0.0011648	4.0706	D	5	19/08/2020 21:07		0	0	0	0	0	0	0	0	0	0	0	0	0	0
960	2	3	12	2d 08:02:03.15000	0d 00:08:24.59000	0.00016325	0.00067055	0.00116472	4.0606	D	5	19/08/2020 21:08		0	0	0	0	0	0	0	0	0	0	0	0	0	0
961	2	3	12	2d 08:03:02.44000	0d 00:09:23.88000	0.00018243	0.00074835	0.00116457	4.0505	D	5	19/08/2020 21:09		0	0	0	0	0	0	0	0	0	0	0	0	0	0
962	2	3	12	2d 08:04:02.63000	0d 00:10:24.07000	0.0002019	0.00082713	0.00116472	4.0404	D	5	19/08/2020 21:10		0	0	0	0	0	0	0	0	0	0	0	0	0	0
963	2	3	12	2d 08:05:07.14000	0d 00:11:28.58000	0.00022277	0.00091135	0.00116472	4.0302	D	5	19/08/2020 21:11		0	0	0	0	0	0	0	0	0	0	0	0	0	0
964	2	3	12	2d 08:06:11.15000	0d 00:12:32.59000	0.00024348	0.00099472	0.00116487	4.0201	D	5	19/08/2020 21:13		0	0	0	0	0	0	0	0	0	0	0	0	0	0
965	2	3	12	2d 08:07:17.30000	0d 00:13:38.74000	0.00026488	0.00108065	0.00116457	4.0101	D	5	19/08/2020 21:14		0	0	0	0	0	0	0	0	0	0	0	0	0	0
966	2	3	12	2d 08:08:24.49000	0d 00:14:45.93000	0.00028662	0.00116771	0.00116449	4	D	5	19/08/2020 21:15		0	0	0	0	0	0	0	0	0	0	0	0	0	0
967	2	3	12	2d 08:09:31.47000	0d 00:15:52.91000	0.00030829	0.00125428	0.00116487	3.9899	D	5	19/08/2020 21:16		0	0	0	0	0	0	0	0	0	0	0	0	0	0
968	2	3	12	2d 08:10:42.59000	0d 00:17:04.03000	0.0003313	0.00134597	0.00116487	3.9799	D	5	19/08/2020 21:17		0	0	0	0	0	0	0	0	0	0	0	0	0	0
969	2	3	12	2d 08:11:54.00000	0d 00:18:15.44000	0.0003544	0.0014378	0.00116464	3.9696	D	5	19/08/2020 21:18		0	0	0	0	0	0	0	0	0	0	0	0	0	0
970	2	3	12	2d 08:13:06.48000	0d 00:19:27.92000	0.00037785	0.00153078	0.00116464	3.9594	D	5	19/08/2020 21:19		0	0	0	0	0	0	0	0	0	0	0	0	0	0
971	2	3	12	2d 08:14:21.42000	0d 00:20:42.86000	0.0004021	0.00162666	0.00116457	3.9493	D	5	19/08/2020 21:21		0	0	0	0	0	0	0	0	0	0	0	0	0	0
972	2	3	12	2d 08:15:35.34000	0d 00:21:56.78000	0.00042601	0.00172099	0.00116449	3.9393	D	5	19/08/2020 21:22		0	0	0	0	0	0	0	0	0	0	0	0	0	0
973	2	3	12	2d 08:16:50.50000	0d 00:23:11.94000	0.00045033	0.00181666	0.0011648	3.929	D	5	19/08/2020 21:23		0	0	0	0	0	0	0	0	0	0	0	0	0	0
974	2	3	12	2d 08:18:11.03000	0d 00:24:32.47000	0.00047638	0.0019189	0.00116472	3.9188	D	5	19/08/2020 21:25		0	0	0	0	0	0	0	0	0	0	0	0	0	0
975	2	3	12	2d 08:19:32.33000	0d 00:25:53.77000	0.00050268	0.00202184	0.00116472	3.9088	D	5	19/08/2020 21:26		0	0	0	0	0	0	0	0	0	0	0	0	0	0
976	2	3	12	2d 08:20:51.65000	0d 00:27:13.09000	0.00052835	0.00212202	0.00116464	3.8985	D	5	19/08/2020 21:27		0	0	0	0	0	0	0	0	0	0	0	0	0	0
977	2	3	12	2d 08:22:13.27000	0d 00:28:34.71000	0.00055475	0.00222484	0.00116472	3.8885	D	5	19/08/2020 21:29		0	0	0	0	0	0	0	0	0	0	0	0	0	0
978	2	3	12	2d 08:23:35.85000	0d 00:29:57.29000	0.00058147	0.00232859	0.00116457	3.8784	D	5	19/08/2020 21:30		0	0	0	0	0	0	0	0	0	0	0	0	0	0
979	2	3	12	2d 08:25:10.65000	0d 00:31:32.09000	0.00061214	0.00244739	0.00116487	3.8683	D	5	19/08/2020 21:32		0	0	0	0	0	0	0	0	0	0	0	0	0	0
980	2	3	12	2d 08:26:40.97000	0d 00:33:02.41000	0.00064136	0.00256028	0.00116472	3.8581	D	5	19/08/2020 21:33		0	0	0	0	0	0	0	0	0	0	0	0	0	0
981	2	3	12	2d 08:28:14.87000	0d 00:34:36.31000	0.00067174	0.00267734	0.00116472	3.848	D	5	19/08/2020 21:35		0	0	0	0	0	0	0	0	0	0	0	0	0	0
982	2	3	12	2d 08:29:55.76000	0d 00:36:17.20000	0.00070438	0.00280278	0.0011648	3.8379	D	5	19/08/2020 21:36		0	0	0	0	0	0	0	0	0	0	0	0	0	0
983	2	3	12	2d 08:31:38.27000	0d 00:37:59.71000	0.00073754	0.0029299	0.00116457	3.8279	D	5	19/08/2020 21:38		0	0	0	0	0	0	0	0	0	0	0	0	0	0
984	2	3	12	2d 08:33:27.88000	0d 00:39:49.32000	0.00077301	0.00306546	0.00116449	3.8178	D	5	19/08/2020 21:40		0	0	0	0	0	0	0	0	0	0	0	0	0	0
985	2	3	12	2d 08:35:22.80000	0d 00:41:44.24000	0.00081018	0.00320722	0.00116457	3.8077	D	5	19/08/2020 21:42		0	0	0	0	0	0	0	0	0	0	0	0	0	0
986	2	3	12	2d 08:37:28.09000	0d 00:43:49.53000	0.00085072	0.00336136	0.00116449	3.7977	D	5	19/08/2020 21:44		0	0	0	0	0	0	0	0	0	0	0	0	0	0
987	2	3	12	2d 08:39:44.16000	0d 00:46:05.60000	0.00089474	0.00352832	0.0011648	3.7876	D	5	19/08/2020 21:46		0	0	0	0	0	0	0	0	0	0	0	0	0	0
988	2	3	12	2d 08:42:55.33000	0d 00:49:16.77000	0.00095659	0.00376228	0.00116487	3.7775	D	5	19/08/2020 21:49		0	0	0	0	0	0	0	0	0	0	0	0	0	0
989	2	3	12	2d 08:46:03.13000	0d 00:52:24.57000	0.00101735	0.0039915	0.00116464	3.7673	D	5	19/08/2020 21:52		0	0	0	0	0	0	0	0	0	0	0	0	0	0
990	2	3	12	2d 08:49:39.75000	0d 00:56:01.19000	0.00108743	0.00425517	0.0011648	3.7571	D	5	19/08/2020 21:56		0	0	0	0	0	0	0	0	0	0	0	0	0	0
991	2	3	12	2d 08:53:36.72000	0d 00:59:58.16000	0.0011641	0.00454283	0.00116472	3.747	D	5	19/08/2020 22:00		0	0	0	0	0	0	0	0	0	0	0	0	0	0
992	2	3	12	2d 08:57:54.21000	0d 01:04:15.65000	0.0012474	0.00485455	0.00116457	3.7368	D	5	19/08/2020 22:04		0	0	0	0	0	0	0	0	0	0	0	0	0	0
993	2	3	12	2d 09:02:34.47000	0d 01:08:55.91000	0.00133807	0.00519292	0.00116472	3.7266	D	5	19/08/2020 22:09		0	0	0	0	0	0	0	0	0	0	0	0	0	0
994	2	3	12	2d 09:07:22.93000	0d 01:13:44.37000	0.0014314	0.00554025	0.00116487	3.7165	D	5	19/08/2020 22:14		0	0	0	0	0	0	0	0	0	0	0	0	0	0
995	2	3	12	2d 09:12:19.64000	0d 01:18:41.08000	0.00152739	0.00589653	0.00116472	3.7064	D	5	19/08/2020 22:19		0	0	0	0	0	0	0	0	0	0	0	0	0	0
996	2	3	12	2d 09:17:08.60000	0d 01:23:30.04000	0.00162087	0.00624258	0.0011648	3.6963	D	5	19/08/2020 22:23		0	0	0	0	0	0	0	0	0	0	0	0	0	0
997	2	3	12	2d 09:21:47.59000	0d 01:28:09.03000	0.00171113	0.00657579	0.00116472	3.6863	D	5	19/08/2020 22:28		0	0	0	0	0	0	0	0	0	0	0	0	0	0
998	2	3	12	2d 09:26:11.00000	0d 01:32:32.44000	0.00179635	0.00688952	0.00116457	3.6761	D	5	19/08/2020 22:33		0	0	0	0	0	0	0	0	0	0	0	0	0	0
999	2	3	12	2d 09:30:22.25000	0d 01:36:43.69000	0.00187764	0.00718794	0.00116495	3.666	D	5	19/08/2020 22:37		0	0	0	0	0	0	0	0	0	0	0	0	0	0
1000	2	3	12	2d 09:34:19.33000	0d 01:40:40.77000	0.00195434	0.00746876	0.00116472	3.6558	D	5	19/08/2020 22:41		0	0	0	0	0	0	0	0	0	0	0	0	0	0
1001	2	3	12	2d 09:37:57.81000	0d 01:44:19.25000	0.00202503	0.00772683	0.00116457	3.6455	D	5	19/08/2020 22:44		0	0	0	0	0	0	0	0	0	0	0	0	0	0
1002	2	3	12	2d 09:41:22.83000	0d 01:47:44.27000	0.00209135	0.00796832	0.00116464	3.6355	D	5	19/08/2020 22:48		0	0	0	0	0	0	0	0	0	0	0	0	0	0
1003	2	3	12	2d 09:44:19.23000	0d 01:50:40.67000	0.00214842	0.00817552	0.0011648	3.6254	D	5	19/08/2020 22:51		0	0	0	0	0	0	0	0	0	0	0	0	0	0
1004	2	3	12	2d 09:47:02.44000	0d 01:53:23.88000	0.00220123	0.0083667	0.00116472	3.615	D	5	19/08/2020 22:53		0	0	0	0	0	0	0	0	0	0	0	0	0	0
1005	2	3	12	2d 09:49:29.71000	0d 01:55:51.15000	0.00224887	0.00853872	0.00116464	3.6049	D	5	19/08/2020 22:56		0	0	0	0	0	0	0	0	0	0	0	0	0	0
1006	2	3	12	2d 09:51:28.85000	0d 01:57:50.29000	0.00228742	0.00867749	0.00116449	3.5949	D	5	19/08/2020 22:58		0	0	0	0	0	0	0	0	0	0	0	0	0	0
1007	2	3	12	2d 09:53:17.10000	0d 01:59:38.54000	0.00232244	0.00880323	0.00116464	3.5848	D	5	19/08/2020 23:00		0	0	0	0	0	0	0	0	0	0	0	0	0	0
1008	2	3	12	2d 09:54:50.63000	0d 02:01:12.07000	0.0023527	0.00891156	0.00116457	3.5747	D	5	19/08/2020 23:01		0	0	0	0	0	0	0	0	0	0	0	0	0	0
1009	2	3	12	2d 09:56:03.46000	0d 02:02:24.90000	0.00237626	0.00899567	0.00116457	3.5647	D	5	19/08/2020 23:02		0	0	0	0	0	0	0	0	0	0	0	0	0	0
1010	2	3	12	2d 09:57:02.15000	0d 02:03:23.59000	0.00239525	0.00906328	0.00116472	3.5544	D	5	19/08/2020 23:03		0	0	0	0	0	0	0	0	0	0	0	0	0	0
1011	2	3	12	2d 09:57:51.41000	0d 02:04:12.85000	0.00241119	0.00911984	0.00116442	3.5444	D	5	19/08/2020 23:04		0	0	0	0	0	0	0	0	0	0	0	0	0	0
1012	2	3	12	2d 09:58:36.60000	0d 02:04:58.04000	0.00242581	0.0091716	0.00116457	3.5343	D	5	19/08/2020 23:05		0	0	0	0	0	0	0	0	0	0	0	0	0	0
1013	2	3	12	2d 09:59:13.17000	0d 02:05:34.61000	0.00243764	0.00921335	0.00116464	3.5242	D	5	19/08/2020 23:06		0	0	0	0	0	0	0	0	0	0	0	0	0	0
1014	2	3	12	2d 09:59:43.37000	0d 02:06:04.81000	0.00244741	0.00924774	0.00116464	3.514	D	5	19/08/2020 23:06		0	0	0	0	0	0	0	0	0	0	0	0	0	0
1015	2	3	12	2d 10:00:13.94000	0d 02:06:35.38000	0.0024573	0.00928245	0.00116464	3.5039	D	5	19/08/2020 23:07		0	0	0	0	0	0	0	0	0	0	0	0	0	0
1016	2	3	12	2d 10:00:38.49000	0d 02:06:59.93000	0.00246524	0.00931024	0.00116457	3.4937	D	5	19/08/2020 23:07		0	0	0	0	0	0	0	0	0	0	0	0	0	0
1017	2	3	12	2d 10:00:59.86000	0d 02:07:21.30000	0.00247215	0.00933436	0.00116472	3.4835	D	5	19/08/2020 23:07		0	0	0	0	0	0	0	0	0	0	0	0	0	0
1018	2	3	12	2d 10:01:21.24000	0d 02:07:42.68000	0.00247907	0.00935842	0.00116472	3.4733	D	5	19/08/2020 23:08		0	0	0	0	0	0	0	0	0	0	0	0	0	0
1019	2	3	12	2d 10:01:37.89000	0d 02:07:59.33000	0.00248446	0.00937711	0.00116464	3.4632	D	5	19/08/2020 23:08		0	0	0	0	0	0	0	0	0	0	0	0	0	0
1020	2	3	12	2d 10:01:52.57000	0d 02:08:14.01000	0.00248921	0.00939353	0.00116442	3.453	D	5	19/08/2020 23:08		0	0	0	0	0	0	0	0	0	0	0	0	0	0
1021	2	3	12	2d 10:02:05.61000	0d 02:08:27.05000	0.00249343	0.00940808	0.00116457	3.4427	D	5	19/08/2020 23:08		0	0	0	0	0	0	0	0	0	0	0	0	0	0
1022	2	3	12	2d 10:02:17.42000	0d 02:08:38.86000	0.00249725	0.00942121	0.00116457	3.4327	D	5	19/08/2020 23:09		0	0	0	0	0	0	0	0	0	0	0	0	0	0
1023	2	3	12	2d 10:02:28.68000	0d 02:08:50.12000	0.00250089	0.0094337	0.00116457	3.4224	D	5	19/08/2020 23:09		0	0	0	0	0	0	0	0	0	0	0	0	0	0
1024	2	3	12	2d 10:02:39.03000	0d 02:09:00.47000	0.00250424	0.00944514	0.00116457	3.4124	D	5	19/08/2020 23:09		0	0	0	0	0	0	0	0	0	0	0	0	0	0
1025	2	3	12	2d 10:02:49.87000	0d 02:09:11.31000	0.00250774	0.00945709	0.00116472	3.4023	D	5	19/08/2020 23:09		0	0	0	0	0	0	0	0	0	0	0	0	0	0
1026	2	3	12	2d 10:02:58.83000	0d 02:09:20.27000	0.00251064	0.00946694	0.00116487	3.3922	D	5	19/08/2020 23:09		0	0	0	0	0	0	0	0	0	0	0	0	0	0
1027	2	3	12	2d 10:03:06.72000	0d 02:09:28.16000	0.0025132	0.00947559	0.00116495	3.3822	D	5	19/08/2020 23:09		0	0	0	0	0	0	0	0	0	0	0	0	0	0
1028	2	3	12	2d 10:03:14.28000	0d 02:09:35.72000	0.00251564	0.00948385	0.00116464	3.3719	D	5	19/08/2020 23:10		0	0	0	0	0	0	0	0	0	0	0	0	0	0
1029	2	3	12	2d 10:03:21.21000	0d 02:09:42.65000	0.00251788	0.0094914	0.00116464	3.3619	D	5	19/08/2020 23:10		0	0	0	0	0	0	0	0	0	0	0	0	0	0
1030	2	3	12	2d 10:03:27.87000	0d 02:09:49.31000	0.00252004	0.00949863	0.00116457	3.3516	D	5	19/08/2020 23:10		0	0	0	0	0	0	0	0	0	0	0	0	0	0
1031	2	3	12	2d 10:03:34.25000	0d 02:09:55.69000	0.0025221	0.00950554	0.00116464	3.3416	D	5	19/08/2020 23:10		0	0	0	0	0	0	0	0	0	0	0	0	0	0
1032	2	3	12	2d 10:03:40.24000	0d 02:10:01.68000	0.00252404	0.009512	0.00116495	3.3315	D	5	19/08/2020 23:10		0	0	0	0	0	0	0	0	0	0	0	0	0	0
1033	2	3	12	2d 10:03:46.01000	0d 02:10:07.45000	0.00252591	0.00951821	0.00116457	3.3214	D	5	19/08/2020 23:10		0	0	0	0	0	0	0	0	0	0	0	0	0	0
1034	2	3	12	2d 10:03:51.75000	0d 02:10:13.19000	0.00252776	0.00952437	0.0011648	3.3114	D	5	19/08/2020 23:10		0	0	0	0	0	0	0	0	0	0	0	0	0	0
1035	2	3	12	2d 10:03:59.06000	0d 02:10:20.50000	0.00253013	0.00953219	0.00116464	3.3011	D	5	19/08/2020 23:10		0	0	0	0	0	0	0	0	0	0	0	0	0	0
1036	2	3	12	2d 10:04:04.95000	0d 02:10:26.39000	0.00253203	0.00953847	0.00116472	3.2909	D	5	19/08/2020 23:10		0	0	0	0	0	0	0	0	0	0	0	0	0	0
1037	2	3	12	2d 10:04:10.23000	0d 02:10:31.67000	0.00253374	0.00954408	0.00116442	3.2807	D	5	19/08/2020 23:11		0	0	0	0	0	0	0	0	0	0	0	0	0	0
1038	2	3	12	2d 10:04:15.13000	0d 02:10:36.57000	0.00253533	0.00954928	0.00116487	3.2705	D	5	19/08/2020 23:11		0	0	0	0	0	0	0	0	0	0	0	0	0	0
1039	2	3	12	2d 10:04:19.80000	0d 02:10:41.24000	0.00253684	0.00955421	0.00116472	3.2602	D	5	19/08/2020 23:11		0	0	0	0	0	0	0	0	0	0	0	0	0	0
1040	2	3	12	2d 10:04:24.34000	0d 02:10:45.78000	0.00253831	0.00955899	0.00116464	3.2502	D	5	19/08/2020 23:11		0	0	0	0	0	0	0	0	0	0	0	0	0	0
1041	2	3	12	2d 10:04:32.82000	0d 02:10:54.26000	0.00254105	0.0095679	0.0011648	3.2401	D	5	19/08/2020 23:11		0	0	0	0	0	0	0	0	0	0	0	0	0	0
1042	2	3	12	2d 10:04:37.85000	0d 02:10:59.29000	0.00254268	0.00957316	0.0011648	3.2297	D	5	19/08/2020 23:11		0	0	0	0	0	0	0	0	0	0	0	0	0	0
1043	2	3	12	2d 10:04:42.49000	0d 02:11:03.93000	0.00254418	0.009578	0.00116472	3.2195	D	5	19/08/2020 23:11		0	0	0	0	0	0	0	0	0	0	0	0	0	0
1044	2	3	12	2d 10:04:46.68000	0d 02:11:08.12000	0.00254554	0.00958236	0.00116449	3.2093	D	5	19/08/2020 23:11		0	0	0	0	0	0	0	0	0	0	0	0	0	0
1045	2	3	12	2d 10:04:50.62000	0d 02:11:12.06000	0.00254681	0.00958645	0.00116464	3.1989	D	5	19/08/2020 23:11		0	0	0	0	0	0	0	0	0	0	0	0	0	0
1046	2	3	12	2d 10:04:54.55000	0d 02:11:15.99000	0.00254808	0.00959051	0.00116457	3.1888	D	5	19/08/2020 23:11		0	0	0	0	0	0	0	0	0	0	0	0	0	0
1047	2	3	12	2d 10:04:58.16000	0d 02:11:19.60000	0.00254925	0.00959423	0.00116464	3.1786	D	5	19/08/2020 23:11		0	0	0	0	0	0	0	0	0	0	0	0	0	0
1048	2	3	12	2d 10:05:01.77000	0d 02:11:23.21000	0.00255042	0.00959793	0.00116472	3.1684	D	5	19/08/2020 23:11		0	0	0	0	0	0	0	0	0	0	0	0	0	0
1049	2	3	12	2d 10:05:05.15000	0d 02:11:26.59000	0.00255151	0.00960139	0.00116487	3.158	D	5	19/08/2020 23:11		0	0	0	0	0	0	0	0	0	0	0	0	0	0
1050	2	3	12	2d 10:05:08.57000	0d 02:11:30.01000	0.00255262	0.00960488	0.00116503	3.1475	D	5	19/08/2020 23:11		0	0	0	0	0	0	0	0	0	0	0	0	0	0
1051	2	3	12	2d 10:05:11.73000	0d 02:11:33.17000	0.00255364	0.00960809	0.00116464	3.1373	D	5	19/08/2020 23:12		0	0	0	0	0	0	0	0	0	0	0	0	0	0
1052	2	3	12	2d 10:05:14.80000	0d 02:11:36.24000	0.00255463	0.0096112	0.00116464	3.127	D	5	19/08/2020 23:12		0	0	0	0	0	0	0	0	0	0	0	0	0	0
1053	2	3	12	2d 10:05:17.80000	0d 02:11:39.24000	0.0025556	0.00961423	0.00116472	3.1165	D	5	19/08/2020 23:12		0	0	0	0	0	0	0	0	0	0	0	0	0	0
1054	2	3	12	2d 10:05:20.72000	0d 02:11:42.16000	0.00255655	0.00961717	0.00116472	3.1061	D	5	19/08/2020 23:12		0	0	0	0	0	0	0	0	0	0	0	0	0	0
1055	2	3	12	2d 10:05:23.57000	0d 02:11:45.01000	0.00255747	0.00962003	0.0011648	3.0959	D	5	19/08/2020 23:12		0	0	0	0	0	0	0	0	0	0	0	0	0	0
1056	2	3	12	2d 10:05:26.25000	0d 02:11:47.69000	0.00255834	0.00962271	0.00116487	3.0855	D	5	19/08/2020 23:12		0	0	0	0	0	0	0	0	0	0	0	0	0	0
1057	2	3	12	2d 10:05:28.87000	0d 02:11:50.31000	0.00255919	0.00962532	0.00116464	3.0753	D	5	19/08/2020 23:12		0	0	0	0	0	0	0	0	0	0	0	0	0	0
1058	2	3	12	2d 10:05:31.38000	0d 02:11:52.82000	0.00256	0.00962782	0.00116449	3.0651	D	5	19/08/2020 23:12		0	0	0	0	0	0	0	0	0	0	0	0	0	0
1059	2	3	12	2d 10:05:33.82000	0d 02:11:55.26000	0.00256079	0.00963023	0.0011648	3.0547	D	5	19/08/2020 23:12		0	0	0	0	0	0	0	0	0	0	0	0	0	0
1060	2	3	12	2d 10:05:36.25000	0d 02:11:57.69000	0.00256157	0.00963263	0.0011648	3.0443	D	5	19/08/2020 23:12		0	0	0	0	0	0	0	0	0	0	0	0	0	0
1061	2	3	12	2d 10:05:38.59000	0d 02:12:00.03000	0.00256233	0.00963493	0.00116464	3.0341	D	5	19/08/2020 23:12		0	0	0	0	0	0	0	0	0	0	0	0	0	0
1062	2	3	12	2d 10:05:40.86000	0d 02:12:02.30000	0.00256306	0.00963715	0.00116464	3.0237	D	5	19/08/2020 23:12		0	0	0	0	0	0	0	0	0	0	0	0	0	0
1063	2	3	12	2d 10:05:43.16000	0d 02:12:04.60000	0.00256381	0.0096394	0.00116464	3.0132	D	5	19/08/2020 23:12		0	0	0	0	0	0	0	0	0	0	0	0	0	0
1064	2	3	12	2d 10:05:45.38000	0d 02:12:06.82000	0.00256453	0.00964156	0.00116457	3.0028	D	5	19/08/2020 23:12		0	0	0	0	0	0	0	0	0	0	0	0	0	0
1065	2	3	12	2d 10:05:47.51000	0d 02:12:08.95000	0.00256522	0.00964363	0.00116464	2.9928	D	5	19/08/2020 23:12		0	0	0	0	0	0	0	0	0	0	0	0	0	0
1066	2	3	12	2d 10:05:49.62000	0d 02:12:11.06000	0.0025659	0.00964567	0.0011648	2.9822	D	5	19/08/2020 23:12		0	0	0	0	0	0	0	0	0	0	0	0	0	0
1067	2	3	12	2d 10:05:51.69000	0d 02:12:13.13000	0.00256657	0.00964766	0.00116487	2.9718	D	5	19/08/2020 23:12		0	0	0	0	0	0	0	0	0	0	0	0	0	0
1068	2	3	12	2d 10:05:53.74000	0d 02:12:15.18000	0.00256723	0.00964963	0.00116464	2.9613	D	5	19/08/2020 23:12		0	0	0	0	0	0	0	0	0	0	0	0	0	0
1069	2	3	12	2d 10:05:55.75000	0d 02:12:17.19000	0.00256788	0.00965155	0.00116487	2.9511	D	5	19/08/2020 23:12		0	0	0	0	0	0	0	0	0	0	0	0	0	0
1070	2	3	12	2d 10:05:57.73000	0d 02:12:19.17000	0.00256852	0.00965344	0.00116449	2.9407	D	5	19/08/2020 23:12		0	0	0	0	0	0	0	0	0	0	0	0	0	0
1071	2	3	12	2d 10:05:59.63000	0d 02:12:21.07000	0.00256914	0.00965524	0.0011648	2.9302	D	5	19/08/2020 23:12		0	0	0	0	0	0	0	0	0	0	0	0	0	0
1072	2	3	12	2d 10:06:01.54000	0d 02:12:22.98000	0.00256975	0.00965705	0.00116487	2.9195	D	5	19/08/2020 23:12		0	0	0	0	0	0	0	0	0	0	0	0	0	0
1073	2	3	12	2d 10:06:03.37000	0d 02:12:24.81000	0.00257035	0.00965877	0.00116472	2.9093	D	5	19/08/2020 23:12		0	0	0	0	0	0	0	0	0	0	0	0	0	0
1074	2	3	12	2d 10:06:05.15000	0d 02:12:26.59000	0.00257092	0.00966045	0.00116472	2.8989	D	5	19/08/2020 23:12		0	0	0	0	0	0	0	0	0	0	0	0	0	0
1075	2	3	12	2d 10:06:06.93000	0d 02:12:28.37000	0.0025715	0.00966211	0.00116495	2.8884	D	5	19/08/2020 23:12		0	0	0	0	0	0	0	0	0	0	0	0	0	0
1076	2	3	12	2d 10:06:08.71000	0d 02:12:30.15000	0.00257207	0.00966377	0.00116487	2.8777	D	5	19/08/2020 23:12		0	0	0	0	0	0	0	0	0	0	0	0	0	0
1077	2	3	12	2d 10:06:10.47000	0d 02:12:31.91000	0.00257264	0.00966541	0.00116464	2.867	D	5	19/08/2020 23:13		0	0	0	0	0	0	0	0	0	0	0	0	0	0
1078	2	3	12	2d 10:06:12.21000	0d 02:12:33.65000	0.00257321	0.00966702	0.0011648	2.8563	D	5	19/08/2020 23:13		0	0	0	0	0	0	0	0	0	0	0	0	0	0
1079	2	3	12	2d 10:06:13.92000	0d 02:12:35.36000	0.00257376	0.0096686	0.00116457	2.8458	D	5	19/08/2020 23:13		0	0	0	0	0	0	0	0	0	0	0	0	0	0
1080	2	3	12	2d 10:06:15.58000	0d 02:12:37.02000	0.0025743	0.00967012	0.00116449	2.8351	D	5	19/08/2020 23:13		0	0	0	0	0	0	0	0	0	0	0	0	0	0
1081	2	3	12	2d 10:06:17.28000	0d 02:12:38.72000	0.00257485	0.00967168	0.00116457	2.8244	D	5	19/08/2020 23:13		0	0	0	0	0	0	0	0	0	0	0	0	0	0
1082	2	3	12	2d 10:06:18.91000	0d 02:12:40.35000	0.00257537	0.00967316	0.00116472	2.8138	D	5	19/08/2020 23:13		0	0	0	0	0	0	0	0	0	0	0	0	0	0
1083	2	3	12	2d 10:06:20.47000	0d 02:12:41.91000	0.00257588	0.00967458	0.00116464	2.8032	D	5	19/08/2020 23:13		0	0	0	0	0	0	0	0	0	0	0	0	0	0
1084	2	3	12	2d 10:06:22.05000	0d 02:12:43.49000	0.00257639	0.00967601	0.00116449	2.7927	D	5	19/08/2020 23:13		0	0	0	0	0	0	0	0	0	0	0	0	0	0
1085	2	3	12	2d 10:06:23.61000	0d 02:12:45.05000	0.00257689	0.00967742	0.0011648	2.7822	D	5	19/08/2020 23:13		0	0	0	0	0	0	0	0	0	0	0	0	0	0
1086	2	3	12	2d 10:06:25.10000	0d 02:12:46.54000	0.00257738	0.00967876	0.0011648	2.7716	D	5	19/08/2020 23:13		0	0	0	0	0	0	0	0	0	0	0	0	0	0
1087	2	3	12	2d 10:06:26.58000	0d 02:12:48.02000	0.00257786	0.00968008	0.00116464	2.7613	D	5	19/08/2020 23:13		0	0	0	0	0	0	0	0	0	0	0	0	0	0
1088	2	3	12	2d 10:06:28.08000	0d 02:12:49.52000	0.00257834	0.00968142	0.00116472	2.7507	D	5	19/08/2020 23:13		0	0	0	0	0	0	0	0	0	0	0	0	0	0
1089	2	3	12	2d 10:06:29.54000	0d 02:12:50.98000	0.00257881	0.00968272	0.0011648	2.7402	D	5	19/08/2020 23:13		0	0	0	0	0	0	0	0	0	0	0	0	0	0
1090	2	3	12	2d 10:06:30.99000	0d 02:12:52.43000	0.00257928	0.009684	0.00116472	2.7295	D	5	19/08/2020 23:13		0	0	0	0	0	0	0	0	0	0	0	0	0	0
1091	2	3	12	2d 10:06:32.44000	0d 02:12:53.88000	0.00257975	0.00968528	0.00116457	2.7189	D	5	19/08/2020 23:13		0	0	0	0	0	0	0	0	0	0	0	0	0	0
1092	2	3	12	2d 10:06:33.91000	0d 02:12:55.35000	0.00258023	0.00968657	0.0011648	2.7082	D	5	19/08/2020 23:13		0	0	0	0	0	0	0	0	0	0	0	0	0	0
1093	2	3	12	2d 10:06:35.34000	0d 02:12:56.78000	0.00258069	0.00968782	0.00116457	2.6976	D	5	19/08/2020 23:13		0	0	0	0	0	0	0	0	0	0	0	0	0	0
1094	2	3	12	2d 10:06:36.73000	0d 02:12:58.17000	0.00258114	0.00968903	0.00116472	2.6871	D	5	19/08/2020 23:13		0	0	0	0	0	0	0	0	0	0	0	0	0	0
1095	2	3	12	2d 10:06:38.13000	0d 02:12:59.57000	0.00258159	0.00969024	0.00116457	2.6764	D	5	19/08/2020 23:13		0	0	0	0	0	0	0	0	0	0	0	0	0	0
1096	2	3	12	2d 10:06:39.52000	0d 02:13:00.96000	0.00258204	0.00969144	0.00116464	2.6658	D	5	19/08/2020 23:13		0	0	0	0	0	0	0	0	0	0	0	0	0	0
1097	2	3	12	2d 10:06:40.88000	0d 02:13:02.32000	0.00258248	0.00969261	0.00116472	2.6551	D	5	19/08/2020 23:13		0	0	0	0	0	0	0	0	0	0	0	0	0	0
1098	2	3	12	2d 10:06:42.24000	0d 02:13:03.68000	0.00258292	0.00969378	0.00116457	2.6445	D	5	19/08/2020 23:13		0	0	0	0	0	0	0	0	0	0	0	0	0	0
1099	2	3	12	2d 10:06:43.59000	0d 02:13:05.03000	0.00258336	0.00969493	0.0011648	2.6339	D	5	19/08/2020 23:13		0	0	0	0	0	0	0	0	0	0	0	0	0	0
1100	2	3	12	2d 10:06:44.94000	0d 02:13:06.38000	0.0025838	0.00969608	0.00116472	2.623	D	5	19/08/2020 23:13		0	0	0	0	0	0	0	0	0	0	0	0	0	0
1101	2	3	12	2d 10:06:46.28000	0d 02:13:07.72000	0.00258423	0.00969722	0.00116464	2.6123	D	5	19/08/2020 23:13		0	0	0	0	0	0	0	0	0	0	0	0	0	0
1102	2	3	12	2d 10:06:47.60000	0d 02:13:09.04000	0.00258466	0.00969833	0.00116487	2.6017	D	5	19/08/2020 23:13		0	0	0	0	0	0	0	0	0	0	0	0	0	0
1103	2	3	12	2d 10:06:48.90000	0d 02:13:10.34000	0.00258508	0.00969942	0.00116472	2.5911	D	5	19/08/2020 23:13		0	0	0	0	0	0	0	0	0	0	0	0	0	0
1104	2	3	12	2d 10:06:50.23000	0d 02:13:11.67000	0.00258551	0.00970053	0.00116464	2.5805	D	5	19/08/2020 23:13		0	0	0	0	0	0	0	0	0	0	0	0	0	0
1105	2	3	12	2d 10:06:51.52000	0d 02:13:12.96000	0.00258592	0.00970161	0.0011648	2.5698	D	5	19/08/2020 23:13		0	0	0	0	0	0	0	0	0	0	0	0	0	0
1106	2	3	12	2d 10:06:52.81000	0d 02:13:14.25000	0.00258634	0.00970268	0.00116472	2.5591	D	5	19/08/2020 23:13		0	0	0	0	0	0	0	0	0	0	0	0	0	0
1107	2	3	12	2d 10:06:54.08000	0d 02:13:15.52000	0.00258675	0.00970373	0.00116457	2.5484	D	5	19/08/2020 23:13		0	0	0	0	0	0	0	0	0	0	0	0	0	0
1108	2	3	12	2d 10:06:55.40000	0d 02:13:16.84000	0.00258718	0.00970481	0.00116457	2.5377	D	5	19/08/2020 23:13		0	0	0	0	0	0	0	0	0	0	0	0	0	0
1109	2	3	12	2d 10:06:56.66000	0d 02:13:18.10000	0.00258759	0.00970585	0.00116472	2.527	D	5	19/08/2020 23:13		0	0	0	0	0	0	0	0	0	0	0	0	0	0
1110	2	3	12	2d 10:06:57.94000	0d 02:13:19.38000	0.002588	0.00970689	0.00116457	2.5164	D	5	19/08/2020 23:13		0	0	0	0	0	0	0	0	0	0	0	0	0	0
1111	2	3	12	2d 10:06:59.19000	0d 02:13:20.63000	0.00258841	0.00970791	0.0011648	2.5057	D	5	19/08/2020 23:13		0	0	0	0	0	0	0	0	0	0	0	0	0	0
1112	2	3	12	2d 10:06:59.83000	0d 02:13:21.27000	0.00258861	0.00970842	0.0011648	2.5	D	133	19/08/2020 23:13		0	0	0	0	0	0	0	0	0	0	0	0	0	0
1113	2	3	13	2d 10:06:59.84000	0d 00:00:00.01000	0	0	0	2.513	R	0	19/08/2020 23:13		0	0	0	0	0	0	0	0	0	0	0	0	0	0
1114	2	3	13	2d 10:07:01.84000	0d 00:00:02.01000	0	0	0	2.6923	R	1	19/08/2020 23:13		0	0	0	0	0	0	0	0	0	0	0	0	0	0
1115	2	3	13	2d 10:07:03.84000	0d 00:00:04.01000	0	0	0	2.8074	R	1	19/08/2020 23:13		0	0	0	0	0	0	0	0	0	0	0	0	0	0
1116	2	3	13	2d 10:07:05.84000	0d 00:00:06.01000	0	0	0	2.8992	R	1	19/08/2020 23:13		0	0	0	0	0	0	0	0	0	0	0	0	0	0
1117	2	3	13	2d 10:07:07.84000	0d 00:00:08.01000	0	0	0	2.977	R	1	19/08/2020 23:13		0	0	0	0	0	0	0	0	0	0	0	0	0	0
1118	2	3	13	2d 10:07:09.83000	0d 00:00:10.00000	0	0	0	3.0439	R	129	19/08/2020 23:14		0	0	0	0	0	0	0	0	0	0	0	0	0	0
1119	3	4	9	2d 10:07:09.87000	0d 00:00:00.04000	0.00000001	0.00000004	0.00116617	3.079	C	0	19/08/2020 23:14		0	0	0	0	0	0	0	0	0	0	0	0	0	0
1120	3	4	9	2d 10:07:10.03000	0d 00:00:00.20000	0.00000006	0.0000002	0.00116457	3.1008	C	5	19/08/2020 23:14		0	0	0	0	0	0	0	0	0	0	0	0	0	0
1121	3	4	9	2d 10:07:10.19000	0d 00:00:00.36000	0.00000012	0.00000036	0.00116464	3.1205	C	5	19/08/2020 23:14		0	0	0	0	0	0	0	0	0	0	0	0	0	0
1122	3	4	9	2d 10:07:10.37000	0d 00:00:00.54000	0.00000017	0.00000054	0.00116457	3.1395	C	5	19/08/2020 23:14		0	0	0	0	0	0	0	0	0	0	0	0	0	0
1123	3	4	9	2d 10:07:10.56000	0d 00:00:00.73000	0.00000024	0.00000074	0.00116472	3.1577	C	5	19/08/2020 23:14		0	0	0	0	0	0	0	0	0	0	0	0	0	0
1124	3	4	9	2d 10:07:10.75000	0d 00:00:00.92000	0.0000003	0.00000093	0.00116472	3.1748	C	5	19/08/2020 23:14		0	0	0	0	0	0	0	0	0	0	0	0	0	0
1125	3	4	9	2d 10:07:10.95000	0d 00:00:01.12000	0.00000036	0.00000114	0.0011648	3.192	C	5	19/08/2020 23:14		0	0	0	0	0	0	0	0	0	0	0	0	0	0
1126	3	4	9	2d 10:07:11.16000	0d 00:00:01.33000	0.00000043	0.00000135	0.00116487	3.2087	C	5	19/08/2020 23:14		0	0	0	0	0	0	0	0	0	0	0	0	0	0
1127	3	4	9	2d 10:07:11.37000	0d 00:00:01.54000	0.0000005	0.00000157	0.00116472	3.225	C	5	19/08/2020 23:14		0	0	0	0	0	0	0	0	0	0	0	0	0	0
1128	3	4	9	2d 10:07:11.59000	0d 00:00:01.76000	0.00000057	0.0000018	0.0011648	3.2412	C	5	19/08/2020 23:14		0	0	0	0	0	0	0	0	0	0	0	0	0	0
1129	3	4	9	2d 10:07:11.82000	0d 00:00:01.99000	0.00000064	0.00000205	0.00116457	3.2573	C	5	19/08/2020 23:14		0	0	0	0	0	0	0	0	0	0	0	0	0	0
1130	3	4	9	2d 10:07:12.05000	0d 00:00:02.22000	0.00000072	0.00000229	0.00116464	3.2734	C	5	19/08/2020 23:14		0	0	0	0	0	0	0	0	0	0	0	0	0	0
1131	3	4	9	2d 10:07:12.29000	0d 00:00:02.46000	0.0000008	0.00000254	0.00116464	3.2889	C	5	19/08/2020 23:14		0	0	0	0	0	0	0	0	0	0	0	0	0	0
1132	3	4	9	2d 10:07:12.53000	0d 00:00:02.70000	0.00000087	0.0000028	0.00116495	3.304	C	5	19/08/2020 23:14		0	0	0	0	0	0	0	0	0	0	0	0	0	0
1133	3	4	9	2d 10:07:12.78000	0d 00:00:02.95000	0.00000095	0.00000307	0.00116472	3.3191	C	5	19/08/2020 23:14		0	0	0	0	0	0	0	0	0	0	0	0	0	0
1134	3	4	9	2d 10:07:13.04000	0d 00:00:03.21000	0.00000104	0.00000335	0.00116472	3.3341	C	5	19/08/2020 23:14		0	0	0	0	0	0	0	0	0	0	0	0	0	0
1135	3	4	9	2d 10:07:13.30000	0d 00:00:03.47000	0.00000112	0.00000363	0.00116472	3.3486	C	5	19/08/2020 23:14		0	0	0	0	0	0	0	0	0	0	0	0	0	0
1136	3	4	9	2d 10:07:13.57000	0d 00:00:03.74000	0.00000121	0.00000392	0.00116472	3.3629	C	5	19/08/2020 23:14		0	0	0	0	0	0	0	0	0	0	0	0	0	0
1137	3	4	9	2d 10:07:13.85000	0d 00:00:04.02000	0.0000013	0.00000423	0.00116464	3.3771	C	5	19/08/2020 23:14		0	0	0	0	0	0	0	0	0	0	0	0	0	0
1138	3	4	9	2d 10:07:14.14000	0d 00:00:04.31000	0.00000139	0.00000454	0.0011648	3.3913	C	5	19/08/2020 23:14		0	0	0	0	0	0	0	0	0	0	0	0	0	0
1139	3	4	9	2d 10:07:14.44000	0d 00:00:04.61000	0.00000149	0.00000487	0.00116464	3.4051	C	5	19/08/2020 23:14		0	0	0	0	0	0	0	0	0	0	0	0	0	0
1140	3	4	9	2d 10:07:14.76000	0d 00:00:04.93000	0.00000159	0.00000523	0.0011648	3.4186	C	5	19/08/2020 23:14		0	0	0	0	0	0	0	0	0	0	0	0	0	0
1141	3	4	9	2d 10:07:15.09000	0d 00:00:05.26000	0.0000017	0.00000559	0.00116472	3.4321	C	5	19/08/2020 23:14		0	0	0	0	0	0	0	0	0	0	0	0	0	0
1142	3	4	9	2d 10:07:15.43000	0d 00:00:05.60000	0.00000181	0.00000597	0.00116464	3.445	C	5	19/08/2020 23:14		0	0	0	0	0	0	0	0	0	0	0	0	0	0
1143	3	4	9	2d 10:07:15.79000	0d 00:00:05.96000	0.00000193	0.00000637	0.00116464	3.4577	C	5	19/08/2020 23:14		0	0	0	0	0	0	0	0	0	0	0	0	0	0
1144	3	4	9	2d 10:07:16.16000	0d 00:00:06.33000	0.00000205	0.00000679	0.00116442	3.4704	C	5	19/08/2020 23:14		0	0	0	0	0	0	0	0	0	0	0	0	0	0
1145	3	4	9	2d 10:07:16.58000	0d 00:00:06.75000	0.00000218	0.00000726	0.00116464	3.483	C	5	19/08/2020 23:14		0	0	0	0	0	0	0	0	0	0	0	0	0	0
1146	3	4	9	2d 10:07:17.03000	0d 00:00:07.20000	0.00000233	0.00000777	0.00116472	3.4954	C	5	19/08/2020 23:14		0	0	0	0	0	0	0	0	0	0	0	0	0	0
1147	3	4	9	2d 10:07:17.52000	0d 00:00:07.69000	0.00000249	0.00000832	0.00116472	3.5071	C	5	19/08/2020 23:14		0	0	0	0	0	0	0	0	0	0	0	0	0	0
1148	3	4	9	2d 10:07:18.06000	0d 00:00:08.23000	0.00000266	0.00000894	0.00116472	3.5187	C	5	19/08/2020 23:14		0	0	0	0	0	0	0	0	0	0	0	0	0	0
1149	3	4	9	2d 10:07:18.68000	0d 00:00:08.85000	0.00000286	0.00000965	0.00116464	3.5303	C	5	19/08/2020 23:14		0	0	0	0	0	0	0	0	0	0	0	0	0	0
1150	3	4	9	2d 10:07:19.43000	0d 00:00:09.60000	0.00000311	0.0000105	0.00116495	3.5415	C	5	19/08/2020 23:14		0	0	0	0	0	0	0	0	0	0	0	0	0	0
1151	3	4	9	2d 10:07:20.33000	0d 00:00:10.50000	0.0000034	0.00001154	0.00116487	3.5521	C	5	19/08/2020 23:14		0	0	0	0	0	0	0	0	0	0	0	0	0	0
1152	3	4	9	2d 10:07:21.50000	0d 00:00:11.67000	0.00000378	0.00001288	0.0011648	3.563	C	5	19/08/2020 23:14		0	0	0	0	0	0	0	0	0	0	0	0	0	0
1153	3	4	9	2d 10:07:23.10000	0d 00:00:13.27000	0.00000429	0.00001473	0.00116464	3.5734	C	5	19/08/2020 23:14		0	0	0	0	0	0	0	0	0	0	0	0	0	0
1154	3	4	9	2d 10:07:25.45000	0d 00:00:15.62000	0.00000505	0.00001745	0.00116464	3.5836	C	5	19/08/2020 23:14		0	0	0	0	0	0	0	0	0	0	0	0	0	0
1155	3	4	9	2d 10:07:29.16000	0d 00:00:19.33000	0.00000625	0.00002176	0.00116457	3.5938	C	5	19/08/2020 23:14		0	0	0	0	0	0	0	0	0	0	0	0	0	0
1156	3	4	9	2d 10:07:35.55000	0d 00:00:25.72000	0.00000832	0.0000292	0.00116457	3.6039	C	5	19/08/2020 23:14		0	0	0	0	0	0	0	0	0	0	0	0	0	0
1157	3	4	9	2d 10:07:46.93000	0d 00:00:37.10000	0.000012	0.00004249	0.00116457	3.6139	C	5	19/08/2020 23:14		0	0	0	0	0	0	0	0	0	0	0	0	0	0
1158	3	4	9	2d 10:08:10.16000	0d 00:01:00.33000	0.00001952	0.00006969	0.00116464	3.6242	C	5	19/08/2020 23:15		0	0	0	0	0	0	0	0	0	0	0	0	0	0
1159	3	4	9	2d 10:09:02.33000	0d 00:01:52.50000	0.0000364	0.00013096	0.00116449	3.6344	C	5	19/08/2020 23:15		0	0	0	0	0	0	0	0	0	0	0	0	0	0
1160	3	4	9	2d 10:11:00.43000	0d 00:03:50.60000	0.0000746	0.00027004	0.00116472	3.6445	C	5	19/08/2020 23:17		0	0	0	0	0	0	0	0	0	0	0	0	0	0
1161	3	4	9	2d 10:14:34.75000	0d 00:07:24.92000	0.00014394	0.00052313	0.0011648	3.6545	C	5	19/08/2020 23:21		0	0	0	0	0	0	0	0	0	0	0	0	0	0
1162	3	4	9	2d 10:19:34.75000	0d 00:12:24.92000	0.000241	0.00087837	0.0011648	3.6638	C	1	19/08/2020 23:26		0	0	0	0	0	0	0	0	0	0	0	0	0	0
1163	3	4	9	2d 10:24:34.75000	0d 00:17:24.92000	0.00033806	0.00123434	0.00116472	3.6692	C	1	19/08/2020 23:31		0	0	0	0	0	0	0	0	0	0	0	0	0	0
1164	3	4	9	2d 10:29:34.75000	0d 00:22:24.92000	0.00043512	0.00159066	0.00116442	3.6733	C	1	19/08/2020 23:36		0	0	0	0	0	0	0	0	0	0	0	0	0	0
1165	3	4	9	2d 10:34:34.75000	0d 00:27:24.92000	0.00053217	0.00194738	0.0011648	3.6776	C	1	19/08/2020 23:41		0	0	0	0	0	0	0	0	0	0	0	0	0	0
1166	3	4	9	2d 10:39:34.75000	0d 00:32:24.92000	0.00062923	0.00230448	0.00116464	3.6805	C	1	19/08/2020 23:46		0	0	0	0	0	0	0	0	0	0	0	0	0	0
1167	3	4	9	2d 10:44:34.75000	0d 00:37:24.92000	0.00072629	0.0026619	0.00116457	3.6843	C	1	19/08/2020 23:51		0	0	0	0	0	0	0	0	0	0	0	0	0	0
1168	3	4	9	2d 10:49:34.75000	0d 00:42:24.92000	0.00082335	0.00301965	0.00116472	3.6875	C	1	19/08/2020 23:56		0	0	0	0	0	0	0	0	0	0	0	0	0	0
1169	3	4	9	2d 10:54:34.75000	0d 00:47:24.92000	0.0009204	0.00337773	0.0011648	3.6912	C	1	20/08/2020 00:01		0	0	0	0	0	0	0	0	0	0	0	0	0	0
1170	3	4	9	2d 10:59:34.75000	0d 00:52:24.92000	0.00101746	0.00373615	0.00116464	3.6945	C	1	20/08/2020 00:06		0	0	0	0	0	0	0	0	0	0	0	0	0	0
1171	3	4	9	2d 11:04:34.75000	0d 00:57:24.92000	0.00111452	0.00409491	0.00116434	3.6982	C	1	20/08/2020 00:11		0	0	0	0	0	0	0	0	0	0	0	0	0	0
1172	3	4	9	2d 11:09:34.75000	0d 01:02:24.92000	0.00121158	0.00445402	0.0011648	3.7017	C	1	20/08/2020 00:16		0	0	0	0	0	0	0	0	0	0	0	0	0	0
1173	3	4	9	2d 11:14:34.75000	0d 01:07:24.92000	0.00130863	0.00481348	0.0011648	3.7053	C	1	20/08/2020 00:21		0	0	0	0	0	0	0	0	0	0	0	0	0	0
1174	3	4	9	2d 11:19:34.75000	0d 01:12:24.92000	0.00140569	0.00517331	0.00116464	3.7092	C	1	20/08/2020 00:26		0	0	0	0	0	0	0	0	0	0	0	0	0	0
1175	3	4	9	2d 11:24:34.75000	0d 01:17:24.92000	0.00150275	0.0055335	0.00116472	3.7128	C	1	20/08/2020 00:31		0	0	0	0	0	0	0	0	0	0	0	0	0	0
1176	3	4	9	2d 11:29:34.75000	0d 01:22:24.92000	0.00159981	0.00589406	0.00116457	3.7166	C	1	20/08/2020 00:36		0	0	0	0	0	0	0	0	0	0	0	0	0	0
1177	3	4	9	2d 11:34:34.75000	0d 01:27:24.92000	0.00169686	0.00625499	0.0011648	3.7203	C	1	20/08/2020 00:41		0	0	0	0	0	0	0	0	0	0	0	0	0	0
1178	3	4	9	2d 11:39:34.75000	0d 01:32:24.92000	0.00179392	0.00661628	0.00116457	3.7243	C	1	20/08/2020 00:46		0	0	0	0	0	0	0	0	0	0	0	0	0	0
1179	3	4	9	2d 11:44:34.75000	0d 01:37:24.92000	0.00189098	0.00697794	0.00116464	3.7279	C	1	20/08/2020 00:51		0	0	0	0	0	0	0	0	0	0	0	0	0	0
1180	3	4	9	2d 11:49:34.75000	0d 01:42:24.92000	0.00198804	0.00733996	0.00116449	3.7319	C	1	20/08/2020 00:56		0	0	0	0	0	0	0	0	0	0	0	0	0	0
1181	3	4	9	2d 11:54:34.75000	0d 01:47:24.92000	0.00208509	0.00770233	0.00116472	3.7354	C	1	20/08/2020 01:01		0	0	0	0	0	0	0	0	0	0	0	0	0	0
1182	3	4	9	2d 11:59:34.75000	0d 01:52:24.92000	0.00218215	0.00806508	0.00116487	3.7394	C	1	20/08/2020 01:06		0	0	0	0	0	0	0	0	0	0	0	0	0	0
1183	3	4	9	2d 12:04:34.75000	0d 01:57:24.92000	0.00227921	0.00842817	0.0011648	3.7426	C	1	20/08/2020 01:11		0	0	0	0	0	0	0	0	0	0	0	0	0	0
1184	3	4	9	2d 12:09:34.75000	0d 02:02:24.92000	0.00237627	0.00879162	0.00116472	3.7462	C	1	20/08/2020 01:16		0	0	0	0	0	0	0	0	0	0	0	0	0	0
1185	3	4	9	2d 12:14:34.75000	0d 02:07:24.92000	0.00247332	0.0091554	0.00116457	3.7501	C	1	20/08/2020 01:21		0	0	0	0	0	0	0	0	0	0	0	0	0	0
1186	3	4	9	2d 12:19:34.75000	0d 02:12:24.92000	0.00257038	0.00951953	0.00116464	3.7534	C	1	20/08/2020 01:26		0	0	0	0	0	0	0	0	0	0	0	0	0	0
1187	3	4	9	2d 12:24:34.75000	0d 02:17:24.92000	0.00266744	0.009884	0.00116472	3.7568	C	1	20/08/2020 01:31		0	0	0	0	0	0	0	0	0	0	0	0	0	0
1188	3	4	9	2d 12:29:34.75000	0d 02:22:24.92000	0.0027645	0.0102488	0.00116472	3.7603	C	1	20/08/2020 01:36		0	0	0	0	0	0	0	0	0	0	0	0	0	0
1189	3	4	9	2d 12:34:34.75000	0d 02:27:24.92000	0.00286155	0.0106139	0.00116464	3.7636	C	1	20/08/2020 01:41		0	0	0	0	0	0	0	0	0	0	0	0	0	0
1190	3	4	9	2d 12:39:34.75000	0d 02:32:24.92000	0.00295861	0.0109794	0.00116472	3.7673	C	1	20/08/2020 01:46		0	0	0	0	0	0	0	0	0	0	0	0	0	0
1191	3	4	9	2d 12:44:34.75000	0d 02:37:24.92000	0.00305567	0.0113452	0.00116487	3.7708	C	1	20/08/2020 01:51		0	0	0	0	0	0	0	0	0	0	0	0	0	0
1192	3	4	9	2d 12:49:34.75000	0d 02:42:24.92000	0.00315273	0.0117114	0.00116449	3.7745	C	1	20/08/2020 01:56		0	0	0	0	0	0	0	0	0	0	0	0	0	0
1193	3	4	9	2d 12:54:34.75000	0d 02:47:24.92000	0.00324979	0.0120779	0.00116464	3.7783	C	1	20/08/2020 02:01		0	0	0	0	0	0	0	0	0	0	0	0	0	0
1194	3	4	9	2d 12:59:34.75000	0d 02:52:24.92000	0.00334684	0.0124448	0.00116457	3.7823	C	1	20/08/2020 02:06		0	0	0	0	0	0	0	0	0	0	0	0	0	0
1195	3	4	9	2d 13:04:34.75000	0d 02:57:24.92000	0.0034439	0.0128121	0.00116472	3.7864	C	1	20/08/2020 02:11		0	0	0	0	0	0	0	0	0	0	0	0	0	0
1196	3	4	9	2d 13:09:34.75000	0d 03:02:24.92000	0.00354096	0.0131798	0.00116442	3.7906	C	1	20/08/2020 02:16		0	0	0	0	0	0	0	0	0	0	0	0	0	0
1197	3	4	9	2d 13:14:34.75000	0d 03:07:24.92000	0.00363802	0.0135479	0.00116457	3.7951	C	1	20/08/2020 02:21		0	0	0	0	0	0	0	0	0	0	0	0	0	0
1198	3	4	9	2d 13:19:34.75000	0d 03:12:24.92000	0.00373507	0.0139165	0.0011648	3.8	C	1	20/08/2020 02:26		0	0	0	0	0	0	0	0	0	0	0	0	0	0
1199	3	4	9	2d 13:24:34.75000	0d 03:17:24.92000	0.00383213	0.0142856	0.00116472	3.8048	C	1	20/08/2020 02:31		0	0	0	0	0	0	0	0	0	0	0	0	0	0
1200	3	4	9	2d 13:29:34.75000	0d 03:22:24.92000	0.00392919	0.0146551	0.00116449	3.8102	C	1	20/08/2020 02:36		0	0	0	0	0	0	0	0	0	0	0	0	0	0
1201	3	4	9	2d 13:34:34.75000	0d 03:27:24.92000	0.00402625	0.0150252	0.00116449	3.8157	C	1	20/08/2020 02:41		0	0	0	0	0	0	0	0	0	0	0	0	0	0
1202	3	4	9	2d 13:39:34.75000	0d 03:32:24.92000	0.0041233	0.0153959	0.00116434	3.8216	C	1	20/08/2020 02:46		0	0	0	0	0	0	0	0	0	0	0	0	0	0
1203	3	4	9	2d 13:44:34.75000	0d 03:37:24.92000	0.00422036	0.0157671	0.00116457	3.8282	C	1	20/08/2020 02:51		0	0	0	0	0	0	0	0	0	0	0	0	0	0
1204	3	4	9	2d 13:49:34.75000	0d 03:42:24.92000	0.00431742	0.016139	0.00116457	3.8349	C	1	20/08/2020 02:56		0	0	0	0	0	0	0	0	0	0	0	0	0	0
1205	3	4	9	2d 13:54:34.75000	0d 03:47:24.92000	0.00441448	0.0165115	0.00116449	3.8421	C	1	20/08/2020 03:01		0	0	0	0	0	0	0	0	0	0	0	0	0	0
1206	3	4	9	2d 13:59:34.75000	0d 03:52:24.92000	0.00451153	0.0168848	0.0011648	3.8497	C	1	20/08/2020 03:06		0	0	0	0	0	0	0	0	0	0	0	0	0	0
1207	3	4	9	2d 14:04:34.75000	0d 03:57:24.92000	0.00460859	0.0172588	0.00116472	3.8575	C	1	20/08/2020 03:11		0	0	0	0	0	0	0	0	0	0	0	0	0	0
1208	3	4	9	2d 14:09:34.75000	0d 04:02:24.92000	0.00470565	0.0176337	0.00116457	3.8663	C	1	20/08/2020 03:16		0	0	0	0	0	0	0	0	0	0	0	0	0	0
1209	3	4	9	2d 14:14:34.75000	0d 04:07:24.92000	0.00480271	0.0180094	0.00116464	3.875	C	1	20/08/2020 03:21		0	0	0	0	0	0	0	0	0	0	0	0	0	0
1210	3	4	9	2d 14:19:34.75000	0d 04:12:24.92000	0.00489976	0.0183859	0.00116442	3.8833	C	1	20/08/2020 03:26		0	0	0	0	0	0	0	0	0	0	0	0	0	0
1211	3	4	9	2d 14:24:34.75000	0d 04:17:24.92000	0.00499682	0.0187632	0.00116464	3.8917	C	1	20/08/2020 03:31		0	0	0	0	0	0	0	0	0	0	0	0	0	0
1212	3	4	9	2d 14:29:34.75000	0d 04:22:24.92000	0.00509388	0.0191413	0.00116472	3.9007	C	1	20/08/2020 03:36		0	0	0	0	0	0	0	0	0	0	0	0	0	0
1213	3	4	9	2d 14:34:34.75000	0d 04:27:24.92000	0.00519094	0.0195204	0.00116472	3.9094	C	1	20/08/2020 03:41		0	0	0	0	0	0	0	0	0	0	0	0	0	0
1214	3	4	9	2d 14:39:34.75000	0d 04:32:24.92000	0.00528799	0.0199002	0.0011648	3.9173	C	1	20/08/2020 03:46		0	0	0	0	0	0	0	0	0	0	0	0	0	0
1215	3	4	9	2d 14:44:34.75000	0d 04:37:24.92000	0.00538505	0.0202808	0.00116457	3.9251	C	1	20/08/2020 03:51		0	0	0	0	0	0	0	0	0	0	0	0	0	0
1216	3	4	9	2d 14:49:34.75000	0d 04:42:24.92000	0.00548211	0.0206621	0.00116472	3.9332	C	1	20/08/2020 03:56		0	0	0	0	0	0	0	0	0	0	0	0	0	0
1217	3	4	9	2d 14:54:34.75000	0d 04:47:24.92000	0.00557917	0.0210443	0.00116464	3.9411	C	1	20/08/2020 04:01		0	0	0	0	0	0	0	0	0	0	0	0	0	0
1218	3	4	9	2d 14:59:34.75000	0d 04:52:24.92000	0.00567622	0.0214272	0.00116464	3.9489	C	1	20/08/2020 04:06		0	0	0	0	0	0	0	0	0	0	0	0	0	0
1219	3	4	9	2d 15:04:34.75000	0d 04:57:24.92000	0.00577328	0.0218108	0.00116457	3.9571	C	1	20/08/2020 04:11		0	0	0	0	0	0	0	0	0	0	0	0	0	0
1220	3	4	9	2d 15:09:34.75000	0d 05:02:24.92000	0.00587034	0.0221953	0.0011648	3.9654	C	1	20/08/2020 04:16		0	0	0	0	0	0	0	0	0	0	0	0	0	0
1221	3	4	9	2d 15:14:34.75000	0d 05:07:24.92000	0.0059674	0.0225806	0.00116464	3.9733	C	1	20/08/2020 04:21		0	0	0	0	0	0	0	0	0	0	0	0	0	0
1222	3	4	9	2d 15:19:34.75000	0d 05:12:24.92000	0.00606446	0.0229666	0.00116464	3.9808	C	1	20/08/2020 04:26		0	0	0	0	0	0	0	0	0	0	0	0	0	0
1223	3	4	9	2d 15:24:34.75000	0d 05:17:24.92000	0.00616151	0.0233534	0.00116503	3.9886	C	1	20/08/2020 04:31		0	0	0	0	0	0	0	0	0	0	0	0	0	0
1224	3	4	9	2d 15:29:34.75000	0d 05:22:24.92000	0.00625857	0.0237409	0.00116503	3.9963	C	1	20/08/2020 04:36		0	0	0	0	0	0	0	0	0	0	0	0	0	0
1225	3	4	9	2d 15:34:34.75000	0d 05:27:24.92000	0.00635563	0.0241291	0.0011648	4.0037	C	1	20/08/2020 04:41		0	0	0	0	0	0	0	0	0	0	0	0	0	0
1226	3	4	9	2d 15:39:34.75000	0d 05:32:24.92000	0.00645269	0.024518	0.0011648	4.0111	C	1	20/08/2020 04:46		0	0	0	0	0	0	0	0	0	0	0	0	0	0
1227	3	4	9	2d 15:44:34.75000	0d 05:37:24.92000	0.00654974	0.0249077	0.00116464	4.0186	C	1	20/08/2020 04:51		0	0	0	0	0	0	0	0	0	0	0	0	0	0
1228	3	4	9	2d 15:49:34.75000	0d 05:42:24.92000	0.0066468	0.0252981	0.00116472	4.0264	C	1	20/08/2020 04:56		0	0	0	0	0	0	0	0	0	0	0	0	0	0
1229	3	4	9	2d 15:54:34.75000	0d 05:47:24.92000	0.00674386	0.0256892	0.00116495	4.0334	C	1	20/08/2020 05:01		0	0	0	0	0	0	0	0	0	0	0	0	0	0
1230	3	4	9	2d 15:59:34.75000	0d 05:52:24.92000	0.00684092	0.0260811	0.00116472	4.0407	C	1	20/08/2020 05:06		0	0	0	0	0	0	0	0	0	0	0	0	0	0
1231	3	4	9	2d 16:04:34.75000	0d 05:57:24.92000	0.00693797	0.0264736	0.00116472	4.0473	C	1	20/08/2020 05:11		0	0	0	0	0	0	0	0	0	0	0	0	0	0
1232	3	4	9	2d 16:07:09.83000	0d 06:00:00.00000	0.00698815	0.0266767	0.00116472	4.0508	C	129	20/08/2020 05:14		0	0	0	0	0	0	0	0	0	0	0	0	0	0
1233	3	4	10	2d 16:07:09.88000	0d 00:00:00.05000	0.00698817	0.0266768	0.00155558	4.0531	C	0	20/08/2020 05:14		0	0	0	0	0	0	0	0	0	0	0	0	0	0
1234	3	4	10	2d 16:07:09.90000	0d 00:00:00.07000	0.00698818	0.0266769	0.0017026	4.0545	C	4	20/08/2020 05:14		0	0	0	0	0	0	0	0	0	0	0	0	0	0
1235	3	4	10	2d 16:07:09.92000	0d 00:00:00.09000	0.00698819	0.0266769	0.00184802	4.0549	C	4	20/08/2020 05:14		0	0	0	0	0	0	0	0	0	0	0	0	0	0
1236	3	4	10	2d 16:07:09.94000	0d 00:00:00.11000	0.0069882	0.0266769	0.00199306	4.0558	C	4	20/08/2020 05:14		0	0	0	0	0	0	0	0	0	0	0	0	0	0
1237	3	4	10	2d 16:07:09.97000	0d 00:00:00.14000	0.00698822	0.026677	0.00210094	4.0566	C	4	20/08/2020 05:14		0	0	0	0	0	0	0	0	0	0	0	0	0	0
1238	3	4	10	2d 16:07:09.99000	0d 00:00:00.16000	0.00698823	0.0266771	0.00224361	4.0574	C	4	20/08/2020 05:14		0	0	0	0	0	0	0	0	0	0	0	0	0	0
1239	3	4	10	2d 16:07:10.01000	0d 00:00:00.18000	0.00698824	0.0266771	0.00238598	4.0581	C	4	20/08/2020 05:14		0	0	0	0	0	0	0	0	0	0	0	0	0	0
1240	3	4	10	2d 16:07:10.03000	0d 00:00:00.20000	0.00698826	0.0266772	0.00252789	4.0591	C	4	20/08/2020 05:14		0	0	0	0	0	0	0	0	0	0	0	0	0	0
1241	3	4	10	2d 16:07:10.05000	0d 00:00:00.22000	0.00698827	0.0266772	0.00266842	4.0601	C	4	20/08/2020 05:14		0	0	0	0	0	0	0	0	0	0	0	0	0	0
1242	3	4	10	2d 16:07:10.07000	0d 00:00:00.24000	0.00698829	0.0266773	0.00280789	4.061	C	4	20/08/2020 05:14		0	0	0	0	0	0	0	0	0	0	0	0	0	0
1243	3	4	10	2d 16:07:10.09000	0d 00:00:00.26000	0.0069883	0.0266774	0.00294644	4.062	C	4	20/08/2020 05:14		0	0	0	0	0	0	0	0	0	0	0	0	0	0
1244	3	4	10	2d 16:07:10.11000	0d 00:00:00.28000	0.00698832	0.0266774	0.00308469	4.0627	C	4	20/08/2020 05:14		0	0	0	0	0	0	0	0	0	0	0	0	0	0
1245	3	4	10	2d 16:07:10.13000	0d 00:00:00.30000	0.00698834	0.0266775	0.00322164	4.0635	C	4	20/08/2020 05:14		0	0	0	0	0	0	0	0	0	0	0	0	0	0
1246	3	4	10	2d 16:07:10.15000	0d 00:00:00.32000	0.00698836	0.0266776	0.00335767	4.0644	C	4	20/08/2020 05:14		0	0	0	0	0	0	0	0	0	0	0	0	0	0
1247	3	4	10	2d 16:07:10.17000	0d 00:00:00.34000	0.00698838	0.0266777	0.00349317	4.0655	C	4	20/08/2020 05:14		0	0	0	0	0	0	0	0	0	0	0	0	0	0
1248	3	4	10	2d 16:07:10.19000	0d 00:00:00.36000	0.0069884	0.0266777	0.00362722	4.0662	C	4	20/08/2020 05:14		0	0	0	0	0	0	0	0	0	0	0	0	0	0
1249	3	4	10	2d 16:07:10.21000	0d 00:00:00.38000	0.00698842	0.0266778	0.00376089	4.0671	C	4	20/08/2020 05:14		0	0	0	0	0	0	0	0	0	0	0	0	0	0
1250	3	4	10	2d 16:07:10.23000	0d 00:00:00.40000	0.00698844	0.0266779	0.00389372	4.0681	C	4	20/08/2020 05:14		0	0	0	0	0	0	0	0	0	0	0	0	0	0
1251	3	4	10	2d 16:07:10.25000	0d 00:00:00.42000	0.00698846	0.026678	0.00402502	4.0688	C	4	20/08/2020 05:14		0	0	0	0	0	0	0	0	0	0	0	0	0	0
1252	3	4	10	2d 16:07:10.27000	0d 00:00:00.44000	0.00698848	0.0266781	0.0041561	4.0694	C	4	20/08/2020 05:14		0	0	0	0	0	0	0	0	0	0	0	0	0	0
1253	3	4	10	2d 16:07:10.29000	0d 00:00:00.46000	0.00698851	0.0266782	0.00428649	4.0705	C	4	20/08/2020 05:14		0	0	0	0	0	0	0	0	0	0	0	0	0	0
1254	3	4	10	2d 16:07:10.31000	0d 00:00:00.48000	0.00698853	0.0266783	0.00441566	4.0714	C	4	20/08/2020 05:14		0	0	0	0	0	0	0	0	0	0	0	0	0	0
1255	3	4	10	2d 16:07:10.33000	0d 00:00:00.50000	0.00698856	0.0266784	0.00454398	4.0723	C	4	20/08/2020 05:14		0	0	0	0	0	0	0	0	0	0	0	0	0	0
1256	3	4	10	2d 16:07:10.35000	0d 00:00:00.52000	0.00698858	0.0266785	0.0046714	4.0731	C	4	20/08/2020 05:14		0	0	0	0	0	0	0	0	0	0	0	0	0	0
1257	3	4	10	2d 16:07:10.37000	0d 00:00:00.54000	0.00698861	0.0266786	0.0047982	4.0739	C	4	20/08/2020 05:14		0	0	0	0	0	0	0	0	0	0	0	0	0	0
1258	3	4	10	2d 16:07:10.39000	0d 00:00:00.56000	0.00698864	0.0266787	0.00491966	4.0746	C	4	20/08/2020 05:14		0	0	0	0	0	0	0	0	0	0	0	0	0	0
1259	3	4	10	2d 16:12:10.39000	0d 00:05:00.56000	0.00740529	0.0284004	0.00499977	4.1701	C	1	20/08/2020 05:19		0	0	0	0	0	0	0	0	0	0	0	0	0	0
1260	3	4	10	2d 16:14:23.41000	0d 00:07:13.58000	0.00758991	0.0291733	0.0048996	4.2022	C	4	20/08/2020 05:21		0	0	0	0	0	0	0	0	0	0	0	0	0	0
1261	3	4	10	2d 16:14:27.23000	0d 00:07:17.40000	0.00759505	0.0291949	0.00479957	4.2023	C	4	20/08/2020 05:21		0	0	0	0	0	0	0	0	0	0	0	0	0	0
1262	3	4	10	2d 16:14:30.39000	0d 00:07:20.56000	0.00759922	0.0292124	0.00469886	4.2022	C	4	20/08/2020 05:21		0	0	0	0	0	0	0	0	0	0	0	0	0	0
1263	3	4	10	2d 16:14:33.88000	0d 00:07:24.05000	0.00760373	0.0292314	0.00459861	4.202	C	4	20/08/2020 05:21		0	0	0	0	0	0	0	0	0	0	0	0	0	0
1264	3	4	10	2d 16:14:37.91000	0d 00:07:28.08000	0.00760882	0.0292528	0.00449851	4.2022	C	4	20/08/2020 05:21		0	0	0	0	0	0	0	0	0	0	0	0	0	0
1265	3	4	10	2d 16:14:42.43000	0d 00:07:32.60000	0.0076144	0.0292762	0.00439849	4.202	C	4	20/08/2020 05:21		0	0	0	0	0	0	0	0	0	0	0	0	0	0
1266	3	4	10	2d 16:14:47.33000	0d 00:07:37.50000	0.00762032	0.0293011	0.00429847	4.2019	C	4	20/08/2020 05:21		0	0	0	0	0	0	0	0	0	0	0	0	0	0
1267	3	4	10	2d 16:14:52.02000	0d 00:07:42.19000	0.00762586	0.0293244	0.00419837	4.2022	C	4	20/08/2020 05:21		0	0	0	0	0	0	0	0	0	0	0	0	0	0
1268	3	4	10	2d 16:14:57.68000	0d 00:07:47.85000	0.00763238	0.0293518	0.00409834	4.202	C	4	20/08/2020 05:21		0	0	0	0	0	0	0	0	0	0	0	0	0	0
1269	3	4	10	2d 16:15:03.50000	0d 00:07:53.67000	0.00763893	0.0293793	0.00399832	4.2022	C	4	20/08/2020 05:21		0	0	0	0	0	0	0	0	0	0	0	0	0	0
1270	3	4	10	2d 16:15:09.46000	0d 00:07:59.63000	0.00764546	0.0294068	0.00389815	4.2022	C	4	20/08/2020 05:22		0	0	0	0	0	0	0	0	0	0	0	0	0	0
1271	3	4	10	2d 16:15:16.06000	0d 00:08:06.23000	0.00765252	0.0294364	0.00379789	4.202	C	4	20/08/2020 05:22		0	0	0	0	0	0	0	0	0	0	0	0	0	0
1272	3	4	10	2d 16:15:23.11000	0d 00:08:13.28000	0.00765986	0.0294672	0.00369772	4.2019	C	4	20/08/2020 05:22		0	0	0	0	0	0	0	0	0	0	0	0	0	0
1273	3	4	10	2d 16:15:31.52000	0d 00:08:21.69000	0.00766837	0.029503	0.0035977	4.2019	C	4	20/08/2020 05:22		0	0	0	0	0	0	0	0	0	0	0	0	0	0
1274	3	4	10	2d 16:15:40.78000	0d 00:08:30.95000	0.00767749	0.0295414	0.0034976	4.2019	C	4	20/08/2020 05:22		0	0	0	0	0	0	0	0	0	0	0	0	0	0
1275	3	4	10	2d 16:15:50.39000	0d 00:08:40.56000	0.0076867	0.02958	0.0033975	4.2019	C	4	20/08/2020 05:22		0	0	0	0	0	0	0	0	0	0	0	0	0	0
1276	3	4	10	2d 16:15:59.80000	0d 00:08:49.97000	0.00769546	0.0296168	0.0032974	4.202	C	4	20/08/2020 05:22		0	0	0	0	0	0	0	0	0	0	0	0	0	0
1277	3	4	10	2d 16:16:09.15000	0d 00:08:59.32000	0.00770389	0.0296523	0.00319738	4.2019	C	4	20/08/2020 05:23		0	0	0	0	0	0	0	0	0	0	0	0	0	0
1278	3	4	10	2d 16:16:19.70000	0d 00:09:09.87000	0.00771311	0.029691	0.00309728	4.2019	C	4	20/08/2020 05:23		0	0	0	0	0	0	0	0	0	0	0	0	0	0
1279	3	4	10	2d 16:16:29.86000	0d 00:09:20.03000	0.00772171	0.0297271	0.00299725	4.2019	C	4	20/08/2020 05:23		0	0	0	0	0	0	0	0	0	0	0	0	0	0
1280	3	4	10	2d 16:16:40.64000	0d 00:09:30.81000	0.00773054	0.0297642	0.00289723	4.2019	C	4	20/08/2020 05:23		0	0	0	0	0	0	0	0	0	0	0	0	0	0
1281	3	4	10	2d 16:16:52.09000	0d 00:09:42.26000	0.00773959	0.0298023	0.00279713	4.2019	C	4	20/08/2020 05:23		0	0	0	0	0	0	0	0	0	0	0	0	0	0
1282	3	4	10	2d 16:17:03.66000	0d 00:09:53.83000	0.00774842	0.0298394	0.00269696	4.2016	C	4	20/08/2020 05:23		0	0	0	0	0	0	0	0	0	0	0	0	0	0
1283	3	4	10	2d 16:17:15.70000	0d 00:10:05.87000	0.00775727	0.0298766	0.00259693	4.2017	C	4	20/08/2020 05:24		0	0	0	0	0	0	0	0	0	0	0	0	0	0
1284	3	4	10	2d 16:17:28.55000	0d 00:10:18.72000	0.00776636	0.0299147	0.00249676	4.2016	C	4	20/08/2020 05:24		0	0	0	0	0	0	0	0	0	0	0	0	0	0
1285	3	4	10	2d 16:17:41.68000	0d 00:10:31.85000	0.00777528	0.0299522	0.00239673	4.2013	C	4	20/08/2020 05:24		0	0	0	0	0	0	0	0	0	0	0	0	0	0
1286	3	4	10	2d 16:17:54.78000	0d 00:10:44.95000	0.00778382	0.0299881	0.00229671	4.2013	C	4	20/08/2020 05:24		0	0	0	0	0	0	0	0	0	0	0	0	0	0
1287	3	4	10	2d 16:18:07.88000	0d 00:10:58.05000	0.007792	0.0300225	0.00219669	4.2007	C	4	20/08/2020 05:24		0	0	0	0	0	0	0	0	0	0	0	0	0	0
1288	3	4	10	2d 16:18:21.31000	0d 00:11:11.48000	0.0078	0.0300561	0.00209651	4.2004	C	4	20/08/2020 05:25		0	0	0	0	0	0	0	0	0	0	0	0	0	0
1289	3	4	10	2d 16:18:42.57000	0d 00:11:32.74000	0.00781205	0.0301067	0.00199641	4.2002	C	4	20/08/2020 05:25		0	0	0	0	0	0	0	0	0	0	0	0	0	0
1290	3	4	10	2d 16:19:06.73000	0d 00:11:56.90000	0.00782512	0.0301616	0.00189639	4.2004	C	4	20/08/2020 05:25		0	0	0	0	0	0	0	0	0	0	0	0	0	0
1291	3	4	10	2d 16:19:31.67000	0d 00:12:21.84000	0.00783791	0.0302153	0.00179629	4.2002	C	4	20/08/2020 05:26		0	0	0	0	0	0	0	0	0	0	0	0	0	0
1292	3	4	10	2d 16:20:03.15000	0d 00:12:53.32000	0.00785318	0.0302794	0.00169627	4.2	C	4	20/08/2020 05:26		0	0	0	0	0	0	0	0	0	0	0	0	0	0
1293	3	4	10	2d 16:20:37.79000	0d 00:13:27.96000	0.00786902	0.030346	0.00159625	4.2002	C	4	20/08/2020 05:27		0	0	0	0	0	0	0	0	0	0	0	0	0	0
1294	3	4	10	2d 16:21:17.57000	0d 00:14:07.74000	0.00788609	0.0304177	0.00149615	4.2	C	4	20/08/2020 05:28		0	0	0	0	0	0	0	0	0	0	0	0	0	0
1295	3	4	10	2d 16:22:07.73000	0d 00:14:57.90000	0.00790622	0.0305022	0.00139605	4.2002	C	4	20/08/2020 05:28		0	0	0	0	0	0	0	0	0	0	0	0	0	0
1296	3	4	10	2d 16:23:23.29000	0d 00:16:13.46000	0.00793434	0.0306204	0.00129603	4.2002	C	4	20/08/2020 05:30		0	0	0	0	0	0	0	0	0	0	0	0	0	0
1297	3	4	10	2d 16:24:56.14000	0d 00:17:46.31000	0.00796647	0.0307553	0.00119585	4.2002	C	4	20/08/2020 05:31		0	0	0	0	0	0	0	0	0	0	0	0	0	0
1298	3	4	10	2d 16:26:44.19000	0d 00:19:34.36000	0.00800074	0.0308992	0.00109575	4.2	C	4	20/08/2020 05:33		0	0	0	0	0	0	0	0	0	0	0	0	0	0
1299	3	4	10	2d 16:31:44.19000	0d 00:24:34.36000	0.00808829	0.0312669	0.00101633	4.2	C	1	20/08/2020 05:38		0	0	0	0	0	0	0	0	0	0	0	0	0	0
1300	3	4	10	2d 16:36:44.19000	0d 00:29:34.36000	0.0081729	0.0316223	0.00100435	4.2	C	1	20/08/2020 05:43		0	0	0	0	0	0	0	0	0	0	0	0	0	0
1301	3	4	10	2d 16:41:44.19000	0d 00:34:34.36000	0.00825519	0.0319679	0.00098558	4.1999	C	1	20/08/2020 05:48		0	0	0	0	0	0	0	0	0	0	0	0	0	0
1302	3	4	10	2d 16:46:44.19000	0d 00:39:34.36000	0.00833663	0.03231	0.00097162	4.2002	C	1	20/08/2020 05:53		0	0	0	0	0	0	0	0	0	0	0	0	0	0
1303	3	4	10	2d 16:51:44.19000	0d 00:44:34.36000	0.00841819	0.0326526	0.00098283	4.1999	C	1	20/08/2020 05:58		0	0	0	0	0	0	0	0	0	0	0	0	0	0
1304	3	4	10	2d 16:56:44.19000	0d 00:49:34.36000	0.00849784	0.0329871	0.00095613	4.2	C	1	20/08/2020 06:03		0	0	0	0	0	0	0	0	0	0	0	0	0	0
1305	3	4	10	2d 17:01:44.19000	0d 00:54:34.36000	0.00857722	0.0333205	0.00095293	4.1997	C	1	20/08/2020 06:08		0	0	0	0	0	0	0	0	0	0	0	0	0	0
1306	3	4	10	2d 17:06:44.19000	0d 00:59:34.36000	0.00865599	0.0336513	0.00094125	4.2002	C	1	20/08/2020 06:13		0	0	0	0	0	0	0	0	0	0	0	0	0	0
1307	3	4	10	2d 17:11:44.19000	0d 01:04:34.36000	0.00873432	0.0339803	0.00093919	4.1997	C	1	20/08/2020 06:18		0	0	0	0	0	0	0	0	0	0	0	0	0	0
1308	3	4	10	2d 17:16:44.19000	0d 01:09:34.36000	0.00881251	0.0343087	0.00093698	4.2	C	1	20/08/2020 06:23		0	0	0	0	0	0	0	0	0	0	0	0	0	0
1309	3	4	10	2d 17:21:44.19000	0d 01:14:34.36000	0.00889038	0.0346358	0.00093149	4.1999	C	1	20/08/2020 06:28		0	0	0	0	0	0	0	0	0	0	0	0	0	0
1310	3	4	10	2d 17:26:44.19000	0d 01:19:34.36000	0.00896767	0.0349604	0.00092409	4.2	C	1	20/08/2020 06:33		0	0	0	0	0	0	0	0	0	0	0	0	0	0
1311	3	4	10	2d 17:31:44.19000	0d 01:24:34.36000	0.00904421	0.0352819	0.00091363	4.2	C	1	20/08/2020 06:38		0	0	0	0	0	0	0	0	0	0	0	0	0	0
1312	3	4	10	2d 17:36:44.19000	0d 01:29:34.36000	0.00912029	0.0356014	0.00091432	4.1999	C	1	20/08/2020 06:43		0	0	0	0	0	0	0	0	0	0	0	0	0	0
1313	3	4	10	2d 17:41:44.19000	0d 01:34:34.36000	0.00919616	0.0359201	0.0009086	4.1999	C	1	20/08/2020 06:48		0	0	0	0	0	0	0	0	0	0	0	0	0	0
1314	3	4	10	2d 17:46:44.19000	0d 01:39:34.36000	0.00927222	0.0362395	0.0009102	4.2	C	1	20/08/2020 06:53		0	0	0	0	0	0	0	0	0	0	0	0	0	0
1315	3	4	10	2d 17:51:44.19000	0d 01:44:34.36000	0.00934833	0.0365592	0.00091241	4.1999	C	1	20/08/2020 06:58		0	0	0	0	0	0	0	0	0	0	0	0	0	0
1316	3	4	10	2d 17:56:44.19000	0d 01:49:34.36000	0.00942433	0.0368784	0.0009115	4.2	C	1	20/08/2020 07:03		0	0	0	0	0	0	0	0	0	0	0	0	0	0
1317	3	4	10	2d 18:01:44.19000	0d 01:54:34.36000	0.00950021	0.0371971	0.0009102	4.2002	C	1	20/08/2020 07:08		0	0	0	0	0	0	0	0	0	0	0	0	0	0
1318	3	4	10	2d 18:06:44.19000	0d 01:59:34.36000	0.00957581	0.0375146	0.00090394	4.2	C	1	20/08/2020 07:13		0	0	0	0	0	0	0	0	0	0	0	0	0	0
1319	3	4	10	2d 18:07:09.83000	0d 02:00:00.00000	0.00958226	0.0375417	0.00090379	4.1999	C	129	20/08/2020 07:14		0	0	0	0	0	0	0	0	0	0	0	0	0	0
1320	3	4	11	2d 18:07:09.84000	0d 00:00:00.01000	0	0	0	4.1947	R	0	20/08/2020 07:14		0	0	0	0	0	0	0	0	0	0	0	0	0	0
1321	3	4	11	2d 18:07:11.84000	0d 00:00:02.01000	0	0	0	4.1932	R	1	20/08/2020 07:14		0	0	0	0	0	0	0	0	0	0	0	0	0	0
1322	3	4	11	2d 18:07:13.84000	0d 00:00:04.01000	0	0	0	4.1924	R	1	20/08/2020 07:14		0	0	0	0	0	0	0	0	0	0	0	0	0	0
1323	3	4	11	2d 18:07:15.84000	0d 00:00:06.01000	0	0	0	4.1918	R	1	20/08/2020 07:14		0	0	0	0	0	0	0	0	0	0	0	0	0	0
1324	3	4	11	2d 18:07:17.84000	0d 00:00:08.01000	0	0	0	4.1915	R	1	20/08/2020 07:14		0	0	0	0	0	0	0	0	0	0	0	0	0	0
1325	3	4	11	2d 18:07:19.83000	0d 00:00:10.00000	0	0	0	4.1909	R	129	20/08/2020 07:14		0	0	0	0	0	0	0	0	0	0	0	0	0	0
1326	3	4	12	2d 18:07:19.87000	0d 00:00:00.04000	0.00000001	0.00000005	0.00116548	4.1839	D	0	20/08/2020 07:14		0	0	0	0	0	0	0	0	0	0	0	0	0	0
1327	3	4	12	2d 18:07:40.16000	0d 00:00:20.33000	0.00000658	0.00002748	0.00116464	4.1738	D	5	20/08/2020 07:14		0	0	0	0	0	0	0	0	0	0	0	0	0	0
1328	3	4	12	2d 18:08:27.65000	0d 00:01:07.82000	0.00002194	0.00009152	0.00116487	4.1637	D	5	20/08/2020 07:15		0	0	0	0	0	0	0	0	0	0	0	0	0	0
1329	3	4	12	2d 18:09:36.15000	0d 00:02:16.32000	0.0000441	0.00018369	0.00116457	4.1537	D	5	20/08/2020 07:16		0	0	0	0	0	0	0	0	0	0	0	0	0	0
1330	3	4	12	2d 18:10:49.61000	0d 00:03:29.78000	0.00006787	0.00028229	0.0011648	4.1436	D	5	20/08/2020 07:17		0	0	0	0	0	0	0	0	0	0	0	0	0	0
1331	3	4	12	2d 18:12:07.73000	0d 00:04:47.90000	0.00009314	0.00038689	0.00116472	4.1335	D	5	20/08/2020 07:18		0	0	0	0	0	0	0	0	0	0	0	0	0	0
1332	3	4	12	2d 18:13:26.37000	0d 00:06:06.54000	0.00011858	0.00049193	0.00116449	4.1234	D	5	20/08/2020 07:20		0	0	0	0	0	0	0	0	0	0	0	0	0	0
1333	3	4	12	2d 18:14:47.62000	0d 00:07:27.79000	0.00014487	0.00060019	0.0011648	4.1134	D	5	20/08/2020 07:21		0	0	0	0	0	0	0	0	0	0	0	0	0	0
1334	3	4	12	2d 18:16:10.87000	0d 00:08:51.04000	0.0001718	0.00071084	0.00116464	4.1033	D	5	20/08/2020 07:23		0	0	0	0	0	0	0	0	0	0	0	0	0	0
1335	3	4	12	2d 18:17:34.09000	0d 00:10:14.26000	0.00019873	0.00082118	0.00116457	4.0932	D	5	20/08/2020 07:24		0	0	0	0	0	0	0	0	0	0	0	0	0	0
1336	3	4	12	2d 18:19:01.07000	0d 00:11:41.24000	0.00022687	0.00093623	0.0011648	4.0832	D	5	20/08/2020 07:25		0	0	0	0	0	0	0	0	0	0	0	0	0	0
1337	3	4	12	2d 18:20:28.98000	0d 00:13:09.15000	0.00025531	0.00105222	0.00116487	4.0731	D	5	20/08/2020 07:27		0	0	0	0	0	0	0	0	0	0	0	0	0	0
1338	3	4	12	2d 18:21:59.69000	0d 00:14:39.86000	0.00028466	0.00117161	0.00116457	4.0627	D	5	20/08/2020 07:28		0	0	0	0	0	0	0	0	0	0	0	0	0	0
1339	3	4	12	2d 18:23:35.10000	0d 00:16:15.27000	0.00031552	0.00129687	0.00116495	4.0526	D	5	20/08/2020 07:30		0	0	0	0	0	0	0	0	0	0	0	0	0	0
1340	3	4	12	2d 18:25:09.33000	0d 00:17:49.50000	0.00034601	0.00142026	0.00116449	4.0426	D	5	20/08/2020 07:32		0	0	0	0	0	0	0	0	0	0	0	0	0	0
1341	3	4	12	2d 18:26:44.24000	0d 00:19:24.41000	0.00037672	0.00154424	0.00116464	4.0325	D	5	20/08/2020 07:33		0	0	0	0	0	0	0	0	0	0	0	0	0	0
1342	3	4	12	2d 18:28:26.56000	0d 00:21:06.73000	0.00040982	0.00167756	0.00116449	4.0224	D	5	20/08/2020 07:35		0	0	0	0	0	0	0	0	0	0	0	0	0	0
1343	3	4	12	2d 18:30:08.75000	0d 00:22:48.92000	0.00044288	0.00181038	0.0011648	4.0124	D	5	20/08/2020 07:37		0	0	0	0	0	0	0	0	0	0	0	0	0	0
1344	3	4	12	2d 18:31:52.42000	0d 00:24:32.59000	0.00047642	0.00194479	0.0011648	4.0023	D	5	20/08/2020 07:38		0	0	0	0	0	0	0	0	0	0	0	0	0	0
1345	3	4	12	2d 18:33:37.53000	0d 00:26:17.70000	0.00051043	0.00208073	0.00116457	3.9922	D	5	20/08/2020 07:40		0	0	0	0	0	0	0	0	0	0	0	0	0	0
1346	3	4	12	2d 18:35:25.14000	0d 00:28:05.31000	0.00054524	0.00221954	0.00116457	3.9821	D	5	20/08/2020 07:42		0	0	0	0	0	0	0	0	0	0	0	0	0	0
1347	3	4	12	2d 18:37:14.16000	0d 00:29:54.33000	0.00058051	0.00235982	0.00116472	3.9721	D	5	20/08/2020 07:44		0	0	0	0	0	0	0	0	0	0	0	0	0	0
1348	3	4	12	2d 18:39:03.04000	0d 00:31:43.21000	0.00061574	0.00249956	0.00116464	3.962	D	5	20/08/2020 07:45		0	0	0	0	0	0	0	0	0	0	0	0	0	0
1349	3	4	12	2d 18:40:55.10000	0d 00:33:35.27000	0.00065199	0.00264303	0.00116464	3.9518	D	5	20/08/2020 07:47		0	0	0	0	0	0	0	0	0	0	0	0	0	0
1350	3	4	12	2d 18:42:50.53000	0d 00:35:30.70000	0.00068934	0.00279042	0.00116472	3.9417	D	5	20/08/2020 07:49		0	0	0	0	0	0	0	0	0	0	0	0	0	0
1351	3	4	12	2d 18:44:46.66000	0d 00:37:26.83000	0.00072691	0.00293833	0.0011648	3.9316	D	5	20/08/2020 07:51		0	0	0	0	0	0	0	0	0	0	0	0	0	0
1352	3	4	12	2d 18:46:45.39000	0d 00:39:25.56000	0.00076532	0.00308917	0.00116457	3.9216	D	5	20/08/2020 07:53		0	0	0	0	0	0	0	0	0	0	0	0	0	0
1353	3	4	12	2d 18:48:47.85000	0d 00:41:28.02000	0.00080494	0.00324434	0.00116472	3.9113	D	5	20/08/2020 07:55		0	0	0	0	0	0	0	0	0	0	0	0	0	0
1354	3	4	12	2d 18:50:53.99000	0d 00:43:34.16000	0.00084575	0.00340377	0.00116457	3.9013	D	5	20/08/2020 07:57		0	0	0	0	0	0	0	0	0	0	0	0	0	0
1355	3	4	12	2d 18:52:59.94000	0d 00:45:40.11000	0.00088649	0.00356253	0.00116503	3.8912	D	5	20/08/2020 07:59		0	0	0	0	0	0	0	0	0	0	0	0	0	0
1356	3	4	12	2d 18:55:07.54000	0d 00:47:47.71000	0.00092778	0.00372296	0.00116487	3.8811	D	5	20/08/2020 08:01		0	0	0	0	0	0	0	0	0	0	0	0	0	0
1357	3	4	12	2d 18:57:19.23000	0d 00:49:59.40000	0.00097038	0.00388811	0.00116457	3.8711	D	5	20/08/2020 08:04		0	0	0	0	0	0	0	0	0	0	0	0	0	0
1358	3	4	12	2d 18:59:36.32000	0d 00:52:16.49000	0.00101473	0.00405958	0.0011648	3.861	D	5	20/08/2020 08:06		0	0	0	0	0	0	0	0	0	0	0	0	0	0
1359	3	4	12	2d 19:02:00.59000	0d 00:54:40.76000	0.00106141	0.00423956	0.00116495	3.8509	D	5	20/08/2020 08:08		0	0	0	0	0	0	0	0	0	0	0	0	0	0
1360	3	4	12	2d 19:04:29.82000	0d 00:57:09.99000	0.00110969	0.00442524	0.00116495	3.8408	D	5	20/08/2020 08:11		0	0	0	0	0	0	0	0	0	0	0	0	0	0
1361	3	4	12	2d 19:07:20.39000	0d 01:00:00.56000	0.00116487	0.00463691	0.00116472	3.8308	D	5	20/08/2020 08:14		0	0	0	0	0	0	0	0	0	0	0	0	0	0
1362	3	4	12	2d 19:10:19.49000	0d 01:02:59.66000	0.00122282	0.0048586	0.00116464	3.8207	D	5	20/08/2020 08:17		0	0	0	0	0	0	0	0	0	0	0	0	0	0
1363	3	4	12	2d 19:13:33.53000	0d 01:06:13.70000	0.00128559	0.00509813	0.0011648	3.8106	D	5	20/08/2020 08:20		0	0	0	0	0	0	0	0	0	0	0	0	0	0
1364	3	4	12	2d 19:17:36.06000	0d 01:10:16.23000	0.00136406	0.00539674	0.00116464	3.8006	D	5	20/08/2020 08:24		0	0	0	0	0	0	0	0	0	0	0	0	0	0
1365	3	4	12	2d 19:21:49.56000	0d 01:14:29.73000	0.00144607	0.00570802	0.00116464	3.7905	D	5	20/08/2020 08:28		0	0	0	0	0	0	0	0	0	0	0	0	0	0
1366	3	4	12	2d 19:26:47.86000	0d 01:19:28.03000	0.00154258	0.00607335	0.00116487	3.7804	D	5	20/08/2020 08:33		0	0	0	0	0	0	0	0	0	0	0	0	0	0
1367	3	4	12	2d 19:31:47.86000	0d 01:24:28.03000	0.00163964	0.00643985	0.00116464	3.7716	D	1	20/08/2020 08:38		0	0	0	0	0	0	0	0	0	0	0	0	0	0
1368	3	4	12	2d 19:36:47.86000	0d 01:29:28.03000	0.00173669	0.00680549	0.00116472	3.763	D	1	20/08/2020 08:43		0	0	0	0	0	0	0	0	0	0	0	0	0	0
1369	3	4	12	2d 19:41:47.86000	0d 01:34:28.03000	0.00183375	0.00717036	0.0011648	3.7557	D	1	20/08/2020 08:48		0	0	0	0	0	0	0	0	0	0	0	0	0	0
1370	3	4	12	2d 19:46:47.86000	0d 01:39:28.03000	0.00193081	0.00753452	0.00116464	3.7484	D	1	20/08/2020 08:53		0	0	0	0	0	0	0	0	0	0	0	0	0	0
1371	3	4	12	2d 19:51:47.86000	0d 01:44:28.03000	0.00202787	0.00789801	0.00116457	3.7417	D	1	20/08/2020 08:58		0	0	0	0	0	0	0	0	0	0	0	0	0	0
1372	3	4	12	2d 19:56:47.86000	0d 01:49:28.03000	0.00212492	0.00826086	0.00116464	3.7351	D	1	20/08/2020 09:03		0	0	0	0	0	0	0	0	0	0	0	0	0	0
1373	3	4	12	2d 20:01:47.86000	0d 01:54:28.03000	0.00222198	0.00862309	0.00116487	3.7287	D	1	20/08/2020 09:08		0	0	0	0	0	0	0	0	0	0	0	0	0	0
1374	3	4	12	2d 20:06:47.86000	0d 01:59:28.03000	0.00231904	0.00898472	0.00116457	3.723	D	1	20/08/2020 09:13		0	0	0	0	0	0	0	0	0	0	0	0	0	0
1375	3	4	12	2d 20:11:47.86000	0d 02:04:28.03000	0.0024161	0.00934575	0.00116464	3.7166	D	1	20/08/2020 09:18		0	0	0	0	0	0	0	0	0	0	0	0	0	0
1376	3	4	12	2d 20:16:47.86000	0d 02:09:28.03000	0.00251315	0.00970617	0.00116487	3.7104	D	1	20/08/2020 09:23		0	0	0	0	0	0	0	0	0	0	0	0	0	0
1377	3	4	12	2d 20:21:47.86000	0d 02:14:28.03000	0.00261021	0.010066	0.00116464	3.704	D	1	20/08/2020 09:28		0	0	0	0	0	0	0	0	0	0	0	0	0	0
1378	3	4	12	2d 20:26:47.86000	0d 02:19:28.03000	0.00270727	0.0104252	0.0011648	3.6977	D	1	20/08/2020 09:33		0	0	0	0	0	0	0	0	0	0	0	0	0	0
1379	3	4	12	2d 20:31:47.86000	0d 02:24:28.03000	0.00280433	0.0107838	0.00116457	3.6909	D	1	20/08/2020 09:38		0	0	0	0	0	0	0	0	0	0	0	0	0	0
1380	3	4	12	2d 20:36:47.86000	0d 02:29:28.03000	0.00290138	0.0111416	0.00116503	3.6838	D	1	20/08/2020 09:43		0	0	0	0	0	0	0	0	0	0	0	0	0	0
1381	3	4	12	2d 20:41:47.86000	0d 02:34:28.03000	0.00299844	0.0114988	0.0011648	3.6762	D	1	20/08/2020 09:48		0	0	0	0	0	0	0	0	0	0	0	0	0	0
1382	3	4	12	2d 20:46:47.86000	0d 02:39:28.03000	0.0030955	0.0118552	0.00116472	3.6684	D	1	20/08/2020 09:53		0	0	0	0	0	0	0	0	0	0	0	0	0	0
1383	3	4	12	2d 20:51:47.86000	0d 02:44:28.03000	0.00319256	0.0122109	0.00116457	3.6602	D	1	20/08/2020 09:58		0	0	0	0	0	0	0	0	0	0	0	0	0	0
1384	3	4	12	2d 20:56:47.86000	0d 02:49:28.03000	0.00328961	0.0125657	0.00116449	3.6512	D	1	20/08/2020 10:03		0	0	0	0	0	0	0	0	0	0	0	0	0	0
1385	3	4	12	2d 21:01:47.86000	0d 02:54:28.03000	0.00338667	0.0129197	0.00116457	3.6419	D	1	20/08/2020 10:08		0	0	0	0	0	0	0	0	0	0	0	0	0	0
1386	3	4	12	2d 21:06:23.62000	0d 02:59:03.79000	0.00347589	0.0132441	0.00116472	3.6318	D	5	20/08/2020 10:13		0	0	0	0	0	0	0	0	0	0	0	0	0	0
1387	3	4	12	2d 21:10:39.36000	0d 03:03:19.53000	0.00355863	0.0135442	0.00116472	3.6217	D	5	20/08/2020 10:17		0	0	0	0	0	0	0	0	0	0	0	0	0	0
1388	3	4	12	2d 21:14:27.07000	0d 03:07:07.24000	0.0036323	0.0138107	0.0011648	3.6117	D	5	20/08/2020 10:21		0	0	0	0	0	0	0	0	0	0	0	0	0	0
1389	3	4	12	2d 21:17:41.53000	0d 03:10:21.70000	0.00369521	0.0140376	0.00116472	3.6016	D	5	20/08/2020 10:24		0	0	0	0	0	0	0	0	0	0	0	0	0	0
1390	3	4	12	2d 21:20:27.29000	0d 03:13:07.46000	0.00374884	0.0142305	0.00116472	3.5915	D	5	20/08/2020 10:27		0	0	0	0	0	0	0	0	0	0	0	0	0	0
1391	3	4	12	2d 21:22:44.24000	0d 03:15:24.41000	0.00379314	0.0143894	0.00116464	3.5813	D	5	20/08/2020 10:29		0	0	0	0	0	0	0	0	0	0	0	0	0	0
1392	3	4	12	2d 21:24:40.53000	0d 03:17:20.70000	0.00383077	0.014524	0.00116464	3.5712	D	5	20/08/2020 10:31		0	0	0	0	0	0	0	0	0	0	0	0	0	0
1393	3	4	12	2d 21:26:13.86000	0d 03:18:54.03000	0.00386096	0.0146317	0.00116472	3.5612	D	5	20/08/2020 10:33		0	0	0	0	0	0	0	0	0	0	0	0	0	0
1394	3	4	12	2d 21:27:29.01000	0d 03:20:09.18000	0.00388527	0.0147182	0.00116457	3.5511	D	5	20/08/2020 10:34		0	0	0	0	0	0	0	0	0	0	0	0	0	0
1395	3	4	12	2d 21:28:29.65000	0d 03:21:09.82000	0.00390489	0.0147877	0.00116457	3.5409	D	5	20/08/2020 10:35		0	0	0	0	0	0	0	0	0	0	0	0	0	0
1396	3	4	12	2d 21:29:18.68000	0d 03:21:58.85000	0.00392075	0.0148438	0.00116472	3.5308	D	5	20/08/2020 10:36		0	0	0	0	0	0	0	0	0	0	0	0	0	0
1397	3	4	12	2d 21:30:02.43000	0d 03:22:42.60000	0.00393491	0.0148937	0.0011648	3.5207	D	5	20/08/2020 10:36		0	0	0	0	0	0	0	0	0	0	0	0	0	0
1398	3	4	12	2d 21:30:39.43000	0d 03:23:19.60000	0.00394688	0.0149358	0.00116457	3.5105	D	5	20/08/2020 10:37		0	0	0	0	0	0	0	0	0	0	0	0	0	0
1399	3	4	12	2d 21:31:12.07000	0d 03:23:52.24000	0.00395744	0.0149728	0.00116464	3.5001	D	5	20/08/2020 10:38		0	0	0	0	0	0	0	0	0	0	0	0	0	0
1400	3	4	12	2d 21:31:40.72000	0d 03:24:20.89000	0.00396671	0.0150052	0.00116472	3.49	D	5	20/08/2020 10:38		0	0	0	0	0	0	0	0	0	0	0	0	0	0
1401	3	4	12	2d 21:32:05.62000	0d 03:24:45.79000	0.00397476	0.0150333	0.00116457	3.4798	D	5	20/08/2020 10:38		0	0	0	0	0	0	0	0	0	0	0	0	0	0
1402	3	4	12	2d 21:32:27.77000	0d 03:25:07.94000	0.00398193	0.0150582	0.00116472	3.4696	D	5	20/08/2020 10:39		0	0	0	0	0	0	0	0	0	0	0	0	0	0
1403	3	4	12	2d 21:32:47.07000	0d 03:25:27.24000	0.00398817	0.0150798	0.00116472	3.4595	D	5	20/08/2020 10:39		0	0	0	0	0	0	0	0	0	0	0	0	0	0
1404	3	4	12	2d 21:33:03.78000	0d 03:25:43.95000	0.00399358	0.0150985	0.00116472	3.4491	D	5	20/08/2020 10:39		0	0	0	0	0	0	0	0	0	0	0	0	0	0
1405	3	4	12	2d 21:33:18.14000	0d 03:25:58.31000	0.00399823	0.0151145	0.00116457	3.4389	D	5	20/08/2020 10:40		0	0	0	0	0	0	0	0	0	0	0	0	0	0
1406	3	4	12	2d 21:33:32.16000	0d 03:26:12.33000	0.00400276	0.0151301	0.0011648	3.4289	D	5	20/08/2020 10:40		0	0	0	0	0	0	0	0	0	0	0	0	0	0
1407	3	4	12	2d 21:33:45.79000	0d 03:26:25.96000	0.00400717	0.0151452	0.0011648	3.4188	D	5	20/08/2020 10:40		0	0	0	0	0	0	0	0	0	0	0	0	0	0
1408	3	4	12	2d 21:33:57.87000	0d 03:26:38.04000	0.00401108	0.0151585	0.00116464	3.4086	D	5	20/08/2020 10:40		0	0	0	0	0	0	0	0	0	0	0	0	0	0
1409	3	4	12	2d 21:34:08.74000	0d 03:26:48.91000	0.0040146	0.0151705	0.0011648	3.3985	D	5	20/08/2020 10:41		0	0	0	0	0	0	0	0	0	0	0	0	0	0
1410	3	4	12	2d 21:34:19.15000	0d 03:26:59.32000	0.00401796	0.0151819	0.00116449	3.3883	D	5	20/08/2020 10:41		0	0	0	0	0	0	0	0	0	0	0	0	0	0
1411	3	4	12	2d 21:34:28.94000	0d 03:27:09.11000	0.00402113	0.0151927	0.00116464	3.3782	D	5	20/08/2020 10:41		0	0	0	0	0	0	0	0	0	0	0	0	0	0
1412	3	4	12	2d 21:34:37.76000	0d 03:27:17.93000	0.00402398	0.0152023	0.00116457	3.368	D	5	20/08/2020 10:41		0	0	0	0	0	0	0	0	0	0	0	0	0	0
1413	3	4	12	2d 21:34:45.70000	0d 03:27:25.87000	0.00402655	0.0152109	0.00116464	3.3577	D	5	20/08/2020 10:41		0	0	0	0	0	0	0	0	0	0	0	0	0	0
1414	3	4	12	2d 21:34:54.53000	0d 03:27:34.70000	0.00402941	0.0152205	0.00116457	3.3474	D	5	20/08/2020 10:41		0	0	0	0	0	0	0	0	0	0	0	0	0	0
1415	3	4	12	2d 21:35:03.51000	0d 03:27:43.68000	0.00403232	0.0152302	0.00116487	3.3368	D	5	20/08/2020 10:41		0	0	0	0	0	0	0	0	0	0	0	0	0	0
1416	3	4	12	2d 21:35:12.26000	0d 03:27:52.43000	0.00403515	0.0152396	0.00116457	3.3268	D	5	20/08/2020 10:42		0	0	0	0	0	0	0	0	0	0	0	0	0	0
1417	3	4	12	2d 21:35:20.67000	0d 03:28:00.84000	0.00403787	0.0152487	0.00116449	3.3167	D	5	20/08/2020 10:42		0	0	0	0	0	0	0	0	0	0	0	0	0	0
1418	3	4	12	2d 21:35:29.03000	0d 03:28:09.20000	0.00404057	0.0152576	0.00116464	3.3065	D	5	20/08/2020 10:42		0	0	0	0	0	0	0	0	0	0	0	0	0	0
1419	3	4	12	2d 21:35:37.63000	0d 03:28:17.80000	0.00404335	0.0152668	0.00116457	3.2963	D	5	20/08/2020 10:42		0	0	0	0	0	0	0	0	0	0	0	0	0	0
1420	3	4	12	2d 21:35:46.94000	0d 03:28:27.11000	0.00404637	0.0152767	0.00116464	3.286	D	5	20/08/2020 10:42		0	0	0	0	0	0	0	0	0	0	0	0	0	0
1421	3	4	12	2d 21:35:56.14000	0d 03:28:36.31000	0.00404934	0.0152865	0.00116457	3.276	D	5	20/08/2020 10:42		0	0	0	0	0	0	0	0	0	0	0	0	0	0
1422	3	4	12	2d 21:36:06.56000	0d 03:28:46.73000	0.00405271	0.0152975	0.0011648	3.2657	D	5	20/08/2020 10:42		0	0	0	0	0	0	0	0	0	0	0	0	0	0
1423	3	4	12	2d 21:36:17.62000	0d 03:28:57.79000	0.00405629	0.0153092	0.00116472	3.2557	D	5	20/08/2020 10:43		0	0	0	0	0	0	0	0	0	0	0	0	0	0
1424	3	4	12	2d 21:36:31.21000	0d 03:29:11.38000	0.00406069	0.0153235	0.00116472	3.2453	D	5	20/08/2020 10:43		0	0	0	0	0	0	0	0	0	0	0	0	0	0
1425	3	4	12	2d 21:36:44.74000	0d 03:29:24.91000	0.00406507	0.0153377	0.00116457	3.2351	D	5	20/08/2020 10:43		0	0	0	0	0	0	0	0	0	0	0	0	0	0
1426	3	4	12	2d 21:36:59.62000	0d 03:29:39.79000	0.00406988	0.0153532	0.00116457	3.2248	D	5	20/08/2020 10:43		0	0	0	0	0	0	0	0	0	0	0	0	0	0
1427	3	4	12	2d 21:37:14.96000	0d 03:29:55.13000	0.00407484	0.0153692	0.00116464	3.2148	D	5	20/08/2020 10:44		0	0	0	0	0	0	0	0	0	0	0	0	0	0
1428	3	4	12	2d 21:37:30.20000	0d 03:30:10.37000	0.00407977	0.015385	0.00116457	3.2045	D	5	20/08/2020 10:44		0	0	0	0	0	0	0	0	0	0	0	0	0	0
1429	3	4	12	2d 21:37:46.00000	0d 03:30:26.17000	0.00408489	0.0154014	0.00116464	3.1943	D	5	20/08/2020 10:44		0	0	0	0	0	0	0	0	0	0	0	0	0	0
1430	3	4	12	2d 21:38:01.88000	0d 03:30:42.05000	0.00409002	0.0154178	0.0011648	3.1841	D	5	20/08/2020 10:44		0	0	0	0	0	0	0	0	0	0	0	0	0	0
1431	3	4	12	2d 21:38:14.71000	0d 03:30:54.88000	0.00409417	0.015431	0.00116472	3.174	D	5	20/08/2020 10:45		0	0	0	0	0	0	0	0	0	0	0	0	0	0
1432	3	4	12	2d 21:38:25.76000	0d 03:31:05.93000	0.00409775	0.0154423	0.00116442	3.1638	D	5	20/08/2020 10:45		0	0	0	0	0	0	0	0	0	0	0	0	0	0
1433	3	4	12	2d 21:38:36.29000	0d 03:31:16.46000	0.00410115	0.0154531	0.00116464	3.1537	D	5	20/08/2020 10:45		0	0	0	0	0	0	0	0	0	0	0	0	0	0
1434	3	4	12	2d 21:38:45.60000	0d 03:31:25.77000	0.00410417	0.0154625	0.00116464	3.1437	D	5	20/08/2020 10:45		0	0	0	0	0	0	0	0	0	0	0	0	0	0
1435	3	4	12	2d 21:38:53.51000	0d 03:31:33.68000	0.00410673	0.0154706	0.00116464	3.1334	D	5	20/08/2020 10:45		0	0	0	0	0	0	0	0	0	0	0	0	0	0
1436	3	4	12	2d 21:39:00.61000	0d 03:31:40.78000	0.00410902	0.0154778	0.0011651	3.1232	D	5	20/08/2020 10:45		0	0	0	0	0	0	0	0	0	0	0	0	0	0
1437	3	4	12	2d 21:39:07.78000	0d 03:31:47.95000	0.00411134	0.015485	0.00116457	3.1131	D	5	20/08/2020 10:45		0	0	0	0	0	0	0	0	0	0	0	0	0	0
1438	3	4	12	2d 21:39:14.85000	0d 03:31:55.02000	0.00411363	0.0154921	0.00116464	3.1031	D	5	20/08/2020 10:46		0	0	0	0	0	0	0	0	0	0	0	0	0	0
1439	3	4	12	2d 21:39:21.65000	0d 03:32:01.82000	0.00411583	0.0154989	0.0011648	3.0929	D	5	20/08/2020 10:46		0	0	0	0	0	0	0	0	0	0	0	0	0	0
1440	3	4	12	2d 21:39:27.89000	0d 03:32:08.06000	0.00411785	0.0155051	0.00116472	3.0828	D	5	20/08/2020 10:46		0	0	0	0	0	0	0	0	0	0	0	0	0	0
1441	3	4	12	2d 21:39:34.88000	0d 03:32:15.05000	0.00412011	0.0155121	0.00116457	3.0726	D	5	20/08/2020 10:46		0	0	0	0	0	0	0	0	0	0	0	0	0	0
1442	3	4	12	2d 21:39:40.31000	0d 03:32:20.48000	0.00412187	0.0155175	0.00116464	3.0623	D	5	20/08/2020 10:46		0	0	0	0	0	0	0	0	0	0	0	0	0	0
1443	3	4	12	2d 21:39:44.60000	0d 03:32:24.77000	0.00412326	0.0155217	0.00116487	3.0521	D	5	20/08/2020 10:46		0	0	0	0	0	0	0	0	0	0	0	0	0	0
1444	3	4	12	2d 21:39:48.74000	0d 03:32:28.91000	0.00412459	0.0155258	0.00116464	3.0419	D	5	20/08/2020 10:46		0	0	0	0	0	0	0	0	0	0	0	0	0	0
1445	3	4	12	2d 21:39:52.81000	0d 03:32:32.98000	0.00412591	0.0155298	0.00116464	3.0315	D	5	20/08/2020 10:46		0	0	0	0	0	0	0	0	0	0	0	0	0	0
1446	3	4	12	2d 21:39:56.51000	0d 03:32:36.68000	0.00412711	0.0155334	0.0011648	3.0213	D	5	20/08/2020 10:46		0	0	0	0	0	0	0	0	0	0	0	0	0	0
1447	3	4	12	2d 21:40:00.10000	0d 03:32:40.27000	0.00412827	0.0155369	0.00116472	3.0109	D	5	20/08/2020 10:46		0	0	0	0	0	0	0	0	0	0	0	0	0	0
1448	3	4	12	2d 21:40:03.61000	0d 03:32:43.78000	0.00412941	0.0155404	0.00116457	3.0002	D	5	20/08/2020 10:46		0	0	0	0	0	0	0	0	0	0	0	0	0	0
1449	3	4	12	2d 21:40:07.05000	0d 03:32:47.22000	0.00413052	0.0155437	0.00116464	2.99	D	5	20/08/2020 10:46		0	0	0	0	0	0	0	0	0	0	0	0	0	0
1450	3	4	12	2d 21:40:10.20000	0d 03:32:50.37000	0.00413154	0.0155467	0.00116472	2.9796	D	5	20/08/2020 10:47		0	0	0	0	0	0	0	0	0	0	0	0	0	0
1451	3	4	12	2d 21:40:13.33000	0d 03:32:53.50000	0.00413255	0.0155497	0.00116472	2.9693	D	5	20/08/2020 10:47		0	0	0	0	0	0	0	0	0	0	0	0	0	0
1452	3	4	12	2d 21:40:16.35000	0d 03:32:56.52000	0.00413353	0.0155526	0.00116457	2.9589	D	5	20/08/2020 10:47		0	0	0	0	0	0	0	0	0	0	0	0	0	0
1453	3	4	12	2d 21:40:19.32000	0d 03:32:59.49000	0.00413449	0.0155555	0.00116457	2.9485	D	5	20/08/2020 10:47		0	0	0	0	0	0	0	0	0	0	0	0	0	0
1454	3	4	12	2d 21:40:22.23000	0d 03:33:02.40000	0.00413543	0.0155582	0.00116464	2.9381	D	5	20/08/2020 10:47		0	0	0	0	0	0	0	0	0	0	0	0	0	0
1455	3	4	12	2d 21:40:25.08000	0d 03:33:05.25000	0.00413635	0.015561	0.00116472	2.9277	D	5	20/08/2020 10:47		0	0	0	0	0	0	0	0	0	0	0	0	0	0
1456	3	4	12	2d 21:40:27.88000	0d 03:33:08.05000	0.00413726	0.0155636	0.00116449	2.9174	D	5	20/08/2020 10:47		0	0	0	0	0	0	0	0	0	0	0	0	0	0
1457	3	4	12	2d 21:40:30.53000	0d 03:33:10.70000	0.00413811	0.0155661	0.00116472	2.9073	D	5	20/08/2020 10:47		0	0	0	0	0	0	0	0	0	0	0	0	0	0
1458	3	4	12	2d 21:40:33.06000	0d 03:33:13.23000	0.00413893	0.0155685	0.00116457	2.8969	D	5	20/08/2020 10:47		0	0	0	0	0	0	0	0	0	0	0	0	0	0
1459	3	4	12	2d 21:40:35.65000	0d 03:33:15.82000	0.00413977	0.0155709	0.00116464	2.8864	D	5	20/08/2020 10:47		0	0	0	0	0	0	0	0	0	0	0	0	0	0
1460	3	4	12	2d 21:40:38.05000	0d 03:33:18.22000	0.00414055	0.0155731	0.0011648	2.876	D	5	20/08/2020 10:47		0	0	0	0	0	0	0	0	0	0	0	0	0	0
1461	3	4	12	2d 21:40:40.50000	0d 03:33:20.67000	0.00414134	0.0155754	0.00116457	2.8656	D	5	20/08/2020 10:47		0	0	0	0	0	0	0	0	0	0	0	0	0	0
1462	3	4	12	2d 21:40:42.90000	0d 03:33:23.07000	0.00414212	0.0155776	0.00116472	2.8553	D	5	20/08/2020 10:47		0	0	0	0	0	0	0	0	0	0	0	0	0	0
1463	3	4	12	2d 21:40:45.22000	0d 03:33:25.39000	0.00414287	0.0155798	0.0011648	2.845	D	5	20/08/2020 10:47		0	0	0	0	0	0	0	0	0	0	0	0	0	0
1464	3	4	12	2d 21:40:47.47000	0d 03:33:27.64000	0.0041436	0.0155818	0.00116472	2.8347	D	5	20/08/2020 10:47		0	0	0	0	0	0	0	0	0	0	0	0	0	0
1465	3	4	12	2d 21:40:49.74000	0d 03:33:29.91000	0.00414433	0.0155839	0.00116442	2.8243	D	5	20/08/2020 10:47		0	0	0	0	0	0	0	0	0	0	0	0	0	0
1466	3	4	12	2d 21:40:51.96000	0d 03:33:32.13000	0.00414505	0.0155859	0.00116472	2.8136	D	5	20/08/2020 10:47		0	0	0	0	0	0	0	0	0	0	0	0	0	0
1467	3	4	12	2d 21:40:54.37000	0d 03:33:34.54000	0.00414583	0.0155881	0.00116457	2.8031	D	5	20/08/2020 10:47		0	0	0	0	0	0	0	0	0	0	0	0	0	0
1468	3	4	12	2d 21:40:56.39000	0d 03:33:36.56000	0.00414648	0.01559	0.0011648	2.7924	D	5	20/08/2020 10:47		0	0	0	0	0	0	0	0	0	0	0	0	0	0
1469	3	4	12	2d 21:40:58.49000	0d 03:33:38.66000	0.00414716	0.0155919	0.00116457	2.782	D	5	20/08/2020 10:47		0	0	0	0	0	0	0	0	0	0	0	0	0	0
1470	3	4	12	2d 21:41:00.56000	0d 03:33:40.73000	0.00414783	0.0155937	0.00116464	2.7716	D	5	20/08/2020 10:47		0	0	0	0	0	0	0	0	0	0	0	0	0	0
1471	3	4	12	2d 21:41:02.57000	0d 03:33:42.74000	0.00414848	0.0155955	0.00116495	2.7611	D	5	20/08/2020 10:47		0	0	0	0	0	0	0	0	0	0	0	0	0	0
1472	3	4	12	2d 21:41:04.57000	0d 03:33:44.74000	0.00414913	0.0155973	0.0011648	2.7504	D	5	20/08/2020 10:47		0	0	0	0	0	0	0	0	0	0	0	0	0	0
1473	3	4	12	2d 21:41:06.49000	0d 03:33:46.66000	0.00414975	0.015599	0.00116449	2.7399	D	5	20/08/2020 10:47		0	0	0	0	0	0	0	0	0	0	0	0	0	0
1474	3	4	12	2d 21:41:08.41000	0d 03:33:48.58000	0.00415037	0.0156007	0.00116449	2.7294	D	5	20/08/2020 10:48		0	0	0	0	0	0	0	0	0	0	0	0	0	0
1475	3	4	12	2d 21:41:10.28000	0d 03:33:50.45000	0.00415097	0.0156023	0.00116487	2.7187	D	5	20/08/2020 10:48		0	0	0	0	0	0	0	0	0	0	0	0	0	0
1476	3	4	12	2d 21:41:12.08000	0d 03:33:52.25000	0.00415156	0.0156039	0.00116449	2.7082	D	5	20/08/2020 10:48		0	0	0	0	0	0	0	0	0	0	0	0	0	0
1477	3	4	12	2d 21:41:13.87000	0d 03:33:54.04000	0.00415214	0.0156055	0.00116457	2.6978	D	5	20/08/2020 10:48		0	0	0	0	0	0	0	0	0	0	0	0	0	0
1478	3	4	12	2d 21:41:15.64000	0d 03:33:55.81000	0.00415271	0.015607	0.00116472	2.6873	D	5	20/08/2020 10:48		0	0	0	0	0	0	0	0	0	0	0	0	0	0
1479	3	4	12	2d 21:41:17.40000	0d 03:33:57.57000	0.00415328	0.0156086	0.0011648	2.6767	D	5	20/08/2020 10:48		0	0	0	0	0	0	0	0	0	0	0	0	0	0
1480	3	4	12	2d 21:41:19.13000	0d 03:33:59.30000	0.00415384	0.0156101	0.00116464	2.6661	D	5	20/08/2020 10:48		0	0	0	0	0	0	0	0	0	0	0	0	0	0
1481	3	4	12	2d 21:41:20.86000	0d 03:34:01.03000	0.0041544	0.0156115	0.00116464	2.6554	D	5	20/08/2020 10:48		0	0	0	0	0	0	0	0	0	0	0	0	0	0
1482	3	4	12	2d 21:41:22.62000	0d 03:34:02.79000	0.00415497	0.0156131	0.00116472	2.645	D	5	20/08/2020 10:48		0	0	0	0	0	0	0	0	0	0	0	0	0	0
1483	3	4	12	2d 21:41:24.31000	0d 03:34:04.48000	0.00415551	0.0156145	0.00116442	2.6345	D	5	20/08/2020 10:48		0	0	0	0	0	0	0	0	0	0	0	0	0	0
1484	3	4	12	2d 21:41:26.04000	0d 03:34:06.21000	0.00415607	0.015616	0.0011648	2.6238	D	5	20/08/2020 10:48		0	0	0	0	0	0	0	0	0	0	0	0	0	0
1485	3	4	12	2d 21:41:27.78000	0d 03:34:07.95000	0.00415664	0.0156174	0.00116472	2.6133	D	5	20/08/2020 10:48		0	0	0	0	0	0	0	0	0	0	0	0	0	0
1486	3	4	12	2d 21:41:29.54000	0d 03:34:09.71000	0.00415721	0.0156189	0.00116487	2.6026	D	5	20/08/2020 10:48		0	0	0	0	0	0	0	0	0	0	0	0	0	0
1487	3	4	12	2d 21:41:31.27000	0d 03:34:11.44000	0.00415777	0.0156204	0.00116457	2.5919	D	5	20/08/2020 10:48		0	0	0	0	0	0	0	0	0	0	0	0	0	0
1488	3	4	12	2d 21:41:32.95000	0d 03:34:13.12000	0.00415831	0.0156218	0.00116449	2.5814	D	5	20/08/2020 10:48		0	0	0	0	0	0	0	0	0	0	0	0	0	0
1489	3	4	12	2d 21:41:34.60000	0d 03:34:14.77000	0.00415884	0.0156232	0.00116457	2.571	D	5	20/08/2020 10:48		0	0	0	0	0	0	0	0	0	0	0	0	0	0
1490	3	4	12	2d 21:41:36.26000	0d 03:34:16.43000	0.00415938	0.0156245	0.0011648	2.5606	D	5	20/08/2020 10:48		0	0	0	0	0	0	0	0	0	0	0	0	0	0
1491	3	4	12	2d 21:41:37.93000	0d 03:34:18.10000	0.00415992	0.0156259	0.00116457	2.5501	D	5	20/08/2020 10:48		0	0	0	0	0	0	0	0	0	0	0	0	0	0
1492	3	4	12	2d 21:41:39.68000	0d 03:34:19.85000	0.00416049	0.0156274	0.00116449	2.5394	D	5	20/08/2020 10:48		0	0	0	0	0	0	0	0	0	0	0	0	0	0
1493	3	4	12	2d 21:41:41.24000	0d 03:34:21.41000	0.00416099	0.0156286	0.00116457	2.5289	D	5	20/08/2020 10:48		0	0	0	0	0	0	0	0	0	0	0	0	0	0
1494	3	4	12	2d 21:41:42.85000	0d 03:34:23.02000	0.00416151	0.01563	0.00116449	2.5183	D	5	20/08/2020 10:48		0	0	0	0	0	0	0	0	0	0	0	0	0	0
1495	3	4	12	2d 21:41:44.44000	0d 03:34:24.61000	0.00416203	0.0156312	0.0011648	2.5077	D	5	20/08/2020 10:48		0	0	0	0	0	0	0	0	0	0	0	0	0	0
1496	3	4	12	2d 21:41:45.62000	0d 03:34:25.79000	0.00416241	0.0156322	0.00116472	2.5	D	133	20/08/2020 10:48		0	0	0	0	0	0	0	0	0	0	0	0	0	0
1497	3	4	13	2d 21:41:45.63000	0d 00:00:00.01000	0	0	0	2.5447	R	0	20/08/2020 10:48		0	0	0	0	0	0	0	0	0	0	0	0	0	0
1498	3	4	13	2d 21:41:47.63000	0d 00:00:02.01000	0	0	0	2.8008	R	1	20/08/2020 10:48		0	0	0	0	0	0	0	0	0	0	0	0	0	0
1499	3	4	13	2d 21:41:49.63000	0d 00:00:04.01000	0	0	0	2.9264	R	1	20/08/2020 10:48		0	0	0	0	0	0	0	0	0	0	0	0	0	0
1500	3	4	13	2d 21:41:51.63000	0d 00:00:06.01000	0	0	0	3.0236	R	1	20/08/2020 10:48		0	0	0	0	0	0	0	0	0	0	0	0	0	0
1501	3	4	13	2d 21:41:53.63000	0d 00:00:08.01000	0	0	0	3.1032	R	1	20/08/2020 10:48		0	0	0	0	0	0	0	0	0	0	0	0	0	0
1502	3	4	13	2d 21:41:55.62000	0d 00:00:10.00000	0	0	0	3.1691	R	129	20/08/2020 10:48		0	0	0	0	0	0	0	0	0	0	0	0	0	0
1503	4	5	9	2d 21:41:55.66000	0d 00:00:00.04000	0.00000001	0.00000004	0.00116602	3.2483	C	0	20/08/2020 10:48		0	0	0	0	0	0	0	0	0	0	0	0	0	0
1504	4	5	9	2d 21:41:55.82000	0d 00:00:00.20000	0.00000006	0.00000021	0.00116464	3.288	C	5	20/08/2020 10:48		0	0	0	0	0	0	0	0	0	0	0	0	0	0
1505	4	5	9	2d 21:41:55.96000	0d 00:00:00.34000	0.00000011	0.00000036	0.00116503	3.3127	C	5	20/08/2020 10:48		0	0	0	0	0	0	0	0	0	0	0	0	0	0
1506	4	5	9	2d 21:41:56.11000	0d 00:00:00.49000	0.00000016	0.00000052	0.00116487	3.3338	C	5	20/08/2020 10:48		0	0	0	0	0	0	0	0	0	0	0	0	0	0
1507	4	5	9	2d 21:41:56.27000	0d 00:00:00.65000	0.00000021	0.00000069	0.00116487	3.3533	C	5	20/08/2020 10:48		0	0	0	0	0	0	0	0	0	0	0	0	0	0
1508	4	5	9	2d 21:41:56.45000	0d 00:00:00.83000	0.00000027	0.00000089	0.00116457	3.3727	C	5	20/08/2020 10:48		0	0	0	0	0	0	0	0	0	0	0	0	0	0
1509	4	5	9	2d 21:41:56.64000	0d 00:00:01.02000	0.00000033	0.0000011	0.00116464	3.3913	C	5	20/08/2020 10:48		0	0	0	0	0	0	0	0	0	0	0	0	0	0
1510	4	5	9	2d 21:41:56.84000	0d 00:00:01.22000	0.00000039	0.00000132	0.00116457	3.409	C	5	20/08/2020 10:48		0	0	0	0	0	0	0	0	0	0	0	0	0	0
1511	4	5	9	2d 21:41:57.04000	0d 00:00:01.42000	0.00000046	0.00000154	0.00116449	3.4255	C	5	20/08/2020 10:48		0	0	0	0	0	0	0	0	0	0	0	0	0	0
1512	4	5	9	2d 21:41:57.26000	0d 00:00:01.64000	0.00000053	0.00000178	0.0011648	3.4424	C	5	20/08/2020 10:48		0	0	0	0	0	0	0	0	0	0	0	0	0	0
1513	4	5	9	2d 21:41:57.48000	0d 00:00:01.86000	0.0000006	0.00000203	0.00116457	3.458	C	5	20/08/2020 10:48		0	0	0	0	0	0	0	0	0	0	0	0	0	0
1514	4	5	9	2d 21:41:57.71000	0d 00:00:02.09000	0.00000068	0.00000229	0.00116442	3.4733	C	5	20/08/2020 10:48		0	0	0	0	0	0	0	0	0	0	0	0	0	0
1515	4	5	9	2d 21:41:57.95000	0d 00:00:02.33000	0.00000075	0.00000256	0.00116487	3.4881	C	5	20/08/2020 10:48		0	0	0	0	0	0	0	0	0	0	0	0	0	0
1516	4	5	9	2d 21:41:58.21000	0d 00:00:02.59000	0.00000084	0.00000285	0.00116464	3.5032	C	5	20/08/2020 10:48		0	0	0	0	0	0	0	0	0	0	0	0	0	0
1517	4	5	9	2d 21:41:58.49000	0d 00:00:02.87000	0.00000093	0.00000317	0.00116457	3.518	C	5	20/08/2020 10:48		0	0	0	0	0	0	0	0	0	0	0	0	0	0
1518	4	5	9	2d 21:41:58.78000	0d 00:00:03.16000	0.00000102	0.0000035	0.00116472	3.532	C	5	20/08/2020 10:48		0	0	0	0	0	0	0	0	0	0	0	0	0	0
1519	4	5	9	2d 21:41:59.09000	0d 00:00:03.47000	0.00000112	0.00000386	0.00116472	3.5456	C	5	20/08/2020 10:48		0	0	0	0	0	0	0	0	0	0	0	0	0	0
1520	4	5	9	2d 21:41:59.42000	0d 00:00:03.80000	0.00000123	0.00000424	0.00116464	3.5589	C	5	20/08/2020 10:48		0	0	0	0	0	0	0	0	0	0	0	0	0	0
1521	4	5	9	2d 21:41:59.78000	0d 00:00:04.16000	0.00000135	0.00000465	0.00116464	3.5712	C	5	20/08/2020 10:48		0	0	0	0	0	0	0	0	0	0	0	0	0	0
1522	4	5	9	2d 21:42:00.18000	0d 00:00:04.56000	0.00000147	0.00000511	0.00116457	3.5837	C	5	20/08/2020 10:48		0	0	0	0	0	0	0	0	0	0	0	0	0	0
1523	4	5	9	2d 21:42:00.66000	0d 00:00:05.04000	0.00000163	0.00000567	0.00116472	3.5958	C	5	20/08/2020 10:48		0	0	0	0	0	0	0	0	0	0	0	0	0	0
1524	4	5	9	2d 21:42:01.21000	0d 00:00:05.59000	0.00000181	0.00000631	0.00116472	3.6074	C	5	20/08/2020 10:48		0	0	0	0	0	0	0	0	0	0	0	0	0	0
1525	4	5	9	2d 21:42:01.90000	0d 00:00:06.28000	0.00000203	0.00000712	0.00116449	3.6185	C	5	20/08/2020 10:48		0	0	0	0	0	0	0	0	0	0	0	0	0	0
1526	4	5	9	2d 21:42:02.77000	0d 00:00:07.15000	0.00000231	0.00000814	0.00116472	3.63	C	5	20/08/2020 10:48		0	0	0	0	0	0	0	0	0	0	0	0	0	0
1527	4	5	9	2d 21:42:03.96000	0d 00:00:08.34000	0.0000027	0.00000954	0.0011648	3.6403	C	5	20/08/2020 10:48		0	0	0	0	0	0	0	0	0	0	0	0	0	0
1528	4	5	9	2d 21:42:05.73000	0d 00:00:10.11000	0.00000327	0.00001163	0.00116464	3.6509	C	5	20/08/2020 10:48		0	0	0	0	0	0	0	0	0	0	0	0	0	0
1529	4	5	9	2d 21:42:08.48000	0d 00:00:12.86000	0.00000416	0.00001488	0.00116472	3.6612	C	5	20/08/2020 10:49		0	0	0	0	0	0	0	0	0	0	0	0	0	0
1530	4	5	9	2d 21:42:13.35000	0d 00:00:17.73000	0.00000574	0.00002066	0.00116464	3.6718	C	5	20/08/2020 10:49		0	0	0	0	0	0	0	0	0	0	0	0	0	0
1531	4	5	9	2d 21:42:22.48000	0d 00:00:26.86000	0.00000869	0.00003152	0.0011648	3.6818	C	5	20/08/2020 10:49		0	0	0	0	0	0	0	0	0	0	0	0	0	0
1532	4	5	9	2d 21:42:42.95000	0d 00:00:47.33000	0.00001531	0.00005594	0.00116449	3.6919	C	5	20/08/2020 10:49		0	0	0	0	0	0	0	0	0	0	0	0	0	0
1533	4	5	9	2d 21:47:42.95000	0d 00:05:47.33000	0.00011237	0.00041434	0.00116472	3.687	C	1	20/08/2020 10:54		0	0	0	0	0	0	0	0	0	0	0	0	0	0
1534	4	5	9	2d 21:52:42.95000	0d 00:10:47.33000	0.00020943	0.00077219	0.00116472	3.688	C	1	20/08/2020 10:59		0	0	0	0	0	0	0	0	0	0	0	0	0	0
1535	4	5	9	2d 21:57:42.95000	0d 00:15:47.33000	0.00030648	0.00113029	0.00116442	3.6913	C	1	20/08/2020 11:04		0	0	0	0	0	0	0	0	0	0	0	0	0	0
1536	4	5	9	2d 22:02:42.95000	0d 00:20:47.33000	0.00040354	0.00148873	0.00116472	3.6948	C	1	20/08/2020 11:09		0	0	0	0	0	0	0	0	0	0	0	0	0	0
1537	4	5	9	2d 22:07:42.95000	0d 00:25:47.33000	0.0005006	0.00184754	0.0011648	3.6986	C	1	20/08/2020 11:14		0	0	0	0	0	0	0	0	0	0	0	0	0	0
1538	4	5	9	2d 22:12:42.95000	0d 00:30:47.33000	0.00059766	0.0022067	0.00116464	3.7021	C	1	20/08/2020 11:19		0	0	0	0	0	0	0	0	0	0	0	0	0	0
1539	4	5	9	2d 22:17:42.95000	0d 00:35:47.33000	0.00069472	0.00256623	0.00116464	3.7061	C	1	20/08/2020 11:24		0	0	0	0	0	0	0	0	0	0	0	0	0	0
1540	4	5	9	2d 22:22:42.95000	0d 00:40:47.33000	0.00079177	0.00292615	0.00116464	3.7105	C	1	20/08/2020 11:29		0	0	0	0	0	0	0	0	0	0	0	0	0	0
1541	4	5	9	2d 22:27:42.95000	0d 00:45:47.33000	0.00088883	0.00328651	0.0011648	3.7148	C	1	20/08/2020 11:34		0	0	0	0	0	0	0	0	0	0	0	0	0	0
1542	4	5	9	2d 22:32:42.95000	0d 00:50:47.33000	0.00098589	0.00364732	0.00116487	3.7198	C	1	20/08/2020 11:39		0	0	0	0	0	0	0	0	0	0	0	0	0	0
1543	4	5	9	2d 22:37:42.95000	0d 00:55:47.33000	0.00108295	0.0040086	0.00116457	3.7247	C	1	20/08/2020 11:44		0	0	0	0	0	0	0	0	0	0	0	0	0	0
1544	4	5	9	2d 22:42:42.95000	0d 01:00:47.33000	0.00118	0.00437038	0.00116464	3.7299	C	1	20/08/2020 11:49		0	0	0	0	0	0	0	0	0	0	0	0	0	0
1545	4	5	9	2d 22:47:42.95000	0d 01:05:47.33000	0.00127706	0.00473266	0.0011648	3.7353	C	1	20/08/2020 11:54		0	0	0	0	0	0	0	0	0	0	0	0	0	0
1546	4	5	9	2d 22:52:42.95000	0d 01:10:47.33000	0.00137412	0.00509545	0.0011648	3.7404	C	1	20/08/2020 11:59		0	0	0	0	0	0	0	0	0	0	0	0	0	0
1547	4	5	9	2d 22:57:42.95000	0d 01:15:47.33000	0.00147118	0.00545874	0.00116457	3.7456	C	1	20/08/2020 12:04		0	0	0	0	0	0	0	0	0	0	0	0	0	0
1548	4	5	9	2d 23:02:42.95000	0d 01:20:47.33000	0.00156823	0.00582255	0.00116487	3.7508	C	1	20/08/2020 12:09		0	0	0	0	0	0	0	0	0	0	0	0	0	0
1549	4	5	9	2d 23:07:42.95000	0d 01:25:47.33000	0.00166529	0.00618686	0.00116472	3.7559	C	1	20/08/2020 12:14		0	0	0	0	0	0	0	0	0	0	0	0	0	0
1550	4	5	9	2d 23:12:42.95000	0d 01:30:47.33000	0.00176235	0.00655166	0.00116464	3.761	C	1	20/08/2020 12:19		0	0	0	0	0	0	0	0	0	0	0	0	0	0
1551	4	5	9	2d 23:17:42.95000	0d 01:35:47.33000	0.00185941	0.00691697	0.00116472	3.7662	C	1	20/08/2020 12:24		0	0	0	0	0	0	0	0	0	0	0	0	0	0
1552	4	5	9	2d 23:22:42.95000	0d 01:40:47.33000	0.00195646	0.00728278	0.00116442	3.7716	C	1	20/08/2020 12:29		0	0	0	0	0	0	0	0	0	0	0	0	0	0
1553	4	5	9	2d 23:27:42.95000	0d 01:45:47.33000	0.00205352	0.00764912	0.00116457	3.7772	C	1	20/08/2020 12:34		0	0	0	0	0	0	0	0	0	0	0	0	0	0
1554	4	5	9	2d 23:32:42.95000	0d 01:50:47.33000	0.00215058	0.00801599	0.00116503	3.7827	C	1	20/08/2020 12:39		0	0	0	0	0	0	0	0	0	0	0	0	0	0
1555	4	5	9	2d 23:37:42.95000	0d 01:55:47.33000	0.00224764	0.00838342	0.00116472	3.7887	C	1	20/08/2020 12:44		0	0	0	0	0	0	0	0	0	0	0	0	0	0
1556	4	5	9	2d 23:42:42.95000	0d 02:00:47.33000	0.00234469	0.00875145	0.0011648	3.7951	C	1	20/08/2020 12:49		0	0	0	0	0	0	0	0	0	0	0	0	0	0
1557	4	5	9	2d 23:47:42.95000	0d 02:05:47.33000	0.00244175	0.00912012	0.00116472	3.8021	C	1	20/08/2020 12:54		0	0	0	0	0	0	0	0	0	0	0	0	0	0
1558	4	5	9	2d 23:52:42.95000	0d 02:10:47.33000	0.00253881	0.00948949	0.0011648	3.8094	C	1	20/08/2020 12:59		0	0	0	0	0	0	0	0	0	0	0	0	0	0
1559	4	5	9	2d 23:57:42.95000	0d 02:15:47.33000	0.00263587	0.00985961	0.00116495	3.8177	C	1	20/08/2020 13:04		0	0	0	0	0	0	0	0	0	0	0	0	0	0
1560	4	5	9	3d 00:02:42.95000	0d 02:20:47.33000	0.00273292	0.0102306	0.0011648	3.8267	C	1	20/08/2020 13:09		0	0	0	0	0	0	0	0	0	0	0	0	0	0
1561	4	5	9	3d 00:07:42.95000	0d 02:25:47.33000	0.00282998	0.0106024	0.0011648	3.8363	C	1	20/08/2020 13:14		0	0	0	0	0	0	0	0	0	0	0	0	0	0
1562	4	5	9	3d 00:12:13.72000	0d 02:30:18.10000	0.00291758	0.010939	0.00116464	3.8465	C	5	20/08/2020 13:19		0	0	0	0	0	0	0	0	0	0	0	0	0	0
1563	4	5	9	3d 00:16:30.17000	0d 02:34:34.55000	0.00300055	0.0112585	0.00116457	3.8566	C	5	20/08/2020 13:23		0	0	0	0	0	0	0	0	0	0	0	0	0	0
1564	4	5	9	3d 00:20:27.45000	0d 02:38:31.83000	0.00307732	0.0115549	0.00116487	3.8666	C	5	20/08/2020 13:27		0	0	0	0	0	0	0	0	0	0	0	0	0	0
1565	4	5	9	3d 00:24:10.07000	0d 02:42:14.45000	0.00314934	0.0118338	0.00116464	3.8767	C	5	20/08/2020 13:31		0	0	0	0	0	0	0	0	0	0	0	0	0	0
1566	4	5	9	3d 00:27:39.55000	0d 02:45:43.93000	0.00321711	0.0120968	0.00116457	3.8868	C	5	20/08/2020 13:34		0	0	0	0	0	0	0	0	0	0	0	0	0	0
1567	4	5	9	3d 00:31:06.51000	0d 02:49:10.89000	0.00328407	0.0123574	0.00116464	3.897	C	5	20/08/2020 13:37		0	0	0	0	0	0	0	0	0	0	0	0	0	0
1568	4	5	9	3d 00:34:25.82000	0d 02:52:30.20000	0.00334855	0.012609	0.00116472	3.9071	C	5	20/08/2020 13:41		0	0	0	0	0	0	0	0	0	0	0	0	0	0
1569	4	5	9	3d 00:37:36.68000	0d 02:55:41.06000	0.0034103	0.0128506	0.0011648	3.9171	C	5	20/08/2020 13:44		0	0	0	0	0	0	0	0	0	0	0	0	0	0
1570	4	5	9	3d 00:40:44.47000	0d 02:58:48.85000	0.00347105	0.0130889	0.00116487	3.9272	C	5	20/08/2020 13:47		0	0	0	0	0	0	0	0	0	0	0	0	0	0
1571	4	5	9	3d 00:43:46.52000	0d 03:01:50.90000	0.00352995	0.0133205	0.00116487	3.9373	C	5	20/08/2020 13:50		0	0	0	0	0	0	0	0	0	0	0	0	0	0
1572	4	5	9	3d 00:46:43.91000	0d 03:04:48.29000	0.00358734	0.0135467	0.00116457	3.9474	C	5	20/08/2020 13:53		0	0	0	0	0	0	0	0	0	0	0	0	0	0
1573	4	5	9	3d 00:49:40.88000	0d 03:07:45.26000	0.0036446	0.013773	0.00116457	3.9574	C	5	20/08/2020 13:56		0	0	0	0	0	0	0	0	0	0	0	0	0	0
1574	4	5	9	3d 00:52:35.87000	0d 03:10:40.25000	0.00370121	0.0139973	0.00116472	3.9675	C	5	20/08/2020 13:59		0	0	0	0	0	0	0	0	0	0	0	0	0	0
1575	4	5	9	3d 00:55:28.92000	0d 03:13:33.30000	0.0037572	0.0142197	0.00116472	3.9776	C	5	20/08/2020 14:02		0	0	0	0	0	0	0	0	0	0	0	0	0	0
1576	4	5	9	3d 00:58:19.91000	0d 03:16:24.29000	0.00381252	0.01444	0.00116457	3.9876	C	5	20/08/2020 14:05		0	0	0	0	0	0	0	0	0	0	0	0	0	0
1577	4	5	9	3d 01:01:10.15000	0d 03:19:14.53000	0.00386759	0.0146599	0.00116472	3.9977	C	5	20/08/2020 14:08		0	0	0	0	0	0	0	0	0	0	0	0	0	0
1578	4	5	9	3d 01:03:58.97000	0d 03:22:03.35000	0.00392221	0.0148786	0.00116457	4.0078	C	5	20/08/2020 14:10		0	0	0	0	0	0	0	0	0	0	0	0	0	0
1579	4	5	9	3d 01:06:46.18000	0d 03:24:50.56000	0.00397631	0.0150956	0.00116442	4.0179	C	5	20/08/2020 14:13		0	0	0	0	0	0	0	0	0	0	0	0	0	0
1580	4	5	9	3d 01:09:32.31000	0d 03:27:36.69000	0.00403005	0.0153119	0.0011648	4.0281	C	5	20/08/2020 14:16		0	0	0	0	0	0	0	0	0	0	0	0	0	0
1581	4	5	9	3d 01:12:21.25000	0d 03:30:25.63000	0.00408471	0.0155323	0.00116487	4.0381	C	5	20/08/2020 14:19		0	0	0	0	0	0	0	0	0	0	0	0	0	0
1582	4	5	9	3d 01:15:01.56000	0d 03:33:05.94000	0.00413657	0.015742	0.00116472	4.0482	C	5	20/08/2020 14:21		0	0	0	0	0	0	0	0	0	0	0	0	0	0
1583	4	5	9	3d 01:17:42.14000	0d 03:35:46.52000	0.00418853	0.0159526	0.0011648	4.0583	C	5	20/08/2020 14:24		0	0	0	0	0	0	0	0	0	0	0	0	0	0
1584	4	5	9	3d 01:20:20.63000	0d 03:38:25.01000	0.0042398	0.0161609	0.00116472	4.0684	C	5	20/08/2020 14:27		0	0	0	0	0	0	0	0	0	0	0	0	0	0
1585	4	5	9	3d 01:22:57.71000	0d 03:41:02.09000	0.00429062	0.0163679	0.00116464	4.0786	C	5	20/08/2020 14:29		0	0	0	0	0	0	0	0	0	0	0	0	0	0
1586	4	5	9	3d 01:25:34.65000	0d 03:43:39.03000	0.0043414	0.0165752	0.00116464	4.0887	C	5	20/08/2020 14:32		0	0	0	0	0	0	0	0	0	0	0	0	0	0
1587	4	5	9	3d 01:28:07.09000	0d 03:46:11.47000	0.00439071	0.0167771	0.00116472	4.0987	C	5	20/08/2020 14:34		0	0	0	0	0	0	0	0	0	0	0	0	0	0
1588	4	5	9	3d 01:30:39.45000	0d 03:48:43.83000	0.00444001	0.0169794	0.00116449	4.1089	C	5	20/08/2020 14:37		0	0	0	0	0	0	0	0	0	0	0	0	0	0
1589	4	5	9	3d 01:33:10.50000	0d 03:51:14.88000	0.00448887	0.0171804	0.00116457	4.119	C	5	20/08/2020 14:40		0	0	0	0	0	0	0	0	0	0	0	0	0	0
1590	4	5	9	3d 01:35:36.70000	0d 03:53:41.08000	0.00453617	0.0173755	0.00116464	4.1291	C	5	20/08/2020 14:42		0	0	0	0	0	0	0	0	0	0	0	0	0	0
1591	4	5	9	3d 01:38:01.09000	0d 03:56:05.47000	0.00458289	0.0175686	0.00116464	4.1392	C	5	20/08/2020 14:44		0	0	0	0	0	0	0	0	0	0	0	0	0	0
1592	4	5	9	3d 01:40:23.96000	0d 03:58:28.34000	0.00462911	0.0177602	0.00116472	4.1492	C	5	20/08/2020 14:47		0	0	0	0	0	0	0	0	0	0	0	0	0	0
1593	4	5	9	3d 01:42:45.26000	0d 04:00:49.64000	0.00467482	0.0179501	0.00116457	4.1595	C	5	20/08/2020 14:49		0	0	0	0	0	0	0	0	0	0	0	0	0	0
1594	4	5	9	3d 01:45:08.19000	0d 04:03:12.57000	0.00472107	0.0181426	0.0011651	4.1695	C	5	20/08/2020 14:52		0	0	0	0	0	0	0	0	0	0	0	0	0	0
1595	4	5	9	3d 01:47:26.93000	0d 04:05:31.31000	0.00476595	0.01833	0.00116487	4.1799	C	5	20/08/2020 14:54		0	0	0	0	0	0	0	0	0	0	0	0	0	0
1596	4	5	9	3d 01:49:50.15000	0d 04:07:54.53000	0.00481229	0.0185239	0.00116472	4.19	C	5	20/08/2020 14:56		0	0	0	0	0	0	0	0	0	0	0	0	0	0
1597	4	5	9	3d 01:52:02.17000	0d 04:10:06.55000	0.004855	0.0187031	0.00116457	4.2	C	133	20/08/2020 14:58		0	0	0	0	0	0	0	0	0	0	0	0	0	0
1598	4	5	10	3d 01:52:02.20000	0d 00:00:00.03000	0.00485501	0.0187031	0.00118967	4.2	C	0	20/08/2020 14:58		0	0	0	0	0	0	0	0	0	0	0	0	0	0
1599	4	5	10	3d 01:52:20.19000	0d 00:00:18.02000	0.00486076	0.0187273	0.00108965	4.2007	C	4	20/08/2020 14:59		0	0	0	0	0	0	0	0	0	0	0	0	0	0
1600	4	5	10	3d 01:52:33.77000	0d 00:00:31.60000	0.00486468	0.0187438	0.00098962	4.2005	C	4	20/08/2020 14:59		0	0	0	0	0	0	0	0	0	0	0	0	0	0
1601	4	5	10	3d 01:52:49.02000	0d 00:00:46.85000	0.00486865	0.0187605	0.00088937	4.2004	C	4	20/08/2020 14:59		0	0	0	0	0	0	0	0	0	0	0	0	0	0
1602	4	5	10	3d 01:53:11.73000	0d 00:01:09.56000	0.00487393	0.0187826	0.00078935	4.2002	C	4	20/08/2020 15:00		0	0	0	0	0	0	0	0	0	0	0	0	0	0
1603	4	5	10	3d 01:53:40.69000	0d 00:01:38.52000	0.00487987	0.0188076	0.00068933	4.2005	C	4	20/08/2020 15:00		0	0	0	0	0	0	0	0	0	0	0	0	0	0
1604	4	5	10	3d 01:54:13.31000	0d 00:02:11.14000	0.00488565	0.0188318	0.00058923	4.2002	C	4	20/08/2020 15:01		0	0	0	0	0	0	0	0	0	0	0	0	0	0
1605	4	5	10	3d 01:54:54.00000	0d 00:02:51.83000	0.00489176	0.0188575	0.0004892	4.1999	C	4	20/08/2020 15:01		0	0	0	0	0	0	0	0	0	0	0	0	0	0
1606	4	5	10	3d 01:55:43.91000	0d 00:03:41.74000	0.00489784	0.018883	0.00038918	4.2	C	4	20/08/2020 15:02		0	0	0	0	0	0	0	0	0	0	0	0	0	0
1607	4	5	10	3d 01:56:55.94000	0d 00:04:53.77000	0.00490457	0.0189113	0.00028916	4.2	C	4	20/08/2020 15:03		0	0	0	0	0	0	0	0	0	0	0	0	0	0
1608	4	5	10	3d 01:58:41.81000	0d 00:06:39.64000	0.00491144	0.0189402	0.00018914	4.2	C	4	20/08/2020 15:05		0	0	0	0	0	0	0	0	0	0	0	0	0	0
1609	4	5	10	3d 02:00:53.39000	0d 00:08:51.22000	0.00491691	0.0189631	0.0001165	4.2002	C	132	20/08/2020 15:07		0	0	0	0	0	0	0	0	0	0	0	0	0	0
1610	4	5	11	3d 02:00:53.40000	0d 00:00:00.01000	0	0	0	4.1994	R	0	20/08/2020 15:07		0	0	0	0	0	0	0	0	0	0	0	0	0	0
1611	4	5	11	3d 02:00:55.40000	0d 00:00:02.01000	0	0	0	4.1993	R	1	20/08/2020 15:07		0	0	0	0	0	0	0	0	0	0	0	0	0	0
1612	4	5	11	3d 02:00:57.40000	0d 00:00:04.01000	0	0	0	4.1991	R	1	20/08/2020 15:07		0	0	0	0	0	0	0	0	0	0	0	0	0	0
1613	4	5	11	3d 02:00:59.40000	0d 00:00:06.01000	0	0	0	4.1988	R	1	20/08/2020 15:07		0	0	0	0	0	0	0	0	0	0	0	0	0	0
1614	4	5	11	3d 02:01:01.40000	0d 00:00:08.01000	0	0	0	4.1991	R	1	20/08/2020 15:07		0	0	0	0	0	0	0	0	0	0	0	0	0	0
1615	4	5	11	3d 02:01:03.39000	0d 00:00:10.00000	0	0	0	4.1988	R	129	20/08/2020 15:07		0	0	0	0	0	0	0	0	0	0	0	0	0	0
1616	4	5	12	3d 02:01:03.43000	0d 00:00:00.04000	0.00000001	0.00000005	0.00116632	4.1923	D	0	20/08/2020 15:07		0	0	0	0	0	0	0	0	0	0	0	0	0	0
1617	4	5	12	3d 02:01:35.05000	0d 00:00:31.66000	0.00001024	0.00004287	0.00116457	4.1822	D	5	20/08/2020 15:08		0	0	0	0	0	0	0	0	0	0	0	0	0	0
1618	4	5	12	3d 02:03:08.06000	0d 00:02:04.67000	0.00004033	0.00016856	0.0011648	4.172	D	5	20/08/2020 15:10		0	0	0	0	0	0	0	0	0	0	0	0	0	0
1619	4	5	12	3d 02:05:12.08000	0d 00:04:08.69000	0.00008046	0.00033575	0.00116472	4.1619	D	5	20/08/2020 15:12		0	0	0	0	0	0	0	0	0	0	0	0	0	0
1620	4	5	12	3d 02:07:19.04000	0d 00:06:15.65000	0.00012153	0.0005065	0.00116472	4.1518	D	5	20/08/2020 15:14		0	0	0	0	0	0	0	0	0	0	0	0	0	0
1621	4	5	12	3d 02:09:29.72000	0d 00:08:26.33000	0.00016381	0.00068182	0.0011648	4.1418	D	5	20/08/2020 15:16		0	0	0	0	0	0	0	0	0	0	0	0	0	0
1622	4	5	12	3d 02:11:41.78000	0d 00:10:38.39000	0.00020653	0.00085857	0.00116472	4.1315	D	5	20/08/2020 15:18		0	0	0	0	0	0	0	0	0	0	0	0	0	0
1623	4	5	12	3d 02:13:56.79000	0d 00:12:53.40000	0.00025021	0.00103882	0.0011648	4.1215	D	5	20/08/2020 15:20		0	0	0	0	0	0	0	0	0	0	0	0	0	0
1624	4	5	12	3d 02:16:12.94000	0d 00:15:09.55000	0.00029426	0.00122015	0.0011648	4.1114	D	5	20/08/2020 15:23		0	0	0	0	0	0	0	0	0	0	0	0	0	0
1625	4	5	12	3d 02:18:30.43000	0d 00:17:27.04000	0.00033874	0.00140281	0.0011648	4.1013	D	5	20/08/2020 15:25		0	0	0	0	0	0	0	0	0	0	0	0	0	0
1626	4	5	12	3d 02:20:54.68000	0d 00:19:51.29000	0.00038541	0.00159399	0.00116449	4.0911	D	5	20/08/2020 15:27		0	0	0	0	0	0	0	0	0	0	0	0	0	0
1627	4	5	12	3d 02:23:20.49000	0d 00:22:17.10000	0.00043259	0.00178674	0.00116464	4.081	D	5	20/08/2020 15:30		0	0	0	0	0	0	0	0	0	0	0	0	0	0
1628	4	5	12	3d 02:25:45.64000	0d 00:24:42.25000	0.00047955	0.00197815	0.00116472	4.071	D	5	20/08/2020 15:32		0	0	0	0	0	0	0	0	0	0	0	0	0	0
1629	4	5	12	3d 02:28:12.27000	0d 00:27:08.88000	0.00052698	0.00217104	0.0011648	4.0609	D	5	20/08/2020 15:35		0	0	0	0	0	0	0	0	0	0	0	0	0	0
1630	4	5	12	3d 02:30:41.84000	0d 00:29:38.45000	0.00057537	0.00236731	0.00116457	4.0508	D	5	20/08/2020 15:37		0	0	0	0	0	0	0	0	0	0	0	0	0	0
1631	4	5	12	3d 02:33:12.37000	0d 00:32:08.98000	0.00062407	0.00256435	0.0011648	4.0406	D	5	20/08/2020 15:40		0	0	0	0	0	0	0	0	0	0	0	0	0	0
1632	4	5	12	3d 02:35:48.26000	0d 00:34:44.87000	0.00067451	0.00276789	0.00116457	4.0305	D	5	20/08/2020 15:42		0	0	0	0	0	0	0	0	0	0	0	0	0	0
1633	4	5	12	3d 02:38:23.93000	0d 00:37:20.54000	0.00072487	0.00297064	0.0011648	4.0204	D	5	20/08/2020 15:45		0	0	0	0	0	0	0	0	0	0	0	0	0	0
1634	4	5	12	3d 02:41:05.10000	0d 00:40:01.71000	0.00077701	0.00318002	0.0011648	4.0102	D	5	20/08/2020 15:47		0	0	0	0	0	0	0	0	0	0	0	0	0	0
1635	4	5	12	3d 02:43:47.57000	0d 00:42:44.18000	0.00082958	0.00339056	0.00116457	4.0002	D	5	20/08/2020 15:50		0	0	0	0	0	0	0	0	0	0	0	0	0	0
1636	4	5	12	3d 02:46:29.62000	0d 00:45:26.23000	0.000882	0.00360002	0.00116487	3.9901	D	5	20/08/2020 15:53		0	0	0	0	0	0	0	0	0	0	0	0	0	0
1637	4	5	12	3d 02:49:12.97000	0d 00:48:09.58000	0.00093485	0.00381063	0.00116457	3.98	D	5	20/08/2020 15:56		0	0	0	0	0	0	0	0	0	0	0	0	0	0
1638	4	5	12	3d 02:51:56.88000	0d 00:50:53.49000	0.00098788	0.00402143	0.00116449	3.9699	D	5	20/08/2020 15:58		0	0	0	0	0	0	0	0	0	0	0	0	0	0
1639	4	5	12	3d 02:54:43.13000	0d 00:53:39.74000	0.00104167	0.00423469	0.00116457	3.9597	D	5	20/08/2020 16:01		0	0	0	0	0	0	0	0	0	0	0	0	0	0
1640	4	5	12	3d 02:57:33.49000	0d 00:56:30.10000	0.00109678	0.00445267	0.0011648	3.9496	D	5	20/08/2020 16:04		0	0	0	0	0	0	0	0	0	0	0	0	0	0
1641	4	5	12	3d 03:00:21.61000	0d 00:59:18.22000	0.00115117	0.00466723	0.00116464	3.9396	D	5	20/08/2020 16:07		0	0	0	0	0	0	0	0	0	0	0	0	0	0
1642	4	5	12	3d 03:03:13.90000	0d 01:02:10.51000	0.00120691	0.00488655	0.00116464	3.9292	D	5	20/08/2020 16:10		0	0	0	0	0	0	0	0	0	0	0	0	0	0
1643	4	5	12	3d 03:06:09.82000	0d 01:05:06.43000	0.00126383	0.00510991	0.00116487	3.9191	D	5	20/08/2020 16:13		0	0	0	0	0	0	0	0	0	0	0	0	0	0
1644	4	5	12	3d 03:09:05.87000	0d 01:08:02.48000	0.00132079	0.00533285	0.00116457	3.9091	D	5	20/08/2020 16:15		0	0	0	0	0	0	0	0	0	0	0	0	0	0
1645	4	5	12	3d 03:12:02.72000	0d 01:10:59.33000	0.001378	0.00555622	0.00116495	3.8988	D	5	20/08/2020 16:18		0	0	0	0	0	0	0	0	0	0	0	0	0	0
1646	4	5	12	3d 03:15:03.89000	0d 01:14:00.50000	0.00143661	0.00578446	0.00116472	3.8888	D	5	20/08/2020 16:21		0	0	0	0	0	0	0	0	0	0	0	0	0	0
1647	4	5	12	3d 03:18:06.79000	0d 01:17:03.40000	0.00149579	0.00601428	0.00116472	3.8785	D	5	20/08/2020 16:24		0	0	0	0	0	0	0	0	0	0	0	0	0	0
1648	4	5	12	3d 03:21:16.58000	0d 01:20:13.19000	0.00155719	0.00625213	0.00116457	3.8683	D	5	20/08/2020 16:28		0	0	0	0	0	0	0	0	0	0	0	0	0	0
1649	4	5	12	3d 03:24:32.46000	0d 01:23:29.07000	0.00162056	0.00649696	0.00116449	3.8582	D	5	20/08/2020 16:31		0	0	0	0	0	0	0	0	0	0	0	0	0	0
1650	4	5	12	3d 03:27:53.33000	0d 01:26:49.94000	0.00168555	0.00674738	0.0011648	3.8482	D	5	20/08/2020 16:34		0	0	0	0	0	0	0	0	0	0	0	0	0	0
1651	4	5	12	3d 03:31:23.59000	0d 01:30:20.20000	0.00175357	0.0070088	0.00116487	3.8379	D	5	20/08/2020 16:38		0	0	0	0	0	0	0	0	0	0	0	0	0	0
1652	4	5	12	3d 03:35:06.75000	0d 01:34:03.36000	0.00182577	0.00728554	0.0011648	3.8279	D	5	20/08/2020 16:41		0	0	0	0	0	0	0	0	0	0	0	0	0	0
1653	4	5	12	3d 03:38:56.93000	0d 01:37:53.54000	0.00190024	0.00757022	0.00116472	3.8178	D	5	20/08/2020 16:45		0	0	0	0	0	0	0	0	0	0	0	0	0	0
1654	4	5	12	3d 03:43:02.57000	0d 01:41:59.18000	0.00197971	0.00787323	0.00116457	3.8077	D	5	20/08/2020 16:49		0	0	0	0	0	0	0	0	0	0	0	0	0	0
1655	4	5	12	3d 03:47:28.73000	0d 01:46:25.34000	0.00206582	0.00820069	0.00116464	3.7977	D	5	20/08/2020 16:54		0	0	0	0	0	0	0	0	0	0	0	0	0	0
1656	4	5	12	3d 03:52:15.84000	0d 01:51:12.45000	0.00215871	0.00855298	0.00116457	3.7876	D	5	20/08/2020 16:59		0	0	0	0	0	0	0	0	0	0	0	0	0	0
1657	4	5	12	3d 03:57:15.84000	0d 01:56:12.45000	0.00225576	0.00892014	0.00116472	3.7783	D	1	20/08/2020 17:04		0	0	0	0	0	0	0	0	0	0	0	0	0	0
1658	4	5	12	3d 04:02:15.84000	0d 02:01:12.45000	0.00235282	0.00928642	0.00116457	3.7694	D	1	20/08/2020 17:09		0	0	0	0	0	0	0	0	0	0	0	0	0	0
1659	4	5	12	3d 04:07:15.84000	0d 02:06:12.45000	0.00244988	0.00965189	0.00116449	3.7617	D	1	20/08/2020 17:14		0	0	0	0	0	0	0	0	0	0	0	0	0	0
1660	4	5	12	3d 04:12:15.84000	0d 02:11:12.45000	0.00254694	0.0100166	0.0011648	3.7542	D	1	20/08/2020 17:19		0	0	0	0	0	0	0	0	0	0	0	0	0	0
1661	4	5	12	3d 04:17:15.84000	0d 02:16:12.45000	0.00264399	0.0103807	0.00116457	3.7473	D	1	20/08/2020 17:24		0	0	0	0	0	0	0	0	0	0	0	0	0	0
1662	4	5	12	3d 04:22:15.84000	0d 02:21:12.45000	0.00274105	0.010744	0.00116464	3.7407	D	1	20/08/2020 17:29		0	0	0	0	0	0	0	0	0	0	0	0	0	0
1663	4	5	12	3d 04:27:15.84000	0d 02:26:12.45000	0.00283811	0.0111068	0.00116457	3.7345	D	1	20/08/2020 17:34		0	0	0	0	0	0	0	0	0	0	0	0	0	0
1664	4	5	12	3d 04:32:15.84000	0d 02:31:12.45000	0.00293517	0.011469	0.00116464	3.7281	D	1	20/08/2020 17:39		0	0	0	0	0	0	0	0	0	0	0	0	0	0
1665	4	5	12	3d 04:37:15.84000	0d 02:36:12.45000	0.00303222	0.0118305	0.00116449	3.7221	D	1	20/08/2020 17:44		0	0	0	0	0	0	0	0	0	0	0	0	0	0
1666	4	5	12	3d 04:42:15.84000	0d 02:41:12.45000	0.00312928	0.0121915	0.00116464	3.716	D	1	20/08/2020 17:49		0	0	0	0	0	0	0	0	0	0	0	0	0	0
1667	4	5	12	3d 04:47:15.84000	0d 02:46:12.45000	0.00322634	0.0125519	0.00116457	3.7099	D	1	20/08/2020 17:54		0	0	0	0	0	0	0	0	0	0	0	0	0	0
1668	4	5	12	3d 04:52:15.84000	0d 02:51:12.45000	0.0033234	0.0129116	0.00116449	3.7035	D	1	20/08/2020 17:59		0	0	0	0	0	0	0	0	0	0	0	0	0	0
1669	4	5	12	3d 04:57:15.84000	0d 02:56:12.45000	0.00342045	0.0132708	0.00116464	3.6974	D	1	20/08/2020 18:04		0	0	0	0	0	0	0	0	0	0	0	0	0	0
1670	4	5	12	3d 05:02:15.84000	0d 03:01:12.45000	0.00351751	0.0136293	0.00116472	3.6905	D	1	20/08/2020 18:09		0	0	0	0	0	0	0	0	0	0	0	0	0	0
1671	4	5	12	3d 05:07:15.84000	0d 03:06:12.45000	0.00361457	0.0139872	0.0011648	3.6835	D	1	20/08/2020 18:14		0	0	0	0	0	0	0	0	0	0	0	0	0	0
1672	4	5	12	3d 05:12:15.84000	0d 03:11:12.45000	0.00371163	0.0143444	0.00116464	3.6764	D	1	20/08/2020 18:19		0	0	0	0	0	0	0	0	0	0	0	0	0	0
1673	4	5	12	3d 05:17:15.84000	0d 03:16:12.45000	0.00380868	0.0147008	0.00116464	3.6683	D	1	20/08/2020 18:24		0	0	0	0	0	0	0	0	0	0	0	0	0	0
1674	4	5	12	3d 05:22:15.84000	0d 03:21:12.45000	0.00390574	0.0150565	0.00116449	3.6603	D	1	20/08/2020 18:29		0	0	0	0	0	0	0	0	0	0	0	0	0	0
1675	4	5	12	3d 05:27:15.84000	0d 03:26:12.45000	0.0040028	0.0154113	0.00116472	3.651	D	1	20/08/2020 18:34		0	0	0	0	0	0	0	0	0	0	0	0	0	0
1676	4	5	12	3d 05:32:15.84000	0d 03:31:12.45000	0.00409986	0.0157652	0.00116457	3.6411	D	1	20/08/2020 18:39		0	0	0	0	0	0	0	0	0	0	0	0	0	0
1677	4	5	12	3d 05:36:45.94000	0d 03:35:42.55000	0.00418724	0.0160829	0.00116472	3.631	D	5	20/08/2020 18:43		0	0	0	0	0	0	0	0	0	0	0	0	0	0
1678	4	5	12	3d 05:40:43.49000	0d 03:39:40.10000	0.0042641	0.0163616	0.0011648	3.621	D	5	20/08/2020 18:47		0	0	0	0	0	0	0	0	0	0	0	0	0	0
1679	4	5	12	3d 05:43:58.26000	0d 03:42:54.87000	0.00432711	0.0165895	0.00116464	3.6109	D	5	20/08/2020 18:50		0	0	0	0	0	0	0	0	0	0	0	0	0	0
1680	4	5	12	3d 05:46:35.58000	0d 03:45:32.19000	0.00437801	0.016773	0.00116449	3.6007	D	5	20/08/2020 18:53		0	0	0	0	0	0	0	0	0	0	0	0	0	0
1681	4	5	12	3d 05:48:41.75000	0d 03:47:38.36000	0.00441882	0.0169198	0.00116472	3.5906	D	5	20/08/2020 18:55		0	0	0	0	0	0	0	0	0	0	0	0	0	0
1682	4	5	12	3d 05:50:20.40000	0d 03:49:17.01000	0.00445074	0.0170342	0.0011648	3.5805	D	5	20/08/2020 18:57		0	0	0	0	0	0	0	0	0	0	0	0	0	0
1683	4	5	12	3d 05:51:40.45000	0d 03:50:37.06000	0.00447664	0.0171268	0.00116449	3.5705	D	5	20/08/2020 18:58		0	0	0	0	0	0	0	0	0	0	0	0	0	0
1684	4	5	12	3d 05:52:45.00000	0d 03:51:41.61000	0.00449752	0.0172013	0.00116442	3.5602	D	5	20/08/2020 18:59		0	0	0	0	0	0	0	0	0	0	0	0	0	0
1685	4	5	12	3d 05:53:38.46000	0d 03:52:35.07000	0.00451482	0.0172628	0.00116464	3.5502	D	5	20/08/2020 19:00		0	0	0	0	0	0	0	0	0	0	0	0	0	0
1686	4	5	12	3d 05:54:20.37000	0d 03:53:16.98000	0.00452838	0.0173109	0.0011648	3.5401	D	5	20/08/2020 19:01		0	0	0	0	0	0	0	0	0	0	0	0	0	0
1687	4	5	12	3d 05:54:55.99000	0d 03:53:52.60000	0.0045399	0.0173516	0.00116495	3.5299	D	5	20/08/2020 19:01		0	0	0	0	0	0	0	0	0	0	0	0	0	0
1688	4	5	12	3d 05:55:26.21000	0d 03:54:22.82000	0.00454968	0.0173861	0.00116472	3.5198	D	5	20/08/2020 19:02		0	0	0	0	0	0	0	0	0	0	0	0	0	0
1689	4	5	12	3d 05:55:51.59000	0d 03:54:48.20000	0.00455789	0.0174149	0.00116457	3.5097	D	5	20/08/2020 19:02		0	0	0	0	0	0	0	0	0	0	0	0	0	0
1690	4	5	12	3d 05:56:13.08000	0d 03:55:09.69000	0.00456484	0.0174393	0.00116449	3.4997	D	5	20/08/2020 19:03		0	0	0	0	0	0	0	0	0	0	0	0	0	0
1691	4	5	12	3d 05:56:33.03000	0d 03:55:29.64000	0.0045713	0.0174619	0.00116464	3.4893	D	5	20/08/2020 19:03		0	0	0	0	0	0	0	0	0	0	0	0	0	0
1692	4	5	12	3d 05:56:50.32000	0d 03:55:46.93000	0.00457689	0.0174814	0.00116472	3.4791	D	5	20/08/2020 19:03		0	0	0	0	0	0	0	0	0	0	0	0	0	0
1693	4	5	12	3d 05:57:04.91000	0d 03:56:01.52000	0.00458161	0.0174978	0.0011648	3.469	D	5	20/08/2020 19:03		0	0	0	0	0	0	0	0	0	0	0	0	0	0
1694	4	5	12	3d 05:57:18.90000	0d 03:56:15.51000	0.00458614	0.0175134	0.0011648	3.4588	D	5	20/08/2020 19:04		0	0	0	0	0	0	0	0	0	0	0	0	0	0
1695	4	5	12	3d 05:57:31.26000	0d 03:56:27.87000	0.00459013	0.0175272	0.00116449	3.4487	D	5	20/08/2020 19:04		0	0	0	0	0	0	0	0	0	0	0	0	0	0
1696	4	5	12	3d 05:57:42.80000	0d 03:56:39.41000	0.00459387	0.0175401	0.00116457	3.4385	D	5	20/08/2020 19:04		0	0	0	0	0	0	0	0	0	0	0	0	0	0
1697	4	5	12	3d 05:57:54.61000	0d 03:56:51.22000	0.00459769	0.0175532	0.00116464	3.4284	D	5	20/08/2020 19:04		0	0	0	0	0	0	0	0	0	0	0	0	0	0
1698	4	5	12	3d 05:58:05.57000	0d 03:57:02.18000	0.00460123	0.0175654	0.00116464	3.4183	D	5	20/08/2020 19:04		0	0	0	0	0	0	0	0	0	0	0	0	0	0
1699	4	5	12	3d 05:58:17.22000	0d 03:57:13.83000	0.004605	0.0175782	0.00116464	3.4083	D	5	20/08/2020 19:05		0	0	0	0	0	0	0	0	0	0	0	0	0	0
1700	4	5	12	3d 05:58:29.58000	0d 03:57:26.19000	0.004609	0.0175918	0.00116457	3.3982	D	5	20/08/2020 19:05		0	0	0	0	0	0	0	0	0	0	0	0	0	0
1701	4	5	12	3d 05:58:41.41000	0d 03:57:38.02000	0.00461283	0.0176048	0.00116457	3.3881	D	5	20/08/2020 19:05		0	0	0	0	0	0	0	0	0	0	0	0	0	0
1702	4	5	12	3d 05:58:58.04000	0d 03:57:54.65000	0.00461821	0.017623	0.00116457	3.3779	D	5	20/08/2020 19:05		0	0	0	0	0	0	0	0	0	0	0	0	0	0
1703	4	5	12	3d 05:59:25.69000	0d 03:58:22.30000	0.00462716	0.0176532	0.00116472	3.3677	D	5	20/08/2020 19:06		0	0	0	0	0	0	0	0	0	0	0	0	0	0
1704	4	5	12	3d 06:00:15.72000	0d 03:59:12.33000	0.00464334	0.0177076	0.00116457	3.3576	D	5	20/08/2020 19:07		0	0	0	0	0	0	0	0	0	0	0	0	0	0
1705	4	5	12	3d 06:01:25.23000	0d 04:00:21.84000	0.00466583	0.017783	0.00116457	3.3475	D	5	20/08/2020 19:08		0	0	0	0	0	0	0	0	0	0	0	0	0	0
1706	4	5	12	3d 06:02:37.90000	0d 04:01:34.51000	0.00468934	0.0178616	0.00116449	3.3373	D	5	20/08/2020 19:09		0	0	0	0	0	0	0	0	0	0	0	0	0	0
1707	4	5	12	3d 06:03:51.46000	0d 04:02:48.07000	0.00471314	0.0179409	0.00116464	3.3269	D	5	20/08/2020 19:10		0	0	0	0	0	0	0	0	0	0	0	0	0	0
1708	4	5	12	3d 06:05:09.23000	0d 04:04:05.84000	0.0047383	0.0180245	0.0011648	3.3169	D	5	20/08/2020 19:12		0	0	0	0	0	0	0	0	0	0	0	0	0	0
1709	4	5	12	3d 06:06:06.65000	0d 04:05:03.26000	0.00475688	0.018086	0.00116472	3.3068	D	5	20/08/2020 19:12		0	0	0	0	0	0	0	0	0	0	0	0	0	0
1710	4	5	12	3d 06:06:53.09000	0d 04:05:49.70000	0.0047719	0.0181356	0.00116472	3.2966	D	5	20/08/2020 19:13		0	0	0	0	0	0	0	0	0	0	0	0	0	0
1711	4	5	12	3d 06:07:29.90000	0d 04:06:26.51000	0.00478381	0.0181748	0.00116464	3.2863	D	5	20/08/2020 19:14		0	0	0	0	0	0	0	0	0	0	0	0	0	0
1712	4	5	12	3d 06:08:00.49000	0d 04:06:57.10000	0.00479371	0.0182073	0.00116457	3.2763	D	5	20/08/2020 19:14		0	0	0	0	0	0	0	0	0	0	0	0	0	0
1713	4	5	12	3d 06:08:26.46000	0d 04:07:23.07000	0.00480211	0.0182348	0.0011648	3.2659	D	5	20/08/2020 19:15		0	0	0	0	0	0	0	0	0	0	0	0	0	0
1714	4	5	12	3d 06:08:49.34000	0d 04:07:45.95000	0.00480951	0.0182589	0.00116503	3.2558	D	5	20/08/2020 19:15		0	0	0	0	0	0	0	0	0	0	0	0	0	0
1715	4	5	12	3d 06:09:08.46000	0d 04:08:05.07000	0.0048157	0.018279	0.00116472	3.2456	D	5	20/08/2020 19:16		0	0	0	0	0	0	0	0	0	0	0	0	0	0
1716	4	5	12	3d 06:09:25.68000	0d 04:08:22.29000	0.00482127	0.0182971	0.00116457	3.2354	D	5	20/08/2020 19:16		0	0	0	0	0	0	0	0	0	0	0	0	0	0
1717	4	5	12	3d 06:09:41.10000	0d 04:08:37.71000	0.00482626	0.0183132	0.00116449	3.2251	D	5	20/08/2020 19:16		0	0	0	0	0	0	0	0	0	0	0	0	0	0
1718	4	5	12	3d 06:09:55.28000	0d 04:08:51.89000	0.00483084	0.018328	0.00116464	3.2149	D	5	20/08/2020 19:16		0	0	0	0	0	0	0	0	0	0	0	0	0	0
1719	4	5	12	3d 06:10:07.96000	0d 04:09:04.57000	0.00483495	0.0183412	0.0011648	3.2047	D	5	20/08/2020 19:17		0	0	0	0	0	0	0	0	0	0	0	0	0	0
1720	4	5	12	3d 06:10:19.57000	0d 04:09:16.18000	0.0048387	0.0183532	0.0011648	3.1945	D	5	20/08/2020 19:17		0	0	0	0	0	0	0	0	0	0	0	0	0	0
1721	4	5	12	3d 06:10:30.42000	0d 04:09:27.03000	0.00484221	0.0183644	0.00116472	3.1843	D	5	20/08/2020 19:17		0	0	0	0	0	0	0	0	0	0	0	0	0	0
1722	4	5	12	3d 06:10:40.36000	0d 04:09:36.97000	0.00484543	0.0183746	0.00116457	3.174	D	5	20/08/2020 19:17		0	0	0	0	0	0	0	0	0	0	0	0	0	0
1723	4	5	12	3d 06:10:49.74000	0d 04:09:46.35000	0.00484846	0.0183842	0.00116457	3.1638	D	5	20/08/2020 19:17		0	0	0	0	0	0	0	0	0	0	0	0	0	0
1724	4	5	12	3d 06:10:58.56000	0d 04:09:55.17000	0.00485132	0.0183932	0.00116442	3.1536	D	5	20/08/2020 19:17		0	0	0	0	0	0	0	0	0	0	0	0	0	0
1725	4	5	12	3d 06:11:07.16000	0d 04:10:03.77000	0.0048541	0.018402	0.00116449	3.1432	D	5	20/08/2020 19:18		0	0	0	0	0	0	0	0	0	0	0	0	0	0
1726	4	5	12	3d 06:11:14.85000	0d 04:10:11.46000	0.00485659	0.0184098	0.0011648	3.1331	D	5	20/08/2020 19:18		0	0	0	0	0	0	0	0	0	0	0	0	0	0
1727	4	5	12	3d 06:11:22.10000	0d 04:10:18.71000	0.00485893	0.0184171	0.00116472	3.1229	D	5	20/08/2020 19:18		0	0	0	0	0	0	0	0	0	0	0	0	0	0
1728	4	5	12	3d 06:11:29.07000	0d 04:10:25.68000	0.00486119	0.0184242	0.0011648	3.1127	D	5	20/08/2020 19:18		0	0	0	0	0	0	0	0	0	0	0	0	0	0
1729	4	5	12	3d 06:11:35.54000	0d 04:10:32.15000	0.00486328	0.0184307	0.00116464	3.1023	D	5	20/08/2020 19:18		0	0	0	0	0	0	0	0	0	0	0	0	0	0
1730	4	5	12	3d 06:11:41.98000	0d 04:10:38.59000	0.00486536	0.0184371	0.00116464	3.0921	D	5	20/08/2020 19:18		0	0	0	0	0	0	0	0	0	0	0	0	0	0
1731	4	5	12	3d 06:11:48.00000	0d 04:10:44.61000	0.00486731	0.0184431	0.0011648	3.0816	D	5	20/08/2020 19:18		0	0	0	0	0	0	0	0	0	0	0	0	0	0
1732	4	5	12	3d 06:11:53.81000	0d 04:10:50.42000	0.00486919	0.0184489	0.00116472	3.0715	D	5	20/08/2020 19:18		0	0	0	0	0	0	0	0	0	0	0	0	0	0
1733	4	5	12	3d 06:11:59.14000	0d 04:10:55.75000	0.00487092	0.0184542	0.00116457	3.0611	D	5	20/08/2020 19:18		0	0	0	0	0	0	0	0	0	0	0	0	0	0
1734	4	5	12	3d 06:12:04.45000	0d 04:11:01.06000	0.00487263	0.0184595	0.00116487	3.0507	D	5	20/08/2020 19:18		0	0	0	0	0	0	0	0	0	0	0	0	0	0
1735	4	5	12	3d 06:12:09.46000	0d 04:11:06.07000	0.00487425	0.0184644	0.00116464	3.0405	D	5	20/08/2020 19:19		0	0	0	0	0	0	0	0	0	0	0	0	0	0
1736	4	5	12	3d 06:12:14.18000	0d 04:11:10.79000	0.00487578	0.018469	0.00116472	3.0304	D	5	20/08/2020 19:19		0	0	0	0	0	0	0	0	0	0	0	0	0	0
1737	4	5	12	3d 06:12:18.79000	0d 04:11:15.40000	0.00487727	0.0184735	0.00116472	3.0202	D	5	20/08/2020 19:19		0	0	0	0	0	0	0	0	0	0	0	0	0	0
1738	4	5	12	3d 06:12:23.30000	0d 04:11:19.91000	0.00487873	0.0184779	0.00116472	3.01	D	5	20/08/2020 19:19		0	0	0	0	0	0	0	0	0	0	0	0	0	0
1739	4	5	12	3d 06:12:27.54000	0d 04:11:24.15000	0.0048801	0.0184821	0.00116464	2.9996	D	5	20/08/2020 19:19		0	0	0	0	0	0	0	0	0	0	0	0	0	0
1740	4	5	12	3d 06:12:31.70000	0d 04:11:28.31000	0.00488145	0.0184861	0.00116472	2.9895	D	5	20/08/2020 19:19		0	0	0	0	0	0	0	0	0	0	0	0	0	0
1741	4	5	12	3d 06:12:35.64000	0d 04:11:32.25000	0.00488272	0.0184899	0.00116472	2.9795	D	5	20/08/2020 19:19		0	0	0	0	0	0	0	0	0	0	0	0	0	0
1742	4	5	12	3d 06:12:39.54000	0d 04:11:36.15000	0.00488399	0.0184937	0.00116472	2.9693	D	5	20/08/2020 19:19		0	0	0	0	0	0	0	0	0	0	0	0	0	0
1743	4	5	12	3d 06:12:43.26000	0d 04:11:39.87000	0.00488519	0.0184972	0.0011648	2.959	D	5	20/08/2020 19:19		0	0	0	0	0	0	0	0	0	0	0	0	0	0
1744	4	5	12	3d 06:12:46.92000	0d 04:11:43.53000	0.00488637	0.0185007	0.00116457	2.9487	D	5	20/08/2020 19:19		0	0	0	0	0	0	0	0	0	0	0	0	0	0
1745	4	5	12	3d 06:12:50.42000	0d 04:11:47.03000	0.00488751	0.018504	0.00116464	2.9386	D	5	20/08/2020 19:19		0	0	0	0	0	0	0	0	0	0	0	0	0	0
1746	4	5	12	3d 06:12:53.81000	0d 04:11:50.42000	0.0048886	0.0185073	0.00116457	2.9284	D	5	20/08/2020 19:19		0	0	0	0	0	0	0	0	0	0	0	0	0	0
1747	4	5	12	3d 06:12:57.09000	0d 04:11:53.70000	0.00488966	0.0185104	0.00116464	2.9181	D	5	20/08/2020 19:19		0	0	0	0	0	0	0	0	0	0	0	0	0	0
1748	4	5	12	3d 06:13:00.35000	0d 04:11:56.96000	0.00489072	0.0185134	0.00116464	2.9078	D	5	20/08/2020 19:19		0	0	0	0	0	0	0	0	0	0	0	0	0	0
1749	4	5	12	3d 06:13:03.52000	0d 04:12:00.13000	0.00489174	0.0185164	0.00116449	2.8974	D	5	20/08/2020 19:19		0	0	0	0	0	0	0	0	0	0	0	0	0	0
1750	4	5	12	3d 06:13:06.57000	0d 04:12:03.18000	0.00489273	0.0185193	0.00116457	2.887	D	5	20/08/2020 19:19		0	0	0	0	0	0	0	0	0	0	0	0	0	0
1751	4	5	12	3d 06:13:09.57000	0d 04:12:06.18000	0.0048937	0.0185221	0.00116472	2.8768	D	5	20/08/2020 19:20		0	0	0	0	0	0	0	0	0	0	0	0	0	0
1752	4	5	12	3d 06:13:12.45000	0d 04:12:09.06000	0.00489463	0.0185247	0.00116457	2.8664	D	5	20/08/2020 19:20		0	0	0	0	0	0	0	0	0	0	0	0	0	0
1753	4	5	12	3d 06:13:15.33000	0d 04:12:11.94000	0.00489556	0.0185274	0.00116472	2.8562	D	5	20/08/2020 19:20		0	0	0	0	0	0	0	0	0	0	0	0	0	0
1754	4	5	12	3d 06:13:18.07000	0d 04:12:14.68000	0.00489645	0.0185299	0.00116472	2.846	D	5	20/08/2020 19:20		0	0	0	0	0	0	0	0	0	0	0	0	0	0
1755	4	5	12	3d 06:13:20.74000	0d 04:12:17.35000	0.00489732	0.0185324	0.0011648	2.8356	D	5	20/08/2020 19:20		0	0	0	0	0	0	0	0	0	0	0	0	0	0
1756	4	5	12	3d 06:13:23.43000	0d 04:12:20.04000	0.00489819	0.0185349	0.00116472	2.8252	D	5	20/08/2020 19:20		0	0	0	0	0	0	0	0	0	0	0	0	0	0
1757	4	5	12	3d 06:13:25.96000	0d 04:12:22.57000	0.004899	0.0185372	0.00116464	2.8148	D	5	20/08/2020 19:20		0	0	0	0	0	0	0	0	0	0	0	0	0	0
1758	4	5	12	3d 06:13:28.51000	0d 04:12:25.12000	0.00489983	0.0185395	0.00116449	2.8043	D	5	20/08/2020 19:20		0	0	0	0	0	0	0	0	0	0	0	0	0	0
1759	4	5	12	3d 06:13:31.01000	0d 04:12:27.62000	0.00490064	0.0185417	0.00116457	2.7939	D	5	20/08/2020 19:20		0	0	0	0	0	0	0	0	0	0	0	0	0	0
1760	4	5	12	3d 06:13:33.41000	0d 04:12:30.02000	0.00490141	0.0185439	0.0011648	2.7834	D	5	20/08/2020 19:20		0	0	0	0	0	0	0	0	0	0	0	0	0	0
1761	4	5	12	3d 06:13:35.79000	0d 04:12:32.40000	0.00490218	0.018546	0.00116464	2.7729	D	5	20/08/2020 19:20		0	0	0	0	0	0	0	0	0	0	0	0	0	0
1762	4	5	12	3d 06:13:38.09000	0d 04:12:34.70000	0.00490293	0.0185481	0.00116472	2.7626	D	5	20/08/2020 19:20		0	0	0	0	0	0	0	0	0	0	0	0	0	0
1763	4	5	12	3d 06:13:40.36000	0d 04:12:36.97000	0.00490366	0.0185501	0.00116457	2.7523	D	5	20/08/2020 19:20		0	0	0	0	0	0	0	0	0	0	0	0	0	0
1764	4	5	12	3d 06:13:42.61000	0d 04:12:39.22000	0.00490439	0.0185521	0.00116472	2.7417	D	5	20/08/2020 19:20		0	0	0	0	0	0	0	0	0	0	0	0	0	0
1765	4	5	12	3d 06:13:44.75000	0d 04:12:41.36000	0.00490508	0.018554	0.00116464	2.7315	D	5	20/08/2020 19:20		0	0	0	0	0	0	0	0	0	0	0	0	0	0
1766	4	5	12	3d 06:13:46.88000	0d 04:12:43.49000	0.00490577	0.0185559	0.00116457	2.7211	D	5	20/08/2020 19:20		0	0	0	0	0	0	0	0	0	0	0	0	0	0
1767	4	5	12	3d 06:13:48.95000	0d 04:12:45.56000	0.00490644	0.0185577	0.00116487	2.7109	D	5	20/08/2020 19:20		0	0	0	0	0	0	0	0	0	0	0	0	0	0
1768	4	5	12	3d 06:13:51.02000	0d 04:12:47.63000	0.00490711	0.0185595	0.0011648	2.7004	D	5	20/08/2020 19:20		0	0	0	0	0	0	0	0	0	0	0	0	0	0
1769	4	5	12	3d 06:13:53.08000	0d 04:12:49.69000	0.00490778	0.0185613	0.00116449	2.6899	D	5	20/08/2020 19:20		0	0	0	0	0	0	0	0	0	0	0	0	0	0
1770	4	5	12	3d 06:13:55.09000	0d 04:12:51.70000	0.00490843	0.0185631	0.00116464	2.6793	D	5	20/08/2020 19:20		0	0	0	0	0	0	0	0	0	0	0	0	0	0
1771	4	5	12	3d 06:13:57.06000	0d 04:12:53.67000	0.00490907	0.0185648	0.0011648	2.6688	D	5	20/08/2020 19:20		0	0	0	0	0	0	0	0	0	0	0	0	0	0
1772	4	5	12	3d 06:13:58.99000	0d 04:12:55.60000	0.00490969	0.0185664	0.00116464	2.6584	D	5	20/08/2020 19:20		0	0	0	0	0	0	0	0	0	0	0	0	0	0
1773	4	5	12	3d 06:14:00.90000	0d 04:12:57.51000	0.00491031	0.0185681	0.0011648	2.6477	D	5	20/08/2020 19:20		0	0	0	0	0	0	0	0	0	0	0	0	0	0
1774	4	5	12	3d 06:14:02.82000	0d 04:12:59.43000	0.00491093	0.0185697	0.00116487	2.6372	D	5	20/08/2020 19:20		0	0	0	0	0	0	0	0	0	0	0	0	0	0
1775	4	5	12	3d 06:14:04.68000	0d 04:13:01.29000	0.00491153	0.0185713	0.00116472	2.6267	D	5	20/08/2020 19:20		0	0	0	0	0	0	0	0	0	0	0	0	0	0
1776	4	5	12	3d 06:14:06.52000	0d 04:13:03.13000	0.00491213	0.0185729	0.00116464	2.6162	D	5	20/08/2020 19:20		0	0	0	0	0	0	0	0	0	0	0	0	0	0
1777	4	5	12	3d 06:14:08.32000	0d 04:13:04.93000	0.00491271	0.0185744	0.00116472	2.6056	D	5	20/08/2020 19:21		0	0	0	0	0	0	0	0	0	0	0	0	0	0
1778	4	5	12	3d 06:14:10.12000	0d 04:13:06.73000	0.00491329	0.0185759	0.0011648	2.5951	D	5	20/08/2020 19:21		0	0	0	0	0	0	0	0	0	0	0	0	0	0
1779	4	5	12	3d 06:14:11.88000	0d 04:13:08.49000	0.00491386	0.0185774	0.00116472	2.5846	D	5	20/08/2020 19:21		0	0	0	0	0	0	0	0	0	0	0	0	0	0
1780	4	5	12	3d 06:14:13.62000	0d 04:13:10.23000	0.00491442	0.0185788	0.00116464	2.574	D	5	20/08/2020 19:21		0	0	0	0	0	0	0	0	0	0	0	0	0	0
1781	4	5	12	3d 06:14:15.33000	0d 04:13:11.94000	0.00491498	0.0185803	0.00116487	2.5635	D	5	20/08/2020 19:21		0	0	0	0	0	0	0	0	0	0	0	0	0	0
1782	4	5	12	3d 06:14:17.01000	0d 04:13:13.62000	0.00491552	0.0185816	0.00116472	2.553	D	5	20/08/2020 19:21		0	0	0	0	0	0	0	0	0	0	0	0	0	0
1783	4	5	12	3d 06:14:18.70000	0d 04:13:15.31000	0.00491607	0.018583	0.00116464	2.5426	D	5	20/08/2020 19:21		0	0	0	0	0	0	0	0	0	0	0	0	0	0
1784	4	5	12	3d 06:14:20.36000	0d 04:13:16.97000	0.0049166	0.0185844	0.00116472	2.5321	D	5	20/08/2020 19:21		0	0	0	0	0	0	0	0	0	0	0	0	0	0
1785	4	5	12	3d 06:14:22.00000	0d 04:13:18.61000	0.00491713	0.0185857	0.0011648	2.5216	D	5	20/08/2020 19:21		0	0	0	0	0	0	0	0	0	0	0	0	0	0
1786	4	5	12	3d 06:14:23.64000	0d 04:13:20.25000	0.00491766	0.0185871	0.00116457	2.5112	D	5	20/08/2020 19:21		0	0	0	0	0	0	0	0	0	0	0	0	0	0
1787	4	5	12	3d 06:14:25.26000	0d 04:13:21.87000	0.00491819	0.0185884	0.0011648	2.5003	D	5	20/08/2020 19:21		0	0	0	0	0	0	0	0	0	0	0	0	0	0
1788	4	5	12	3d 06:14:25.31000	0d 04:13:21.92000	0.00491821	0.0185884	0.00116464	2.5	D	133	20/08/2020 19:21		0	0	0	0	0	0	0	0	0	0	0	0	0	0
1789	4	5	13	3d 06:14:25.32000	0d 00:00:00.01000	0	0	0	2.6142	R	0	20/08/2020 19:21		0	0	0	0	0	0	0	0	0	0	0	0	0	0
1790	4	5	13	3d 06:14:27.32000	0d 00:00:02.01000	0	0	0	2.8249	R	1	20/08/2020 19:21		0	0	0	0	0	0	0	0	0	0	0	0	0	0
1791	4	5	13	3d 06:14:29.32000	0d 00:00:04.01000	0	0	0	2.9409	R	1	20/08/2020 19:21		0	0	0	0	0	0	0	0	0	0	0	0	0	0
1792	4	5	13	3d 06:14:31.32000	0d 00:00:06.01000	0	0	0	3.032	R	1	20/08/2020 19:21		0	0	0	0	0	0	0	0	0	0	0	0	0	0
1793	4	5	13	3d 06:14:33.32000	0d 00:00:08.01000	0	0	0	3.1077	R	1	20/08/2020 19:21		0	0	0	0	0	0	0	0	0	0	0	0	0	0
1794	4	5	13	3d 06:14:35.31000	0d 00:00:10.00000	0	0	0	3.1707	R	129	20/08/2020 19:21		0	0	0	0	0	0	0	0	0	0	0	0	0	0
1795	5	6	9	3d 06:14:35.35000	0d 00:00:00.04000	0.00000001	0.00000004	0.00116579	3.3306	C	0	20/08/2020 19:21		0	0	0	0	0	0	0	0	0	0	0	0	0	0
1796	5	6	9	3d 06:14:35.51000	0d 00:00:00.20000	0.00000006	0.00000022	0.00116464	3.3584	C	5	20/08/2020 19:21		0	0	0	0	0	0	0	0	0	0	0	0	0	0
1797	5	6	9	3d 06:14:35.67000	0d 00:00:00.36000	0.00000012	0.00000039	0.00116457	3.3783	C	5	20/08/2020 19:21		0	0	0	0	0	0	0	0	0	0	0	0	0	0
1798	5	6	9	3d 06:14:35.85000	0d 00:00:00.54000	0.00000017	0.00000059	0.00116472	3.397	C	5	20/08/2020 19:21		0	0	0	0	0	0	0	0	0	0	0	0	0	0
1799	5	6	9	3d 06:14:36.04000	0d 00:00:00.73000	0.00000024	0.0000008	0.00116457	3.4141	C	5	20/08/2020 19:21		0	0	0	0	0	0	0	0	0	0	0	0	0	0
1800	5	6	9	3d 06:14:36.24000	0d 00:00:00.93000	0.0000003	0.00000102	0.00116464	3.4304	C	5	20/08/2020 19:21		0	0	0	0	0	0	0	0	0	0	0	0	0	0
1801	5	6	9	3d 06:14:36.46000	0d 00:00:01.15000	0.00000037	0.00000126	0.00116449	3.4473	C	5	20/08/2020 19:21		0	0	0	0	0	0	0	0	0	0	0	0	0	0
1802	5	6	9	3d 06:14:36.69000	0d 00:00:01.38000	0.00000045	0.00000152	0.00116464	3.4632	C	5	20/08/2020 19:21		0	0	0	0	0	0	0	0	0	0	0	0	0	0
1803	5	6	9	3d 06:14:36.92000	0d 00:00:01.61000	0.00000052	0.00000178	0.00116457	3.4788	C	5	20/08/2020 19:21		0	0	0	0	0	0	0	0	0	0	0	0	0	0
1804	5	6	9	3d 06:14:37.16000	0d 00:00:01.85000	0.0000006	0.00000205	0.0011648	3.4942	C	5	20/08/2020 19:21		0	0	0	0	0	0	0	0	0	0	0	0	0	0
1805	5	6	9	3d 06:14:37.41000	0d 00:00:02.10000	0.00000068	0.00000233	0.00116472	3.509	C	5	20/08/2020 19:21		0	0	0	0	0	0	0	0	0	0	0	0	0	0
1806	5	6	9	3d 06:14:37.67000	0d 00:00:02.36000	0.00000076	0.00000263	0.00116487	3.5236	C	5	20/08/2020 19:21		0	0	0	0	0	0	0	0	0	0	0	0	0	0
1807	5	6	9	3d 06:14:37.94000	0d 00:00:02.63000	0.00000085	0.00000294	0.00116457	3.5383	C	5	20/08/2020 19:21		0	0	0	0	0	0	0	0	0	0	0	0	0	0
1808	5	6	9	3d 06:14:38.22000	0d 00:00:02.91000	0.00000094	0.00000326	0.00116464	3.5523	C	5	20/08/2020 19:21		0	0	0	0	0	0	0	0	0	0	0	0	0	0
1809	5	6	9	3d 06:14:38.51000	0d 00:00:03.20000	0.00000103	0.00000359	0.00116464	3.5662	C	5	20/08/2020 19:21		0	0	0	0	0	0	0	0	0	0	0	0	0	0
1810	5	6	9	3d 06:14:38.82000	0d 00:00:03.51000	0.00000114	0.00000395	0.00116464	3.5796	C	5	20/08/2020 19:21		0	0	0	0	0	0	0	0	0	0	0	0	0	0
1811	5	6	9	3d 06:14:39.14000	0d 00:00:03.83000	0.00000124	0.00000432	0.00116457	3.593	C	5	20/08/2020 19:21		0	0	0	0	0	0	0	0	0	0	0	0	0	0
1812	5	6	9	3d 06:14:39.49000	0d 00:00:04.18000	0.00000135	0.00000473	0.00116449	3.6065	C	5	20/08/2020 19:21		0	0	0	0	0	0	0	0	0	0	0	0	0	0
1813	5	6	9	3d 06:14:39.86000	0d 00:00:04.55000	0.00000147	0.00000516	0.0011648	3.6193	C	5	20/08/2020 19:21		0	0	0	0	0	0	0	0	0	0	0	0	0	0
1814	5	6	9	3d 06:14:40.25000	0d 00:00:04.94000	0.0000016	0.00000562	0.00116472	3.6315	C	5	20/08/2020 19:21		0	0	0	0	0	0	0	0	0	0	0	0	0	0
1815	5	6	9	3d 06:14:40.68000	0d 00:00:05.37000	0.00000174	0.00000613	0.00116487	3.6434	C	5	20/08/2020 19:21		0	0	0	0	0	0	0	0	0	0	0	0	0	0
1816	5	6	9	3d 06:14:41.16000	0d 00:00:05.85000	0.00000189	0.00000669	0.00116487	3.6553	C	5	20/08/2020 19:21		0	0	0	0	0	0	0	0	0	0	0	0	0	0
1817	5	6	9	3d 06:14:41.71000	0d 00:00:06.40000	0.00000207	0.00000734	0.00116457	3.6667	C	5	20/08/2020 19:21		0	0	0	0	0	0	0	0	0	0	0	0	0	0
1818	5	6	9	3d 06:14:42.39000	0d 00:00:07.08000	0.00000229	0.00000815	0.0011648	3.6783	C	5	20/08/2020 19:21		0	0	0	0	0	0	0	0	0	0	0	0	0	0
1819	5	6	9	3d 06:14:43.24000	0d 00:00:07.93000	0.00000257	0.00000917	0.00116472	3.6896	C	5	20/08/2020 19:21		0	0	0	0	0	0	0	0	0	0	0	0	0	0
1820	5	6	9	3d 06:14:44.34000	0d 00:00:09.03000	0.00000292	0.00001048	0.00116495	3.7003	C	5	20/08/2020 19:21		0	0	0	0	0	0	0	0	0	0	0	0	0	0
1821	5	6	9	3d 06:14:45.94000	0d 00:00:10.63000	0.00000344	0.0000124	0.0011648	3.7111	C	5	20/08/2020 19:21		0	0	0	0	0	0	0	0	0	0	0	0	0	0
1822	5	6	9	3d 06:14:48.45000	0d 00:00:13.14000	0.00000425	0.00001542	0.00116472	3.7214	C	5	20/08/2020 19:21		0	0	0	0	0	0	0	0	0	0	0	0	0	0
1823	5	6	9	3d 06:14:54.52000	0d 00:00:19.21000	0.00000621	0.00002274	0.00116464	3.7314	C	5	20/08/2020 19:21		0	0	0	0	0	0	0	0	0	0	0	0	0	0
1824	5	6	9	3d 06:15:32.84000	0d 00:00:57.53000	0.00001861	0.000069	0.00116472	3.7212	C	5	20/08/2020 19:22		0	0	0	0	0	0	0	0	0	0	0	0	0	0
1825	5	6	9	3d 06:15:48.83000	0d 00:01:13.52000	0.00002379	0.00008822	0.00116442	3.711	C	5	20/08/2020 19:22		0	0	0	0	0	0	0	0	0	0	0	0	0	0
1826	5	6	9	3d 06:16:09.26000	0d 00:01:33.95000	0.00003039	0.00011271	0.00116487	3.7009	C	5	20/08/2020 19:23		0	0	0	0	0	0	0	0	0	0	0	0	0	0
1827	5	6	9	3d 06:16:45.88000	0d 00:02:10.57000	0.00004224	0.0001565	0.00116472	3.6909	C	5	20/08/2020 19:23		0	0	0	0	0	0	0	0	0	0	0	0	0	0
1828	5	6	9	3d 06:20:15.67000	0d 00:05:40.36000	0.00011011	0.00040649	0.0011648	3.6808	C	5	20/08/2020 19:27		0	0	0	0	0	0	0	0	0	0	0	0	0	0
1829	5	6	9	3d 06:25:15.67000	0d 00:10:40.36000	0.00020717	0.00076389	0.00116457	3.6843	C	1	20/08/2020 19:32		0	0	0	0	0	0	0	0	0	0	0	0	0	0
1830	5	6	9	3d 06:30:15.67000	0d 00:15:40.36000	0.00030423	0.0011217	0.00116472	3.6886	C	1	20/08/2020 19:37		0	0	0	0	0	0	0	0	0	0	0	0	0	0
1831	5	6	9	3d 06:35:15.67000	0d 00:20:40.36000	0.00040129	0.00147991	0.0011648	3.6925	C	1	20/08/2020 19:42		0	0	0	0	0	0	0	0	0	0	0	0	0	0
1832	5	6	9	3d 06:40:15.67000	0d 00:25:40.36000	0.00049835	0.00183851	0.00116472	3.6967	C	1	20/08/2020 19:47		0	0	0	0	0	0	0	0	0	0	0	0	0	0
1833	5	6	9	3d 06:45:15.67000	0d 00:30:40.36000	0.0005954	0.00219749	0.00116464	3.7006	C	1	20/08/2020 19:52		0	0	0	0	0	0	0	0	0	0	0	0	0	0
1834	5	6	9	3d 06:50:15.67000	0d 00:35:40.36000	0.00069246	0.00255686	0.00116472	3.7046	C	1	20/08/2020 19:57		0	0	0	0	0	0	0	0	0	0	0	0	0	0
1835	5	6	9	3d 06:55:15.67000	0d 00:40:40.36000	0.00078952	0.00291664	0.00116472	3.7089	C	1	20/08/2020 20:02		0	0	0	0	0	0	0	0	0	0	0	0	0	0
1836	5	6	9	3d 07:00:15.67000	0d 00:45:40.36000	0.00088658	0.00327685	0.0011648	3.7134	C	1	20/08/2020 20:07		0	0	0	0	0	0	0	0	0	0	0	0	0	0
1837	5	6	9	3d 07:05:15.67000	0d 00:50:40.36000	0.00098363	0.00363752	0.00116457	3.7185	C	1	20/08/2020 20:12		0	0	0	0	0	0	0	0	0	0	0	0	0	0
1838	5	6	9	3d 07:10:15.67000	0d 00:55:40.36000	0.00108069	0.00399868	0.0011648	3.7235	C	1	20/08/2020 20:17		0	0	0	0	0	0	0	0	0	0	0	0	0	0
1839	5	6	9	3d 07:15:15.67000	0d 01:00:40.36000	0.00117775	0.00436034	0.00116472	3.729	C	1	20/08/2020 20:22		0	0	0	0	0	0	0	0	0	0	0	0	0	0
1840	5	6	9	3d 07:20:15.67000	0d 01:05:40.36000	0.00127481	0.00472252	0.00116472	3.7342	C	1	20/08/2020 20:27		0	0	0	0	0	0	0	0	0	0	0	0	0	0
1841	5	6	9	3d 07:25:15.67000	0d 01:10:40.36000	0.00137186	0.00508521	0.00116442	3.7397	C	1	20/08/2020 20:32		0	0	0	0	0	0	0	0	0	0	0	0	0	0
1842	5	6	9	3d 07:30:15.67000	0d 01:15:40.36000	0.00146892	0.00544843	0.0011648	3.7447	C	1	20/08/2020 20:37		0	0	0	0	0	0	0	0	0	0	0	0	0	0
1843	5	6	9	3d 07:35:15.67000	0d 01:20:40.36000	0.00156598	0.00581215	0.00116472	3.7502	C	1	20/08/2020 20:42		0	0	0	0	0	0	0	0	0	0	0	0	0	0
1844	5	6	9	3d 07:40:15.67000	0d 01:25:40.36000	0.00166304	0.00617638	0.00116472	3.7551	C	1	20/08/2020 20:47		0	0	0	0	0	0	0	0	0	0	0	0	0	0
1845	5	6	9	3d 07:45:15.67000	0d 01:30:40.36000	0.00176009	0.00654111	0.00116449	3.7604	C	1	20/08/2020 20:52		0	0	0	0	0	0	0	0	0	0	0	0	0	0
1846	5	6	9	3d 07:50:15.67000	0d 01:35:40.36000	0.00185715	0.00690635	0.00116472	3.7655	C	1	20/08/2020 20:57		0	0	0	0	0	0	0	0	0	0	0	0	0	0
1847	5	6	9	3d 07:55:15.67000	0d 01:40:40.36000	0.00195421	0.00727209	0.00116487	3.771	C	1	20/08/2020 21:02		0	0	0	0	0	0	0	0	0	0	0	0	0	0
1848	5	6	9	3d 08:00:15.67000	0d 01:45:40.36000	0.00205127	0.00763835	0.00116457	3.7762	C	1	20/08/2020 21:07		0	0	0	0	0	0	0	0	0	0	0	0	0	0
1849	5	6	9	3d 08:05:15.67000	0d 01:50:40.36000	0.00214832	0.00800515	0.00116464	3.7819	C	1	20/08/2020 21:12		0	0	0	0	0	0	0	0	0	0	0	0	0	0
1850	5	6	9	3d 08:10:15.67000	0d 01:55:40.36000	0.00224538	0.0083725	0.00116472	3.7879	C	1	20/08/2020 21:17		0	0	0	0	0	0	0	0	0	0	0	0	0	0
1851	5	6	9	3d 08:15:15.67000	0d 02:00:40.36000	0.00234244	0.00874044	0.0011648	3.794	C	1	20/08/2020 21:22		0	0	0	0	0	0	0	0	0	0	0	0	0	0
1852	5	6	9	3d 08:20:15.67000	0d 02:05:40.36000	0.0024395	0.00910902	0.00116449	3.8007	C	1	20/08/2020 21:27		0	0	0	0	0	0	0	0	0	0	0	0	0	0
1853	5	6	9	3d 08:25:15.67000	0d 02:10:40.36000	0.00253655	0.00947828	0.00116472	3.8082	C	1	20/08/2020 21:32		0	0	0	0	0	0	0	0	0	0	0	0	0	0
1854	5	6	9	3d 08:30:15.67000	0d 02:15:40.36000	0.00263361	0.00984829	0.00116472	3.8163	C	1	20/08/2020 21:37		0	0	0	0	0	0	0	0	0	0	0	0	0	0
1855	5	6	9	3d 08:35:15.67000	0d 02:20:40.36000	0.00273067	0.0102191	0.00116472	3.825	C	1	20/08/2020 21:42		0	0	0	0	0	0	0	0	0	0	0	0	0	0
1856	5	6	9	3d 08:40:13.39000	0d 02:25:38.08000	0.00282699	0.010588	0.0011648	3.835	C	5	20/08/2020 21:47		0	0	0	0	0	0	0	0	0	0	0	0	0	0
1857	5	6	9	3d 08:44:56.10000	0d 02:30:20.79000	0.00291845	0.0109392	0.00116472	3.8451	C	5	20/08/2020 21:51		0	0	0	0	0	0	0	0	0	0	0	0	0	0
1858	5	6	9	3d 08:49:15.52000	0d 02:34:40.21000	0.00300238	0.0112624	0.00116442	3.8552	C	5	20/08/2020 21:56		0	0	0	0	0	0	0	0	0	0	0	0	0	0
1859	5	6	9	3d 08:53:18.60000	0d 02:38:43.29000	0.00308102	0.0115659	0.00116472	3.8653	C	5	20/08/2020 22:00		0	0	0	0	0	0	0	0	0	0	0	0	0	0
1860	5	6	9	3d 08:57:03.93000	0d 02:42:28.62000	0.00315392	0.0118481	0.00116495	3.8753	C	5	20/08/2020 22:03		0	0	0	0	0	0	0	0	0	0	0	0	0	0
1861	5	6	9	3d 09:00:35.44000	0d 02:46:00.13000	0.00322235	0.0121136	0.0011648	3.8854	C	5	20/08/2020 22:07		0	0	0	0	0	0	0	0	0	0	0	0	0	0
1862	5	6	9	3d 09:04:00.16000	0d 02:49:24.85000	0.00328859	0.0123713	0.00116464	3.8955	C	5	20/08/2020 22:10		0	0	0	0	0	0	0	0	0	0	0	0	0	0
1863	5	6	9	3d 09:07:15.76000	0d 02:52:40.45000	0.00335187	0.0126181	0.00116472	3.9055	C	5	20/08/2020 22:14		0	0	0	0	0	0	0	0	0	0	0	0	0	0
1864	5	6	9	3d 09:10:26.29000	0d 02:55:50.98000	0.00341351	0.0128592	0.00116487	3.9156	C	5	20/08/2020 22:17		0	0	0	0	0	0	0	0	0	0	0	0	0	0
1865	5	6	9	3d 09:13:33.70000	0d 02:58:58.39000	0.00347414	0.0130969	0.00116472	3.9257	C	5	20/08/2020 22:20		0	0	0	0	0	0	0	0	0	0	0	0	0	0
1866	5	6	9	3d 09:16:38.08000	0d 03:02:02.77000	0.00353379	0.0133313	0.00116464	3.9358	C	5	20/08/2020 22:23		0	0	0	0	0	0	0	0	0	0	0	0	0	0
1867	5	6	9	3d 09:19:36.15000	0d 03:05:00.84000	0.0035914	0.0135584	0.0011648	3.9458	C	5	20/08/2020 22:26		0	0	0	0	0	0	0	0	0	0	0	0	0	0
1868	5	6	9	3d 09:22:33.98000	0d 03:07:58.67000	0.00364893	0.0137857	0.00116464	3.9559	C	5	20/08/2020 22:29		0	0	0	0	0	0	0	0	0	0	0	0	0	0
1869	5	6	9	3d 09:25:26.74000	0d 03:10:51.43000	0.00370483	0.0140071	0.00116442	3.9661	C	5	20/08/2020 22:32		0	0	0	0	0	0	0	0	0	0	0	0	0	0
1870	5	6	9	3d 09:28:20.06000	0d 03:13:44.75000	0.0037609	0.0142297	0.00116464	3.9762	C	5	20/08/2020 22:35		0	0	0	0	0	0	0	0	0	0	0	0	0	0
1871	5	6	9	3d 09:31:12.54000	0d 03:16:37.23000	0.0038167	0.0144519	0.00116472	3.9863	C	5	20/08/2020 22:38		0	0	0	0	0	0	0	0	0	0	0	0	0	0
1872	5	6	9	3d 09:34:02.82000	0d 03:19:27.51000	0.00387179	0.0146717	0.00116472	3.9963	C	5	20/08/2020 22:40		0	0	0	0	0	0	0	0	0	0	0	0	0	0
1873	5	6	9	3d 09:36:53.99000	0d 03:22:18.68000	0.00392717	0.0148933	0.00116464	4.0064	C	5	20/08/2020 22:43		0	0	0	0	0	0	0	0	0	0	0	0	0	0
1874	5	6	9	3d 09:39:42.31000	0d 03:25:07.00000	0.00398163	0.0151118	0.00116472	4.0165	C	5	20/08/2020 22:46		0	0	0	0	0	0	0	0	0	0	0	0	0	0
1875	5	6	9	3d 09:42:28.45000	0d 03:27:53.14000	0.00403538	0.0153279	0.00116464	4.0267	C	5	20/08/2020 22:49		0	0	0	0	0	0	0	0	0	0	0	0	0	0
1876	5	6	9	3d 09:45:13.90000	0d 03:30:38.59000	0.0040889	0.0155437	0.00116472	4.0368	C	5	20/08/2020 22:52		0	0	0	0	0	0	0	0	0	0	0	0	0	0
1877	5	6	9	3d 09:47:55.56000	0d 03:33:20.25000	0.0041412	0.0157551	0.00116464	4.0468	C	5	20/08/2020 22:54		0	0	0	0	0	0	0	0	0	0	0	0	0	0
1878	5	6	9	3d 09:50:36.72000	0d 03:36:01.41000	0.00419334	0.0159664	0.00116472	4.0569	C	5	20/08/2020 22:57		0	0	0	0	0	0	0	0	0	0	0	0	0	0
1879	5	6	9	3d 09:53:15.25000	0d 03:38:39.94000	0.00424463	0.0161747	0.00116487	4.067	C	5	20/08/2020 23:00		0	0	0	0	0	0	0	0	0	0	0	0	0	0
1880	5	6	9	3d 09:55:53.15000	0d 03:41:17.84000	0.00429572	0.0163827	0.0011648	4.0771	C	5	20/08/2020 23:02		0	0	0	0	0	0	0	0	0	0	0	0	0	0
1881	5	6	9	3d 09:58:29.35000	0d 03:43:54.04000	0.00434625	0.016589	0.00116472	4.0871	C	5	20/08/2020 23:05		0	0	0	0	0	0	0	0	0	0	0	0	0	0
1882	5	6	9	3d 10:01:01.78000	0d 03:46:26.47000	0.00439557	0.0167908	0.00116449	4.0974	C	5	20/08/2020 23:07		0	0	0	0	0	0	0	0	0	0	0	0	0	0
1883	5	6	9	3d 10:03:34.17000	0d 03:48:58.86000	0.00444487	0.0169931	0.0011648	4.1074	C	5	20/08/2020 23:10		0	0	0	0	0	0	0	0	0	0	0	0	0	0
1884	5	6	9	3d 10:06:01.74000	0d 03:51:26.43000	0.00449261	0.0171894	0.0011648	4.1175	C	5	20/08/2020 23:12		0	0	0	0	0	0	0	0	0	0	0	0	0	0
1885	5	6	9	3d 10:08:28.04000	0d 03:53:52.73000	0.00453994	0.0173845	0.00116457	4.1276	C	5	20/08/2020 23:15		0	0	0	0	0	0	0	0	0	0	0	0	0	0
1886	5	6	9	3d 10:10:52.74000	0d 03:56:17.43000	0.00458676	0.017578	0.00116472	4.1376	C	5	20/08/2020 23:17		0	0	0	0	0	0	0	0	0	0	0	0	0	0
1887	5	6	9	3d 10:13:17.65000	0d 03:58:42.34000	0.00463364	0.0177722	0.00116464	4.1477	C	5	20/08/2020 23:20		0	0	0	0	0	0	0	0	0	0	0	0	0	0
1888	5	6	9	3d 10:15:40.24000	0d 04:01:04.93000	0.00467977	0.0179638	0.00116449	4.1578	C	5	20/08/2020 23:22		0	0	0	0	0	0	0	0	0	0	0	0	0	0
1889	5	6	9	3d 10:18:00.19000	0d 04:03:24.88000	0.00472505	0.0181523	0.00116472	4.1678	C	5	20/08/2020 23:24		0	0	0	0	0	0	0	0	0	0	0	0	0	0
1890	5	6	9	3d 10:20:18.87000	0d 04:05:43.56000	0.00476991	0.0183395	0.00116464	4.1781	C	5	20/08/2020 23:27		0	0	0	0	0	0	0	0	0	0	0	0	0	0
1891	5	6	9	3d 10:22:37.80000	0d 04:08:02.49000	0.00481486	0.0185275	0.00116449	4.1881	C	5	20/08/2020 23:29		0	0	0	0	0	0	0	0	0	0	0	0	0	0
1892	5	6	9	3d 10:24:54.78000	0d 04:10:19.47000	0.00485918	0.0187133	0.00116464	4.1982	C	5	20/08/2020 23:31		0	0	0	0	0	0	0	0	0	0	0	0	0	0
1893	5	6	9	3d 10:25:18.68000	0d 04:10:43.37000	0.00486691	0.0187458	0.00116487	4.2	C	133	20/08/2020 23:32		0	0	0	0	0	0	0	0	0	0	0	0	0	0
1894	5	6	10	3d 10:25:18.69000	0d 00:00:00.01000	0.00486691	0.0187458	0.00118967	4.2	C	0	20/08/2020 23:32		0	0	0	0	0	0	0	0	0	0	0	0	0	0
1895	5	6	10	3d 10:25:35.56000	0d 00:00:16.88000	0.00487229	0.0187684	0.00108957	4.2007	C	4	20/08/2020 23:32		0	0	0	0	0	0	0	0	0	0	0	0	0	0
1896	5	6	10	3d 10:25:49.00000	0d 00:00:30.32000	0.00487617	0.0187847	0.00098955	4.2004	C	4	20/08/2020 23:32		0	0	0	0	0	0	0	0	0	0	0	0	0	0
1897	5	6	10	3d 10:26:04.46000	0d 00:00:45.78000	0.0048802	0.0188016	0.00088952	4.2002	C	4	20/08/2020 23:32		0	0	0	0	0	0	0	0	0	0	0	0	0	0
1898	5	6	10	3d 10:26:27.63000	0d 00:01:08.95000	0.00488558	0.0188242	0.0007895	4.2002	C	4	20/08/2020 23:33		0	0	0	0	0	0	0	0	0	0	0	0	0	0
1899	5	6	10	3d 10:26:56.07000	0d 00:01:37.39000	0.00489142	0.0188488	0.0006894	4.2002	C	4	20/08/2020 23:33		0	0	0	0	0	0	0	0	0	0	0	0	0	0
1900	5	6	10	3d 10:27:30.54000	0d 00:02:11.86000	0.00489755	0.0188745	0.00058923	4.2002	C	4	20/08/2020 23:34		0	0	0	0	0	0	0	0	0	0	0	0	0	0
1901	5	6	10	3d 10:28:13.81000	0d 00:02:55.13000	0.004904	0.0189016	0.00048905	4.2	C	4	20/08/2020 23:35		0	0	0	0	0	0	0	0	0	0	0	0	0	0
1902	5	6	10	3d 10:29:04.88000	0d 00:03:46.20000	0.00491019	0.0189276	0.00038903	4.2	C	4	20/08/2020 23:35		0	0	0	0	0	0	0	0	0	0	0	0	0	0
1903	5	6	10	3d 10:30:14.80000	0d 00:04:56.12000	0.00491675	0.0189551	0.00028901	4.2	C	4	20/08/2020 23:37		0	0	0	0	0	0	0	0	0	0	0	0	0	0
1904	5	6	10	3d 10:32:02.54000	0d 00:06:43.86000	0.00492382	0.0189848	0.00018883	4.2002	C	4	20/08/2020 23:38		0	0	0	0	0	0	0	0	0	0	0	0	0	0
1905	5	6	10	3d 10:34:24.02000	0d 00:09:05.34000	0.00492971	0.0190096	0.0001165	4.2	C	132	20/08/2020 23:41		0	0	0	0	0	0	0	0	0	0	0	0	0	0
1906	5	6	11	3d 10:34:24.03000	0d 00:00:00.01000	0	0	0	4.1991	R	0	20/08/2020 23:41		0	0	0	0	0	0	0	0	0	0	0	0	0	0
1907	5	6	11	3d 10:34:26.03000	0d 00:00:02.01000	0	0	0	4.1993	R	1	20/08/2020 23:41		0	0	0	0	0	0	0	0	0	0	0	0	0	0
1908	5	6	11	3d 10:34:28.03000	0d 00:00:04.01000	0	0	0	4.199	R	1	20/08/2020 23:41		0	0	0	0	0	0	0	0	0	0	0	0	0	0
1909	5	6	11	3d 10:34:30.03000	0d 00:00:06.01000	0	0	0	4.199	R	1	20/08/2020 23:41		0	0	0	0	0	0	0	0	0	0	0	0	0	0
1910	5	6	11	3d 10:34:32.03000	0d 00:00:08.01000	0	0	0	4.199	R	1	20/08/2020 23:41		0	0	0	0	0	0	0	0	0	0	0	0	0	0
1911	5	6	11	3d 10:34:34.02000	0d 00:00:10.00000	0	0	0	4.1988	R	129	20/08/2020 23:41		0	0	0	0	0	0	0	0	0	0	0	0	0	0
1912	5	6	12	3d 10:34:34.06000	0d 00:00:00.04000	0.00000001	0.00000005	0.00116609	4.1918	D	0	20/08/2020 23:41		0	0	0	0	0	0	0	0	0	0	0	0	0	0
1913	5	6	12	3d 10:35:06.62000	0d 00:00:32.60000	0.00001055	0.00004414	0.00116457	4.1817	D	5	20/08/2020 23:42		0	0	0	0	0	0	0	0	0	0	0	0	0	0
1914	5	6	12	3d 10:36:38.52000	0d 00:02:04.50000	0.00004028	0.00016832	0.00116487	4.1717	D	5	20/08/2020 23:43		0	0	0	0	0	0	0	0	0	0	0	0	0	0
1915	5	6	12	3d 10:38:41.73000	0d 00:04:07.71000	0.00008014	0.00033441	0.00116487	4.1616	D	5	20/08/2020 23:45		0	0	0	0	0	0	0	0	0	0	0	0	0	0
1916	5	6	12	3d 10:40:49.25000	0d 00:06:15.23000	0.0001214	0.00050589	0.00116472	4.1515	D	5	20/08/2020 23:47		0	0	0	0	0	0	0	0	0	0	0	0	0	0
1917	5	6	12	3d 10:42:59.28000	0d 00:08:25.26000	0.00016346	0.00068033	0.00116457	4.1413	D	5	20/08/2020 23:49		0	0	0	0	0	0	0	0	0	0	0	0	0	0
1918	5	6	12	3d 10:45:13.35000	0d 00:10:39.33000	0.00020684	0.00085975	0.00116464	4.1312	D	5	20/08/2020 23:52		0	0	0	0	0	0	0	0	0	0	0	0	0	0
1919	5	6	12	3d 10:47:25.66000	0d 00:12:51.64000	0.00024964	0.00103638	0.00116464	4.1212	D	5	20/08/2020 23:54		0	0	0	0	0	0	0	0	0	0	0	0	0	0
1920	5	6	12	3d 10:49:41.18000	0d 00:15:07.16000	0.00029349	0.00121685	0.0011648	4.1111	D	5	20/08/2020 23:56		0	0	0	0	0	0	0	0	0	0	0	0	0	0
1921	5	6	12	3d 10:51:59.98000	0d 00:17:25.96000	0.00033839	0.00140124	0.0011648	4.101	D	5	20/08/2020 23:58		0	0	0	0	0	0	0	0	0	0	0	0	0	0
1922	5	6	12	3d 10:54:20.39000	0d 00:19:46.37000	0.00038382	0.00158731	0.00116472	4.0908	D	5	21/08/2020 00:01		0	0	0	0	0	0	0	0	0	0	0	0	0	0
1923	5	6	12	3d 10:56:46.95000	0d 00:22:12.93000	0.00043124	0.00178105	0.0011648	4.0806	D	5	21/08/2020 00:03		0	0	0	0	0	0	0	0	0	0	0	0	0	0
1924	5	6	12	3d 10:59:14.63000	0d 00:24:40.61000	0.00047901	0.00197578	0.00116487	4.0703	D	5	21/08/2020 00:06		0	0	0	0	0	0	0	0	0	0	0	0	0	0
1925	5	6	12	3d 11:01:43.73000	0d 00:27:09.71000	0.00052725	0.00217189	0.0011648	4.0601	D	5	21/08/2020 00:08		0	0	0	0	0	0	0	0	0	0	0	0	0	0
1926	5	6	12	3d 11:04:14.26000	0d 00:29:40.24000	0.00057595	0.00236938	0.00116442	4.05	D	5	21/08/2020 00:11		0	0	0	0	0	0	0	0	0	0	0	0	0	0
1927	5	6	12	3d 11:06:45.31000	0d 00:32:11.29000	0.00062482	0.00256706	0.0011648	4.04	D	5	21/08/2020 00:13		0	0	0	0	0	0	0	0	0	0	0	0	0	0
1928	5	6	12	3d 11:09:18.70000	0d 00:34:44.68000	0.00067445	0.0027673	0.00116457	4.0299	D	5	21/08/2020 00:16		0	0	0	0	0	0	0	0	0	0	0	0	0	0
1929	5	6	12	3d 11:11:54.59000	0d 00:37:20.57000	0.00072488	0.0029703	0.00116487	4.0197	D	5	21/08/2020 00:18		0	0	0	0	0	0	0	0	0	0	0	0	0	0
1930	5	6	12	3d 11:14:35.53000	0d 00:40:01.51000	0.00077695	0.00317935	0.00116472	4.0096	D	5	21/08/2020 00:21		0	0	0	0	0	0	0	0	0	0	0	0	0	0
1931	5	6	12	3d 11:17:15.70000	0d 00:42:41.68000	0.00082877	0.00338687	0.00116449	3.9995	D	5	21/08/2020 00:24		0	0	0	0	0	0	0	0	0	0	0	0	0	0
1932	5	6	12	3d 11:19:59.01000	0d 00:45:24.99000	0.0008816	0.00359793	0.00116457	3.9895	D	5	21/08/2020 00:26		0	0	0	0	0	0	0	0	0	0	0	0	0	0
1933	5	6	12	3d 11:22:41.88000	0d 00:48:07.86000	0.0009343	0.00380788	0.00116472	3.9792	D	5	21/08/2020 00:29		0	0	0	0	0	0	0	0	0	0	0	0	0	0
1934	5	6	12	3d 11:25:28.74000	0d 00:50:54.72000	0.00098828	0.00402244	0.00116464	3.9692	D	5	21/08/2020 00:32		0	0	0	0	0	0	0	0	0	0	0	0	0	0
1935	5	6	12	3d 11:28:13.36000	0d 00:53:39.34000	0.00104154	0.00423357	0.00116449	3.9591	D	5	21/08/2020 00:35		0	0	0	0	0	0	0	0	0	0	0	0	0	0
1936	5	6	12	3d 11:30:58.57000	0d 00:56:24.55000	0.00109499	0.00444492	0.00116495	3.949	D	5	21/08/2020 00:37		0	0	0	0	0	0	0	0	0	0	0	0	0	0
1937	5	6	12	3d 11:33:48.08000	0d 00:59:14.06000	0.00114983	0.00466122	0.00116457	3.939	D	5	21/08/2020 00:40		0	0	0	0	0	0	0	0	0	0	0	0	0	0
1938	5	6	12	3d 11:36:36.09000	0d 01:02:02.07000	0.00120418	0.00487506	0.0011648	3.9289	D	5	21/08/2020 00:43		0	0	0	0	0	0	0	0	0	0	0	0	0	0
1939	5	6	12	3d 11:39:30.85000	0d 01:04:56.83000	0.00126072	0.00509693	0.00116472	3.9188	D	5	21/08/2020 00:46		0	0	0	0	0	0	0	0	0	0	0	0	0	0
1940	5	6	12	3d 11:42:24.34000	0d 01:07:50.32000	0.00131685	0.00531661	0.00116442	3.9088	D	5	21/08/2020 00:49		0	0	0	0	0	0	0	0	0	0	0	0	0	0
1941	5	6	12	3d 11:45:21.50000	0d 01:10:47.48000	0.00137417	0.00554036	0.00116457	3.8985	D	5	21/08/2020 00:52		0	0	0	0	0	0	0	0	0	0	0	0	0	0
1942	5	6	12	3d 11:48:21.68000	0d 01:13:47.66000	0.00143246	0.00576733	0.00116457	3.8885	D	5	21/08/2020 00:55		0	0	0	0	0	0	0	0	0	0	0	0	0	0
1943	5	6	12	3d 11:51:24.90000	0d 01:16:50.88000	0.00149174	0.00599754	0.00116472	3.8784	D	5	21/08/2020 00:58		0	0	0	0	0	0	0	0	0	0	0	0	0	0
1944	5	6	12	3d 11:54:30.34000	0d 01:19:56.32000	0.00155173	0.00622992	0.00116472	3.8683	D	5	21/08/2020 01:01		0	0	0	0	0	0	0	0	0	0	0	0	0	0
1945	5	6	12	3d 11:57:43.15000	0d 01:23:09.13000	0.00161411	0.00647092	0.0011648	3.8582	D	5	21/08/2020 01:04		0	0	0	0	0	0	0	0	0	0	0	0	0	0
1946	5	6	12	3d 12:01:01.69000	0d 01:26:27.67000	0.00167834	0.00671843	0.0011648	3.8482	D	5	21/08/2020 01:07		0	0	0	0	0	0	0	0	0	0	0	0	0	0
1947	5	6	12	3d 12:04:31.76000	0d 01:29:57.74000	0.00174631	0.00697963	0.0011648	3.8381	D	5	21/08/2020 01:11		0	0	0	0	0	0	0	0	0	0	0	0	0	0
1948	5	6	12	3d 12:08:10.51000	0d 01:33:36.49000	0.00181708	0.0072509	0.00116472	3.828	D	5	21/08/2020 01:15		0	0	0	0	0	0	0	0	0	0	0	0	0	0
1949	5	6	12	3d 12:11:58.02000	0d 01:37:24.00000	0.00189068	0.0075323	0.00116457	3.818	D	5	21/08/2020 01:18		0	0	0	0	0	0	0	0	0	0	0	0	0	0
1950	5	6	12	3d 12:16:00.89000	0d 01:41:26.87000	0.00196926	0.0078319	0.0011648	3.8079	D	5	21/08/2020 01:22		0	0	0	0	0	0	0	0	0	0	0	0	0	0
1951	5	6	12	3d 12:20:23.67000	0d 01:45:49.65000	0.00205427	0.00815522	0.00116449	3.7978	D	5	21/08/2020 01:27		0	0	0	0	0	0	0	0	0	0	0	0	0	0
1952	5	6	12	3d 12:25:11.51000	0d 01:50:37.49000	0.0021474	0.00850842	0.00116472	3.7877	D	5	21/08/2020 01:32		0	0	0	0	0	0	0	0	0	0	0	0	0	0
1953	5	6	12	3d 12:30:11.51000	0d 01:55:37.49000	0.00224445	0.00887559	0.00116472	3.7783	D	1	21/08/2020 01:37		0	0	0	0	0	0	0	0	0	0	0	0	0	0
1954	5	6	12	3d 12:35:11.51000	0d 02:00:37.49000	0.00234151	0.00924186	0.00116457	3.7694	D	1	21/08/2020 01:42		0	0	0	0	0	0	0	0	0	0	0	0	0	0
1955	5	6	12	3d 12:40:11.51000	0d 02:05:37.49000	0.00243857	0.00960732	0.00116464	3.7613	D	1	21/08/2020 01:47		0	0	0	0	0	0	0	0	0	0	0	0	0	0
1956	5	6	12	3d 12:45:11.51000	0d 02:10:37.49000	0.00253563	0.00997203	0.00116472	3.7539	D	1	21/08/2020 01:52		0	0	0	0	0	0	0	0	0	0	0	0	0	0
1957	5	6	12	3d 12:50:11.51000	0d 02:15:37.49000	0.00263268	0.010336	0.0011648	3.7469	D	1	21/08/2020 01:57		0	0	0	0	0	0	0	0	0	0	0	0	0	0
1958	5	6	12	3d 12:55:11.51000	0d 02:20:37.49000	0.00272974	0.0106994	0.00116464	3.7401	D	1	21/08/2020 02:02		0	0	0	0	0	0	0	0	0	0	0	0	0	0
1959	5	6	12	3d 13:00:11.51000	0d 02:25:37.49000	0.0028268	0.0110621	0.00116472	3.734	D	1	21/08/2020 02:07		0	0	0	0	0	0	0	0	0	0	0	0	0	0
1960	5	6	12	3d 13:05:11.51000	0d 02:30:37.49000	0.00292386	0.0114242	0.00116464	3.7278	D	1	21/08/2020 02:12		0	0	0	0	0	0	0	0	0	0	0	0	0	0
1961	5	6	12	3d 13:10:11.51000	0d 02:35:37.49000	0.00302091	0.0117857	0.00116487	3.7215	D	1	21/08/2020 02:17		0	0	0	0	0	0	0	0	0	0	0	0	0	0
1962	5	6	12	3d 13:15:11.51000	0d 02:40:37.49000	0.00311797	0.0121466	0.00116457	3.7156	D	1	21/08/2020 02:22		0	0	0	0	0	0	0	0	0	0	0	0	0	0
1963	5	6	12	3d 13:20:11.51000	0d 02:45:37.49000	0.00321503	0.0125069	0.0011648	3.7092	D	1	21/08/2020 02:27		0	0	0	0	0	0	0	0	0	0	0	0	0	0
1964	5	6	12	3d 13:25:11.51000	0d 02:50:37.49000	0.00331209	0.0128666	0.00116472	3.7028	D	1	21/08/2020 02:32		0	0	0	0	0	0	0	0	0	0	0	0	0	0
1965	5	6	12	3d 13:30:11.51000	0d 02:55:37.49000	0.00340914	0.0132257	0.00116464	3.6959	D	1	21/08/2020 02:37		0	0	0	0	0	0	0	0	0	0	0	0	0	0
1966	5	6	12	3d 13:35:11.51000	0d 03:00:37.49000	0.0035062	0.0135841	0.00116464	3.6892	D	1	21/08/2020 02:42		0	0	0	0	0	0	0	0	0	0	0	0	0	0
1967	5	6	12	3d 13:40:11.51000	0d 03:05:37.49000	0.00360326	0.0139418	0.00116457	3.6817	D	1	21/08/2020 02:47		0	0	0	0	0	0	0	0	0	0	0	0	0	0
1968	5	6	12	3d 13:45:11.51000	0d 03:10:37.49000	0.00370032	0.0142987	0.00116487	3.6735	D	1	21/08/2020 02:52		0	0	0	0	0	0	0	0	0	0	0	0	0	0
1969	5	6	12	3d 13:50:11.51000	0d 03:15:37.49000	0.00379737	0.0146548	0.0011648	3.6643	D	1	21/08/2020 02:57		0	0	0	0	0	0	0	0	0	0	0	0	0	0
1970	5	6	12	3d 13:55:07.24000	0d 03:20:33.22000	0.00389305	0.015005	0.00116449	3.6542	D	5	21/08/2020 03:02		0	0	0	0	0	0	0	0	0	0	0	0	0	0
1971	5	6	12	3d 13:59:32.64000	0d 03:24:58.62000	0.00397891	0.0153183	0.00116464	3.644	D	5	21/08/2020 03:06		0	0	0	0	0	0	0	0	0	0	0	0	0	0
1972	5	6	12	3d 14:03:34.45000	0d 03:29:00.43000	0.00405715	0.015603	0.00116457	3.6339	D	5	21/08/2020 03:10		0	0	0	0	0	0	0	0	0	0	0	0	0	0
1973	5	6	12	3d 14:06:58.06000	0d 03:32:24.04000	0.00412302	0.0158421	0.00116487	3.6239	D	5	21/08/2020 03:13		0	0	0	0	0	0	0	0	0	0	0	0	0	0
1974	5	6	12	3d 14:09:54.29000	0d 03:35:20.27000	0.00418003	0.0160484	0.00116487	3.6138	D	5	21/08/2020 03:16		0	0	0	0	0	0	0	0	0	0	0	0	0	0
1975	5	6	12	3d 14:12:24.30000	0d 03:37:50.28000	0.00422857	0.0162236	0.0011648	3.6037	D	5	21/08/2020 03:19		0	0	0	0	0	0	0	0	0	0	0	0	0	0
1976	5	6	12	3d 14:14:27.80000	0d 03:39:53.78000	0.00426852	0.0163674	0.00116472	3.5937	D	5	21/08/2020 03:21		0	0	0	0	0	0	0	0	0	0	0	0	0	0
1977	5	6	12	3d 14:16:14.31000	0d 03:41:40.29000	0.00430298	0.016491	0.00116472	3.5836	D	5	21/08/2020 03:23		0	0	0	0	0	0	0	0	0	0	0	0	0	0
1978	5	6	12	3d 14:17:40.54000	0d 03:43:06.52000	0.00433088	0.0165909	0.00116472	3.5735	D	5	21/08/2020 03:24		0	0	0	0	0	0	0	0	0	0	0	0	0	0
1979	5	6	12	3d 14:18:54.23000	0d 03:44:20.21000	0.00435472	0.016676	0.00116464	3.5633	D	5	21/08/2020 03:25		0	0	0	0	0	0	0	0	0	0	0	0	0	0
1980	5	6	12	3d 14:19:55.88000	0d 03:45:21.86000	0.00437466	0.0167469	0.00116464	3.5532	D	5	21/08/2020 03:26		0	0	0	0	0	0	0	0	0	0	0	0	0	0
1981	5	6	12	3d 14:20:45.83000	0d 03:46:11.81000	0.00439082	0.0168043	0.00116472	3.5431	D	5	21/08/2020 03:27		0	0	0	0	0	0	0	0	0	0	0	0	0	0
1982	5	6	12	3d 14:21:28.65000	0d 03:46:54.63000	0.00440468	0.0168533	0.00116434	3.5331	D	5	21/08/2020 03:28		0	0	0	0	0	0	0	0	0	0	0	0	0	0
1983	5	6	12	3d 14:22:04.75000	0d 03:47:30.73000	0.00441636	0.0168945	0.0011648	3.523	D	5	21/08/2020 03:28		0	0	0	0	0	0	0	0	0	0	0	0	0	0
1984	5	6	12	3d 14:22:36.62000	0d 03:48:02.60000	0.00442667	0.0169308	0.00116464	3.5129	D	5	21/08/2020 03:29		0	0	0	0	0	0	0	0	0	0	0	0	0	0
1985	5	6	12	3d 14:23:04.56000	0d 03:48:30.54000	0.00443571	0.0169625	0.0011648	3.5027	D	5	21/08/2020 03:29		0	0	0	0	0	0	0	0	0	0	0	0	0	0
[truncated: 3,351 more rows]
