# Supplementary material for: Experimental data of cathodes manufactured in a convective dryer at the pilot-plant scale, and charge and discharge capacities of half-coin lithium-ion cells
Source: Data Brief. 2021 Dec 16;40:107720. doi: 10.1016/j.dib.2021.107720 (PMC8703052; doi:10.1016/j.dib.2021.107720)
Supplement: Supplementary file 1 [file mmc1.zip › Maccor/NEX_CAT3_REF2.csv]

Name:	NEX_CAT3_REF2
Channel:	3
Tester	Maccor #2
Procedure	NEX_NMC_Form_Rate_ASI.000
Description	NEX NMC Cathode Rate & ASI Measurement
Started	17/08/2020 13:07
SCap	0
C Rate	0.005839
Ch. max. V	8.00 V
DisCh. min. V	-2.00 V
Ch. max. I	5.000 A
DisCh. max. I	5.000 A
Comment:	cathode half cell
SMB hdr:	SMBLabel
Rec	Cycle P	Cycle C	Step	TestTime	StepTime	Cap. [Ah]	Ener. [Wh]	Current [A]	Voltage [V]	Md	ES	DPT Time		VAR1	VAR2	VAR3	VAR4	VAR5	VAR6	VAR7	VAR8	VAR9	VAR10	VAR11	VAR12	VAR13	VAR14
1	0	1	1	0d 00:00:00.00000	0d 00:00:00.00000	0	0	0	3.109	R	0	17/08/2020 13:07		0	0	0	0	0	0	0	0	0	0	0	0	0	0
2	0	1	1	0d 00:05:00.00000	0d 00:05:00.00000	0	0	0	3.1101	R	1	17/08/2020 13:12		0	0	0	0	0	0	0	0	0	0	0	0	0	0
3	0	1	1	0d 00:10:00.00000	0d 00:10:00.00000	0	0	0	3.111	R	1	17/08/2020 13:17		0	0	0	0	0	0	0	0	0	0	0	0	0	0
4	0	1	1	0d 00:15:00.00000	0d 00:15:00.00000	0	0	0	3.1113	R	1	17/08/2020 13:22		0	0	0	0	0	0	0	0	0	0	0	0	0	0
5	0	1	1	0d 00:20:00.00000	0d 00:20:00.00000	0	0	0	3.1112	R	1	17/08/2020 13:27		0	0	0	0	0	0	0	0	0	0	0	0	0	0
6	0	1	1	0d 00:25:00.00000	0d 00:25:00.00000	0	0	0	3.1113	R	1	17/08/2020 13:32		0	0	0	0	0	0	0	0	0	0	0	0	0	0
7	0	1	1	0d 00:30:00.00000	0d 00:30:00.00000	0	0	0	3.111	R	129	17/08/2020 13:37		0	0	0	0	0	0	0	0	0	0	0	0	0	0
8	0	1	2	0d 00:30:00.04000	0d 00:00:00.04000	0	0.00000001	0.00029252	3.2157	C	0	17/08/2020 13:37		0	0	0	0	0	0	0	0	0	0	0	0	0	0
9	0	1	2	0d 00:30:00.20000	0d 00:00:00.20000	0.00000002	0.00000005	0.00029221	3.2537	C	5	17/08/2020 13:37		0	0	0	0	0	0	0	0	0	0	0	0	0	0
10	0	1	2	0d 00:30:00.35000	0d 00:00:00.35000	0.00000003	0.00000009	0.00029183	3.2741	C	5	17/08/2020 13:37		0	0	0	0	0	0	0	0	0	0	0	0	0	0
11	0	1	2	0d 00:30:00.52000	0d 00:00:00.52000	0.00000004	0.00000014	0.00029213	3.2923	C	5	17/08/2020 13:37		0	0	0	0	0	0	0	0	0	0	0	0	0	0
12	0	1	2	0d 00:30:00.71000	0d 00:00:00.71000	0.00000006	0.00000019	0.00029213	3.3097	C	5	17/08/2020 13:37		0	0	0	0	0	0	0	0	0	0	0	0	0	0
13	0	1	2	0d 00:30:00.92000	0d 00:00:00.92000	0.00000007	0.00000024	0.00029213	3.326	C	5	17/08/2020 13:37		0	0	0	0	0	0	0	0	0	0	0	0	0	0
14	0	1	2	0d 00:30:01.14000	0d 00:00:01.14000	0.00000009	0.0000003	0.00029198	3.342	C	5	17/08/2020 13:37		0	0	0	0	0	0	0	0	0	0	0	0	0	0
15	0	1	2	0d 00:30:01.37000	0d 00:00:01.37000	0.00000011	0.00000036	0.00029191	3.357	C	5	17/08/2020 13:37		0	0	0	0	0	0	0	0	0	0	0	0	0	0
16	0	1	2	0d 00:30:01.62000	0d 00:00:01.62000	0.00000013	0.00000043	0.00029198	3.3722	C	5	17/08/2020 13:37		0	0	0	0	0	0	0	0	0	0	0	0	0	0
17	0	1	2	0d 00:30:01.89000	0d 00:00:01.89000	0.00000015	0.00000051	0.00029198	3.387	C	5	17/08/2020 13:37		0	0	0	0	0	0	0	0	0	0	0	0	0	0
18	0	1	2	0d 00:30:02.17000	0d 00:00:02.17000	0.00000018	0.00000058	0.00029206	3.4015	C	5	17/08/2020 13:37		0	0	0	0	0	0	0	0	0	0	0	0	0	0
19	0	1	2	0d 00:30:02.47000	0d 00:00:02.47000	0.0000002	0.00000067	0.00029198	3.4154	C	5	17/08/2020 13:37		0	0	0	0	0	0	0	0	0	0	0	0	0	0
20	0	1	2	0d 00:30:02.78000	0d 00:00:02.78000	0.00000022	0.00000075	0.00029198	3.4287	C	5	17/08/2020 13:37		0	0	0	0	0	0	0	0	0	0	0	0	0	0
21	0	1	2	0d 00:30:03.13000	0d 00:00:03.13000	0.00000025	0.00000085	0.00029168	3.4412	C	5	17/08/2020 13:37		0	0	0	0	0	0	0	0	0	0	0	0	0	0
22	0	1	2	0d 00:30:03.57000	0d 00:00:03.57000	0.00000029	0.00000097	0.00029183	3.4543	C	5	17/08/2020 13:37		0	0	0	0	0	0	0	0	0	0	0	0	0	0
23	0	1	2	0d 00:30:03.96000	0d 00:00:03.96000	0.00000032	0.00000108	0.00029191	3.4667	C	5	17/08/2020 13:37		0	0	0	0	0	0	0	0	0	0	0	0	0	0
24	0	1	2	0d 00:30:04.36000	0d 00:00:04.36000	0.00000035	0.0000012	0.00029191	3.4792	C	5	17/08/2020 13:37		0	0	0	0	0	0	0	0	0	0	0	0	0	0
25	0	1	2	0d 00:30:04.80000	0d 00:00:04.80000	0.00000039	0.00000132	0.00029198	3.4914	C	5	17/08/2020 13:37		0	0	0	0	0	0	0	0	0	0	0	0	0	0
26	0	1	2	0d 00:30:05.27000	0d 00:00:05.27000	0.00000043	0.00000145	0.00029198	3.5035	C	5	17/08/2020 13:37		0	0	0	0	0	0	0	0	0	0	0	0	0	0
27	0	1	2	0d 00:30:05.77000	0d 00:00:05.77000	0.00000047	0.0000016	0.00029175	3.5151	C	5	17/08/2020 13:37		0	0	0	0	0	0	0	0	0	0	0	0	0	0
28	0	1	2	0d 00:30:06.29000	0d 00:00:06.29000	0.00000051	0.00000174	0.00029183	3.5265	C	5	17/08/2020 13:37		0	0	0	0	0	0	0	0	0	0	0	0	0	0
29	0	1	2	0d 00:30:06.85000	0d 00:00:06.85000	0.00000055	0.00000191	0.00029175	3.5381	C	5	17/08/2020 13:37		0	0	0	0	0	0	0	0	0	0	0	0	0	0
30	0	1	2	0d 00:30:07.47000	0d 00:00:07.47000	0.00000061	0.00000208	0.00029191	3.5497	C	5	17/08/2020 13:37		0	0	0	0	0	0	0	0	0	0	0	0	0	0
31	0	1	2	0d 00:30:08.14000	0d 00:00:08.14000	0.00000066	0.00000228	0.00029183	3.5613	C	5	17/08/2020 13:37		0	0	0	0	0	0	0	0	0	0	0	0	0	0
32	0	1	2	0d 00:30:08.88000	0d 00:00:08.88000	0.00000072	0.00000249	0.00029198	3.5727	C	5	17/08/2020 13:37		0	0	0	0	0	0	0	0	0	0	0	0	0	0
33	0	1	2	0d 00:30:09.67000	0d 00:00:09.67000	0.00000078	0.00000272	0.00029198	3.5839	C	5	17/08/2020 13:37		0	0	0	0	0	0	0	0	0	0	0	0	0	0
34	0	1	2	0d 00:30:10.53000	0d 00:00:10.53000	0.00000085	0.00000297	0.00029206	3.5947	C	5	17/08/2020 13:37		0	0	0	0	0	0	0	0	0	0	0	0	0	0
35	0	1	2	0d 00:30:11.46000	0d 00:00:11.46000	0.00000093	0.00000324	0.00029191	3.6056	C	5	17/08/2020 13:38		0	0	0	0	0	0	0	0	0	0	0	0	0	0
36	0	1	2	0d 00:30:12.53000	0d 00:00:12.53000	0.00000102	0.00000356	0.00029198	3.6165	C	5	17/08/2020 13:38		0	0	0	0	0	0	0	0	0	0	0	0	0	0
37	0	1	2	0d 00:30:13.77000	0d 00:00:13.77000	0.00000112	0.00000392	0.00029206	3.6274	C	5	17/08/2020 13:38		0	0	0	0	0	0	0	0	0	0	0	0	0	0
38	0	1	2	0d 00:30:15.24000	0d 00:00:15.24000	0.00000124	0.00000435	0.00029198	3.6379	C	5	17/08/2020 13:38		0	0	0	0	0	0	0	0	0	0	0	0	0	0
39	0	1	2	0d 00:30:17.09000	0d 00:00:17.09000	0.00000139	0.0000049	0.00029198	3.6481	C	5	17/08/2020 13:38		0	0	0	0	0	0	0	0	0	0	0	0	0	0
40	0	1	2	0d 00:30:19.60000	0d 00:00:19.60000	0.00000159	0.00000564	0.00029213	3.6585	C	5	17/08/2020 13:38		0	0	0	0	0	0	0	0	0	0	0	0	0	0
41	0	1	2	0d 00:30:24.26000	0d 00:00:24.26000	0.00000197	0.00000703	0.00029183	3.6687	C	5	17/08/2020 13:38		0	0	0	0	0	0	0	0	0	0	0	0	0	0
42	0	1	2	0d 00:31:45.47000	0d 00:01:45.47000	0.00000855	0.00003119	0.00029198	3.6587	C	5	17/08/2020 13:39		0	0	0	0	0	0	0	0	0	0	0	0	0	0
43	0	1	2	0d 00:33:26.88000	0d 00:03:26.88000	0.00001678	0.00006123	0.00029191	3.6486	C	5	17/08/2020 13:41		0	0	0	0	0	0	0	0	0	0	0	0	0	0
44	0	1	2	0d 00:43:26.88000	0d 00:13:26.88000	0.00006544	0.00023863	0.00029221	3.6471	C	1	17/08/2020 13:51		0	0	0	0	0	0	0	0	0	0	0	0	0	0
45	0	1	2	0d 00:53:26.88000	0d 00:23:26.88000	0.00011409	0.00041621	0.00029198	3.6522	C	1	17/08/2020 14:01		0	0	0	0	0	0	0	0	0	0	0	0	0	0
46	0	1	2	0d 01:03:26.88000	0d 00:33:26.88000	0.00016275	0.00059405	0.00029191	3.6573	C	1	17/08/2020 14:11		0	0	0	0	0	0	0	0	0	0	0	0	0	0
47	0	1	2	0d 01:13:26.88000	0d 00:43:26.88000	0.00021141	0.00077213	0.00029213	3.662	C	1	17/08/2020 14:21		0	0	0	0	0	0	0	0	0	0	0	0	0	0
48	0	1	2	0d 01:23:26.88000	0d 00:53:26.88000	0.00026007	0.0009504	0.00029191	3.6657	C	1	17/08/2020 14:31		0	0	0	0	0	0	0	0	0	0	0	0	0	0
49	0	1	2	0d 01:33:26.88000	0d 01:03:26.88000	0.00030873	0.00112884	0.00029183	3.6686	C	1	17/08/2020 14:41		0	0	0	0	0	0	0	0	0	0	0	0	0	0
50	0	1	2	0d 01:43:26.88000	0d 01:13:26.88000	0.00035739	0.00130742	0.00029206	3.6709	C	1	17/08/2020 14:51		0	0	0	0	0	0	0	0	0	0	0	0	0	0
51	0	1	2	0d 01:53:26.88000	0d 01:23:26.88000	0.00040605	0.00148611	0.00029191	3.6733	C	1	17/08/2020 15:01		0	0	0	0	0	0	0	0	0	0	0	0	0	0
52	0	1	2	0d 02:03:26.88000	0d 01:33:26.88000	0.0004547	0.00166491	0.00029198	3.6753	C	1	17/08/2020 15:11		0	0	0	0	0	0	0	0	0	0	0	0	0	0
53	0	1	2	0d 02:13:26.88000	0d 01:43:26.88000	0.00050336	0.0018438	0.00029191	3.6771	C	1	17/08/2020 15:21		0	0	0	0	0	0	0	0	0	0	0	0	0	0
54	0	1	2	0d 02:23:26.88000	0d 01:53:26.88000	0.00055202	0.00202279	0.00029191	3.6793	C	1	17/08/2020 15:31		0	0	0	0	0	0	0	0	0	0	0	0	0	0
55	0	1	2	0d 02:33:26.88000	0d 02:03:26.88000	0.00060068	0.00220186	0.00029191	3.6808	C	1	17/08/2020 15:41		0	0	0	0	0	0	0	0	0	0	0	0	0	0
56	0	1	2	0d 02:43:26.88000	0d 02:13:26.88000	0.00064934	0.00238101	0.00029183	3.6828	C	1	17/08/2020 15:51		0	0	0	0	0	0	0	0	0	0	0	0	0	0
57	0	1	2	0d 02:53:26.88000	0d 02:23:26.88000	0.000698	0.00256025	0.00029206	3.6841	C	1	17/08/2020 16:01		0	0	0	0	0	0	0	0	0	0	0	0	0	0
58	0	1	2	0d 03:03:26.88000	0d 02:33:26.88000	0.00074666	0.00273956	0.00029198	3.6858	C	1	17/08/2020 16:11		0	0	0	0	0	0	0	0	0	0	0	0	0	0
59	0	1	2	0d 03:13:26.88000	0d 02:43:26.88000	0.00079531	0.00291895	0.00029206	3.6873	C	1	17/08/2020 16:21		0	0	0	0	0	0	0	0	0	0	0	0	0	0
60	0	1	2	0d 03:23:26.88000	0d 02:53:26.88000	0.00084397	0.00309841	0.00029206	3.6887	C	1	17/08/2020 16:31		0	0	0	0	0	0	0	0	0	0	0	0	0	0
61	0	1	2	0d 03:33:26.88000	0d 03:03:26.88000	0.00089263	0.00327794	0.00029198	3.6905	C	1	17/08/2020 16:41		0	0	0	0	0	0	0	0	0	0	0	0	0	0
62	0	1	2	0d 03:43:26.88000	0d 03:13:26.88000	0.00094129	0.00345754	0.00029175	3.6913	C	1	17/08/2020 16:51		0	0	0	0	0	0	0	0	0	0	0	0	0	0
63	0	1	2	0d 03:53:26.88000	0d 03:23:26.88000	0.00098995	0.00363723	0.00029206	3.6942	C	1	17/08/2020 17:01		0	0	0	0	0	0	0	0	0	0	0	0	0	0
64	0	1	2	0d 04:03:26.88000	0d 03:33:26.88000	0.00103861	0.00381702	0.00029213	3.6951	C	1	17/08/2020 17:11		0	0	0	0	0	0	0	0	0	0	0	0	0	0
65	0	1	2	0d 04:13:26.88000	0d 03:43:26.88000	0.00108726	0.00399686	0.00029206	3.697	C	1	17/08/2020 17:21		0	0	0	0	0	0	0	0	0	0	0	0	0	0
66	0	1	2	0d 04:23:26.88000	0d 03:53:26.88000	0.00113592	0.00417679	0.00029198	3.6983	C	1	17/08/2020 17:31		0	0	0	0	0	0	0	0	0	0	0	0	0	0
67	0	1	2	0d 04:33:26.88000	0d 04:03:26.88000	0.00118458	0.00435678	0.00029175	3.7	C	1	17/08/2020 17:41		0	0	0	0	0	0	0	0	0	0	0	0	0	0
68	0	1	2	0d 04:43:26.88000	0d 04:13:26.88000	0.00123324	0.00453686	0.00029191	3.7014	C	1	17/08/2020 17:51		0	0	0	0	0	0	0	0	0	0	0	0	0	0
69	0	1	2	0d 04:53:26.88000	0d 04:23:26.88000	0.0012819	0.00471702	0.00029191	3.7034	C	1	17/08/2020 18:01		0	0	0	0	0	0	0	0	0	0	0	0	0	0
70	0	1	2	0d 05:03:26.88000	0d 04:33:26.88000	0.00133056	0.00489725	0.00029206	3.7049	C	1	17/08/2020 18:11		0	0	0	0	0	0	0	0	0	0	0	0	0	0
71	0	1	2	0d 05:13:26.88000	0d 04:43:26.88000	0.00137922	0.00507757	0.00029191	3.7066	C	1	17/08/2020 18:21		0	0	0	0	0	0	0	0	0	0	0	0	0	0
72	0	1	2	0d 05:23:26.88000	0d 04:53:26.88000	0.00142787	0.00525797	0.00029206	3.7082	C	1	17/08/2020 18:31		0	0	0	0	0	0	0	0	0	0	0	0	0	0
73	0	1	2	0d 05:33:26.88000	0d 05:03:26.88000	0.00147653	0.00543846	0.00029191	3.7101	C	1	17/08/2020 18:41		0	0	0	0	0	0	0	0	0	0	0	0	0	0
74	0	1	2	0d 05:43:26.88000	0d 05:13:26.88000	0.00152519	0.00561904	0.00029198	3.7121	C	1	17/08/2020 18:51		0	0	0	0	0	0	0	0	0	0	0	0	0	0
75	0	1	2	0d 05:53:26.88000	0d 05:23:26.88000	0.00157385	0.00579972	0.00029191	3.7139	C	1	17/08/2020 19:01		0	0	0	0	0	0	0	0	0	0	0	0	0	0
76	0	1	2	0d 06:03:26.88000	0d 05:33:26.88000	0.00162251	0.00598048	0.00029183	3.716	C	1	17/08/2020 19:11		0	0	0	0	0	0	0	0	0	0	0	0	0	0
77	0	1	2	0d 06:13:26.88000	0d 05:43:26.88000	0.00167117	0.00616135	0.00029198	3.718	C	1	17/08/2020 19:21		0	0	0	0	0	0	0	0	0	0	0	0	0	0
78	0	1	2	0d 06:23:26.88000	0d 05:53:26.88000	0.00171983	0.00634232	0.00029206	3.7201	C	1	17/08/2020 19:31		0	0	0	0	0	0	0	0	0	0	0	0	0	0
79	0	1	2	0d 06:33:26.88000	0d 06:03:26.88000	0.00176848	0.00652339	0.00029206	3.7221	C	1	17/08/2020 19:41		0	0	0	0	0	0	0	0	0	0	0	0	0	0
80	0	1	2	0d 06:43:26.88000	0d 06:13:26.88000	0.00181714	0.00670456	0.00029191	3.7246	C	1	17/08/2020 19:51		0	0	0	0	0	0	0	0	0	0	0	0	0	0
81	0	1	2	0d 06:53:26.88000	0d 06:23:26.88000	0.0018658	0.00688584	0.00029213	3.7266	C	1	17/08/2020 20:01		0	0	0	0	0	0	0	0	0	0	0	0	0	0
82	0	1	2	0d 07:03:26.88000	0d 06:33:26.88000	0.00191446	0.00706723	0.00029198	3.7287	C	1	17/08/2020 20:11		0	0	0	0	0	0	0	0	0	0	0	0	0	0
83	0	1	2	0d 07:13:26.88000	0d 06:43:26.88000	0.00196312	0.00724872	0.00029206	3.7311	C	1	17/08/2020 20:21		0	0	0	0	0	0	0	0	0	0	0	0	0	0
84	0	1	2	0d 07:23:26.88000	0d 06:53:26.88000	0.00201178	0.00743034	0.00029198	3.7334	C	1	17/08/2020 20:31		0	0	0	0	0	0	0	0	0	0	0	0	0	0
85	0	1	2	0d 07:33:26.88000	0d 07:03:26.88000	0.00206044	0.00761206	0.00029198	3.7359	C	1	17/08/2020 20:41		0	0	0	0	0	0	0	0	0	0	0	0	0	0
86	0	1	2	0d 07:43:26.88000	0d 07:13:26.88000	0.00210909	0.00779391	0.00029183	3.7383	C	1	17/08/2020 20:51		0	0	0	0	0	0	0	0	0	0	0	0	0	0
87	0	1	2	0d 07:53:26.88000	0d 07:23:26.88000	0.00215775	0.00797587	0.00029183	3.7406	C	1	17/08/2020 21:01		0	0	0	0	0	0	0	0	0	0	0	0	0	0
88	0	1	2	0d 08:03:26.88000	0d 07:33:26.88000	0.00220641	0.00815795	0.00029191	3.743	C	1	17/08/2020 21:11		0	0	0	0	0	0	0	0	0	0	0	0	0	0
89	0	1	2	0d 08:13:26.88000	0d 07:43:26.88000	0.00225507	0.00834015	0.00029175	3.7458	C	1	17/08/2020 21:21		0	0	0	0	0	0	0	0	0	0	0	0	0	0
90	0	1	2	0d 08:23:26.88000	0d 07:53:26.88000	0.00230373	0.00852247	0.00029198	3.7481	C	1	17/08/2020 21:31		0	0	0	0	0	0	0	0	0	0	0	0	0	0
91	0	1	2	0d 08:33:26.88000	0d 08:03:26.88000	0.00235239	0.00870491	0.00029191	3.7505	C	1	17/08/2020 21:41		0	0	0	0	0	0	0	0	0	0	0	0	0	0
92	0	1	2	0d 08:43:26.88000	0d 08:13:26.88000	0.00240105	0.00888747	0.00029206	3.7531	C	1	17/08/2020 21:51		0	0	0	0	0	0	0	0	0	0	0	0	0	0
93	0	1	2	0d 08:53:26.88000	0d 08:23:26.88000	0.0024497	0.00907015	0.00029221	3.7554	C	1	17/08/2020 22:01		0	0	0	0	0	0	0	0	0	0	0	0	0	0
94	0	1	2	0d 09:03:26.88000	0d 08:33:26.88000	0.00249836	0.00925295	0.00029198	3.7577	C	1	17/08/2020 22:11		0	0	0	0	0	0	0	0	0	0	0	0	0	0
95	0	1	2	0d 09:13:26.88000	0d 08:43:26.88000	0.00254702	0.00943587	0.00029229	3.7604	C	1	17/08/2020 22:21		0	0	0	0	0	0	0	0	0	0	0	0	0	0
96	0	1	2	0d 09:23:26.88000	0d 08:53:26.88000	0.00259568	0.00961891	0.00029191	3.7629	C	1	17/08/2020 22:31		0	0	0	0	0	0	0	0	0	0	0	0	0	0
97	0	1	2	0d 09:33:26.88000	0d 09:03:26.88000	0.00264434	0.00980207	0.00029198	3.7653	C	1	17/08/2020 22:41		0	0	0	0	0	0	0	0	0	0	0	0	0	0
98	0	1	2	0d 09:43:26.88000	0d 09:13:26.88000	0.002693	0.00998535	0.00029191	3.7679	C	1	17/08/2020 22:51		0	0	0	0	0	0	0	0	0	0	0	0	0	0
99	0	1	2	0d 09:53:26.88000	0d 09:23:26.88000	0.00274166	0.0101688	0.00029206	3.7704	C	1	17/08/2020 23:01		0	0	0	0	0	0	0	0	0	0	0	0	0	0
100	0	1	2	0d 10:03:26.88000	0d 09:33:26.88000	0.00279031	0.0103523	0.00029183	3.7729	C	1	17/08/2020 23:11		0	0	0	0	0	0	0	0	0	0	0	0	0	0
101	0	1	2	0d 10:13:26.88000	0d 09:43:26.88000	0.00283897	0.0105359	0.00029191	3.7758	C	1	17/08/2020 23:21		0	0	0	0	0	0	0	0	0	0	0	0	0	0
102	0	1	2	0d 10:23:26.88000	0d 09:53:26.88000	0.00288763	0.0107197	0.00029206	3.7784	C	1	17/08/2020 23:31		0	0	0	0	0	0	0	0	0	0	0	0	0	0
103	0	1	2	0d 10:33:26.88000	0d 10:03:26.88000	0.00293629	0.0109037	0.00029206	3.7815	C	1	17/08/2020 23:41		0	0	0	0	0	0	0	0	0	0	0	0	0	0
104	0	1	2	0d 10:43:26.88000	0d 10:13:26.88000	0.00298495	0.0110877	0.00029206	3.7841	C	1	17/08/2020 23:51		0	0	0	0	0	0	0	0	0	0	0	0	0	0
105	0	1	2	0d 10:53:26.88000	0d 10:23:26.88000	0.00303361	0.0112719	0.00029221	3.787	C	1	18/08/2020 00:01		0	0	0	0	0	0	0	0	0	0	0	0	0	0
106	0	1	2	0d 11:03:26.88000	0d 10:33:26.88000	0.00308226	0.0114563	0.00029206	3.7903	C	1	18/08/2020 00:11		0	0	0	0	0	0	0	0	0	0	0	0	0	0
107	0	1	2	0d 11:13:26.88000	0d 10:43:26.88000	0.00313092	0.0116408	0.00029198	3.7932	C	1	18/08/2020 00:21		0	0	0	0	0	0	0	0	0	0	0	0	0	0
108	0	1	2	0d 11:23:26.88000	0d 10:53:26.88000	0.00317958	0.0118255	0.00029183	3.7969	C	1	18/08/2020 00:31		0	0	0	0	0	0	0	0	0	0	0	0	0	0
109	0	1	2	0d 11:33:26.88000	0d 11:03:26.88000	0.00322824	0.0120103	0.00029183	3.8003	C	1	18/08/2020 00:41		0	0	0	0	0	0	0	0	0	0	0	0	0	0
110	0	1	2	0d 11:43:26.88000	0d 11:13:26.88000	0.0032769	0.0121953	0.00029191	3.8038	C	1	18/08/2020 00:51		0	0	0	0	0	0	0	0	0	0	0	0	0	0
111	0	1	2	0d 11:53:26.88000	0d 11:23:26.88000	0.00332556	0.0123805	0.00029183	3.8077	C	1	18/08/2020 01:01		0	0	0	0	0	0	0	0	0	0	0	0	0	0
112	0	1	2	0d 12:03:26.88000	0d 11:33:26.88000	0.00337422	0.0125659	0.00029191	3.8119	C	1	18/08/2020 01:11		0	0	0	0	0	0	0	0	0	0	0	0	0	0
113	0	1	2	0d 12:13:26.88000	0d 11:43:26.88000	0.00342287	0.0127514	0.00029191	3.8158	C	1	18/08/2020 01:21		0	0	0	0	0	0	0	0	0	0	0	0	0	0
114	0	1	2	0d 12:23:26.88000	0d 11:53:26.88000	0.00347153	0.0129372	0.00029206	3.8206	C	1	18/08/2020 01:31		0	0	0	0	0	0	0	0	0	0	0	0	0	0
115	0	1	2	0d 12:33:26.88000	0d 12:03:26.88000	0.00352019	0.0131232	0.00029191	3.825	C	1	18/08/2020 01:41		0	0	0	0	0	0	0	0	0	0	0	0	0	0
116	0	1	2	0d 12:43:26.88000	0d 12:13:26.88000	0.00356885	0.0133095	0.00029191	3.8299	C	1	18/08/2020 01:51		0	0	0	0	0	0	0	0	0	0	0	0	0	0
117	0	1	2	0d 12:53:26.88000	0d 12:23:26.88000	0.00361751	0.013496	0.00029213	3.8349	C	1	18/08/2020 02:01		0	0	0	0	0	0	0	0	0	0	0	0	0	0
118	0	1	2	0d 13:03:26.88000	0d 12:33:26.88000	0.00366617	0.0136827	0.00029213	3.8404	C	1	18/08/2020 02:11		0	0	0	0	0	0	0	0	0	0	0	0	0	0
119	0	1	2	0d 13:13:26.88000	0d 12:43:26.88000	0.00371483	0.0138697	0.00029206	3.846	C	1	18/08/2020 02:21		0	0	0	0	0	0	0	0	0	0	0	0	0	0
120	0	1	2	0d 13:23:26.88000	0d 12:53:26.88000	0.00376348	0.014057	0.00029198	3.8517	C	1	18/08/2020 02:31		0	0	0	0	0	0	0	0	0	0	0	0	0	0
121	0	1	2	0d 13:33:26.88000	0d 13:03:26.88000	0.00381214	0.0142446	0.00029183	3.8576	C	1	18/08/2020 02:41		0	0	0	0	0	0	0	0	0	0	0	0	0	0
122	0	1	2	0d 13:43:26.88000	0d 13:13:26.88000	0.0038608	0.0144324	0.00029175	3.8642	C	1	18/08/2020 02:51		0	0	0	0	0	0	0	0	0	0	0	0	0	0
123	0	1	2	0d 13:53:26.88000	0d 13:23:26.88000	0.00390946	0.0146206	0.00029175	3.8709	C	1	18/08/2020 03:01		0	0	0	0	0	0	0	0	0	0	0	0	0	0
124	0	1	2	0d 14:03:26.88000	0d 13:33:26.88000	0.00395812	0.0148091	0.00029183	3.8778	C	1	18/08/2020 03:11		0	0	0	0	0	0	0	0	0	0	0	0	0	0
125	0	1	2	0d 14:13:26.88000	0d 13:43:26.88000	0.00400678	0.014998	0.00029191	3.8846	C	1	18/08/2020 03:21		0	0	0	0	0	0	0	0	0	0	0	0	0	0
126	0	1	2	0d 14:23:26.88000	0d 13:53:26.88000	0.00405544	0.0151872	0.00029213	3.892	C	1	18/08/2020 03:31		0	0	0	0	0	0	0	0	0	0	0	0	0	0
127	0	1	2	0d 14:33:26.88000	0d 14:03:26.88000	0.00410409	0.0153767	0.00029206	3.8993	C	1	18/08/2020 03:41		0	0	0	0	0	0	0	0	0	0	0	0	0	0
128	0	1	2	0d 14:43:26.88000	0d 14:13:26.88000	0.00415275	0.0155667	0.00029183	3.9068	C	1	18/08/2020 03:51		0	0	0	0	0	0	0	0	0	0	0	0	0	0
129	0	1	2	0d 14:53:26.88000	0d 14:23:26.88000	0.00420141	0.015757	0.00029198	3.9145	C	1	18/08/2020 04:01		0	0	0	0	0	0	0	0	0	0	0	0	0	0
130	0	1	2	0d 15:03:26.88000	0d 14:33:26.88000	0.00425007	0.0159476	0.00029191	3.9225	C	1	18/08/2020 04:11		0	0	0	0	0	0	0	0	0	0	0	0	0	0
131	0	1	2	0d 15:13:26.88000	0d 14:43:26.88000	0.00429873	0.0161387	0.00029191	3.9304	C	1	18/08/2020 04:21		0	0	0	0	0	0	0	0	0	0	0	0	0	0
132	0	1	2	0d 15:23:26.88000	0d 14:53:26.88000	0.00434739	0.0163301	0.00029206	3.9388	C	1	18/08/2020 04:31		0	0	0	0	0	0	0	0	0	0	0	0	0	0
133	0	1	2	0d 15:33:26.88000	0d 15:03:26.88000	0.00439605	0.016522	0.00029175	3.9471	C	1	18/08/2020 04:41		0	0	0	0	0	0	0	0	0	0	0	0	0	0
134	0	1	2	0d 15:43:26.88000	0d 15:13:26.88000	0.0044447	0.0167143	0.00029183	3.9553	C	1	18/08/2020 04:51		0	0	0	0	0	0	0	0	0	0	0	0	0	0
135	0	1	2	0d 15:53:26.88000	0d 15:23:26.88000	0.00449336	0.0169069	0.00029206	3.9637	C	1	18/08/2020 05:01		0	0	0	0	0	0	0	0	0	0	0	0	0	0
136	0	1	2	0d 16:03:26.88000	0d 15:33:26.88000	0.00454202	0.0171	0.00029198	3.9722	C	1	18/08/2020 05:11		0	0	0	0	0	0	0	0	0	0	0	0	0	0
137	0	1	2	0d 16:13:26.88000	0d 15:43:26.88000	0.00459068	0.0172935	0.00029183	3.9808	C	1	18/08/2020 05:21		0	0	0	0	0	0	0	0	0	0	0	0	0	0
138	0	1	2	0d 16:23:26.88000	0d 15:53:26.88000	0.00463934	0.0174874	0.00029191	3.9892	C	1	18/08/2020 05:31		0	0	0	0	0	0	0	0	0	0	0	0	0	0
139	0	1	2	0d 16:33:26.88000	0d 16:03:26.88000	0.004688	0.0176817	0.00029175	3.9977	C	1	18/08/2020 05:41		0	0	0	0	0	0	0	0	0	0	0	0	0	0
140	0	1	2	0d 16:43:26.88000	0d 16:13:26.88000	0.00473666	0.0178765	0.00029206	4.0069	C	1	18/08/2020 05:51		0	0	0	0	0	0	0	0	0	0	0	0	0	0
141	0	1	2	0d 16:53:26.88000	0d 16:23:26.88000	0.00478531	0.0180716	0.00029198	4.0154	C	1	18/08/2020 06:01		0	0	0	0	0	0	0	0	0	0	0	0	0	0
142	0	1	2	0d 17:03:26.88000	0d 16:33:26.88000	0.00483397	0.0182672	0.00029206	4.0244	C	1	18/08/2020 06:11		0	0	0	0	0	0	0	0	0	0	0	0	0	0
143	0	1	2	0d 17:13:26.88000	0d 16:43:26.88000	0.00488263	0.0184633	0.00029191	4.0331	C	1	18/08/2020 06:21		0	0	0	0	0	0	0	0	0	0	0	0	0	0
144	0	1	2	0d 17:23:26.88000	0d 16:53:26.88000	0.00493129	0.0186598	0.00029206	4.0421	C	1	18/08/2020 06:31		0	0	0	0	0	0	0	0	0	0	0	0	0	0
145	0	1	2	0d 17:33:26.88000	0d 17:03:26.88000	0.00497995	0.0188567	0.00029198	4.0513	C	1	18/08/2020 06:41		0	0	0	0	0	0	0	0	0	0	0	0	0	0
146	0	1	2	0d 17:43:26.88000	0d 17:13:26.88000	0.00502861	0.019054	0.00029191	4.0604	C	1	18/08/2020 06:51		0	0	0	0	0	0	0	0	0	0	0	0	0	0
147	0	1	2	0d 17:53:26.88000	0d 17:23:26.88000	0.00507727	0.0192518	0.00029191	4.0699	C	1	18/08/2020 07:01		0	0	0	0	0	0	0	0	0	0	0	0	0	0
148	0	1	2	0d 18:03:26.88000	0d 17:33:26.88000	0.00512592	0.0194501	0.00029221	4.0792	C	1	18/08/2020 07:11		0	0	0	0	0	0	0	0	0	0	0	0	0	0
149	0	1	2	0d 18:13:26.88000	0d 17:43:26.88000	0.00517458	0.0196488	0.00029198	4.0887	C	1	18/08/2020 07:21		0	0	0	0	0	0	0	0	0	0	0	0	0	0
150	0	1	2	0d 18:23:26.88000	0d 17:53:26.88000	0.00522324	0.019848	0.00029175	4.0981	C	1	18/08/2020 07:31		0	0	0	0	0	0	0	0	0	0	0	0	0	0
151	0	1	2	0d 18:33:26.88000	0d 18:03:26.88000	0.0052719	0.0200476	0.00029206	4.1079	C	1	18/08/2020 07:41		0	0	0	0	0	0	0	0	0	0	0	0	0	0
152	0	1	2	0d 18:43:26.88000	0d 18:13:26.88000	0.00532056	0.0202478	0.00029191	4.1178	C	1	18/08/2020 07:51		0	0	0	0	0	0	0	0	0	0	0	0	0	0
153	0	1	2	0d 18:53:20.10000	0d 18:23:20.10000	0.00536867	0.0204461	0.00029206	4.1279	C	5	18/08/2020 08:01		0	0	0	0	0	0	0	0	0	0	0	0	0	0
154	0	1	2	0d 19:03:19.11000	0d 18:33:19.11000	0.00541724	0.0206469	0.00029198	4.1379	C	5	18/08/2020 08:11		0	0	0	0	0	0	0	0	0	0	0	0	0	0
155	0	1	2	0d 19:13:14.42000	0d 18:43:14.42000	0.00546552	0.0208469	0.00029213	4.148	C	5	18/08/2020 08:21		0	0	0	0	0	0	0	0	0	0	0	0	0	0
156	0	1	2	0d 19:23:13.63000	0d 18:53:13.63000	0.00551412	0.0210487	0.00029183	4.1581	C	5	18/08/2020 08:31		0	0	0	0	0	0	0	0	0	0	0	0	0	0
157	0	1	2	0d 19:33:06.00000	0d 19:03:06.00000	0.00556216	0.0212487	0.00029198	4.1682	C	5	18/08/2020 08:40		0	0	0	0	0	0	0	0	0	0	0	0	0	0
158	0	1	2	0d 19:42:42.45000	0d 19:12:42.45000	0.00560891	0.0214438	0.00029206	4.1782	C	5	18/08/2020 08:50		0	0	0	0	0	0	0	0	0	0	0	0	0	0
159	0	1	2	0d 19:52:13.56000	0d 19:22:13.56000	0.00565522	0.0216375	0.00029175	4.1883	C	5	18/08/2020 09:00		0	0	0	0	0	0	0	0	0	0	0	0	0	0
160	0	1	2	0d 20:01:48.35000	0d 19:31:48.35000	0.00570184	0.021833	0.00029175	4.1984	C	5	18/08/2020 09:09		0	0	0	0	0	0	0	0	0	0	0	0	0	0
161	0	1	2	0d 20:03:16.28000	0d 19:33:16.28000	0.00570897	0.0218629	0.00029206	4.2	C	133	18/08/2020 09:11		0	0	0	0	0	0	0	0	0	0	0	0	0	0
162	0	1	3	0d 20:03:16.31000	0d 00:00:00.03000	0.00570897	0.0218629	0.00029244	4.1993	C	0	18/08/2020 09:11		0	0	0	0	0	0	0	0	0	0	0	0	0	0
163	0	1	3	0d 20:05:14.66000	0d 00:01:58.38000	0.00571704	0.0218969	0.00019242	4.2	C	4	18/08/2020 09:13		0	0	0	0	0	0	0	0	0	0	0	0	0	0
164	0	1	3	0d 20:08:56.19000	0d 00:05:39.91000	0.00572534	0.0219317	0.00009239	4.2	C	4	18/08/2020 09:16		0	0	0	0	0	0	0	0	0	0	0	0	0	0
165	0	1	3	0d 20:17:44.92000	0d 00:14:28.64000	0.00573301	0.0219639	0.00002922	4.2	C	132	18/08/2020 09:25		0	0	0	0	0	0	0	0	0	0	0	0	0	0
166	0	1	4	0d 20:17:44.93000	0d 00:00:00.01000	0	0	0	4.1996	R	0	18/08/2020 09:25		0	0	0	0	0	0	0	0	0	0	0	0	0	0
167	0	1	4	0d 20:17:46.93000	0d 00:00:02.01000	0	0	0	4.1996	R	1	18/08/2020 09:25		0	0	0	0	0	0	0	0	0	0	0	0	0	0
168	0	1	4	0d 20:17:48.93000	0d 00:00:04.01000	0	0	0	4.1996	R	1	18/08/2020 09:25		0	0	0	0	0	0	0	0	0	0	0	0	0	0
169	0	1	4	0d 20:17:50.93000	0d 00:00:06.01000	0	0	0	4.1996	R	1	18/08/2020 09:25		0	0	0	0	0	0	0	0	0	0	0	0	0	0
170	0	1	4	0d 20:17:52.93000	0d 00:00:08.01000	0	0	0	4.1996	R	1	18/08/2020 09:25		0	0	0	0	0	0	0	0	0	0	0	0	0	0
171	0	1	4	0d 20:17:54.92000	0d 00:00:10.00000	0	0	0	4.1996	R	129	18/08/2020 09:25		0	0	0	0	0	0	0	0	0	0	0	0	0	0
172	0	1	5	0d 20:17:54.96000	0d 00:00:00.04000	0	0.00000001	0.00029366	4.1968	D	0	18/08/2020 09:25		0	0	0	0	0	0	0	0	0	0	0	0	0	0
173	0	1	5	0d 20:23:32.60000	0d 00:05:37.68000	0.00002738	0.00011476	0.00029198	4.1868	D	5	18/08/2020 09:31		0	0	0	0	0	0	0	0	0	0	0	0	0	0
174	0	1	5	0d 20:31:43.07000	0d 00:13:48.15000	0.00006716	0.0002811	0.00029191	4.1767	D	5	18/08/2020 09:39		0	0	0	0	0	0	0	0	0	0	0	0	0	0
175	0	1	5	0d 20:40:10.03000	0d 00:22:15.11000	0.00010827	0.00045262	0.00029183	4.1666	D	5	18/08/2020 09:47		0	0	0	0	0	0	0	0	0	0	0	0	0	0
176	0	1	5	0d 20:48:57.78000	0d 00:31:02.86000	0.00015107	0.00063074	0.00029206	4.1566	D	5	18/08/2020 09:56		0	0	0	0	0	0	0	0	0	0	0	0	0	0
177	0	1	5	0d 20:57:52.74000	0d 00:39:57.82000	0.00019446	0.00081085	0.00029191	4.1465	D	5	18/08/2020 10:05		0	0	0	0	0	0	0	0	0	0	0	0	0	0
178	0	1	5	0d 21:06:41.00000	0d 00:48:46.08000	0.0002373	0.00098828	0.0002916	4.1364	D	5	18/08/2020 10:14		0	0	0	0	0	0	0	0	0	0	0	0	0	0
179	0	1	5	0d 21:15:47.50000	0d 00:57:52.58000	0.00028162	0.00117139	0.00029198	4.1263	D	5	18/08/2020 10:23		0	0	0	0	0	0	0	0	0	0	0	0	0	0
180	0	1	5	0d 21:24:55.93000	0d 01:07:01.01000	0.00032609	0.0013547	0.00029206	4.1163	D	5	18/08/2020 10:32		0	0	0	0	0	0	0	0	0	0	0	0	0	0
181	0	1	5	0d 21:34:14.88000	0d 01:16:19.96000	0.00037142	0.00154106	0.00029191	4.1062	D	5	18/08/2020 10:42		0	0	0	0	0	0	0	0	0	0	0	0	0	0
182	0	1	5	0d 21:43:43.60000	0d 01:25:48.68000	0.00041754	0.00173023	0.00029198	4.0961	D	5	18/08/2020 10:51		0	0	0	0	0	0	0	0	0	0	0	0	0	0
183	0	1	5	0d 21:53:30.63000	0d 01:35:35.71000	0.00046515	0.001925	0.00029198	4.0861	D	5	18/08/2020 11:01		0	0	0	0	0	0	0	0	0	0	0	0	0	0
184	0	1	5	0d 22:03:22.11000	0d 01:45:27.19000	0.00051312	0.00212076	0.00029198	4.0758	D	5	18/08/2020 11:11		0	0	0	0	0	0	0	0	0	0	0	0	0	0
185	0	1	5	0d 22:13:22.11000	0d 01:55:27.19000	0.00056178	0.00231885	0.00029198	4.0659	D	1	18/08/2020 11:21		0	0	0	0	0	0	0	0	0	0	0	0	0	0
186	0	1	5	0d 22:23:21.17000	0d 02:05:26.25000	0.00061036	0.00251615	0.00029198	4.0558	D	5	18/08/2020 11:31		0	0	0	0	0	0	0	0	0	0	0	0	0	0
187	0	1	5	0d 22:33:21.17000	0d 02:15:26.25000	0.00065902	0.00271327	0.00029198	4.0464	D	1	18/08/2020 11:41		0	0	0	0	0	0	0	0	0	0	0	0	0	0
188	0	1	5	0d 22:43:21.17000	0d 02:25:26.25000	0.00070768	0.00290993	0.00029183	4.0366	D	1	18/08/2020 11:51		0	0	0	0	0	0	0	0	0	0	0	0	0	0
189	0	1	5	0d 22:53:21.17000	0d 02:35:26.25000	0.00075634	0.00310612	0.00029183	4.0272	D	1	18/08/2020 12:01		0	0	0	0	0	0	0	0	0	0	0	0	0	0
190	0	1	5	0d 23:03:21.17000	0d 02:45:26.25000	0.00080499	0.00330184	0.00029198	4.0177	D	1	18/08/2020 12:11		0	0	0	0	0	0	0	0	0	0	0	0	0	0
191	0	1	5	0d 23:13:21.17000	0d 02:55:26.25000	0.00085365	0.00349711	0.00029198	4.0082	D	1	18/08/2020 12:21		0	0	0	0	0	0	0	0	0	0	0	0	0	0
192	0	1	5	0d 23:23:21.17000	0d 03:05:26.25000	0.00090231	0.00369193	0.00029191	3.9992	D	1	18/08/2020 12:31		0	0	0	0	0	0	0	0	0	0	0	0	0	0
193	0	1	5	0d 23:33:21.17000	0d 03:15:26.25000	0.00095097	0.00388631	0.00029213	3.9901	D	1	18/08/2020 12:41		0	0	0	0	0	0	0	0	0	0	0	0	0	0
194	0	1	5	0d 23:43:21.17000	0d 03:25:26.25000	0.00099963	0.00408024	0.00029191	3.9811	D	1	18/08/2020 12:51		0	0	0	0	0	0	0	0	0	0	0	0	0	0
195	0	1	5	0d 23:53:21.17000	0d 03:35:26.25000	0.00104829	0.00427374	0.00029191	3.9722	D	1	18/08/2020 13:01		0	0	0	0	0	0	0	0	0	0	0	0	0	0
196	0	1	5	1d 00:03:21.17000	0d 03:45:26.25000	0.00109695	0.00446679	0.00029191	3.9632	D	1	18/08/2020 13:11		0	0	0	0	0	0	0	0	0	0	0	0	0	0
197	0	1	5	1d 00:13:21.17000	0d 03:55:26.25000	0.0011456	0.00465942	0.00029206	3.9542	D	1	18/08/2020 13:21		0	0	0	0	0	0	0	0	0	0	0	0	0	0
198	0	1	5	1d 00:23:21.17000	0d 04:05:26.25000	0.00119426	0.00485161	0.00029183	3.9454	D	1	18/08/2020 13:31		0	0	0	0	0	0	0	0	0	0	0	0	0	0
199	0	1	5	1d 00:33:21.17000	0d 04:15:26.25000	0.00124292	0.00504338	0.00029198	3.9368	D	1	18/08/2020 13:41		0	0	0	0	0	0	0	0	0	0	0	0	0	0
200	0	1	5	1d 00:43:21.17000	0d 04:25:26.25000	0.00129158	0.00523472	0.00029183	3.928	D	1	18/08/2020 13:51		0	0	0	0	0	0	0	0	0	0	0	0	0	0
201	0	1	5	1d 00:53:21.17000	0d 04:35:26.25000	0.00134024	0.00542564	0.00029213	3.9193	D	1	18/08/2020 14:01		0	0	0	0	0	0	0	0	0	0	0	0	0	0
202	0	1	5	1d 01:03:21.17000	0d 04:45:26.25000	0.0013889	0.00561616	0.00029198	3.911	D	1	18/08/2020 14:11		0	0	0	0	0	0	0	0	0	0	0	0	0	0
203	0	1	5	1d 01:13:21.17000	0d 04:55:26.25000	0.00143756	0.00580626	0.00029206	3.9026	D	1	18/08/2020 14:21		0	0	0	0	0	0	0	0	0	0	0	0	0	0
204	0	1	5	1d 01:23:21.17000	0d 05:05:26.25000	0.00148621	0.00599596	0.00029183	3.8946	D	1	18/08/2020 14:31		0	0	0	0	0	0	0	0	0	0	0	0	0	0
205	0	1	5	1d 01:33:21.17000	0d 05:15:26.25000	0.00153487	0.00618527	0.00029221	3.8863	D	1	18/08/2020 14:41		0	0	0	0	0	0	0	0	0	0	0	0	0	0
206	0	1	5	1d 01:43:21.17000	0d 05:25:26.25000	0.00158353	0.00637419	0.00029183	3.8785	D	1	18/08/2020 14:51		0	0	0	0	0	0	0	0	0	0	0	0	0	0
207	0	1	5	1d 01:53:21.17000	0d 05:35:26.25000	0.00163219	0.00656273	0.00029191	3.8708	D	1	18/08/2020 15:01		0	0	0	0	0	0	0	0	0	0	0	0	0	0
208	0	1	5	1d 02:03:21.17000	0d 05:45:26.25000	0.00168085	0.00675089	0.00029198	3.8633	D	1	18/08/2020 15:11		0	0	0	0	0	0	0	0	0	0	0	0	0	0
209	0	1	5	1d 02:13:21.17000	0d 05:55:26.25000	0.00172951	0.0069387	0.00029191	3.8561	D	1	18/08/2020 15:21		0	0	0	0	0	0	0	0	0	0	0	0	0	0
210	0	1	5	1d 02:23:21.17000	0d 06:05:26.25000	0.00177816	0.00712615	0.00029198	3.8488	D	1	18/08/2020 15:31		0	0	0	0	0	0	0	0	0	0	0	0	0	0
211	0	1	5	1d 02:33:21.17000	0d 06:15:26.25000	0.00182682	0.00731327	0.00029191	3.8422	D	1	18/08/2020 15:41		0	0	0	0	0	0	0	0	0	0	0	0	0	0
212	0	1	5	1d 02:43:21.17000	0d 06:25:26.25000	0.00187548	0.00750006	0.00029191	3.8354	D	1	18/08/2020 15:51		0	0	0	0	0	0	0	0	0	0	0	0	0	0
213	0	1	5	1d 02:53:21.17000	0d 06:35:26.25000	0.00192414	0.00768654	0.00029183	3.8291	D	1	18/08/2020 16:01		0	0	0	0	0	0	0	0	0	0	0	0	0	0
214	0	1	5	1d 03:03:21.17000	0d 06:45:26.25000	0.0019728	0.00787271	0.00029183	3.8231	D	1	18/08/2020 16:11		0	0	0	0	0	0	0	0	0	0	0	0	0	0
215	0	1	5	1d 03:13:21.17000	0d 06:55:26.25000	0.00202146	0.0080586	0.00029191	3.8172	D	1	18/08/2020 16:21		0	0	0	0	0	0	0	0	0	0	0	0	0	0
216	0	1	5	1d 03:23:21.17000	0d 07:05:26.25000	0.00207012	0.00824421	0.00029206	3.8116	D	1	18/08/2020 16:31		0	0	0	0	0	0	0	0	0	0	0	0	0	0
217	0	1	5	1d 03:33:21.17000	0d 07:15:26.25000	0.00211877	0.00842955	0.00029198	3.8062	D	1	18/08/2020 16:41		0	0	0	0	0	0	0	0	0	0	0	0	0	0
218	0	1	5	1d 03:43:21.17000	0d 07:25:26.25000	0.00216743	0.00861464	0.00029213	3.8015	D	1	18/08/2020 16:51		0	0	0	0	0	0	0	0	0	0	0	0	0	0
219	0	1	5	1d 03:53:21.17000	0d 07:35:26.25000	0.00221609	0.00879949	0.00029206	3.7964	D	1	18/08/2020 17:01		0	0	0	0	0	0	0	0	0	0	0	0	0	0
220	0	1	5	1d 04:03:21.17000	0d 07:45:26.25000	0.00226475	0.00898411	0.00029213	3.7917	D	1	18/08/2020 17:11		0	0	0	0	0	0	0	0	0	0	0	0	0	0
221	0	1	5	1d 04:13:21.17000	0d 07:55:26.25000	0.00231341	0.0091685	0.00029198	3.7876	D	1	18/08/2020 17:21		0	0	0	0	0	0	0	0	0	0	0	0	0	0
222	0	1	5	1d 04:23:21.17000	0d 08:05:26.25000	0.00236207	0.00935269	0.00029183	3.7833	D	1	18/08/2020 17:31		0	0	0	0	0	0	0	0	0	0	0	0	0	0
223	0	1	5	1d 04:33:21.17000	0d 08:15:26.25000	0.00241073	0.00953668	0.00029221	3.7792	D	1	18/08/2020 17:41		0	0	0	0	0	0	0	0	0	0	0	0	0	0
224	0	1	5	1d 04:43:21.17000	0d 08:25:26.25000	0.00245938	0.00972048	0.00029206	3.7754	D	1	18/08/2020 17:51		0	0	0	0	0	0	0	0	0	0	0	0	0	0
225	0	1	5	1d 04:53:21.17000	0d 08:35:26.25000	0.00250804	0.00990409	0.00029206	3.7716	D	1	18/08/2020 18:01		0	0	0	0	0	0	0	0	0	0	0	0	0	0
226	0	1	5	1d 05:03:21.17000	0d 08:45:26.25000	0.0025567	0.0100875	0.00029221	3.7679	D	1	18/08/2020 18:11		0	0	0	0	0	0	0	0	0	0	0	0	0	0
227	0	1	5	1d 05:13:21.17000	0d 08:55:26.25000	0.00260536	0.0102708	0.00029191	3.7647	D	1	18/08/2020 18:21		0	0	0	0	0	0	0	0	0	0	0	0	0	0
228	0	1	5	1d 05:23:21.17000	0d 09:05:26.25000	0.00265402	0.0104539	0.00029198	3.761	D	1	18/08/2020 18:31		0	0	0	0	0	0	0	0	0	0	0	0	0	0
229	0	1	5	1d 05:33:21.17000	0d 09:15:26.25000	0.00270268	0.0106368	0.00029175	3.7578	D	1	18/08/2020 18:41		0	0	0	0	0	0	0	0	0	0	0	0	0	0
230	0	1	5	1d 05:43:21.17000	0d 09:25:26.25000	0.00275134	0.0108196	0.00029191	3.7548	D	1	18/08/2020 18:51		0	0	0	0	0	0	0	0	0	0	0	0	0	0
231	0	1	5	1d 05:53:21.17000	0d 09:35:26.25000	0.00279999	0.0110023	0.00029191	3.7517	D	1	18/08/2020 19:01		0	0	0	0	0	0	0	0	0	0	0	0	0	0
232	0	1	5	1d 06:03:21.17000	0d 09:45:26.25000	0.00284865	0.0111847	0.00029183	3.749	D	1	18/08/2020 19:11		0	0	0	0	0	0	0	0	0	0	0	0	0	0
233	0	1	5	1d 06:13:21.17000	0d 09:55:26.25000	0.00289731	0.0113671	0.00029206	3.7459	D	1	18/08/2020 19:21		0	0	0	0	0	0	0	0	0	0	0	0	0	0
234	0	1	5	1d 06:23:21.17000	0d 10:05:26.25000	0.00294597	0.0115493	0.00029191	3.743	D	1	18/08/2020 19:31		0	0	0	0	0	0	0	0	0	0	0	0	0	0
235	0	1	5	1d 06:33:21.17000	0d 10:15:26.25000	0.00299463	0.0117313	0.00029183	3.74	D	1	18/08/2020 19:41		0	0	0	0	0	0	0	0	0	0	0	0	0	0
236	0	1	5	1d 06:43:21.17000	0d 10:25:26.25000	0.00304329	0.0119133	0.00029198	3.7374	D	1	18/08/2020 19:51		0	0	0	0	0	0	0	0	0	0	0	0	0	0
237	0	1	5	1d 06:53:21.17000	0d 10:35:26.25000	0.00309195	0.012095	0.00029213	3.7345	D	1	18/08/2020 20:01		0	0	0	0	0	0	0	0	0	0	0	0	0	0
238	0	1	5	1d 07:03:21.17000	0d 10:45:26.25000	0.0031406	0.0122767	0.00029198	3.7314	D	1	18/08/2020 20:11		0	0	0	0	0	0	0	0	0	0	0	0	0	0
239	0	1	5	1d 07:13:21.17000	0d 10:55:26.25000	0.00318926	0.0124582	0.00029183	3.7285	D	1	18/08/2020 20:21		0	0	0	0	0	0	0	0	0	0	0	0	0	0
240	0	1	5	1d 07:23:21.17000	0d 11:05:26.25000	0.00323792	0.0126395	0.00029183	3.7256	D	1	18/08/2020 20:31		0	0	0	0	0	0	0	0	0	0	0	0	0	0
241	0	1	5	1d 07:33:21.17000	0d 11:15:26.25000	0.00328658	0.0128207	0.00029191	3.7229	D	1	18/08/2020 20:41		0	0	0	0	0	0	0	0	0	0	0	0	0	0
242	0	1	5	1d 07:43:21.17000	0d 11:25:26.25000	0.00333524	0.0130018	0.00029183	3.7197	D	1	18/08/2020 20:51		0	0	0	0	0	0	0	0	0	0	0	0	0	0
243	0	1	5	1d 07:53:21.17000	0d 11:35:26.25000	0.0033839	0.0131828	0.00029206	3.7169	D	1	18/08/2020 21:01		0	0	0	0	0	0	0	0	0	0	0	0	0	0
244	0	1	5	1d 08:03:21.17000	0d 11:45:26.25000	0.00343256	0.0133635	0.00029191	3.7137	D	1	18/08/2020 21:11		0	0	0	0	0	0	0	0	0	0	0	0	0	0
245	0	1	5	1d 08:13:21.17000	0d 11:55:26.25000	0.00348121	0.0135442	0.00029206	3.7107	D	1	18/08/2020 21:21		0	0	0	0	0	0	0	0	0	0	0	0	0	0
246	0	1	5	1d 08:23:21.17000	0d 12:05:26.25000	0.00352987	0.0137247	0.00029198	3.7075	D	1	18/08/2020 21:31		0	0	0	0	0	0	0	0	0	0	0	0	0	0
247	0	1	5	1d 08:33:21.17000	0d 12:15:26.25000	0.00357853	0.013905	0.00029168	3.7044	D	1	18/08/2020 21:41		0	0	0	0	0	0	0	0	0	0	0	0	0	0
248	0	1	5	1d 08:43:21.17000	0d 12:25:26.25000	0.00362719	0.0140852	0.00029183	3.7011	D	1	18/08/2020 21:51		0	0	0	0	0	0	0	0	0	0	0	0	0	0
249	0	1	5	1d 08:53:21.17000	0d 12:35:26.25000	0.00367585	0.0142652	0.00029213	3.6977	D	1	18/08/2020 22:01		0	0	0	0	0	0	0	0	0	0	0	0	0	0
250	0	1	5	1d 09:03:21.17000	0d 12:45:26.25000	0.00372451	0.014445	0.00029213	3.6947	D	1	18/08/2020 22:11		0	0	0	0	0	0	0	0	0	0	0	0	0	0
251	0	1	5	1d 09:13:21.17000	0d 12:55:26.25000	0.00377317	0.0146247	0.00029183	3.6909	D	1	18/08/2020 22:21		0	0	0	0	0	0	0	0	0	0	0	0	0	0
252	0	1	5	1d 09:23:21.17000	0d 13:05:26.25000	0.00382182	0.0148043	0.00029175	3.6875	D	1	18/08/2020 22:31		0	0	0	0	0	0	0	0	0	0	0	0	0	0
253	0	1	5	1d 09:33:21.17000	0d 13:15:26.25000	0.00387048	0.0149836	0.00029221	3.684	D	1	18/08/2020 22:41		0	0	0	0	0	0	0	0	0	0	0	0	0	0
254	0	1	5	1d 09:43:21.17000	0d 13:25:26.25000	0.00391914	0.0151628	0.00029191	3.6803	D	1	18/08/2020 22:51		0	0	0	0	0	0	0	0	0	0	0	0	0	0
255	0	1	5	1d 09:53:21.17000	0d 13:35:26.25000	0.0039678	0.0153417	0.00029198	3.6764	D	1	18/08/2020 23:01		0	0	0	0	0	0	0	0	0	0	0	0	0	0
256	0	1	5	1d 10:03:21.17000	0d 13:45:26.25000	0.00401646	0.0155205	0.00029198	3.6725	D	1	18/08/2020 23:11		0	0	0	0	0	0	0	0	0	0	0	0	0	0
257	0	1	5	1d 10:13:21.17000	0d 13:55:26.25000	0.00406512	0.0156991	0.00029191	3.6684	D	1	18/08/2020 23:21		0	0	0	0	0	0	0	0	0	0	0	0	0	0
258	0	1	5	1d 10:23:21.17000	0d 14:05:26.25000	0.00411378	0.0158776	0.00029183	3.6645	D	1	18/08/2020 23:31		0	0	0	0	0	0	0	0	0	0	0	0	0	0
259	0	1	5	1d 10:33:21.17000	0d 14:15:26.25000	0.00416243	0.0160558	0.00029191	3.6603	D	1	18/08/2020 23:41		0	0	0	0	0	0	0	0	0	0	0	0	0	0
260	0	1	5	1d 10:43:21.17000	0d 14:25:26.25000	0.00421109	0.0162338	0.00029206	3.6564	D	1	18/08/2020 23:51		0	0	0	0	0	0	0	0	0	0	0	0	0	0
261	0	1	5	1d 10:53:21.17000	0d 14:35:26.25000	0.00425975	0.0164116	0.00029198	3.6518	D	1	19/08/2020 00:01		0	0	0	0	0	0	0	0	0	0	0	0	0	0
262	0	1	5	1d 11:03:21.17000	0d 14:45:26.25000	0.00430841	0.0165892	0.00029206	3.6472	D	1	19/08/2020 00:11		0	0	0	0	0	0	0	0	0	0	0	0	0	0
263	0	1	5	1d 11:13:21.17000	0d 14:55:26.25000	0.00435707	0.0167665	0.00029213	3.6425	D	1	19/08/2020 00:21		0	0	0	0	0	0	0	0	0	0	0	0	0	0
264	0	1	5	1d 11:23:21.17000	0d 15:05:26.25000	0.00440573	0.0169436	0.0002916	3.6378	D	1	19/08/2020 00:31		0	0	0	0	0	0	0	0	0	0	0	0	0	0
265	0	1	5	1d 11:33:21.17000	0d 15:15:26.25000	0.00445438	0.0171205	0.00029175	3.6327	D	1	19/08/2020 00:41		0	0	0	0	0	0	0	0	0	0	0	0	0	0
266	0	1	5	1d 11:43:21.17000	0d 15:25:26.25000	0.00450304	0.0172972	0.00029213	3.6274	D	1	19/08/2020 00:51		0	0	0	0	0	0	0	0	0	0	0	0	0	0
267	0	1	5	1d 11:53:21.17000	0d 15:35:26.25000	0.0045517	0.0174735	0.00029168	3.6219	D	1	19/08/2020 01:01		0	0	0	0	0	0	0	0	0	0	0	0	0	0
268	0	1	5	1d 12:03:21.17000	0d 15:45:26.25000	0.00460036	0.0176496	0.00029198	3.6156	D	1	19/08/2020 01:11		0	0	0	0	0	0	0	0	0	0	0	0	0	0
269	0	1	5	1d 12:13:21.17000	0d 15:55:26.25000	0.00464902	0.0178254	0.00029206	3.6091	D	1	19/08/2020 01:21		0	0	0	0	0	0	0	0	0	0	0	0	0	0
270	0	1	5	1d 12:23:21.17000	0d 16:05:26.25000	0.00469768	0.0180008	0.00029191	3.6014	D	1	19/08/2020 01:31		0	0	0	0	0	0	0	0	0	0	0	0	0	0
271	0	1	5	1d 12:33:21.17000	0d 16:15:26.25000	0.00474634	0.0181759	0.00029206	3.593	D	1	19/08/2020 01:41		0	0	0	0	0	0	0	0	0	0	0	0	0	0
272	0	1	5	1d 12:43:21.17000	0d 16:25:26.25000	0.00479499	0.0183505	0.00029198	3.5833	D	1	19/08/2020 01:51		0	0	0	0	0	0	0	0	0	0	0	0	0	0
273	0	1	5	1d 12:51:35.47000	0d 16:33:40.55000	0.00483508	0.0184939	0.00029206	3.5732	D	5	19/08/2020 01:59		0	0	0	0	0	0	0	0	0	0	0	0	0	0
274	0	1	5	1d 12:58:31.88000	0d 16:40:36.96000	0.00486885	0.0186145	0.00029191	3.5631	D	5	19/08/2020 02:06		0	0	0	0	0	0	0	0	0	0	0	0	0	0
275	0	1	5	1d 13:04:06.14000	0d 16:46:11.22000	0.00489596	0.0187109	0.00029191	3.5531	D	5	19/08/2020 02:11		0	0	0	0	0	0	0	0	0	0	0	0	0	0
276	0	1	5	1d 13:08:34.38000	0d 16:50:39.46000	0.00491771	0.0187881	0.00029198	3.543	D	5	19/08/2020 02:16		0	0	0	0	0	0	0	0	0	0	0	0	0	0
277	0	1	5	1d 13:12:19.11000	0d 16:54:24.19000	0.00493594	0.0188526	0.00029183	3.5329	D	5	19/08/2020 02:20		0	0	0	0	0	0	0	0	0	0	0	0	0	0
278	0	1	5	1d 13:15:15.51000	0d 16:57:20.59000	0.00495024	0.0189031	0.00029183	3.5229	D	5	19/08/2020 02:23		0	0	0	0	0	0	0	0	0	0	0	0	0	0
279	0	1	5	1d 13:17:47.99000	0d 16:59:53.07000	0.00496261	0.0189466	0.00029191	3.5126	D	5	19/08/2020 02:25		0	0	0	0	0	0	0	0	0	0	0	0	0	0
280	0	1	5	1d 13:19:56.26000	0d 17:02:01.34000	0.00497301	0.0189831	0.00029206	3.5026	D	5	19/08/2020 02:27		0	0	0	0	0	0	0	0	0	0	0	0	0	0
281	0	1	5	1d 13:21:45.17000	0d 17:03:50.25000	0.00498184	0.019014	0.00029175	3.4925	D	5	19/08/2020 02:29		0	0	0	0	0	0	0	0	0	0	0	0	0	0
282	0	1	5	1d 13:23:13.76000	0d 17:05:18.84000	0.00498903	0.019039	0.00029198	3.4824	D	5	19/08/2020 02:31		0	0	0	0	0	0	0	0	0	0	0	0	0	0
283	0	1	5	1d 13:24:30.71000	0d 17:06:35.79000	0.00499527	0.0190607	0.00029206	3.4723	D	5	19/08/2020 02:32		0	0	0	0	0	0	0	0	0	0	0	0	0	0
284	0	1	5	1d 13:25:39.06000	0d 17:07:44.14000	0.00500081	0.0190799	0.00029183	3.4623	D	5	19/08/2020 02:33		0	0	0	0	0	0	0	0	0	0	0	0	0	0
285	0	1	5	1d 13:26:40.69000	0d 17:08:45.77000	0.00500581	0.0190972	0.00029191	3.4522	D	5	19/08/2020 02:34		0	0	0	0	0	0	0	0	0	0	0	0	0	0
286	0	1	5	1d 13:27:36.49000	0d 17:09:41.57000	0.00501033	0.0191128	0.00029183	3.4421	D	5	19/08/2020 02:35		0	0	0	0	0	0	0	0	0	0	0	0	0	0
287	0	1	5	1d 13:28:27.10000	0d 17:10:32.18000	0.00501444	0.0191269	0.00029191	3.4319	D	5	19/08/2020 02:36		0	0	0	0	0	0	0	0	0	0	0	0	0	0
288	0	1	5	1d 13:29:16.76000	0d 17:11:21.84000	0.00501847	0.0191407	0.00029198	3.4218	D	5	19/08/2020 02:37		0	0	0	0	0	0	0	0	0	0	0	0	0	0
289	0	1	5	1d 13:30:00.25000	0d 17:12:05.33000	0.00502199	0.0191528	0.00029206	3.4118	D	5	19/08/2020 02:37		0	0	0	0	0	0	0	0	0	0	0	0	0	0
290	0	1	5	1d 13:30:38.54000	0d 17:12:43.62000	0.0050251	0.0191634	0.00029206	3.4017	D	5	19/08/2020 02:38		0	0	0	0	0	0	0	0	0	0	0	0	0	0
291	0	1	5	1d 13:31:13.85000	0d 17:13:18.93000	0.00502796	0.0191731	0.00029183	3.3915	D	5	19/08/2020 02:39		0	0	0	0	0	0	0	0	0	0	0	0	0	0
292	0	1	5	1d 13:31:47.92000	0d 17:13:53.00000	0.00503073	0.0191824	0.00029206	3.3814	D	5	19/08/2020 02:39		0	0	0	0	0	0	0	0	0	0	0	0	0	0
293	0	1	5	1d 13:32:19.51000	0d 17:14:24.59000	0.00503329	0.0191911	0.00029183	3.3713	D	5	19/08/2020 02:40		0	0	0	0	0	0	0	0	0	0	0	0	0	0
294	0	1	5	1d 13:32:49.61000	0d 17:14:54.69000	0.00503573	0.0191993	0.00029183	3.3613	D	5	19/08/2020 02:40		0	0	0	0	0	0	0	0	0	0	0	0	0	0
295	0	1	5	1d 13:33:18.08000	0d 17:15:23.16000	0.00503804	0.0192071	0.00029198	3.3512	D	5	19/08/2020 02:41		0	0	0	0	0	0	0	0	0	0	0	0	0	0
296	0	1	5	1d 13:33:45.65000	0d 17:15:50.73000	0.00504027	0.0192145	0.00029191	3.3411	D	5	19/08/2020 02:41		0	0	0	0	0	0	0	0	0	0	0	0	0	0
297	0	1	5	1d 13:34:13.12000	0d 17:16:18.20000	0.0050425	0.019222	0.00029191	3.3309	D	5	19/08/2020 02:42		0	0	0	0	0	0	0	0	0	0	0	0	0	0
298	0	1	5	1d 13:34:38.35000	0d 17:16:43.43000	0.00504455	0.0192288	0.00029191	3.3208	D	5	19/08/2020 02:42		0	0	0	0	0	0	0	0	0	0	0	0	0	0
299	0	1	5	1d 13:35:01.68000	0d 17:17:06.76000	0.00504644	0.019235	0.00029183	3.3106	D	5	19/08/2020 02:42		0	0	0	0	0	0	0	0	0	0	0	0	0	0
300	0	1	5	1d 13:35:23.27000	0d 17:17:28.35000	0.00504819	0.0192408	0.00029198	3.3005	D	5	19/08/2020 02:43		0	0	0	0	0	0	0	0	0	0	0	0	0	0
301	0	1	5	1d 13:35:43.49000	0d 17:17:48.57000	0.00504983	0.0192462	0.00029198	3.2905	D	5	19/08/2020 02:43		0	0	0	0	0	0	0	0	0	0	0	0	0	0
302	0	1	5	1d 13:36:02.74000	0d 17:18:07.82000	0.00505139	0.0192514	0.00029191	3.2804	D	5	19/08/2020 02:43		0	0	0	0	0	0	0	0	0	0	0	0	0	0
303	0	1	5	1d 13:36:21.33000	0d 17:18:26.41000	0.0050529	0.0192563	0.00029191	3.2702	D	5	19/08/2020 02:44		0	0	0	0	0	0	0	0	0	0	0	0	0	0
304	0	1	5	1d 13:36:39.72000	0d 17:18:44.80000	0.00505439	0.0192612	0.00029183	3.2599	D	5	19/08/2020 02:44		0	0	0	0	0	0	0	0	0	0	0	0	0	0
305	0	1	5	1d 13:36:57.08000	0d 17:19:02.16000	0.0050558	0.0192658	0.00029229	3.2497	D	5	19/08/2020 02:44		0	0	0	0	0	0	0	0	0	0	0	0	0	0
306	0	1	5	1d 13:37:13.69000	0d 17:19:18.77000	0.00505714	0.0192701	0.00029183	3.2396	D	5	19/08/2020 02:45		0	0	0	0	0	0	0	0	0	0	0	0	0	0
307	0	1	5	1d 13:37:29.63000	0d 17:19:34.71000	0.00505844	0.0192743	0.00029183	3.2296	D	5	19/08/2020 02:45		0	0	0	0	0	0	0	0	0	0	0	0	0	0
308	0	1	5	1d 13:37:44.77000	0d 17:19:49.85000	0.00505966	0.0192783	0.00029213	3.2193	D	5	19/08/2020 02:45		0	0	0	0	0	0	0	0	0	0	0	0	0	0
309	0	1	5	1d 13:37:59.72000	0d 17:20:04.80000	0.00506088	0.0192822	0.00029183	3.2093	D	5	19/08/2020 02:45		0	0	0	0	0	0	0	0	0	0	0	0	0	0
310	0	1	5	1d 13:38:13.85000	0d 17:20:18.93000	0.00506202	0.0192858	0.00029183	3.1992	D	5	19/08/2020 02:46		0	0	0	0	0	0	0	0	0	0	0	0	0	0
311	0	1	5	1d 13:38:27.78000	0d 17:20:32.86000	0.00506315	0.0192894	0.00029206	3.189	D	5	19/08/2020 02:46		0	0	0	0	0	0	0	0	0	0	0	0	0	0
312	0	1	5	1d 13:38:41.32000	0d 17:20:46.40000	0.00506425	0.0192929	0.00029206	3.1788	D	5	19/08/2020 02:46		0	0	0	0	0	0	0	0	0	0	0	0	0	0
313	0	1	5	1d 13:38:54.25000	0d 17:20:59.33000	0.0050653	0.0192963	0.00029198	3.1687	D	5	19/08/2020 02:46		0	0	0	0	0	0	0	0	0	0	0	0	0	0
314	0	1	5	1d 13:39:06.72000	0d 17:21:11.80000	0.00506631	0.0192995	0.00029183	3.1585	D	5	19/08/2020 02:46		0	0	0	0	0	0	0	0	0	0	0	0	0	0
315	0	1	5	1d 13:39:19.04000	0d 17:21:24.12000	0.00506731	0.0193026	0.00029191	3.1482	D	5	19/08/2020 02:47		0	0	0	0	0	0	0	0	0	0	0	0	0	0
316	0	1	5	1d 13:39:30.89000	0d 17:21:35.97000	0.00506827	0.0193056	0.00029183	3.1382	D	5	19/08/2020 02:47		0	0	0	0	0	0	0	0	0	0	0	0	0	0
317	0	1	5	1d 13:39:42.27000	0d 17:21:47.35000	0.00506919	0.0193085	0.00029183	3.1279	D	5	19/08/2020 02:47		0	0	0	0	0	0	0	0	0	0	0	0	0	0
318	0	1	5	1d 13:39:53.63000	0d 17:21:58.71000	0.00507011	0.0193114	0.00029198	3.1176	D	5	19/08/2020 02:47		0	0	0	0	0	0	0	0	0	0	0	0	0	0
319	0	1	5	1d 13:40:04.81000	0d 17:22:09.89000	0.00507102	0.0193142	0.00029191	3.1072	D	5	19/08/2020 02:47		0	0	0	0	0	0	0	0	0	0	0	0	0	0
320	0	1	5	1d 13:40:15.49000	0d 17:22:20.57000	0.00507189	0.0193169	0.00029191	3.0971	D	5	19/08/2020 02:48		0	0	0	0	0	0	0	0	0	0	0	0	0	0
321	0	1	5	1d 13:40:25.55000	0d 17:22:30.63000	0.0050727	0.0193194	0.00029191	3.0871	D	5	19/08/2020 02:48		0	0	0	0	0	0	0	0	0	0	0	0	0	0
322	0	1	5	1d 13:40:35.51000	0d 17:22:40.59000	0.00507351	0.0193219	0.00029191	3.077	D	5	19/08/2020 02:48		0	0	0	0	0	0	0	0	0	0	0	0	0	0
323	0	1	5	1d 13:40:45.09000	0d 17:22:50.17000	0.00507429	0.0193243	0.00029175	3.0669	D	5	19/08/2020 02:48		0	0	0	0	0	0	0	0	0	0	0	0	0	0
324	0	1	5	1d 13:40:54.50000	0d 17:22:59.58000	0.00507505	0.0193267	0.00029198	3.0568	D	5	19/08/2020 02:48		0	0	0	0	0	0	0	0	0	0	0	0	0	0
325	0	1	5	1d 13:41:03.99000	0d 17:23:09.07000	0.00507582	0.019329	0.00029198	3.0465	D	5	19/08/2020 02:48		0	0	0	0	0	0	0	0	0	0	0	0	0	0
326	0	1	5	1d 13:41:13.37000	0d 17:23:18.45000	0.00507658	0.0193313	0.00029213	3.0364	D	5	19/08/2020 02:49		0	0	0	0	0	0	0	0	0	0	0	0	0	0
327	0	1	5	1d 13:41:22.20000	0d 17:23:27.28000	0.0050773	0.0193335	0.00029206	3.0263	D	5	19/08/2020 02:49		0	0	0	0	0	0	0	0	0	0	0	0	0	0
328	0	1	5	1d 13:41:30.88000	0d 17:23:35.96000	0.005078	0.0193356	0.00029213	3.0163	D	5	19/08/2020 02:49		0	0	0	0	0	0	0	0	0	0	0	0	0	0
329	0	1	5	1d 13:41:39.27000	0d 17:23:44.35000	0.00507868	0.0193377	0.00029191	3.0062	D	5	19/08/2020 02:49		0	0	0	0	0	0	0	0	0	0	0	0	0	0
330	0	1	5	1d 13:41:47.36000	0d 17:23:52.44000	0.00507934	0.0193396	0.00029183	2.996	D	5	19/08/2020 02:49		0	0	0	0	0	0	0	0	0	0	0	0	0	0
331	0	1	5	1d 13:41:55.48000	0d 17:24:00.56000	0.00508	0.0193416	0.0002916	2.9857	D	5	19/08/2020 02:49		0	0	0	0	0	0	0	0	0	0	0	0	0	0
332	0	1	5	1d 13:42:03.35000	0d 17:24:08.43000	0.00508063	0.0193435	0.00029206	2.9757	D	5	19/08/2020 02:49		0	0	0	0	0	0	0	0	0	0	0	0	0	0
333	0	1	5	1d 13:42:10.99000	0d 17:24:16.07000	0.00508125	0.0193453	0.00029175	2.9654	D	5	19/08/2020 02:50		0	0	0	0	0	0	0	0	0	0	0	0	0	0
334	0	1	5	1d 13:42:18.51000	0d 17:24:23.59000	0.00508186	0.0193471	0.00029191	2.9554	D	5	19/08/2020 02:50		0	0	0	0	0	0	0	0	0	0	0	0	0	0
335	0	1	5	1d 13:42:25.74000	0d 17:24:30.82000	0.00508245	0.0193489	0.00029206	2.9453	D	5	19/08/2020 02:50		0	0	0	0	0	0	0	0	0	0	0	0	0	0
336	0	1	5	1d 13:42:32.95000	0d 17:24:38.03000	0.00508304	0.0193506	0.00029206	2.9349	D	5	19/08/2020 02:50		0	0	0	0	0	0	0	0	0	0	0	0	0	0
337	0	1	5	1d 13:42:40.07000	0d 17:24:45.15000	0.00508361	0.0193523	0.00029191	2.9248	D	5	19/08/2020 02:50		0	0	0	0	0	0	0	0	0	0	0	0	0	0
338	0	1	5	1d 13:42:46.99000	0d 17:24:52.07000	0.00508417	0.0193539	0.00029221	2.9146	D	5	19/08/2020 02:50		0	0	0	0	0	0	0	0	0	0	0	0	0	0
339	0	1	5	1d 13:42:53.95000	0d 17:24:59.03000	0.00508474	0.0193556	0.00029183	2.9044	D	5	19/08/2020 02:50		0	0	0	0	0	0	0	0	0	0	0	0	0	0
340	0	1	5	1d 13:43:00.59000	0d 17:25:05.67000	0.00508528	0.0193571	0.00029198	2.8942	D	5	19/08/2020 02:50		0	0	0	0	0	0	0	0	0	0	0	0	0	0
341	0	1	5	1d 13:43:07.19000	0d 17:25:12.27000	0.00508581	0.0193587	0.00029198	2.8838	D	5	19/08/2020 02:50		0	0	0	0	0	0	0	0	0	0	0	0	0	0
342	0	1	5	1d 13:43:13.87000	0d 17:25:18.95000	0.00508635	0.0193602	0.00029229	2.8734	D	5	19/08/2020 02:51		0	0	0	0	0	0	0	0	0	0	0	0	0	0
343	0	1	5	1d 13:43:20.22000	0d 17:25:25.30000	0.00508687	0.0193617	0.00029191	2.8634	D	5	19/08/2020 02:51		0	0	0	0	0	0	0	0	0	0	0	0	0	0
344	0	1	5	1d 13:43:26.60000	0d 17:25:31.68000	0.00508739	0.0193632	0.00029198	2.8531	D	5	19/08/2020 02:51		0	0	0	0	0	0	0	0	0	0	0	0	0	0
345	0	1	5	1d 13:43:32.72000	0d 17:25:37.80000	0.00508788	0.0193646	0.00029183	2.8431	D	5	19/08/2020 02:51		0	0	0	0	0	0	0	0	0	0	0	0	0	0
346	0	1	5	1d 13:43:38.76000	0d 17:25:43.84000	0.00508837	0.019366	0.00029183	2.8327	D	5	19/08/2020 02:51		0	0	0	0	0	0	0	0	0	0	0	0	0	0
347	0	1	5	1d 13:43:44.93000	0d 17:25:50.01000	0.00508887	0.0193674	0.00029191	2.8225	D	5	19/08/2020 02:51		0	0	0	0	0	0	0	0	0	0	0	0	0	0
348	0	1	5	1d 13:43:50.92000	0d 17:25:56.00000	0.00508936	0.0193688	0.00029191	2.8121	D	5	19/08/2020 02:51		0	0	0	0	0	0	0	0	0	0	0	0	0	0
349	0	1	5	1d 13:43:56.87000	0d 17:26:01.95000	0.00508984	0.0193701	0.00029191	2.8019	D	5	19/08/2020 02:51		0	0	0	0	0	0	0	0	0	0	0	0	0	0
350	0	1	5	1d 13:44:02.45000	0d 17:26:07.53000	0.00509029	0.0193714	0.00029198	2.7918	D	5	19/08/2020 02:51		0	0	0	0	0	0	0	0	0	0	0	0	0	0
351	0	1	5	1d 13:44:08.23000	0d 17:26:13.31000	0.00509076	0.0193727	0.00029198	2.7817	D	5	19/08/2020 02:51		0	0	0	0	0	0	0	0	0	0	0	0	0	0
352	0	1	5	1d 13:44:13.87000	0d 17:26:18.95000	0.00509122	0.019374	0.00029206	2.7715	D	5	19/08/2020 02:52		0	0	0	0	0	0	0	0	0	0	0	0	0	0
353	0	1	5	1d 13:44:19.46000	0d 17:26:24.54000	0.00509167	0.0193752	0.00029198	2.7613	D	5	19/08/2020 02:52		0	0	0	0	0	0	0	0	0	0	0	0	0	0
354	0	1	5	1d 13:44:25.02000	0d 17:26:30.10000	0.00509212	0.0193765	0.00029183	2.7512	D	5	19/08/2020 02:52		0	0	0	0	0	0	0	0	0	0	0	0	0	0
355	0	1	5	1d 13:44:30.47000	0d 17:26:35.55000	0.00509257	0.0193777	0.00029183	2.741	D	5	19/08/2020 02:52		0	0	0	0	0	0	0	0	0	0	0	0	0	0
356	0	1	5	1d 13:44:35.95000	0d 17:26:41.03000	0.00509301	0.0193789	0.00029191	2.7304	D	5	19/08/2020 02:52		0	0	0	0	0	0	0	0	0	0	0	0	0	0
357	0	1	5	1d 13:44:41.50000	0d 17:26:46.58000	0.00509346	0.0193801	0.00029183	2.7202	D	5	19/08/2020 02:52		0	0	0	0	0	0	0	0	0	0	0	0	0	0
358	0	1	5	1d 13:44:46.78000	0d 17:26:51.86000	0.00509389	0.0193813	0.00029191	2.7098	D	5	19/08/2020 02:52		0	0	0	0	0	0	0	0	0	0	0	0	0	0
359	0	1	5	1d 13:44:52.21000	0d 17:26:57.29000	0.00509433	0.0193825	0.00029183	2.6996	D	5	19/08/2020 02:52		0	0	0	0	0	0	0	0	0	0	0	0	0	0
360	0	1	5	1d 13:44:57.38000	0d 17:27:02.46000	0.00509475	0.0193836	0.00029198	2.6896	D	5	19/08/2020 02:52		0	0	0	0	0	0	0	0	0	0	0	0	0	0
361	0	1	5	1d 13:45:02.58000	0d 17:27:07.66000	0.00509517	0.0193847	0.00029191	2.6793	D	5	19/08/2020 02:52		0	0	0	0	0	0	0	0	0	0	0	0	0	0
362	0	1	5	1d 13:45:07.72000	0d 17:27:12.80000	0.00509559	0.0193859	0.00029198	2.6693	D	5	19/08/2020 02:52		0	0	0	0	0	0	0	0	0	0	0	0	0	0
363	0	1	5	1d 13:45:12.90000	0d 17:27:17.98000	0.00509601	0.019387	0.00029198	2.659	D	5	19/08/2020 02:53		0	0	0	0	0	0	0	0	0	0	0	0	0	0
364	0	1	5	1d 13:45:18.07000	0d 17:27:23.15000	0.00509643	0.0193881	0.00029198	2.6488	D	5	19/08/2020 02:53		0	0	0	0	0	0	0	0	0	0	0	0	0	0
365	0	1	5	1d 13:45:23.12000	0d 17:27:28.20000	0.00509684	0.0193892	0.00029175	2.6386	D	5	19/08/2020 02:53		0	0	0	0	0	0	0	0	0	0	0	0	0	0
366	0	1	5	1d 13:45:28.20000	0d 17:27:33.28000	0.00509725	0.0193903	0.00029213	2.6285	D	5	19/08/2020 02:53		0	0	0	0	0	0	0	0	0	0	0	0	0	0
367	0	1	5	1d 13:45:33.14000	0d 17:27:38.22000	0.00509765	0.0193913	0.00029213	2.6184	D	5	19/08/2020 02:53		0	0	0	0	0	0	0	0	0	0	0	0	0	0
368	0	1	5	1d 13:45:38.11000	0d 17:27:43.19000	0.00509805	0.0193924	0.00029191	2.6082	D	5	19/08/2020 02:53		0	0	0	0	0	0	0	0	0	0	0	0	0	0
369	0	1	5	1d 13:45:43.15000	0d 17:27:48.23000	0.00509846	0.0193934	0.00029198	2.598	D	5	19/08/2020 02:53		0	0	0	0	0	0	0	0	0	0	0	0	0	0
370	0	1	5	1d 13:45:48.16000	0d 17:27:53.24000	0.00509887	0.0193945	0.00029191	2.5876	D	5	19/08/2020 02:53		0	0	0	0	0	0	0	0	0	0	0	0	0	0
371	0	1	5	1d 13:45:53.20000	0d 17:27:58.28000	0.00509928	0.0193955	0.00029191	2.5774	D	5	19/08/2020 02:53		0	0	0	0	0	0	0	0	0	0	0	0	0	0
372	0	1	5	1d 13:45:58.08000	0d 17:28:03.16000	0.00509967	0.0193966	0.00029206	2.5672	D	5	19/08/2020 02:53		0	0	0	0	0	0	0	0	0	0	0	0	0	0
373	0	1	5	1d 13:46:03.03000	0d 17:28:08.11000	0.00510007	0.0193976	0.00029175	2.557	D	5	19/08/2020 02:53		0	0	0	0	0	0	0	0	0	0	0	0	0	0
374	0	1	5	1d 13:46:07.91000	0d 17:28:12.99000	0.00510047	0.0193986	0.00029213	2.5469	D	5	19/08/2020 02:53		0	0	0	0	0	0	0	0	0	0	0	0	0	0
375	0	1	5	1d 13:46:12.85000	0d 17:28:17.93000	0.00510087	0.0193996	0.00029198	2.5367	D	5	19/08/2020 02:54		0	0	0	0	0	0	0	0	0	0	0	0	0	0
376	0	1	5	1d 13:46:17.73000	0d 17:28:22.81000	0.00510126	0.0194006	0.00029191	2.5264	D	5	19/08/2020 02:54		0	0	0	0	0	0	0	0	0	0	0	0	0	0
377	0	1	5	1d 13:46:22.66000	0d 17:28:27.74000	0.00510166	0.0194016	0.00029198	2.5162	D	5	19/08/2020 02:54		0	0	0	0	0	0	0	0	0	0	0	0	0	0
378	0	1	5	1d 13:46:27.58000	0d 17:28:32.66000	0.00510206	0.0194026	0.00029221	2.506	D	5	19/08/2020 02:54		0	0	0	0	0	0	0	0	0	0	0	0	0	0
379	0	1	5	1d 13:46:30.34000	0d 17:28:35.42000	0.00510229	0.0194032	0.00029191	2.5	D	133	19/08/2020 02:54		0	0	0	0	0	0	0	0	0	0	0	0	0	0
380	0	1	6	1d 13:46:30.35000	0d 00:00:00.01000	0	0	0	2.5045	R	0	19/08/2020 02:54		0	0	0	0	0	0	0	0	0	0	0	0	0	0
381	0	1	6	1d 13:46:32.35000	0d 00:00:02.01000	0	0	0	2.5701	R	1	19/08/2020 02:54		0	0	0	0	0	0	0	0	0	0	0	0	0	0
382	0	1	6	1d 13:46:34.35000	0d 00:00:04.01000	0	0	0	2.6194	R	1	19/08/2020 02:54		0	0	0	0	0	0	0	0	0	0	0	0	0	0
383	0	1	6	1d 13:46:36.35000	0d 00:00:06.01000	0	0	0	2.6619	R	1	19/08/2020 02:54		0	0	0	0	0	0	0	0	0	0	0	0	0	0
384	0	1	6	1d 13:46:38.35000	0d 00:00:08.01000	0	0	0	2.6998	R	1	19/08/2020 02:54		0	0	0	0	0	0	0	0	0	0	0	0	0	0
385	0	1	6	1d 13:46:40.34000	0d 00:00:10.00000	0	0	0	2.7344	R	129	19/08/2020 02:54		0	0	0	0	0	0	0	0	0	0	0	0	0	0
386	1	2	9	1d 13:46:40.38000	0d 00:00:00.04000	0.00000001	0.00000003	0.00116785	2.7684	C	0	19/08/2020 02:54		0	0	0	0	0	0	0	0	0	0	0	0	0	0
387	1	2	9	1d 13:46:40.54000	0d 00:00:00.20000	0.00000006	0.00000018	0.00116777	2.7955	C	5	19/08/2020 02:54		0	0	0	0	0	0	0	0	0	0	0	0	0	0
388	1	2	9	1d 13:46:40.69000	0d 00:00:00.35000	0.00000011	0.00000032	0.00116777	2.8188	C	5	19/08/2020 02:54		0	0	0	0	0	0	0	0	0	0	0	0	0	0
389	1	2	9	1d 13:46:40.85000	0d 00:00:00.51000	0.00000017	0.00000046	0.00116785	2.8406	C	5	19/08/2020 02:54		0	0	0	0	0	0	0	0	0	0	0	0	0	0
390	1	2	9	1d 13:46:41.02000	0d 00:00:00.68000	0.00000022	0.00000062	0.0011677	2.8614	C	5	19/08/2020 02:54		0	0	0	0	0	0	0	0	0	0	0	0	0	0
391	1	2	9	1d 13:46:41.19000	0d 00:00:00.85000	0.00000028	0.00000078	0.00116777	2.8809	C	5	19/08/2020 02:54		0	0	0	0	0	0	0	0	0	0	0	0	0	0
392	1	2	9	1d 13:46:41.37000	0d 00:00:01.03000	0.00000033	0.00000095	0.00116785	2.9004	C	5	19/08/2020 02:54		0	0	0	0	0	0	0	0	0	0	0	0	0	0
393	1	2	9	1d 13:46:41.55000	0d 00:00:01.21000	0.00000039	0.00000112	0.00116777	2.9187	C	5	19/08/2020 02:54		0	0	0	0	0	0	0	0	0	0	0	0	0	0
394	1	2	9	1d 13:46:41.74000	0d 00:00:01.40000	0.00000045	0.0000013	0.00116785	2.9374	C	5	19/08/2020 02:54		0	0	0	0	0	0	0	0	0	0	0	0	0	0
395	1	2	9	1d 13:46:41.93000	0d 00:00:01.59000	0.00000052	0.00000148	0.00116777	2.9554	C	5	19/08/2020 02:54		0	0	0	0	0	0	0	0	0	0	0	0	0	0
396	1	2	9	1d 13:46:42.12000	0d 00:00:01.78000	0.00000058	0.00000166	0.00116777	2.9729	C	5	19/08/2020 02:54		0	0	0	0	0	0	0	0	0	0	0	0	0	0
397	1	2	9	1d 13:46:42.32000	0d 00:00:01.98000	0.00000064	0.00000186	0.00116777	2.9906	C	5	19/08/2020 02:54		0	0	0	0	0	0	0	0	0	0	0	0	0	0
398	1	2	9	1d 13:46:42.52000	0d 00:00:02.18000	0.00000071	0.00000205	0.00116785	3.0082	C	5	19/08/2020 02:54		0	0	0	0	0	0	0	0	0	0	0	0	0	0
399	1	2	9	1d 13:46:42.73000	0d 00:00:02.39000	0.00000077	0.00000226	0.00116762	3.0259	C	5	19/08/2020 02:54		0	0	0	0	0	0	0	0	0	0	0	0	0	0
400	1	2	9	1d 13:46:42.94000	0d 00:00:02.60000	0.00000084	0.00000246	0.0011677	3.0431	C	5	19/08/2020 02:54		0	0	0	0	0	0	0	0	0	0	0	0	0	0
401	1	2	9	1d 13:46:43.15000	0d 00:00:02.81000	0.00000091	0.00000267	0.00116777	3.0599	C	5	19/08/2020 02:54		0	0	0	0	0	0	0	0	0	0	0	0	0	0
402	1	2	9	1d 13:46:43.36000	0d 00:00:03.02000	0.00000098	0.00000288	0.00116777	3.0764	C	5	19/08/2020 02:54		0	0	0	0	0	0	0	0	0	0	0	0	0	0
403	1	2	9	1d 13:46:43.57000	0d 00:00:03.23000	0.00000105	0.00000309	0.0011677	3.0925	C	5	19/08/2020 02:54		0	0	0	0	0	0	0	0	0	0	0	0	0	0
404	1	2	9	1d 13:46:43.79000	0d 00:00:03.45000	0.00000112	0.00000331	0.00116777	3.109	C	5	19/08/2020 02:54		0	0	0	0	0	0	0	0	0	0	0	0	0	0
405	1	2	9	1d 13:46:44.01000	0d 00:00:03.67000	0.00000119	0.00000353	0.001168	3.1254	C	5	19/08/2020 02:54		0	0	0	0	0	0	0	0	0	0	0	0	0	0
406	1	2	9	1d 13:46:44.24000	0d 00:00:03.90000	0.00000126	0.00000377	0.00116793	3.1417	C	5	19/08/2020 02:54		0	0	0	0	0	0	0	0	0	0	0	0	0	0
407	1	2	9	1d 13:46:44.47000	0d 00:00:04.13000	0.00000134	0.000004	0.00116785	3.1579	C	5	19/08/2020 02:54		0	0	0	0	0	0	0	0	0	0	0	0	0	0
408	1	2	9	1d 13:46:44.70000	0d 00:00:04.36000	0.00000141	0.00000424	0.00116785	3.1734	C	5	19/08/2020 02:54		0	0	0	0	0	0	0	0	0	0	0	0	0	0
409	1	2	9	1d 13:46:44.93000	0d 00:00:04.59000	0.00000149	0.00000448	0.00116785	3.189	C	5	19/08/2020 02:54		0	0	0	0	0	0	0	0	0	0	0	0	0	0
410	1	2	9	1d 13:46:45.17000	0d 00:00:04.83000	0.00000157	0.00000473	0.00116785	3.2045	C	5	19/08/2020 02:54		0	0	0	0	0	0	0	0	0	0	0	0	0	0
411	1	2	9	1d 13:46:45.42000	0d 00:00:05.08000	0.00000165	0.00000499	0.00116793	3.2203	C	5	19/08/2020 02:54		0	0	0	0	0	0	0	0	0	0	0	0	0	0
412	1	2	9	1d 13:46:45.67000	0d 00:00:05.33000	0.00000173	0.00000525	0.00116777	3.2358	C	5	19/08/2020 02:54		0	0	0	0	0	0	0	0	0	0	0	0	0	0
413	1	2	9	1d 13:46:45.92000	0d 00:00:05.58000	0.00000181	0.00000551	0.00116777	3.2506	C	5	19/08/2020 02:54		0	0	0	0	0	0	0	0	0	0	0	0	0	0
414	1	2	9	1d 13:46:46.17000	0d 00:00:05.83000	0.00000189	0.00000578	0.00116793	3.2653	C	5	19/08/2020 02:54		0	0	0	0	0	0	0	0	0	0	0	0	0	0
415	1	2	9	1d 13:46:46.43000	0d 00:00:06.09000	0.00000198	0.00000605	0.0011677	3.2802	C	5	19/08/2020 02:54		0	0	0	0	0	0	0	0	0	0	0	0	0	0
416	1	2	9	1d 13:46:46.70000	0d 00:00:06.36000	0.00000206	0.00000634	0.00116793	3.295	C	5	19/08/2020 02:54		0	0	0	0	0	0	0	0	0	0	0	0	0	0
417	1	2	9	1d 13:46:46.97000	0d 00:00:06.63000	0.00000215	0.00000663	0.0011677	3.3097	C	5	19/08/2020 02:54		0	0	0	0	0	0	0	0	0	0	0	0	0	0
418	1	2	9	1d 13:46:47.24000	0d 00:00:06.90000	0.00000224	0.00000692	0.00116777	3.3237	C	5	19/08/2020 02:54		0	0	0	0	0	0	0	0	0	0	0	0	0	0
419	1	2	9	1d 13:46:47.52000	0d 00:00:07.18000	0.00000233	0.00000722	0.00116739	3.3379	C	5	19/08/2020 02:54		0	0	0	0	0	0	0	0	0	0	0	0	0	0
420	1	2	9	1d 13:46:47.81000	0d 00:00:07.47000	0.00000242	0.00000754	0.00116793	3.3521	C	5	19/08/2020 02:54		0	0	0	0	0	0	0	0	0	0	0	0	0	0
421	1	2	9	1d 13:46:48.11000	0d 00:00:07.77000	0.00000252	0.00000786	0.00116777	3.3661	C	5	19/08/2020 02:54		0	0	0	0	0	0	0	0	0	0	0	0	0	0
422	1	2	9	1d 13:46:48.41000	0d 00:00:08.07000	0.00000262	0.00000819	0.00116777	3.3799	C	5	19/08/2020 02:54		0	0	0	0	0	0	0	0	0	0	0	0	0	0
423	1	2	9	1d 13:46:48.72000	0d 00:00:08.38000	0.00000272	0.00000853	0.00116777	3.3936	C	5	19/08/2020 02:54		0	0	0	0	0	0	0	0	0	0	0	0	0	0
424	1	2	9	1d 13:46:49.04000	0d 00:00:08.70000	0.00000282	0.00000889	0.00116777	3.4072	C	5	19/08/2020 02:54		0	0	0	0	0	0	0	0	0	0	0	0	0	0
425	1	2	9	1d 13:46:49.36000	0d 00:00:09.02000	0.00000293	0.00000924	0.00116785	3.4202	C	5	19/08/2020 02:54		0	0	0	0	0	0	0	0	0	0	0	0	0	0
426	1	2	9	1d 13:46:49.69000	0d 00:00:09.35000	0.00000303	0.00000961	0.00116762	3.4334	C	5	19/08/2020 02:54		0	0	0	0	0	0	0	0	0	0	0	0	0	0
427	1	2	9	1d 13:46:50.04000	0d 00:00:09.70000	0.00000315	0.00001	0.00116793	3.4464	C	5	19/08/2020 02:54		0	0	0	0	0	0	0	0	0	0	0	0	0	0
428	1	2	9	1d 13:46:50.40000	0d 00:00:10.06000	0.00000326	0.0000104	0.00116777	3.4594	C	5	19/08/2020 02:54		0	0	0	0	0	0	0	0	0	0	0	0	0	0
429	1	2	9	1d 13:46:50.78000	0d 00:00:10.44000	0.00000339	0.00001083	0.00116754	3.472	C	5	19/08/2020 02:54		0	0	0	0	0	0	0	0	0	0	0	0	0	0
430	1	2	9	1d 13:46:51.17000	0d 00:00:10.83000	0.00000351	0.00001127	0.00116739	3.4847	C	5	19/08/2020 02:54		0	0	0	0	0	0	0	0	0	0	0	0	0	0
431	1	2	9	1d 13:46:51.60000	0d 00:00:11.26000	0.00000365	0.00001176	0.0011677	3.4975	C	5	19/08/2020 02:54		0	0	0	0	0	0	0	0	0	0	0	0	0	0
432	1	2	9	1d 13:46:52.04000	0d 00:00:11.70000	0.00000379	0.00001226	0.00116762	3.5096	C	5	19/08/2020 02:54		0	0	0	0	0	0	0	0	0	0	0	0	0	0
433	1	2	9	1d 13:46:52.52000	0d 00:00:12.18000	0.00000395	0.0000128	0.00116785	3.5216	C	5	19/08/2020 02:54		0	0	0	0	0	0	0	0	0	0	0	0	0	0
434	1	2	9	1d 13:46:53.03000	0d 00:00:12.69000	0.00000412	0.00001339	0.00116777	3.5329	C	5	19/08/2020 02:54		0	0	0	0	0	0	0	0	0	0	0	0	0	0
435	1	2	9	1d 13:46:53.59000	0d 00:00:13.25000	0.0000043	0.00001403	0.00116754	3.5445	C	5	19/08/2020 02:54		0	0	0	0	0	0	0	0	0	0	0	0	0	0
436	1	2	9	1d 13:46:54.25000	0d 00:00:13.91000	0.00000451	0.00001479	0.00116777	3.5554	C	5	19/08/2020 02:54		0	0	0	0	0	0	0	0	0	0	0	0	0	0
437	1	2	9	1d 13:46:55.02000	0d 00:00:14.68000	0.00000476	0.00001568	0.00116754	3.5663	C	5	19/08/2020 02:54		0	0	0	0	0	0	0	0	0	0	0	0	0	0
438	1	2	9	1d 13:46:56.05000	0d 00:00:15.71000	0.0000051	0.00001687	0.00116762	3.5772	C	5	19/08/2020 02:54		0	0	0	0	0	0	0	0	0	0	0	0	0	0
439	1	2	9	1d 13:46:57.44000	0d 00:00:17.10000	0.00000555	0.00001849	0.00116777	3.5879	C	5	19/08/2020 02:54		0	0	0	0	0	0	0	0	0	0	0	0	0	0
440	1	2	9	1d 13:46:59.50000	0d 00:00:19.16000	0.00000621	0.00002089	0.00116754	3.5981	C	5	19/08/2020 02:54		0	0	0	0	0	0	0	0	0	0	0	0	0	0
441	1	2	9	1d 13:47:02.86000	0d 00:00:22.52000	0.0000073	0.00002482	0.0011677	3.6083	C	5	19/08/2020 02:54		0	0	0	0	0	0	0	0	0	0	0	0	0	0
442	1	2	9	1d 13:47:09.02000	0d 00:00:28.68000	0.0000093	0.00003204	0.00116785	3.6184	C	5	19/08/2020 02:54		0	0	0	0	0	0	0	0	0	0	0	0	0	0
443	1	2	9	1d 13:47:21.88000	0d 00:00:41.54000	0.00001347	0.00004716	0.0011677	3.6284	C	5	19/08/2020 02:55		0	0	0	0	0	0	0	0	0	0	0	0	0	0
444	1	2	9	1d 13:47:53.31000	0d 00:01:12.97000	0.00002367	0.00008421	0.00116785	3.6387	C	5	19/08/2020 02:55		0	0	0	0	0	0	0	0	0	0	0	0	0	0
445	1	2	9	1d 13:49:10.98000	0d 00:02:30.64000	0.00004886	0.00017602	0.0011677	3.6487	C	5	19/08/2020 02:57		0	0	0	0	0	0	0	0	0	0	0	0	0	0
446	1	2	9	1d 13:51:36.39000	0d 00:04:56.05000	0.00009603	0.00034838	0.00116777	3.6588	C	5	19/08/2020 02:59		0	0	0	0	0	0	0	0	0	0	0	0	0	0
447	1	2	9	1d 13:55:25.28000	0d 00:08:44.94000	0.00017028	0.00062043	0.0011677	3.669	C	5	19/08/2020 03:03		0	0	0	0	0	0	0	0	0	0	0	0	0	0
448	1	2	9	1d 14:00:25.28000	0d 00:13:44.94000	0.00026759	0.00097792	0.00116793	3.6777	C	1	19/08/2020 03:08		0	0	0	0	0	0	0	0	0	0	0	0	0	0
449	1	2	9	1d 14:05:25.28000	0d 00:18:44.94000	0.0003649	0.00133616	0.00116793	3.6847	C	1	19/08/2020 03:13		0	0	0	0	0	0	0	0	0	0	0	0	0	0
450	1	2	9	1d 14:10:25.28000	0d 00:23:44.94000	0.00046221	0.001695	0.0011677	3.6899	C	1	19/08/2020 03:18		0	0	0	0	0	0	0	0	0	0	0	0	0	0
451	1	2	9	1d 14:15:25.28000	0d 00:28:44.94000	0.00055952	0.00205431	0.00116777	3.6944	C	1	19/08/2020 03:23		0	0	0	0	0	0	0	0	0	0	0	0	0	0
452	1	2	9	1d 14:20:25.28000	0d 00:33:44.94000	0.00065684	0.00241407	0.00116785	3.6989	C	1	19/08/2020 03:28		0	0	0	0	0	0	0	0	0	0	0	0	0	0
453	1	2	9	1d 14:25:25.28000	0d 00:38:44.94000	0.00075415	0.00277424	0.00116754	3.7034	C	1	19/08/2020 03:33		0	0	0	0	0	0	0	0	0	0	0	0	0	0
454	1	2	9	1d 14:30:25.28000	0d 00:43:44.94000	0.00085146	0.00313482	0.00116754	3.7075	C	1	19/08/2020 03:38		0	0	0	0	0	0	0	0	0	0	0	0	0	0
455	1	2	9	1d 14:35:25.28000	0d 00:48:44.94000	0.00094877	0.0034958	0.0011677	3.7118	C	1	19/08/2020 03:43		0	0	0	0	0	0	0	0	0	0	0	0	0	0
456	1	2	9	1d 14:40:25.28000	0d 00:53:44.94000	0.00104608	0.00385721	0.00116777	3.716	C	1	19/08/2020 03:48		0	0	0	0	0	0	0	0	0	0	0	0	0	0
457	1	2	9	1d 14:45:25.28000	0d 00:58:44.94000	0.00114339	0.00421907	0.0011677	3.7211	C	1	19/08/2020 03:53		0	0	0	0	0	0	0	0	0	0	0	0	0	0
458	1	2	9	1d 14:50:25.28000	0d 01:03:44.94000	0.00124071	0.00458139	0.00116777	3.7259	C	1	19/08/2020 03:58		0	0	0	0	0	0	0	0	0	0	0	0	0	0
459	1	2	9	1d 14:55:25.28000	0d 01:08:44.94000	0.00133802	0.00494421	0.00116793	3.731	C	1	19/08/2020 04:03		0	0	0	0	0	0	0	0	0	0	0	0	0	0
460	1	2	9	1d 15:00:25.28000	0d 01:13:44.94000	0.00143533	0.00530754	0.0011677	3.7362	C	1	19/08/2020 04:08		0	0	0	0	0	0	0	0	0	0	0	0	0	0
461	1	2	9	1d 15:05:25.28000	0d 01:18:44.94000	0.00153264	0.00567139	0.00116762	3.7415	C	1	19/08/2020 04:13		0	0	0	0	0	0	0	0	0	0	0	0	0	0
462	1	2	9	1d 15:10:25.28000	0d 01:23:44.94000	0.00162995	0.00603578	0.0011677	3.7472	C	1	19/08/2020 04:18		0	0	0	0	0	0	0	0	0	0	0	0	0	0
463	1	2	9	1d 15:15:25.28000	0d 01:28:44.94000	0.00172727	0.00640068	0.00116777	3.7523	C	1	19/08/2020 04:23		0	0	0	0	0	0	0	0	0	0	0	0	0	0
464	1	2	9	1d 15:20:25.28000	0d 01:33:44.94000	0.00182458	0.0067661	0.00116754	3.7577	C	1	19/08/2020 04:28		0	0	0	0	0	0	0	0	0	0	0	0	0	0
465	1	2	9	1d 15:25:25.28000	0d 01:38:44.94000	0.00192189	0.00713204	0.0011677	3.763	C	1	19/08/2020 04:33		0	0	0	0	0	0	0	0	0	0	0	0	0	0
466	1	2	9	1d 15:30:25.28000	0d 01:43:44.94000	0.0020192	0.00749849	0.00116777	3.7684	C	1	19/08/2020 04:38		0	0	0	0	0	0	0	0	0	0	0	0	0	0
467	1	2	9	1d 15:35:25.28000	0d 01:48:44.94000	0.00211651	0.00786546	0.00116793	3.7739	C	1	19/08/2020 04:43		0	0	0	0	0	0	0	0	0	0	0	0	0	0
468	1	2	9	1d 15:40:25.28000	0d 01:53:44.94000	0.00221383	0.00823296	0.00116777	3.779	C	1	19/08/2020 04:48		0	0	0	0	0	0	0	0	0	0	0	0	0	0
469	1	2	9	1d 15:45:25.28000	0d 01:58:44.94000	0.00231114	0.00860099	0.00116777	3.7847	C	1	19/08/2020 04:53		0	0	0	0	0	0	0	0	0	0	0	0	0	0
470	1	2	9	1d 15:50:25.28000	0d 02:03:44.94000	0.00240845	0.00896959	0.00116762	3.7908	C	1	19/08/2020 04:58		0	0	0	0	0	0	0	0	0	0	0	0	0	0
471	1	2	9	1d 15:55:25.28000	0d 02:08:44.94000	0.00250576	0.00933879	0.0011677	3.7971	C	1	19/08/2020 05:03		0	0	0	0	0	0	0	0	0	0	0	0	0	0
472	1	2	9	1d 16:00:25.28000	0d 02:13:44.94000	0.00260307	0.00970862	0.001168	3.8036	C	1	19/08/2020 05:08		0	0	0	0	0	0	0	0	0	0	0	0	0	0
473	1	2	9	1d 16:05:25.28000	0d 02:18:44.94000	0.00270039	0.0100791	0.0011677	3.8111	C	1	19/08/2020 05:13		0	0	0	0	0	0	0	0	0	0	0	0	0	0
474	1	2	9	1d 16:10:25.28000	0d 02:23:44.94000	0.0027977	0.0104504	0.00116777	3.8192	C	1	19/08/2020 05:18		0	0	0	0	0	0	0	0	0	0	0	0	0	0
475	1	2	9	1d 16:15:25.28000	0d 02:28:44.94000	0.00289501	0.0108225	0.00116777	3.8279	C	1	19/08/2020 05:23		0	0	0	0	0	0	0	0	0	0	0	0	0	0
476	1	2	9	1d 16:20:25.28000	0d 02:33:44.94000	0.00299232	0.0111955	0.00116754	3.8376	C	1	19/08/2020 05:28		0	0	0	0	0	0	0	0	0	0	0	0	0	0
477	1	2	9	1d 16:25:05.57000	0d 02:38:25.23000	0.00308324	0.0115448	0.00116785	3.8477	C	5	19/08/2020 05:32		0	0	0	0	0	0	0	0	0	0	0	0	0	0
478	1	2	9	1d 16:29:24.11000	0d 02:42:43.77000	0.0031671	0.0118679	0.0011677	3.8578	C	5	19/08/2020 05:37		0	0	0	0	0	0	0	0	0	0	0	0	0	0
479	1	2	9	1d 16:33:27.28000	0d 02:46:46.94000	0.00324598	0.0121726	0.00116777	3.8679	C	5	19/08/2020 05:41		0	0	0	0	0	0	0	0	0	0	0	0	0	0
480	1	2	9	1d 16:37:15.57000	0d 02:50:35.23000	0.00332003	0.0124594	0.0011677	3.8779	C	5	19/08/2020 05:45		0	0	0	0	0	0	0	0	0	0	0	0	0	0
481	1	2	9	1d 16:40:52.14000	0d 02:54:11.80000	0.00339028	0.0127321	0.0011677	3.888	C	5	19/08/2020 05:48		0	0	0	0	0	0	0	0	0	0	0	0	0	0
482	1	2	9	1d 16:44:20.21000	0d 02:57:39.87000	0.00345777	0.0129949	0.00116785	3.8981	C	5	19/08/2020 05:52		0	0	0	0	0	0	0	0	0	0	0	0	0	0
483	1	2	9	1d 16:47:39.25000	0d 03:00:58.91000	0.00352234	0.0132469	0.0011677	3.9081	C	5	19/08/2020 05:55		0	0	0	0	0	0	0	0	0	0	0	0	0	0
484	1	2	9	1d 16:50:50.90000	0d 03:04:10.56000	0.0035845	0.0134902	0.00116777	3.9182	C	5	19/08/2020 05:58		0	0	0	0	0	0	0	0	0	0	0	0	0	0
485	1	2	9	1d 16:54:01.62000	0d 03:07:21.28000	0.00364637	0.0137329	0.00116762	3.9283	C	5	19/08/2020 06:01		0	0	0	0	0	0	0	0	0	0	0	0	0	0
486	1	2	9	1d 16:57:03.16000	0d 03:10:22.82000	0.00370525	0.0139645	0.001168	3.9385	C	5	19/08/2020 06:04		0	0	0	0	0	0	0	0	0	0	0	0	0	0
487	1	2	9	1d 17:00:09.82000	0d 03:13:29.48000	0.0037658	0.0142032	0.00116777	3.9486	C	5	19/08/2020 06:07		0	0	0	0	0	0	0	0	0	0	0	0	0	0
488	1	2	9	1d 17:03:08.52000	0d 03:16:28.18000	0.00382377	0.0144324	0.00116754	3.9586	C	5	19/08/2020 06:10		0	0	0	0	0	0	0	0	0	0	0	0	0	0
489	1	2	9	1d 17:06:04.44000	0d 03:19:24.10000	0.00388083	0.0146586	0.00116785	3.9687	C	5	19/08/2020 06:13		0	0	0	0	0	0	0	0	0	0	0	0	0	0
490	1	2	9	1d 17:08:57.65000	0d 03:22:17.31000	0.00393702	0.0148818	0.00116762	3.9788	C	5	19/08/2020 06:16		0	0	0	0	0	0	0	0	0	0	0	0	0	0
491	1	2	9	1d 17:11:50.32000	0d 03:25:09.98000	0.00399302	0.015105	0.00116785	3.9889	C	5	19/08/2020 06:19		0	0	0	0	0	0	0	0	0	0	0	0	0	0
492	1	2	9	1d 17:14:42.10000	0d 03:28:01.76000	0.00404875	0.0153275	0.00116777	3.9989	C	5	19/08/2020 06:22		0	0	0	0	0	0	0	0	0	0	0	0	0	0
493	1	2	9	1d 17:17:33.54000	0d 03:30:53.20000	0.00410436	0.0155502	0.00116777	4.0092	C	5	19/08/2020 06:25		0	0	0	0	0	0	0	0	0	0	0	0	0	0
494	1	2	9	1d 17:20:26.13000	0d 03:33:45.79000	0.00416034	0.0157749	0.00116777	4.0192	C	5	19/08/2020 06:28		0	0	0	0	0	0	0	0	0	0	0	0	0	0
495	1	2	9	1d 17:23:13.11000	0d 03:36:32.77000	0.0042145	0.0159929	0.0011677	4.0293	C	5	19/08/2020 06:31		0	0	0	0	0	0	0	0	0	0	0	0	0	0
496	1	2	9	1d 17:25:56.79000	0d 03:39:16.45000	0.0042676	0.016207	0.00116754	4.0394	C	5	19/08/2020 06:33		0	0	0	0	0	0	0	0	0	0	0	0	0	0
497	1	2	9	1d 17:28:41.29000	0d 03:42:00.95000	0.00432096	0.0164228	0.00116777	4.0494	C	5	19/08/2020 06:36		0	0	0	0	0	0	0	0	0	0	0	0	0	0
498	1	2	9	1d 17:31:22.60000	0d 03:44:42.26000	0.00437328	0.016635	0.00116785	4.0595	C	5	19/08/2020 06:39		0	0	0	0	0	0	0	0	0	0	0	0	0	0
499	1	2	9	1d 17:34:03.00000	0d 03:47:22.66000	0.00442531	0.0168465	0.00116793	4.0697	C	5	19/08/2020 06:41		0	0	0	0	0	0	0	0	0	0	0	0	0	0
500	1	2	9	1d 17:36:44.87000	0d 03:50:04.53000	0.00447782	0.0170604	0.001168	4.0798	C	5	19/08/2020 06:44		0	0	0	0	0	0	0	0	0	0	0	0	0	0
501	1	2	9	1d 17:39:22.54000	0d 03:52:42.20000	0.00452896	0.0172693	0.00116777	4.0899	C	5	19/08/2020 06:47		0	0	0	0	0	0	0	0	0	0	0	0	0	0
502	1	2	9	1d 17:41:57.09000	0d 03:55:16.75000	0.00457909	0.0174746	0.00116785	4.0999	C	5	19/08/2020 06:49		0	0	0	0	0	0	0	0	0	0	0	0	0	0
503	1	2	9	1d 17:44:28.80000	0d 03:57:48.46000	0.0046283	0.0176766	0.00116762	4.1102	C	5	19/08/2020 06:52		0	0	0	0	0	0	0	0	0	0	0	0	0	0
504	1	2	9	1d 17:47:00.39000	0d 04:00:20.05000	0.00467747	0.017879	0.00116762	4.1202	C	5	19/08/2020 06:54		0	0	0	0	0	0	0	0	0	0	0	0	0	0
505	1	2	9	1d 17:49:28.30000	0d 04:02:47.96000	0.00472545	0.0180769	0.0011677	4.1305	C	5	19/08/2020 06:57		0	0	0	0	0	0	0	0	0	0	0	0	0	0
506	1	2	9	1d 17:51:59.45000	0d 04:05:19.11000	0.00477448	0.0182796	0.00116747	4.1405	C	5	19/08/2020 06:59		0	0	0	0	0	0	0	0	0	0	0	0	0	0
507	1	2	9	1d 17:54:23.84000	0d 04:07:43.50000	0.00482132	0.0184738	0.0011677	4.1506	C	5	19/08/2020 07:02		0	0	0	0	0	0	0	0	0	0	0	0	0	0
508	1	2	9	1d 17:56:46.04000	0d 04:10:05.70000	0.00486744	0.0186655	0.00116785	4.1607	C	5	19/08/2020 07:04		0	0	0	0	0	0	0	0	0	0	0	0	0	0
509	1	2	9	1d 17:59:09.08000	0d 04:12:28.74000	0.00491384	0.0188588	0.0011677	4.1707	C	5	19/08/2020 07:06		0	0	0	0	0	0	0	0	0	0	0	0	0	0
510	1	2	9	1d 18:01:28.59000	0d 04:14:48.25000	0.0049591	0.0190477	0.00116777	4.1808	C	5	19/08/2020 07:09		0	0	0	0	0	0	0	0	0	0	0	0	0	0
511	1	2	9	1d 18:03:49.59000	0d 04:17:09.25000	0.00500483	0.0192392	0.00116762	4.1909	C	5	19/08/2020 07:11		0	0	0	0	0	0	0	0	0	0	0	0	0	0
512	1	2	9	1d 18:05:54.74000	0d 04:19:14.40000	0.00504543	0.0194095	0.00116777	4.2	C	133	19/08/2020 07:13		0	0	0	0	0	0	0	0	0	0	0	0	0	0
513	1	2	10	1d 18:05:54.77000	0d 00:00:00.03000	0.00504544	0.0194095	0.0011912	4.2	C	0	19/08/2020 07:13		0	0	0	0	0	0	0	0	0	0	0	0	0	0
514	1	2	10	1d 18:06:13.01000	0d 00:00:18.27000	0.00505124	0.0194339	0.00109117	4.2004	C	4	19/08/2020 07:14		0	0	0	0	0	0	0	0	0	0	0	0	0	0
515	1	2	10	1d 18:06:31.98000	0d 00:00:37.24000	0.00505671	0.0194569	0.00099107	4.2004	C	4	19/08/2020 07:14		0	0	0	0	0	0	0	0	0	0	0	0	0	0
516	1	2	10	1d 18:06:56.65000	0d 00:01:01.91000	0.00506315	0.0194839	0.00089097	4.2002	C	4	19/08/2020 07:14		0	0	0	0	0	0	0	0	0	0	0	0	0	0
517	1	2	10	1d 18:07:25.60000	0d 00:01:30.86000	0.0050699	0.0195123	0.00079095	4.2002	C	4	19/08/2020 07:15		0	0	0	0	0	0	0	0	0	0	0	0	0	0
518	1	2	10	1d 18:07:59.40000	0d 00:02:04.66000	0.00507685	0.0195415	0.0006907	4.2002	C	4	19/08/2020 07:15		0	0	0	0	0	0	0	0	0	0	0	0	0	0
519	1	2	10	1d 18:08:40.26000	0d 00:02:45.52000	0.0050841	0.0195719	0.0005906	4.1999	C	4	19/08/2020 07:16		0	0	0	0	0	0	0	0	0	0	0	0	0	0
520	1	2	10	1d 18:09:29.28000	0d 00:03:34.54000	0.00509145	0.0196028	0.00049035	4.2	C	4	19/08/2020 07:17		0	0	0	0	0	0	0	0	0	0	0	0	0	0
521	1	2	10	1d 18:10:30.37000	0d 00:04:35.63000	0.0050989	0.0196341	0.00039033	4.2004	C	4	19/08/2020 07:18		0	0	0	0	0	0	0	0	0	0	0	0	0	0
522	1	2	10	1d 18:11:54.13000	0d 00:05:59.39000	0.00510676	0.0196671	0.0002903	4.2	C	4	19/08/2020 07:19		0	0	0	0	0	0	0	0	0	0	0	0	0	0
523	1	2	10	1d 18:13:58.33000	0d 00:08:03.59000	0.00511492	0.0197014	0.00019028	4.2002	C	4	19/08/2020 07:21		0	0	0	0	0	0	0	0	0	0	0	0	0	0
524	1	2	10	1d 18:16:38.93000	0d 00:10:44.19000	0.00512169	0.0197298	0.00011681	4.2	C	132	19/08/2020 07:24		0	0	0	0	0	0	0	0	0	0	0	0	0	0
525	1	2	11	1d 18:16:38.94000	0d 00:00:00.01000	0	0	0	4.1988	R	0	19/08/2020 07:24		0	0	0	0	0	0	0	0	0	0	0	0	0	0
526	1	2	11	1d 18:16:40.94000	0d 00:00:02.01000	0	0	0	4.1988	R	1	19/08/2020 07:24		0	0	0	0	0	0	0	0	0	0	0	0	0	0
527	1	2	11	1d 18:16:42.94000	0d 00:00:04.01000	0	0	0	4.1985	R	1	19/08/2020 07:24		0	0	0	0	0	0	0	0	0	0	0	0	0	0
528	1	2	11	1d 18:16:44.94000	0d 00:00:06.01000	0	0	0	4.1987	R	1	19/08/2020 07:24		0	0	0	0	0	0	0	0	0	0	0	0	0	0
529	1	2	11	1d 18:16:46.94000	0d 00:00:08.01000	0	0	0	4.1985	R	1	19/08/2020 07:24		0	0	0	0	0	0	0	0	0	0	0	0	0	0
530	1	2	11	1d 18:16:48.93000	0d 00:00:10.00000	0	0	0	4.1987	R	129	19/08/2020 07:24		0	0	0	0	0	0	0	0	0	0	0	0	0	0
531	1	2	12	1d 18:16:48.97000	0d 00:00:00.04000	0.00000001	0.00000005	0.00116983	4.1875	D	0	19/08/2020 07:24		0	0	0	0	0	0	0	0	0	0	0	0	0	0
532	1	2	12	1d 18:17:08.78000	0d 00:00:19.85000	0.00000644	0.00002692	0.00116793	4.1775	D	5	19/08/2020 07:24		0	0	0	0	0	0	0	0	0	0	0	0	0	0
533	1	2	12	1d 18:17:21.93000	0d 00:00:33.00000	0.0000107	0.00004472	0.00116762	4.1671	D	5	19/08/2020 07:25		0	0	0	0	0	0	0	0	0	0	0	0	0	0
534	1	2	12	1d 18:17:44.43000	0d 00:00:55.50000	0.000018	0.00007509	0.0011677	4.157	D	5	19/08/2020 07:25		0	0	0	0	0	0	0	0	0	0	0	0	0	0
535	1	2	12	1d 18:19:14.90000	0d 00:02:25.97000	0.00004735	0.00019692	0.0011677	4.1469	D	5	19/08/2020 07:27		0	0	0	0	0	0	0	0	0	0	0	0	0	0
536	1	2	12	1d 18:20:49.18000	0d 00:04:00.25000	0.00007793	0.00032361	0.00116777	4.1369	D	5	19/08/2020 07:28		0	0	0	0	0	0	0	0	0	0	0	0	0	0
537	1	2	12	1d 18:22:39.85000	0d 00:05:50.92000	0.00011383	0.00047194	0.00116777	4.1268	D	5	19/08/2020 07:30		0	0	0	0	0	0	0	0	0	0	0	0	0	0
538	1	2	12	1d 18:24:45.09000	0d 00:07:56.16000	0.00015445	0.00063939	0.0011677	4.1167	D	5	19/08/2020 07:32		0	0	0	0	0	0	0	0	0	0	0	0	0	0
539	1	2	12	1d 18:26:53.29000	0d 00:10:04.36000	0.00019604	0.00081038	0.00116793	4.1067	D	5	19/08/2020 07:34		0	0	0	0	0	0	0	0	0	0	0	0	0	0
540	1	2	12	1d 18:29:21.57000	0d 00:12:32.64000	0.00024414	0.0010079	0.00116777	4.0964	D	5	19/08/2020 07:37		0	0	0	0	0	0	0	0	0	0	0	0	0	0
541	1	2	12	1d 18:31:54.95000	0d 00:15:06.02000	0.00029389	0.00121149	0.00116793	4.0861	D	5	19/08/2020 07:39		0	0	0	0	0	0	0	0	0	0	0	0	0	0
542	1	2	12	1d 18:34:19.59000	0d 00:17:30.66000	0.00034081	0.001403	0.00116785	4.076	D	5	19/08/2020 07:42		0	0	0	0	0	0	0	0	0	0	0	0	0	0
543	1	2	12	1d 18:37:18.40000	0d 00:20:29.47000	0.00039881	0.00163914	0.00116777	4.0639	D	5	19/08/2020 07:45		0	0	0	0	0	0	0	0	0	0	0	0	0	0
544	1	2	12	1d 18:42:02.46000	0d 00:25:13.53000	0.00049095	0.00201343	0.00116785	4.0537	D	5	19/08/2020 07:49		0	0	0	0	0	0	0	0	0	0	0	0	0	0
545	1	2	12	1d 18:46:03.53000	0d 00:29:14.60000	0.00056914	0.00233005	0.00116762	4.0436	D	5	19/08/2020 07:53		0	0	0	0	0	0	0	0	0	0	0	0	0	0
546	1	2	12	1d 18:47:11.01000	0d 00:30:22.08000	0.00059103	0.00241839	0.0011677	4.0336	D	5	19/08/2020 07:55		0	0	0	0	0	0	0	0	0	0	0	0	0	0
547	1	2	12	1d 18:49:42.40000	0d 00:32:53.47000	0.00064014	0.00261622	0.0011677	4.0235	D	5	19/08/2020 07:57		0	0	0	0	0	0	0	0	0	0	0	0	0	0
548	1	2	12	1d 18:52:04.53000	0d 00:35:15.60000	0.00068624	0.0028015	0.00116762	4.0133	D	5	19/08/2020 07:59		0	0	0	0	0	0	0	0	0	0	0	0	0	0
549	1	2	12	1d 18:53:12.39000	0d 00:36:23.46000	0.00070826	0.00288972	0.00116785	4.0031	D	5	19/08/2020 08:01		0	0	0	0	0	0	0	0	0	0	0	0	0	0
550	1	2	12	1d 18:55:27.10000	0d 00:38:38.17000	0.00075195	0.00306446	0.00116747	3.993	D	5	19/08/2020 08:03		0	0	0	0	0	0	0	0	0	0	0	0	0	0
551	1	2	12	1d 18:57:57.58000	0d 00:41:08.65000	0.00080076	0.00325912	0.00116777	3.9829	D	5	19/08/2020 08:05		0	0	0	0	0	0	0	0	0	0	0	0	0	0
552	1	2	12	1d 19:00:30.78000	0d 00:43:41.85000	0.00085046	0.0034568	0.00116777	3.9728	D	5	19/08/2020 08:08		0	0	0	0	0	0	0	0	0	0	0	0	0	0
553	1	2	12	1d 19:03:08.60000	0d 00:46:19.67000	0.00090165	0.00365993	0.00116777	3.9628	D	5	19/08/2020 08:10		0	0	0	0	0	0	0	0	0	0	0	0	0	0
554	1	2	12	1d 19:05:40.28000	0d 00:48:51.35000	0.00095085	0.00385466	0.00116785	3.9527	D	5	19/08/2020 08:13		0	0	0	0	0	0	0	0	0	0	0	0	0	0
555	1	2	12	1d 19:08:13.18000	0d 00:51:24.25000	0.00100045	0.00405047	0.0011677	3.9426	D	5	19/08/2020 08:16		0	0	0	0	0	0	0	0	0	0	0	0	0	0
556	1	2	12	1d 19:10:43.25000	0d 00:53:54.32000	0.00104913	0.00424216	0.00116777	3.9326	D	5	19/08/2020 08:18		0	0	0	0	0	0	0	0	0	0	0	0	0	0
557	1	2	12	1d 19:13:14.33000	0d 00:56:25.40000	0.00109813	0.00443464	0.0011677	3.9225	D	5	19/08/2020 08:21		0	0	0	0	0	0	0	0	0	0	0	0	0	0
558	1	2	12	1d 19:15:55.16000	0d 00:59:06.23000	0.0011503	0.00463901	0.0011677	3.9123	D	5	19/08/2020 08:23		0	0	0	0	0	0	0	0	0	0	0	0	0	0
559	1	2	12	1d 19:18:41.98000	0d 01:01:53.05000	0.00120441	0.00485045	0.00116777	3.9022	D	5	19/08/2020 08:26		0	0	0	0	0	0	0	0	0	0	0	0	0	0
560	1	2	12	1d 19:21:27.91000	0d 01:04:38.98000	0.00125824	0.00506021	0.0011677	3.8921	D	5	19/08/2020 08:29		0	0	0	0	0	0	0	0	0	0	0	0	0	0
561	1	2	12	1d 19:24:15.38000	0d 01:07:26.45000	0.00131256	0.00527138	0.00116785	3.882	D	5	19/08/2020 08:32		0	0	0	0	0	0	0	0	0	0	0	0	0	0
562	1	2	12	1d 19:26:48.09000	0d 01:09:59.16000	0.00136209	0.00546345	0.00116754	3.872	D	5	19/08/2020 08:34		0	0	0	0	0	0	0	0	0	0	0	0	0	0
563	1	2	12	1d 19:29:27.01000	0d 01:12:38.08000	0.00141364	0.00566279	0.00116785	3.8619	D	5	19/08/2020 08:37		0	0	0	0	0	0	0	0	0	0	0	0	0	0
564	1	2	12	1d 19:32:18.72000	0d 01:15:29.79000	0.00146934	0.00587762	0.00116754	3.8518	D	5	19/08/2020 08:40		0	0	0	0	0	0	0	0	0	0	0	0	0	0
565	1	2	12	1d 19:35:20.36000	0d 01:18:31.43000	0.00152826	0.00610427	0.00116793	3.8418	D	5	19/08/2020 08:43		0	0	0	0	0	0	0	0	0	0	0	0	0	0
566	1	2	12	1d 19:38:25.69000	0d 01:21:36.76000	0.00158838	0.00633493	0.0011677	3.8315	D	5	19/08/2020 08:46		0	0	0	0	0	0	0	0	0	0	0	0	0	0
567	1	2	12	1d 19:41:42.41000	0d 01:24:53.48000	0.00165219	0.00657912	0.00116762	3.8215	D	5	19/08/2020 08:49		0	0	0	0	0	0	0	0	0	0	0	0	0	0
568	1	2	12	1d 19:44:58.08000	0d 01:28:09.15000	0.00171566	0.00682136	0.00116762	3.8114	D	5	19/08/2020 08:52		0	0	0	0	0	0	0	0	0	0	0	0	0	0
569	1	2	12	1d 19:48:33.25000	0d 01:31:44.32000	0.00178545	0.00708704	0.0011677	3.8013	D	5	19/08/2020 08:56		0	0	0	0	0	0	0	0	0	0	0	0	0	0
570	1	2	12	1d 19:52:17.06000	0d 01:35:28.13000	0.00185805	0.00736265	0.0011677	3.7913	D	5	19/08/2020 09:00		0	0	0	0	0	0	0	0	0	0	0	0	0	0
571	1	2	12	1d 19:56:07.64000	0d 01:39:18.71000	0.00193284	0.00764584	0.00116785	3.7812	D	5	19/08/2020 09:03		0	0	0	0	0	0	0	0	0	0	0	0	0	0
572	1	2	12	1d 20:00:22.98000	0d 01:43:34.05000	0.00201567	0.00795862	0.00116777	3.7711	D	5	19/08/2020 09:08		0	0	0	0	0	0	0	0	0	0	0	0	0	0
573	1	2	12	1d 20:05:02.28000	0d 01:48:13.35000	0.00210627	0.00829982	0.00116785	3.761	D	5	19/08/2020 09:12		0	0	0	0	0	0	0	0	0	0	0	0	0	0
574	1	2	12	1d 20:09:56.74000	0d 01:53:07.81000	0.00220178	0.00865858	0.00116785	3.751	D	5	19/08/2020 09:17		0	0	0	0	0	0	0	0	0	0	0	0	0	0
575	1	2	12	1d 20:14:56.74000	0d 01:58:07.81000	0.00229909	0.00902316	0.00116754	3.7418	D	1	19/08/2020 09:22		0	0	0	0	0	0	0	0	0	0	0	0	0	0
576	1	2	12	1d 20:19:56.74000	0d 02:03:07.81000	0.00239641	0.00938688	0.00116777	3.7334	D	1	19/08/2020 09:27		0	0	0	0	0	0	0	0	0	0	0	0	0	0
577	1	2	12	1d 20:24:56.74000	0d 02:08:07.81000	0.00249372	0.0097498	0.00116793	3.7256	D	1	19/08/2020 09:32		0	0	0	0	0	0	0	0	0	0	0	0	0	0
578	1	2	12	1d 20:29:56.74000	0d 02:13:07.81000	0.00259103	0.010112	0.0011677	3.7182	D	1	19/08/2020 09:37		0	0	0	0	0	0	0	0	0	0	0	0	0	0
579	1	2	12	1d 20:34:56.74000	0d 02:18:07.81000	0.00268834	0.0104735	0.00116785	3.7115	D	1	19/08/2020 09:42		0	0	0	0	0	0	0	0	0	0	0	0	0	0
580	1	2	12	1d 20:39:56.74000	0d 02:23:07.81000	0.00278565	0.0108344	0.00116777	3.7053	D	1	19/08/2020 09:47		0	0	0	0	0	0	0	0	0	0	0	0	0	0
581	1	2	12	1d 20:44:56.74000	0d 02:28:07.81000	0.00288297	0.0111946	0.00116777	3.6989	D	1	19/08/2020 09:52		0	0	0	0	0	0	0	0	0	0	0	0	0	0
582	1	2	12	1d 20:49:56.74000	0d 02:33:07.81000	0.00298028	0.0115543	0.00116762	3.693	D	1	19/08/2020 09:57		0	0	0	0	0	0	0	0	0	0	0	0	0	0
583	1	2	12	1d 20:54:56.74000	0d 02:38:07.81000	0.00307759	0.0119134	0.00116762	3.6869	D	1	19/08/2020 10:02		0	0	0	0	0	0	0	0	0	0	0	0	0	0
584	1	2	12	1d 20:59:56.74000	0d 02:43:07.81000	0.0031749	0.0122719	0.00116785	3.6809	D	1	19/08/2020 10:07		0	0	0	0	0	0	0	0	0	0	0	0	0	0
585	1	2	12	1d 21:04:56.74000	0d 02:48:07.81000	0.00327221	0.0126298	0.00116785	3.675	D	1	19/08/2020 10:12		0	0	0	0	0	0	0	0	0	0	0	0	0	0
586	1	2	12	1d 21:09:56.74000	0d 02:53:07.81000	0.00336952	0.0129871	0.00116754	3.6689	D	1	19/08/2020 10:17		0	0	0	0	0	0	0	0	0	0	0	0	0	0
587	1	2	12	1d 21:14:56.74000	0d 02:58:07.81000	0.00346684	0.0133439	0.00116762	3.6626	D	1	19/08/2020 10:22		0	0	0	0	0	0	0	0	0	0	0	0	0	0
588	1	2	12	1d 21:19:56.74000	0d 03:03:07.81000	0.00356415	0.0137	0.00116762	3.6562	D	1	19/08/2020 10:27		0	0	0	0	0	0	0	0	0	0	0	0	0	0
589	1	2	12	1d 21:24:56.74000	0d 03:08:07.81000	0.00366146	0.0140554	0.0011677	3.6495	D	1	19/08/2020 10:32		0	0	0	0	0	0	0	0	0	0	0	0	0	0
590	1	2	12	1d 21:29:56.74000	0d 03:13:07.81000	0.00375877	0.0144102	0.00116785	3.6417	D	1	19/08/2020 10:37		0	0	0	0	0	0	0	0	0	0	0	0	0	0
591	1	2	12	1d 21:34:56.74000	0d 03:18:07.81000	0.00385608	0.0147642	0.0011677	3.6342	D	1	19/08/2020 10:42		0	0	0	0	0	0	0	0	0	0	0	0	0	0
592	1	2	12	1d 21:39:56.74000	0d 03:23:07.81000	0.0039534	0.0151175	0.00116754	3.626	D	1	19/08/2020 10:47		0	0	0	0	0	0	0	0	0	0	0	0	0	0
593	1	2	12	1d 21:44:56.74000	0d 03:28:07.81000	0.00405071	0.0154699	0.00116754	3.6173	D	1	19/08/2020 10:52		0	0	0	0	0	0	0	0	0	0	0	0	0	0
594	1	2	12	1d 21:49:56.74000	0d 03:33:07.81000	0.00414802	0.0158215	0.00116785	3.6078	D	1	19/08/2020 10:57		0	0	0	0	0	0	0	0	0	0	0	0	0	0
595	1	2	12	1d 21:54:51.96000	0d 03:38:03.03000	0.00424378	0.0161665	0.00116754	3.5978	D	5	19/08/2020 11:02		0	0	0	0	0	0	0	0	0	0	0	0	0	0
596	1	2	12	1d 21:59:21.29000	0d 03:42:32.36000	0.00433114	0.0164804	0.0011677	3.5874	D	5	19/08/2020 11:07		0	0	0	0	0	0	0	0	0	0	0	0	0	0
597	1	2	12	1d 22:03:24.35000	0d 03:46:35.42000	0.00440999	0.0167629	0.00116762	3.577	D	5	19/08/2020 11:11		0	0	0	0	0	0	0	0	0	0	0	0	0	0
598	1	2	12	1d 22:06:49.80000	0d 03:50:00.87000	0.00447663	0.0170009	0.001168	3.5669	D	5	19/08/2020 11:14		0	0	0	0	0	0	0	0	0	0	0	0	0	0
599	1	2	12	1d 22:09:42.36000	0d 03:52:53.43000	0.0045326	0.0172003	0.00116762	3.5569	D	5	19/08/2020 11:17		0	0	0	0	0	0	0	0	0	0	0	0	0	0
600	1	2	12	1d 22:12:06.70000	0d 03:55:17.77000	0.00457942	0.0173666	0.0011677	3.5468	D	5	19/08/2020 11:19		0	0	0	0	0	0	0	0	0	0	0	0	0	0
601	1	2	12	1d 22:14:07.88000	0d 03:57:18.95000	0.00461873	0.0175059	0.001168	3.5367	D	5	19/08/2020 11:21		0	0	0	0	0	0	0	0	0	0	0	0	0	0
602	1	2	12	1d 22:15:46.51000	0d 03:58:57.58000	0.00465072	0.0176189	0.0011677	3.5267	D	5	19/08/2020 11:23		0	0	0	0	0	0	0	0	0	0	0	0	0	0
603	1	2	12	1d 22:17:10.31000	0d 04:00:21.38000	0.00467791	0.0177146	0.00116777	3.5164	D	5	19/08/2020 11:25		0	0	0	0	0	0	0	0	0	0	0	0	0	0
604	1	2	12	1d 22:18:20.25000	0d 04:01:31.32000	0.00470059	0.0177943	0.00116777	3.5064	D	5	19/08/2020 11:26		0	0	0	0	0	0	0	0	0	0	0	0	0	0
605	1	2	12	1d 22:19:17.30000	0d 04:02:28.37000	0.0047191	0.0178591	0.001168	3.4963	D	5	19/08/2020 11:27		0	0	0	0	0	0	0	0	0	0	0	0	0	0
606	1	2	12	1d 22:20:03.92000	0d 04:03:14.99000	0.00473422	0.0179119	0.00116785	3.4862	D	5	19/08/2020 11:27		0	0	0	0	0	0	0	0	0	0	0	0	0	0
607	1	2	12	1d 22:20:43.04000	0d 04:03:54.11000	0.00474691	0.017956	0.0011677	3.4762	D	5	19/08/2020 11:28		0	0	0	0	0	0	0	0	0	0	0	0	0	0
608	1	2	12	1d 22:21:15.10000	0d 04:04:26.17000	0.00475731	0.0179921	0.0011677	3.4661	D	5	19/08/2020 11:29		0	0	0	0	0	0	0	0	0	0	0	0	0	0
609	1	2	12	1d 22:21:44.02000	0d 04:04:55.09000	0.00476669	0.0180246	0.001168	3.4559	D	5	19/08/2020 11:29		0	0	0	0	0	0	0	0	0	0	0	0	0	0
610	1	2	12	1d 22:22:08.25000	0d 04:05:19.32000	0.00477455	0.0180517	0.00116785	3.4458	D	5	19/08/2020 11:29		0	0	0	0	0	0	0	0	0	0	0	0	0	0
611	1	2	12	1d 22:22:29.11000	0d 04:05:40.18000	0.00478132	0.018075	0.00116762	3.4357	D	5	19/08/2020 11:30		0	0	0	0	0	0	0	0	0	0	0	0	0	0
612	1	2	12	1d 22:22:47.47000	0d 04:05:58.54000	0.00478727	0.0180954	0.0011677	3.4255	D	5	19/08/2020 11:30		0	0	0	0	0	0	0	0	0	0	0	0	0	0
613	1	2	12	1d 22:23:03.73000	0d 04:06:14.80000	0.00479255	0.0181135	0.0011677	3.4154	D	5	19/08/2020 11:30		0	0	0	0	0	0	0	0	0	0	0	0	0	0
614	1	2	12	1d 22:23:18.27000	0d 04:06:29.34000	0.00479726	0.0181296	0.0011677	3.4054	D	5	19/08/2020 11:31		0	0	0	0	0	0	0	0	0	0	0	0	0	0
615	1	2	12	1d 22:23:31.55000	0d 04:06:42.62000	0.00480157	0.0181442	0.00116777	3.395	D	5	19/08/2020 11:31		0	0	0	0	0	0	0	0	0	0	0	0	0	0
616	1	2	12	1d 22:23:43.89000	0d 04:06:54.96000	0.00480557	0.0181578	0.00116785	3.3846	D	5	19/08/2020 11:31		0	0	0	0	0	0	0	0	0	0	0	0	0	0
617	1	2	12	1d 22:23:55.32000	0d 04:07:06.39000	0.00480928	0.0181703	0.0011677	3.3745	D	5	19/08/2020 11:31		0	0	0	0	0	0	0	0	0	0	0	0	0	0
618	1	2	12	1d 22:24:05.61000	0d 04:07:16.68000	0.00481262	0.0181816	0.0011677	3.3645	D	5	19/08/2020 11:31		0	0	0	0	0	0	0	0	0	0	0	0	0	0
619	1	2	12	1d 22:24:15.42000	0d 04:07:26.49000	0.0048158	0.0181923	0.00116777	3.3544	D	5	19/08/2020 11:32		0	0	0	0	0	0	0	0	0	0	0	0	0	0
620	1	2	12	1d 22:24:24.30000	0d 04:07:35.37000	0.00481868	0.0182019	0.00116785	3.3442	D	5	19/08/2020 11:32		0	0	0	0	0	0	0	0	0	0	0	0	0	0
621	1	2	12	1d 22:24:32.78000	0d 04:07:43.85000	0.00482143	0.0182111	0.0011677	3.3339	D	5	19/08/2020 11:32		0	0	0	0	0	0	0	0	0	0	0	0	0	0
622	1	2	12	1d 22:24:40.69000	0d 04:07:51.76000	0.004824	0.0182196	0.0011677	3.3237	D	5	19/08/2020 11:32		0	0	0	0	0	0	0	0	0	0	0	0	0	0
623	1	2	12	1d 22:24:48.17000	0d 04:07:59.24000	0.00482642	0.0182277	0.00116777	3.3133	D	5	19/08/2020 11:32		0	0	0	0	0	0	0	0	0	0	0	0	0	0
624	1	2	12	1d 22:24:55.26000	0d 04:08:06.33000	0.00482872	0.0182353	0.00116777	3.303	D	5	19/08/2020 11:32		0	0	0	0	0	0	0	0	0	0	0	0	0	0
625	1	2	12	1d 22:25:01.96000	0d 04:08:13.03000	0.0048309	0.0182425	0.00116777	3.2927	D	5	19/08/2020 11:32		0	0	0	0	0	0	0	0	0	0	0	0	0	0
626	1	2	12	1d 22:25:08.15000	0d 04:08:19.22000	0.0048329	0.0182491	0.00116785	3.2824	D	5	19/08/2020 11:32		0	0	0	0	0	0	0	0	0	0	0	0	0	0
627	1	2	12	1d 22:25:14.04000	0d 04:08:25.11000	0.00483481	0.0182553	0.0011677	3.2721	D	5	19/08/2020 11:33		0	0	0	0	0	0	0	0	0	0	0	0	0	0
628	1	2	12	1d 22:25:19.76000	0d 04:08:30.83000	0.00483667	0.0182614	0.00116777	3.2621	D	5	19/08/2020 11:33		0	0	0	0	0	0	0	0	0	0	0	0	0	0
629	1	2	12	1d 22:25:24.98000	0d 04:08:36.05000	0.00483836	0.0182669	0.00116754	3.252	D	5	19/08/2020 11:33		0	0	0	0	0	0	0	0	0	0	0	0	0	0
630	1	2	12	1d 22:25:29.86000	0d 04:08:40.93000	0.00483995	0.018272	0.00116785	3.2419	D	5	19/08/2020 11:33		0	0	0	0	0	0	0	0	0	0	0	0	0	0
631	1	2	12	1d 22:25:34.83000	0d 04:08:45.90000	0.00484156	0.0182773	0.0011677	3.2314	D	5	19/08/2020 11:33		0	0	0	0	0	0	0	0	0	0	0	0	0	0
632	1	2	12	1d 22:25:39.52000	0d 04:08:50.59000	0.00484308	0.0182822	0.0011677	3.2212	D	5	19/08/2020 11:33		0	0	0	0	0	0	0	0	0	0	0	0	0	0
633	1	2	12	1d 22:25:43.95000	0d 04:08:55.02000	0.00484452	0.0182868	0.00116762	3.211	D	5	19/08/2020 11:33		0	0	0	0	0	0	0	0	0	0	0	0	0	0
634	1	2	12	1d 22:25:48.26000	0d 04:08:59.33000	0.00484591	0.0182913	0.00116785	3.2009	D	5	19/08/2020 11:33		0	0	0	0	0	0	0	0	0	0	0	0	0	0
635	1	2	12	1d 22:25:52.25000	0d 04:09:03.32000	0.00484721	0.0182954	0.00116777	3.1908	D	5	19/08/2020 11:33		0	0	0	0	0	0	0	0	0	0	0	0	0	0
636	1	2	12	1d 22:25:56.25000	0d 04:09:07.32000	0.00484851	0.0182995	0.00116777	3.1804	D	5	19/08/2020 11:33		0	0	0	0	0	0	0	0	0	0	0	0	0	0
637	1	2	12	1d 22:26:00.02000	0d 04:09:11.09000	0.00484973	0.0183034	0.00116777	3.1704	D	5	19/08/2020 11:33		0	0	0	0	0	0	0	0	0	0	0	0	0	0
638	1	2	12	1d 22:26:03.68000	0d 04:09:14.75000	0.00485092	0.0183072	0.00116754	3.1603	D	5	19/08/2020 11:33		0	0	0	0	0	0	0	0	0	0	0	0	0	0
639	1	2	12	1d 22:26:07.23000	0d 04:09:18.30000	0.00485207	0.0183108	0.00116777	3.1501	D	5	19/08/2020 11:33		0	0	0	0	0	0	0	0	0	0	0	0	0	0
640	1	2	12	1d 22:26:10.61000	0d 04:09:21.68000	0.00485316	0.0183143	0.00116777	3.14	D	5	19/08/2020 11:34		0	0	0	0	0	0	0	0	0	0	0	0	0	0
641	1	2	12	1d 22:26:13.93000	0d 04:09:25.00000	0.00485424	0.0183176	0.0011677	3.1298	D	5	19/08/2020 11:34		0	0	0	0	0	0	0	0	0	0	0	0	0	0
642	1	2	12	1d 22:26:17.13000	0d 04:09:28.20000	0.00485528	0.0183209	0.0011677	3.1194	D	5	19/08/2020 11:34		0	0	0	0	0	0	0	0	0	0	0	0	0	0
643	1	2	12	1d 22:26:20.22000	0d 04:09:31.29000	0.00485628	0.018324	0.00116777	3.1092	D	5	19/08/2020 11:34		0	0	0	0	0	0	0	0	0	0	0	0	0	0
644	1	2	12	1d 22:26:23.29000	0d 04:09:34.36000	0.00485728	0.0183271	0.00116777	3.0991	D	5	19/08/2020 11:34		0	0	0	0	0	0	0	0	0	0	0	0	0	0
645	1	2	12	1d 22:26:26.19000	0d 04:09:37.26000	0.00485822	0.01833	0.00116777	3.0889	D	5	19/08/2020 11:34		0	0	0	0	0	0	0	0	0	0	0	0	0	0
646	1	2	12	1d 22:26:29.07000	0d 04:09:40.14000	0.00485915	0.0183329	0.00116777	3.0785	D	5	19/08/2020 11:34		0	0	0	0	0	0	0	0	0	0	0	0	0	0
647	1	2	12	1d 22:26:31.89000	0d 04:09:42.96000	0.00486007	0.0183357	0.00116785	3.0683	D	5	19/08/2020 11:34		0	0	0	0	0	0	0	0	0	0	0	0	0	0
648	1	2	12	1d 22:26:34.59000	0d 04:09:45.66000	0.00486094	0.0183384	0.00116785	3.0579	D	5	19/08/2020 11:34		0	0	0	0	0	0	0	0	0	0	0	0	0	0
649	1	2	12	1d 22:26:37.26000	0d 04:09:48.33000	0.00486181	0.018341	0.00116762	3.0475	D	5	19/08/2020 11:34		0	0	0	0	0	0	0	0	0	0	0	0	0	0
650	1	2	12	1d 22:26:39.84000	0d 04:09:50.91000	0.00486265	0.0183436	0.00116785	3.0372	D	5	19/08/2020 11:34		0	0	0	0	0	0	0	0	0	0	0	0	0	0
651	1	2	12	1d 22:26:42.40000	0d 04:09:53.47000	0.00486348	0.0183461	0.0011677	3.0268	D	5	19/08/2020 11:34		0	0	0	0	0	0	0	0	0	0	0	0	0	0
652	1	2	12	1d 22:26:44.90000	0d 04:09:55.97000	0.00486429	0.0183485	0.001168	3.0163	D	5	19/08/2020 11:34		0	0	0	0	0	0	0	0	0	0	0	0	0	0
653	1	2	12	1d 22:26:47.27000	0d 04:09:58.34000	0.00486506	0.0183509	0.00116747	3.0062	D	5	19/08/2020 11:34		0	0	0	0	0	0	0	0	0	0	0	0	0	0
654	1	2	12	1d 22:26:49.54000	0d 04:10:00.61000	0.00486579	0.0183531	0.0011677	2.9958	D	5	19/08/2020 11:34		0	0	0	0	0	0	0	0	0	0	0	0	0	0
655	1	2	12	1d 22:26:51.87000	0d 04:10:02.94000	0.00486655	0.0183553	0.0011677	2.9853	D	5	19/08/2020 11:34		0	0	0	0	0	0	0	0	0	0	0	0	0	0
656	1	2	12	1d 22:26:54.12000	0d 04:10:05.19000	0.00486728	0.0183575	0.00116785	2.9747	D	5	19/08/2020 11:34		0	0	0	0	0	0	0	0	0	0	0	0	0	0
657	1	2	12	1d 22:26:56.35000	0d 04:10:07.42000	0.004868	0.0183596	0.00116762	2.9642	D	5	19/08/2020 11:34		0	0	0	0	0	0	0	0	0	0	0	0	0	0
658	1	2	12	1d 22:26:58.48000	0d 04:10:09.55000	0.00486869	0.0183617	0.0011677	2.9538	D	5	19/08/2020 11:34		0	0	0	0	0	0	0	0	0	0	0	0	0	0
659	1	2	12	1d 22:27:00.62000	0d 04:10:11.69000	0.00486939	0.0183637	0.00116777	2.943	D	5	19/08/2020 11:34		0	0	0	0	0	0	0	0	0	0	0	0	0	0
660	1	2	12	1d 22:27:02.72000	0d 04:10:13.79000	0.00487007	0.0183657	0.00116785	2.9326	D	5	19/08/2020 11:34		0	0	0	0	0	0	0	0	0	0	0	0	0	0
661	1	2	12	1d 22:27:04.71000	0d 04:10:15.78000	0.00487071	0.0183676	0.00116777	2.9223	D	5	19/08/2020 11:34		0	0	0	0	0	0	0	0	0	0	0	0	0	0
662	1	2	12	1d 22:27:06.69000	0d 04:10:17.76000	0.00487136	0.0183695	0.0011677	2.9119	D	5	19/08/2020 11:34		0	0	0	0	0	0	0	0	0	0	0	0	0	0
663	1	2	12	1d 22:27:08.60000	0d 04:10:19.67000	0.00487197	0.0183713	0.00116785	2.9014	D	5	19/08/2020 11:34		0	0	0	0	0	0	0	0	0	0	0	0	0	0
664	1	2	12	1d 22:27:10.47000	0d 04:10:21.54000	0.00487258	0.0183731	0.00116785	2.8911	D	5	19/08/2020 11:35		0	0	0	0	0	0	0	0	0	0	0	0	0	0
665	1	2	12	1d 22:27:12.32000	0d 04:10:23.39000	0.00487318	0.0183748	0.00116785	2.8804	D	5	19/08/2020 11:35		0	0	0	0	0	0	0	0	0	0	0	0	0	0
666	1	2	12	1d 22:27:14.16000	0d 04:10:25.23000	0.00487378	0.0183765	0.00116785	2.8699	D	5	19/08/2020 11:35		0	0	0	0	0	0	0	0	0	0	0	0	0	0
667	1	2	12	1d 22:27:15.99000	0d 04:10:27.06000	0.00487437	0.0183782	0.00116777	2.8595	D	5	19/08/2020 11:35		0	0	0	0	0	0	0	0	0	0	0	0	0	0
668	1	2	12	1d 22:27:17.74000	0d 04:10:28.81000	0.00487494	0.0183798	0.00116785	2.849	D	5	19/08/2020 11:35		0	0	0	0	0	0	0	0	0	0	0	0	0	0
669	1	2	12	1d 22:27:19.51000	0d 04:10:30.58000	0.00487551	0.0183815	0.00116785	2.8383	D	5	19/08/2020 11:35		0	0	0	0	0	0	0	0	0	0	0	0	0	0
670	1	2	12	1d 22:27:21.21000	0d 04:10:32.28000	0.00487607	0.018383	0.0011677	2.828	D	5	19/08/2020 11:35		0	0	0	0	0	0	0	0	0	0	0	0	0	0
671	1	2	12	1d 22:27:22.86000	0d 04:10:33.93000	0.0048766	0.0183845	0.00116754	2.8176	D	5	19/08/2020 11:35		0	0	0	0	0	0	0	0	0	0	0	0	0	0
672	1	2	12	1d 22:27:24.50000	0d 04:10:35.57000	0.00487713	0.018386	0.00116793	2.8074	D	5	19/08/2020 11:35		0	0	0	0	0	0	0	0	0	0	0	0	0	0
673	1	2	12	1d 22:27:26.09000	0d 04:10:37.16000	0.00487765	0.0183875	0.0011677	2.7968	D	5	19/08/2020 11:35		0	0	0	0	0	0	0	0	0	0	0	0	0	0
674	1	2	12	1d 22:27:27.74000	0d 04:10:38.81000	0.00487818	0.018389	0.0011677	2.7863	D	5	19/08/2020 11:35		0	0	0	0	0	0	0	0	0	0	0	0	0	0
675	1	2	12	1d 22:27:29.35000	0d 04:10:40.42000	0.00487871	0.0183904	0.00116785	2.7756	D	5	19/08/2020 11:35		0	0	0	0	0	0	0	0	0	0	0	0	0	0
676	1	2	12	1d 22:27:30.96000	0d 04:10:42.03000	0.00487923	0.0183919	0.00116793	2.7649	D	5	19/08/2020 11:35		0	0	0	0	0	0	0	0	0	0	0	0	0	0
677	1	2	12	1d 22:27:32.53000	0d 04:10:43.60000	0.00487974	0.0183933	0.00116777	2.7541	D	5	19/08/2020 11:35		0	0	0	0	0	0	0	0	0	0	0	0	0	0
678	1	2	12	1d 22:27:34.06000	0d 04:10:45.13000	0.00488023	0.0183946	0.0011677	2.7436	D	5	19/08/2020 11:35		0	0	0	0	0	0	0	0	0	0	0	0	0	0
679	1	2	12	1d 22:27:35.59000	0d 04:10:46.66000	0.00488073	0.018396	0.0011677	2.7327	D	5	19/08/2020 11:35		0	0	0	0	0	0	0	0	0	0	0	0	0	0
680	1	2	12	1d 22:27:37.13000	0d 04:10:48.20000	0.00488123	0.0183974	0.00116777	2.7221	D	5	19/08/2020 11:35		0	0	0	0	0	0	0	0	0	0	0	0	0	0
681	1	2	12	1d 22:27:38.61000	0d 04:10:49.68000	0.00488171	0.0183987	0.00116754	2.7114	D	5	19/08/2020 11:35		0	0	0	0	0	0	0	0	0	0	0	0	0	0
682	1	2	12	1d 22:27:40.10000	0d 04:10:51.17000	0.00488219	0.0184	0.00116777	2.7007	D	5	19/08/2020 11:35		0	0	0	0	0	0	0	0	0	0	0	0	0	0
683	1	2	12	1d 22:27:41.56000	0d 04:10:52.63000	0.00488267	0.0184013	0.0011677	2.6899	D	5	19/08/2020 11:35		0	0	0	0	0	0	0	0	0	0	0	0	0	0
684	1	2	12	1d 22:27:43.02000	0d 04:10:54.09000	0.00488314	0.0184025	0.00116777	2.6793	D	5	19/08/2020 11:35		0	0	0	0	0	0	0	0	0	0	0	0	0	0
685	1	2	12	1d 22:27:44.43000	0d 04:10:55.50000	0.0048836	0.0184037	0.00116747	2.669	D	5	19/08/2020 11:35		0	0	0	0	0	0	0	0	0	0	0	0	0	0
686	1	2	12	1d 22:27:45.80000	0d 04:10:56.87000	0.00488404	0.0184049	0.00116793	2.6581	D	5	19/08/2020 11:35		0	0	0	0	0	0	0	0	0	0	0	0	0	0
687	1	2	12	1d 22:27:47.20000	0d 04:10:58.27000	0.0048845	0.0184061	0.0011677	2.6474	D	5	19/08/2020 11:35		0	0	0	0	0	0	0	0	0	0	0	0	0	0
688	1	2	12	1d 22:27:48.62000	0d 04:10:59.69000	0.00488496	0.0184074	0.00116785	2.6368	D	5	19/08/2020 11:35		0	0	0	0	0	0	0	0	0	0	0	0	0	0
689	1	2	12	1d 22:27:49.99000	0d 04:11:01.06000	0.0048854	0.0184085	0.0011677	2.6259	D	5	19/08/2020 11:35		0	0	0	0	0	0	0	0	0	0	0	0	0	0
690	1	2	12	1d 22:27:51.37000	0d 04:11:02.44000	0.00488585	0.0184097	0.0011677	2.6154	D	5	19/08/2020 11:35		0	0	0	0	0	0	0	0	0	0	0	0	0	0
691	1	2	12	1d 22:27:52.71000	0d 04:11:03.78000	0.00488628	0.0184108	0.00116777	2.6046	D	5	19/08/2020 11:35		0	0	0	0	0	0	0	0	0	0	0	0	0	0
692	1	2	12	1d 22:27:54.07000	0d 04:11:05.14000	0.00488672	0.018412	0.0011677	2.5937	D	5	19/08/2020 11:35		0	0	0	0	0	0	0	0	0	0	0	0	0	0
693	1	2	12	1d 22:27:55.40000	0d 04:11:06.47000	0.00488716	0.0184131	0.00116762	2.5832	D	5	19/08/2020 11:35		0	0	0	0	0	0	0	0	0	0	0	0	0	0
694	1	2	12	1d 22:27:56.71000	0d 04:11:07.78000	0.00488758	0.0184142	0.00116777	2.5727	D	5	19/08/2020 11:35		0	0	0	0	0	0	0	0	0	0	0	0	0	0
695	1	2	12	1d 22:27:58.03000	0d 04:11:09.10000	0.00488801	0.0184153	0.00116785	2.5618	D	5	19/08/2020 11:35		0	0	0	0	0	0	0	0	0	0	0	0	0	0
696	1	2	12	1d 22:27:59.30000	0d 04:11:10.37000	0.00488842	0.0184163	0.0011677	2.5513	D	5	19/08/2020 11:35		0	0	0	0	0	0	0	0	0	0	0	0	0	0
697	1	2	12	1d 22:28:00.60000	0d 04:11:11.67000	0.00488884	0.0184174	0.0011677	2.5408	D	5	19/08/2020 11:35		0	0	0	0	0	0	0	0	0	0	0	0	0	0
698	1	2	12	1d 22:28:01.89000	0d 04:11:12.96000	0.00488926	0.0184185	0.0011677	2.5301	D	5	19/08/2020 11:35		0	0	0	0	0	0	0	0	0	0	0	0	0	0
699	1	2	12	1d 22:28:03.16000	0d 04:11:14.23000	0.00488967	0.0184195	0.00116754	2.5194	D	5	19/08/2020 11:35		0	0	0	0	0	0	0	0	0	0	0	0	0	0
700	1	2	12	1d 22:28:04.46000	0d 04:11:15.53000	0.00489009	0.0184206	0.00116754	2.5086	D	5	19/08/2020 11:35		0	0	0	0	0	0	0	0	0	0	0	0	0	0
701	1	2	12	1d 22:28:05.48000	0d 04:11:16.55000	0.00489043	0.0184214	0.0011677	2.5	D	133	19/08/2020 11:35		0	0	0	0	0	0	0	0	0	0	0	0	0	0
702	1	2	13	1d 22:28:05.49000	0d 00:00:00.01000	0	0	0	2.5452	R	0	19/08/2020 11:35		0	0	0	0	0	0	0	0	0	0	0	0	0	0
703	1	2	13	1d 22:28:07.49000	0d 00:00:02.01000	0	0	0	2.737	R	1	19/08/2020 11:35		0	0	0	0	0	0	0	0	0	0	0	0	0	0
704	1	2	13	1d 22:28:09.49000	0d 00:00:04.01000	0	0	0	2.8608	R	1	19/08/2020 11:35		0	0	0	0	0	0	0	0	0	0	0	0	0	0
705	1	2	13	1d 22:28:11.49000	0d 00:00:06.01000	0	0	0	2.9604	R	1	19/08/2020 11:36		0	0	0	0	0	0	0	0	0	0	0	0	0	0
706	1	2	13	1d 22:28:13.49000	0d 00:00:08.01000	0	0	0	3.0455	R	1	19/08/2020 11:36		0	0	0	0	0	0	0	0	0	0	0	0	0	0
707	1	2	13	1d 22:28:15.48000	0d 00:00:10.00000	0	0	0	3.1189	R	129	19/08/2020 11:36		0	0	0	0	0	0	0	0	0	0	0	0	0	0
708	2	3	9	1d 22:28:15.52000	0d 00:00:00.04000	0.00000001	0.00000004	0.00116876	3.185	C	0	19/08/2020 11:36		0	0	0	0	0	0	0	0	0	0	0	0	0	0
709	2	3	9	1d 22:28:15.68000	0d 00:00:00.20000	0.00000006	0.00000021	0.0011677	3.2041	C	5	19/08/2020 11:36		0	0	0	0	0	0	0	0	0	0	0	0	0	0
710	2	3	9	1d 22:28:15.86000	0d 00:00:00.38000	0.00000012	0.00000039	0.00116754	3.2227	C	5	19/08/2020 11:36		0	0	0	0	0	0	0	0	0	0	0	0	0	0
711	2	3	9	1d 22:28:16.04000	0d 00:00:00.56000	0.00000018	0.00000058	0.00116785	3.2404	C	5	19/08/2020 11:36		0	0	0	0	0	0	0	0	0	0	0	0	0	0
712	2	3	9	1d 22:28:16.24000	0d 00:00:00.76000	0.00000025	0.00000079	0.00116777	3.2586	C	5	19/08/2020 11:36		0	0	0	0	0	0	0	0	0	0	0	0	0	0
713	2	3	9	1d 22:28:16.44000	0d 00:00:00.96000	0.00000031	0.00000101	0.0011677	3.2752	C	5	19/08/2020 11:36		0	0	0	0	0	0	0	0	0	0	0	0	0	0
714	2	3	9	1d 22:28:16.65000	0d 00:00:01.17000	0.00000038	0.00000123	0.00116762	3.292	C	5	19/08/2020 11:36		0	0	0	0	0	0	0	0	0	0	0	0	0	0
715	2	3	9	1d 22:28:16.87000	0d 00:00:01.39000	0.00000045	0.00000147	0.00116762	3.3086	C	5	19/08/2020 11:36		0	0	0	0	0	0	0	0	0	0	0	0	0	0
716	2	3	9	1d 22:28:17.09000	0d 00:00:01.61000	0.00000052	0.0000017	0.0011677	3.3243	C	5	19/08/2020 11:36		0	0	0	0	0	0	0	0	0	0	0	0	0	0
717	2	3	9	1d 22:28:17.32000	0d 00:00:01.84000	0.0000006	0.00000195	0.0011677	3.3404	C	5	19/08/2020 11:36		0	0	0	0	0	0	0	0	0	0	0	0	0	0
718	2	3	9	1d 22:28:17.55000	0d 00:00:02.07000	0.00000067	0.0000022	0.00116777	3.3555	C	5	19/08/2020 11:36		0	0	0	0	0	0	0	0	0	0	0	0	0	0
719	2	3	9	1d 22:28:17.85000	0d 00:00:02.37000	0.00000077	0.00000253	0.00116777	3.3689	C	5	19/08/2020 11:36		0	0	0	0	0	0	0	0	0	0	0	0	0	0
720	2	3	9	1d 22:28:18.12000	0d 00:00:02.64000	0.00000086	0.00000282	0.0011677	3.3829	C	5	19/08/2020 11:36		0	0	0	0	0	0	0	0	0	0	0	0	0	0
721	2	3	9	1d 22:28:18.38000	0d 00:00:02.90000	0.00000094	0.00000311	0.00116777	3.3973	C	5	19/08/2020 11:36		0	0	0	0	0	0	0	0	0	0	0	0	0	0
722	2	3	9	1d 22:28:18.65000	0d 00:00:03.17000	0.00000103	0.00000341	0.00116785	3.4118	C	5	19/08/2020 11:36		0	0	0	0	0	0	0	0	0	0	0	0	0	0
723	2	3	9	1d 22:28:18.93000	0d 00:00:03.45000	0.00000112	0.00000372	0.0011677	3.426	C	5	19/08/2020 11:36		0	0	0	0	0	0	0	0	0	0	0	0	0	0
724	2	3	9	1d 22:28:19.21000	0d 00:00:03.73000	0.00000121	0.00000403	0.00116762	3.4395	C	5	19/08/2020 11:36		0	0	0	0	0	0	0	0	0	0	0	0	0	0
725	2	3	9	1d 22:28:19.50000	0d 00:00:04.02000	0.0000013	0.00000435	0.00116785	3.4533	C	5	19/08/2020 11:36		0	0	0	0	0	0	0	0	0	0	0	0	0	0
726	2	3	9	1d 22:28:19.81000	0d 00:00:04.33000	0.0000014	0.0000047	0.00116777	3.4667	C	5	19/08/2020 11:36		0	0	0	0	0	0	0	0	0	0	0	0	0	0
727	2	3	9	1d 22:28:20.13000	0d 00:00:04.65000	0.00000151	0.00000506	0.0011677	3.4798	C	5	19/08/2020 11:36		0	0	0	0	0	0	0	0	0	0	0	0	0	0
728	2	3	9	1d 22:28:20.47000	0d 00:00:04.99000	0.00000162	0.00000545	0.00116777	3.4928	C	5	19/08/2020 11:36		0	0	0	0	0	0	0	0	0	0	0	0	0	0
729	2	3	9	1d 22:28:20.84000	0d 00:00:05.36000	0.00000174	0.00000587	0.00116754	3.5056	C	5	19/08/2020 11:36		0	0	0	0	0	0	0	0	0	0	0	0	0	0
730	2	3	9	1d 22:28:21.24000	0d 00:00:05.76000	0.00000187	0.00000632	0.0011677	3.518	C	5	19/08/2020 11:36		0	0	0	0	0	0	0	0	0	0	0	0	0	0
731	2	3	9	1d 22:28:21.68000	0d 00:00:06.20000	0.00000201	0.00000683	0.00116808	3.5303	C	5	19/08/2020 11:36		0	0	0	0	0	0	0	0	0	0	0	0	0	0
732	2	3	9	1d 22:28:22.17000	0d 00:00:06.69000	0.00000217	0.00000739	0.00116754	3.5422	C	5	19/08/2020 11:36		0	0	0	0	0	0	0	0	0	0	0	0	0	0
733	2	3	9	1d 22:28:22.74000	0d 00:00:07.26000	0.00000235	0.00000805	0.00116785	3.5537	C	5	19/08/2020 11:36		0	0	0	0	0	0	0	0	0	0	0	0	0	0
734	2	3	9	1d 22:28:23.44000	0d 00:00:07.96000	0.00000258	0.00000885	0.00116777	3.5651	C	5	19/08/2020 11:36		0	0	0	0	0	0	0	0	0	0	0	0	0	0
735	2	3	9	1d 22:28:24.32000	0d 00:00:08.84000	0.00000287	0.00000987	0.00116777	3.5756	C	5	19/08/2020 11:36		0	0	0	0	0	0	0	0	0	0	0	0	0	0
736	2	3	9	1d 22:28:25.48000	0d 00:00:10.00000	0.00000324	0.00001122	0.00116762	3.5863	C	5	19/08/2020 11:36		0	0	0	0	0	0	0	0	0	0	0	0	0	0
737	2	3	9	1d 22:28:27.28000	0d 00:00:11.80000	0.00000383	0.00001332	0.00116762	3.5967	C	5	19/08/2020 11:36		0	0	0	0	0	0	0	0	0	0	0	0	0	0
738	2	3	9	1d 22:28:29.99000	0d 00:00:14.51000	0.00000471	0.00001648	0.00116777	3.6069	C	5	19/08/2020 11:36		0	0	0	0	0	0	0	0	0	0	0	0	0	0
739	2	3	9	1d 22:28:36.35000	0d 00:00:20.87000	0.00000677	0.00002394	0.0011677	3.617	C	5	19/08/2020 11:36		0	0	0	0	0	0	0	0	0	0	0	0	0	0
740	2	3	9	1d 22:28:46.69000	0d 00:00:31.21000	0.00001012	0.00003609	0.00116785	3.6272	C	5	19/08/2020 11:36		0	0	0	0	0	0	0	0	0	0	0	0	0	0
741	2	3	9	1d 22:29:08.63000	0d 00:00:53.15000	0.00001724	0.00006194	0.00116808	3.6373	C	5	19/08/2020 11:36		0	0	0	0	0	0	0	0	0	0	0	0	0	0
742	2	3	9	1d 22:30:01.05000	0d 00:01:45.57000	0.00003424	0.00012389	0.00116762	3.6474	C	5	19/08/2020 11:37		0	0	0	0	0	0	0	0	0	0	0	0	0	0
743	2	3	9	1d 22:32:20.62000	0d 00:04:05.14000	0.00007952	0.00028923	0.00116777	3.6574	C	5	19/08/2020 11:40		0	0	0	0	0	0	0	0	0	0	0	0	0	0
744	2	3	9	1d 22:35:29.20000	0d 00:07:13.72000	0.00014069	0.00051327	0.00116785	3.6675	C	5	19/08/2020 11:43		0	0	0	0	0	0	0	0	0	0	0	0	0	0
745	2	3	9	1d 22:40:12.93000	0d 00:11:57.45000	0.00023272	0.00085129	0.00116777	3.6776	C	5	19/08/2020 11:48		0	0	0	0	0	0	0	0	0	0	0	0	0	0
746	2	3	9	1d 22:45:12.93000	0d 00:16:57.45000	0.00033003	0.00120956	0.00116762	3.6852	C	1	19/08/2020 11:53		0	0	0	0	0	0	0	0	0	0	0	0	0	0
747	2	3	9	1d 22:50:12.93000	0d 00:21:57.45000	0.00042734	0.0015685	0.00116762	3.6913	C	1	19/08/2020 11:58		0	0	0	0	0	0	0	0	0	0	0	0	0	0
748	2	3	9	1d 22:55:12.93000	0d 00:26:57.45000	0.00052466	0.00192799	0.00116785	3.6968	C	1	19/08/2020 12:03		0	0	0	0	0	0	0	0	0	0	0	0	0	0
749	2	3	9	1d 23:00:12.93000	0d 00:31:57.45000	0.00062197	0.00228799	0.00116754	3.702	C	1	19/08/2020 12:08		0	0	0	0	0	0	0	0	0	0	0	0	0	0
750	2	3	9	1d 23:05:12.93000	0d 00:36:57.45000	0.00071928	0.0026485	0.00116762	3.7072	C	1	19/08/2020 12:13		0	0	0	0	0	0	0	0	0	0	0	0	0	0
751	2	3	9	1d 23:10:12.93000	0d 00:41:57.45000	0.00081659	0.00300949	0.00116785	3.7121	C	1	19/08/2020 12:18		0	0	0	0	0	0	0	0	0	0	0	0	0	0
752	2	3	9	1d 23:15:12.93000	0d 00:46:57.45000	0.0009139	0.00337095	0.0011677	3.7176	C	1	19/08/2020 12:23		0	0	0	0	0	0	0	0	0	0	0	0	0	0
753	2	3	9	1d 23:20:12.93000	0d 00:51:57.45000	0.00101122	0.003733	0.00116777	3.723	C	1	19/08/2020 12:28		0	0	0	0	0	0	0	0	0	0	0	0	0	0
754	2	3	9	1d 23:25:12.93000	0d 00:56:57.45000	0.00110853	0.00409558	0.0011677	3.7287	C	1	19/08/2020 12:33		0	0	0	0	0	0	0	0	0	0	0	0	0	0
755	2	3	9	1d 23:30:12.93000	0d 01:01:57.45000	0.00120584	0.00445869	0.0011677	3.734	C	1	19/08/2020 12:38		0	0	0	0	0	0	0	0	0	0	0	0	0	0
756	2	3	9	1d 23:35:12.93000	0d 01:06:57.45000	0.00130315	0.00482235	0.00116754	3.7398	C	1	19/08/2020 12:43		0	0	0	0	0	0	0	0	0	0	0	0	0	0
757	2	3	9	1d 23:40:12.93000	0d 01:11:57.45000	0.00140046	0.00518655	0.00116785	3.7452	C	1	19/08/2020 12:48		0	0	0	0	0	0	0	0	0	0	0	0	0	0
758	2	3	9	1d 23:45:12.93000	0d 01:16:57.45000	0.00149778	0.00555128	0.0011677	3.7507	C	1	19/08/2020 12:53		0	0	0	0	0	0	0	0	0	0	0	0	0	0
759	2	3	9	1d 23:50:12.93000	0d 01:21:57.45000	0.00159509	0.00591653	0.00116785	3.756	C	1	19/08/2020 12:58		0	0	0	0	0	0	0	0	0	0	0	0	0	0
760	2	3	9	1d 23:55:12.93000	0d 01:26:57.45000	0.0016924	0.00628229	0.0011677	3.7612	C	1	19/08/2020 13:03		0	0	0	0	0	0	0	0	0	0	0	0	0	0
761	2	3	9	2d 00:00:12.93000	0d 01:31:57.45000	0.00178971	0.00664856	0.00116777	3.7667	C	1	19/08/2020 13:08		0	0	0	0	0	0	0	0	0	0	0	0	0	0
762	2	3	9	2d 00:05:12.93000	0d 01:36:57.45000	0.00188702	0.00701535	0.00116747	3.7719	C	1	19/08/2020 13:13		0	0	0	0	0	0	0	0	0	0	0	0	0	0
763	2	3	9	2d 00:10:12.93000	0d 01:41:57.45000	0.00198434	0.00738266	0.001168	3.7771	C	1	19/08/2020 13:18		0	0	0	0	0	0	0	0	0	0	0	0	0	0
764	2	3	9	2d 00:15:12.93000	0d 01:46:57.45000	0.00208165	0.00775051	0.00116777	3.7829	C	1	19/08/2020 13:23		0	0	0	0	0	0	0	0	0	0	0	0	0	0
765	2	3	9	2d 00:20:12.93000	0d 01:51:57.45000	0.00217896	0.00811891	0.00116747	3.7887	C	1	19/08/2020 13:28		0	0	0	0	0	0	0	0	0	0	0	0	0	0
766	2	3	9	2d 00:25:12.93000	0d 01:56:57.45000	0.00227627	0.00848789	0.0011677	3.7949	C	1	19/08/2020 13:33		0	0	0	0	0	0	0	0	0	0	0	0	0	0
767	2	3	9	2d 00:30:12.93000	0d 02:01:57.45000	0.00237358	0.00885751	0.00116762	3.8015	C	1	19/08/2020 13:38		0	0	0	0	0	0	0	0	0	0	0	0	0	0
768	2	3	9	2d 00:35:12.93000	0d 02:06:57.45000	0.00247089	0.00922779	0.00116762	3.8085	C	1	19/08/2020 13:43		0	0	0	0	0	0	0	0	0	0	0	0	0	0
769	2	3	9	2d 00:40:12.93000	0d 02:11:57.45000	0.00256821	0.0095988	0.00116793	3.8167	C	1	19/08/2020 13:48		0	0	0	0	0	0	0	0	0	0	0	0	0	0
770	2	3	9	2d 00:45:12.93000	0d 02:16:57.45000	0.00266552	0.00997062	0.00116777	3.8254	C	1	19/08/2020 13:53		0	0	0	0	0	0	0	0	0	0	0	0	0	0
771	2	3	9	2d 00:50:12.93000	0d 02:21:57.45000	0.00276283	0.0103433	0.00116785	3.8349	C	1	19/08/2020 13:58		0	0	0	0	0	0	0	0	0	0	0	0	0	0
772	2	3	9	2d 00:55:04.29000	0d 02:26:48.81000	0.00285734	0.0107062	0.00116777	3.845	C	5	19/08/2020 14:02		0	0	0	0	0	0	0	0	0	0	0	0	0	0
773	2	3	9	2d 00:59:27.60000	0d 02:31:12.12000	0.00294275	0.0110351	0.00116793	3.8552	C	5	19/08/2020 14:07		0	0	0	0	0	0	0	0	0	0	0	0	0	0
774	2	3	9	2d 01:03:35.06000	0d 02:35:19.58000	0.00302302	0.0113449	0.00116754	3.8653	C	5	19/08/2020 14:11		0	0	0	0	0	0	0	0	0	0	0	0	0	0
775	2	3	9	2d 01:07:30.27000	0d 02:39:14.79000	0.00309932	0.0116402	0.0011677	3.8755	C	5	19/08/2020 14:15		0	0	0	0	0	0	0	0	0	0	0	0	0	0
776	2	3	9	2d 01:11:11.22000	0d 02:42:55.74000	0.00317099	0.0119183	0.0011677	3.8857	C	5	19/08/2020 14:19		0	0	0	0	0	0	0	0	0	0	0	0	0	0
777	2	3	9	2d 01:14:46.02000	0d 02:46:30.54000	0.00324066	0.0121894	0.00116777	3.8958	C	5	19/08/2020 14:22		0	0	0	0	0	0	0	0	0	0	0	0	0	0
778	2	3	9	2d 01:18:05.05000	0d 02:49:49.57000	0.00330522	0.0124412	0.00116762	3.906	C	5	19/08/2020 14:25		0	0	0	0	0	0	0	0	0	0	0	0	0	0
779	2	3	9	2d 01:21:24.02000	0d 02:53:08.54000	0.00336976	0.0126936	0.00116785	3.9161	C	5	19/08/2020 14:29		0	0	0	0	0	0	0	0	0	0	0	0	0	0
780	2	3	9	2d 01:24:33.10000	0d 02:56:17.62000	0.00343109	0.0129341	0.0011677	3.9261	C	5	19/08/2020 14:32		0	0	0	0	0	0	0	0	0	0	0	0	0	0
781	2	3	9	2d 01:27:35.76000	0d 02:59:20.28000	0.00349034	0.0131671	0.00116777	3.9362	C	5	19/08/2020 14:35		0	0	0	0	0	0	0	0	0	0	0	0	0	0
782	2	3	9	2d 01:30:35.26000	0d 03:02:19.78000	0.00354857	0.0133965	0.0011677	3.9464	C	5	19/08/2020 14:38		0	0	0	0	0	0	0	0	0	0	0	0	0	0
783	2	3	9	2d 01:33:36.25000	0d 03:05:20.77000	0.00360728	0.0136285	0.00116762	3.9565	C	5	19/08/2020 14:41		0	0	0	0	0	0	0	0	0	0	0	0	0	0
784	2	3	9	2d 01:36:29.09000	0d 03:08:13.61000	0.00366334	0.0138506	0.00116785	3.9666	C	5	19/08/2020 14:44		0	0	0	0	0	0	0	0	0	0	0	0	0	0
785	2	3	9	2d 01:39:26.11000	0d 03:11:10.63000	0.00372076	0.0140787	0.00116785	3.9767	C	5	19/08/2020 14:47		0	0	0	0	0	0	0	0	0	0	0	0	0	0
786	2	3	9	2d 01:42:16.22000	0d 03:14:00.74000	0.00377594	0.0142984	0.00116762	3.9867	C	5	19/08/2020 14:50		0	0	0	0	0	0	0	0	0	0	0	0	0	0
787	2	3	9	2d 01:45:07.40000	0d 03:16:51.92000	0.00383147	0.01452	0.00116777	3.9968	C	5	19/08/2020 14:52		0	0	0	0	0	0	0	0	0	0	0	0	0	0
788	2	3	9	2d 01:47:58.21000	0d 03:19:42.73000	0.00388687	0.0147418	0.0011677	4.0069	C	5	19/08/2020 14:55		0	0	0	0	0	0	0	0	0	0	0	0	0	0
789	2	3	9	2d 01:50:46.82000	0d 03:22:31.34000	0.00394157	0.0149612	0.00116777	4.0169	C	5	19/08/2020 14:58		0	0	0	0	0	0	0	0	0	0	0	0	0	0
790	2	3	9	2d 01:53:32.25000	0d 03:25:16.77000	0.00399523	0.015177	0.00116785	4.027	C	5	19/08/2020 15:01		0	0	0	0	0	0	0	0	0	0	0	0	0	0
791	2	3	9	2d 01:56:18.68000	0d 03:28:03.20000	0.00404921	0.0153947	0.00116762	4.0371	C	5	19/08/2020 15:04		0	0	0	0	0	0	0	0	0	0	0	0	0	0
792	2	3	9	2d 01:59:02.50000	0d 03:30:47.02000	0.00410235	0.0156095	0.00116762	4.0472	C	5	19/08/2020 15:06		0	0	0	0	0	0	0	0	0	0	0	0	0	0
793	2	3	9	2d 02:01:43.13000	0d 03:33:27.65000	0.00415446	0.0158206	0.00116785	4.0572	C	5	19/08/2020 15:09		0	0	0	0	0	0	0	0	0	0	0	0	0	0
794	2	3	9	2d 02:04:20.72000	0d 03:36:05.24000	0.00420557	0.0160282	0.00116777	4.0673	C	5	19/08/2020 15:12		0	0	0	0	0	0	0	0	0	0	0	0	0	0
795	2	3	9	2d 02:06:58.21000	0d 03:38:42.73000	0.00425666	0.0162363	0.00116777	4.0774	C	5	19/08/2020 15:14		0	0	0	0	0	0	0	0	0	0	0	0	0	0
796	2	3	9	2d 02:09:35.24000	0d 03:41:19.76000	0.0043076	0.0164442	0.00116777	4.0876	C	5	19/08/2020 15:17		0	0	0	0	0	0	0	0	0	0	0	0	0	0
797	2	3	9	2d 02:12:12.65000	0d 03:43:57.17000	0.00435865	0.0166532	0.00116793	4.0977	C	5	19/08/2020 15:20		0	0	0	0	0	0	0	0	0	0	0	0	0	0
798	2	3	9	2d 02:14:44.00000	0d 03:46:28.52000	0.00440775	0.0168546	0.00116777	4.1077	C	5	19/08/2020 15:22		0	0	0	0	0	0	0	0	0	0	0	0	0	0
799	2	3	9	2d 02:17:12.44000	0d 03:48:56.96000	0.0044559	0.0170526	0.00116754	4.1178	C	5	19/08/2020 15:25		0	0	0	0	0	0	0	0	0	0	0	0	0	0
800	2	3	9	2d 02:19:40.34000	0d 03:51:24.86000	0.00450387	0.0172504	0.0011677	4.1279	C	5	19/08/2020 15:27		0	0	0	0	0	0	0	0	0	0	0	0	0	0
801	2	3	9	2d 02:22:06.82000	0d 03:53:51.34000	0.00455139	0.0174468	0.00116754	4.1379	C	5	19/08/2020 15:29		0	0	0	0	0	0	0	0	0	0	0	0	0	0
802	2	3	9	2d 02:24:29.62000	0d 03:56:14.14000	0.00459771	0.0176387	0.00116777	4.1482	C	5	19/08/2020 15:32		0	0	0	0	0	0	0	0	0	0	0	0	0	0
803	2	3	9	2d 02:26:54.38000	0d 03:58:38.90000	0.00464466	0.0178337	0.00116754	4.1582	C	5	19/08/2020 15:34		0	0	0	0	0	0	0	0	0	0	0	0	0	0
804	2	3	9	2d 02:29:16.05000	0d 04:01:00.57000	0.00469062	0.018025	0.00116777	4.1683	C	5	19/08/2020 15:37		0	0	0	0	0	0	0	0	0	0	0	0	0	0
805	2	3	9	2d 02:31:37.38000	0d 04:03:21.90000	0.00473646	0.0182163	0.00116777	4.1784	C	5	19/08/2020 15:39		0	0	0	0	0	0	0	0	0	0	0	0	0	0
806	2	3	9	2d 02:33:56.95000	0d 04:05:41.47000	0.00478173	0.0184057	0.00116777	4.1884	C	5	19/08/2020 15:41		0	0	0	0	0	0	0	0	0	0	0	0	0	0
807	2	3	9	2d 02:36:18.26000	0d 04:08:02.78000	0.00482757	0.0185979	0.00116777	4.1985	C	5	19/08/2020 15:44		0	0	0	0	0	0	0	0	0	0	0	0	0	0
808	2	3	9	2d 02:36:34.85000	0d 04:08:19.37000	0.00483295	0.0186205	0.00116762	4.2	C	133	19/08/2020 15:44		0	0	0	0	0	0	0	0	0	0	0	0	0	0
809	2	3	10	2d 02:36:34.86000	0d 00:00:00.01000	0.00483295	0.0186205	0.00119127	4.1999	C	0	19/08/2020 15:44		0	0	0	0	0	0	0	0	0	0	0	0	0	0
810	2	3	10	2d 02:36:54.21000	0d 00:00:19.36000	0.00483915	0.0186466	0.00109125	4.2004	C	4	19/08/2020 15:44		0	0	0	0	0	0	0	0	0	0	0	0	0	0
811	2	3	10	2d 02:37:11.13000	0d 00:00:36.28000	0.00484404	0.0186671	0.00099107	4.2002	C	4	19/08/2020 15:45		0	0	0	0	0	0	0	0	0	0	0	0	0	0
812	2	3	10	2d 02:37:34.20000	0d 00:00:59.35000	0.00485006	0.0186924	0.00089082	4.2002	C	4	19/08/2020 15:45		0	0	0	0	0	0	0	0	0	0	0	0	0	0
813	2	3	10	2d 02:38:01.57000	0d 00:01:26.72000	0.00485645	0.0187192	0.0007908	4.2	C	4	19/08/2020 15:45		0	0	0	0	0	0	0	0	0	0	0	0	0	0
814	2	3	10	2d 02:38:32.98000	0d 00:01:58.13000	0.0048629	0.0187463	0.00069078	4.1999	C	4	19/08/2020 15:46		0	0	0	0	0	0	0	0	0	0	0	0	0	0
815	2	3	10	2d 02:39:05.02000	0d 00:02:30.17000	0.00486861	0.0187703	0.00059075	4.2	C	4	19/08/2020 15:46		0	0	0	0	0	0	0	0	0	0	0	0	0	0
816	2	3	10	2d 02:39:45.66000	0d 00:03:10.81000	0.0048747	0.0187959	0.00049065	4.2002	C	4	19/08/2020 15:47		0	0	0	0	0	0	0	0	0	0	0	0	0	0
817	2	3	10	2d 02:40:41.02000	0d 00:04:06.17000	0.00488145	0.0188242	0.00039063	4.2	C	4	19/08/2020 15:48		0	0	0	0	0	0	0	0	0	0	0	0	0	0
818	2	3	10	2d 02:41:55.43000	0d 00:05:20.58000	0.0048884	0.0188534	0.00029061	4.2	C	4	19/08/2020 15:49		0	0	0	0	0	0	0	0	0	0	0	0	0	0
819	2	3	10	2d 02:43:46.41000	0d 00:07:11.56000	0.00489569	0.018884	0.00019059	4.2	C	4	19/08/2020 15:51		0	0	0	0	0	0	0	0	0	0	0	0	0	0
820	2	3	10	2d 02:46:09.56000	0d 00:09:34.71000	0.00490171	0.0189093	0.00011666	4.1999	C	132	19/08/2020 15:54		0	0	0	0	0	0	0	0	0	0	0	0	0	0
821	2	3	11	2d 02:46:09.57000	0d 00:00:00.01000	0	0	0	4.1988	R	0	19/08/2020 15:54		0	0	0	0	0	0	0	0	0	0	0	0	0	0
822	2	3	11	2d 02:46:11.57000	0d 00:00:02.01000	0	0	0	4.199	R	1	19/08/2020 15:54		0	0	0	0	0	0	0	0	0	0	0	0	0	0
823	2	3	11	2d 02:46:13.57000	0d 00:00:04.01000	0	0	0	4.1988	R	1	19/08/2020 15:54		0	0	0	0	0	0	0	0	0	0	0	0	0	0
824	2	3	11	2d 02:46:15.57000	0d 00:00:06.01000	0	0	0	4.1988	R	1	19/08/2020 15:54		0	0	0	0	0	0	0	0	0	0	0	0	0	0
825	2	3	11	2d 02:46:17.57000	0d 00:00:08.01000	0	0	0	4.1988	R	1	19/08/2020 15:54		0	0	0	0	0	0	0	0	0	0	0	0	0	0
826	2	3	11	2d 02:46:19.56000	0d 00:00:10.00000	0	0	0	4.1987	R	129	19/08/2020 15:54		0	0	0	0	0	0	0	0	0	0	0	0	0	0
827	2	3	12	2d 02:46:19.60000	0d 00:00:00.04000	0.00000001	0.00000005	0.00116884	4.1897	D	0	19/08/2020 15:54		0	0	0	0	0	0	0	0	0	0	0	0	0	0
828	2	3	12	2d 02:46:53.04000	0d 00:00:33.48000	0.00001086	0.00004543	0.0011677	4.1796	D	5	19/08/2020 15:54		0	0	0	0	0	0	0	0	0	0	0	0	0	0
829	2	3	12	2d 02:48:13.80000	0d 00:01:54.24000	0.00003706	0.00015478	0.00116762	4.1695	D	5	19/08/2020 15:56		0	0	0	0	0	0	0	0	0	0	0	0	0	0
830	2	3	12	2d 02:48:56.66000	0d 00:02:37.10000	0.00005096	0.00021269	0.00116777	4.1595	D	5	19/08/2020 15:56		0	0	0	0	0	0	0	0	0	0	0	0	0	0
831	2	3	12	2d 02:50:24.26000	0d 00:04:04.70000	0.00007937	0.00033072	0.00116793	4.1494	D	5	19/08/2020 15:58		0	0	0	0	0	0	0	0	0	0	0	0	0	0
832	2	3	12	2d 02:52:24.34000	0d 00:06:04.78000	0.00011832	0.00049215	0.00116754	4.1393	D	5	19/08/2020 16:00		0	0	0	0	0	0	0	0	0	0	0	0	0	0
833	2	3	12	2d 02:53:36.06000	0d 00:07:16.50000	0.00014159	0.00058835	0.00116777	4.1292	D	5	19/08/2020 16:01		0	0	0	0	0	0	0	0	0	0	0	0	0	0
834	2	3	12	2d 02:54:32.81000	0d 00:08:13.25000	0.00016	0.00066426	0.00116762	4.1192	D	5	19/08/2020 16:02		0	0	0	0	0	0	0	0	0	0	0	0	0	0
835	2	3	12	2d 02:55:29.47000	0d 00:09:09.91000	0.00017838	0.00073985	0.00116762	4.1089	D	5	19/08/2020 16:03		0	0	0	0	0	0	0	0	0	0	0	0	0	0
836	2	3	12	2d 02:57:27.57000	0d 00:11:08.01000	0.00021668	0.00089706	0.0011677	4.0989	D	5	19/08/2020 16:05		0	0	0	0	0	0	0	0	0	0	0	0	0	0
837	2	3	12	2d 02:59:34.62000	0d 00:13:15.06000	0.0002579	0.00106579	0.00116762	4.0888	D	5	19/08/2020 16:07		0	0	0	0	0	0	0	0	0	0	0	0	0	0
838	2	3	12	2d 03:01:15.83000	0d 00:14:56.27000	0.00029073	0.00119986	0.0011677	4.0787	D	5	19/08/2020 16:09		0	0	0	0	0	0	0	0	0	0	0	0	0	0
839	2	3	12	2d 03:03:24.43000	0d 00:17:04.87000	0.00033244	0.0013698	0.00116777	4.0687	D	5	19/08/2020 16:11		0	0	0	0	0	0	0	0	0	0	0	0	0	0
840	2	3	12	2d 03:05:40.86000	0d 00:19:21.30000	0.00037669	0.00154964	0.00116754	4.0586	D	5	19/08/2020 16:13		0	0	0	0	0	0	0	0	0	0	0	0	0	0
841	2	3	12	2d 03:07:58.97000	0d 00:21:39.41000	0.00042149	0.00173124	0.00116777	4.0485	D	5	19/08/2020 16:15		0	0	0	0	0	0	0	0	0	0	0	0	0	0
842	2	3	12	2d 03:10:17.49000	0d 00:23:57.93000	0.00046643	0.00191293	0.001168	4.0385	D	5	19/08/2020 16:18		0	0	0	0	0	0	0	0	0	0	0	0	0	0
843	2	3	12	2d 03:12:39.63000	0d 00:26:20.07000	0.00051253	0.0020989	0.00116777	4.0284	D	5	19/08/2020 16:20		0	0	0	0	0	0	0	0	0	0	0	0	0	0
844	2	3	12	2d 03:15:07.89000	0d 00:28:48.33000	0.00056062	0.00229239	0.00116808	4.0182	D	5	19/08/2020 16:22		0	0	0	0	0	0	0	0	0	0	0	0	0	0
845	2	3	12	2d 03:17:37.55000	0d 00:31:17.99000	0.00060917	0.00248722	0.00116785	4.0081	D	5	19/08/2020 16:25		0	0	0	0	0	0	0	0	0	0	0	0	0	0
846	2	3	12	2d 03:20:03.37000	0d 00:33:43.81000	0.00065647	0.00267657	0.0011677	3.998	D	5	19/08/2020 16:27		0	0	0	0	0	0	0	0	0	0	0	0	0	0
847	2	3	12	2d 03:22:33.25000	0d 00:36:13.69000	0.00070509	0.0028707	0.0011677	3.9879	D	5	19/08/2020 16:30		0	0	0	0	0	0	0	0	0	0	0	0	0	0
848	2	3	12	2d 03:25:04.99000	0d 00:38:45.43000	0.00075431	0.00306675	0.0011677	3.9779	D	5	19/08/2020 16:32		0	0	0	0	0	0	0	0	0	0	0	0	0	0
849	2	3	12	2d 03:27:46.10000	0d 00:41:26.54000	0.00080657	0.00327438	0.0011677	3.9678	D	5	19/08/2020 16:35		0	0	0	0	0	0	0	0	0	0	0	0	0	0
850	2	3	12	2d 03:30:24.86000	0d 00:44:05.30000	0.00085806	0.00347846	0.00116777	3.9577	D	5	19/08/2020 16:38		0	0	0	0	0	0	0	0	0	0	0	0	0	0
851	2	3	12	2d 03:33:05.22000	0d 00:46:45.66000	0.00091008	0.00368407	0.0011677	3.9477	D	5	19/08/2020 16:40		0	0	0	0	0	0	0	0	0	0	0	0	0	0
852	2	3	12	2d 03:35:49.57000	0d 00:49:30.01000	0.00096339	0.00389426	0.00116762	3.9376	D	5	19/08/2020 16:43		0	0	0	0	0	0	0	0	0	0	0	0	0	0
853	2	3	12	2d 03:38:33.41000	0d 00:52:13.85000	0.00101654	0.00410326	0.00116754	3.9274	D	5	19/08/2020 16:46		0	0	0	0	0	0	0	0	0	0	0	0	0	0
854	2	3	12	2d 03:41:22.20000	0d 00:55:02.64000	0.00107129	0.00431802	0.00116785	3.9171	D	5	19/08/2020 16:49		0	0	0	0	0	0	0	0	0	0	0	0	0	0
855	2	3	12	2d 03:44:08.95000	0d 00:57:49.39000	0.00112538	0.00452964	0.0011677	3.9071	D	5	19/08/2020 16:52		0	0	0	0	0	0	0	0	0	0	0	0	0	0
856	2	3	12	2d 03:47:00.55000	0d 01:00:40.99000	0.00118104	0.00474685	0.00116762	3.897	D	5	19/08/2020 16:54		0	0	0	0	0	0	0	0	0	0	0	0	0	0
857	2	3	12	2d 03:49:48.69000	0d 01:03:29.13000	0.00123558	0.00495912	0.00116777	3.8869	D	5	19/08/2020 16:57		0	0	0	0	0	0	0	0	0	0	0	0	0	0
858	2	3	12	2d 03:52:37.27000	0d 01:06:17.71000	0.00129026	0.0051714	0.0011677	3.8769	D	5	19/08/2020 17:00		0	0	0	0	0	0	0	0	0	0	0	0	0	0
859	2	3	12	2d 03:55:32.13000	0d 01:09:12.57000	0.00134698	0.00539102	0.00116762	3.8668	D	5	19/08/2020 17:03		0	0	0	0	0	0	0	0	0	0	0	0	0	0
860	2	3	12	2d 03:58:25.62000	0d 01:12:06.06000	0.00140326	0.00560835	0.00116777	3.8567	D	5	19/08/2020 17:06		0	0	0	0	0	0	0	0	0	0	0	0	0	0
861	2	3	12	2d 04:01:28.94000	0d 01:15:09.38000	0.00146272	0.00583741	0.00116785	3.8466	D	5	19/08/2020 17:09		0	0	0	0	0	0	0	0	0	0	0	0	0	0
862	2	3	12	2d 04:04:33.24000	0d 01:18:13.68000	0.0015225	0.00606708	0.0011677	3.8366	D	5	19/08/2020 17:12		0	0	0	0	0	0	0	0	0	0	0	0	0	0
863	2	3	12	2d 04:07:45.25000	0d 01:21:25.69000	0.00158479	0.00630573	0.00116762	3.8265	D	5	19/08/2020 17:15		0	0	0	0	0	0	0	0	0	0	0	0	0	0
864	2	3	12	2d 04:11:06.68000	0d 01:24:47.12000	0.00165012	0.00655542	0.00116777	3.8163	D	5	19/08/2020 17:18		0	0	0	0	0	0	0	0	0	0	0	0	0	0
865	2	3	12	2d 04:14:26.84000	0d 01:28:07.28000	0.00171505	0.00680288	0.00116777	3.8062	D	5	19/08/2020 17:22		0	0	0	0	0	0	0	0	0	0	0	0	0	0
866	2	3	12	2d 04:17:57.55000	0d 01:31:37.99000	0.0017834	0.00706269	0.00116777	3.7961	D	5	19/08/2020 17:25		0	0	0	0	0	0	0	0	0	0	0	0	0	0
867	2	3	12	2d 04:21:37.90000	0d 01:35:18.34000	0.00185487	0.00733367	0.00116793	3.7861	D	5	19/08/2020 17:29		0	0	0	0	0	0	0	0	0	0	0	0	0	0
868	2	3	12	2d 04:25:33.20000	0d 01:39:13.64000	0.0019312	0.00762226	0.00116785	3.776	D	5	19/08/2020 17:33		0	0	0	0	0	0	0	0	0	0	0	0	0	0
869	2	3	12	2d 04:29:45.76000	0d 01:43:26.20000	0.00201312	0.0079312	0.00116747	3.7658	D	5	19/08/2020 17:37		0	0	0	0	0	0	0	0	0	0	0	0	0	0
870	2	3	12	2d 04:34:20.63000	0d 01:48:01.07000	0.00210228	0.00826652	0.00116762	3.7557	D	5	19/08/2020 17:42		0	0	0	0	0	0	0	0	0	0	0	0	0	0
871	2	3	12	2d 04:39:20.63000	0d 01:53:01.07000	0.0021996	0.00863151	0.0011677	3.7458	D	1	19/08/2020 17:47		0	0	0	0	0	0	0	0	0	0	0	0	0	0
872	2	3	12	2d 04:44:20.63000	0d 01:58:01.07000	0.00229691	0.00899557	0.00116777	3.7366	D	1	19/08/2020 17:52		0	0	0	0	0	0	0	0	0	0	0	0	0	0
873	2	3	12	2d 04:49:20.63000	0d 02:03:01.07000	0.00239422	0.00935877	0.0011677	3.7282	D	1	19/08/2020 17:57		0	0	0	0	0	0	0	0	0	0	0	0	0	0
874	2	3	12	2d 04:54:20.63000	0d 02:08:01.07000	0.00249153	0.00972117	0.00116777	3.7205	D	1	19/08/2020 18:02		0	0	0	0	0	0	0	0	0	0	0	0	0	0
875	2	3	12	2d 04:59:20.63000	0d 02:13:01.07000	0.00258884	0.0100829	0.00116777	3.713	D	1	19/08/2020 18:07		0	0	0	0	0	0	0	0	0	0	0	0	0	0
876	2	3	12	2d 05:04:20.63000	0d 02:18:01.07000	0.00268616	0.0104439	0.00116785	3.7063	D	1	19/08/2020 18:12		0	0	0	0	0	0	0	0	0	0	0	0	0	0
877	2	3	12	2d 05:09:20.63000	0d 02:23:01.07000	0.00278347	0.0108042	0.0011677	3.6999	D	1	19/08/2020 18:17		0	0	0	0	0	0	0	0	0	0	0	0	0	0
878	2	3	12	2d 05:14:20.63000	0d 02:28:01.07000	0.00288078	0.011164	0.00116777	3.6936	D	1	19/08/2020 18:22		0	0	0	0	0	0	0	0	0	0	0	0	0	0
879	2	3	12	2d 05:19:20.63000	0d 02:33:01.07000	0.00297809	0.0115231	0.00116777	3.6875	D	1	19/08/2020 18:27		0	0	0	0	0	0	0	0	0	0	0	0	0	0
880	2	3	12	2d 05:24:20.63000	0d 02:38:01.07000	0.0030754	0.0118817	0.0011677	3.6815	D	1	19/08/2020 18:32		0	0	0	0	0	0	0	0	0	0	0	0	0	0
881	2	3	12	2d 05:29:20.63000	0d 02:43:01.07000	0.00317271	0.0122397	0.00116754	3.6754	D	1	19/08/2020 18:37		0	0	0	0	0	0	0	0	0	0	0	0	0	0
882	2	3	12	2d 05:34:20.63000	0d 02:48:01.07000	0.00327003	0.0125971	0.00116762	3.6698	D	1	19/08/2020 18:42		0	0	0	0	0	0	0	0	0	0	0	0	0	0
883	2	3	12	2d 05:39:20.63000	0d 02:53:01.07000	0.00336734	0.0129539	0.00116762	3.6637	D	1	19/08/2020 18:47		0	0	0	0	0	0	0	0	0	0	0	0	0	0
884	2	3	12	2d 05:44:20.63000	0d 02:58:01.07000	0.00346465	0.0133101	0.0011677	3.6574	D	1	19/08/2020 18:52		0	0	0	0	0	0	0	0	0	0	0	0	0	0
885	2	3	12	2d 05:49:20.63000	0d 03:03:01.07000	0.00356196	0.0136657	0.00116762	3.6503	D	1	19/08/2020 18:57		0	0	0	0	0	0	0	0	0	0	0	0	0	0
886	2	3	12	2d 05:54:20.63000	0d 03:08:01.07000	0.00365927	0.0140206	0.00116777	3.6435	D	1	19/08/2020 19:02		0	0	0	0	0	0	0	0	0	0	0	0	0	0
887	2	3	12	2d 05:59:20.63000	0d 03:13:01.07000	0.00375659	0.0143748	0.00116777	3.6364	D	1	19/08/2020 19:07		0	0	0	0	0	0	0	0	0	0	0	0	0	0
888	2	3	12	2d 06:04:20.63000	0d 03:18:01.07000	0.0038539	0.0147283	0.00116762	3.6284	D	1	19/08/2020 19:12		0	0	0	0	0	0	0	0	0	0	0	0	0	0
889	2	3	12	2d 06:09:20.63000	0d 03:23:01.07000	0.00395121	0.015081	0.00116785	3.6199	D	1	19/08/2020 19:17		0	0	0	0	0	0	0	0	0	0	0	0	0	0
890	2	3	12	2d 06:14:20.63000	0d 03:28:01.07000	0.00404852	0.0154328	0.00116777	3.6115	D	1	19/08/2020 19:22		0	0	0	0	0	0	0	0	0	0	0	0	0	0
891	2	3	12	2d 06:19:20.63000	0d 03:33:01.07000	0.00414583	0.0157838	0.00116785	3.6017	D	1	19/08/2020 19:27		0	0	0	0	0	0	0	0	0	0	0	0	0	0
892	2	3	12	2d 06:24:11.57000	0d 03:37:52.01000	0.00424021	0.0161233	0.0011677	3.5917	D	5	19/08/2020 19:32		0	0	0	0	0	0	0	0	0	0	0	0	0	0
893	2	3	12	2d 06:28:35.80000	0d 03:42:16.24000	0.00432592	0.0164307	0.00116785	3.5816	D	5	19/08/2020 19:36		0	0	0	0	0	0	0	0	0	0	0	0	0	0
894	2	3	12	2d 06:32:27.30000	0d 03:46:07.74000	0.00440101	0.0166993	0.0011677	3.5715	D	5	19/08/2020 19:40		0	0	0	0	0	0	0	0	0	0	0	0	0	0
895	2	3	12	2d 06:35:49.97000	0d 03:49:30.41000	0.00446675	0.0169338	0.00116754	3.5615	D	5	19/08/2020 19:43		0	0	0	0	0	0	0	0	0	0	0	0	0	0
896	2	3	12	2d 06:38:43.59000	0d 03:52:24.03000	0.00452307	0.0171341	0.00116762	3.5514	D	5	19/08/2020 19:46		0	0	0	0	0	0	0	0	0	0	0	0	0	0
897	2	3	12	2d 06:41:13.25000	0d 03:54:53.69000	0.00457161	0.0173063	0.0011677	3.5413	D	5	19/08/2020 19:49		0	0	0	0	0	0	0	0	0	0	0	0	0	0
898	2	3	12	2d 06:43:18.91000	0d 03:56:59.35000	0.00461237	0.0174504	0.00116754	3.5312	D	5	19/08/2020 19:51		0	0	0	0	0	0	0	0	0	0	0	0	0	0
899	2	3	12	2d 06:45:02.42000	0d 03:58:42.86000	0.00464595	0.0175688	0.0011677	3.5212	D	5	19/08/2020 19:52		0	0	0	0	0	0	0	0	0	0	0	0	0	0
900	2	3	12	2d 06:46:29.73000	0d 04:00:10.17000	0.00467427	0.0176684	0.00116762	3.5111	D	5	19/08/2020 19:54		0	0	0	0	0	0	0	0	0	0	0	0	0	0
901	2	3	12	2d 06:47:42.39000	0d 04:01:22.83000	0.00469784	0.0177511	0.0011677	3.501	D	5	19/08/2020 19:55		0	0	0	0	0	0	0	0	0	0	0	0	0	0
902	2	3	12	2d 06:48:43.03000	0d 04:02:23.47000	0.00471751	0.0178198	0.00116762	3.4908	D	5	19/08/2020 19:56		0	0	0	0	0	0	0	0	0	0	0	0	0	0
903	2	3	12	2d 06:49:34.97000	0d 04:03:15.41000	0.00473436	0.0178786	0.0011677	3.4807	D	5	19/08/2020 19:57		0	0	0	0	0	0	0	0	0	0	0	0	0	0
904	2	3	12	2d 06:50:18.96000	0d 04:03:59.40000	0.00474863	0.0179282	0.00116762	3.4707	D	5	19/08/2020 19:58		0	0	0	0	0	0	0	0	0	0	0	0	0	0
905	2	3	12	2d 06:50:56.49000	0d 04:04:36.93000	0.0047608	0.0179704	0.00116762	3.4606	D	5	19/08/2020 19:58		0	0	0	0	0	0	0	0	0	0	0	0	0	0
906	2	3	12	2d 06:51:28.55000	0d 04:05:08.99000	0.0047712	0.0180063	0.0011677	3.4505	D	5	19/08/2020 19:59		0	0	0	0	0	0	0	0	0	0	0	0	0	0
907	2	3	12	2d 06:51:55.63000	0d 04:05:36.07000	0.00477998	0.0180366	0.0011677	3.4405	D	5	19/08/2020 19:59		0	0	0	0	0	0	0	0	0	0	0	0	0	0
908	2	3	12	2d 06:52:20.29000	0d 04:06:00.73000	0.00478798	0.0180641	0.00116785	3.4304	D	5	19/08/2020 20:00		0	0	0	0	0	0	0	0	0	0	0	0	0	0
909	2	3	12	2d 06:52:42.21000	0d 04:06:22.65000	0.00479509	0.0180884	0.00116777	3.4203	D	5	19/08/2020 20:00		0	0	0	0	0	0	0	0	0	0	0	0	0	0
910	2	3	12	2d 06:53:00.91000	0d 04:06:41.35000	0.00480116	0.0181091	0.00116777	3.4102	D	5	19/08/2020 20:00		0	0	0	0	0	0	0	0	0	0	0	0	0	0
911	2	3	12	2d 06:53:18.22000	0d 04:06:58.66000	0.00480677	0.0181282	0.001168	3.4	D	5	19/08/2020 20:01		0	0	0	0	0	0	0	0	0	0	0	0	0	0
912	2	3	12	2d 06:53:34.21000	0d 04:07:14.65000	0.00481196	0.0181459	0.00116793	3.3898	D	5	19/08/2020 20:01		0	0	0	0	0	0	0	0	0	0	0	0	0	0
913	2	3	12	2d 06:53:48.30000	0d 04:07:28.74000	0.00481653	0.0181613	0.0011677	3.3796	D	5	19/08/2020 20:01		0	0	0	0	0	0	0	0	0	0	0	0	0	0
914	2	3	12	2d 06:54:01.69000	0d 04:07:42.13000	0.00482087	0.018176	0.00116777	3.3695	D	5	19/08/2020 20:01		0	0	0	0	0	0	0	0	0	0	0	0	0	0
915	2	3	12	2d 06:54:13.67000	0d 04:07:54.11000	0.00482476	0.0181891	0.0011677	3.3594	D	5	19/08/2020 20:02		0	0	0	0	0	0	0	0	0	0	0	0	0	0
916	2	3	12	2d 06:54:24.95000	0d 04:08:05.39000	0.00482842	0.0182013	0.00116793	3.3494	D	5	19/08/2020 20:02		0	0	0	0	0	0	0	0	0	0	0	0	0	0
917	2	3	12	2d 06:54:35.52000	0d 04:08:15.96000	0.00483185	0.0182128	0.00116777	3.3391	D	5	19/08/2020 20:02		0	0	0	0	0	0	0	0	0	0	0	0	0	0
918	2	3	12	2d 06:54:45.43000	0d 04:08:25.87000	0.00483506	0.0182235	0.0011677	3.3291	D	5	19/08/2020 20:02		0	0	0	0	0	0	0	0	0	0	0	0	0	0
919	2	3	12	2d 06:54:54.43000	0d 04:08:34.87000	0.00483798	0.0182332	0.0011677	3.319	D	5	19/08/2020 20:02		0	0	0	0	0	0	0	0	0	0	0	0	0	0
920	2	3	12	2d 06:55:02.93000	0d 04:08:43.37000	0.00484074	0.0182424	0.00116793	3.3088	D	5	19/08/2020 20:02		0	0	0	0	0	0	0	0	0	0	0	0	0	0
921	2	3	12	2d 06:55:11.03000	0d 04:08:51.47000	0.00484337	0.018251	0.00116777	3.2984	D	5	19/08/2020 20:03		0	0	0	0	0	0	0	0	0	0	0	0	0	0
922	2	3	12	2d 06:55:18.83000	0d 04:08:59.27000	0.0048459	0.0182594	0.00116777	3.2882	D	5	19/08/2020 20:03		0	0	0	0	0	0	0	0	0	0	0	0	0	0
923	2	3	12	2d 06:55:26.27000	0d 04:09:06.71000	0.00484831	0.0182673	0.00116777	3.2779	D	5	19/08/2020 20:03		0	0	0	0	0	0	0	0	0	0	0	0	0	0
924	2	3	12	2d 06:55:33.15000	0d 04:09:13.59000	0.00485054	0.0182746	0.00116754	3.2677	D	5	19/08/2020 20:03		0	0	0	0	0	0	0	0	0	0	0	0	0	0
925	2	3	12	2d 06:55:39.67000	0d 04:09:20.11000	0.00485266	0.0182815	0.00116762	3.2575	D	5	19/08/2020 20:03		0	0	0	0	0	0	0	0	0	0	0	0	0	0
926	2	3	12	2d 06:55:45.93000	0d 04:09:26.37000	0.00485469	0.0182881	0.0011677	3.2471	D	5	19/08/2020 20:03		0	0	0	0	0	0	0	0	0	0	0	0	0	0
927	2	3	12	2d 06:55:51.83000	0d 04:09:32.27000	0.0048566	0.0182943	0.00116777	3.237	D	5	19/08/2020 20:03		0	0	0	0	0	0	0	0	0	0	0	0	0	0
928	2	3	12	2d 06:55:57.42000	0d 04:09:37.86000	0.00485841	0.0183002	0.00116762	3.2268	D	5	19/08/2020 20:03		0	0	0	0	0	0	0	0	0	0	0	0	0	0
929	2	3	12	2d 06:56:03.03000	0d 04:09:43.47000	0.00486023	0.018306	0.00116785	3.2164	D	5	19/08/2020 20:03		0	0	0	0	0	0	0	0	0	0	0	0	0	0
930	2	3	12	2d 06:56:08.06000	0d 04:09:48.50000	0.00486186	0.0183113	0.00116762	3.2064	D	5	19/08/2020 20:03		0	0	0	0	0	0	0	0	0	0	0	0	0	0
931	2	3	12	2d 06:56:13.12000	0d 04:09:53.56000	0.00486351	0.0183165	0.00116762	3.1958	D	5	19/08/2020 20:04		0	0	0	0	0	0	0	0	0	0	0	0	0	0
932	2	3	12	2d 06:56:18.08000	0d 04:09:58.52000	0.00486511	0.0183217	0.00116793	3.1855	D	5	19/08/2020 20:04		0	0	0	0	0	0	0	0	0	0	0	0	0	0
933	2	3	12	2d 06:56:22.74000	0d 04:10:03.18000	0.00486663	0.0183265	0.00116785	3.1752	D	5	19/08/2020 20:04		0	0	0	0	0	0	0	0	0	0	0	0	0	0
934	2	3	12	2d 06:56:27.20000	0d 04:10:07.64000	0.00486807	0.0183311	0.00116785	3.165	D	5	19/08/2020 20:04		0	0	0	0	0	0	0	0	0	0	0	0	0	0
935	2	3	12	2d 06:56:31.45000	0d 04:10:11.89000	0.00486945	0.0183354	0.0011677	3.1548	D	5	19/08/2020 20:04		0	0	0	0	0	0	0	0	0	0	0	0	0	0
936	2	3	12	2d 06:56:35.46000	0d 04:10:15.90000	0.00487075	0.0183395	0.00116777	3.1446	D	5	19/08/2020 20:04		0	0	0	0	0	0	0	0	0	0	0	0	0	0
937	2	3	12	2d 06:56:39.37000	0d 04:10:19.81000	0.00487202	0.0183435	0.001168	3.1345	D	5	19/08/2020 20:04		0	0	0	0	0	0	0	0	0	0	0	0	0	0
938	2	3	12	2d 06:56:43.26000	0d 04:10:23.70000	0.00487328	0.0183474	0.00116777	3.1243	D	5	19/08/2020 20:04		0	0	0	0	0	0	0	0	0	0	0	0	0	0
939	2	3	12	2d 06:56:47.00000	0d 04:10:27.44000	0.0048745	0.0183512	0.00116785	3.1139	D	5	19/08/2020 20:04		0	0	0	0	0	0	0	0	0	0	0	0	0	0
940	2	3	12	2d 06:56:50.66000	0d 04:10:31.10000	0.00487568	0.0183549	0.0011677	3.1037	D	5	19/08/2020 20:04		0	0	0	0	0	0	0	0	0	0	0	0	0	0
941	2	3	12	2d 06:56:54.16000	0d 04:10:34.60000	0.00487682	0.0183584	0.001168	3.0935	D	5	19/08/2020 20:04		0	0	0	0	0	0	0	0	0	0	0	0	0	0
942	2	3	12	2d 06:56:57.56000	0d 04:10:38.00000	0.00487792	0.0183618	0.0011677	3.0832	D	5	19/08/2020 20:04		0	0	0	0	0	0	0	0	0	0	0	0	0	0
943	2	3	12	2d 06:57:00.88000	0d 04:10:41.32000	0.004879	0.0183652	0.00116777	3.0729	D	5	19/08/2020 20:04		0	0	0	0	0	0	0	0	0	0	0	0	0	0
944	2	3	12	2d 06:57:04.10000	0d 04:10:44.54000	0.00488004	0.0183684	0.0011677	3.0626	D	5	19/08/2020 20:04		0	0	0	0	0	0	0	0	0	0	0	0	0	0
945	2	3	12	2d 06:57:07.15000	0d 04:10:47.59000	0.00488103	0.0183714	0.00116762	3.0524	D	5	19/08/2020 20:04		0	0	0	0	0	0	0	0	0	0	0	0	0	0
946	2	3	12	2d 06:57:10.18000	0d 04:10:50.62000	0.00488201	0.0183744	0.0011677	3.042	D	5	19/08/2020 20:05		0	0	0	0	0	0	0	0	0	0	0	0	0	0
947	2	3	12	2d 06:57:13.11000	0d 04:10:53.55000	0.00488296	0.0183773	0.00116777	3.032	D	5	19/08/2020 20:05		0	0	0	0	0	0	0	0	0	0	0	0	0	0
948	2	3	12	2d 06:57:15.97000	0d 04:10:56.41000	0.00488389	0.0183801	0.0011677	3.0216	D	5	19/08/2020 20:05		0	0	0	0	0	0	0	0	0	0	0	0	0	0
949	2	3	12	2d 06:57:18.82000	0d 04:10:59.26000	0.00488482	0.0183829	0.00116777	3.0114	D	5	19/08/2020 20:05		0	0	0	0	0	0	0	0	0	0	0	0	0	0
950	2	3	12	2d 06:57:21.52000	0d 04:11:01.96000	0.00488569	0.0183855	0.00116762	3.0011	D	5	19/08/2020 20:05		0	0	0	0	0	0	0	0	0	0	0	0	0	0
951	2	3	12	2d 06:57:24.18000	0d 04:11:04.62000	0.00488656	0.0183881	0.0011677	2.9909	D	5	19/08/2020 20:05		0	0	0	0	0	0	0	0	0	0	0	0	0	0
952	2	3	12	2d 06:57:26.76000	0d 04:11:07.20000	0.00488739	0.0183906	0.00116785	2.9807	D	5	19/08/2020 20:05		0	0	0	0	0	0	0	0	0	0	0	0	0	0
953	2	3	12	2d 06:57:29.27000	0d 04:11:09.71000	0.00488821	0.018393	0.00116793	2.9705	D	5	19/08/2020 20:05		0	0	0	0	0	0	0	0	0	0	0	0	0	0
954	2	3	12	2d 06:57:31.73000	0d 04:11:12.17000	0.004889	0.0183954	0.0011677	2.9603	D	5	19/08/2020 20:05		0	0	0	0	0	0	0	0	0	0	0	0	0	0
955	2	3	12	2d 06:57:34.15000	0d 04:11:14.59000	0.00488979	0.0183977	0.0011677	2.9499	D	5	19/08/2020 20:05		0	0	0	0	0	0	0	0	0	0	0	0	0	0
956	2	3	12	2d 06:57:36.57000	0d 04:11:17.01000	0.00489057	0.0184	0.0011677	2.9393	D	5	19/08/2020 20:05		0	0	0	0	0	0	0	0	0	0	0	0	0	0
957	2	3	12	2d 06:57:38.93000	0d 04:11:19.37000	0.00489134	0.0184022	0.00116762	2.9287	D	5	19/08/2020 20:05		0	0	0	0	0	0	0	0	0	0	0	0	0	0
958	2	3	12	2d 06:57:41.32000	0d 04:11:21.76000	0.00489212	0.0184045	0.00116762	2.9181	D	5	19/08/2020 20:05		0	0	0	0	0	0	0	0	0	0	0	0	0	0
959	2	3	12	2d 06:57:43.55000	0d 04:11:23.99000	0.00489284	0.0184066	0.00116785	2.9078	D	5	19/08/2020 20:05		0	0	0	0	0	0	0	0	0	0	0	0	0	0
960	2	3	12	2d 06:57:45.75000	0d 04:11:26.19000	0.00489355	0.0184087	0.00116777	2.8974	D	5	19/08/2020 20:05		0	0	0	0	0	0	0	0	0	0	0	0	0	0
961	2	3	12	2d 06:57:47.88000	0d 04:11:28.32000	0.00489424	0.0184107	0.00116785	2.887	D	5	19/08/2020 20:05		0	0	0	0	0	0	0	0	0	0	0	0	0	0
962	2	3	12	2d 06:57:50.01000	0d 04:11:30.45000	0.00489493	0.0184127	0.00116777	2.8766	D	5	19/08/2020 20:05		0	0	0	0	0	0	0	0	0	0	0	0	0	0
963	2	3	12	2d 06:57:52.08000	0d 04:11:32.52000	0.00489561	0.0184146	0.00116777	2.8661	D	5	19/08/2020 20:05		0	0	0	0	0	0	0	0	0	0	0	0	0	0
964	2	3	12	2d 06:57:54.07000	0d 04:11:34.51000	0.00489625	0.0184164	0.0011677	2.8559	D	5	19/08/2020 20:05		0	0	0	0	0	0	0	0	0	0	0	0	0	0
965	2	3	12	2d 06:57:56.01000	0d 04:11:36.45000	0.00489688	0.0184182	0.00116762	2.8455	D	5	19/08/2020 20:05		0	0	0	0	0	0	0	0	0	0	0	0	0	0
966	2	3	12	2d 06:57:58.00000	0d 04:11:38.44000	0.00489753	0.0184201	0.00116785	2.8347	D	5	19/08/2020 20:05		0	0	0	0	0	0	0	0	0	0	0	0	0	0
967	2	3	12	2d 06:57:59.94000	0d 04:11:40.38000	0.00489816	0.0184219	0.00116777	2.8243	D	5	19/08/2020 20:05		0	0	0	0	0	0	0	0	0	0	0	0	0	0
968	2	3	12	2d 06:58:01.81000	0d 04:11:42.25000	0.00489876	0.0184236	0.0011677	2.8139	D	5	19/08/2020 20:05		0	0	0	0	0	0	0	0	0	0	0	0	0	0
969	2	3	12	2d 06:58:03.66000	0d 04:11:44.10000	0.00489936	0.0184253	0.00116785	2.8035	D	5	19/08/2020 20:05		0	0	0	0	0	0	0	0	0	0	0	0	0	0
970	2	3	12	2d 06:58:05.50000	0d 04:11:45.94000	0.00489996	0.0184269	0.00116777	2.793	D	5	19/08/2020 20:05		0	0	0	0	0	0	0	0	0	0	0	0	0	0
971	2	3	12	2d 06:58:07.29000	0d 04:11:47.73000	0.00490054	0.0184285	0.00116793	2.7825	D	5	19/08/2020 20:05		0	0	0	0	0	0	0	0	0	0	0	0	0	0
972	2	3	12	2d 06:58:09.11000	0d 04:11:49.55000	0.00490113	0.0184302	0.00116777	2.772	D	5	19/08/2020 20:06		0	0	0	0	0	0	0	0	0	0	0	0	0	0
973	2	3	12	2d 06:58:10.85000	0d 04:11:51.29000	0.00490169	0.0184317	0.00116762	2.7614	D	5	19/08/2020 20:06		0	0	0	0	0	0	0	0	0	0	0	0	0	0
974	2	3	12	2d 06:58:12.57000	0d 04:11:53.01000	0.00490225	0.0184333	0.001168	2.7507	D	5	19/08/2020 20:06		0	0	0	0	0	0	0	0	0	0	0	0	0	0
975	2	3	12	2d 06:58:14.30000	0d 04:11:54.74000	0.00490281	0.0184348	0.0011677	2.7404	D	5	19/08/2020 20:06		0	0	0	0	0	0	0	0	0	0	0	0	0	0
976	2	3	12	2d 06:58:15.95000	0d 04:11:56.39000	0.00490335	0.0184363	0.00116777	2.7297	D	5	19/08/2020 20:06		0	0	0	0	0	0	0	0	0	0	0	0	0	0
977	2	3	12	2d 06:58:17.66000	0d 04:11:58.10000	0.0049039	0.0184378	0.00116777	2.7189	D	5	19/08/2020 20:06		0	0	0	0	0	0	0	0	0	0	0	0	0	0
978	2	3	12	2d 06:58:19.32000	0d 04:11:59.76000	0.00490444	0.0184393	0.00116762	2.7083	D	5	19/08/2020 20:06		0	0	0	0	0	0	0	0	0	0	0	0	0	0
979	2	3	12	2d 06:58:20.96000	0d 04:12:01.40000	0.00490497	0.0184407	0.00116785	2.6978	D	5	19/08/2020 20:06		0	0	0	0	0	0	0	0	0	0	0	0	0	0
980	2	3	12	2d 06:58:22.56000	0d 04:12:03.00000	0.00490549	0.0184421	0.00116777	2.6873	D	5	19/08/2020 20:06		0	0	0	0	0	0	0	0	0	0	0	0	0	0
981	2	3	12	2d 06:58:24.16000	0d 04:12:04.60000	0.00490601	0.0184435	0.00116777	2.6764	D	5	19/08/2020 20:06		0	0	0	0	0	0	0	0	0	0	0	0	0	0
982	2	3	12	2d 06:58:25.73000	0d 04:12:06.17000	0.00490652	0.0184448	0.00116747	2.6659	D	5	19/08/2020 20:06		0	0	0	0	0	0	0	0	0	0	0	0	0	0
983	2	3	12	2d 06:58:27.28000	0d 04:12:07.72000	0.00490702	0.0184462	0.00116777	2.6552	D	5	19/08/2020 20:06		0	0	0	0	0	0	0	0	0	0	0	0	0	0
984	2	3	12	2d 06:58:28.81000	0d 04:12:09.25000	0.00490752	0.0184475	0.00116762	2.6447	D	5	19/08/2020 20:06		0	0	0	0	0	0	0	0	0	0	0	0	0	0
985	2	3	12	2d 06:58:30.31000	0d 04:12:10.75000	0.00490801	0.0184488	0.00116793	2.6343	D	5	19/08/2020 20:06		0	0	0	0	0	0	0	0	0	0	0	0	0	0
986	2	3	12	2d 06:58:31.80000	0d 04:12:12.24000	0.00490849	0.0184501	0.00116754	2.6238	D	5	19/08/2020 20:06		0	0	0	0	0	0	0	0	0	0	0	0	0	0
987	2	3	12	2d 06:58:33.27000	0d 04:12:13.71000	0.00490897	0.0184513	0.00116785	2.6133	D	5	19/08/2020 20:06		0	0	0	0	0	0	0	0	0	0	0	0	0	0
988	2	3	12	2d 06:58:34.73000	0d 04:12:15.17000	0.00490944	0.0184525	0.00116808	2.6027	D	5	19/08/2020 20:06		0	0	0	0	0	0	0	0	0	0	0	0	0	0
989	2	3	12	2d 06:58:36.21000	0d 04:12:16.65000	0.00490992	0.0184538	0.00116754	2.5921	D	5	19/08/2020 20:06		0	0	0	0	0	0	0	0	0	0	0	0	0	0
990	2	3	12	2d 06:58:37.65000	0d 04:12:18.09000	0.00491039	0.018455	0.00116777	2.5814	D	5	19/08/2020 20:06		0	0	0	0	0	0	0	0	0	0	0	0	0	0
991	2	3	12	2d 06:58:39.10000	0d 04:12:19.54000	0.00491086	0.0184562	0.00116777	2.5708	D	5	19/08/2020 20:06		0	0	0	0	0	0	0	0	0	0	0	0	0	0
992	2	3	12	2d 06:58:40.54000	0d 04:12:20.98000	0.00491132	0.0184574	0.00116754	2.56	D	5	19/08/2020 20:06		0	0	0	0	0	0	0	0	0	0	0	0	0	0
993	2	3	12	2d 06:58:41.98000	0d 04:12:22.42000	0.00491179	0.0184586	0.001168	2.5496	D	5	19/08/2020 20:06		0	0	0	0	0	0	0	0	0	0	0	0	0	0
994	2	3	12	2d 06:58:43.36000	0d 04:12:23.80000	0.00491224	0.0184597	0.00116785	2.5393	D	5	19/08/2020 20:06		0	0	0	0	0	0	0	0	0	0	0	0	0	0
995	2	3	12	2d 06:58:44.74000	0d 04:12:25.18000	0.00491269	0.0184609	0.001168	2.5289	D	5	19/08/2020 20:06		0	0	0	0	0	0	0	0	0	0	0	0	0	0
996	2	3	12	2d 06:58:46.11000	0d 04:12:26.55000	0.00491313	0.018462	0.00116785	2.5182	D	5	19/08/2020 20:06		0	0	0	0	0	0	0	0	0	0	0	0	0	0
997	2	3	12	2d 06:58:47.49000	0d 04:12:27.93000	0.00491358	0.0184631	0.00116785	2.5077	D	5	19/08/2020 20:06		0	0	0	0	0	0	0	0	0	0	0	0	0	0
998	2	3	12	2d 06:58:48.48000	0d 04:12:28.92000	0.0049139	0.0184639	0.00116785	2.5	D	133	19/08/2020 20:06		0	0	0	0	0	0	0	0	0	0	0	0	0	0
999	2	3	13	2d 06:58:48.49000	0d 00:00:00.01000	0	0	0	2.5548	R	0	19/08/2020 20:06		0	0	0	0	0	0	0	0	0	0	0	0	0	0
1000	2	3	13	2d 06:58:50.49000	0d 00:00:02.01000	0	0	0	2.759	R	1	19/08/2020 20:06		0	0	0	0	0	0	0	0	0	0	0	0	0	0
1001	2	3	13	2d 06:58:52.49000	0d 00:00:04.01000	0	0	0	2.8814	R	1	19/08/2020 20:06		0	0	0	0	0	0	0	0	0	0	0	0	0	0
1002	2	3	13	2d 06:58:54.49000	0d 00:00:06.01000	0	0	0	2.9789	R	1	19/08/2020 20:06		0	0	0	0	0	0	0	0	0	0	0	0	0	0
1003	2	3	13	2d 06:58:56.49000	0d 00:00:08.01000	0	0	0	3.0613	R	1	19/08/2020 20:06		0	0	0	0	0	0	0	0	0	0	0	0	0	0
1004	2	3	13	2d 06:58:58.48000	0d 00:00:10.00000	0	0	0	3.1315	R	129	19/08/2020 20:06		0	0	0	0	0	0	0	0	0	0	0	0	0	0
1005	3	4	9	2d 06:58:58.52000	0d 00:00:00.04000	0.00000001	0.00000004	0.00116793	3.2081	C	0	19/08/2020 20:06		0	0	0	0	0	0	0	0	0	0	0	0	0	0
1006	3	4	9	2d 06:58:58.68000	0d 00:00:00.20000	0.00000006	0.00000021	0.00116754	3.2306	C	5	19/08/2020 20:06		0	0	0	0	0	0	0	0	0	0	0	0	0	0
1007	3	4	9	2d 06:58:58.85000	0d 00:00:00.37000	0.00000012	0.00000039	0.0011677	3.2508	C	5	19/08/2020 20:06		0	0	0	0	0	0	0	0	0	0	0	0	0	0
1008	3	4	9	2d 06:58:59.03000	0d 00:00:00.55000	0.00000018	0.00000058	0.00116785	3.2688	C	5	19/08/2020 20:06		0	0	0	0	0	0	0	0	0	0	0	0	0	0
1009	3	4	9	2d 06:58:59.23000	0d 00:00:00.75000	0.00000024	0.00000079	0.00116762	3.2851	C	5	19/08/2020 20:06		0	0	0	0	0	0	0	0	0	0	0	0	0	0
1010	3	4	9	2d 06:58:59.44000	0d 00:00:00.96000	0.00000031	0.00000101	0.00116762	3.3021	C	5	19/08/2020 20:06		0	0	0	0	0	0	0	0	0	0	0	0	0	0
1011	3	4	9	2d 06:58:59.65000	0d 00:00:01.17000	0.00000038	0.00000124	0.0011677	3.3185	C	5	19/08/2020 20:06		0	0	0	0	0	0	0	0	0	0	0	0	0	0
1012	3	4	9	2d 06:58:59.87000	0d 00:00:01.39000	0.00000045	0.00000148	0.0011677	3.3347	C	5	19/08/2020 20:06		0	0	0	0	0	0	0	0	0	0	0	0	0	0
1013	3	4	9	2d 06:59:00.10000	0d 00:00:01.62000	0.00000053	0.00000173	0.00116785	3.3512	C	5	19/08/2020 20:06		0	0	0	0	0	0	0	0	0	0	0	0	0	0
1014	3	4	9	2d 06:59:00.33000	0d 00:00:01.85000	0.0000006	0.00000198	0.00116777	3.3668	C	5	19/08/2020 20:06		0	0	0	0	0	0	0	0	0	0	0	0	0	0
1015	3	4	9	2d 06:59:00.57000	0d 00:00:02.09000	0.00000068	0.00000224	0.00116754	3.3826	C	5	19/08/2020 20:06		0	0	0	0	0	0	0	0	0	0	0	0	0	0
1016	3	4	9	2d 06:59:00.81000	0d 00:00:02.33000	0.00000076	0.0000025	0.00116777	3.3976	C	5	19/08/2020 20:06		0	0	0	0	0	0	0	0	0	0	0	0	0	0
1017	3	4	9	2d 06:59:01.06000	0d 00:00:02.58000	0.00000084	0.00000278	0.00116762	3.4125	C	5	19/08/2020 20:06		0	0	0	0	0	0	0	0	0	0	0	0	0	0
1018	3	4	9	2d 06:59:01.32000	0d 00:00:02.84000	0.00000092	0.00000307	0.00116777	3.4275	C	5	19/08/2020 20:06		0	0	0	0	0	0	0	0	0	0	0	0	0	0
1019	3	4	9	2d 06:59:01.60000	0d 00:00:03.12000	0.00000101	0.00000338	0.00116793	3.4424	C	5	19/08/2020 20:06		0	0	0	0	0	0	0	0	0	0	0	0	0	0
1020	3	4	9	2d 06:59:01.88000	0d 00:00:03.40000	0.0000011	0.00000369	0.00116777	3.4565	C	5	19/08/2020 20:06		0	0	0	0	0	0	0	0	0	0	0	0	0	0
1021	3	4	9	2d 06:59:02.17000	0d 00:00:03.69000	0.0000012	0.00000402	0.0011677	3.4707	C	5	19/08/2020 20:06		0	0	0	0	0	0	0	0	0	0	0	0	0	0
1022	3	4	9	2d 06:59:02.48000	0d 00:00:04.00000	0.0000013	0.00000437	0.0011677	3.4842	C	5	19/08/2020 20:06		0	0	0	0	0	0	0	0	0	0	0	0	0	0
1023	3	4	9	2d 06:59:02.79000	0d 00:00:04.31000	0.0000014	0.00000472	0.0011677	3.4975	C	5	19/08/2020 20:06		0	0	0	0	0	0	0	0	0	0	0	0	0	0
1024	3	4	9	2d 06:59:03.12000	0d 00:00:04.64000	0.0000015	0.0000051	0.00116754	3.5103	C	5	19/08/2020 20:06		0	0	0	0	0	0	0	0	0	0	0	0	0	0
1025	3	4	9	2d 06:59:03.48000	0d 00:00:05.00000	0.00000162	0.00000551	0.00116777	3.5232	C	5	19/08/2020 20:06		0	0	0	0	0	0	0	0	0	0	0	0	0	0
1026	3	4	9	2d 06:59:03.86000	0d 00:00:05.38000	0.00000174	0.00000594	0.00116785	3.5358	C	5	19/08/2020 20:06		0	0	0	0	0	0	0	0	0	0	0	0	0	0
1027	3	4	9	2d 06:59:04.29000	0d 00:00:05.81000	0.00000188	0.00000644	0.00116762	3.5482	C	5	19/08/2020 20:06		0	0	0	0	0	0	0	0	0	0	0	0	0	0
1028	3	4	9	2d 06:59:04.76000	0d 00:00:06.28000	0.00000204	0.00000698	0.00116793	3.5602	C	5	19/08/2020 20:06		0	0	0	0	0	0	0	0	0	0	0	0	0	0
1029	3	4	9	2d 06:59:05.31000	0d 00:00:06.83000	0.00000222	0.00000762	0.00116793	3.572	C	5	19/08/2020 20:06		0	0	0	0	0	0	0	0	0	0	0	0	0	0
1030	3	4	9	2d 06:59:06.66000	0d 00:00:08.18000	0.00000265	0.00000918	0.00116785	3.5827	C	5	19/08/2020 20:06		0	0	0	0	0	0	0	0	0	0	0	0	0	0
1031	3	4	9	2d 06:59:07.84000	0d 00:00:09.36000	0.00000304	0.00001056	0.00116785	3.5933	C	5	19/08/2020 20:06		0	0	0	0	0	0	0	0	0	0	0	0	0	0
1032	3	4	9	2d 06:59:09.42000	0d 00:00:10.94000	0.00000355	0.0000124	0.0011677	3.6039	C	5	19/08/2020 20:07		0	0	0	0	0	0	0	0	0	0	0	0	0	0
1033	3	4	9	2d 06:59:11.71000	0d 00:00:13.23000	0.00000429	0.00001508	0.00116777	3.6143	C	5	19/08/2020 20:07		0	0	0	0	0	0	0	0	0	0	0	0	0	0
1034	3	4	9	2d 06:59:15.48000	0d 00:00:17.00000	0.00000551	0.00001951	0.0011677	3.6246	C	5	19/08/2020 20:07		0	0	0	0	0	0	0	0	0	0	0	0	0	0
1035	3	4	9	2d 06:59:22.06000	0d 00:00:23.58000	0.00000765	0.00002726	0.00116777	3.6347	C	5	19/08/2020 20:07		0	0	0	0	0	0	0	0	0	0	0	0	0	0
1036	3	4	9	2d 06:59:34.99000	0d 00:00:36.51000	0.00001184	0.00004253	0.00116777	3.6448	C	5	19/08/2020 20:07		0	0	0	0	0	0	0	0	0	0	0	0	0	0
1037	3	4	9	2d 07:00:02.92000	0d 00:01:04.44000	0.0000209	0.0000756	0.00116762	3.6548	C	5	19/08/2020 20:07		0	0	0	0	0	0	0	0	0	0	0	0	0	0
1038	3	4	9	2d 07:01:10.33000	0d 00:02:11.85000	0.00004277	0.00015564	0.0011677	3.6649	C	5	19/08/2020 20:09		0	0	0	0	0	0	0	0	0	0	0	0	0	0
1039	3	4	9	2d 07:03:43.82000	0d 00:04:45.34000	0.00009256	0.00033836	0.00116777	3.675	C	5	19/08/2020 20:11		0	0	0	0	0	0	0	0	0	0	0	0	0	0
1040	3	4	9	2d 07:07:56.08000	0d 00:08:57.60000	0.00017438	0.00063952	0.00116793	3.6851	C	5	19/08/2020 20:15		0	0	0	0	0	0	0	0	0	0	0	0	0	0
1041	3	4	9	2d 07:12:56.08000	0d 00:13:57.60000	0.00027169	0.00099848	0.00116793	3.6922	C	1	19/08/2020 20:20		0	0	0	0	0	0	0	0	0	0	0	0	0	0
1042	3	4	9	2d 07:17:56.08000	0d 00:18:57.60000	0.00036901	0.00135806	0.00116785	3.6979	C	1	19/08/2020 20:25		0	0	0	0	0	0	0	0	0	0	0	0	0	0
1043	3	4	9	2d 07:22:56.08000	0d 00:23:57.60000	0.00046632	0.00171813	0.00116777	3.7026	C	1	19/08/2020 20:30		0	0	0	0	0	0	0	0	0	0	0	0	0	0
1044	3	4	9	2d 07:27:56.08000	0d 00:28:57.60000	0.00056363	0.00207856	0.00116785	3.7041	C	1	19/08/2020 20:35		0	0	0	0	0	0	0	0	0	0	0	0	0	0
1045	3	4	9	2d 07:32:56.08000	0d 00:33:57.60000	0.00066094	0.00243922	0.00116785	3.7086	C	1	19/08/2020 20:40		0	0	0	0	0	0	0	0	0	0	0	0	0	0
1046	3	4	9	2d 07:37:56.08000	0d 00:38:57.60000	0.00075825	0.00280032	0.00116754	3.713	C	1	19/08/2020 20:45		0	0	0	0	0	0	0	0	0	0	0	0	0	0
1047	3	4	9	2d 07:42:56.08000	0d 00:43:57.60000	0.00085557	0.00316188	0.00116747	3.7179	C	1	19/08/2020 20:50		0	0	0	0	0	0	0	0	0	0	0	0	0	0
1048	3	4	9	2d 07:47:56.08000	0d 00:48:57.60000	0.00095288	0.0035239	0.00116762	3.7226	C	1	19/08/2020 20:55		0	0	0	0	0	0	0	0	0	0	0	0	0	0
1049	3	4	9	2d 07:52:56.08000	0d 00:53:57.60000	0.00105019	0.00388639	0.00116785	3.7272	C	1	19/08/2020 21:00		0	0	0	0	0	0	0	0	0	0	0	0	0	0
1050	3	4	9	2d 07:57:56.08000	0d 00:58:57.60000	0.0011475	0.00424936	0.00116785	3.7325	C	1	19/08/2020 21:05		0	0	0	0	0	0	0	0	0	0	0	0	0	0
1051	3	4	9	2d 08:02:56.08000	0d 01:03:57.60000	0.00124481	0.00461283	0.00116793	3.7375	C	1	19/08/2020 21:10		0	0	0	0	0	0	0	0	0	0	0	0	0	0
1052	3	4	9	2d 08:07:56.08000	0d 01:08:57.60000	0.00134213	0.00497677	0.00116762	3.7424	C	1	19/08/2020 21:15		0	0	0	0	0	0	0	0	0	0	0	0	0	0
1053	3	4	9	2d 08:12:56.08000	0d 01:13:57.60000	0.00143944	0.0053412	0.00116754	3.7475	C	1	19/08/2020 21:20		0	0	0	0	0	0	0	0	0	0	0	0	0	0
1054	3	4	9	2d 08:17:56.08000	0d 01:18:57.60000	0.00153675	0.00570614	0.00116777	3.7527	C	1	19/08/2020 21:25		0	0	0	0	0	0	0	0	0	0	0	0	0	0
1055	3	4	9	2d 08:22:56.08000	0d 01:23:57.60000	0.00163406	0.00607157	0.00116785	3.7577	C	1	19/08/2020 21:30		0	0	0	0	0	0	0	0	0	0	0	0	0	0
1056	3	4	9	2d 08:27:56.08000	0d 01:28:57.60000	0.00173137	0.00643749	0.0011677	3.7629	C	1	19/08/2020 21:35		0	0	0	0	0	0	0	0	0	0	0	0	0	0
1057	3	4	9	2d 08:32:56.08000	0d 01:33:57.60000	0.00182868	0.00680391	0.0011677	3.7679	C	1	19/08/2020 21:40		0	0	0	0	0	0	0	0	0	0	0	0	0	0
1058	3	4	9	2d 08:37:56.08000	0d 01:38:57.60000	0.001926	0.00717084	0.00116777	3.7731	C	1	19/08/2020 21:45		0	0	0	0	0	0	0	0	0	0	0	0	0	0
1059	3	4	9	2d 08:42:56.08000	0d 01:43:57.60000	0.00202331	0.00753828	0.00116747	3.7784	C	1	19/08/2020 21:50		0	0	0	0	0	0	0	0	0	0	0	0	0	0
1060	3	4	9	2d 08:47:56.08000	0d 01:48:57.60000	0.00212062	0.00790624	0.0011677	3.7838	C	1	19/08/2020 21:55		0	0	0	0	0	0	0	0	0	0	0	0	0	0
1061	3	4	9	2d 08:52:56.08000	0d 01:53:57.60000	0.00221793	0.00827476	0.00116777	3.7899	C	1	19/08/2020 22:00		0	0	0	0	0	0	0	0	0	0	0	0	0	0
1062	3	4	9	2d 08:57:56.08000	0d 01:58:57.60000	0.00231524	0.00864387	0.00116785	3.7964	C	1	19/08/2020 22:05		0	0	0	0	0	0	0	0	0	0	0	0	0	0
1063	3	4	9	2d 09:02:56.08000	0d 02:03:57.60000	0.00241256	0.00901361	0.0011677	3.8027	C	1	19/08/2020 22:10		0	0	0	0	0	0	0	0	0	0	0	0	0	0
1064	3	4	9	2d 09:07:56.08000	0d 02:08:57.60000	0.00250987	0.00938401	0.0011677	3.8099	C	1	19/08/2020 22:15		0	0	0	0	0	0	0	0	0	0	0	0	0	0
1065	3	4	9	2d 09:12:56.08000	0d 02:13:57.60000	0.00260718	0.00975516	0.00116777	3.8178	C	1	19/08/2020 22:20		0	0	0	0	0	0	0	0	0	0	0	0	0	0
1066	3	4	9	2d 09:17:56.08000	0d 02:18:57.60000	0.00270449	0.0101271	0.00116785	3.8265	C	1	19/08/2020 22:25		0	0	0	0	0	0	0	0	0	0	0	0	0	0
1067	3	4	9	2d 09:22:56.08000	0d 02:23:57.60000	0.0028018	0.0105	0.0011677	3.8363	C	1	19/08/2020 22:30		0	0	0	0	0	0	0	0	0	0	0	0	0	0
1068	3	4	9	2d 09:27:42.51000	0d 02:28:44.03000	0.00289471	0.0108568	0.0011677	3.8463	C	5	19/08/2020 22:35		0	0	0	0	0	0	0	0	0	0	0	0	0	0
1069	3	4	9	2d 09:32:02.58000	0d 02:33:04.10000	0.00297907	0.0111817	0.0011677	3.8564	C	5	19/08/2020 22:39		0	0	0	0	0	0	0	0	0	0	0	0	0	0
1070	3	4	9	2d 09:36:08.22000	0d 02:37:09.74000	0.00305875	0.0114894	0.0011677	3.8665	C	5	19/08/2020 22:43		0	0	0	0	0	0	0	0	0	0	0	0	0	0
1071	3	4	9	2d 09:39:56.43000	0d 02:40:57.95000	0.00313278	0.011776	0.0011677	3.8767	C	5	19/08/2020 22:47		0	0	0	0	0	0	0	0	0	0	0	0	0	0
1072	3	4	9	2d 09:43:36.56000	0d 02:44:38.08000	0.00320418	0.0120531	0.00116777	3.8868	C	5	19/08/2020 22:51		0	0	0	0	0	0	0	0	0	0	0	0	0	0
1073	3	4	9	2d 09:47:04.84000	0d 02:48:06.36000	0.00327174	0.0123161	0.00116777	3.897	C	5	19/08/2020 22:54		0	0	0	0	0	0	0	0	0	0	0	0	0	0
1074	3	4	9	2d 09:50:26.18000	0d 02:51:27.70000	0.00333705	0.0125709	0.00116785	3.9071	C	5	19/08/2020 22:58		0	0	0	0	0	0	0	0	0	0	0	0	0	0
1075	3	4	9	2d 09:53:39.22000	0d 02:54:40.74000	0.00339967	0.0128158	0.0011677	3.9173	C	5	19/08/2020 23:01		0	0	0	0	0	0	0	0	0	0	0	0	0	0
1076	3	4	9	2d 09:56:48.62000	0d 02:57:50.14000	0.00346111	0.0130568	0.00116785	3.9274	C	5	19/08/2020 23:04		0	0	0	0	0	0	0	0	0	0	0	0	0	0
1077	3	4	9	2d 09:59:55.48000	0d 03:00:57.00000	0.00352172	0.0132952	0.00116793	3.9374	C	5	19/08/2020 23:07		0	0	0	0	0	0	0	0	0	0	0	0	0	0
1078	3	4	9	2d 10:02:54.57000	0d 03:03:56.09000	0.00357981	0.0135242	0.0011677	3.9475	C	5	19/08/2020 23:10		0	0	0	0	0	0	0	0	0	0	0	0	0	0
1079	3	4	9	2d 10:05:50.83000	0d 03:06:52.35000	0.00363698	0.0137502	0.0011677	3.9576	C	5	19/08/2020 23:13		0	0	0	0	0	0	0	0	0	0	0	0	0	0
1080	3	4	9	2d 10:08:46.06000	0d 03:09:47.58000	0.00369382	0.0139754	0.0011677	3.9677	C	5	19/08/2020 23:16		0	0	0	0	0	0	0	0	0	0	0	0	0	0
1081	3	4	9	2d 10:11:39.14000	0d 03:12:40.66000	0.00374997	0.0141984	0.00116762	3.9779	C	5	19/08/2020 23:19		0	0	0	0	0	0	0	0	0	0	0	0	0	0
1082	3	4	9	2d 10:14:32.85000	0d 03:15:34.37000	0.00380631	0.0144228	0.00116793	3.9879	C	5	19/08/2020 23:22		0	0	0	0	0	0	0	0	0	0	0	0	0	0
1083	3	4	9	2d 10:17:28.89000	0d 03:18:30.41000	0.00386341	0.0146508	0.00116777	3.998	C	5	19/08/2020 23:25		0	0	0	0	0	0	0	0	0	0	0	0	0	0
1084	3	4	9	2d 10:20:16.29000	0d 03:21:17.81000	0.00391772	0.0148682	0.0011677	4.0081	C	5	19/08/2020 23:28		0	0	0	0	0	0	0	0	0	0	0	0	0	0
1085	3	4	9	2d 10:23:04.38000	0d 03:24:05.90000	0.00397224	0.015087	0.0011677	4.0182	C	5	19/08/2020 23:30		0	0	0	0	0	0	0	0	0	0	0	0	0	0
1086	3	4	9	2d 10:25:49.92000	0d 03:26:51.44000	0.00402594	0.015303	0.00116754	4.0282	C	5	19/08/2020 23:33		0	0	0	0	0	0	0	0	0	0	0	0	0	0
1087	3	4	9	2d 10:28:35.21000	0d 03:29:36.73000	0.00407955	0.0155193	0.00116793	4.0383	C	5	19/08/2020 23:36		0	0	0	0	0	0	0	0	0	0	0	0	0	0
1088	3	4	9	2d 10:31:17.25000	0d 03:32:18.77000	0.00413211	0.0157318	0.00116793	4.0484	C	5	19/08/2020 23:39		0	0	0	0	0	0	0	0	0	0	0	0	0	0
1089	3	4	9	2d 10:33:59.69000	0d 03:35:01.21000	0.0041848	0.0159454	0.00116777	4.0586	C	5	19/08/2020 23:41		0	0	0	0	0	0	0	0	0	0	0	0	0	0
1090	3	4	9	2d 10:36:41.04000	0d 03:37:42.56000	0.00423714	0.0161581	0.00116793	4.0687	C	5	19/08/2020 23:44		0	0	0	0	0	0	0	0	0	0	0	0	0	0
1091	3	4	9	2d 10:39:18.43000	0d 03:40:19.95000	0.00428819	0.016366	0.00116739	4.0787	C	5	19/08/2020 23:47		0	0	0	0	0	0	0	0	0	0	0	0	0	0
1092	3	4	9	2d 10:41:52.93000	0d 03:42:54.45000	0.00433831	0.0165707	0.00116754	4.0888	C	5	19/08/2020 23:49		0	0	0	0	0	0	0	0	0	0	0	0	0	0
1093	3	4	9	2d 10:44:26.88000	0d 03:45:28.40000	0.00438825	0.0167751	0.00116785	4.0989	C	5	19/08/2020 23:52		0	0	0	0	0	0	0	0	0	0	0	0	0	0
1094	3	4	9	2d 10:46:57.51000	0d 03:47:59.03000	0.00443711	0.0169756	0.00116777	4.1089	C	5	19/08/2020 23:54		0	0	0	0	0	0	0	0	0	0	0	0	0	0
1095	3	4	9	2d 10:49:27.67000	0d 03:50:29.19000	0.00448582	0.017176	0.00116777	4.119	C	5	19/08/2020 23:57		0	0	0	0	0	0	0	0	0	0	0	0	0	0
1096	3	4	9	2d 10:51:52.58000	0d 03:52:54.10000	0.00453282	0.0173699	0.00116785	4.1291	C	5	19/08/2020 23:59		0	0	0	0	0	0	0	0	0	0	0	0	0	0
1097	3	4	9	2d 10:54:18.93000	0d 03:55:20.45000	0.00458029	0.0175661	0.00116754	4.1392	C	5	20/08/2020 00:02		0	0	0	0	0	0	0	0	0	0	0	0	0	0
1098	3	4	9	2d 10:56:42.18000	0d 03:57:43.70000	0.00462676	0.0177587	0.00116754	4.1492	C	5	20/08/2020 00:04		0	0	0	0	0	0	0	0	0	0	0	0	0	0
1099	3	4	9	2d 10:59:03.70000	0d 04:00:05.22000	0.00467266	0.0179494	0.00116777	4.1593	C	5	20/08/2020 00:06		0	0	0	0	0	0	0	0	0	0	0	0	0	0
1100	3	4	9	2d 11:01:25.64000	0d 04:02:27.16000	0.00471871	0.0181411	0.00116785	4.1694	C	5	20/08/2020 00:09		0	0	0	0	0	0	0	0	0	0	0	0	0	0
1101	3	4	9	2d 11:03:46.47000	0d 04:04:47.99000	0.00476439	0.0183318	0.00116793	4.1794	C	5	20/08/2020 00:11		0	0	0	0	0	0	0	0	0	0	0	0	0	0
1102	3	4	9	2d 11:06:05.16000	0d 04:07:06.68000	0.00480937	0.0185201	0.001168	4.1895	C	5	20/08/2020 00:13		0	0	0	0	0	0	0	0	0	0	0	0	0	0
1103	3	4	9	2d 11:08:23.96000	0d 04:09:25.48000	0.0048544	0.0187089	0.00116762	4.1996	C	5	20/08/2020 00:16		0	0	0	0	0	0	0	0	0	0	0	0	0	0
1104	3	4	9	2d 11:08:27.34000	0d 04:09:28.86000	0.00485549	0.0187135	0.00116762	4.2	C	133	20/08/2020 00:16		0	0	0	0	0	0	0	0	0	0	0	0	0	0
1105	3	4	10	2d 11:08:27.35000	0d 00:00:00.01000	0.00485549	0.0187135	0.00119097	4.1997	C	0	20/08/2020 00:16		0	0	0	0	0	0	0	0	0	0	0	0	0	0
1106	3	4	10	2d 11:08:44.90000	0d 00:00:17.56000	0.00486109	0.018737	0.00109071	4.2004	C	4	20/08/2020 00:16		0	0	0	0	0	0	0	0	0	0	0	0	0	0
1107	3	4	10	2d 11:09:01.51000	0d 00:00:34.17000	0.00486589	0.0187572	0.00099069	4.2002	C	4	20/08/2020 00:16		0	0	0	0	0	0	0	0	0	0	0	0	0	0
1108	3	4	10	2d 11:09:22.83000	0d 00:00:55.49000	0.00487145	0.0187805	0.00089059	4.2	C	4	20/08/2020 00:17		0	0	0	0	0	0	0	0	0	0	0	0	0	0
1109	3	4	10	2d 11:09:50.15000	0d 00:01:22.81000	0.00487783	0.0188073	0.00079034	4.2	C	4	20/08/2020 00:17		0	0	0	0	0	0	0	0	0	0	0	0	0	0
1110	3	4	10	2d 11:10:20.87000	0d 00:01:53.53000	0.00488413	0.0188338	0.00069032	4.2	C	4	20/08/2020 00:18		0	0	0	0	0	0	0	0	0	0	0	0	0	0
1111	3	4	10	2d 11:10:58.80000	0d 00:02:31.46000	0.00489086	0.0188621	0.0005903	4.2	C	4	20/08/2020 00:18		0	0	0	0	0	0	0	0	0	0	0	0	0	0
1112	3	4	10	2d 11:11:43.02000	0d 00:03:15.68000	0.00489747	0.0188898	0.0004902	4.2	C	4	20/08/2020 00:19		0	0	0	0	0	0	0	0	0	0	0	0	0	0
1113	3	4	10	2d 11:12:40.16000	0d 00:04:12.82000	0.00490443	0.0189191	0.00039017	4.2	C	4	20/08/2020 00:20		0	0	0	0	0	0	0	0	0	0	0	0	0	0
1114	3	4	10	2d 11:13:57.99000	0d 00:05:30.65000	0.00491172	0.0189497	0.00029	4.2	C	4	20/08/2020 00:21		0	0	0	0	0	0	0	0	0	0	0	0	0	0
1115	3	4	10	2d 11:15:53.25000	0d 00:07:25.91000	0.00491922	0.0189812	0.00018997	4.2	C	4	20/08/2020 00:23		0	0	0	0	0	0	0	0	0	0	0	0	0	0
1116	3	4	10	2d 11:18:16.70000	0d 00:09:49.36000	0.00492526	0.0190065	0.00011681	4.1999	C	132	20/08/2020 00:26		0	0	0	0	0	0	0	0	0	0	0	0	0	0
1117	3	4	11	2d 11:18:16.71000	0d 00:00:00.01000	0	0	0	4.1993	R	0	20/08/2020 00:26		0	0	0	0	0	0	0	0	0	0	0	0	0	0
1118	3	4	11	2d 11:18:18.71000	0d 00:00:02.01000	0	0	0	4.199	R	1	20/08/2020 00:26		0	0	0	0	0	0	0	0	0	0	0	0	0	0
1119	3	4	11	2d 11:18:20.71000	0d 00:00:04.01000	0	0	0	4.1988	R	1	20/08/2020 00:26		0	0	0	0	0	0	0	0	0	0	0	0	0	0
1120	3	4	11	2d 11:18:22.71000	0d 00:00:06.01000	0	0	0	4.1988	R	1	20/08/2020 00:26		0	0	0	0	0	0	0	0	0	0	0	0	0	0
1121	3	4	11	2d 11:18:24.71000	0d 00:00:08.01000	0	0	0	4.1988	R	1	20/08/2020 00:26		0	0	0	0	0	0	0	0	0	0	0	0	0	0
1122	3	4	11	2d 11:18:26.70000	0d 00:00:10.00000	0	0	0	4.1987	R	129	20/08/2020 00:26		0	0	0	0	0	0	0	0	0	0	0	0	0	0
1123	3	4	12	2d 11:18:26.73000	0d 00:00:00.03000	0.00000001	0.00000004	0.00117014	4.1892	D	0	20/08/2020 00:26		0	0	0	0	0	0	0	0	0	0	0	0	0	0
1124	3	4	12	2d 11:19:03.18000	0d 00:00:36.48000	0.00001183	0.00004949	0.00116777	4.1791	D	5	20/08/2020 00:26		0	0	0	0	0	0	0	0	0	0	0	0	0	0
1125	3	4	12	2d 11:20:43.24000	0d 00:02:16.54000	0.00004429	0.00018496	0.00116785	4.1691	D	5	20/08/2020 00:28		0	0	0	0	0	0	0	0	0	0	0	0	0	0
1126	3	4	12	2d 11:22:46.73000	0d 00:04:20.03000	0.00008435	0.00035176	0.00116793	4.159	D	5	20/08/2020 00:30		0	0	0	0	0	0	0	0	0	0	0	0	0	0
1127	3	4	12	2d 11:24:53.67000	0d 00:06:26.97000	0.00012552	0.00052281	0.00116785	4.1489	D	5	20/08/2020 00:32		0	0	0	0	0	0	0	0	0	0	0	0	0	0
1128	3	4	12	2d 11:27:03.37000	0d 00:08:36.67000	0.00016759	0.00069716	0.0011677	4.1389	D	5	20/08/2020 00:34		0	0	0	0	0	0	0	0	0	0	0	0	0	0
1129	3	4	12	2d 11:29:17.34000	0d 00:10:50.64000	0.00021105	0.00087681	0.00116777	4.1288	D	5	20/08/2020 00:37		0	0	0	0	0	0	0	0	0	0	0	0	0	0
1130	3	4	12	2d 11:31:32.05000	0d 00:13:05.35000	0.00025475	0.00105701	0.00116754	4.1187	D	5	20/08/2020 00:39		0	0	0	0	0	0	0	0	0	0	0	0	0	0
1131	3	4	12	2d 11:33:48.69000	0d 00:15:21.99000	0.00029907	0.00123934	0.00116785	4.1086	D	5	20/08/2020 00:41		0	0	0	0	0	0	0	0	0	0	0	0	0	0
1132	3	4	12	2d 11:36:06.11000	0d 00:17:39.41000	0.00034364	0.00142227	0.00116777	4.0986	D	5	20/08/2020 00:43		0	0	0	0	0	0	0	0	0	0	0	0	0	0
1133	3	4	12	2d 11:38:26.93000	0d 00:20:00.23000	0.00038932	0.00160926	0.00116762	4.0885	D	5	20/08/2020 00:46		0	0	0	0	0	0	0	0	0	0	0	0	0	0
1134	3	4	12	2d 11:40:51.14000	0d 00:22:24.44000	0.0004361	0.00180028	0.00116785	4.0783	D	5	20/08/2020 00:48		0	0	0	0	0	0	0	0	0	0	0	0	0	0
1135	3	4	12	2d 11:43:19.02000	0d 00:24:52.32000	0.00048407	0.00199568	0.00116793	4.0682	D	5	20/08/2020 00:51		0	0	0	0	0	0	0	0	0	0	0	0	0	0
1136	3	4	12	2d 11:45:46.98000	0d 00:27:20.28000	0.00053206	0.00219069	0.0011677	4.0581	D	5	20/08/2020 00:53		0	0	0	0	0	0	0	0	0	0	0	0	0	0
1137	3	4	12	2d 11:48:16.88000	0d 00:29:50.18000	0.00058069	0.00238777	0.00116777	4.0481	D	5	20/08/2020 00:56		0	0	0	0	0	0	0	0	0	0	0	0	0	0
1138	3	4	12	2d 11:50:45.27000	0d 00:32:18.57000	0.00062882	0.00258239	0.00116762	4.038	D	5	20/08/2020 00:58		0	0	0	0	0	0	0	0	0	0	0	0	0	0
1139	3	4	12	2d 11:53:19.62000	0d 00:34:52.92000	0.00067889	0.00278431	0.00116793	4.0279	D	5	20/08/2020 01:01		0	0	0	0	0	0	0	0	0	0	0	0	0	0
1140	3	4	12	2d 11:55:55.73000	0d 00:37:29.03000	0.00072952	0.00298803	0.00116777	4.0179	D	5	20/08/2020 01:03		0	0	0	0	0	0	0	0	0	0	0	0	0	0
1141	3	4	12	2d 11:58:35.54000	0d 00:40:08.84000	0.00078136	0.00319606	0.00116777	4.0076	D	5	20/08/2020 01:06		0	0	0	0	0	0	0	0	0	0	0	0	0	0
1142	3	4	12	2d 12:01:17.16000	0d 00:42:50.46000	0.00083379	0.0034059	0.0011677	3.9976	D	5	20/08/2020 01:09		0	0	0	0	0	0	0	0	0	0	0	0	0	0
1143	3	4	12	2d 12:04:01.23000	0d 00:45:34.53000	0.00088701	0.00361839	0.00116762	3.9875	D	5	20/08/2020 01:11		0	0	0	0	0	0	0	0	0	0	0	0	0	0
1144	3	4	12	2d 12:06:43.55000	0d 00:48:16.85000	0.00093966	0.00382808	0.00116762	3.9774	D	5	20/08/2020 01:14		0	0	0	0	0	0	0	0	0	0	0	0	0	0
1145	3	4	12	2d 12:09:28.53000	0d 00:51:01.83000	0.00099317	0.00404067	0.00116762	3.9673	D	5	20/08/2020 01:17		0	0	0	0	0	0	0	0	0	0	0	0	0	0
1146	3	4	12	2d 12:12:13.50000	0d 00:53:46.80000	0.00104669	0.00425271	0.00116762	3.9573	D	5	20/08/2020 01:20		0	0	0	0	0	0	0	0	0	0	0	0	0	0
1147	3	4	12	2d 12:15:02.56000	0d 00:56:35.86000	0.00110152	0.00446945	0.00116777	3.9472	D	5	20/08/2020 01:22		0	0	0	0	0	0	0	0	0	0	0	0	0	0
1148	3	4	12	2d 12:17:51.62000	0d 00:59:24.92000	0.00115636	0.00468564	0.00116777	3.9371	D	5	20/08/2020 01:25		0	0	0	0	0	0	0	0	0	0	0	0	0	0
1149	3	4	12	2d 12:20:42.20000	0d 01:02:15.50000	0.0012117	0.00490321	0.00116777	3.9271	D	5	20/08/2020 01:28		0	0	0	0	0	0	0	0	0	0	0	0	0	0
1150	3	4	12	2d 12:23:33.86000	0d 01:05:07.16000	0.00126738	0.0051216	0.00116762	3.9168	D	5	20/08/2020 01:31		0	0	0	0	0	0	0	0	0	0	0	0	0	0
1151	3	4	12	2d 12:26:30.59000	0d 01:08:03.89000	0.0013247	0.00534587	0.001168	3.9068	D	5	20/08/2020 01:34		0	0	0	0	0	0	0	0	0	0	0	0	0	0
1152	3	4	12	2d 12:29:27.23000	0d 01:11:00.53000	0.001382	0.00556943	0.00116785	3.8967	D	5	20/08/2020 01:37		0	0	0	0	0	0	0	0	0	0	0	0	0	0
1153	3	4	12	2d 12:32:27.87000	0d 01:14:01.17000	0.0014406	0.00579747	0.00116785	3.8866	D	5	20/08/2020 01:40		0	0	0	0	0	0	0	0	0	0	0	0	0	0
1154	3	4	12	2d 12:35:32.53000	0d 01:17:05.83000	0.00150049	0.00602998	0.0011677	3.8766	D	5	20/08/2020 01:43		0	0	0	0	0	0	0	0	0	0	0	0	0	0
1155	3	4	12	2d 12:38:37.18000	0d 01:20:10.48000	0.00156039	0.00626187	0.0011677	3.8665	D	5	20/08/2020 01:46		0	0	0	0	0	0	0	0	0	0	0	0	0	0
1156	3	4	12	2d 12:41:51.00000	0d 01:23:24.30000	0.00162326	0.00650464	0.00116754	3.8564	D	5	20/08/2020 01:49		0	0	0	0	0	0	0	0	0	0	0	0	0	0
1157	3	4	12	2d 12:45:09.37000	0d 01:26:42.67000	0.00168761	0.00675247	0.00116785	3.8463	D	5	20/08/2020 01:53		0	0	0	0	0	0	0	0	0	0	0	0	0	0
1158	3	4	12	2d 12:48:37.33000	0d 01:30:10.63000	0.00175506	0.00701161	0.00116762	3.8363	D	5	20/08/2020 01:56		0	0	0	0	0	0	0	0	0	0	0	0	0	0
1159	3	4	12	2d 12:52:18.07000	0d 01:33:51.37000	0.00182666	0.00728594	0.00116785	3.826	D	5	20/08/2020 02:00		0	0	0	0	0	0	0	0	0	0	0	0	0	0
1160	3	4	12	2d 12:56:14.88000	0d 01:37:48.18000	0.00190348	0.00757946	0.00116762	3.816	D	5	20/08/2020 02:04		0	0	0	0	0	0	0	0	0	0	0	0	0	0
1161	3	4	12	2d 13:00:17.07000	0d 01:41:50.37000	0.00198204	0.00787885	0.00116777	3.8059	D	5	20/08/2020 02:08		0	0	0	0	0	0	0	0	0	0	0	0	0	0
1162	3	4	12	2d 13:04:41.24000	0d 01:46:14.54000	0.00206773	0.00820456	0.00116793	3.7958	D	5	20/08/2020 02:12		0	0	0	0	0	0	0	0	0	0	0	0	0	0
1163	3	4	12	2d 13:09:26.54000	0d 01:50:59.84000	0.00216027	0.00855538	0.0011677	3.7856	D	5	20/08/2020 02:17		0	0	0	0	0	0	0	0	0	0	0	0	0	0
1164	3	4	12	2d 13:14:26.54000	0d 01:55:59.84000	0.00225758	0.00892333	0.00116762	3.7763	D	1	20/08/2020 02:22		0	0	0	0	0	0	0	0	0	0	0	0	0	0
1165	3	4	12	2d 13:19:26.54000	0d 02:00:59.84000	0.0023549	0.00929039	0.00116793	3.7675	D	1	20/08/2020 02:27		0	0	0	0	0	0	0	0	0	0	0	0	0	0
1166	3	4	12	2d 13:24:26.54000	0d 02:05:59.84000	0.00245221	0.00965663	0.0011677	3.7595	D	1	20/08/2020 02:32		0	0	0	0	0	0	0	0	0	0	0	0	0	0
1167	3	4	12	2d 13:29:26.54000	0d 02:10:59.84000	0.00254952	0.0100221	0.00116762	3.7522	D	1	20/08/2020 02:37		0	0	0	0	0	0	0	0	0	0	0	0	0	0
1168	3	4	12	2d 13:34:26.54000	0d 02:15:59.84000	0.00264683	0.0103868	0.00116762	3.7438	D	1	20/08/2020 02:42		0	0	0	0	0	0	0	0	0	0	0	0	0	0
1169	3	4	12	2d 13:39:26.54000	0d 02:20:59.84000	0.00274414	0.0107508	0.0011677	3.7354	D	1	20/08/2020 02:47		0	0	0	0	0	0	0	0	0	0	0	0	0	0
1170	3	4	12	2d 13:43:57.01000	0d 02:25:30.31000	0.00283188	0.011078	0.00116762	3.7253	D	5	20/08/2020 02:51		0	0	0	0	0	0	0	0	0	0	0	0	0	0
1171	3	4	12	2d 13:48:03.87000	0d 02:29:37.17000	0.00291195	0.011376	0.0011677	3.7153	D	5	20/08/2020 02:55		0	0	0	0	0	0	0	0	0	0	0	0	0	0
1172	3	4	12	2d 13:53:03.87000	0d 02:34:37.17000	0.00300926	0.011737	0.00116777	3.7058	D	1	20/08/2020 03:00		0	0	0	0	0	0	0	0	0	0	0	0	0	0
1173	3	4	12	2d 13:55:00.48000	0d 02:36:33.78000	0.00304709	0.011877	0.00116754	3.6957	D	5	20/08/2020 03:02		0	0	0	0	0	0	0	0	0	0	0	0	0	0
1174	3	4	12	2d 13:58:29.54000	0d 02:40:02.84000	0.0031149	0.0121273	0.00116777	3.6857	D	5	20/08/2020 03:06		0	0	0	0	0	0	0	0	0	0	0	0	0	0
1175	3	4	12	2d 13:58:58.31000	0d 02:40:31.61000	0.00312423	0.0121617	0.0011677	3.6756	D	5	20/08/2020 03:06		0	0	0	0	0	0	0	0	0	0	0	0	0	0
1176	3	4	12	2d 14:03:58.31000	0d 02:45:31.61000	0.00322155	0.0125189	0.00116777	3.6674	D	1	20/08/2020 03:11		0	0	0	0	0	0	0	0	0	0	0	0	0	0
1177	3	4	12	2d 14:08:58.31000	0d 02:50:31.61000	0.00331886	0.0128755	0.00116777	3.6605	D	1	20/08/2020 03:16		0	0	0	0	0	0	0	0	0	0	0	0	0	0
1178	3	4	12	2d 14:13:58.31000	0d 02:55:31.61000	0.00341617	0.0132314	0.00116777	3.6536	D	1	20/08/2020 03:21		0	0	0	0	0	0	0	0	0	0	0	0	0	0
1179	3	4	12	2d 14:18:58.31000	0d 03:00:31.61000	0.00351348	0.0135866	0.00116785	3.6466	D	1	20/08/2020 03:26		0	0	0	0	0	0	0	0	0	0	0	0	0	0
1180	3	4	12	2d 14:23:58.31000	0d 03:05:31.61000	0.00361079	0.0139411	0.00116777	3.6394	D	1	20/08/2020 03:31		0	0	0	0	0	0	0	0	0	0	0	0	0	0
1181	3	4	12	2d 14:28:58.31000	0d 03:10:31.61000	0.00370811	0.0142949	0.00116785	3.6313	D	1	20/08/2020 03:36		0	0	0	0	0	0	0	0	0	0	0	0	0	0
1182	3	4	12	2d 14:33:58.31000	0d 03:15:31.61000	0.00380542	0.0146479	0.0011677	3.6234	D	1	20/08/2020 03:41		0	0	0	0	0	0	0	0	0	0	0	0	0	0
1183	3	4	12	2d 14:38:58.31000	0d 03:20:31.61000	0.00390273	0.0150001	0.00116777	3.6153	D	1	20/08/2020 03:46		0	0	0	0	0	0	0	0	0	0	0	0	0	0
1184	3	4	12	2d 14:43:58.31000	0d 03:25:31.61000	0.00400004	0.0153515	0.00116793	3.6063	D	1	20/08/2020 03:51		0	0	0	0	0	0	0	0	0	0	0	0	0	0
1185	3	4	12	2d 14:48:58.31000	0d 03:30:31.61000	0.00409735	0.015702	0.00116754	3.5962	D	1	20/08/2020 03:56		0	0	0	0	0	0	0	0	0	0	0	0	0	0
1186	3	4	12	2d 14:53:47.06000	0d 03:35:20.36000	0.00419102	0.0160383	0.00116777	3.5862	D	5	20/08/2020 04:01		0	0	0	0	0	0	0	0	0	0	0	0	0	0
1187	3	4	12	2d 14:57:55.96000	0d 03:39:29.26000	0.00427175	0.0163275	0.00116762	3.5761	D	5	20/08/2020 04:05		0	0	0	0	0	0	0	0	0	0	0	0	0	0
1188	3	4	12	2d 15:01:30.66000	0d 03:43:03.96000	0.0043414	0.0165762	0.00116777	3.566	D	5	20/08/2020 04:09		0	0	0	0	0	0	0	0	0	0	0	0	0	0
1189	3	4	12	2d 15:04:36.17000	0d 03:46:09.47000	0.00440157	0.0167905	0.0011677	3.556	D	5	20/08/2020 04:12		0	0	0	0	0	0	0	0	0	0	0	0	0	0
1190	3	4	12	2d 15:07:09.48000	0d 03:48:42.78000	0.0044513	0.0169671	0.0011677	3.5459	D	5	20/08/2020 04:15		0	0	0	0	0	0	0	0	0	0	0	0	0	0
1191	3	4	12	2d 15:09:11.56000	0d 03:50:44.86000	0.0044909	0.0171073	0.0011677	3.5357	D	5	20/08/2020 04:17		0	0	0	0	0	0	0	0	0	0	0	0	0	0
1192	3	4	12	2d 15:10:58.59000	0d 03:52:31.89000	0.00452562	0.0172299	0.00116785	3.5256	D	5	20/08/2020 04:18		0	0	0	0	0	0	0	0	0	0	0	0	0	0
1193	3	4	12	2d 15:12:23.29000	0d 03:53:56.59000	0.00455309	0.0173267	0.00116754	3.5154	D	5	20/08/2020 04:20		0	0	0	0	0	0	0	0	0	0	0	0	0	0
1194	3	4	12	2d 15:13:35.60000	0d 03:55:08.90000	0.00457655	0.017409	0.00116785	3.5053	D	5	20/08/2020 04:21		0	0	0	0	0	0	0	0	0	0	0	0	0	0
1195	3	4	12	2d 15:14:36.64000	0d 03:56:09.94000	0.00459635	0.0174783	0.00116793	3.4952	D	5	20/08/2020 04:22		0	0	0	0	0	0	0	0	0	0	0	0	0	0
1196	3	4	12	2d 15:15:26.66000	0d 03:56:59.96000	0.00461257	0.017535	0.00116777	3.4852	D	5	20/08/2020 04:23		0	0	0	0	0	0	0	0	0	0	0	0	0	0
1197	3	4	12	2d 15:16:07.47000	0d 03:57:40.77000	0.00462581	0.017581	0.00116793	3.4751	D	5	20/08/2020 04:23		0	0	0	0	0	0	0	0	0	0	0	0	0	0
1198	3	4	12	2d 15:16:40.91000	0d 03:58:14.21000	0.00463666	0.0176187	0.0011677	3.465	D	5	20/08/2020 04:24		0	0	0	0	0	0	0	0	0	0	0	0	0	0
1199	3	4	12	2d 15:17:08.91000	0d 03:58:42.21000	0.00464574	0.0176501	0.00116762	3.4549	D	5	20/08/2020 04:25		0	0	0	0	0	0	0	0	0	0	0	0	0	0
1200	3	4	12	2d 15:17:35.76000	0d 03:59:09.06000	0.00465445	0.0176801	0.0011677	3.4447	D	5	20/08/2020 04:25		0	0	0	0	0	0	0	0	0	0	0	0	0	0
1201	3	4	12	2d 15:18:00.48000	0d 03:59:33.78000	0.00466247	0.0177077	0.00116777	3.4345	D	5	20/08/2020 04:25		0	0	0	0	0	0	0	0	0	0	0	0	0	0
1202	3	4	12	2d 15:18:21.78000	0d 03:59:55.08000	0.00466937	0.0177314	0.00116785	3.4244	D	5	20/08/2020 04:26		0	0	0	0	0	0	0	0	0	0	0	0	0	0
1203	3	4	12	2d 15:18:42.01000	0d 04:00:15.31000	0.00467594	0.0177539	0.00116762	3.4144	D	5	20/08/2020 04:26		0	0	0	0	0	0	0	0	0	0	0	0	0	0
1204	3	4	12	2d 15:18:59.85000	0d 04:00:33.15000	0.00468172	0.0177736	0.00116777	3.4043	D	5	20/08/2020 04:26		0	0	0	0	0	0	0	0	0	0	0	0	0	0
1205	3	4	12	2d 15:19:16.03000	0d 04:00:49.33000	0.00468697	0.0177914	0.00116785	3.3942	D	5	20/08/2020 04:27		0	0	0	0	0	0	0	0	0	0	0	0	0	0
1206	3	4	12	2d 15:19:31.52000	0d 04:01:04.82000	0.004692	0.0178085	0.00116777	3.384	D	5	20/08/2020 04:27		0	0	0	0	0	0	0	0	0	0	0	0	0	0
1207	3	4	12	2d 15:19:47.09000	0d 04:01:20.39000	0.00469705	0.0178255	0.0011677	3.3738	D	5	20/08/2020 04:27		0	0	0	0	0	0	0	0	0	0	0	0	0	0
1208	3	4	12	2d 15:20:02.19000	0d 04:01:35.49000	0.00470194	0.017842	0.00116777	3.3635	D	5	20/08/2020 04:27		0	0	0	0	0	0	0	0	0	0	0	0	0	0
1209	3	4	12	2d 15:20:16.53000	0d 04:01:49.83000	0.0047066	0.0178576	0.0011677	3.3535	D	5	20/08/2020 04:28		0	0	0	0	0	0	0	0	0	0	0	0	0	0
1210	3	4	12	2d 15:20:30.93000	0d 04:02:04.23000	0.00471127	0.0178733	0.00116777	3.3434	D	5	20/08/2020 04:28		0	0	0	0	0	0	0	0	0	0	0	0	0	0
1211	3	4	12	2d 15:20:46.24000	0d 04:02:19.54000	0.00471623	0.0178899	0.00116785	3.3333	D	5	20/08/2020 04:28		0	0	0	0	0	0	0	0	0	0	0	0	0	0
1212	3	4	12	2d 15:21:02.53000	0d 04:02:35.83000	0.00472152	0.0179075	0.00116777	3.3233	D	5	20/08/2020 04:28		0	0	0	0	0	0	0	0	0	0	0	0	0	0
1213	3	4	12	2d 15:21:19.90000	0d 04:02:53.20000	0.00472715	0.0179262	0.00116762	3.3132	D	5	20/08/2020 04:29		0	0	0	0	0	0	0	0	0	0	0	0	0	0
1214	3	4	12	2d 15:21:39.54000	0d 04:03:12.84000	0.00473352	0.0179472	0.00116785	3.303	D	5	20/08/2020 04:29		0	0	0	0	0	0	0	0	0	0	0	0	0	0
1215	3	4	12	2d 15:21:59.66000	0d 04:03:32.96000	0.00474005	0.0179688	0.0011677	3.2929	D	5	20/08/2020 04:29		0	0	0	0	0	0	0	0	0	0	0	0	0	0
1216	3	4	12	2d 15:22:20.86000	0d 04:03:54.16000	0.00474693	0.0179914	0.00116754	3.2828	D	5	20/08/2020 04:30		0	0	0	0	0	0	0	0	0	0	0	0	0	0
1217	3	4	12	2d 15:22:43.15000	0d 04:04:16.45000	0.00475416	0.0180151	0.00116777	3.2728	D	5	20/08/2020 04:30		0	0	0	0	0	0	0	0	0	0	0	0	0	0
1218	3	4	12	2d 15:23:06.43000	0d 04:04:39.73000	0.00476171	0.0180397	0.00116785	3.2627	D	5	20/08/2020 04:30		0	0	0	0	0	0	0	0	0	0	0	0	0	0
1219	3	4	12	2d 15:23:32.91000	0d 04:05:06.21000	0.0047703	0.0180677	0.0011677	3.2525	D	5	20/08/2020 04:31		0	0	0	0	0	0	0	0	0	0	0	0	0	0
1220	3	4	12	2d 15:24:02.98000	0d 04:05:36.28000	0.00478005	0.0180994	0.00116785	3.2424	D	5	20/08/2020 04:31		0	0	0	0	0	0	0	0	0	0	0	0	0	0
1221	3	4	12	2d 15:24:36.65000	0d 04:06:09.95000	0.00479097	0.0181348	0.0011677	3.2323	D	5	20/08/2020 04:32		0	0	0	0	0	0	0	0	0	0	0	0	0	0
1222	3	4	12	2d 15:25:09.38000	0d 04:06:42.68000	0.00480159	0.018169	0.00116785	3.2222	D	5	20/08/2020 04:33		0	0	0	0	0	0	0	0	0	0	0	0	0	0
1223	3	4	12	2d 15:25:39.69000	0d 04:07:12.99000	0.00481142	0.0182007	0.00116785	3.2122	D	5	20/08/2020 04:33		0	0	0	0	0	0	0	0	0	0	0	0	0	0
1224	3	4	12	2d 15:26:04.81000	0d 04:07:38.11000	0.00481957	0.0182268	0.00116754	3.202	D	5	20/08/2020 04:33		0	0	0	0	0	0	0	0	0	0	0	0	0	0
1225	3	4	12	2d 15:26:27.54000	0d 04:08:00.84000	0.00482694	0.0182504	0.00116793	3.1916	D	5	20/08/2020 04:34		0	0	0	0	0	0	0	0	0	0	0	0	0	0
1226	3	4	12	2d 15:26:47.99000	0d 04:08:21.29000	0.00483358	0.0182715	0.0011677	3.1814	D	5	20/08/2020 04:34		0	0	0	0	0	0	0	0	0	0	0	0	0	0
1227	3	4	12	2d 15:27:04.94000	0d 04:08:38.24000	0.00483907	0.018289	0.00116762	3.1711	D	5	20/08/2020 04:34		0	0	0	0	0	0	0	0	0	0	0	0	0	0
1228	3	4	12	2d 15:27:19.52000	0d 04:08:52.82000	0.0048438	0.0183039	0.00116754	3.1611	D	5	20/08/2020 04:35		0	0	0	0	0	0	0	0	0	0	0	0	0	0
1229	3	4	12	2d 15:27:32.35000	0d 04:09:05.65000	0.00484796	0.0183171	0.00116777	3.151	D	5	20/08/2020 04:35		0	0	0	0	0	0	0	0	0	0	0	0	0	0
1230	3	4	12	2d 15:27:44.21000	0d 04:09:17.51000	0.00485181	0.0183292	0.00116785	3.1408	D	5	20/08/2020 04:35		0	0	0	0	0	0	0	0	0	0	0	0	0	0
1231	3	4	12	2d 15:27:55.02000	0d 04:09:28.32000	0.00485532	0.0183402	0.0011677	3.1304	D	5	20/08/2020 04:35		0	0	0	0	0	0	0	0	0	0	0	0	0	0
1232	3	4	12	2d 15:28:04.52000	0d 04:09:37.82000	0.0048584	0.0183498	0.00116777	3.1202	D	5	20/08/2020 04:35		0	0	0	0	0	0	0	0	0	0	0	0	0	0
1233	3	4	12	2d 15:28:13.91000	0d 04:09:47.21000	0.00486145	0.0183593	0.00116777	3.1099	D	5	20/08/2020 04:36		0	0	0	0	0	0	0	0	0	0	0	0	0	0
1234	3	4	12	2d 15:28:22.43000	0d 04:09:55.73000	0.00486421	0.0183679	0.00116762	3.0999	D	5	20/08/2020 04:36		0	0	0	0	0	0	0	0	0	0	0	0	0	0
1235	3	4	12	2d 15:28:30.47000	0d 04:10:03.77000	0.00486682	0.018376	0.00116754	3.0898	D	5	20/08/2020 04:36		0	0	0	0	0	0	0	0	0	0	0	0	0	0
1236	3	4	12	2d 15:28:38.21000	0d 04:10:11.51000	0.00486933	0.0183837	0.00116785	3.0796	D	5	20/08/2020 04:36		0	0	0	0	0	0	0	0	0	0	0	0	0	0
1237	3	4	12	2d 15:28:45.37000	0d 04:10:18.67000	0.00487165	0.0183908	0.0011677	3.0695	D	5	20/08/2020 04:36		0	0	0	0	0	0	0	0	0	0	0	0	0	0
1238	3	4	12	2d 15:28:52.22000	0d 04:10:25.52000	0.00487387	0.0183976	0.0011677	3.0593	D	5	20/08/2020 04:36		0	0	0	0	0	0	0	0	0	0	0	0	0	0
1239	3	4	12	2d 15:28:58.54000	0d 04:10:31.84000	0.00487592	0.0184039	0.0011677	3.0492	D	5	20/08/2020 04:36		0	0	0	0	0	0	0	0	0	0	0	0	0	0
1240	3	4	12	2d 15:29:04.44000	0d 04:10:37.74000	0.00487784	0.0184097	0.00116777	3.0391	D	5	20/08/2020 04:36		0	0	0	0	0	0	0	0	0	0	0	0	0	0
1241	3	4	12	2d 15:29:10.41000	0d 04:10:43.71000	0.00487977	0.0184156	0.00116762	3.0288	D	5	20/08/2020 04:37		0	0	0	0	0	0	0	0	0	0	0	0	0	0
1242	3	4	12	2d 15:29:15.88000	0d 04:10:49.18000	0.00488155	0.018421	0.00116754	3.0187	D	5	20/08/2020 04:37		0	0	0	0	0	0	0	0	0	0	0	0	0	0
1243	3	4	12	2d 15:29:21.14000	0d 04:10:54.44000	0.00488325	0.0184261	0.00116777	3.0083	D	5	20/08/2020 04:37		0	0	0	0	0	0	0	0	0	0	0	0	0	0
1244	3	4	12	2d 15:29:26.39000	0d 04:10:59.69000	0.00488496	0.0184312	0.001168	2.9979	D	5	20/08/2020 04:37		0	0	0	0	0	0	0	0	0	0	0	0	0	0
1245	3	4	12	2d 15:29:31.29000	0d 04:11:04.59000	0.00488655	0.018436	0.00116762	2.9874	D	5	20/08/2020 04:37		0	0	0	0	0	0	0	0	0	0	0	0	0	0
1246	3	4	12	2d 15:29:36.08000	0d 04:11:09.38000	0.0048881	0.0184406	0.00116762	2.977	D	5	20/08/2020 04:37		0	0	0	0	0	0	0	0	0	0	0	0	0	0
1247	3	4	12	2d 15:29:40.48000	0d 04:11:13.78000	0.00488953	0.0184449	0.00116754	2.9668	D	5	20/08/2020 04:37		0	0	0	0	0	0	0	0	0	0	0	0	0	0
1248	3	4	12	2d 15:29:44.78000	0d 04:11:18.08000	0.00489092	0.018449	0.00116793	2.9564	D	5	20/08/2020 04:37		0	0	0	0	0	0	0	0	0	0	0	0	0	0
1249	3	4	12	2d 15:29:48.97000	0d 04:11:22.27000	0.00489228	0.018453	0.0011677	2.9461	D	5	20/08/2020 04:37		0	0	0	0	0	0	0	0	0	0	0	0	0	0
1250	3	4	12	2d 15:29:53.03000	0d 04:11:26.33000	0.0048936	0.0184569	0.00116777	2.9358	D	5	20/08/2020 04:37		0	0	0	0	0	0	0	0	0	0	0	0	0	0
1251	3	4	12	2d 15:29:56.96000	0d 04:11:30.26000	0.00489487	0.0184606	0.00116785	2.9255	D	5	20/08/2020 04:37		0	0	0	0	0	0	0	0	0	0	0	0	0	0
1252	3	4	12	2d 15:30:00.68000	0d 04:11:33.98000	0.00489608	0.0184641	0.00116777	2.9151	D	5	20/08/2020 04:37		0	0	0	0	0	0	0	0	0	0	0	0	0	0
1253	3	4	12	2d 15:30:02.92000	0d 04:11:36.22000	0.00489681	0.0184663	0.00116762	2.9026	D	5	20/08/2020 04:37		0	0	0	0	0	0	0	0	0	0	0	0	0	0
1254	3	4	12	2d 15:30:06.08000	0d 04:11:39.38000	0.00489783	0.0184692	0.00116762	2.8925	D	5	20/08/2020 04:37		0	0	0	0	0	0	0	0	0	0	0	0	0	0
1255	3	4	12	2d 15:30:09.42000	0d 04:11:42.72000	0.00489891	0.0184724	0.00116785	2.8823	D	5	20/08/2020 04:38		0	0	0	0	0	0	0	0	0	0	0	0	0	0
1256	3	4	12	2d 15:30:12.81000	0d 04:11:46.11000	0.00490001	0.0184755	0.00116777	2.8719	D	5	20/08/2020 04:38		0	0	0	0	0	0	0	0	0	0	0	0	0	0
1257	3	4	12	2d 15:30:15.96000	0d 04:11:49.26000	0.00490104	0.0184784	0.0011677	2.8614	D	5	20/08/2020 04:38		0	0	0	0	0	0	0	0	0	0	0	0	0	0
1258	3	4	12	2d 15:30:19.20000	0d 04:11:52.50000	0.00490209	0.0184814	0.00116793	2.8508	D	5	20/08/2020 04:38		0	0	0	0	0	0	0	0	0	0	0	0	0	0
1259	3	4	12	2d 15:30:22.39000	0d 04:11:55.69000	0.00490312	0.0184844	0.00116785	2.8405	D	5	20/08/2020 04:38		0	0	0	0	0	0	0	0	0	0	0	0	0	0
1260	3	4	12	2d 15:30:25.29000	0d 04:11:58.59000	0.00490406	0.0184871	0.00116777	2.8301	D	5	20/08/2020 04:38		0	0	0	0	0	0	0	0	0	0	0	0	0	0
1261	3	4	12	2d 15:30:28.31000	0d 04:12:01.61000	0.00490504	0.0184898	0.0011677	2.8199	D	5	20/08/2020 04:38		0	0	0	0	0	0	0	0	0	0	0	0	0	0
1262	3	4	12	2d 15:30:31.15000	0d 04:12:04.45000	0.00490596	0.0184924	0.00116785	2.8096	D	5	20/08/2020 04:38		0	0	0	0	0	0	0	0	0	0	0	0	0	0
1263	3	4	12	2d 15:30:33.82000	0d 04:12:07.12000	0.00490683	0.0184948	0.00116762	2.7994	D	5	20/08/2020 04:38		0	0	0	0	0	0	0	0	0	0	0	0	0	0
1264	3	4	12	2d 15:30:36.51000	0d 04:12:09.81000	0.0049077	0.0184973	0.0011677	2.789	D	5	20/08/2020 04:38		0	0	0	0	0	0	0	0	0	0	0	0	0	0
1265	3	4	12	2d 15:30:39.13000	0d 04:12:12.43000	0.00490855	0.0184997	0.00116793	2.7785	D	5	20/08/2020 04:38		0	0	0	0	0	0	0	0	0	0	0	0	0	0
1266	3	4	12	2d 15:30:41.77000	0d 04:12:15.07000	0.00490941	0.018502	0.0011677	2.7681	D	5	20/08/2020 04:38		0	0	0	0	0	0	0	0	0	0	0	0	0	0
1267	3	4	12	2d 15:30:44.29000	0d 04:12:17.59000	0.00491023	0.0185043	0.00116777	2.7576	D	5	20/08/2020 04:38		0	0	0	0	0	0	0	0	0	0	0	0	0	0
1268	3	4	12	2d 15:30:46.74000	0d 04:12:20.04000	0.00491102	0.0185065	0.00116777	2.7472	D	5	20/08/2020 04:38		0	0	0	0	0	0	0	0	0	0	0	0	0	0
1269	3	4	12	2d 15:30:49.12000	0d 04:12:22.42000	0.00491179	0.0185086	0.0011677	2.7366	D	5	20/08/2020 04:38		0	0	0	0	0	0	0	0	0	0	0	0	0	0
1270	3	4	12	2d 15:30:51.61000	0d 04:12:24.91000	0.0049126	0.0185108	0.00116777	2.7262	D	5	20/08/2020 04:38		0	0	0	0	0	0	0	0	0	0	0	0	0	0
1271	3	4	12	2d 15:30:53.93000	0d 04:12:27.23000	0.00491335	0.0185128	0.00116762	2.7158	D	5	20/08/2020 04:38		0	0	0	0	0	0	0	0	0	0	0	0	0	0
1272	3	4	12	2d 15:30:56.12000	0d 04:12:29.42000	0.00491406	0.0185148	0.00116785	2.7056	D	5	20/08/2020 04:38		0	0	0	0	0	0	0	0	0	0	0	0	0	0
1273	3	4	12	2d 15:30:58.30000	0d 04:12:31.60000	0.00491477	0.0185167	0.00116793	2.6952	D	5	20/08/2020 04:38		0	0	0	0	0	0	0	0	0	0	0	0	0	0
1274	3	4	12	2d 15:31:00.42000	0d 04:12:33.72000	0.00491546	0.0185185	0.0011677	2.6848	D	5	20/08/2020 04:38		0	0	0	0	0	0	0	0	0	0	0	0	0	0
1275	3	4	12	2d 15:31:02.50000	0d 04:12:35.80000	0.00491613	0.0185203	0.0011677	2.6748	D	5	20/08/2020 04:38		0	0	0	0	0	0	0	0	0	0	0	0	0	0
1276	3	4	12	2d 15:31:04.56000	0d 04:12:37.86000	0.0049168	0.0185221	0.00116785	2.6644	D	5	20/08/2020 04:38		0	0	0	0	0	0	0	0	0	0	0	0	0	0
1277	3	4	12	2d 15:31:06.59000	0d 04:12:39.89000	0.00491746	0.0185239	0.0011677	2.6538	D	5	20/08/2020 04:38		0	0	0	0	0	0	0	0	0	0	0	0	0	0
1278	3	4	12	2d 15:31:08.60000	0d 04:12:41.90000	0.00491811	0.0185256	0.0011677	2.6432	D	5	20/08/2020 04:39		0	0	0	0	0	0	0	0	0	0	0	0	0	0
1279	3	4	12	2d 15:31:10.60000	0d 04:12:43.90000	0.00491876	0.0185273	0.00116777	2.6326	D	5	20/08/2020 04:39		0	0	0	0	0	0	0	0	0	0	0	0	0	0
1280	3	4	12	2d 15:31:12.61000	0d 04:12:45.91000	0.00491941	0.018529	0.00116785	2.6218	D	5	20/08/2020 04:39		0	0	0	0	0	0	0	0	0	0	0	0	0	0
1281	3	4	12	2d 15:31:14.57000	0d 04:12:47.87000	0.00492005	0.0185307	0.00116762	2.6113	D	5	20/08/2020 04:39		0	0	0	0	0	0	0	0	0	0	0	0	0	0
1282	3	4	12	2d 15:31:16.43000	0d 04:12:49.73000	0.00492065	0.0185323	0.0011677	2.6006	D	5	20/08/2020 04:39		0	0	0	0	0	0	0	0	0	0	0	0	0	0
1283	3	4	12	2d 15:31:18.29000	0d 04:12:51.59000	0.00492125	0.0185338	0.0011677	2.5902	D	5	20/08/2020 04:39		0	0	0	0	0	0	0	0	0	0	0	0	0	0
1284	3	4	12	2d 15:31:20.10000	0d 04:12:53.40000	0.00492184	0.0185353	0.00116785	2.5795	D	5	20/08/2020 04:39		0	0	0	0	0	0	0	0	0	0	0	0	0	0
1285	3	4	12	2d 15:31:21.91000	0d 04:12:55.21000	0.00492243	0.0185369	0.00116777	2.5689	D	5	20/08/2020 04:39		0	0	0	0	0	0	0	0	0	0	0	0	0	0
1286	3	4	12	2d 15:31:23.68000	0d 04:12:56.98000	0.004923	0.0185383	0.00116777	2.5585	D	5	20/08/2020 04:39		0	0	0	0	0	0	0	0	0	0	0	0	0	0
1287	3	4	12	2d 15:31:25.39000	0d 04:12:58.69000	0.00492356	0.0185397	0.00116777	2.5478	D	5	20/08/2020 04:39		0	0	0	0	0	0	0	0	0	0	0	0	0	0
1288	3	4	12	2d 15:31:27.15000	0d 04:13:00.45000	0.00492413	0.0185412	0.00116777	2.5373	D	5	20/08/2020 04:39		0	0	0	0	0	0	0	0	0	0	0	0	0	0
1289	3	4	12	2d 15:31:28.84000	0d 04:13:02.14000	0.00492468	0.0185426	0.00116762	2.5267	D	5	20/08/2020 04:39		0	0	0	0	0	0	0	0	0	0	0	0	0	0
1290	3	4	12	2d 15:31:30.55000	0d 04:13:03.85000	0.00492523	0.018544	0.00116762	2.5159	D	5	20/08/2020 04:39		0	0	0	0	0	0	0	0	0	0	0	0	0	0
1291	3	4	12	2d 15:31:32.21000	0d 04:13:05.51000	0.00492577	0.0185453	0.00116777	2.5052	D	5	20/08/2020 04:39		0	0	0	0	0	0	0	0	0	0	0	0	0	0
1292	3	4	12	2d 15:31:33.02000	0d 04:13:06.32000	0.00492603	0.018546	0.00116777	2.5	D	133	20/08/2020 04:39		0	0	0	0	0	0	0	0	0	0	0	0	0	0
1293	3	4	13	2d 15:31:33.03000	0d 00:00:00.01000	0	0	0	2.6554	R	0	20/08/2020 04:39		0	0	0	0	0	0	0	0	0	0	0	0	0	0
1294	3	4	13	2d 15:31:35.03000	0d 00:00:02.01000	0	0	0	2.9036	R	1	20/08/2020 04:39		0	0	0	0	0	0	0	0	0	0	0	0	0	0
1295	3	4	13	2d 15:31:37.03000	0d 00:00:04.01000	0	0	0	3.0199	R	1	20/08/2020 04:39		0	0	0	0	0	0	0	0	0	0	0	0	0	0
1296	3	4	13	2d 15:31:39.03000	0d 00:00:06.01000	0	0	0	3.1086	R	1	20/08/2020 04:39		0	0	0	0	0	0	0	0	0	0	0	0	0	0
1297	3	4	13	2d 15:31:41.03000	0d 00:00:08.01000	0	0	0	3.18	R	1	20/08/2020 04:39		0	0	0	0	0	0	0	0	0	0	0	0	0	0
1298	3	4	13	2d 15:31:43.02000	0d 00:00:10.00000	0	0	0	3.2387	R	129	20/08/2020 04:39		0	0	0	0	0	0	0	0	0	0	0	0	0	0
1299	4	5	9	2d 15:31:43.06000	0d 00:00:00.04000	0.00000001	0.00000004	0.00116907	3.4412	C	0	20/08/2020 04:39		0	0	0	0	0	0	0	0	0	0	0	0	0	0
1300	4	5	9	2d 15:31:43.22000	0d 00:00:00.20000	0.00000006	0.00000022	0.00116762	3.4791	C	5	20/08/2020 04:39		0	0	0	0	0	0	0	0	0	0	0	0	0	0
1301	4	5	9	2d 15:31:43.41000	0d 00:00:00.39000	0.00000013	0.00000044	0.0011677	3.4972	C	5	20/08/2020 04:39		0	0	0	0	0	0	0	0	0	0	0	0	0	0
1302	4	5	9	2d 15:31:43.61000	0d 00:00:00.59000	0.00000019	0.00000067	0.0011677	3.5151	C	5	20/08/2020 04:39		0	0	0	0	0	0	0	0	0	0	0	0	0	0
1303	4	5	9	2d 15:31:43.82000	0d 00:00:00.80000	0.00000026	0.00000091	0.00116762	3.5303	C	5	20/08/2020 04:39		0	0	0	0	0	0	0	0	0	0	0	0	0	0
1304	4	5	9	2d 15:31:44.05000	0d 00:00:01.03000	0.00000033	0.00000117	0.00116777	3.5459	C	5	20/08/2020 04:39		0	0	0	0	0	0	0	0	0	0	0	0	0	0
1305	4	5	9	2d 15:31:44.28000	0d 00:00:01.26000	0.00000041	0.00000144	0.00116762	3.561	C	5	20/08/2020 04:39		0	0	0	0	0	0	0	0	0	0	0	0	0	0
1306	4	5	9	2d 15:31:44.52000	0d 00:00:01.50000	0.00000049	0.00000171	0.00116777	3.5756	C	5	20/08/2020 04:39		0	0	0	0	0	0	0	0	0	0	0	0	0	0
1307	4	5	9	2d 15:31:44.78000	0d 00:00:01.76000	0.00000057	0.00000202	0.00116762	3.5906	C	5	20/08/2020 04:39		0	0	0	0	0	0	0	0	0	0	0	0	0	0
1308	4	5	9	2d 15:31:45.05000	0d 00:00:02.03000	0.00000066	0.00000233	0.00116777	3.6048	C	5	20/08/2020 04:39		0	0	0	0	0	0	0	0	0	0	0	0	0	0
1309	4	5	9	2d 15:31:45.34000	0d 00:00:02.32000	0.00000075	0.00000267	0.0011677	3.6187	C	5	20/08/2020 04:39		0	0	0	0	0	0	0	0	0	0	0	0	0	0
1310	4	5	9	2d 15:31:45.64000	0d 00:00:02.62000	0.00000085	0.00000302	0.00116777	3.632	C	5	20/08/2020 04:39		0	0	0	0	0	0	0	0	0	0	0	0	0	0
1311	4	5	9	2d 15:31:45.97000	0d 00:00:02.95000	0.00000096	0.00000341	0.00116785	3.6452	C	5	20/08/2020 04:39		0	0	0	0	0	0	0	0	0	0	0	0	0	0
1312	4	5	9	2d 15:31:46.33000	0d 00:00:03.31000	0.00000107	0.00000384	0.0011677	3.6582	C	5	20/08/2020 04:39		0	0	0	0	0	0	0	0	0	0	0	0	0	0
1313	4	5	9	2d 15:31:46.73000	0d 00:00:03.71000	0.0000012	0.00000432	0.00116808	3.6707	C	5	20/08/2020 04:39		0	0	0	0	0	0	0	0	0	0	0	0	0	0
1314	4	5	9	2d 15:31:47.20000	0d 00:00:04.18000	0.00000136	0.00000488	0.00116739	3.6829	C	5	20/08/2020 04:39		0	0	0	0	0	0	0	0	0	0	0	0	0	0
1315	4	5	9	2d 15:31:47.73000	0d 00:00:04.71000	0.00000153	0.00000551	0.00116785	3.6945	C	5	20/08/2020 04:39		0	0	0	0	0	0	0	0	0	0	0	0	0	0
1316	4	5	9	2d 15:31:48.36000	0d 00:00:05.34000	0.00000173	0.00000627	0.0011677	3.7058	C	5	20/08/2020 04:39		0	0	0	0	0	0	0	0	0	0	0	0	0	0
1317	4	5	9	2d 15:31:49.17000	0d 00:00:06.15000	0.00000199	0.00000724	0.00116785	3.7165	C	5	20/08/2020 04:39		0	0	0	0	0	0	0	0	0	0	0	0	0	0
1318	4	5	9	2d 15:31:50.26000	0d 00:00:07.24000	0.00000235	0.00000856	0.0011677	3.727	C	5	20/08/2020 04:39		0	0	0	0	0	0	0	0	0	0	0	0	0	0
1319	4	5	9	2d 15:31:51.92000	0d 00:00:08.90000	0.00000289	0.00001057	0.00116754	3.7375	C	5	20/08/2020 04:39		0	0	0	0	0	0	0	0	0	0	0	0	0	0
1320	4	5	9	2d 15:31:54.82000	0d 00:00:11.80000	0.00000383	0.00001409	0.00116785	3.7478	C	5	20/08/2020 04:39		0	0	0	0	0	0	0	0	0	0	0	0	0	0
1321	4	5	9	2d 15:32:38.40000	0d 00:00:55.38000	0.00001796	0.0000671	0.00116762	3.7377	C	5	20/08/2020 04:40		0	0	0	0	0	0	0	0	0	0	0	0	0	0
1322	4	5	9	2d 15:32:55.92000	0d 00:01:12.90000	0.00002365	0.00008831	0.0011677	3.7275	C	5	20/08/2020 04:40		0	0	0	0	0	0	0	0	0	0	0	0	0	0
1323	4	5	9	2d 15:33:23.23000	0d 00:01:40.21000	0.00003251	0.00012128	0.00116777	3.7174	C	5	20/08/2020 04:41		0	0	0	0	0	0	0	0	0	0	0	0	0	0
1324	4	5	9	2d 15:34:12.93000	0d 00:02:29.91000	0.00004863	0.00018113	0.00116785	3.7073	C	5	20/08/2020 04:42		0	0	0	0	0	0	0	0	0	0	0	0	0	0
1325	4	5	9	2d 15:35:54.01000	0d 00:04:10.99000	0.00008141	0.00030245	0.00116754	3.6973	C	5	20/08/2020 04:43		0	0	0	0	0	0	0	0	0	0	0	0	0	0
1326	4	5	9	2d 15:40:54.01000	0d 00:09:10.99000	0.00017873	0.00066183	0.00116777	3.6878	C	1	20/08/2020 04:48		0	0	0	0	0	0	0	0	0	0	0	0	0	0
1327	4	5	9	2d 15:45:54.01000	0d 00:14:10.99000	0.00027604	0.00102062	0.00116754	3.6883	C	1	20/08/2020 04:53		0	0	0	0	0	0	0	0	0	0	0	0	0	0
1328	4	5	9	2d 15:50:54.01000	0d 00:19:10.99000	0.00037335	0.00137973	0.00116777	3.6924	C	1	20/08/2020 04:58		0	0	0	0	0	0	0	0	0	0	0	0	0	0
1329	4	5	9	2d 15:55:54.01000	0d 00:24:10.99000	0.00047066	0.00173922	0.00116785	3.6962	C	1	20/08/2020 05:03		0	0	0	0	0	0	0	0	0	0	0	0	0	0
1330	4	5	9	2d 16:00:54.01000	0d 00:29:10.99000	0.00056797	0.00209909	0.00116762	3.7002	C	1	20/08/2020 05:08		0	0	0	0	0	0	0	0	0	0	0	0	0	0
1331	4	5	9	2d 16:05:54.01000	0d 00:34:10.99000	0.00066529	0.00245936	0.00116777	3.7043	C	1	20/08/2020 05:13		0	0	0	0	0	0	0	0	0	0	0	0	0	0
1332	4	5	9	2d 16:10:54.01000	0d 00:39:10.99000	0.0007626	0.00282004	0.0011677	3.7084	C	1	20/08/2020 05:18		0	0	0	0	0	0	0	0	0	0	0	0	0	0
1333	4	5	9	2d 16:15:54.01000	0d 00:44:10.99000	0.00085991	0.00318113	0.00116785	3.7128	C	1	20/08/2020 05:23		0	0	0	0	0	0	0	0	0	0	0	0	0	0
1334	4	5	9	2d 16:20:54.01000	0d 00:49:10.99000	0.00095722	0.00354267	0.00116777	3.7177	C	1	20/08/2020 05:28		0	0	0	0	0	0	0	0	0	0	0	0	0	0
1335	4	5	9	2d 16:25:54.01000	0d 00:54:10.99000	0.00105453	0.0039047	0.00116785	3.7229	C	1	20/08/2020 05:33		0	0	0	0	0	0	0	0	0	0	0	0	0	0
1336	4	5	9	2d 16:30:54.01000	0d 00:59:10.99000	0.00115184	0.00426723	0.00116747	3.7282	C	1	20/08/2020 05:38		0	0	0	0	0	0	0	0	0	0	0	0	0	0
1337	4	5	9	2d 16:35:54.01000	0d 01:04:10.99000	0.00124916	0.00463029	0.00116762	3.7336	C	1	20/08/2020 05:43		0	0	0	0	0	0	0	0	0	0	0	0	0	0
1338	4	5	9	2d 16:40:54.01000	0d 01:09:10.99000	0.00134647	0.00499388	0.00116762	3.7389	C	1	20/08/2020 05:48		0	0	0	0	0	0	0	0	0	0	0	0	0	0
1339	4	5	9	2d 16:45:54.01000	0d 01:14:10.99000	0.00144378	0.00535798	0.0011677	3.7444	C	1	20/08/2020 05:53		0	0	0	0	0	0	0	0	0	0	0	0	0	0
1340	4	5	9	2d 16:50:54.01000	0d 01:19:10.99000	0.00154109	0.00572261	0.00116785	3.7494	C	1	20/08/2020 05:58		0	0	0	0	0	0	0	0	0	0	0	0	0	0
1341	4	5	9	2d 16:55:54.01000	0d 01:24:10.99000	0.0016384	0.00608773	0.00116777	3.7545	C	1	20/08/2020 06:03		0	0	0	0	0	0	0	0	0	0	0	0	0	0
1342	4	5	9	2d 17:00:54.01000	0d 01:29:10.99000	0.00173572	0.00645335	0.0011677	3.7597	C	1	20/08/2020 06:08		0	0	0	0	0	0	0	0	0	0	0	0	0	0
1343	4	5	9	2d 17:05:54.01000	0d 01:34:10.99000	0.00183303	0.00681949	0.0011677	3.765	C	1	20/08/2020 06:13		0	0	0	0	0	0	0	0	0	0	0	0	0	0
1344	4	5	9	2d 17:10:54.01000	0d 01:39:10.99000	0.00193034	0.00718613	0.00116777	3.7702	C	1	20/08/2020 06:18		0	0	0	0	0	0	0	0	0	0	0	0	0	0
1345	4	5	9	2d 17:15:54.01000	0d 01:44:10.99000	0.00202765	0.00755329	0.00116793	3.7757	C	1	20/08/2020 06:23		0	0	0	0	0	0	0	0	0	0	0	0	0	0
1346	4	5	9	2d 17:20:54.01000	0d 01:49:10.99000	0.00212496	0.00792097	0.00116777	3.7812	C	1	20/08/2020 06:28		0	0	0	0	0	0	0	0	0	0	0	0	0	0
1347	4	5	9	2d 17:25:54.01000	0d 01:54:10.99000	0.00222228	0.00828921	0.00116762	3.7871	C	1	20/08/2020 06:33		0	0	0	0	0	0	0	0	0	0	0	0	0	0
1348	4	5	9	2d 17:30:54.01000	0d 01:59:10.99000	0.00231959	0.00865804	0.00116754	3.7932	C	1	20/08/2020 06:38		0	0	0	0	0	0	0	0	0	0	0	0	0	0
1349	4	5	9	2d 17:35:54.01000	0d 02:04:10.99000	0.0024169	0.00902749	0.0011677	3.8	C	1	20/08/2020 06:43		0	0	0	0	0	0	0	0	0	0	0	0	0	0
1350	4	5	9	2d 17:40:54.01000	0d 02:09:10.99000	0.00251421	0.00939761	0.00116777	3.8071	C	1	20/08/2020 06:48		0	0	0	0	0	0	0	0	0	0	0	0	0	0
1351	4	5	9	2d 17:45:54.01000	0d 02:14:10.99000	0.00261152	0.00976846	0.0011677	3.8148	C	1	20/08/2020 06:53		0	0	0	0	0	0	0	0	0	0	0	0	0	0
1352	4	5	9	2d 17:50:54.01000	0d 02:19:10.99000	0.00270884	0.0101401	0.00116777	3.8235	C	1	20/08/2020 06:58		0	0	0	0	0	0	0	0	0	0	0	0	0	0
1353	4	5	9	2d 17:55:54.01000	0d 02:24:10.99000	0.00280615	0.0105126	0.00116785	3.8329	C	1	20/08/2020 07:03		0	0	0	0	0	0	0	0	0	0	0	0	0	0
1354	4	5	9	2d 18:00:33.72000	0d 02:28:50.70000	0.00289688	0.0108609	0.0011677	3.843	C	5	20/08/2020 07:08		0	0	0	0	0	0	0	0	0	0	0	0	0	0
1355	4	5	9	2d 18:04:56.53000	0d 02:33:13.51000	0.00298213	0.0111889	0.00116777	3.8531	C	5	20/08/2020 07:12		0	0	0	0	0	0	0	0	0	0	0	0	0	0
1356	4	5	9	2d 18:09:01.44000	0d 02:37:18.42000	0.00306157	0.0114954	0.00116793	3.8631	C	5	20/08/2020 07:16		0	0	0	0	0	0	0	0	0	0	0	0	0	0
1357	4	5	9	2d 18:12:52.57000	0d 02:41:09.55000	0.00313654	0.0117854	0.00116754	3.8732	C	5	20/08/2020 07:20		0	0	0	0	0	0	0	0	0	0	0	0	0	0
1358	4	5	9	2d 18:16:27.75000	0d 02:44:44.73000	0.00320634	0.0120561	0.00116762	3.8833	C	5	20/08/2020 07:24		0	0	0	0	0	0	0	0	0	0	0	0	0	0
1359	4	5	9	2d 18:19:53.97000	0d 02:48:10.95000	0.00327323	0.0123162	0.00116754	3.8933	C	5	20/08/2020 07:27		0	0	0	0	0	0	0	0	0	0	0	0	0	0
1360	4	5	9	2d 18:23:11.77000	0d 02:51:28.75000	0.00333739	0.0125663	0.0011677	3.9034	C	5	20/08/2020 07:31		0	0	0	0	0	0	0	0	0	0	0	0	0	0
1361	4	5	9	2d 18:26:26.01000	0d 02:54:42.99000	0.0034004	0.0128125	0.00116785	3.9135	C	5	20/08/2020 07:34		0	0	0	0	0	0	0	0	0	0	0	0	0	0
1362	4	5	9	2d 18:29:35.69000	0d 02:57:52.67000	0.00346193	0.0130536	0.00116793	3.9236	C	5	20/08/2020 07:37		0	0	0	0	0	0	0	0	0	0	0	0	0	0
1363	4	5	9	2d 18:32:40.84000	0d 03:00:57.82000	0.00352198	0.0132896	0.00116777	3.9336	C	5	20/08/2020 07:40		0	0	0	0	0	0	0	0	0	0	0	0	0	0
1364	4	5	9	2d 18:35:40.88000	0d 03:03:57.86000	0.00358038	0.0135196	0.00116785	3.9438	C	5	20/08/2020 07:43		0	0	0	0	0	0	0	0	0	0	0	0	0	0
1365	4	5	9	2d 18:38:41.27000	0d 03:06:58.25000	0.0036389	0.0137506	0.00116785	3.9541	C	5	20/08/2020 07:46		0	0	0	0	0	0	0	0	0	0	0	0	0	0
1366	4	5	9	2d 18:41:35.34000	0d 03:09:52.32000	0.00369536	0.0139742	0.00116785	3.9641	C	5	20/08/2020 07:49		0	0	0	0	0	0	0	0	0	0	0	0	0	0
1367	4	5	9	2d 18:44:29.93000	0d 03:12:46.91000	0.00375199	0.0141989	0.00116785	3.9742	C	5	20/08/2020 07:52		0	0	0	0	0	0	0	0	0	0	0	0	0	0
1368	4	5	9	2d 18:47:23.13000	0d 03:15:40.11000	0.00380817	0.0144225	0.00116777	3.9843	C	5	20/08/2020 07:55		0	0	0	0	0	0	0	0	0	0	0	0	0	0
1369	4	5	9	2d 18:50:15.69000	0d 03:18:32.67000	0.00386415	0.0146458	0.00116777	3.9944	C	5	20/08/2020 07:58		0	0	0	0	0	0	0	0	0	0	0	0	0	0
1370	4	5	9	2d 18:53:04.71000	0d 03:21:21.69000	0.00391897	0.0148651	0.00116762	4.0046	C	5	20/08/2020 08:00		0	0	0	0	0	0	0	0	0	0	0	0	0	0
1371	4	5	9	2d 18:55:55.32000	0d 03:24:12.30000	0.00397432	0.015087	0.00116777	4.0146	C	5	20/08/2020 08:03		0	0	0	0	0	0	0	0	0	0	0	0	0	0
1372	4	5	9	2d 18:58:40.57000	0d 03:26:57.55000	0.00402792	0.0153024	0.00116762	4.0247	C	5	20/08/2020 08:06		0	0	0	0	0	0	0	0	0	0	0	0	0	0
1373	4	5	9	2d 19:01:23.84000	0d 03:29:40.82000	0.00408088	0.0155158	0.00116777	4.0349	C	5	20/08/2020 08:09		0	0	0	0	0	0	0	0	0	0	0	0	0	0
1374	4	5	9	2d 19:04:08.04000	0d 03:32:25.02000	0.00413414	0.015731	0.0011677	4.045	C	5	20/08/2020 08:12		0	0	0	0	0	0	0	0	0	0	0	0	0	0
1375	4	5	9	2d 19:06:52.75000	0d 03:35:09.73000	0.00418757	0.0159474	0.0011677	4.0551	C	5	20/08/2020 08:14		0	0	0	0	0	0	0	0	0	0	0	0	0	0
1376	4	5	9	2d 19:09:30.77000	0d 03:37:47.75000	0.00423882	0.0161555	0.00116754	4.0652	C	5	20/08/2020 08:17		0	0	0	0	0	0	0	0	0	0	0	0	0	0
1377	4	5	9	2d 19:12:07.73000	0d 03:40:24.71000	0.00428974	0.0163627	0.0011677	4.0752	C	5	20/08/2020 08:20		0	0	0	0	0	0	0	0	0	0	0	0	0	0
1378	4	5	9	2d 19:14:43.59000	0d 03:43:00.57000	0.0043403	0.016569	0.00116785	4.0853	C	5	20/08/2020 08:22		0	0	0	0	0	0	0	0	0	0	0	0	0	0
1379	4	5	9	2d 19:17:17.25000	0d 03:45:34.23000	0.00439014	0.0167729	0.00116777	4.0954	C	5	20/08/2020 08:25		0	0	0	0	0	0	0	0	0	0	0	0	0	0
1380	4	5	9	2d 19:19:47.78000	0d 03:48:04.76000	0.00443897	0.0169731	0.00116754	4.1054	C	5	20/08/2020 08:27		0	0	0	0	0	0	0	0	0	0	0	0	0	0
1381	4	5	9	2d 19:22:18.87000	0d 03:50:35.85000	0.00448798	0.0171745	0.00116754	4.1155	C	5	20/08/2020 08:30		0	0	0	0	0	0	0	0	0	0	0	0	0	0
1382	4	5	9	2d 19:24:43.93000	0d 03:53:00.91000	0.00453503	0.0173684	0.00116777	4.1256	C	5	20/08/2020 08:32		0	0	0	0	0	0	0	0	0	0	0	0	0	0
1383	4	5	9	2d 19:27:10.85000	0d 03:55:27.83000	0.00458269	0.0175653	0.00116754	4.1357	C	5	20/08/2020 08:35		0	0	0	0	0	0	0	0	0	0	0	0	0	0
1384	4	5	9	2d 19:29:34.63000	0d 03:57:51.61000	0.00462932	0.0177584	0.00116762	4.1457	C	5	20/08/2020 08:37		0	0	0	0	0	0	0	0	0	0	0	0	0	0
1385	4	5	9	2d 19:31:54.80000	0d 04:00:11.78000	0.00467479	0.0179471	0.0011677	4.1558	C	5	20/08/2020 08:39		0	0	0	0	0	0	0	0	0	0	0	0	0	0
1386	4	5	9	2d 19:34:19.54000	0d 04:02:36.52000	0.00472174	0.0181425	0.00116777	4.1659	C	5	20/08/2020 08:42		0	0	0	0	0	0	0	0	0	0	0	0	0	0
1387	4	5	9	2d 19:36:39.31000	0d 04:04:56.29000	0.00476708	0.0183316	0.00116793	4.1759	C	5	20/08/2020 08:44		0	0	0	0	0	0	0	0	0	0	0	0	0	0
1388	4	5	9	2d 19:38:57.96000	0d 04:07:14.94000	0.00481205	0.0185196	0.001168	4.1862	C	5	20/08/2020 08:46		0	0	0	0	0	0	0	0	0	0	0	0	0	0
1389	4	5	9	2d 19:41:17.58000	0d 04:09:34.56000	0.00485734	0.0187094	0.00116785	4.1962	C	5	20/08/2020 08:49		0	0	0	0	0	0	0	0	0	0	0	0	0	0
1390	4	5	9	2d 19:42:06.98000	0d 04:10:23.96000	0.00487337	0.0187767	0.00116777	4.2	C	133	20/08/2020 08:49		0	0	0	0	0	0	0	0	0	0	0	0	0	0
1391	4	5	10	2d 19:42:06.99000	0d 00:00:00.01000	0.00487337	0.0187767	0.0011912	4.2004	C	0	20/08/2020 08:49		0	0	0	0	0	0	0	0	0	0	0	0	0	0
1392	4	5	10	2d 19:42:24.52000	0d 00:00:17.54000	0.00487897	0.0188002	0.00109117	4.2004	C	4	20/08/2020 08:50		0	0	0	0	0	0	0	0	0	0	0	0	0	0
1393	4	5	10	2d 19:42:38.99000	0d 00:00:32.01000	0.00488315	0.0188178	0.00099107	4.2002	C	4	20/08/2020 08:50		0	0	0	0	0	0	0	0	0	0	0	0	0	0
1394	4	5	10	2d 19:42:57.84000	0d 00:00:50.86000	0.00488807	0.0188384	0.00089097	4.2002	C	4	20/08/2020 08:50		0	0	0	0	0	0	0	0	0	0	0	0	0	0
1395	4	5	10	2d 19:43:22.78000	0d 00:01:15.80000	0.00489389	0.0188629	0.0007908	4.2002	C	4	20/08/2020 08:51		0	0	0	0	0	0	0	0	0	0	0	0	0	0
1396	4	5	10	2d 19:43:50.84000	0d 00:01:43.86000	0.00489965	0.0188871	0.00069062	4.2	C	4	20/08/2020 08:51		0	0	0	0	0	0	0	0	0	0	0	0	0	0
1397	4	5	10	2d 19:44:26.53000	0d 00:02:19.55000	0.00490601	0.0189138	0.0005906	4.2	C	4	20/08/2020 08:52		0	0	0	0	0	0	0	0	0	0	0	0	0	0
1398	4	5	10	2d 19:45:08.98000	0d 00:03:02.00000	0.00491237	0.0189405	0.00049042	4.2	C	4	20/08/2020 08:53		0	0	0	0	0	0	0	0	0	0	0	0	0	0
1399	4	5	10	2d 19:46:03.59000	0d 00:03:56.61000	0.00491902	0.0189684	0.00039025	4.2	C	4	20/08/2020 08:53		0	0	0	0	0	0	0	0	0	0	0	0	0	0
1400	4	5	10	2d 19:47:16.10000	0d 00:05:09.12000	0.00492581	0.018997	0.00029023	4.2002	C	4	20/08/2020 08:55		0	0	0	0	0	0	0	0	0	0	0	0	0	0
1401	4	5	10	2d 19:49:05.18000	0d 00:06:58.20000	0.00493297	0.019027	0.0001902	4.2002	C	4	20/08/2020 08:56		0	0	0	0	0	0	0	0	0	0	0	0	0	0
1402	4	5	10	2d 19:51:27.15000	0d 00:09:20.17000	0.00493888	0.0190518	0.00011681	4.2	C	132	20/08/2020 08:59		0	0	0	0	0	0	0	0	0	0	0	0	0	0
1403	4	5	11	2d 19:51:27.16000	0d 00:00:00.01000	0	0	0	4.1996	R	0	20/08/2020 08:59		0	0	0	0	0	0	0	0	0	0	0	0	0	0
1404	4	5	11	2d 19:51:29.16000	0d 00:00:02.01000	0	0	0	4.1988	R	1	20/08/2020 08:59		0	0	0	0	0	0	0	0	0	0	0	0	0	0
1405	4	5	11	2d 19:51:31.16000	0d 00:00:04.01000	0	0	0	4.199	R	1	20/08/2020 08:59		0	0	0	0	0	0	0	0	0	0	0	0	0	0
1406	4	5	11	2d 19:51:33.16000	0d 00:00:06.01000	0	0	0	4.199	R	1	20/08/2020 08:59		0	0	0	0	0	0	0	0	0	0	0	0	0	0
1407	4	5	11	2d 19:51:35.16000	0d 00:00:08.01000	0	0	0	4.1987	R	1	20/08/2020 08:59		0	0	0	0	0	0	0	0	0	0	0	0	0	0
1408	4	5	11	2d 19:51:37.15000	0d 00:00:10.00000	0	0	0	4.1988	R	129	20/08/2020 08:59		0	0	0	0	0	0	0	0	0	0	0	0	0	0
1409	4	5	12	2d 19:51:37.19000	0d 00:00:00.04000	0.00000001	0.00000005	0.0011693	4.1906	D	0	20/08/2020 08:59		0	0	0	0	0	0	0	0	0	0	0	0	0	0
1410	4	5	12	2d 19:52:11.85000	0d 00:00:34.70000	0.00001126	0.00004709	0.0011677	4.1805	D	5	20/08/2020 09:00		0	0	0	0	0	0	0	0	0	0	0	0	0	0
1411	4	5	12	2d 19:53:49.14000	0d 00:02:11.99000	0.00004281	0.00017886	0.0011677	4.1703	D	5	20/08/2020 09:01		0	0	0	0	0	0	0	0	0	0	0	0	0	0
1412	4	5	12	2d 19:55:54.13000	0d 00:04:16.98000	0.00008336	0.00034774	0.00116793	4.1601	D	5	20/08/2020 09:03		0	0	0	0	0	0	0	0	0	0	0	0	0	0
1413	4	5	12	2d 19:58:05.15000	0d 00:06:28.00000	0.00012586	0.00052433	0.00116785	4.15	D	5	20/08/2020 09:05		0	0	0	0	0	0	0	0	0	0	0	0	0	0
1414	4	5	12	2d 20:00:15.01000	0d 00:08:37.86000	0.00016798	0.00069894	0.00116762	4.1398	D	5	20/08/2020 09:08		0	0	0	0	0	0	0	0	0	0	0	0	0	0
1415	4	5	12	2d 20:02:28.54000	0d 00:10:51.39000	0.00021129	0.00087804	0.00116785	4.1297	D	5	20/08/2020 09:10		0	0	0	0	0	0	0	0	0	0	0	0	0	0
1416	4	5	12	2d 20:04:43.74000	0d 00:13:06.59000	0.00025515	0.00105893	0.00116777	4.1196	D	5	20/08/2020 09:12		0	0	0	0	0	0	0	0	0	0	0	0	0	0
1417	4	5	12	2d 20:06:59.54000	0d 00:15:22.39000	0.0002992	0.00124019	0.00116793	4.1096	D	5	20/08/2020 09:14		0	0	0	0	0	0	0	0	0	0	0	0	0	0
1418	4	5	12	2d 20:09:17.46000	0d 00:17:40.31000	0.00034394	0.00142382	0.00116793	4.0995	D	5	20/08/2020 09:17		0	0	0	0	0	0	0	0	0	0	0	0	0	0
1419	4	5	12	2d 20:11:39.91000	0d 00:20:02.76000	0.00039014	0.00161302	0.00116785	4.0894	D	5	20/08/2020 09:19		0	0	0	0	0	0	0	0	0	0	0	0	0	0
1420	4	5	12	2d 20:14:03.93000	0d 00:22:26.78000	0.00043686	0.00180383	0.00116793	4.0793	D	5	20/08/2020 09:21		0	0	0	0	0	0	0	0	0	0	0	0	0	0
1421	4	5	12	2d 20:16:29.18000	0d 00:24:52.03000	0.00048397	0.0019958	0.00116785	4.0693	D	5	20/08/2020 09:24		0	0	0	0	0	0	0	0	0	0	0	0	0	0
1422	4	5	12	2d 20:18:55.24000	0d 00:27:18.09000	0.00053135	0.00218836	0.0011677	4.0592	D	5	20/08/2020 09:26		0	0	0	0	0	0	0	0	0	0	0	0	0	0
1423	4	5	12	2d 20:21:24.99000	0d 00:29:47.84000	0.00057993	0.0023853	0.0011677	4.0491	D	5	20/08/2020 09:29		0	0	0	0	0	0	0	0	0	0	0	0	0	0
1424	4	5	12	2d 20:23:55.99000	0d 00:32:18.84000	0.00062891	0.00258338	0.0011677	4.0391	D	5	20/08/2020 09:31		0	0	0	0	0	0	0	0	0	0	0	0	0	0
1425	4	5	12	2d 20:26:32.05000	0d 00:34:54.90000	0.00067953	0.0027876	0.00116777	4.029	D	5	20/08/2020 09:34		0	0	0	0	0	0	0	0	0	0	0	0	0	0
1426	4	5	12	2d 20:29:07.60000	0d 00:37:30.45000	0.00072998	0.00299063	0.0011677	4.0189	D	5	20/08/2020 09:37		0	0	0	0	0	0	0	0	0	0	0	0	0	0
1427	4	5	12	2d 20:31:43.75000	0d 00:40:06.60000	0.00078064	0.00319394	0.00116762	4.0089	D	5	20/08/2020 09:39		0	0	0	0	0	0	0	0	0	0	0	0	0	0
1428	4	5	12	2d 20:34:24.55000	0d 00:42:47.40000	0.00083279	0.00340278	0.00116777	3.9988	D	5	20/08/2020 09:42		0	0	0	0	0	0	0	0	0	0	0	0	0	0
1429	4	5	12	2d 20:37:06.11000	0d 00:45:28.96000	0.0008852	0.00361208	0.001168	3.9887	D	5	20/08/2020 09:44		0	0	0	0	0	0	0	0	0	0	0	0	0	0
1430	4	5	12	2d 20:39:48.85000	0d 00:48:11.70000	0.00093799	0.00382238	0.0011677	3.9786	D	5	20/08/2020 09:47		0	0	0	0	0	0	0	0	0	0	0	0	0	0
1431	4	5	12	2d 20:42:35.87000	0d 00:50:58.72000	0.00099217	0.00403767	0.0011677	3.9686	D	5	20/08/2020 09:50		0	0	0	0	0	0	0	0	0	0	0	0	0	0
1432	4	5	12	2d 20:45:20.45000	0d 00:53:43.30000	0.00104555	0.00424927	0.00116754	3.9585	D	5	20/08/2020 09:53		0	0	0	0	0	0	0	0	0	0	0	0	0	0
1433	4	5	12	2d 20:48:08.19000	0d 00:56:31.04000	0.00109996	0.00446438	0.00116777	3.9484	D	5	20/08/2020 09:56		0	0	0	0	0	0	0	0	0	0	0	0	0	0
1434	4	5	12	2d 20:50:54.84000	0d 00:59:17.69000	0.00115402	0.00467755	0.0011677	3.9384	D	5	20/08/2020 09:58		0	0	0	0	0	0	0	0	0	0	0	0	0	0
1435	4	5	12	2d 20:53:45.89000	0d 01:02:08.74000	0.0012095	0.0048958	0.00116785	3.9283	D	5	20/08/2020 10:01		0	0	0	0	0	0	0	0	0	0	0	0	0	0
1436	4	5	12	2d 20:56:36.47000	0d 01:04:59.32000	0.00126483	0.00511289	0.00116762	3.9182	D	5	20/08/2020 10:04		0	0	0	0	0	0	0	0	0	0	0	0	0	0
1437	4	5	12	2d 20:59:33.61000	0d 01:07:56.46000	0.00132229	0.00533775	0.0011677	3.9081	D	5	20/08/2020 10:07		0	0	0	0	0	0	0	0	0	0	0	0	0	0
1438	4	5	12	2d 21:02:29.01000	0d 01:10:51.86000	0.00137919	0.00555982	0.0011677	3.8981	D	5	20/08/2020 10:10		0	0	0	0	0	0	0	0	0	0	0	0	0	0
1439	4	5	12	2d 21:05:29.54000	0d 01:13:52.39000	0.00143775	0.0057878	0.00116762	3.888	D	5	20/08/2020 10:13		0	0	0	0	0	0	0	0	0	0	0	0	0	0
1440	4	5	12	2d 21:08:29.62000	0d 01:16:52.47000	0.00149616	0.00601463	0.00116785	3.8779	D	5	20/08/2020 10:16		0	0	0	0	0	0	0	0	0	0	0	0	0	0
1441	4	5	12	2d 21:11:38.21000	0d 01:20:01.06000	0.00155733	0.00625155	0.00116793	3.8679	D	5	20/08/2020 10:19		0	0	0	0	0	0	0	0	0	0	0	0	0	0
1442	4	5	12	2d 21:14:49.98000	0d 01:23:12.83000	0.00161954	0.00649185	0.00116777	3.8576	D	5	20/08/2020 10:22		0	0	0	0	0	0	0	0	0	0	0	0	0	0
1443	4	5	12	2d 21:18:12.08000	0d 01:26:34.93000	0.00168509	0.00674441	0.00116762	3.8474	D	5	20/08/2020 10:26		0	0	0	0	0	0	0	0	0	0	0	0	0	0
1444	4	5	12	2d 21:21:42.09000	0d 01:30:04.94000	0.00175322	0.00700617	0.00116762	3.8373	D	5	20/08/2020 10:29		0	0	0	0	0	0	0	0	0	0	0	0	0	0
1445	4	5	12	2d 21:25:19.57000	0d 01:33:42.42000	0.00182376	0.00727652	0.0011677	3.8273	D	5	20/08/2020 10:33		0	0	0	0	0	0	0	0	0	0	0	0	0	0
1446	4	5	12	2d 21:29:10.00000	0d 01:37:32.85000	0.00189851	0.00756222	0.00116777	3.8172	D	5	20/08/2020 10:37		0	0	0	0	0	0	0	0	0	0	0	0	0	0
1447	4	5	12	2d 21:33:16.73000	0d 01:41:39.58000	0.00197854	0.00786732	0.00116777	3.8071	D	5	20/08/2020 10:41		0	0	0	0	0	0	0	0	0	0	0	0	0	0
1448	4	5	12	2d 21:37:44.11000	0d 01:46:06.96000	0.00206527	0.00819709	0.00116793	3.7971	D	5	20/08/2020 10:45		0	0	0	0	0	0	0	0	0	0	0	0	0	0
1449	4	5	12	2d 21:42:27.11000	0d 01:50:49.96000	0.00215707	0.00854519	0.00116754	3.7868	D	5	20/08/2020 10:50		0	0	0	0	0	0	0	0	0	0	0	0	0	0
1450	4	5	12	2d 21:47:27.11000	0d 01:55:49.96000	0.00225438	0.00891325	0.00116793	3.7774	D	1	20/08/2020 10:55		0	0	0	0	0	0	0	0	0	0	0	0	0	0
1451	4	5	12	2d 21:52:27.11000	0d 02:00:49.96000	0.00235169	0.00928041	0.00116747	3.7688	D	1	20/08/2020 11:00		0	0	0	0	0	0	0	0	0	0	0	0	0	0
1452	4	5	12	2d 21:57:27.11000	0d 02:05:49.96000	0.002449	0.00964676	0.00116754	3.7607	D	1	20/08/2020 11:05		0	0	0	0	0	0	0	0	0	0	0	0	0	0
1453	4	5	12	2d 22:02:27.11000	0d 02:10:49.96000	0.00254631	0.0100124	0.00116777	3.7533	D	1	20/08/2020 11:10		0	0	0	0	0	0	0	0	0	0	0	0	0	0
1454	4	5	12	2d 22:07:27.11000	0d 02:15:49.96000	0.00264363	0.0103773	0.00116777	3.7464	D	1	20/08/2020 11:15		0	0	0	0	0	0	0	0	0	0	0	0	0	0
1455	4	5	12	2d 22:12:27.11000	0d 02:20:49.96000	0.00274094	0.0107415	0.00116762	3.7397	D	1	20/08/2020 11:20		0	0	0	0	0	0	0	0	0	0	0	0	0	0
1456	4	5	12	2d 22:17:27.11000	0d 02:25:49.96000	0.00283825	0.0111051	0.00116777	3.7333	D	1	20/08/2020 11:25		0	0	0	0	0	0	0	0	0	0	0	0	0	0
1457	4	5	12	2d 22:22:27.11000	0d 02:30:49.96000	0.00293556	0.0114681	0.0011677	3.7273	D	1	20/08/2020 11:30		0	0	0	0	0	0	0	0	0	0	0	0	0	0
1458	4	5	12	2d 22:27:27.11000	0d 02:35:49.96000	0.00303287	0.0118305	0.00116777	3.7211	D	1	20/08/2020 11:35		0	0	0	0	0	0	0	0	0	0	0	0	0	0
1459	4	5	12	2d 22:32:27.11000	0d 02:40:49.96000	0.00313019	0.0121924	0.00116777	3.715	D	1	20/08/2020 11:40		0	0	0	0	0	0	0	0	0	0	0	0	0	0
1460	4	5	12	2d 22:37:27.11000	0d 02:45:49.96000	0.0032275	0.0125536	0.00116762	3.7092	D	1	20/08/2020 11:45		0	0	0	0	0	0	0	0	0	0	0	0	0	0
1461	4	5	12	2d 22:42:27.11000	0d 02:50:49.96000	0.00332481	0.0129142	0.00116793	3.7026	D	1	20/08/2020 11:50		0	0	0	0	0	0	0	0	0	0	0	0	0	0
1462	4	5	12	2d 22:47:27.11000	0d 02:55:49.96000	0.00342212	0.0132742	0.00116793	3.6962	D	1	20/08/2020 11:55		0	0	0	0	0	0	0	0	0	0	0	0	0	0
1463	4	5	12	2d 22:52:27.11000	0d 03:00:49.96000	0.00351943	0.0136336	0.00116793	3.6895	D	1	20/08/2020 12:00		0	0	0	0	0	0	0	0	0	0	0	0	0	0
1464	4	5	12	2d 22:57:27.11000	0d 03:05:49.96000	0.00361675	0.0139922	0.00116777	3.6823	D	1	20/08/2020 12:05		0	0	0	0	0	0	0	0	0	0	0	0	0	0
1465	4	5	12	2d 23:02:27.11000	0d 03:10:49.96000	0.00371406	0.0143502	0.0011677	3.6747	D	1	20/08/2020 12:10		0	0	0	0	0	0	0	0	0	0	0	0	0	0
1466	4	5	12	2d 23:07:27.11000	0d 03:15:49.96000	0.00381137	0.0147074	0.00116793	3.6667	D	1	20/08/2020 12:15		0	0	0	0	0	0	0	0	0	0	0	0	0	0
1467	4	5	12	2d 23:12:27.11000	0d 03:20:49.96000	0.00390868	0.0150638	0.00116777	3.6579	D	1	20/08/2020 12:20		0	0	0	0	0	0	0	0	0	0	0	0	0	0
1468	4	5	12	2d 23:17:25.86000	0d 03:25:48.71000	0.00400559	0.0154178	0.00116793	3.6478	D	5	20/08/2020 12:25		0	0	0	0	0	0	0	0	0	0	0	0	0	0
1469	4	5	12	2d 23:21:57.76000	0d 03:30:20.61000	0.00409378	0.0157392	0.00116793	3.6378	D	5	20/08/2020 12:29		0	0	0	0	0	0	0	0	0	0	0	0	0	0
1470	4	5	12	2d 23:25:48.94000	0d 03:34:11.79000	0.00416877	0.0160116	0.00116808	3.6275	D	5	20/08/2020 12:33		0	0	0	0	0	0	0	0	0	0	0	0	0	0
1471	4	5	12	2d 23:29:08.51000	0d 03:37:31.36000	0.00423351	0.0162461	0.00116777	3.6175	D	5	20/08/2020 12:37		0	0	0	0	0	0	0	0	0	0	0	0	0	0
1472	4	5	12	2d 23:31:53.77000	0d 03:40:16.62000	0.00428711	0.0164398	0.00116754	3.6074	D	5	20/08/2020 12:39		0	0	0	0	0	0	0	0	0	0	0	0	0	0
1473	4	5	12	2d 23:34:07.39000	0d 03:42:30.24000	0.00433046	0.0165959	0.00116793	3.5972	D	5	20/08/2020 12:42		0	0	0	0	0	0	0	0	0	0	0	0	0	0
1474	4	5	12	2d 23:35:58.89000	0d 03:44:21.74000	0.00436662	0.0167259	0.00116777	3.5871	D	5	20/08/2020 12:43		0	0	0	0	0	0	0	0	0	0	0	0	0	0
1475	4	5	12	2d 23:37:25.85000	0d 03:45:48.70000	0.00439483	0.0168269	0.00116762	3.577	D	5	20/08/2020 12:45		0	0	0	0	0	0	0	0	0	0	0	0	0	0
1476	4	5	12	2d 23:38:34.87000	0d 03:46:57.72000	0.00441722	0.0169069	0.00116762	3.5669	D	5	20/08/2020 12:46		0	0	0	0	0	0	0	0	0	0	0	0	0	0
1477	4	5	12	2d 23:39:31.70000	0d 03:47:54.55000	0.00443565	0.0169725	0.00116747	3.5567	D	5	20/08/2020 12:47		0	0	0	0	0	0	0	0	0	0	0	0	0	0
1478	4	5	12	2d 23:40:16.06000	0d 03:48:38.91000	0.00445004	0.0170236	0.00116762	3.5467	D	5	20/08/2020 12:48		0	0	0	0	0	0	0	0	0	0	0	0	0	0
1479	4	5	12	2d 23:40:52.41000	0d 03:49:15.26000	0.00446183	0.0170654	0.00116777	3.5364	D	5	20/08/2020 12:48		0	0	0	0	0	0	0	0	0	0	0	0	0	0
1480	4	5	12	2d 23:41:24.16000	0d 03:49:47.01000	0.00447213	0.0171018	0.00116785	3.5262	D	5	20/08/2020 12:49		0	0	0	0	0	0	0	0	0	0	0	0	0	0
1481	4	5	12	2d 23:41:51.36000	0d 03:50:14.21000	0.00448096	0.0171329	0.00116777	3.516	D	5	20/08/2020 12:49		0	0	0	0	0	0	0	0	0	0	0	0	0	0
1482	4	5	12	2d 23:42:15.48000	0d 03:50:38.33000	0.00448878	0.0171603	0.00116777	3.5058	D	5	20/08/2020 12:50		0	0	0	0	0	0	0	0	0	0	0	0	0	0
1483	4	5	12	2d 23:42:35.97000	0d 03:50:58.82000	0.00449543	0.0171836	0.0011677	3.4955	D	5	20/08/2020 12:50		0	0	0	0	0	0	0	0	0	0	0	0	0	0
1484	4	5	12	2d 23:42:52.44000	0d 03:51:15.29000	0.00450077	0.0172022	0.0011677	3.4853	D	5	20/08/2020 12:50		0	0	0	0	0	0	0	0	0	0	0	0	0	0
1485	4	5	12	2d 23:43:09.49000	0d 03:51:32.34000	0.0045063	0.0172215	0.00116762	3.4752	D	5	20/08/2020 12:51		0	0	0	0	0	0	0	0	0	0	0	0	0	0
1486	4	5	12	2d 23:43:24.91000	0d 03:51:47.76000	0.0045113	0.0172388	0.0011677	3.4652	D	5	20/08/2020 12:51		0	0	0	0	0	0	0	0	0	0	0	0	0	0
1487	4	5	12	2d 23:43:39.65000	0d 03:52:02.50000	0.00451608	0.0172554	0.00116777	3.4549	D	5	20/08/2020 12:51		0	0	0	0	0	0	0	0	0	0	0	0	0	0
1488	4	5	12	2d 23:43:53.42000	0d 03:52:16.27000	0.00452055	0.0172708	0.0011677	3.4447	D	5	20/08/2020 12:51		0	0	0	0	0	0	0	0	0	0	0	0	0	0
1489	4	5	12	2d 23:44:08.62000	0d 03:52:31.47000	0.00452548	0.0172878	0.0011677	3.4347	D	5	20/08/2020 12:52		0	0	0	0	0	0	0	0	0	0	0	0	0	0
1490	4	5	12	2d 23:44:23.06000	0d 03:52:45.91000	0.00453016	0.0173038	0.00116754	3.4246	D	5	20/08/2020 12:52		0	0	0	0	0	0	0	0	0	0	0	0	0	0
1491	4	5	12	2d 23:44:39.39000	0d 03:53:02.24000	0.00453546	0.0173219	0.0011677	3.4144	D	5	20/08/2020 12:52		0	0	0	0	0	0	0	0	0	0	0	0	0	0
1492	4	5	12	2d 23:45:00.26000	0d 03:53:23.11000	0.00454223	0.017345	0.0011677	3.4041	D	5	20/08/2020 12:52		0	0	0	0	0	0	0	0	0	0	0	0	0	0
1493	4	5	12	2d 23:45:31.71000	0d 03:53:54.56000	0.00455243	0.0173797	0.00116777	3.3941	D	5	20/08/2020 12:53		0	0	0	0	0	0	0	0	0	0	0	0	0	0
1494	4	5	12	2d 23:46:38.76000	0d 03:55:01.61000	0.00457418	0.0174534	0.00116785	3.384	D	5	20/08/2020 12:54		0	0	0	0	0	0	0	0	0	0	0	0	0	0
1495	4	5	12	2d 23:48:00.22000	0d 03:56:23.07000	0.0046006	0.0175427	0.00116747	3.3739	D	5	20/08/2020 12:55		0	0	0	0	0	0	0	0	0	0	0	0	0	0
1496	4	5	12	2d 23:48:38.11000	0d 03:57:00.96000	0.0046129	0.0175842	0.00116777	3.3639	D	5	20/08/2020 12:56		0	0	0	0	0	0	0	0	0	0	0	0	0	0
1497	4	5	12	2d 23:48:40.20000	0d 03:57:03.05000	0.00461357	0.0175865	0.0011677	3.3529	D	5	20/08/2020 12:56		0	0	0	0	0	0	0	0	0	0	0	0	0	0
1498	4	5	12	2d 23:49:08.40000	0d 03:57:31.25000	0.00462272	0.0176171	0.00116777	3.3428	D	5	20/08/2020 12:57		0	0	0	0	0	0	0	0	0	0	0	0	0	0
1499	4	5	12	2d 23:52:08.56000	0d 04:00:31.41000	0.00468116	0.0178121	0.00116785	3.3327	D	5	20/08/2020 13:00		0	0	0	0	0	0	0	0	0	0	0	0	0	0
1500	4	5	12	2d 23:54:09.83000	0d 04:02:32.68000	0.0047205	0.017943	0.00116777	3.3227	D	5	20/08/2020 13:02		0	0	0	0	0	0	0	0	0	0	0	0	0	0
1501	4	5	12	2d 23:55:37.24000	0d 04:04:00.09000	0.00474885	0.0180371	0.0011677	3.3126	D	5	20/08/2020 13:03		0	0	0	0	0	0	0	0	0	0	0	0	0	0
1502	4	5	12	2d 23:56:44.73000	0d 04:05:07.58000	0.00477074	0.0181095	0.00116762	3.3025	D	5	20/08/2020 13:04		0	0	0	0	0	0	0	0	0	0	0	0	0	0
1503	4	5	12	2d 23:57:35.92000	0d 04:05:58.77000	0.00478735	0.0181643	0.00116754	3.2924	D	5	20/08/2020 13:05		0	0	0	0	0	0	0	0	0	0	0	0	0	0
1504	4	5	12	2d 23:58:16.40000	0d 04:06:39.25000	0.00480048	0.0182074	0.00116777	3.2822	D	5	20/08/2020 13:06		0	0	0	0	0	0	0	0	0	0	0	0	0	0
1505	4	5	12	2d 23:58:52.62000	0d 04:07:15.47000	0.00481223	0.0182459	0.00116777	3.2721	D	5	20/08/2020 13:06		0	0	0	0	0	0	0	0	0	0	0	0	0	0
1506	4	5	12	2d 23:59:22.53000	0d 04:07:45.38000	0.00482193	0.0182776	0.00116785	3.2621	D	5	20/08/2020 13:07		0	0	0	0	0	0	0	0	0	0	0	0	0	0
1507	4	5	12	2d 23:59:47.84000	0d 04:08:10.69000	0.00483014	0.0183044	0.00116777	3.252	D	5	20/08/2020 13:07		0	0	0	0	0	0	0	0	0	0	0	0	0	0
1508	4	5	12	3d 00:00:09.31000	0d 04:08:32.16000	0.0048371	0.018327	0.00116785	3.2418	D	5	20/08/2020 13:08		0	0	0	0	0	0	0	0	0	0	0	0	0	0
1509	4	5	12	3d 00:00:28.32000	0d 04:08:51.17000	0.00484327	0.018347	0.00116777	3.2316	D	5	20/08/2020 13:08		0	0	0	0	0	0	0	0	0	0	0	0	0	0
1510	4	5	12	3d 00:00:44.86000	0d 04:09:07.71000	0.00484863	0.0183643	0.00116793	3.2213	D	5	20/08/2020 13:08		0	0	0	0	0	0	0	0	0	0	0	0	0	0
1511	4	5	12	3d 00:01:00.21000	0d 04:09:23.06000	0.00485361	0.0183803	0.001168	3.2111	D	5	20/08/2020 13:08		0	0	0	0	0	0	0	0	0	0	0	0	0	0
1512	4	5	12	3d 00:01:13.97000	0d 04:09:36.82000	0.00485808	0.0183946	0.00116777	3.201	D	5	20/08/2020 13:09		0	0	0	0	0	0	0	0	0	0	0	0	0	0
1513	4	5	12	3d 00:01:26.29000	0d 04:09:49.14000	0.00486207	0.0184074	0.00116777	3.191	D	5	20/08/2020 13:09		0	0	0	0	0	0	0	0	0	0	0	0	0	0
1514	4	5	12	3d 00:01:37.73000	0d 04:10:00.58000	0.00486578	0.0184192	0.00116777	3.1809	D	5	20/08/2020 13:09		0	0	0	0	0	0	0	0	0	0	0	0	0	0
1515	4	5	12	3d 00:01:48.45000	0d 04:10:11.30000	0.00486926	0.0184302	0.00116785	3.1705	D	5	20/08/2020 13:09		0	0	0	0	0	0	0	0	0	0	0	0	0	0
1516	4	5	12	3d 00:01:58.69000	0d 04:10:21.54000	0.00487258	0.0184407	0.0011677	3.1601	D	5	20/08/2020 13:09		0	0	0	0	0	0	0	0	0	0	0	0	0	0
1517	4	5	12	3d 00:02:08.39000	0d 04:10:31.24000	0.00487573	0.0184507	0.00116793	3.1501	D	5	20/08/2020 13:10		0	0	0	0	0	0	0	0	0	0	0	0	0	0
1518	4	5	12	3d 00:02:17.16000	0d 04:10:40.01000	0.00487857	0.0184596	0.0011677	3.14	D	5	20/08/2020 13:10		0	0	0	0	0	0	0	0	0	0	0	0	0	0
1519	4	5	12	3d 00:02:25.44000	0d 04:10:48.29000	0.00488126	0.018468	0.00116754	3.1298	D	5	20/08/2020 13:10		0	0	0	0	0	0	0	0	0	0	0	0	0	0
1520	4	5	12	3d 00:02:33.45000	0d 04:10:56.30000	0.00488386	0.0184762	0.00116785	3.1194	D	5	20/08/2020 13:10		0	0	0	0	0	0	0	0	0	0	0	0	0	0
1521	4	5	12	3d 00:02:41.15000	0d 04:11:04.00000	0.00488635	0.0184839	0.00116785	3.1093	D	5	20/08/2020 13:10		0	0	0	0	0	0	0	0	0	0	0	0	0	0
1522	4	5	12	3d 00:02:48.33000	0d 04:11:11.18000	0.00488868	0.0184912	0.00116777	3.0991	D	5	20/08/2020 13:10		0	0	0	0	0	0	0	0	0	0	0	0	0	0
1523	4	5	12	3d 00:02:55.10000	0d 04:11:17.95000	0.00489088	0.018498	0.0011677	3.089	D	5	20/08/2020 13:10		0	0	0	0	0	0	0	0	0	0	0	0	0	0
1524	4	5	12	3d 00:03:01.48000	0d 04:11:24.33000	0.00489295	0.0185043	0.00116762	3.0788	D	5	20/08/2020 13:10		0	0	0	0	0	0	0	0	0	0	0	0	0	0
1525	4	5	12	3d 00:03:07.60000	0d 04:11:30.45000	0.00489493	0.0185104	0.00116793	3.0687	D	5	20/08/2020 13:11		0	0	0	0	0	0	0	0	0	0	0	0	0	0
1526	4	5	12	3d 00:03:13.29000	0d 04:11:36.14000	0.00489678	0.0185161	0.00116747	3.0587	D	5	20/08/2020 13:11		0	0	0	0	0	0	0	0	0	0	0	0	0	0
1527	4	5	12	3d 00:03:18.80000	0d 04:11:41.65000	0.00489857	0.0185216	0.00116785	3.0484	D	5	20/08/2020 13:11		0	0	0	0	0	0	0	0	0	0	0	0	0	0
1528	4	5	12	3d 00:03:23.79000	0d 04:11:46.64000	0.00490019	0.0185265	0.00116777	3.0379	D	5	20/08/2020 13:11		0	0	0	0	0	0	0	0	0	0	0	0	0	0
1529	4	5	12	3d 00:03:28.90000	0d 04:11:51.75000	0.00490184	0.0185315	0.00116785	3.0277	D	5	20/08/2020 13:11		0	0	0	0	0	0	0	0	0	0	0	0	0	0
1530	4	5	12	3d 00:03:33.69000	0d 04:11:56.54000	0.0049034	0.0185362	0.0011677	3.0175	D	5	20/08/2020 13:11		0	0	0	0	0	0	0	0	0	0	0	0	0	0
1531	4	5	12	3d 00:03:38.55000	0d 04:12:01.40000	0.00490497	0.018541	0.00116762	3.0071	D	5	20/08/2020 13:11		0	0	0	0	0	0	0	0	0	0	0	0	0	0
1532	4	5	12	3d 00:03:43.05000	0d 04:12:05.90000	0.00490643	0.0185453	0.0011677	2.9967	D	5	20/08/2020 13:11		0	0	0	0	0	0	0	0	0	0	0	0	0	0
1533	4	5	12	3d 00:03:47.42000	0d 04:12:10.27000	0.00490785	0.0185496	0.00116777	2.9865	D	5	20/08/2020 13:11		0	0	0	0	0	0	0	0	0	0	0	0	0	0
1534	4	5	12	3d 00:03:51.46000	0d 04:12:14.31000	0.00490916	0.0185535	0.00116785	2.9761	D	5	20/08/2020 13:11		0	0	0	0	0	0	0	0	0	0	0	0	0	0
1535	4	5	12	3d 00:03:55.52000	0d 04:12:18.37000	0.00491048	0.0185574	0.00116777	2.9657	D	5	20/08/2020 13:11		0	0	0	0	0	0	0	0	0	0	0	0	0	0
1536	4	5	12	3d 00:03:59.40000	0d 04:12:22.25000	0.00491174	0.0185611	0.0011677	2.9557	D	5	20/08/2020 13:11		0	0	0	0	0	0	0	0	0	0	0	0	0	0
1537	4	5	12	3d 00:04:03.07000	0d 04:12:25.92000	0.00491293	0.0185646	0.00116785	2.9454	D	5	20/08/2020 13:11		0	0	0	0	0	0	0	0	0	0	0	0	0	0
1538	4	5	12	3d 00:04:06.78000	0d 04:12:29.63000	0.00491413	0.0185682	0.00116793	2.9351	D	5	20/08/2020 13:12		0	0	0	0	0	0	0	0	0	0	0	0	0	0
1539	4	5	12	3d 00:04:10.24000	0d 04:12:33.09000	0.00491525	0.0185715	0.00116793	2.9248	D	5	20/08/2020 13:12		0	0	0	0	0	0	0	0	0	0	0	0	0	0
1540	4	5	12	3d 00:04:13.72000	0d 04:12:36.57000	0.00491638	0.0185748	0.00116777	2.9145	D	5	20/08/2020 13:12		0	0	0	0	0	0	0	0	0	0	0	0	0	0
1541	4	5	12	3d 00:04:17.05000	0d 04:12:39.90000	0.00491746	0.0185779	0.00116762	2.9042	D	5	20/08/2020 13:12		0	0	0	0	0	0	0	0	0	0	0	0	0	0
1542	4	5	12	3d 00:04:20.24000	0d 04:12:43.09000	0.0049185	0.0185809	0.00116762	2.894	D	5	20/08/2020 13:12		0	0	0	0	0	0	0	0	0	0	0	0	0	0
1543	4	5	12	3d 00:04:23.38000	0d 04:12:46.23000	0.00491952	0.0185839	0.00116754	2.8837	D	5	20/08/2020 13:12		0	0	0	0	0	0	0	0	0	0	0	0	0	0
1544	4	5	12	3d 00:04:26.46000	0d 04:12:49.31000	0.00492051	0.0185867	0.00116777	2.8733	D	5	20/08/2020 13:12		0	0	0	0	0	0	0	0	0	0	0	0	0	0
1545	4	5	12	3d 00:04:29.40000	0d 04:12:52.25000	0.00492147	0.0185895	0.00116762	2.8629	D	5	20/08/2020 13:12		0	0	0	0	0	0	0	0	0	0	0	0	0	0
1546	4	5	12	3d 00:04:32.40000	0d 04:12:55.25000	0.00492244	0.0185922	0.00116808	2.8524	D	5	20/08/2020 13:12		0	0	0	0	0	0	0	0	0	0	0	0	0	0
1547	4	5	12	3d 00:04:35.23000	0d 04:12:58.08000	0.00492336	0.0185949	0.0011677	2.8421	D	5	20/08/2020 13:12		0	0	0	0	0	0	0	0	0	0	0	0	0	0
1548	4	5	12	3d 00:04:38.03000	0d 04:13:00.88000	0.00492427	0.0185974	0.00116777	2.8316	D	5	20/08/2020 13:12		0	0	0	0	0	0	0	0	0	0	0	0	0	0
1549	4	5	12	3d 00:04:40.75000	0d 04:13:03.60000	0.00492515	0.0185999	0.0011677	2.8211	D	5	20/08/2020 13:12		0	0	0	0	0	0	0	0	0	0	0	0	0	0
1550	4	5	12	3d 00:04:43.38000	0d 04:13:06.23000	0.004926	0.0186023	0.00116785	2.8107	D	5	20/08/2020 13:12		0	0	0	0	0	0	0	0	0	0	0	0	0	0
1551	4	5	12	3d 00:04:45.97000	0d 04:13:08.82000	0.00492684	0.0186047	0.00116785	2.8003	D	5	20/08/2020 13:12		0	0	0	0	0	0	0	0	0	0	0	0	0	0
1552	4	5	12	3d 00:04:48.47000	0d 04:13:11.32000	0.00492765	0.018607	0.00116793	2.79	D	5	20/08/2020 13:12		0	0	0	0	0	0	0	0	0	0	0	0	0	0
1553	4	5	12	3d 00:04:50.97000	0d 04:13:13.82000	0.00492846	0.0186092	0.00116785	2.7796	D	5	20/08/2020 13:12		0	0	0	0	0	0	0	0	0	0	0	0	0	0
1554	4	5	12	3d 00:04:53.40000	0d 04:13:16.25000	0.00492925	0.0186114	0.0011677	2.7692	D	5	20/08/2020 13:12		0	0	0	0	0	0	0	0	0	0	0	0	0	0
1555	4	5	12	3d 00:04:55.74000	0d 04:13:18.59000	0.00493001	0.0186135	0.00116754	2.7588	D	5	20/08/2020 13:12		0	0	0	0	0	0	0	0	0	0	0	0	0	0
1556	4	5	12	3d 00:04:58.04000	0d 04:13:20.89000	0.00493076	0.0186155	0.00116777	2.7485	D	5	20/08/2020 13:12		0	0	0	0	0	0	0	0	0	0	0	0	0	0
1557	4	5	12	3d 00:05:00.30000	0d 04:13:23.15000	0.00493149	0.0186176	0.00116762	2.7381	D	5	20/08/2020 13:12		0	0	0	0	0	0	0	0	0	0	0	0	0	0
1558	4	5	12	3d 00:05:02.51000	0d 04:13:25.36000	0.00493221	0.0186195	0.00116762	2.7276	D	5	20/08/2020 13:12		0	0	0	0	0	0	0	0	0	0	0	0	0	0
1559	4	5	12	3d 00:05:04.70000	0d 04:13:27.55000	0.00493292	0.0186215	0.00116777	2.7169	D	5	20/08/2020 13:12		0	0	0	0	0	0	0	0	0	0	0	0	0	0
1560	4	5	12	3d 00:05:06.92000	0d 04:13:29.77000	0.00493364	0.0186234	0.0011677	2.7063	D	5	20/08/2020 13:13		0	0	0	0	0	0	0	0	0	0	0	0	0	0
1561	4	5	12	3d 00:05:09.01000	0d 04:13:31.86000	0.00493432	0.0186252	0.00116777	2.696	D	5	20/08/2020 13:13		0	0	0	0	0	0	0	0	0	0	0	0	0	0
1562	4	5	12	3d 00:05:11.04000	0d 04:13:33.89000	0.00493497	0.018627	0.00116762	2.6854	D	5	20/08/2020 13:13		0	0	0	0	0	0	0	0	0	0	0	0	0	0
1563	4	5	12	3d 00:05:13.11000	0d 04:13:35.96000	0.00493565	0.0186288	0.00116793	2.6751	D	5	20/08/2020 13:13		0	0	0	0	0	0	0	0	0	0	0	0	0	0
1564	4	5	12	3d 00:05:15.06000	0d 04:13:37.91000	0.00493628	0.0186305	0.0011677	2.6647	D	5	20/08/2020 13:13		0	0	0	0	0	0	0	0	0	0	0	0	0	0
1565	4	5	12	3d 00:05:17.04000	0d 04:13:39.89000	0.00493692	0.0186322	0.00116777	2.6543	D	5	20/08/2020 13:13		0	0	0	0	0	0	0	0	0	0	0	0	0	0
1566	4	5	12	3d 00:05:18.94000	0d 04:13:41.79000	0.00493754	0.0186338	0.00116762	2.6438	D	5	20/08/2020 13:13		0	0	0	0	0	0	0	0	0	0	0	0	0	0
1567	4	5	12	3d 00:05:20.86000	0d 04:13:43.71000	0.00493816	0.0186355	0.00116762	2.6332	D	5	20/08/2020 13:13		0	0	0	0	0	0	0	0	0	0	0	0	0	0
1568	4	5	12	3d 00:05:22.79000	0d 04:13:45.64000	0.00493879	0.0186371	0.00116785	2.6226	D	5	20/08/2020 13:13		0	0	0	0	0	0	0	0	0	0	0	0	0	0
1569	4	5	12	3d 00:05:24.66000	0d 04:13:47.51000	0.00493939	0.0186387	0.0011677	2.6119	D	5	20/08/2020 13:13		0	0	0	0	0	0	0	0	0	0	0	0	0	0
1570	4	5	12	3d 00:05:26.55000	0d 04:13:49.40000	0.00494001	0.0186403	0.00116762	2.6011	D	5	20/08/2020 13:13		0	0	0	0	0	0	0	0	0	0	0	0	0	0
1571	4	5	12	3d 00:05:28.36000	0d 04:13:51.21000	0.00494059	0.0186418	0.00116793	2.5905	D	5	20/08/2020 13:13		0	0	0	0	0	0	0	0	0	0	0	0	0	0
1572	4	5	12	3d 00:05:30.16000	0d 04:13:53.01000	0.00494118	0.0186433	0.00116793	2.5798	D	5	20/08/2020 13:13		0	0	0	0	0	0	0	0	0	0	0	0	0	0
1573	4	5	12	3d 00:05:31.92000	0d 04:13:54.77000	0.00494175	0.0186448	0.00116785	2.5696	D	5	20/08/2020 13:13		0	0	0	0	0	0	0	0	0	0	0	0	0	0
1574	4	5	12	3d 00:05:33.62000	0d 04:13:56.47000	0.0049423	0.0186462	0.0011677	2.5588	D	5	20/08/2020 13:13		0	0	0	0	0	0	0	0	0	0	0	0	0	0
1575	4	5	12	3d 00:05:35.37000	0d 04:13:58.22000	0.00494287	0.0186477	0.00116777	2.5481	D	5	20/08/2020 13:13		0	0	0	0	0	0	0	0	0	0	0	0	0	0
1576	4	5	12	3d 00:05:37.13000	0d 04:13:59.98000	0.00494344	0.0186491	0.0011677	2.5373	D	5	20/08/2020 13:13		0	0	0	0	0	0	0	0	0	0	0	0	0	0
1577	4	5	12	3d 00:05:38.84000	0d 04:14:01.69000	0.00494399	0.0186505	0.00116793	2.5267	D	5	20/08/2020 13:13		0	0	0	0	0	0	0	0	0	0	0	0	0	0
1578	4	5	12	3d 00:05:40.53000	0d 04:14:03.38000	0.00494454	0.0186519	0.0011677	2.5161	D	5	20/08/2020 13:13		0	0	0	0	0	0	0	0	0	0	0	0	0	0
1579	4	5	12	3d 00:05:42.16000	0d 04:14:05.01000	0.00494507	0.0186532	0.00116762	2.5055	D	5	20/08/2020 13:13		0	0	0	0	0	0	0	0	0	0	0	0	0	0
1580	4	5	12	3d 00:05:42.99000	0d 04:14:05.84000	0.00494534	0.0186539	0.00116777	2.5	D	133	20/08/2020 13:13		0	0	0	0	0	0	0	0	0	0	0	0	0	0
1581	4	5	13	3d 00:05:43.00000	0d 00:00:00.01000	0	0	0	2.6429	R	0	20/08/2020 13:13		0	0	0	0	0	0	0	0	0	0	0	0	0	0
1582	4	5	13	3d 00:05:45.00000	0d 00:00:02.01000	0	0	0	2.855	R	1	20/08/2020 13:13		0	0	0	0	0	0	0	0	0	0	0	0	0	0
1583	4	5	13	3d 00:05:47.00000	0d 00:00:04.01000	0	0	0	2.9677	R	1	20/08/2020 13:13		0	0	0	0	0	0	0	0	0	0	0	0	0	0
1584	4	5	13	3d 00:05:49.00000	0d 00:00:06.01000	0	0	0	3.0567	R	1	20/08/2020 13:13		0	0	0	0	0	0	0	0	0	0	0	0	0	0
1585	4	5	13	3d 00:05:51.00000	0d 00:00:08.01000	0	0	0	3.1299	R	1	20/08/2020 13:13		0	0	0	0	0	0	0	0	0	0	0	0	0	0
1586	4	5	13	3d 00:05:52.99000	0d 00:00:10.00000	0	0	0	3.191	R	129	20/08/2020 13:13		0	0	0	0	0	0	0	0	0	0	0	0	0	0
1587	5	6	9	3d 00:05:53.03000	0d 00:00:00.04000	0.00000001	0.00000004	0.00116869	3.3707	C	0	20/08/2020 13:13		0	0	0	0	0	0	0	0	0	0	0	0	0	0
1588	5	6	9	3d 00:05:53.19000	0d 00:00:00.20000	0.00000006	0.00000022	0.00116785	3.3945	C	5	20/08/2020 13:13		0	0	0	0	0	0	0	0	0	0	0	0	0	0
1589	5	6	9	3d 00:05:53.38000	0d 00:00:00.39000	0.00000013	0.00000043	0.00116793	3.4128	C	5	20/08/2020 13:13		0	0	0	0	0	0	0	0	0	0	0	0	0	0
1590	5	6	9	3d 00:05:53.58000	0d 00:00:00.59000	0.00000019	0.00000065	0.0011677	3.4302	C	5	20/08/2020 13:13		0	0	0	0	0	0	0	0	0	0	0	0	0	0
1591	5	6	9	3d 00:05:53.79000	0d 00:00:00.80000	0.00000026	0.00000088	0.00116762	3.4473	C	5	20/08/2020 13:13		0	0	0	0	0	0	0	0	0	0	0	0	0	0
1592	5	6	9	3d 00:05:54.02000	0d 00:00:01.03000	0.00000033	0.00000114	0.00116762	3.4635	C	5	20/08/2020 13:13		0	0	0	0	0	0	0	0	0	0	0	0	0	0
1593	5	6	9	3d 00:05:54.25000	0d 00:00:01.26000	0.00000041	0.0000014	0.00116747	3.4794	C	5	20/08/2020 13:13		0	0	0	0	0	0	0	0	0	0	0	0	0	0
1594	5	6	9	3d 00:05:54.49000	0d 00:00:01.50000	0.00000049	0.00000167	0.0011677	3.4948	C	5	20/08/2020 13:13		0	0	0	0	0	0	0	0	0	0	0	0	0	0
1595	5	6	9	3d 00:05:54.74000	0d 00:00:01.75000	0.00000057	0.00000196	0.0011677	3.5099	C	5	20/08/2020 13:13		0	0	0	0	0	0	0	0	0	0	0	0	0	0
1596	5	6	9	3d 00:05:55.00000	0d 00:00:02.01000	0.00000065	0.00000225	0.00116785	3.5251	C	5	20/08/2020 13:13		0	0	0	0	0	0	0	0	0	0	0	0	0	0
1597	5	6	9	3d 00:05:55.27000	0d 00:00:02.28000	0.00000074	0.00000256	0.001168	3.5399	C	5	20/08/2020 13:13		0	0	0	0	0	0	0	0	0	0	0	0	0	0
1598	5	6	9	3d 00:05:55.55000	0d 00:00:02.56000	0.00000083	0.00000289	0.00116793	3.554	C	5	20/08/2020 13:13		0	0	0	0	0	0	0	0	0	0	0	0	0	0
1599	5	6	9	3d 00:05:55.84000	0d 00:00:02.85000	0.00000092	0.00000322	0.00116785	3.5682	C	5	20/08/2020 13:13		0	0	0	0	0	0	0	0	0	0	0	0	0	0
1600	5	6	9	3d 00:05:56.15000	0d 00:00:03.16000	0.00000102	0.00000358	0.00116777	3.5821	C	5	20/08/2020 13:13		0	0	0	0	0	0	0	0	0	0	0	0	0	0
1601	5	6	9	3d 00:05:56.48000	0d 00:00:03.49000	0.00000113	0.00000396	0.00116777	3.5958	C	5	20/08/2020 13:13		0	0	0	0	0	0	0	0	0	0	0	0	0	0
1602	5	6	9	3d 00:05:56.82000	0d 00:00:03.83000	0.00000124	0.00000436	0.0011677	3.6089	C	5	20/08/2020 13:13		0	0	0	0	0	0	0	0	0	0	0	0	0	0
1603	5	6	9	3d 00:05:57.18000	0d 00:00:04.19000	0.00000136	0.00000478	0.00116785	3.622	C	5	20/08/2020 13:13		0	0	0	0	0	0	0	0	0	0	0	0	0	0
1604	5	6	9	3d 00:05:57.56000	0d 00:00:04.57000	0.00000148	0.00000523	0.00116785	3.6347	C	5	20/08/2020 13:13		0	0	0	0	0	0	0	0	0	0	0	0	0	0
1605	5	6	9	3d 00:05:57.99000	0d 00:00:05.00000	0.00000162	0.00000574	0.00116777	3.6474	C	5	20/08/2020 13:13		0	0	0	0	0	0	0	0	0	0	0	0	0	0
1606	5	6	9	3d 00:05:58.47000	0d 00:00:05.48000	0.00000178	0.00000631	0.00116777	3.6591	C	5	20/08/2020 13:13		0	0	0	0	0	0	0	0	0	0	0	0	0	0
1607	5	6	9	3d 00:05:59.01000	0d 00:00:06.02000	0.00000195	0.00000695	0.001168	3.6709	C	5	20/08/2020 13:13		0	0	0	0	0	0	0	0	0	0	0	0	0	0
1608	5	6	9	3d 00:05:59.65000	0d 00:00:06.66000	0.00000216	0.00000771	0.00116754	3.6823	C	5	20/08/2020 13:13		0	0	0	0	0	0	0	0	0	0	0	0	0	0
1609	5	6	9	3d 00:06:00.45000	0d 00:00:07.46000	0.00000242	0.00000867	0.00116785	3.6934	C	5	20/08/2020 13:13		0	0	0	0	0	0	0	0	0	0	0	0	0	0
1610	5	6	9	3d 00:06:01.51000	0d 00:00:08.52000	0.00000276	0.00000994	0.001168	3.7044	C	5	20/08/2020 13:13		0	0	0	0	0	0	0	0	0	0	0	0	0	0
1611	5	6	9	3d 00:06:03.02000	0d 00:00:10.03000	0.00000325	0.00001176	0.0011677	3.715	C	5	20/08/2020 13:13		0	0	0	0	0	0	0	0	0	0	0	0	0	0
1612	5	6	9	3d 00:06:05.48000	0d 00:00:12.49000	0.00000405	0.00001473	0.00116785	3.7252	C	5	20/08/2020 13:13		0	0	0	0	0	0	0	0	0	0	0	0	0	0
1613	5	6	9	3d 00:06:10.17000	0d 00:00:17.18000	0.00000557	0.00002041	0.00116785	3.7354	C	5	20/08/2020 13:14		0	0	0	0	0	0	0	0	0	0	0	0	0	0
1614	5	6	9	3d 00:07:08.67000	0d 00:01:15.68000	0.00002455	0.00009132	0.00116785	3.7253	C	5	20/08/2020 13:15		0	0	0	0	0	0	0	0	0	0	0	0	0	0
1615	5	6	9	3d 00:07:31.82000	0d 00:01:38.83000	0.00003206	0.00011925	0.00116777	3.7153	C	5	20/08/2020 13:15		0	0	0	0	0	0	0	0	0	0	0	0	0	0
1616	5	6	9	3d 00:08:09.89000	0d 00:02:16.90000	0.00004441	0.00016506	0.00116777	3.7052	C	5	20/08/2020 13:16		0	0	0	0	0	0	0	0	0	0	0	0	0	0
1617	5	6	9	3d 00:10:21.83000	0d 00:04:28.84000	0.0000872	0.00032337	0.0011677	3.6951	C	5	20/08/2020 13:18		0	0	0	0	0	0	0	0	0	0	0	0	0	0
1618	5	6	9	3d 00:15:21.83000	0d 00:09:28.84000	0.00018452	0.00068245	0.00116777	3.6892	C	1	20/08/2020 13:23		0	0	0	0	0	0	0	0	0	0	0	0	0	0
1619	5	6	9	3d 00:20:21.83000	0d 00:14:28.84000	0.00028183	0.00104161	0.00116793	3.6912	C	1	20/08/2020 13:28		0	0	0	0	0	0	0	0	0	0	0	0	0	0
1620	5	6	9	3d 00:25:21.83000	0d 00:19:28.84000	0.00037914	0.00140098	0.0011677	3.695	C	1	20/08/2020 13:33		0	0	0	0	0	0	0	0	0	0	0	0	0	0
1621	5	6	9	3d 00:30:21.83000	0d 00:24:28.84000	0.00047645	0.00176073	0.00116793	3.6989	C	1	20/08/2020 13:38		0	0	0	0	0	0	0	0	0	0	0	0	0	0
1622	5	6	9	3d 00:35:21.83000	0d 00:29:28.84000	0.00057376	0.00212087	0.00116762	3.7026	C	1	20/08/2020 13:43		0	0	0	0	0	0	0	0	0	0	0	0	0	0
1623	5	6	9	3d 00:40:21.83000	0d 00:34:28.84000	0.00067108	0.00248135	0.0011677	3.7061	C	1	20/08/2020 13:48		0	0	0	0	0	0	0	0	0	0	0	0	0	0
1624	5	6	9	3d 00:45:21.83000	0d 00:39:28.84000	0.00076839	0.00284222	0.00116777	3.7107	C	1	20/08/2020 13:53		0	0	0	0	0	0	0	0	0	0	0	0	0	0
1625	5	6	9	3d 00:50:21.83000	0d 00:44:28.84000	0.0008657	0.00320354	0.0011677	3.7153	C	1	20/08/2020 13:58		0	0	0	0	0	0	0	0	0	0	0	0	0	0
1626	5	6	9	3d 00:55:21.83000	0d 00:49:28.84000	0.00096301	0.00356531	0.0011677	3.7201	C	1	20/08/2020 14:03		0	0	0	0	0	0	0	0	0	0	0	0	0	0
1627	5	6	9	3d 01:00:21.83000	0d 00:54:28.84000	0.00106032	0.00392757	0.00116777	3.7253	C	1	20/08/2020 14:08		0	0	0	0	0	0	0	0	0	0	0	0	0	0
1628	5	6	9	3d 01:05:21.83000	0d 00:59:28.84000	0.00115764	0.00429035	0.00116754	3.7305	C	1	20/08/2020 14:13		0	0	0	0	0	0	0	0	0	0	0	0	0	0
1629	5	6	9	3d 01:10:21.83000	0d 01:04:28.84000	0.00125495	0.00465365	0.00116754	3.736	C	1	20/08/2020 14:18		0	0	0	0	0	0	0	0	0	0	0	0	0	0
1630	5	6	9	3d 01:15:21.83000	0d 01:09:28.84000	0.00135226	0.00501747	0.00116777	3.7412	C	1	20/08/2020 14:23		0	0	0	0	0	0	0	0	0	0	0	0	0	0
1631	5	6	9	3d 01:20:21.83000	0d 01:14:28.84000	0.00144957	0.00538182	0.00116785	3.7465	C	1	20/08/2020 14:28		0	0	0	0	0	0	0	0	0	0	0	0	0	0
1632	5	6	9	3d 01:25:21.83000	0d 01:19:28.84000	0.00154688	0.00574668	0.00116793	3.7517	C	1	20/08/2020 14:33		0	0	0	0	0	0	0	0	0	0	0	0	0	0
1633	5	6	9	3d 01:30:21.83000	0d 01:24:28.84000	0.00164419	0.00611203	0.0011677	3.7572	C	1	20/08/2020 14:38		0	0	0	0	0	0	0	0	0	0	0	0	0	0
1634	5	6	9	3d 01:35:21.83000	0d 01:29:28.84000	0.00174151	0.00647788	0.0011677	3.7621	C	1	20/08/2020 14:43		0	0	0	0	0	0	0	0	0	0	0	0	0	0
1635	5	6	9	3d 01:40:21.83000	0d 01:34:28.84000	0.00183882	0.00684423	0.00116785	3.7673	C	1	20/08/2020 14:48		0	0	0	0	0	0	0	0	0	0	0	0	0	0
1636	5	6	9	3d 01:45:21.83000	0d 01:39:28.84000	0.00193613	0.00721108	0.0011677	3.7723	C	1	20/08/2020 14:53		0	0	0	0	0	0	0	0	0	0	0	0	0	0
1637	5	6	9	3d 01:50:21.83000	0d 01:44:28.84000	0.00203344	0.00757844	0.00116777	3.7777	C	1	20/08/2020 14:58		0	0	0	0	0	0	0	0	0	0	0	0	0	0
1638	5	6	9	3d 01:55:21.83000	0d 01:49:28.84000	0.00213075	0.00794634	0.00116762	3.7832	C	1	20/08/2020 15:03		0	0	0	0	0	0	0	0	0	0	0	0	0	0
1639	5	6	9	3d 02:00:21.83000	0d 01:54:28.84000	0.00222807	0.00831478	0.00116808	3.7893	C	1	20/08/2020 15:08		0	0	0	0	0	0	0	0	0	0	0	0	0	0
1640	5	6	9	3d 02:05:21.83000	0d 01:59:28.84000	0.00232538	0.00868379	0.00116777	3.7949	C	1	20/08/2020 15:13		0	0	0	0	0	0	0	0	0	0	0	0	0	0
1641	5	6	9	3d 02:10:21.83000	0d 02:04:28.84000	0.00242269	0.0090534	0.00116762	3.8013	C	1	20/08/2020 15:18		0	0	0	0	0	0	0	0	0	0	0	0	0	0
1642	5	6	9	3d 02:15:21.83000	0d 02:09:28.84000	0.00252	0.00942367	0.00116777	3.8085	C	1	20/08/2020 15:23		0	0	0	0	0	0	0	0	0	0	0	0	0	0
1643	5	6	9	3d 02:20:21.83000	0d 02:14:28.84000	0.00261731	0.00979467	0.0011677	3.8161	C	1	20/08/2020 15:28		0	0	0	0	0	0	0	0	0	0	0	0	0	0
1644	5	6	9	3d 02:25:21.83000	0d 02:19:28.84000	0.00271463	0.0101665	0.0011677	3.8248	C	1	20/08/2020 15:33		0	0	0	0	0	0	0	0	0	0	0	0	0	0
1645	5	6	9	3d 02:30:21.83000	0d 02:24:28.84000	0.00281194	0.0105391	0.0011677	3.834	C	1	20/08/2020 15:38		0	0	0	0	0	0	0	0	0	0	0	0	0	0
1646	5	6	9	3d 02:35:06.33000	0d 02:29:13.34000	0.00290422	0.0108934	0.00116762	3.8441	C	5	20/08/2020 15:43		0	0	0	0	0	0	0	0	0	0	0	0	0	0
1647	5	6	9	3d 02:39:32.15000	0d 02:33:39.16000	0.00299045	0.0112253	0.00116754	3.8543	C	5	20/08/2020 15:47		0	0	0	0	0	0	0	0	0	0	0	0	0	0
1648	5	6	9	3d 02:43:43.27000	0d 02:37:50.28000	0.0030719	0.0115396	0.00116785	3.8643	C	5	20/08/2020 15:51		0	0	0	0	0	0	0	0	0	0	0	0	0	0
1649	5	6	9	3d 02:47:34.18000	0d 02:41:41.19000	0.0031468	0.0118294	0.00116777	3.8746	C	5	20/08/2020 15:55		0	0	0	0	0	0	0	0	0	0	0	0	0	0
1650	5	6	9	3d 02:51:12.33000	0d 02:45:19.34000	0.00321757	0.012104	0.0011677	3.8846	C	5	20/08/2020 15:59		0	0	0	0	0	0	0	0	0	0	0	0	0	0
1651	5	6	9	3d 02:54:44.96000	0d 02:48:51.97000	0.00328654	0.0123722	0.00116785	3.8949	C	5	20/08/2020 16:02		0	0	0	0	0	0	0	0	0	0	0	0	0	0
1652	5	6	9	3d 02:58:07.28000	0d 02:52:14.29000	0.00335216	0.0126282	0.00116777	3.9049	C	5	20/08/2020 16:06		0	0	0	0	0	0	0	0	0	0	0	0	0	0
1653	5	6	9	3d 03:01:20.23000	0d 02:55:27.24000	0.00341475	0.0128729	0.00116785	3.915	C	5	20/08/2020 16:09		0	0	0	0	0	0	0	0	0	0	0	0	0	0
1654	5	6	9	3d 03:04:30.05000	0d 02:58:37.06000	0.00347632	0.0131142	0.00116785	3.9251	C	5	20/08/2020 16:12		0	0	0	0	0	0	0	0	0	0	0	0	0	0
1655	5	6	9	3d 03:07:33.91000	0d 03:01:40.92000	0.00353596	0.0133486	0.00116777	3.9351	C	5	20/08/2020 16:15		0	0	0	0	0	0	0	0	0	0	0	0	0	0
1656	5	6	9	3d 03:10:33.20000	0d 03:04:40.21000	0.00359412	0.0135778	0.00116777	3.9452	C	5	20/08/2020 16:18		0	0	0	0	0	0	0	0	0	0	0	0	0	0
1657	5	6	9	3d 03:13:33.66000	0d 03:07:40.67000	0.00365266	0.013809	0.00116785	3.9553	C	5	20/08/2020 16:21		0	0	0	0	0	0	0	0	0	0	0	0	0	0
1658	5	6	9	3d 03:16:28.69000	0d 03:10:35.70000	0.00370943	0.0140339	0.00116785	3.9654	C	5	20/08/2020 16:24		0	0	0	0	0	0	0	0	0	0	0	0	0	0
1659	5	6	9	3d 03:19:21.33000	0d 03:13:28.34000	0.00376543	0.0142562	0.00116777	3.9754	C	5	20/08/2020 16:27		0	0	0	0	0	0	0	0	0	0	0	0	0	0
1660	5	6	9	3d 03:22:12.60000	0d 03:16:19.61000	0.00382099	0.0144773	0.00116777	3.9855	C	5	20/08/2020 16:30		0	0	0	0	0	0	0	0	0	0	0	0	0	0
1661	5	6	9	3d 03:25:02.20000	0d 03:19:09.21000	0.003876	0.0146969	0.00116777	3.9956	C	5	20/08/2020 16:32		0	0	0	0	0	0	0	0	0	0	0	0	0	0
1662	5	6	9	3d 03:27:53.59000	0d 03:22:00.60000	0.0039316	0.0149193	0.00116762	4.0058	C	5	20/08/2020 16:35		0	0	0	0	0	0	0	0	0	0	0	0	0	0
1663	5	6	9	3d 03:30:43.70000	0d 03:24:50.71000	0.00398677	0.0151406	0.0011677	4.0159	C	5	20/08/2020 16:38		0	0	0	0	0	0	0	0	0	0	0	0	0	0
1664	5	6	9	3d 03:33:31.89000	0d 03:27:38.90000	0.00404133	0.0153599	0.00116785	4.0259	C	5	20/08/2020 16:41		0	0	0	0	0	0	0	0	0	0	0	0	0	0
1665	5	6	9	3d 03:36:15.83000	0d 03:30:22.84000	0.00409451	0.0155743	0.0011677	4.036	C	5	20/08/2020 16:44		0	0	0	0	0	0	0	0	0	0	0	0	0	0
1666	5	6	9	3d 03:38:57.60000	0d 03:33:04.61000	0.00414698	0.0157863	0.00116793	4.0461	C	5	20/08/2020 16:46		0	0	0	0	0	0	0	0	0	0	0	0	0	0
1667	5	6	9	3d 03:41:38.69000	0d 03:35:45.70000	0.00419924	0.015998	0.0011677	4.0562	C	5	20/08/2020 16:49		0	0	0	0	0	0	0	0	0	0	0	0	0	0
1668	5	6	9	3d 03:44:18.44000	0d 03:38:25.45000	0.00425105	0.0162085	0.00116785	4.0662	C	5	20/08/2020 16:52		0	0	0	0	0	0	0	0	0	0	0	0	0	0
1669	5	6	9	3d 03:46:59.97000	0d 03:41:06.98000	0.00430345	0.0164218	0.0011677	4.0763	C	5	20/08/2020 16:54		0	0	0	0	0	0	0	0	0	0	0	0	0	0
1670	5	6	9	3d 03:49:35.91000	0d 03:43:42.92000	0.00435403	0.0166282	0.0011677	4.0864	C	5	20/08/2020 16:57		0	0	0	0	0	0	0	0	0	0	0	0	0	0
1671	5	6	9	3d 03:52:08.29000	0d 03:46:15.30000	0.00440346	0.0168305	0.0011677	4.0964	C	5	20/08/2020 17:00		0	0	0	0	0	0	0	0	0	0	0	0	0	0
1672	5	6	9	3d 03:54:40.54000	0d 03:48:47.55000	0.00445285	0.017033	0.00116762	4.1065	C	5	20/08/2020 17:02		0	0	0	0	0	0	0	0	0	0	0	0	0	0
1673	5	6	9	3d 03:57:09.70000	0d 03:51:16.71000	0.00450123	0.0172319	0.00116793	4.1166	C	5	20/08/2020 17:05		0	0	0	0	0	0	0	0	0	0	0	0	0	0
1674	5	6	9	3d 03:59:36.10000	0d 03:53:43.11000	0.00454872	0.0174277	0.00116777	4.1266	C	5	20/08/2020 17:07		0	0	0	0	0	0	0	0	0	0	0	0	0	0
1675	5	6	9	3d 04:02:02.22000	0d 03:56:09.23000	0.00459612	0.0176235	0.00116777	4.1369	C	5	20/08/2020 17:09		0	0	0	0	0	0	0	0	0	0	0	0	0	0
1676	5	6	9	3d 04:04:28.95000	0d 03:58:35.96000	0.00464371	0.0178206	0.00116754	4.1469	C	5	20/08/2020 17:12		0	0	0	0	0	0	0	0	0	0	0	0	0	0
1677	5	6	9	3d 04:06:51.35000	0d 04:00:58.36000	0.0046899	0.0180124	0.00116777	4.1572	C	5	20/08/2020 17:14		0	0	0	0	0	0	0	0	0	0	0	0	0	0
1678	5	6	9	3d 04:09:13.54000	0d 04:03:20.55000	0.00473602	0.0182044	0.00116762	4.1672	C	5	20/08/2020 17:17		0	0	0	0	0	0	0	0	0	0	0	0	0	0
1679	5	6	9	3d 04:11:32.59000	0d 04:05:39.60000	0.00478113	0.0183926	0.00116777	4.1773	C	5	20/08/2020 17:19		0	0	0	0	0	0	0	0	0	0	0	0	0	0
1680	5	6	9	3d 04:13:52.05000	0d 04:07:59.06000	0.00482637	0.0185818	0.00116785	4.1874	C	5	20/08/2020 17:21		0	0	0	0	0	0	0	0	0	0	0	0	0	0
1681	5	6	9	3d 04:16:10.29000	0d 04:10:17.30000	0.00487121	0.0187698	0.0011677	4.1975	C	5	20/08/2020 17:24		0	0	0	0	0	0	0	0	0	0	0	0	0	0
1682	5	6	9	3d 04:16:43.19000	0d 04:10:50.20000	0.00488188	0.0188146	0.0011677	4.2	C	133	20/08/2020 17:24		0	0	0	0	0	0	0	0	0	0	0	0	0	0
1683	5	6	10	3d 04:16:43.20000	0d 00:00:00.01000	0.00488188	0.0188146	0.0011912	4.2	C	0	20/08/2020 17:24		0	0	0	0	0	0	0	0	0	0	0	0	0	0
1684	5	6	10	3d 04:17:01.61000	0d 00:00:18.42000	0.00488775	0.0188392	0.00109117	4.2004	C	4	20/08/2020 17:24		0	0	0	0	0	0	0	0	0	0	0	0	0	0
1685	5	6	10	3d 04:17:19.70000	0d 00:00:36.51000	0.00489296	0.0188611	0.00099115	4.2002	C	4	20/08/2020 17:25		0	0	0	0	0	0	0	0	0	0	0	0	0	0
1686	5	6	10	3d 04:17:44.49000	0d 00:01:01.30000	0.00489943	0.0188883	0.00089105	4.2	C	4	20/08/2020 17:25		0	0	0	0	0	0	0	0	0	0	0	0	0	0
1687	5	6	10	3d 04:18:13.18000	0d 00:01:29.99000	0.00490612	0.0189164	0.00079103	4.2002	C	4	20/08/2020 17:26		0	0	0	0	0	0	0	0	0	0	0	0	0	0
1688	5	6	10	3d 04:18:48.39000	0d 00:02:05.20000	0.00491335	0.0189467	0.000691	4.2	C	4	20/08/2020 17:26		0	0	0	0	0	0	0	0	0	0	0	0	0	0
1689	5	6	10	3d 04:19:27.88000	0d 00:02:44.69000	0.00492036	0.0189762	0.00059083	4.2	C	4	20/08/2020 17:27		0	0	0	0	0	0	0	0	0	0	0	0	0	0
1690	5	6	10	3d 04:20:18.18000	0d 00:03:34.99000	0.00492788	0.0190078	0.00049081	4.2	C	4	20/08/2020 17:28		0	0	0	0	0	0	0	0	0	0	0	0	0	0
1691	5	6	10	3d 04:21:18.90000	0d 00:04:35.71000	0.00493527	0.0190388	0.00039071	4.2002	C	4	20/08/2020 17:29		0	0	0	0	0	0	0	0	0	0	0	0	0	0
1692	5	6	10	3d 04:22:40.10000	0d 00:05:56.91000	0.00494292	0.019071	0.00029061	4.2	C	4	20/08/2020 17:30		0	0	0	0	0	0	0	0	0	0	0	0	0	0
1693	5	6	10	3d 04:24:45.21000	0d 00:08:02.02000	0.00495118	0.0191056	0.00019059	4.2	C	4	20/08/2020 17:32		0	0	0	0	0	0	0	0	0	0	0	0	0	0
1694	5	6	10	3d 04:27:23.60000	0d 00:10:40.41000	0.00495783	0.0191336	0.00011681	4.1999	C	132	20/08/2020 17:35		0	0	0	0	0	0	0	0	0	0	0	0	0	0
1695	5	6	11	3d 04:27:23.61000	0d 00:00:00.01000	0	0	0	4.199	R	0	20/08/2020 17:35		0	0	0	0	0	0	0	0	0	0	0	0	0	0
1696	5	6	11	3d 04:27:25.61000	0d 00:00:02.01000	0	0	0	4.1988	R	1	20/08/2020 17:35		0	0	0	0	0	0	0	0	0	0	0	0	0	0
1697	5	6	11	3d 04:27:27.61000	0d 00:00:04.01000	0	0	0	4.1988	R	1	20/08/2020 17:35		0	0	0	0	0	0	0	0	0	0	0	0	0	0
1698	5	6	11	3d 04:27:29.61000	0d 00:00:06.01000	0	0	0	4.1987	R	1	20/08/2020 17:35		0	0	0	0	0	0	0	0	0	0	0	0	0	0
1699	5	6	11	3d 04:27:31.61000	0d 00:00:08.01000	0	0	0	4.1985	R	1	20/08/2020 17:35		0	0	0	0	0	0	0	0	0	0	0	0	0	0
1700	5	6	11	3d 04:27:33.60000	0d 00:00:10.00000	0	0	0	4.1987	R	129	20/08/2020 17:35		0	0	0	0	0	0	0	0	0	0	0	0	0	0
1701	5	6	12	3d 04:27:33.64000	0d 00:00:00.04000	0.00000001	0.00000005	0.00116907	4.188	D	0	20/08/2020 17:35		0	0	0	0	0	0	0	0	0	0	0	0	0	0
1702	5	6	12	3d 04:28:07.21000	0d 00:00:33.61000	0.0000109	0.00004559	0.001168	4.1779	D	5	20/08/2020 17:36		0	0	0	0	0	0	0	0	0	0	0	0	0	0
1703	5	6	12	3d 04:29:44.10000	0d 00:02:10.50000	0.00004233	0.00017672	0.00116777	4.1678	D	5	20/08/2020 17:37		0	0	0	0	0	0	0	0	0	0	0	0	0	0
1704	5	6	12	3d 04:31:46.16000	0d 00:04:12.56000	0.00008192	0.00034154	0.00116754	4.1578	D	5	20/08/2020 17:39		0	0	0	0	0	0	0	0	0	0	0	0	0	0
1705	5	6	12	3d 04:33:48.61000	0d 00:06:15.01000	0.00012164	0.0005065	0.00116785	4.1477	D	5	20/08/2020 17:41		0	0	0	0	0	0	0	0	0	0	0	0	0	0
1706	5	6	12	3d 04:35:42.29000	0d 00:08:08.69000	0.00015852	0.00065925	0.001168	4.1376	D	5	20/08/2020 17:43		0	0	0	0	0	0	0	0	0	0	0	0	0	0
1707	5	6	12	3d 04:37:33.77000	0d 00:10:00.17000	0.00019468	0.0008087	0.00116777	4.1274	D	5	20/08/2020 17:45		0	0	0	0	0	0	0	0	0	0	0	0	0	0
1708	5	6	12	3d 04:39:44.98000	0d 00:12:11.38000	0.00023724	0.00098416	0.00116777	4.1173	D	5	20/08/2020 17:47		0	0	0	0	0	0	0	0	0	0	0	0	0	0
1709	5	6	12	3d 04:41:58.95000	0d 00:14:25.35000	0.0002807	0.00116287	0.00116777	4.1073	D	5	20/08/2020 17:49		0	0	0	0	0	0	0	0	0	0	0	0	0	0
1710	5	6	12	3d 04:44:12.64000	0d 00:16:39.04000	0.00032406	0.00134077	0.0011677	4.0972	D	5	20/08/2020 17:52		0	0	0	0	0	0	0	0	0	0	0	0	0	0
1711	5	6	12	3d 04:46:31.47000	0d 00:18:57.87000	0.00036909	0.00152505	0.00116754	4.0871	D	5	20/08/2020 17:54		0	0	0	0	0	0	0	0	0	0	0	0	0	0
1712	5	6	12	3d 04:48:33.02000	0d 00:20:59.42000	0.00040852	0.00168599	0.00116785	4.0771	D	5	20/08/2020 17:56		0	0	0	0	0	0	0	0	0	0	0	0	0	0
1713	5	6	12	3d 04:50:53.82000	0d 00:23:20.22000	0.00045419	0.00187198	0.00116793	4.0668	D	5	20/08/2020 17:58		0	0	0	0	0	0	0	0	0	0	0	0	0	0
1714	5	6	12	3d 04:53:18.77000	0d 00:25:45.17000	0.00050121	0.00206296	0.00116747	4.0568	D	5	20/08/2020 18:01		0	0	0	0	0	0	0	0	0	0	0	0	0	0
1715	5	6	12	3d 04:55:48.42000	0d 00:28:14.82000	0.00054975	0.00225965	0.00116777	4.0467	D	5	20/08/2020 18:03		0	0	0	0	0	0	0	0	0	0	0	0	0	0
1716	5	6	12	3d 04:58:15.24000	0d 00:30:41.64000	0.00059738	0.00245214	0.00116785	4.0366	D	5	20/08/2020 18:06		0	0	0	0	0	0	0	0	0	0	0	0	0	0
1717	5	6	12	3d 05:00:45.92000	0d 00:33:12.32000	0.00064625	0.0026492	0.00116785	4.0266	D	5	20/08/2020 18:08		0	0	0	0	0	0	0	0	0	0	0	0	0	0
1718	5	6	12	3d 05:03:20.96000	0d 00:35:47.36000	0.00069655	0.00285145	0.00116793	4.0165	D	5	20/08/2020 18:11		0	0	0	0	0	0	0	0	0	0	0	0	0	0
1719	5	6	12	3d 05:05:56.91000	0d 00:38:23.31000	0.00074713	0.00305438	0.0011677	4.0064	D	5	20/08/2020 18:13		0	0	0	0	0	0	0	0	0	0	0	0	0	0
1720	5	6	12	3d 05:08:34.40000	0d 00:41:00.80000	0.00079822	0.0032588	0.00116762	3.9963	D	5	20/08/2020 18:16		0	0	0	0	0	0	0	0	0	0	0	0	0	0
1721	5	6	12	3d 05:11:16.52000	0d 00:43:42.92000	0.0008508	0.0034687	0.00116762	3.9863	D	5	20/08/2020 18:19		0	0	0	0	0	0	0	0	0	0	0	0	0	0
1722	5	6	12	3d 05:13:53.66000	0d 00:46:20.06000	0.00090178	0.00367164	0.0011677	3.9762	D	5	20/08/2020 18:21		0	0	0	0	0	0	0	0	0	0	0	0	0	0
1723	5	6	12	3d 05:16:37.60000	0d 00:49:04.00000	0.00095495	0.00388282	0.00116762	3.9661	D	5	20/08/2020 18:24		0	0	0	0	0	0	0	0	0	0	0	0	0	0
1724	5	6	12	3d 05:19:19.49000	0d 00:51:45.89000	0.00100747	0.00409084	0.00116785	3.9561	D	5	20/08/2020 18:27		0	0	0	0	0	0	0	0	0	0	0	0	0	0
1725	5	6	12	3d 05:22:16.11000	0d 00:54:42.51000	0.00106476	0.00431721	0.0011677	3.946	D	5	20/08/2020 18:30		0	0	0	0	0	0	0	0	0	0	0	0	0	0
1726	5	6	12	3d 05:24:58.04000	0d 00:57:24.44000	0.00111728	0.00452422	0.00116754	3.9359	D	5	20/08/2020 18:32		0	0	0	0	0	0	0	0	0	0	0	0	0	0
1727	5	6	12	3d 05:27:45.77000	0d 01:00:12.17000	0.00117169	0.0047381	0.00116785	3.9258	D	5	20/08/2020 18:35		0	0	0	0	0	0	0	0	0	0	0	0	0	0
1728	5	6	12	3d 05:30:36.44000	0d 01:03:02.84000	0.00122705	0.00495516	0.0011677	3.9158	D	5	20/08/2020 18:38		0	0	0	0	0	0	0	0	0	0	0	0	0	0
1729	5	6	12	3d 05:33:26.97000	0d 01:05:53.37000	0.00128237	0.00517149	0.00116777	3.9057	D	5	20/08/2020 18:41		0	0	0	0	0	0	0	0	0	0	0	0	0	0
1730	5	6	12	3d 05:36:19.52000	0d 01:08:45.92000	0.00133834	0.00538982	0.00116793	3.8955	D	5	20/08/2020 18:44		0	0	0	0	0	0	0	0	0	0	0	0	0	0
1731	5	6	12	3d 05:39:13.84000	0d 01:11:40.24000	0.00139488	0.00560982	0.00116793	3.8854	D	5	20/08/2020 18:47		0	0	0	0	0	0	0	0	0	0	0	0	0	0
1732	5	6	12	3d 05:42:07.63000	0d 01:14:34.03000	0.00145125	0.00582858	0.00116762	3.8753	D	5	20/08/2020 18:50		0	0	0	0	0	0	0	0	0	0	0	0	0	0
1733	5	6	12	3d 05:45:08.14000	0d 01:17:34.54000	0.00150981	0.0060552	0.00116793	3.8653	D	5	20/08/2020 18:53		0	0	0	0	0	0	0	0	0	0	0	0	0	0
1734	5	6	12	3d 05:48:11.13000	0d 01:20:37.53000	0.00156916	0.00628433	0.00116762	3.8552	D	5	20/08/2020 18:56		0	0	0	0	0	0	0	0	0	0	0	0	0	0
1735	5	6	12	3d 05:50:55.98000	0d 01:23:22.38000	0.00162264	0.00649021	0.0011677	3.8451	D	5	20/08/2020 18:58		0	0	0	0	0	0	0	0	0	0	0	0	0	0
1736	5	6	12	3d 05:53:23.83000	0d 01:25:50.23000	0.0016706	0.00667443	0.00116762	3.8347	D	5	20/08/2020 19:01		0	0	0	0	0	0	0	0	0	0	0	0	0	0
1737	5	6	12	3d 05:53:56.63000	0d 01:26:23.03000	0.00168123	0.00671519	0.00116785	3.8247	D	5	20/08/2020 19:01		0	0	0	0	0	0	0	0	0	0	0	0	0	0
1738	5	6	12	3d 05:56:55.76000	0d 01:29:22.16000	0.00173934	0.00693714	0.00116777	3.8146	D	5	20/08/2020 19:04		0	0	0	0	0	0	0	0	0	0	0	0	0	0
1739	5	6	12	3d 06:00:26.02000	0d 01:32:52.42000	0.00180754	0.00719697	0.00116777	3.8045	D	5	20/08/2020 19:08		0	0	0	0	0	0	0	0	0	0	0	0	0	0
1740	5	6	12	3d 06:03:48.54000	0d 01:36:14.94000	0.00187323	0.00744659	0.00116793	3.7945	D	5	20/08/2020 19:11		0	0	0	0	0	0	0	0	0	0	0	0	0	0
1741	5	6	12	3d 06:06:45.36000	0d 01:39:11.76000	0.00193059	0.007664	0.00116785	3.7842	D	5	20/08/2020 19:14		0	0	0	0	0	0	0	0	0	0	0	0	0	0
1742	5	6	12	3d 06:06:46.32000	0d 01:39:12.72000	0.0019309	0.00766518	0.0011677	3.7742	D	5	20/08/2020 19:14		0	0	0	0	0	0	0	0	0	0	0	0	0	0
1743	5	6	12	3d 06:09:15.05000	0d 01:41:41.45000	0.00197915	0.00784699	0.00116785	3.7639	D	5	20/08/2020 19:17		0	0	0	0	0	0	0	0	0	0	0	0	0	0
1744	5	6	12	3d 06:12:50.77000	0d 01:45:17.17000	0.00204912	0.00811003	0.00116777	3.7539	D	5	20/08/2020 19:20		0	0	0	0	0	0	0	0	0	0	0	0	0	0
1745	5	6	12	3d 06:16:58.75000	0d 01:49:25.15000	0.00212956	0.00841158	0.00116777	3.7438	D	5	20/08/2020 19:24		0	0	0	0	0	0	0	0	0	0	0	0	0	0
1746	5	6	12	3d 06:21:28.84000	0d 01:53:55.24000	0.00221717	0.00873915	0.00116793	3.7337	D	5	20/08/2020 19:29		0	0	0	0	0	0	0	0	0	0	0	0	0	0
1747	5	6	12	3d 06:22:09.31000	0d 01:54:35.71000	0.00223029	0.00878815	0.00116777	3.7237	D	5	20/08/2020 19:30		0	0	0	0	0	0	0	0	0	0	0	0	0	0
1748	5	6	12	3d 06:24:10.33000	0d 01:56:36.73000	0.00226955	0.00893419	0.00116785	3.6756	D	5	20/08/2020 19:32		0	0	0	0	0	0	0	0	0	0	0	0	0	0
1749	5	6	12	3d 06:24:10.43000	0d 01:56:36.83000	0.00226958	0.00893431	0.0011677	3.6544	D	5	20/08/2020 19:32		0	0	0	0	0	0	0	0	0	0	0	0	0	0
1750	5	6	12	3d 06:24:13.52000	0d 01:56:39.92000	0.00227058	0.00893796	0.00116754	3.6442	D	5	20/08/2020 19:32		0	0	0	0	0	0	0	0	0	0	0	0	0	0
1751	5	6	12	3d 06:28:23.55000	0d 02:00:49.95000	0.00235169	0.00923316	0.00116785	3.6332	D	5	20/08/2020 19:36		0	0	0	0	0	0	0	0	0	0	0	0	0	0
1752	5	6	12	3d 06:30:38.91000	0d 02:03:05.31000	0.00239559	0.00939258	0.00116785	3.6226	D	5	20/08/2020 19:38		0	0	0	0	0	0	0	0	0	0	0	0	0	0
1753	5	6	12	3d 06:35:38.91000	0d 02:08:05.31000	0.00249291	0.00974508	0.00116777	3.6172	D	1	20/08/2020 19:43		0	0	0	0	0	0	0	0	0	0	0	0	0	0
1754	5	6	12	3d 06:40:36.15000	0d 02:13:02.55000	0.00258932	0.0100935	0.00116785	3.6071	D	5	20/08/2020 19:48		0	0	0	0	0	0	0	0	0	0	0	0	0	0
1755	5	6	12	3d 06:45:36.15000	0d 02:18:02.55000	0.00268664	0.0104444	0.00116793	3.6028	D	1	20/08/2020 19:53		0	0	0	0	0	0	0	0	0	0	0	0	0	0
1756	5	6	12	3d 06:50:36.15000	0d 02:23:02.55000	0.00278395	0.0107947	0.00116793	3.5987	D	1	20/08/2020 19:58		0	0	0	0	0	0	0	0	0	0	0	0	0	0
1757	5	6	12	3d 06:54:47.83000	0d 02:27:14.23000	0.00286559	0.0110882	0.00116777	3.5883	D	5	20/08/2020 20:02		0	0	0	0	0	0	0	0	0	0	0	0	0	0
1758	5	6	12	3d 06:59:47.83000	0d 02:32:14.23000	0.0029629	0.0114373	0.0011677	3.585	D	1	20/08/2020 20:07		0	0	0	0	0	0	0	0	0	0	0	0	0	0
1759	5	6	12	3d 07:04:47.83000	0d 02:37:14.23000	0.00306021	0.0117858	0.001168	3.5776	D	1	20/08/2020 20:12		0	0	0	0	0	0	0	0	0	0	0	0	0	0
1760	5	6	12	3d 07:09:47.83000	0d 02:42:14.23000	0.00315752	0.0121336	0.00116762	3.5706	D	1	20/08/2020 20:17		0	0	0	0	0	0	0	0	0	0	0	0	0	0
1761	5	6	12	3d 07:13:39.76000	0d 02:46:06.16000	0.00323275	0.0124019	0.0011677	3.5602	D	5	20/08/2020 20:21		0	0	0	0	0	0	0	0	0	0	0	0	0	0
1762	5	6	12	3d 07:18:39.76000	0d 02:51:06.16000	0.00333006	0.0127483	0.0011677	3.5563	D	1	20/08/2020 20:26		0	0	0	0	0	0	0	0	0	0	0	0	0	0
1763	5	6	12	3d 07:23:39.76000	0d 02:56:06.16000	0.00342738	0.0130942	0.00116777	3.5505	D	1	20/08/2020 20:31		0	0	0	0	0	0	0	0	0	0	0	0	0	0
1764	5	6	12	3d 07:28:39.76000	0d 03:01:06.16000	0.00352469	0.0134394	0.0011677	3.5431	D	1	20/08/2020 20:36		0	0	0	0	0	0	0	0	0	0	0	0	0	0
1765	5	6	12	3d 07:33:39.76000	0d 03:06:06.16000	0.003622	0.0137837	0.0011677	3.5361	D	1	20/08/2020 20:41		0	0	0	0	0	0	0	0	0	0	0	0	0	0
1766	5	6	12	3d 07:37:45.83000	0d 03:10:12.23000	0.00370182	0.0140656	0.00116777	3.5259	D	5	20/08/2020 20:45		0	0	0	0	0	0	0	0	0	0	0	0	0	0
1767	5	6	12	3d 07:42:45.83000	0d 03:15:12.23000	0.00379913	0.0144084	0.0011677	3.5186	D	1	20/08/2020 20:50		0	0	0	0	0	0	0	0	0	0	0	0	0	0
1768	5	6	12	3d 07:46:36.28000	0d 03:19:02.68000	0.00387388	0.0146711	0.00116777	3.5076	D	5	20/08/2020 20:54		0	0	0	0	0	0	0	0	0	0	0	0	0	0
1769	5	6	12	3d 07:51:05.27000	0d 03:23:31.67000	0.00396114	0.0149769	0.0011677	3.4975	D	5	20/08/2020 20:58		0	0	0	0	0	0	0	0	0	0	0	0	0	0
1770	5	6	12	3d 07:55:59.23000	0d 03:28:25.63000	0.00405649	0.01531	0.00116754	3.4874	D	5	20/08/2020 21:03		0	0	0	0	0	0	0	0	0	0	0	0	0	0
1771	5	6	12	3d 07:59:35.60000	0d 03:32:02.00000	0.00412667	0.0155546	0.00116754	3.4772	D	5	20/08/2020 21:07		0	0	0	0	0	0	0	0	0	0	0	0	0	0
1772	5	6	12	3d 08:02:24.30000	0d 03:34:50.70000	0.00418139	0.0157446	0.0011677	3.4668	D	5	20/08/2020 21:10		0	0	0	0	0	0	0	0	0	0	0	0	0	0
1773	5	6	12	3d 08:05:24.83000	0d 03:37:51.23000	0.00423995	0.0159474	0.00116762	3.4563	D	5	20/08/2020 21:13		0	0	0	0	0	0	0	0	0	0	0	0	0	0
1774	5	6	12	3d 08:07:21.40000	0d 03:39:47.80000	0.00427777	0.016078	0.0011677	3.4461	D	5	20/08/2020 21:15		0	0	0	0	0	0	0	0	0	0	0	0	0	0
1775	5	6	12	3d 08:09:05.94000	0d 03:41:32.34000	0.00431168	0.0161947	0.0011677	3.4359	D	5	20/08/2020 21:17		0	0	0	0	0	0	0	0	0	0	0	0	0	0
1776	5	6	12	3d 08:10:45.99000	0d 03:43:12.39000	0.00434413	0.016306	0.0011677	3.4257	D	5	20/08/2020 21:18		0	0	0	0	0	0	0	0	0	0	0	0	0	0
1777	5	6	12	3d 08:11:58.82000	0d 03:44:25.22000	0.00436775	0.0163868	0.00116785	3.4156	D	5	20/08/2020 21:19		0	0	0	0	0	0	0	0	0	0	0	0	0	0
1778	5	6	12	3d 08:12:51.10000	0d 03:45:17.50000	0.00438471	0.0164447	0.00116754	3.4051	D	5	20/08/2020 21:20		0	0	0	0	0	0	0	0	0	0	0	0	0	0
1779	5	6	12	3d 08:13:33.65000	0d 03:46:00.05000	0.00439851	0.0164916	0.00116762	3.3947	D	5	20/08/2020 21:21		0	0	0	0	0	0	0	0	0	0	0	0	0	0
1780	5	6	12	3d 08:14:20.16000	0d 03:46:46.56000	0.0044136	0.0165428	0.0011677	3.3837	D	5	20/08/2020 21:22		0	0	0	0	0	0	0	0	0	0	0	0	0	0
1781	5	6	12	3d 08:14:56.95000	0d 03:47:23.35000	0.00442553	0.0165831	0.00116777	3.3729	D	5	20/08/2020 21:22		0	0	0	0	0	0	0	0	0	0	0	0	0	0
1782	5	6	12	3d 08:15:26.27000	0d 03:47:52.67000	0.00443504	0.0166151	0.0011677	3.3622	D	5	20/08/2020 21:23		0	0	0	0	0	0	0	0	0	0	0	0	0	0
1783	5	6	12	3d 08:15:51.16000	0d 03:48:17.56000	0.00444312	0.0166423	0.00116785	3.3515	D	5	20/08/2020 21:23		0	0	0	0	0	0	0	0	0	0	0	0	0	0
1784	5	6	12	3d 08:16:20.97000	0d 03:48:47.37000	0.00445279	0.0166746	0.00116762	3.3413	D	5	20/08/2020 21:24		0	0	0	0	0	0	0	0	0	0	0	0	0	0
1785	5	6	12	3d 08:16:45.96000	0d 03:49:12.36000	0.00446089	0.0167017	0.0011677	3.3312	D	5	20/08/2020 21:24		0	0	0	0	0	0	0	0	0	0	0	0	0	0
1786	5	6	12	3d 08:17:14.27000	0d 03:49:40.67000	0.00447008	0.0167322	0.00116777	3.3205	D	5	20/08/2020 21:25		0	0	0	0	0	0	0	0	0	0	0	0	0	0
1787	5	6	12	3d 08:17:55.03000	0d 03:50:21.43000	0.0044833	0.0167761	0.0011677	3.3103	D	5	20/08/2020 21:25		0	0	0	0	0	0	0	0	0	0	0	0	0	0
1788	5	6	12	3d 08:19:04.36000	0d 03:51:30.76000	0.00450579	0.0168504	0.0011677	3.3002	D	5	20/08/2020 21:26		0	0	0	0	0	0	0	0	0	0	0	0	0	0
1789	5	6	12	3d 08:22:05.30000	0d 03:54:31.70000	0.00456448	0.0170438	0.00116754	3.2898	D	5	20/08/2020 21:29		0	0	0	0	0	0	0	0	0	0	0	0	0	0
1790	5	6	12	3d 08:24:55.49000	0d 03:57:21.89000	0.00461968	0.0172252	0.00116793	3.2798	D	5	20/08/2020 21:32		0	0	0	0	0	0	0	0	0	0	0	0	0	0
1791	5	6	12	3d 08:27:57.39000	0d 04:00:23.79000	0.00467869	0.0174185	0.0011677	3.2696	D	5	20/08/2020 21:35		0	0	0	0	0	0	0	0	0	0	0	0	0	0
1792	5	6	12	3d 08:30:08.52000	0d 04:02:34.92000	0.00472122	0.0175573	0.00116785	3.2593	D	5	20/08/2020 21:38		0	0	0	0	0	0	0	0	0	0	0	0	0	0
1793	5	6	12	3d 08:31:55.01000	0d 04:04:21.41000	0.00475577	0.0176698	0.00116777	3.249	D	5	20/08/2020 21:39		0	0	0	0	0	0	0	0	0	0	0	0	0	0
1794	5	6	12	3d 08:32:49.63000	0d 04:05:16.03000	0.00477348	0.0177273	0.00116777	3.2389	D	5	20/08/2020 21:40		0	0	0	0	0	0	0	0	0	0	0	0	0	0
1795	5	6	12	3d 08:33:45.63000	0d 04:06:12.03000	0.00479165	0.017786	0.00116754	3.2287	D	5	20/08/2020 21:41		0	0	0	0	0	0	0	0	0	0	0	0	0	0
1796	5	6	12	3d 08:34:28.84000	0d 04:06:55.24000	0.00480566	0.0178312	0.00116785	3.2186	D	5	20/08/2020 21:42		0	0	0	0	0	0	0	0	0	0	0	0	0	0
1797	5	6	12	3d 08:35:11.21000	0d 04:07:37.61000	0.00481941	0.0178754	0.00116762	3.2084	D	5	20/08/2020 21:43		0	0	0	0	0	0	0	0	0	0	0	0	0	0
1798	5	6	12	3d 08:35:33.46000	0d 04:07:59.86000	0.00482662	0.0178985	0.0011677	3.1983	D	5	20/08/2020 21:43		0	0	0	0	0	0	0	0	0	0	0	0	0	0
1799	5	6	12	3d 08:36:01.47000	0d 04:08:27.87000	0.00483571	0.0179275	0.00116777	3.1881	D	5	20/08/2020 21:43		0	0	0	0	0	0	0	0	0	0	0	0	0	0
1800	5	6	12	3d 08:36:26.22000	0d 04:08:52.62000	0.00484374	0.0179531	0.0011677	3.1775	D	5	20/08/2020 21:44		0	0	0	0	0	0	0	0	0	0	0	0	0	0
1801	5	6	12	3d 08:36:50.07000	0d 04:09:16.47000	0.00485147	0.0179776	0.00116762	3.1669	D	5	20/08/2020 21:44		0	0	0	0	0	0	0	0	0	0	0	0	0	0
1802	5	6	12	3d 08:37:09.20000	0d 04:09:35.60000	0.00485768	0.0179973	0.00116785	3.1565	D	5	20/08/2020 21:45		0	0	0	0	0	0	0	0	0	0	0	0	0	0
1803	5	6	12	3d 08:37:28.76000	0d 04:09:55.16000	0.00486402	0.0180173	0.0011677	3.1463	D	5	20/08/2020 21:45		0	0	0	0	0	0	0	0	0	0	0	0	0	0
1804	5	6	12	3d 08:37:43.40000	0d 04:10:09.80000	0.00486877	0.0180322	0.0011677	3.1357	D	5	20/08/2020 21:45		0	0	0	0	0	0	0	0	0	0	0	0	0	0
1805	5	6	12	3d 08:37:55.31000	0d 04:10:21.71000	0.00487264	0.0180443	0.00116747	3.1257	D	5	20/08/2020 21:45		0	0	0	0	0	0	0	0	0	0	0	0	0	0
1806	5	6	12	3d 08:38:08.37000	0d 04:10:34.77000	0.00487687	0.0180575	0.00116777	3.1154	D	5	20/08/2020 21:46		0	0	0	0	0	0	0	0	0	0	0	0	0	0
1807	5	6	12	3d 08:38:20.94000	0d 04:10:47.34000	0.00488095	0.0180702	0.00116785	3.1051	D	5	20/08/2020 21:46		0	0	0	0	0	0	0	0	0	0	0	0	0	0
1808	5	6	12	3d 08:38:32.10000	0d 04:10:58.50000	0.00488457	0.0180814	0.00116754	3.0942	D	5	20/08/2020 21:46		0	0	0	0	0	0	0	0	0	0	0	0	0	0
1809	5	6	12	3d 08:38:42.90000	0d 04:11:09.30000	0.00488807	0.0180922	0.00116785	3.0835	D	5	20/08/2020 21:46		0	0	0	0	0	0	0	0	0	0	0	0	0	0
1810	5	6	12	3d 08:38:52.52000	0d 04:11:18.92000	0.00489119	0.0181019	0.00116777	3.073	D	5	20/08/2020 21:46		0	0	0	0	0	0	0	0	0	0	0	0	0	0
1811	5	6	12	3d 08:39:01.23000	0d 04:11:27.63000	0.00489402	0.0181105	0.00116777	3.0626	D	5	20/08/2020 21:46		0	0	0	0	0	0	0	0	0	0	0	0	0	0
1812	5	6	12	3d 08:39:09.10000	0d 04:11:35.50000	0.00489657	0.0181183	0.0011677	3.0521	D	5	20/08/2020 21:47		0	0	0	0	0	0	0	0	0	0	0	0	0	0
1813	5	6	12	3d 08:39:16.68000	0d 04:11:43.08000	0.00489903	0.0181258	0.0011677	3.0416	D	5	20/08/2020 21:47		0	0	0	0	0	0	0	0	0	0	0	0	0	0
1814	5	6	12	3d 08:39:23.95000	0d 04:11:50.35000	0.00490139	0.018133	0.00116777	3.0309	D	5	20/08/2020 21:47		0	0	0	0	0	0	0	0	0	0	0	0	0	0
1815	5	6	12	3d 08:39:31.82000	0d 04:11:58.22000	0.00490394	0.0181407	0.0011677	3.0205	D	5	20/08/2020 21:47		0	0	0	0	0	0	0	0	0	0	0	0	0	0
1816	5	6	12	3d 08:39:37.07000	0d 04:12:03.47000	0.00490564	0.0181458	0.0011677	3.0103	D	5	20/08/2020 21:47		0	0	0	0	0	0	0	0	0	0	0	0	0	0
1817	5	6	12	3d 08:39:44.79000	0d 04:12:11.19000	0.00490815	0.0181534	0.00116777	3.0001	D	5	20/08/2020 21:47		0	0	0	0	0	0	0	0	0	0	0	0	0	0
1818	5	6	12	3d 08:39:50.17000	0d 04:12:16.57000	0.00490989	0.0181586	0.00116762	2.9892	D	5	20/08/2020 21:47		0	0	0	0	0	0	0	0	0	0	0	0	0	0
1819	5	6	12	3d 08:39:56.64000	0d 04:12:23.04000	0.00491199	0.0181649	0.0011677	2.9789	D	5	20/08/2020 21:47		0	0	0	0	0	0	0	0	0	0	0	0	0	0
1820	5	6	12	3d 08:40:02.52000	0d 04:12:28.92000	0.0049139	0.0181705	0.00116762	2.9679	D	5	20/08/2020 21:47		0	0	0	0	0	0	0	0	0	0	0	0	0	0
1821	5	6	12	3d 08:40:07.32000	0d 04:12:33.72000	0.00491546	0.0181751	0.00116793	2.9574	D	5	20/08/2020 21:48		0	0	0	0	0	0	0	0	0	0	0	0	0	0
1822	5	6	12	3d 08:40:12.63000	0d 04:12:39.03000	0.00491718	0.0181802	0.0011677	2.947	D	5	20/08/2020 21:48		0	0	0	0	0	0	0	0	0	0	0	0	0	0
1823	5	6	12	3d 08:40:17.72000	0d 04:12:44.12000	0.00491883	0.0181851	0.00116777	2.9363	D	5	20/08/2020 21:48		0	0	0	0	0	0	0	0	0	0	0	0	0	0
1824	5	6	12	3d 08:40:22.90000	0d 04:12:49.30000	0.00492051	0.01819	0.00116785	2.9258	D	5	20/08/2020 21:48		0	0	0	0	0	0	0	0	0	0	0	0	0	0
1825	5	6	12	3d 08:40:28.30000	0d 04:12:54.70000	0.00492226	0.0181951	0.00116785	2.9155	D	5	20/08/2020 21:48		0	0	0	0	0	0	0	0	0	0	0	0	0	0
1826	5	6	12	3d 08:40:31.82000	0d 04:12:58.22000	0.0049234	0.0181985	0.0011677	2.9055	D	5	20/08/2020 21:48		0	0	0	0	0	0	0	0	0	0	0	0	0	0
1827	5	6	12	3d 08:40:36.37000	0d 04:13:02.77000	0.00492488	0.0182027	0.00116762	2.8949	D	5	20/08/2020 21:48		0	0	0	0	0	0	0	0	0	0	0	0	0	0
1828	5	6	12	3d 08:40:40.61000	0d 04:13:07.01000	0.00492626	0.0182067	0.00116777	2.8841	D	5	20/08/2020 21:48		0	0	0	0	0	0	0	0	0	0	0	0	0	0
1829	5	6	12	3d 08:40:44.42000	0d 04:13:10.82000	0.00492749	0.0182103	0.00116785	2.874	D	5	20/08/2020 21:48		0	0	0	0	0	0	0	0	0	0	0	0	0	0
1830	5	6	12	3d 08:40:48.33000	0d 04:13:14.73000	0.00492876	0.0182139	0.00116777	2.8634	D	5	20/08/2020 21:48		0	0	0	0	0	0	0	0	0	0	0	0	0	0
1831	5	6	12	3d 08:40:52.07000	0d 04:13:18.47000	0.00492997	0.0182174	0.00116777	2.853	D	5	20/08/2020 21:48		0	0	0	0	0	0	0	0	0	0	0	0	0	0
1832	5	6	12	3d 08:40:56.08000	0d 04:13:22.48000	0.00493127	0.0182211	0.00116777	2.8423	D	5	20/08/2020 21:48		0	0	0	0	0	0	0	0	0	0	0	0	0	0
1833	5	6	12	3d 08:40:59.33000	0d 04:13:25.73000	0.00493233	0.0182241	0.00116777	2.8321	D	5	20/08/2020 21:48		0	0	0	0	0	0	0	0	0	0	0	0	0	0
1834	5	6	12	3d 08:41:02.65000	0d 04:13:29.05000	0.0049334	0.0182271	0.00116793	2.8209	D	5	20/08/2020 21:48		0	0	0	0	0	0	0	0	0	0	0	0	0	0
1835	5	6	12	3d 08:41:06.19000	0d 04:13:32.59000	0.00493455	0.0182303	0.0011677	2.8103	D	5	20/08/2020 21:49		0	0	0	0	0	0	0	0	0	0	0	0	0	0
1836	5	6	12	3d 08:41:09.21000	0d 04:13:35.61000	0.00493553	0.0182331	0.00116793	2.7996	D	5	20/08/2020 21:49		0	0	0	0	0	0	0	0	0	0	0	0	0	0
1837	5	6	12	3d 08:41:12.55000	0d 04:13:38.95000	0.00493662	0.0182361	0.00116785	2.7893	D	5	20/08/2020 21:49		0	0	0	0	0	0	0	0	0	0	0	0	0	0
1838	5	6	12	3d 08:41:15.53000	0d 04:13:41.93000	0.00493758	0.0182388	0.00116785	2.7793	D	5	20/08/2020 21:49		0	0	0	0	0	0	0	0	0	0	0	0	0	0
1839	5	6	12	3d 08:41:18.44000	0d 04:13:44.84000	0.00493853	0.0182414	0.00116777	2.7692	D	5	20/08/2020 21:49		0	0	0	0	0	0	0	0	0	0	0	0	0	0
1840	5	6	12	3d 08:41:21.40000	0d 04:13:47.80000	0.00493949	0.0182441	0.0011677	2.759	D	5	20/08/2020 21:49		0	0	0	0	0	0	0	0	0	0	0	0	0	0
1841	5	6	12	3d 08:41:24.60000	0d 04:13:51.00000	0.00494052	0.0182469	0.00116793	2.7477	D	5	20/08/2020 21:49		0	0	0	0	0	0	0	0	0	0	0	0	0	0
1842	5	6	12	3d 08:41:27.25000	0d 04:13:53.65000	0.00494138	0.0182493	0.00116762	2.7362	D	5	20/08/2020 21:49		0	0	0	0	0	0	0	0	0	0	0	0	0	0
1843	5	6	12	3d 08:41:30.14000	0d 04:13:56.54000	0.00494232	0.0182519	0.00116754	2.7256	D	5	20/08/2020 21:49		0	0	0	0	0	0	0	0	0	0	0	0	0	0
1844	5	6	12	3d 08:41:32.61000	0d 04:13:59.01000	0.00494312	0.018254	0.0011677	2.715	D	5	20/08/2020 21:49		0	0	0	0	0	0	0	0	0	0	0	0	0	0
1845	5	6	12	3d 08:41:35.12000	0d 04:14:01.52000	0.00494394	0.0182562	0.0011677	2.7041	D	5	20/08/2020 21:49		0	0	0	0	0	0	0	0	0	0	0	0	0	0
1846	5	6	12	3d 08:41:38.07000	0d 04:14:04.47000	0.00494489	0.0182588	0.00116777	2.6935	D	5	20/08/2020 21:49		0	0	0	0	0	0	0	0	0	0	0	0	0	0
1847	5	6	12	3d 08:41:40.35000	0d 04:14:06.75000	0.00494563	0.0182608	0.00116777	2.6831	D	5	20/08/2020 21:49		0	0	0	0	0	0	0	0	0	0	0	0	0	0
1848	5	6	12	3d 08:41:43.12000	0d 04:14:09.52000	0.00494653	0.0182632	0.0011677	2.6722	D	5	20/08/2020 21:49		0	0	0	0	0	0	0	0	0	0	0	0	0	0
1849	5	6	12	3d 08:41:45.61000	0d 04:14:12.01000	0.00494734	0.0182654	0.0011677	2.6618	D	5	20/08/2020 21:49		0	0	0	0	0	0	0	0	0	0	0	0	0	0
1850	5	6	12	3d 08:41:48.17000	0d 04:14:14.57000	0.00494817	0.0182676	0.00116793	2.6513	D	5	20/08/2020 21:49		0	0	0	0	0	0	0	0	0	0	0	0	0	0
1851	5	6	12	3d 08:41:50.44000	0d 04:14:16.84000	0.00494891	0.0182695	0.00116785	2.6407	D	5	20/08/2020 21:49		0	0	0	0	0	0	0	0	0	0	0	0	0	0
1852	5	6	12	3d 08:41:52.54000	0d 04:14:18.94000	0.00494959	0.0182713	0.00116762	2.6304	D	5	20/08/2020 21:49		0	0	0	0	0	0	0	0	0	0	0	0	0	0
1853	5	6	12	3d 08:41:54.69000	0d 04:14:21.09000	0.00495029	0.0182732	0.00116777	2.6201	D	5	20/08/2020 21:49		0	0	0	0	0	0	0	0	0	0	0	0	0	0
1854	5	6	12	3d 08:41:56.90000	0d 04:14:23.30000	0.004951	0.018275	0.00116777	2.6094	D	5	20/08/2020 21:49		0	0	0	0	0	0	0	0	0	0	0	0	0	0
1855	5	6	12	3d 08:41:59.11000	0d 04:14:25.51000	0.00495172	0.0182769	0.00116793	2.5988	D	5	20/08/2020 21:49		0	0	0	0	0	0	0	0	0	0	0	0	0	0
1856	5	6	12	3d 08:42:01.27000	0d 04:14:27.67000	0.00495242	0.0182787	0.00116777	2.5884	D	5	20/08/2020 21:49		0	0	0	0	0	0	0	0	0	0	0	0	0	0
1857	5	6	12	3d 08:42:03.08000	0d 04:14:29.48000	0.00495301	0.0182802	0.00116785	2.5782	D	5	20/08/2020 21:49		0	0	0	0	0	0	0	0	0	0	0	0	0	0
1858	5	6	12	3d 08:42:05.34000	0d 04:14:31.74000	0.00495374	0.0182821	0.00116785	2.5673	D	5	20/08/2020 21:49		0	0	0	0	0	0	0	0	0	0	0	0	0	0
1859	5	6	12	3d 08:42:07.20000	0d 04:14:33.60000	0.00495434	0.0182837	0.00116777	2.5571	D	5	20/08/2020 21:50		0	0	0	0	0	0	0	0	0	0	0	0	0	0
1860	5	6	12	3d 08:42:09.31000	0d 04:14:35.71000	0.00495503	0.0182854	0.0011677	2.5461	D	5	20/08/2020 21:50		0	0	0	0	0	0	0	0	0	0	0	0	0	0
1861	5	6	12	3d 08:42:11.36000	0d 04:14:37.76000	0.00495569	0.0182871	0.00116777	2.5356	D	5	20/08/2020 21:50		0	0	0	0	0	0	0	0	0	0	0	0	0	0
1862	5	6	12	3d 08:42:13.30000	0d 04:14:39.70000	0.00495632	0.0182887	0.00116785	2.5246	D	5	20/08/2020 21:50		0	0	0	0	0	0	0	0	0	0	0	0	0	0
1863	5	6	12	3d 08:42:15.08000	0d 04:14:41.48000	0.0049569	0.0182901	0.00116777	2.5142	D	5	20/08/2020 21:50		0	0	0	0	0	0	0	0	0	0	0	0	0	0
1864	5	6	12	3d 08:42:17.23000	0d 04:14:43.63000	0.0049576	0.0182919	0.00116777	2.5032	D	5	20/08/2020 21:50		0	0	0	0	0	0	0	0	0	0	0	0	0	0
1865	5	6	12	3d 08:42:17.61000	0d 04:14:44.01000	0.00495772	0.0182922	0.00116762	2.5	D	133	20/08/2020 21:50		0	0	0	0	0	0	0	0	0	0	0	0	0	0
1866	5	6	13	3d 08:42:17.62000	0d 00:00:00.01000	0	0	0	2.6886	R	0	20/08/2020 21:50		0	0	0	0	0	0	0	0	0	0	0	0	0	0
1867	5	6	13	3d 08:42:19.62000	0d 00:00:02.01000	0	0	0	2.9259	R	1	20/08/2020 21:50		0	0	0	0	0	0	0	0	0	0	0	0	0	0
1868	5	6	13	3d 08:42:21.62000	0d 00:00:04.01000	0	0	0	3.0358	R	1	20/08/2020 21:50		0	0	0	0	0	0	0	0	0	0	0	0	0	0
1869	5	6	13	3d 08:42:23.62000	0d 00:00:06.01000	0	0	0	3.1192	R	1	20/08/2020 21:50		0	0	0	0	0	0	0	0	0	0	0	0	0	0
1870	5	6	13	3d 08:42:25.62000	0d 00:00:08.01000	0	0	0	3.1861	R	1	20/08/2020 21:50		0	0	0	0	0	0	0	0	0	0	0	0	0	0
1871	5	6	13	3d 08:42:27.61000	0d 00:00:10.00000	0	0	0	3.2412	R	129	20/08/2020 21:50		0	0	0	0	0	0	0	0	0	0	0	0	0	0
1872	6	7	9	3d 08:42:27.65000	0d 00:00:00.04000	0.00000001	0.00000004	0.00116938	3.4229	C	0	20/08/2020 21:50		0	0	0	0	0	0	0	0	0	0	0	0	0	0
1873	6	7	9	3d 08:42:27.81000	0d 00:00:00.20000	0.00000006	0.00000022	0.00116777	3.4459	C	5	20/08/2020 21:50		0	0	0	0	0	0	0	0	0	0	0	0	0	0
1874	6	7	9	3d 08:42:28.00000	0d 00:00:00.39000	0.00000013	0.00000043	0.00116777	3.4649	C	5	20/08/2020 21:50		0	0	0	0	0	0	0	0	0	0	0	0	0	0
1875	6	7	9	3d 08:42:28.19000	0d 00:00:00.58000	0.00000019	0.00000065	0.00116754	3.4813	C	5	20/08/2020 21:50		0	0	0	0	0	0	0	0	0	0	0	0	0	0
1876	6	7	9	3d 08:42:28.40000	0d 00:00:00.79000	0.00000026	0.00000089	0.00116762	3.4974	C	5	20/08/2020 21:50		0	0	0	0	0	0	0	0	0	0	0	0	0	0
1877	6	7	9	3d 08:42:28.63000	0d 00:00:01.02000	0.00000033	0.00000115	0.00116785	3.5128	C	5	20/08/2020 21:50		0	0	0	0	0	0	0	0	0	0	0	0	0	0
1878	6	7	9	3d 08:42:28.88000	0d 00:00:01.27000	0.00000041	0.00000143	0.00116762	3.5277	C	5	20/08/2020 21:50		0	0	0	0	0	0	0	0	0	0	0	0	0	0
1879	6	7	9	3d 08:42:29.14000	0d 00:00:01.53000	0.0000005	0.00000173	0.00116785	3.5424	C	5	20/08/2020 21:50		0	0	0	0	0	0	0	0	0	0	0	0	0	0
1880	6	7	9	3d 08:42:29.41000	0d 00:00:01.80000	0.00000058	0.00000204	0.00116785	3.5564	C	5	20/08/2020 21:50		0	0	0	0	0	0	0	0	0	0	0	0	0	0
1881	6	7	9	3d 08:42:29.69000	0d 00:00:02.08000	0.00000067	0.00000237	0.00116777	3.57	C	5	20/08/2020 21:50		0	0	0	0	0	0	0	0	0	0	0	0	0	0
1882	6	7	9	3d 08:42:29.98000	0d 00:00:02.37000	0.00000077	0.0000027	0.00116754	3.5834	C	5	20/08/2020 21:50		0	0	0	0	0	0	0	0	0	0	0	0	0	0
1883	6	7	9	3d 08:42:30.30000	0d 00:00:02.69000	0.00000087	0.00000308	0.00116785	3.5973	C	5	20/08/2020 21:50		0	0	0	0	0	0	0	0	0	0	0	0	0	0
1884	6	7	9	3d 08:42:30.64000	0d 00:00:03.03000	0.00000098	0.00000347	0.0011677	3.6106	C	5	20/08/2020 21:50		0	0	0	0	0	0	0	0	0	0	0	0	0	0
1885	6	7	9	3d 08:42:31.00000	0d 00:00:03.39000	0.0000011	0.0000039	0.0011677	3.6236	C	5	20/08/2020 21:50		0	0	0	0	0	0	0	0	0	0	0	0	0	0
1886	6	7	9	3d 08:42:31.37000	0d 00:00:03.76000	0.00000122	0.00000433	0.0011677	3.6364	C	5	20/08/2020 21:50		0	0	0	0	0	0	0	0	0	0	0	0	0	0
1887	6	7	9	3d 08:42:31.77000	0d 00:00:04.16000	0.00000135	0.0000048	0.00116762	3.6484	C	5	20/08/2020 21:50		0	0	0	0	0	0	0	0	0	0	0	0	0	0
1888	6	7	9	3d 08:42:32.22000	0d 00:00:04.61000	0.0000015	0.00000534	0.00116777	3.6606	C	5	20/08/2020 21:50		0	0	0	0	0	0	0	0	0	0	0	0	0	0
1889	6	7	9	3d 08:42:34.36000	0d 00:00:06.75000	0.00000219	0.00000788	0.00116785	3.6716	C	5	20/08/2020 21:50		0	0	0	0	0	0	0	0	0	0	0	0	0	0
1890	6	7	9	3d 08:42:35.49000	0d 00:00:07.88000	0.00000256	0.00000923	0.00116777	3.6826	C	5	20/08/2020 21:50		0	0	0	0	0	0	0	0	0	0	0	0	0	0
1891	6	7	9	3d 08:42:37.14000	0d 00:00:09.53000	0.00000309	0.0000112	0.00116785	3.6931	C	5	20/08/2020 21:50		0	0	0	0	0	0	0	0	0	0	0	0	0	0
1892	6	7	9	3d 08:42:39.59000	0d 00:00:11.98000	0.00000389	0.00001414	0.001168	3.7034	C	5	20/08/2020 21:50		0	0	0	0	0	0	0	0	0	0	0	0	0	0
1893	6	7	9	3d 08:42:43.97000	0d 00:00:16.36000	0.00000531	0.00001941	0.0011677	3.7136	C	5	20/08/2020 21:50		0	0	0	0	0	0	0	0	0	0	0	0	0	0
1894	6	7	9	3d 08:42:54.76000	0d 00:00:27.15000	0.00000881	0.00003243	0.00116785	3.7238	C	5	20/08/2020 21:50		0	0	0	0	0	0	0	0	0	0	0	0	0	0
1895	6	7	9	3d 08:43:46.75000	0d 00:01:19.14000	0.00002567	0.00009521	0.00116754	3.7137	C	5	20/08/2020 21:51		0	0	0	0	0	0	0	0	0	0	0	0	0	0
1896	6	7	9	3d 08:44:14.45000	0d 00:01:46.84000	0.00003466	0.00012853	0.0011677	3.7037	C	5	20/08/2020 21:52		0	0	0	0	0	0	0	0	0	0	0	0	0	0
1897	6	7	9	3d 08:45:07.35000	0d 00:02:39.74000	0.00005181	0.00019199	0.00116785	3.6936	C	5	20/08/2020 21:53		0	0	0	0	0	0	0	0	0	0	0	0	0	0
1898	6	7	9	3d 08:50:07.35000	0d 00:07:39.74000	0.00014913	0.00055077	0.00116777	3.6846	C	1	20/08/2020 21:58		0	0	0	0	0	0	0	0	0	0	0	0	0	0
1899	6	7	9	3d 08:55:07.35000	0d 00:12:39.74000	0.00024644	0.00090948	0.00116762	3.6876	C	1	20/08/2020 22:03		0	0	0	0	0	0	0	0	0	0	0	0	0	0
1900	6	7	9	3d 09:00:07.35000	0d 00:17:39.74000	0.00034375	0.00126854	0.00116793	3.6918	C	1	20/08/2020 22:08		0	0	0	0	0	0	0	0	0	0	0	0	0	0
1901	6	7	9	3d 09:05:07.35000	0d 00:22:39.74000	0.00044106	0.001628	0.0011677	3.6959	C	1	20/08/2020 22:13		0	0	0	0	0	0	0	0	0	0	0	0	0	0
1902	6	7	9	3d 09:10:07.35000	0d 00:27:39.74000	0.00053837	0.00198784	0.00116754	3.6999	C	1	20/08/2020 22:18		0	0	0	0	0	0	0	0	0	0	0	0	0	0
1903	6	7	9	3d 09:15:07.35000	0d 00:32:39.74000	0.00063569	0.00234808	0.00116762	3.704	C	1	20/08/2020 22:23		0	0	0	0	0	0	0	0	0	0	0	0	0	0
1904	6	7	9	3d 09:20:07.35000	0d 00:37:39.74000	0.000733	0.00270874	0.00116762	3.7084	C	1	20/08/2020 22:28		0	0	0	0	0	0	0	0	0	0	0	0	0	0
1905	6	7	9	3d 09:25:07.35000	0d 00:42:39.74000	0.00083031	0.00306984	0.00116777	3.713	C	1	20/08/2020 22:33		0	0	0	0	0	0	0	0	0	0	0	0	0	0
1906	6	7	9	3d 09:30:07.35000	0d 00:47:39.74000	0.00092762	0.00343141	0.00116785	3.7182	C	1	20/08/2020 22:38		0	0	0	0	0	0	0	0	0	0	0	0	0	0
1907	6	7	9	3d 09:35:07.35000	0d 00:52:39.74000	0.00102493	0.00379346	0.00116785	3.723	C	1	20/08/2020 22:43		0	0	0	0	0	0	0	0	0	0	0	0	0	0
1908	6	7	9	3d 09:40:07.35000	0d 00:57:39.74000	0.00112225	0.00415603	0.00116747	3.7285	C	1	20/08/2020 22:48		0	0	0	0	0	0	0	0	0	0	0	0	0	0
1909	6	7	9	3d 09:45:07.35000	0d 01:02:39.74000	0.00121956	0.00451912	0.00116777	3.7339	C	1	20/08/2020 22:53		0	0	0	0	0	0	0	0	0	0	0	0	0	0
1910	6	7	9	3d 09:50:07.35000	0d 01:07:39.74000	0.00131687	0.00488275	0.00116762	3.7394	C	1	20/08/2020 22:58		0	0	0	0	0	0	0	0	0	0	0	0	0	0
1911	6	7	9	3d 09:55:07.35000	0d 01:12:39.74000	0.00141418	0.00524691	0.00116777	3.745	C	1	20/08/2020 23:03		0	0	0	0	0	0	0	0	0	0	0	0	0	0
1912	6	7	9	3d 10:00:07.35000	0d 01:17:39.74000	0.00151149	0.0056116	0.0011677	3.7504	C	1	20/08/2020 23:08		0	0	0	0	0	0	0	0	0	0	0	0	0	0
1913	6	7	9	3d 10:05:07.35000	0d 01:22:39.74000	0.00160881	0.0059768	0.00116785	3.7551	C	1	20/08/2020 23:13		0	0	0	0	0	0	0	0	0	0	0	0	0	0
1914	6	7	9	3d 10:10:07.35000	0d 01:27:39.74000	0.00170612	0.00634251	0.00116762	3.7607	C	1	20/08/2020 23:18		0	0	0	0	0	0	0	0	0	0	0	0	0	0
1915	6	7	9	3d 10:15:07.35000	0d 01:32:39.74000	0.00180343	0.00670873	0.00116777	3.7661	C	1	20/08/2020 23:23		0	0	0	0	0	0	0	0	0	0	0	0	0	0
1916	6	7	9	3d 10:20:07.35000	0d 01:37:39.74000	0.00190074	0.00707546	0.00116777	3.7713	C	1	20/08/2020 23:28		0	0	0	0	0	0	0	0	0	0	0	0	0	0
1917	6	7	9	3d 10:25:07.35000	0d 01:42:39.74000	0.00199805	0.0074427	0.00116785	3.7765	C	1	20/08/2020 23:33		0	0	0	0	0	0	0	0	0	0	0	0	0	0
1918	6	7	9	3d 10:30:07.35000	0d 01:47:39.74000	0.00209536	0.00781046	0.001168	3.7819	C	1	20/08/2020 23:38		0	0	0	0	0	0	0	0	0	0	0	0	0	0
1919	6	7	9	3d 10:35:07.35000	0d 01:52:39.74000	0.00219268	0.00817877	0.00116777	3.7876	C	1	20/08/2020 23:43		0	0	0	0	0	0	0	0	0	0	0	0	0	0
1920	6	7	9	3d 10:40:07.35000	0d 01:57:39.74000	0.00228999	0.00854763	0.00116793	3.7935	C	1	20/08/2020 23:48		0	0	0	0	0	0	0	0	0	0	0	0	0	0
1921	6	7	9	3d 10:45:07.35000	0d 02:02:39.74000	0.0023873	0.0089171	0.00116754	3.8001	C	1	20/08/2020 23:53		0	0	0	0	0	0	0	0	0	0	0	0	0	0
1922	6	7	9	3d 10:50:07.35000	0d 02:07:39.74000	0.00248461	0.00928721	0.00116777	3.8065	C	1	20/08/2020 23:58		0	0	0	0	0	0	0	0	0	0	0	0	0	0
1923	6	7	9	3d 10:55:07.35000	0d 02:12:39.74000	0.00258192	0.009658	0.00116777	3.814	C	1	21/08/2020 00:03		0	0	0	0	0	0	0	0	0	0	0	0	0	0
1924	6	7	9	3d 11:00:07.35000	0d 02:17:39.74000	0.00267924	0.0100295	0.00116785	3.8219	C	1	21/08/2020 00:08		0	0	0	0	0	0	0	0	0	0	0	0	0	0
1925	6	7	9	3d 11:05:07.35000	0d 02:22:39.74000	0.00277655	0.0104019	0.00116777	3.8309	C	1	21/08/2020 00:13		0	0	0	0	0	0	0	0	0	0	0	0	0	0
1926	6	7	9	3d 11:10:07.35000	0d 02:27:39.74000	0.00287386	0.0107751	0.00116762	3.8407	C	1	21/08/2020 00:18		0	0	0	0	0	0	0	0	0	0	0	0	0	0
1927	6	7	9	3d 11:14:42.73000	0d 02:32:15.12000	0.00296319	0.0111187	0.00116777	3.8508	C	5	21/08/2020 00:22		0	0	0	0	0	0	0	0	0	0	0	0	0	0
1928	6	7	9	3d 11:18:59.22000	0d 02:36:31.61000	0.00304638	0.0114394	0.0011677	3.8608	C	5	21/08/2020 00:26		0	0	0	0	0	0	0	0	0	0	0	0	0	0
1929	6	7	9	3d 11:22:56.95000	0d 02:40:29.34000	0.0031235	0.0117375	0.00116777	3.8709	C	5	21/08/2020 00:30		0	0	0	0	0	0	0	0	0	0	0	0	0	0
1930	6	7	9	3d 11:26:43.76000	0d 02:44:16.15000	0.00319707	0.0120227	0.00116777	3.881	C	5	21/08/2020 00:34		0	0	0	0	0	0	0	0	0	0	0	0	0	0
1931	6	7	9	3d 11:30:17.70000	0d 02:47:50.09000	0.00326646	0.0122924	0.00116785	3.8911	C	5	21/08/2020 00:38		0	0	0	0	0	0	0	0	0	0	0	0	0	0
1932	6	7	9	3d 11:33:41.51000	0d 02:51:13.90000	0.00333258	0.0125499	0.00116785	3.9013	C	5	21/08/2020 00:41		0	0	0	0	0	0	0	0	0	0	0	0	0	0
1933	6	7	9	3d 11:37:01.38000	0d 02:54:33.77000	0.00339741	0.0128032	0.00116785	3.9113	C	5	21/08/2020 00:44		0	0	0	0	0	0	0	0	0	0	0	0	0	0
1934	6	7	9	3d 11:40:12.66000	0d 02:57:45.05000	0.00345945	0.0130462	0.00116762	3.9216	C	5	21/08/2020 00:48		0	0	0	0	0	0	0	0	0	0	0	0	0	0
1935	6	7	9	3d 11:43:24.35000	0d 03:00:56.74000	0.00352163	0.0132903	0.0011677	3.9318	C	5	21/08/2020 00:51		0	0	0	0	0	0	0	0	0	0	0	0	0	0
1936	6	7	9	3d 11:46:28.54000	0d 03:04:00.93000	0.00358138	0.0135255	0.001168	3.9419	C	5	21/08/2020 00:54		0	0	0	0	0	0	0	0	0	0	0	0	0	0
1937	6	7	9	3d 11:49:29.24000	0d 03:07:01.63000	0.00363999	0.0137569	0.00116793	3.9521	C	5	21/08/2020 00:57		0	0	0	0	0	0	0	0	0	0	0	0	0	0
1938	6	7	9	3d 11:52:26.36000	0d 03:09:58.75000	0.00369745	0.0139842	0.00116785	3.9623	C	5	21/08/2020 01:00		0	0	0	0	0	0	0	0	0	0	0	0	0	0
1939	6	7	9	3d 11:55:23.09000	0d 03:12:55.48000	0.00375477	0.0142116	0.00116777	3.9724	C	5	21/08/2020 01:03		0	0	0	0	0	0	0	0	0	0	0	0	0	0
1940	6	7	9	3d 11:58:15.67000	0d 03:15:48.06000	0.00381075	0.0144343	0.00116777	3.9825	C	5	21/08/2020 01:06		0	0	0	0	0	0	0	0	0	0	0	0	0	0
1941	6	7	9	3d 12:01:06.29000	0d 03:18:38.68000	0.0038661	0.014655	0.0011677	3.9925	C	5	21/08/2020 01:09		0	0	0	0	0	0	0	0	0	0	0	0	0	0
1942	6	7	9	3d 12:03:56.40000	0d 03:21:28.79000	0.00392128	0.0148756	0.00116777	4.0026	C	5	21/08/2020 01:11		0	0	0	0	0	0	0	0	0	0	0	0	0	0
1943	6	7	9	3d 12:06:45.75000	0d 03:24:18.14000	0.00397621	0.0150957	0.00116793	4.013	C	5	21/08/2020 01:14		0	0	0	0	0	0	0	0	0	0	0	0	0	0
1944	6	7	9	3d 12:09:37.84000	0d 03:27:10.23000	0.00403203	0.01532	0.0011677	4.023	C	5	21/08/2020 01:17		0	0	0	0	0	0	0	0	0	0	0	0	0	0
1945	6	7	9	3d 12:12:23.61000	0d 03:29:56.00000	0.0040858	0.0155366	0.0011677	4.0331	C	5	21/08/2020 01:20		0	0	0	0	0	0	0	0	0	0	0	0	0	0
1946	6	7	9	3d 12:15:07.12000	0d 03:32:39.51000	0.00413884	0.0157508	0.00116777	4.0432	C	5	21/08/2020 01:23		0	0	0	0	0	0	0	0	0	0	0	0	0	0
1947	6	7	9	3d 12:17:47.43000	0d 03:35:19.82000	0.00419084	0.0159613	0.00116777	4.0533	C	5	21/08/2020 01:25		0	0	0	0	0	0	0	0	0	0	0	0	0	0
1948	6	7	9	3d 12:20:27.78000	0d 03:38:00.17000	0.00424285	0.0161723	0.00116777	4.0635	C	5	21/08/2020 01:28		0	0	0	0	0	0	0	0	0	0	0	0	0	0
1949	6	7	9	3d 12:23:08.28000	0d 03:40:40.67000	0.00429492	0.0163842	0.0011677	4.0737	C	5	21/08/2020 01:31		0	0	0	0	0	0	0	0	0	0	0	0	0	0
1950	6	7	9	3d 12:25:48.05000	0d 03:43:20.44000	0.00434674	0.0165955	0.00116785	4.0838	C	5	21/08/2020 01:33		0	0	0	0	0	0	0	0	0	0	0	0	0	0
1951	6	7	9	3d 12:28:22.92000	0d 03:45:55.31000	0.00439698	0.0168009	0.00116777	4.0938	C	5	21/08/2020 01:36		0	0	0	0	0	0	0	0	0	0	0	0	0	0
1952	6	7	9	3d 12:30:54.43000	0d 03:48:26.82000	0.00444612	0.0170024	0.00116785	4.1039	C	5	21/08/2020 01:38		0	0	0	0	0	0	0	0	0	0	0	0	0	0
1953	6	7	9	3d 12:33:23.56000	0d 03:50:55.95000	0.0044945	0.0172011	0.00116785	4.1141	C	5	21/08/2020 01:41		0	0	0	0	0	0	0	0	0	0	0	0	0	0
1954	6	7	9	3d 12:35:52.64000	0d 03:53:25.03000	0.00454285	0.0174003	0.00116754	4.1242	C	5	21/08/2020 01:43		0	0	0	0	0	0	0	0	0	0	0	0	0	0
1955	6	7	9	3d 12:38:18.96000	0d 03:55:51.35000	0.00459032	0.0175963	0.00116754	4.1343	C	5	21/08/2020 01:46		0	0	0	0	0	0	0	0	0	0	0	0	0	0
1956	6	7	9	3d 12:40:44.31000	0d 03:58:16.70000	0.00463746	0.0177915	0.00116793	4.1444	C	5	21/08/2020 01:48		0	0	0	0	0	0	0	0	0	0	0	0	0	0
1957	6	7	9	3d 12:43:06.41000	0d 04:00:38.80000	0.00468356	0.0179827	0.00116777	4.1544	C	5	21/08/2020 01:51		0	0	0	0	0	0	0	0	0	0	0	0	0	0
1958	6	7	9	3d 12:45:28.52000	0d 04:03:00.91000	0.00472965	0.0181745	0.00116777	4.1645	C	5	21/08/2020 01:53		0	0	0	0	0	0	0	0	0	0	0	0	0	0
1959	6	7	9	3d 12:47:48.33000	0d 04:05:20.72000	0.004775	0.0183636	0.00116777	4.1746	C	5	21/08/2020 01:55		0	0	0	0	0	0	0	0	0	0	0	0	0	0
1960	6	7	9	3d 12:50:06.01000	0d 04:07:38.40000	0.00481966	0.0185502	0.0011677	4.1848	C	5	21/08/2020 01:58		0	0	0	0	0	0	0	0	0	0	0	0	0	0
1961	6	7	9	3d 12:52:25.34000	0d 04:09:57.73000	0.00486486	0.0187396	0.00116785	4.195	C	5	21/08/2020 02:00		0	0	0	0	0	0	0	0	0	0	0	0	0	0
1962	6	7	9	3d 12:53:35.24000	0d 04:11:07.63000	0.00488753	0.0188347	0.0011677	4.2	C	133	21/08/2020 02:01		0	0	0	0	0	0	0	0	0	0	0	0	0	0
1963	6	7	10	3d 12:53:35.25000	0d 00:00:00.01000	0.00488753	0.0188347	0.00119104	4.1999	C	0	21/08/2020 02:01		0	0	0	0	0	0	0	0	0	0	0	0	0	0
1964	6	7	10	3d 12:53:54.65000	0d 00:00:19.41000	0.00489371	0.0188607	0.00109102	4.2	C	4	21/08/2020 02:01		0	0	0	0	0	0	0	0	0	0	0	0	0	0
1965	6	7	10	3d 12:54:15.86000	0d 00:00:40.62000	0.00489982	0.0188864	0.00099092	4.2004	C	4	21/08/2020 02:02		0	0	0	0	0	0	0	0	0	0	0	0	0	0
1966	6	7	10	3d 12:54:42.91000	0d 00:01:07.67000	0.00490688	0.018916	0.0008909	4.2002	C	4	21/08/2020 02:02		0	0	0	0	0	0	0	0	0	0	0	0	0	0
1967	6	7	10	3d 12:55:14.89000	0d 00:01:39.65000	0.00491434	0.0189473	0.0007908	4.2004	C	4	21/08/2020 02:03		0	0	0	0	0	0	0	0	0	0	0	0	0	0
1968	6	7	10	3d 12:55:52.50000	0d 00:02:17.26000	0.00492206	0.0189797	0.00069078	4.2002	C	4	21/08/2020 02:03		0	0	0	0	0	0	0	0	0	0	0	0	0	0
1969	6	7	10	3d 12:56:36.35000	0d 00:03:01.11000	0.00492983	0.0190124	0.0005906	4.2002	C	4	21/08/2020 02:04		0	0	0	0	0	0	0	0	0	0	0	0	0	0
1970	6	7	10	3d 12:57:28.66000	0d 00:03:53.42000	0.00493768	0.0190453	0.0004905	4.2002	C	4	21/08/2020 02:05		0	0	0	0	0	0	0	0	0	0	0	0	0	0
1971	6	7	10	3d 12:58:36.32000	0d 00:05:01.08000	0.00494594	0.01908	0.00039048	4.2	C	4	21/08/2020 02:06		0	0	0	0	0	0	0	0	0	0	0	0	0	0
1972	6	7	10	3d 13:00:06.24000	0d 00:06:31.00000	0.0049544	0.0191156	0.00029046	4.2	C	4	21/08/2020 02:08		0	0	0	0	0	0	0	0	0	0	0	0	0	0
1973	6	7	10	3d 13:02:21.84000	0d 00:08:46.60000	0.00496333	0.0191531	0.00019043	4.2	C	4	21/08/2020 02:10		0	0	0	0	0	0	0	0	0	0	0	0	0	0
1974	6	7	10	3d 13:05:12.56000	0d 00:11:37.32000	0.00497047	0.0191831	0.00011681	4.2	C	132	21/08/2020 02:13		0	0	0	0	0	0	0	0	0	0	0	0	0	0
1975	6	7	11	3d 13:05:12.57000	0d 00:00:00.01000	0	0	0	4.199	R	0	21/08/2020 02:13		0	0	0	0	0	0	0	0	0	0	0	0	0	0
1976	6	7	11	3d 13:05:14.57000	0d 00:00:02.01000	0	0	0	4.1987	R	1	21/08/2020 02:13		0	0	0	0	0	0	0	0	0	0	0	0	0	0
1977	6	7	11	3d 13:05:16.57000	0d 00:00:04.01000	0	0	0	4.1985	R	1	21/08/2020 02:13		0	0	0	0	0	0	0	0	0	0	0	0	0	0
1978	6	7	11	3d 13:05:18.57000	0d 00:00:06.01000	0	0	0	4.1985	R	1	21/08/2020 02:13		0	0	0	0	0	0	0	0	0	0	0	0	0	0
1979	6	7	11	3d 13:05:20.57000	0d 00:00:08.01000	0	0	0	4.1982	R	1	21/08/2020 02:13		0	0	0	0	0	0	0	0	0	0	0	0	0	0
1980	6	7	11	3d 13:05:22.56000	0d 00:00:10.00000	0	0	0	4.1984	R	129	21/08/2020 02:13		0	0	0	0	0	0	0	0	0	0	0	0	0	0
1981	6	7	12	3d 13:05:22.59000	0d 00:00:00.03000	0.00000001	0.00000004	0.00116991	4.186	D	0	21/08/2020 02:13		0	0	0	0	0	0	0	0	0	0	0	0	0	0
1982	6	7	12	3d 13:05:47.20000	0d 00:00:24.64000	0.00000799	0.00003341	0.00116785	4.1759	D	5	21/08/2020 02:13		0	0	0	0	0	0	0	0	0	0	0	0	0	0
1983	6	7	12	3d 13:06:53.99000	0d 00:01:31.43000	0.00002966	0.00012375	0.0011677	4.1659	D	5	21/08/2020 02:14		0	0	0	0	0	0	0	0	0	0	0	0	0	0
1984	6	7	12	3d 13:07:34.80000	0d 00:02:12.24000	0.00004289	0.00017883	0.0011677	4.1558	D	5	21/08/2020 02:15		0	0	0	0	0	0	0	0	0	0	0	0	0	0
1985	6	7	12	3d 13:07:57.64000	0d 00:02:35.08000	0.0000503	0.00020959	0.00116793	4.1439	D	5	21/08/2020 02:15		0	0	0	0	0	0	0	0	0	0	0	0	0	0
[truncated: 3,150 more rows]
