# Supplementary material for: Experimental data of cathodes manufactured in a convective dryer at the pilot-plant scale, and charge and discharge capacities of half-coin lithium-ion cells
Source: Data Brief. 2021 Dec 16;40:107720. doi: 10.1016/j.dib.2021.107720 (PMC8703052; doi:10.1016/j.dib.2021.107720)
Supplement: Supplementary file 1 [file mmc1.zip › Maccor/NEX_CAT3_REF3.csv]

Name:	NEX_CAT3_REF3
Channel:	4
Tester	Maccor #2
Procedure	NEX_NMC_Form_Rate_ASI.000
Description	NEX NMC Cathode Rate & ASI Measurement
Started	17/08/2020 13:09
SCap	0
C Rate	0.005626
Ch. max. V	8.00 V
DisCh. min. V	-2.00 V
Ch. max. I	5.000 A
DisCh. max. I	5.000 A
Comment:	cathode half cell
SMB hdr:	SMBLabel
Rec	Cycle P	Cycle C	Step	TestTime	StepTime	Cap. [Ah]	Ener. [Wh]	Current [A]	Voltage [V]	Md	ES	DPT Time		VAR1	VAR2	VAR3	VAR4	VAR5	VAR6	VAR7	VAR8	VAR9	VAR10	VAR11	VAR12	VAR13	VAR14
1	0	1	1	0d 00:00:00.00000	0d 00:00:00.00000	0	0	0	3.1102	R	0	17/08/2020 13:09		0	0	0	0	0	0	0	0	0	0	0	0	0	0
2	0	1	1	0d 00:05:00.00000	0d 00:05:00.00000	0	0	0	3.1015	R	1	17/08/2020 13:14		0	0	0	0	0	0	0	0	0	0	0	0	0	0
3	0	1	1	0d 00:10:00.00000	0d 00:10:00.00000	0	0	0	3.0932	R	1	17/08/2020 13:19		0	0	0	0	0	0	0	0	0	0	0	0	0	0
4	0	1	1	0d 00:15:00.00000	0d 00:15:00.00000	0	0	0	3.0854	R	1	17/08/2020 13:24		0	0	0	0	0	0	0	0	0	0	0	0	0	0
5	0	1	1	0d 00:20:00.00000	0d 00:20:00.00000	0	0	0	3.0788	R	1	17/08/2020 13:29		0	0	0	0	0	0	0	0	0	0	0	0	0	0
6	0	1	1	0d 00:25:00.00000	0d 00:25:00.00000	0	0	0	3.0733	R	1	17/08/2020 13:34		0	0	0	0	0	0	0	0	0	0	0	0	0	0
7	0	1	1	0d 00:30:00.00000	0d 00:30:00.00000	0	0	0	3.0686	R	129	17/08/2020 13:39		0	0	0	0	0	0	0	0	0	0	0	0	0	0
8	0	1	2	0d 00:30:00.04000	0d 00:00:00.04000	0	0.00000001	0.00028191	3.1655	C	0	17/08/2020 13:39		0	0	0	0	0	0	0	0	0	0	0	0	0	0
9	0	1	2	0d 00:30:00.20000	0d 00:00:00.20000	0.00000002	0.00000005	0.00028122	3.1901	C	5	17/08/2020 13:39		0	0	0	0	0	0	0	0	0	0	0	0	0	0
10	0	1	2	0d 00:30:00.37000	0d 00:00:00.37000	0.00000003	0.00000009	0.00028138	3.2085	C	5	17/08/2020 13:39		0	0	0	0	0	0	0	0	0	0	0	0	0	0
11	0	1	2	0d 00:30:00.56000	0d 00:00:00.56000	0.00000004	0.00000014	0.00028138	3.2258	C	5	17/08/2020 13:39		0	0	0	0	0	0	0	0	0	0	0	0	0	0
12	0	1	2	0d 00:30:00.77000	0d 00:00:00.77000	0.00000006	0.00000019	0.00028107	3.2433	C	5	17/08/2020 13:39		0	0	0	0	0	0	0	0	0	0	0	0	0	0
13	0	1	2	0d 00:30:00.99000	0d 00:00:00.99000	0.00000008	0.00000025	0.00028115	3.2601	C	5	17/08/2020 13:39		0	0	0	0	0	0	0	0	0	0	0	0	0	0
14	0	1	2	0d 00:30:01.22000	0d 00:00:01.22000	0.00000009	0.00000031	0.00028145	3.2764	C	5	17/08/2020 13:39		0	0	0	0	0	0	0	0	0	0	0	0	0	0
15	0	1	2	0d 00:30:01.45000	0d 00:00:01.45000	0.00000011	0.00000036	0.00028138	3.2917	C	5	17/08/2020 13:39		0	0	0	0	0	0	0	0	0	0	0	0	0	0
16	0	1	2	0d 00:30:01.69000	0d 00:00:01.69000	0.00000013	0.00000043	0.0002813	3.3069	C	5	17/08/2020 13:39		0	0	0	0	0	0	0	0	0	0	0	0	0	0
17	0	1	2	0d 00:30:01.94000	0d 00:00:01.94000	0.00000015	0.00000049	0.00028115	3.3219	C	5	17/08/2020 13:39		0	0	0	0	0	0	0	0	0	0	0	0	0	0
18	0	1	2	0d 00:30:02.20000	0d 00:00:02.20000	0.00000017	0.00000056	0.00028138	3.3364	C	5	17/08/2020 13:39		0	0	0	0	0	0	0	0	0	0	0	0	0	0
19	0	1	2	0d 00:30:02.48000	0d 00:00:02.48000	0.00000019	0.00000063	0.00028138	3.3509	C	5	17/08/2020 13:39		0	0	0	0	0	0	0	0	0	0	0	0	0	0
20	0	1	2	0d 00:30:02.76000	0d 00:00:02.76000	0.00000022	0.00000071	0.00028122	3.3646	C	5	17/08/2020 13:39		0	0	0	0	0	0	0	0	0	0	0	0	0	0
21	0	1	2	0d 00:30:03.06000	0d 00:00:03.06000	0.00000024	0.00000078	0.0002813	3.3785	C	5	17/08/2020 13:39		0	0	0	0	0	0	0	0	0	0	0	0	0	0
22	0	1	2	0d 00:30:03.37000	0d 00:00:03.37000	0.00000026	0.00000087	0.00028153	3.3921	C	5	17/08/2020 13:39		0	0	0	0	0	0	0	0	0	0	0	0	0	0
23	0	1	2	0d 00:30:03.71000	0d 00:00:03.71000	0.00000029	0.00000096	0.00028138	3.4057	C	5	17/08/2020 13:39		0	0	0	0	0	0	0	0	0	0	0	0	0	0
24	0	1	2	0d 00:30:04.06000	0d 00:00:04.06000	0.00000032	0.00000105	0.00028122	3.4185	C	5	17/08/2020 13:39		0	0	0	0	0	0	0	0	0	0	0	0	0	0
25	0	1	2	0d 00:30:04.43000	0d 00:00:04.43000	0.00000035	0.00000115	0.00028145	3.4314	C	5	17/08/2020 13:39		0	0	0	0	0	0	0	0	0	0	0	0	0	0
26	0	1	2	0d 00:30:04.83000	0d 00:00:04.83000	0.00000038	0.00000126	0.00028145	3.4444	C	5	17/08/2020 13:39		0	0	0	0	0	0	0	0	0	0	0	0	0	0
27	0	1	2	0d 00:30:05.25000	0d 00:00:05.25000	0.00000041	0.00000137	0.00028122	3.4569	C	5	17/08/2020 13:39		0	0	0	0	0	0	0	0	0	0	0	0	0	0
28	0	1	2	0d 00:30:05.68000	0d 00:00:05.68000	0.00000044	0.00000149	0.00028115	3.4691	C	5	17/08/2020 13:39		0	0	0	0	0	0	0	0	0	0	0	0	0	0
29	0	1	2	0d 00:30:06.14000	0d 00:00:06.14000	0.00000048	0.00000161	0.00028122	3.4813	C	5	17/08/2020 13:39		0	0	0	0	0	0	0	0	0	0	0	0	0	0
30	0	1	2	0d 00:30:06.64000	0d 00:00:06.64000	0.00000052	0.00000175	0.00028122	3.4931	C	5	17/08/2020 13:39		0	0	0	0	0	0	0	0	0	0	0	0	0	0
31	0	1	2	0d 00:30:07.16000	0d 00:00:07.16000	0.00000056	0.00000189	0.00028107	3.505	C	5	17/08/2020 13:39		0	0	0	0	0	0	0	0	0	0	0	0	0	0
32	0	1	2	0d 00:30:07.72000	0d 00:00:07.72000	0.0000006	0.00000204	0.0002813	3.5167	C	5	17/08/2020 13:39		0	0	0	0	0	0	0	0	0	0	0	0	0	0
33	0	1	2	0d 00:30:08.32000	0d 00:00:08.32000	0.00000065	0.00000221	0.00028122	3.5286	C	5	17/08/2020 13:39		0	0	0	0	0	0	0	0	0	0	0	0	0	0
34	0	1	2	0d 00:30:08.98000	0d 00:00:08.98000	0.0000007	0.00000239	0.0002813	3.5402	C	5	17/08/2020 13:39		0	0	0	0	0	0	0	0	0	0	0	0	0	0
35	0	1	2	0d 00:30:09.67000	0d 00:00:09.67000	0.00000075	0.00000258	0.00028153	3.5517	C	5	17/08/2020 13:39		0	0	0	0	0	0	0	0	0	0	0	0	0	0
36	0	1	2	0d 00:30:10.42000	0d 00:00:10.42000	0.00000081	0.00000279	0.00028145	3.5631	C	5	17/08/2020 13:39		0	0	0	0	0	0	0	0	0	0	0	0	0	0
37	0	1	2	0d 00:30:11.23000	0d 00:00:11.23000	0.00000088	0.00000302	0.00028145	3.5741	C	5	17/08/2020 13:39		0	0	0	0	0	0	0	0	0	0	0	0	0	0
38	0	1	2	0d 00:30:12.10000	0d 00:00:12.10000	0.00000094	0.00000326	0.0002813	3.5853	C	5	17/08/2020 13:39		0	0	0	0	0	0	0	0	0	0	0	0	0	0
39	0	1	2	0d 00:30:13.08000	0d 00:00:13.08000	0.00000102	0.00000353	0.0002813	3.5961	C	5	17/08/2020 13:39		0	0	0	0	0	0	0	0	0	0	0	0	0	0
40	0	1	2	0d 00:30:14.16000	0d 00:00:14.16000	0.00000111	0.00000384	0.0002813	3.6068	C	5	17/08/2020 13:39		0	0	0	0	0	0	0	0	0	0	0	0	0	0
41	0	1	2	0d 00:30:15.41000	0d 00:00:15.41000	0.0000012	0.00000419	0.00028122	3.6173	C	5	17/08/2020 13:39		0	0	0	0	0	0	0	0	0	0	0	0	0	0
42	0	1	2	0d 00:30:16.95000	0d 00:00:16.95000	0.00000132	0.00000463	0.0002813	3.6281	C	5	17/08/2020 13:39		0	0	0	0	0	0	0	0	0	0	0	0	0	0
43	0	1	2	0d 00:30:18.94000	0d 00:00:18.94000	0.00000148	0.00000519	0.00028115	3.6384	C	5	17/08/2020 13:39		0	0	0	0	0	0	0	0	0	0	0	0	0	0
44	0	1	2	0d 00:30:21.88000	0d 00:00:21.88000	0.00000171	0.00000603	0.00028138	3.6486	C	5	17/08/2020 13:39		0	0	0	0	0	0	0	0	0	0	0	0	0	0
45	0	1	2	0d 00:30:28.32000	0d 00:00:28.32000	0.00000221	0.00000787	0.00028115	3.6587	C	5	17/08/2020 13:39		0	0	0	0	0	0	0	0	0	0	0	0	0	0
46	0	1	2	0d 00:31:57.58000	0d 00:01:57.58000	0.00000919	0.00003337	0.00028107	3.6486	C	5	17/08/2020 13:41		0	0	0	0	0	0	0	0	0	0	0	0	0	0
47	0	1	2	0d 00:41:57.58000	0d 00:11:57.58000	0.00005606	0.0002041	0.0002813	3.6426	C	1	17/08/2020 13:51		0	0	0	0	0	0	0	0	0	0	0	0	0	0
48	0	1	2	0d 00:51:57.58000	0d 00:21:57.58000	0.00010294	0.00037498	0.00028115	3.648	C	1	17/08/2020 14:01		0	0	0	0	0	0	0	0	0	0	0	0	0	0
49	0	1	2	0d 01:01:57.58000	0d 00:31:57.58000	0.00014982	0.00054613	0.00028115	3.6536	C	1	17/08/2020 14:11		0	0	0	0	0	0	0	0	0	0	0	0	0	0
50	0	1	2	0d 01:11:57.58000	0d 00:41:57.58000	0.0001967	0.00071751	0.0002813	3.6582	C	1	17/08/2020 14:21		0	0	0	0	0	0	0	0	0	0	0	0	0	0
51	0	1	2	0d 01:21:57.58000	0d 00:51:57.58000	0.00024358	0.0008891	0.00028138	3.6622	C	1	17/08/2020 14:31		0	0	0	0	0	0	0	0	0	0	0	0	0	0
52	0	1	2	0d 01:31:57.58000	0d 01:01:57.58000	0.00029046	0.00106085	0.0002813	3.6652	C	1	17/08/2020 14:41		0	0	0	0	0	0	0	0	0	0	0	0	0	0
53	0	1	2	0d 01:41:57.58000	0d 01:11:57.58000	0.00033733	0.00123274	0.00028122	3.6678	C	1	17/08/2020 14:51		0	0	0	0	0	0	0	0	0	0	0	0	0	0
54	0	1	2	0d 01:51:57.58000	0d 01:21:57.58000	0.00038421	0.00140475	0.00028107	3.6703	C	1	17/08/2020 15:01		0	0	0	0	0	0	0	0	0	0	0	0	0	0
55	0	1	2	0d 02:01:57.58000	0d 01:31:57.58000	0.00043109	0.00157686	0.00028122	3.6727	C	1	17/08/2020 15:11		0	0	0	0	0	0	0	0	0	0	0	0	0	0
56	0	1	2	0d 02:11:57.58000	0d 01:41:57.58000	0.00047797	0.00174908	0.0002813	3.6747	C	1	17/08/2020 15:21		0	0	0	0	0	0	0	0	0	0	0	0	0	0
57	0	1	2	0d 02:21:57.58000	0d 01:51:57.58000	0.00052485	0.00192138	0.00028115	3.6765	C	1	17/08/2020 15:31		0	0	0	0	0	0	0	0	0	0	0	0	0	0
58	0	1	2	0d 02:31:57.58000	0d 02:01:57.58000	0.00057173	0.00209378	0.00028122	3.6783	C	1	17/08/2020 15:41		0	0	0	0	0	0	0	0	0	0	0	0	0	0
59	0	1	2	0d 02:41:57.58000	0d 02:11:57.58000	0.0006186	0.00226625	0.00028161	3.68	C	1	17/08/2020 15:51		0	0	0	0	0	0	0	0	0	0	0	0	0	0
60	0	1	2	0d 02:51:57.58000	0d 02:21:57.58000	0.00066548	0.0024388	0.00028107	3.6815	C	1	17/08/2020 16:01		0	0	0	0	0	0	0	0	0	0	0	0	0	0
61	0	1	2	0d 03:01:57.58000	0d 02:31:57.58000	0.00071236	0.00261144	0.00028115	3.6832	C	1	17/08/2020 16:11		0	0	0	0	0	0	0	0	0	0	0	0	0	0
62	0	1	2	0d 03:11:57.58000	0d 02:41:57.58000	0.00075924	0.00278414	0.00028122	3.6849	C	1	17/08/2020 16:21		0	0	0	0	0	0	0	0	0	0	0	0	0	0
63	0	1	2	0d 03:21:57.58000	0d 02:51:57.58000	0.00080612	0.00295693	0.00028122	3.6863	C	1	17/08/2020 16:31		0	0	0	0	0	0	0	0	0	0	0	0	0	0
64	0	1	2	0d 03:31:57.58000	0d 03:01:57.58000	0.000853	0.00312978	0.00028107	3.6883	C	1	17/08/2020 16:41		0	0	0	0	0	0	0	0	0	0	0	0	0	0
65	0	1	2	0d 03:41:57.58000	0d 03:11:57.58000	0.00089987	0.00330271	0.00028145	3.6893	C	1	17/08/2020 16:51		0	0	0	0	0	0	0	0	0	0	0	0	0	0
66	0	1	2	0d 03:51:57.58000	0d 03:21:57.58000	0.00094675	0.00347572	0.00028145	3.6922	C	1	17/08/2020 17:01		0	0	0	0	0	0	0	0	0	0	0	0	0	0
67	0	1	2	0d 04:01:57.58000	0d 03:31:57.58000	0.00099363	0.00364883	0.00028145	3.6931	C	1	17/08/2020 17:11		0	0	0	0	0	0	0	0	0	0	0	0	0	0
68	0	1	2	0d 04:11:57.58000	0d 03:41:57.58000	0.00104051	0.003822	0.0002813	3.6945	C	1	17/08/2020 17:21		0	0	0	0	0	0	0	0	0	0	0	0	0	0
69	0	1	2	0d 04:21:57.58000	0d 03:51:57.58000	0.00108739	0.00399524	0.0002813	3.6963	C	1	17/08/2020 17:31		0	0	0	0	0	0	0	0	0	0	0	0	0	0
70	0	1	2	0d 04:31:57.58000	0d 04:01:57.58000	0.00113427	0.00416855	0.0002813	3.6979	C	1	17/08/2020 17:41		0	0	0	0	0	0	0	0	0	0	0	0	0	0
71	0	1	2	0d 04:41:57.58000	0d 04:11:57.58000	0.00118114	0.00434195	0.00028107	3.6994	C	1	17/08/2020 17:51		0	0	0	0	0	0	0	0	0	0	0	0	0	0
72	0	1	2	0d 04:51:57.58000	0d 04:21:57.58000	0.00122802	0.00451542	0.00028115	3.7014	C	1	17/08/2020 18:01		0	0	0	0	0	0	0	0	0	0	0	0	0	0
73	0	1	2	0d 05:01:57.58000	0d 04:31:57.58000	0.0012749	0.00468897	0.0002813	3.7031	C	1	17/08/2020 18:11		0	0	0	0	0	0	0	0	0	0	0	0	0	0
74	0	1	2	0d 05:11:57.58000	0d 04:41:57.58000	0.00132178	0.00486261	0.00028115	3.7049	C	1	17/08/2020 18:21		0	0	0	0	0	0	0	0	0	0	0	0	0	0
75	0	1	2	0d 05:21:57.58000	0d 04:51:57.58000	0.00136866	0.00503633	0.00028115	3.7064	C	1	17/08/2020 18:31		0	0	0	0	0	0	0	0	0	0	0	0	0	0
76	0	1	2	0d 05:31:57.58000	0d 05:01:57.58000	0.00141554	0.00521013	0.00028122	3.7084	C	1	17/08/2020 18:41		0	0	0	0	0	0	0	0	0	0	0	0	0	0
77	0	1	2	0d 05:41:57.58000	0d 05:11:57.58000	0.00146241	0.00538403	0.00028107	3.7104	C	1	17/08/2020 18:51		0	0	0	0	0	0	0	0	0	0	0	0	0	0
78	0	1	2	0d 05:51:57.58000	0d 05:21:57.58000	0.00150929	0.00555801	0.0002813	3.7124	C	1	17/08/2020 19:01		0	0	0	0	0	0	0	0	0	0	0	0	0	0
79	0	1	2	0d 06:01:57.58000	0d 05:31:57.58000	0.00155617	0.00573209	0.00028145	3.7144	C	1	17/08/2020 19:11		0	0	0	0	0	0	0	0	0	0	0	0	0	0
80	0	1	2	0d 06:11:57.58000	0d 05:41:57.58000	0.00160305	0.00590626	0.00028122	3.7162	C	1	17/08/2020 19:21		0	0	0	0	0	0	0	0	0	0	0	0	0	0
81	0	1	2	0d 06:21:57.58000	0d 05:51:57.58000	0.00164993	0.00608052	0.0002813	3.7185	C	1	17/08/2020 19:31		0	0	0	0	0	0	0	0	0	0	0	0	0	0
82	0	1	2	0d 06:31:57.58000	0d 06:01:57.58000	0.00169681	0.00625488	0.00028138	3.7205	C	1	17/08/2020 19:41		0	0	0	0	0	0	0	0	0	0	0	0	0	0
83	0	1	2	0d 06:41:57.58000	0d 06:11:57.58000	0.00174368	0.00642935	0.00028138	3.7226	C	1	17/08/2020 19:51		0	0	0	0	0	0	0	0	0	0	0	0	0	0
84	0	1	2	0d 06:51:57.58000	0d 06:21:57.58000	0.00179056	0.00660391	0.00028115	3.7247	C	1	17/08/2020 20:01		0	0	0	0	0	0	0	0	0	0	0	0	0	0
85	0	1	2	0d 07:01:57.58000	0d 06:31:57.58000	0.00183744	0.00677858	0.00028122	3.727	C	1	17/08/2020 20:11		0	0	0	0	0	0	0	0	0	0	0	0	0	0
86	0	1	2	0d 07:11:57.58000	0d 06:41:57.58000	0.00188432	0.00695335	0.0002813	3.7292	C	1	17/08/2020 20:21		0	0	0	0	0	0	0	0	0	0	0	0	0	0
87	0	1	2	0d 07:21:57.58000	0d 06:51:57.58000	0.0019312	0.00712823	0.00028145	3.7317	C	1	17/08/2020 20:31		0	0	0	0	0	0	0	0	0	0	0	0	0	0
88	0	1	2	0d 07:31:57.58000	0d 07:01:57.58000	0.00197808	0.00730322	0.00028115	3.734	C	1	17/08/2020 20:41		0	0	0	0	0	0	0	0	0	0	0	0	0	0
89	0	1	2	0d 07:41:57.58000	0d 07:11:57.58000	0.00202495	0.00747832	0.00028138	3.7365	C	1	17/08/2020 20:51		0	0	0	0	0	0	0	0	0	0	0	0	0	0
90	0	1	2	0d 07:51:57.58000	0d 07:21:57.58000	0.00207183	0.00765353	0.00028115	3.7388	C	1	17/08/2020 21:01		0	0	0	0	0	0	0	0	0	0	0	0	0	0
91	0	1	2	0d 08:01:57.58000	0d 07:31:57.58000	0.00211871	0.00782886	0.00028107	3.7412	C	1	17/08/2020 21:11		0	0	0	0	0	0	0	0	0	0	0	0	0	0
92	0	1	2	0d 08:11:57.58000	0d 07:41:57.58000	0.00216559	0.0080043	0.00028122	3.7436	C	1	17/08/2020 21:21		0	0	0	0	0	0	0	0	0	0	0	0	0	0
93	0	1	2	0d 08:21:57.58000	0d 07:51:57.58000	0.00221247	0.00817986	0.00028122	3.7464	C	1	17/08/2020 21:31		0	0	0	0	0	0	0	0	0	0	0	0	0	0
94	0	1	2	0d 08:31:57.58000	0d 08:01:57.58000	0.00225935	0.00835553	0.00028115	3.7482	C	1	17/08/2020 21:41		0	0	0	0	0	0	0	0	0	0	0	0	0	0
95	0	1	2	0d 08:41:57.58000	0d 08:11:57.58000	0.00230622	0.00853131	0.00028145	3.751	C	1	17/08/2020 21:51		0	0	0	0	0	0	0	0	0	0	0	0	0	0
96	0	1	2	0d 08:51:57.58000	0d 08:21:57.58000	0.0023531	0.0087072	0.00028107	3.7533	C	1	17/08/2020 22:01		0	0	0	0	0	0	0	0	0	0	0	0	0	0
97	0	1	2	0d 09:01:57.58000	0d 08:31:57.58000	0.00239998	0.00888321	0.00028115	3.7557	C	1	17/08/2020 22:11		0	0	0	0	0	0	0	0	0	0	0	0	0	0
98	0	1	2	0d 09:11:57.58000	0d 08:41:57.58000	0.00244686	0.00905934	0.00028145	3.7581	C	1	17/08/2020 22:21		0	0	0	0	0	0	0	0	0	0	0	0	0	0
99	0	1	2	0d 09:21:57.58000	0d 08:51:57.58000	0.00249374	0.00923557	0.00028115	3.7607	C	1	17/08/2020 22:31		0	0	0	0	0	0	0	0	0	0	0	0	0	0
100	0	1	2	0d 09:31:57.58000	0d 09:01:57.58000	0.00254062	0.00941193	0.0002813	3.7632	C	1	17/08/2020 22:41		0	0	0	0	0	0	0	0	0	0	0	0	0	0
101	0	1	2	0d 09:41:57.58000	0d 09:11:57.58000	0.00258749	0.0095884	0.00028115	3.7656	C	1	17/08/2020 22:51		0	0	0	0	0	0	0	0	0	0	0	0	0	0
102	0	1	2	0d 09:51:57.58000	0d 09:21:57.58000	0.00263437	0.00976499	0.0002813	3.7682	C	1	17/08/2020 23:01		0	0	0	0	0	0	0	0	0	0	0	0	0	0
103	0	1	2	0d 10:01:57.58000	0d 09:31:57.58000	0.00268125	0.0099417	0.0002813	3.7707	C	1	17/08/2020 23:11		0	0	0	0	0	0	0	0	0	0	0	0	0	0
104	0	1	2	0d 10:11:57.58000	0d 09:41:57.58000	0.00272813	0.0101185	0.00028145	3.7734	C	1	17/08/2020 23:21		0	0	0	0	0	0	0	0	0	0	0	0	0	0
105	0	1	2	0d 10:21:57.58000	0d 09:51:57.58000	0.00277501	0.0102955	0.00028122	3.776	C	1	17/08/2020 23:31		0	0	0	0	0	0	0	0	0	0	0	0	0	0
106	0	1	2	0d 10:31:57.58000	0d 10:01:57.58000	0.00282189	0.0104726	0.00028145	3.7789	C	1	17/08/2020 23:41		0	0	0	0	0	0	0	0	0	0	0	0	0	0
107	0	1	2	0d 10:41:57.58000	0d 10:11:57.58000	0.00286876	0.0106498	0.00028145	3.7813	C	1	17/08/2020 23:51		0	0	0	0	0	0	0	0	0	0	0	0	0	0
108	0	1	2	0d 10:51:57.58000	0d 10:21:57.58000	0.00291564	0.0108271	0.00028122	3.7844	C	1	18/08/2020 00:01		0	0	0	0	0	0	0	0	0	0	0	0	0	0
109	0	1	2	0d 11:01:57.58000	0d 10:31:57.58000	0.00296252	0.0110046	0.00028153	3.7876	C	1	18/08/2020 00:11		0	0	0	0	0	0	0	0	0	0	0	0	0	0
110	0	1	2	0d 11:11:57.58000	0d 10:41:57.58000	0.0030094	0.0111822	0.00028107	3.7908	C	1	18/08/2020 00:21		0	0	0	0	0	0	0	0	0	0	0	0	0	0
111	0	1	2	0d 11:21:57.58000	0d 10:51:57.58000	0.00305628	0.01136	0.0002813	3.7942	C	1	18/08/2020 00:31		0	0	0	0	0	0	0	0	0	0	0	0	0	0
112	0	1	2	0d 11:31:57.58000	0d 11:01:57.58000	0.00310316	0.011538	0.00028122	3.7974	C	1	18/08/2020 00:41		0	0	0	0	0	0	0	0	0	0	0	0	0	0
113	0	1	2	0d 11:41:57.58000	0d 11:11:57.58000	0.00315003	0.0117161	0.00028122	3.801	C	1	18/08/2020 00:51		0	0	0	0	0	0	0	0	0	0	0	0	0	0
114	0	1	2	0d 11:51:57.58000	0d 11:21:57.58000	0.00319691	0.0118943	0.00028115	3.8047	C	1	18/08/2020 01:01		0	0	0	0	0	0	0	0	0	0	0	0	0	0
115	0	1	2	0d 12:01:57.58000	0d 11:31:57.58000	0.00324379	0.0120728	0.0002813	3.8087	C	1	18/08/2020 01:11		0	0	0	0	0	0	0	0	0	0	0	0	0	0
116	0	1	2	0d 12:11:57.58000	0d 11:41:57.58000	0.00329067	0.0122514	0.00028138	3.8128	C	1	18/08/2020 01:21		0	0	0	0	0	0	0	0	0	0	0	0	0	0
117	0	1	2	0d 12:21:57.58000	0d 11:51:57.58000	0.00333755	0.0124303	0.00028138	3.817	C	1	18/08/2020 01:31		0	0	0	0	0	0	0	0	0	0	0	0	0	0
118	0	1	2	0d 12:31:57.58000	0d 12:01:57.58000	0.00338443	0.0126093	0.00028122	3.8218	C	1	18/08/2020 01:41		0	0	0	0	0	0	0	0	0	0	0	0	0	0
119	0	1	2	0d 12:41:57.58000	0d 12:11:57.58000	0.0034313	0.0127886	0.00028107	3.8262	C	1	18/08/2020 01:51		0	0	0	0	0	0	0	0	0	0	0	0	0	0
120	0	1	2	0d 12:51:57.58000	0d 12:21:57.58000	0.00347818	0.012968	0.0002813	3.8312	C	1	18/08/2020 02:01		0	0	0	0	0	0	0	0	0	0	0	0	0	0
121	0	1	2	0d 13:01:57.58000	0d 12:31:57.58000	0.00352506	0.0131478	0.00028107	3.8364	C	1	18/08/2020 02:11		0	0	0	0	0	0	0	0	0	0	0	0	0	0
122	0	1	2	0d 13:11:57.58000	0d 12:41:57.58000	0.00357194	0.0133278	0.0002813	3.8419	C	1	18/08/2020 02:21		0	0	0	0	0	0	0	0	0	0	0	0	0	0
123	0	1	2	0d 13:21:57.58000	0d 12:51:57.58000	0.00361882	0.013508	0.00028122	3.8477	C	1	18/08/2020 02:31		0	0	0	0	0	0	0	0	0	0	0	0	0	0
124	0	1	2	0d 13:31:57.58000	0d 13:01:57.58000	0.00366569	0.0136885	0.00028115	3.8538	C	1	18/08/2020 02:41		0	0	0	0	0	0	0	0	0	0	0	0	0	0
125	0	1	2	0d 13:41:57.58000	0d 13:11:57.58000	0.00371257	0.0138693	0.00028107	3.8596	C	1	18/08/2020 02:51		0	0	0	0	0	0	0	0	0	0	0	0	0	0
126	0	1	2	0d 13:51:57.58000	0d 13:21:57.58000	0.00375945	0.0140504	0.00028138	3.8663	C	1	18/08/2020 03:01		0	0	0	0	0	0	0	0	0	0	0	0	0	0
127	0	1	2	0d 14:01:57.58000	0d 13:31:57.58000	0.00380633	0.0142318	0.00028122	3.873	C	1	18/08/2020 03:11		0	0	0	0	0	0	0	0	0	0	0	0	0	0
128	0	1	2	0d 14:11:57.58000	0d 13:41:57.58000	0.00385321	0.0144135	0.00028138	3.8801	C	1	18/08/2020 03:21		0	0	0	0	0	0	0	0	0	0	0	0	0	0
129	0	1	2	0d 14:21:57.58000	0d 13:51:57.58000	0.00390009	0.0145956	0.00028122	3.8871	C	1	18/08/2020 03:31		0	0	0	0	0	0	0	0	0	0	0	0	0	0
130	0	1	2	0d 14:31:57.58000	0d 14:01:57.58000	0.00394697	0.014778	0.00028115	3.8944	C	1	18/08/2020 03:41		0	0	0	0	0	0	0	0	0	0	0	0	0	0
131	0	1	2	0d 14:41:57.58000	0d 14:11:57.58000	0.00399384	0.0149607	0.00028122	3.902	C	1	18/08/2020 03:51		0	0	0	0	0	0	0	0	0	0	0	0	0	0
132	0	1	2	0d 14:51:57.58000	0d 14:21:57.58000	0.00404072	0.0151438	0.00028115	3.9097	C	1	18/08/2020 04:01		0	0	0	0	0	0	0	0	0	0	0	0	0	0
133	0	1	2	0d 15:01:57.58000	0d 14:31:57.58000	0.0040876	0.0153273	0.00028122	3.9176	C	1	18/08/2020 04:11		0	0	0	0	0	0	0	0	0	0	0	0	0	0
134	0	1	2	0d 15:11:57.58000	0d 14:41:57.58000	0.00413448	0.0155111	0.00028122	3.9257	C	1	18/08/2020 04:21		0	0	0	0	0	0	0	0	0	0	0	0	0	0
135	0	1	2	0d 15:21:57.58000	0d 14:51:57.58000	0.00418136	0.0156953	0.00028099	3.9335	C	1	18/08/2020 04:31		0	0	0	0	0	0	0	0	0	0	0	0	0	0
136	0	1	2	0d 15:31:57.58000	0d 15:01:57.58000	0.00422823	0.0158799	0.00028145	3.9416	C	1	18/08/2020 04:41		0	0	0	0	0	0	0	0	0	0	0	0	0	0
137	0	1	2	0d 15:41:57.58000	0d 15:11:57.58000	0.00427511	0.0160649	0.00028122	3.95	C	1	18/08/2020 04:51		0	0	0	0	0	0	0	0	0	0	0	0	0	0
138	0	1	2	0d 15:51:57.58000	0d 15:21:57.58000	0.00432199	0.0162502	0.00028122	3.9583	C	1	18/08/2020 05:01		0	0	0	0	0	0	0	0	0	0	0	0	0	0
139	0	1	2	0d 16:01:57.58000	0d 15:31:57.58000	0.00436887	0.016436	0.0002813	3.9667	C	1	18/08/2020 05:11		0	0	0	0	0	0	0	0	0	0	0	0	0	0
140	0	1	2	0d 16:11:57.58000	0d 15:41:57.58000	0.00441575	0.0166222	0.00028115	3.9751	C	1	18/08/2020 05:21		0	0	0	0	0	0	0	0	0	0	0	0	0	0
141	0	1	2	0d 16:21:57.58000	0d 15:51:57.58000	0.00446263	0.0168087	0.00028138	3.9838	C	1	18/08/2020 05:31		0	0	0	0	0	0	0	0	0	0	0	0	0	0
142	0	1	2	0d 16:31:57.58000	0d 16:01:57.58000	0.0045095	0.0169957	0.00028122	3.9924	C	1	18/08/2020 05:41		0	0	0	0	0	0	0	0	0	0	0	0	0	0
143	0	1	2	0d 16:41:57.58000	0d 16:11:57.58000	0.00455638	0.017183	0.00028145	4.0011	C	1	18/08/2020 05:51		0	0	0	0	0	0	0	0	0	0	0	0	0	0
144	0	1	2	0d 16:51:57.58000	0d 16:21:57.58000	0.00460326	0.0173708	0.00028138	4.0098	C	1	18/08/2020 06:01		0	0	0	0	0	0	0	0	0	0	0	0	0	0
145	0	1	2	0d 17:01:57.58000	0d 16:31:57.58000	0.00465014	0.017559	0.0002813	4.0188	C	1	18/08/2020 06:11		0	0	0	0	0	0	0	0	0	0	0	0	0	0
146	0	1	2	0d 17:11:57.58000	0d 16:41:57.58000	0.00469702	0.0177476	0.00028122	4.0276	C	1	18/08/2020 06:21		0	0	0	0	0	0	0	0	0	0	0	0	0	0
147	0	1	2	0d 17:21:57.58000	0d 16:51:57.58000	0.0047439	0.0179366	0.00028145	4.0366	C	1	18/08/2020 06:31		0	0	0	0	0	0	0	0	0	0	0	0	0	0
148	0	1	2	0d 17:31:57.58000	0d 17:01:57.58000	0.00479077	0.018126	0.00028153	4.0458	C	1	18/08/2020 06:41		0	0	0	0	0	0	0	0	0	0	0	0	0	0
149	0	1	2	0d 17:41:57.58000	0d 17:11:57.58000	0.00483765	0.0183159	0.00028122	4.0549	C	1	18/08/2020 06:51		0	0	0	0	0	0	0	0	0	0	0	0	0	0
150	0	1	2	0d 17:51:57.58000	0d 17:21:57.58000	0.00488453	0.0185062	0.00028122	4.0638	C	1	18/08/2020 07:01		0	0	0	0	0	0	0	0	0	0	0	0	0	0
151	0	1	2	0d 18:01:57.58000	0d 17:31:57.58000	0.00493141	0.0186969	0.00028115	4.0735	C	1	18/08/2020 07:11		0	0	0	0	0	0	0	0	0	0	0	0	0	0
152	0	1	2	0d 18:11:57.58000	0d 17:41:57.58000	0.00497829	0.0188881	0.00028138	4.0827	C	1	18/08/2020 07:21		0	0	0	0	0	0	0	0	0	0	0	0	0	0
153	0	1	2	0d 18:21:57.58000	0d 17:51:57.58000	0.00502517	0.0190797	0.0002813	4.092	C	1	18/08/2020 07:31		0	0	0	0	0	0	0	0	0	0	0	0	0	0
154	0	1	2	0d 18:31:57.58000	0d 18:01:57.58000	0.00507204	0.0192718	0.00028122	4.1018	C	1	18/08/2020 07:41		0	0	0	0	0	0	0	0	0	0	0	0	0	0
155	0	1	2	0d 18:41:57.58000	0d 18:11:57.58000	0.00511892	0.0194643	0.0002813	4.1115	C	1	18/08/2020 07:51		0	0	0	0	0	0	0	0	0	0	0	0	0	0
156	0	1	2	0d 18:51:52.26000	0d 18:21:52.26000	0.00516539	0.0196556	0.00028153	4.1216	C	5	18/08/2020 08:00		0	0	0	0	0	0	0	0	0	0	0	0	0	0
157	0	1	2	0d 19:01:52.26000	0d 18:31:52.26000	0.00521226	0.019849	0.00028138	4.1314	C	1	18/08/2020 08:10		0	0	0	0	0	0	0	0	0	0	0	0	0	0
158	0	1	2	0d 19:11:40.09000	0d 18:41:40.09000	0.00525819	0.020039	0.0002813	4.1415	C	5	18/08/2020 08:20		0	0	0	0	0	0	0	0	0	0	0	0	0	0
159	0	1	2	0d 19:21:34.61000	0d 18:51:34.61000	0.00530464	0.0202316	0.00028122	4.1515	C	5	18/08/2020 08:30		0	0	0	0	0	0	0	0	0	0	0	0	0	0
160	0	1	2	0d 19:31:30.55000	0d 19:01:30.55000	0.0053512	0.0204251	0.0002813	4.1616	C	5	18/08/2020 08:40		0	0	0	0	0	0	0	0	0	0	0	0	0	0
161	0	1	2	0d 19:41:08.25000	0d 19:11:08.25000	0.00539634	0.0206132	0.00028122	4.1717	C	5	18/08/2020 08:50		0	0	0	0	0	0	0	0	0	0	0	0	0	0
162	0	1	2	0d 19:50:50.68000	0d 19:20:50.68000	0.00544184	0.0208032	0.0002813	4.1817	C	5	18/08/2020 08:59		0	0	0	0	0	0	0	0	0	0	0	0	0	0
163	0	1	2	0d 20:00:23.41000	0d 19:30:23.41000	0.00548659	0.0209906	0.00028115	4.1918	C	5	18/08/2020 09:09		0	0	0	0	0	0	0	0	0	0	0	0	0	0
164	0	1	2	0d 20:08:02.95000	0d 19:38:02.95000	0.0055225	0.0211412	0.00028138	4.2	C	133	18/08/2020 09:17		0	0	0	0	0	0	0	0	0	0	0	0	0	0
165	0	1	3	0d 20:08:02.98000	0d 00:00:00.03000	0.0055225	0.0211412	0.00028077	4.1994	C	0	18/08/2020 09:17		0	0	0	0	0	0	0	0	0	0	0	0	0	0
166	0	1	3	0d 20:09:36.44000	0d 00:01:33.49000	0.00552864	0.021167	0.00018074	4.2002	C	4	18/08/2020 09:18		0	0	0	0	0	0	0	0	0	0	0	0	0	0
167	0	1	3	0d 20:12:49.47000	0d 00:04:46.52000	0.00553522	0.0211947	0.00008064	4.2	C	4	18/08/2020 09:21		0	0	0	0	0	0	0	0	0	0	0	0	0	0
168	0	1	3	0d 20:18:35.06000	0d 00:10:32.11000	0.00554005	0.0212149	0.00002808	4.1999	C	132	18/08/2020 09:27		0	0	0	0	0	0	0	0	0	0	0	0	0	0
169	0	1	4	0d 20:18:35.07000	0d 00:00:00.01000	0	0	0	4.1997	R	0	18/08/2020 09:27		0	0	0	0	0	0	0	0	0	0	0	0	0	0
170	0	1	4	0d 20:18:37.07000	0d 00:00:02.01000	0	0	0	4.1997	R	1	18/08/2020 09:27		0	0	0	0	0	0	0	0	0	0	0	0	0	0
171	0	1	4	0d 20:18:39.07000	0d 00:00:04.01000	0	0	0	4.1999	R	1	18/08/2020 09:27		0	0	0	0	0	0	0	0	0	0	0	0	0	0
172	0	1	4	0d 20:18:41.07000	0d 00:00:06.01000	0	0	0	4.1997	R	1	18/08/2020 09:27		0	0	0	0	0	0	0	0	0	0	0	0	0	0
173	0	1	4	0d 20:18:43.07000	0d 00:00:08.01000	0	0	0	4.1999	R	1	18/08/2020 09:27		0	0	0	0	0	0	0	0	0	0	0	0	0	0
174	0	1	4	0d 20:18:45.06000	0d 00:00:10.00000	0	0	0	4.1997	R	129	18/08/2020 09:27		0	0	0	0	0	0	0	0	0	0	0	0	0	0
175	0	1	5	0d 20:18:45.10000	0d 00:00:00.04000	0	0.00000001	0.00028199	4.1979	D	0	18/08/2020 09:27		0	0	0	0	0	0	0	0	0	0	0	0	0	0
176	0	1	5	0d 20:24:23.13000	0d 00:05:38.07000	0.00002641	0.00011072	0.00028145	4.1877	D	5	18/08/2020 09:33		0	0	0	0	0	0	0	0	0	0	0	0	0	0
177	0	1	5	0d 20:32:46.62000	0d 00:14:01.56000	0.00006575	0.00027526	0.00028138	4.1775	D	5	18/08/2020 09:41		0	0	0	0	0	0	0	0	0	0	0	0	0	0
178	0	1	5	0d 20:41:17.81000	0d 00:22:32.75000	0.00010569	0.00044191	0.00028138	4.1674	D	5	18/08/2020 09:50		0	0	0	0	0	0	0	0	0	0	0	0	0	0
179	0	1	5	0d 20:50:02.81000	0d 00:31:17.75000	0.00014671	0.00061266	0.00028122	4.1573	D	5	18/08/2020 09:59		0	0	0	0	0	0	0	0	0	0	0	0	0	0
180	0	1	5	0d 20:59:03.05000	0d 00:40:17.99000	0.00018892	0.00078793	0.0002813	4.1472	D	5	18/08/2020 10:08		0	0	0	0	0	0	0	0	0	0	0	0	0	0
181	0	1	5	0d 21:08:02.55000	0d 00:49:17.49000	0.00023107	0.00096253	0.0002813	4.1372	D	5	18/08/2020 10:17		0	0	0	0	0	0	0	0	0	0	0	0	0	0
182	0	1	5	0d 21:17:06.01000	0d 00:58:20.95000	0.00027353	0.00113799	0.00028138	4.1271	D	5	18/08/2020 10:26		0	0	0	0	0	0	0	0	0	0	0	0	0	0
183	0	1	5	0d 21:26:16.84000	0d 01:07:31.78000	0.00031657	0.0013154	0.00028138	4.117	D	5	18/08/2020 10:35		0	0	0	0	0	0	0	0	0	0	0	0	0	0
184	0	1	5	0d 21:35:31.80000	0d 01:16:46.74000	0.00035993	0.0014937	0.00028138	4.107	D	5	18/08/2020 10:44		0	0	0	0	0	0	0	0	0	0	0	0	0	0
185	0	1	5	0d 21:45:15.98000	0d 01:26:30.92000	0.00040557	0.00168093	0.00028122	4.0969	D	5	18/08/2020 10:54		0	0	0	0	0	0	0	0	0	0	0	0	0	0
186	0	1	5	0d 21:54:54.18000	0d 01:36:09.12000	0.00045074	0.00186579	0.00028107	4.0868	D	5	18/08/2020 11:03		0	0	0	0	0	0	0	0	0	0	0	0	0	0
187	0	1	5	0d 22:04:41.74000	0d 01:45:56.68000	0.00049665	0.00205317	0.00028138	4.0766	D	5	18/08/2020 11:13		0	0	0	0	0	0	0	0	0	0	0	0	0	0
188	0	1	5	0d 22:14:41.74000	0d 01:55:56.68000	0.00054353	0.00224406	0.00028145	4.067	D	1	18/08/2020 11:23		0	0	0	0	0	0	0	0	0	0	0	0	0	0
189	0	1	5	0d 22:24:34.02000	0d 02:05:48.96000	0.0005898	0.00243203	0.0002813	4.0569	D	5	18/08/2020 11:33		0	0	0	0	0	0	0	0	0	0	0	0	0	0
190	0	1	5	0d 22:34:34.02000	0d 02:15:48.96000	0.00063668	0.00262199	0.0002813	4.0473	D	1	18/08/2020 11:43		0	0	0	0	0	0	0	0	0	0	0	0	0	0
191	0	1	5	0d 22:44:34.02000	0d 02:25:48.96000	0.00068356	0.0028115	0.00028122	4.0377	D	1	18/08/2020 11:53		0	0	0	0	0	0	0	0	0	0	0	0	0	0
192	0	1	5	0d 22:54:34.02000	0d 02:35:48.96000	0.00073044	0.00300056	0.00028115	4.0279	D	1	18/08/2020 12:03		0	0	0	0	0	0	0	0	0	0	0	0	0	0
193	0	1	5	0d 23:04:34.02000	0d 02:45:48.96000	0.00077732	0.00318917	0.00028122	4.0188	D	1	18/08/2020 12:13		0	0	0	0	0	0	0	0	0	0	0	0	0	0
194	0	1	5	0d 23:14:34.02000	0d 02:55:48.96000	0.0008242	0.00337734	0.00028107	4.0095	D	1	18/08/2020 12:23		0	0	0	0	0	0	0	0	0	0	0	0	0	0
195	0	1	5	0d 23:24:34.02000	0d 03:05:48.96000	0.00087107	0.00356508	0.00028138	4	D	1	18/08/2020 12:33		0	0	0	0	0	0	0	0	0	0	0	0	0	0
196	0	1	5	0d 23:34:34.02000	0d 03:15:48.96000	0.00091795	0.00375239	0.0002813	3.991	D	1	18/08/2020 12:43		0	0	0	0	0	0	0	0	0	0	0	0	0	0
197	0	1	5	0d 23:44:34.02000	0d 03:25:48.96000	0.00096483	0.00393928	0.00028122	3.9821	D	1	18/08/2020 12:53		0	0	0	0	0	0	0	0	0	0	0	0	0	0
198	0	1	5	0d 23:54:34.02000	0d 03:35:48.96000	0.00101171	0.00412575	0.00028115	3.973	D	1	18/08/2020 13:03		0	0	0	0	0	0	0	0	0	0	0	0	0	0
199	0	1	5	1d 00:04:34.02000	0d 03:45:48.96000	0.00105859	0.00431179	0.00028138	3.9644	D	1	18/08/2020 13:13		0	0	0	0	0	0	0	0	0	0	0	0	0	0
200	0	1	5	1d 00:14:34.02000	0d 03:55:48.96000	0.00110547	0.00449742	0.00028115	3.9553	D	1	18/08/2020 13:23		0	0	0	0	0	0	0	0	0	0	0	0	0	0
201	0	1	5	1d 00:24:34.02000	0d 04:05:48.96000	0.00115234	0.00468264	0.00028122	3.9466	D	1	18/08/2020 13:33		0	0	0	0	0	0	0	0	0	0	0	0	0	0
202	0	1	5	1d 00:34:34.02000	0d 04:15:48.96000	0.00119922	0.00486744	0.00028122	3.9376	D	1	18/08/2020 13:43		0	0	0	0	0	0	0	0	0	0	0	0	0	0
203	0	1	5	1d 00:44:34.02000	0d 04:25:48.96000	0.0012461	0.00505184	0.0002813	3.9294	D	1	18/08/2020 13:53		0	0	0	0	0	0	0	0	0	0	0	0	0	0
204	0	1	5	1d 00:54:34.02000	0d 04:35:48.96000	0.00129298	0.00523583	0.0002813	3.9207	D	1	18/08/2020 14:03		0	0	0	0	0	0	0	0	0	0	0	0	0	0
205	0	1	5	1d 01:04:34.02000	0d 04:45:48.96000	0.00133986	0.00541943	0.00028122	3.9124	D	1	18/08/2020 14:13		0	0	0	0	0	0	0	0	0	0	0	0	0	0
206	0	1	5	1d 01:14:34.02000	0d 04:55:48.96000	0.00138674	0.00560264	0.00028138	3.9039	D	1	18/08/2020 14:23		0	0	0	0	0	0	0	0	0	0	0	0	0	0
207	0	1	5	1d 01:24:34.02000	0d 05:05:48.96000	0.00143361	0.00578546	0.00028122	3.8956	D	1	18/08/2020 14:33		0	0	0	0	0	0	0	0	0	0	0	0	0	0
208	0	1	5	1d 01:34:34.02000	0d 05:15:48.96000	0.00148049	0.0059679	0.00028138	3.8877	D	1	18/08/2020 14:43		0	0	0	0	0	0	0	0	0	0	0	0	0	0
209	0	1	5	1d 01:44:34.02000	0d 05:25:48.96000	0.00152737	0.00614996	0.00028115	3.8798	D	1	18/08/2020 14:53		0	0	0	0	0	0	0	0	0	0	0	0	0	0
210	0	1	5	1d 01:54:34.02000	0d 05:35:48.96000	0.00157425	0.00633167	0.00028138	3.8721	D	1	18/08/2020 15:03		0	0	0	0	0	0	0	0	0	0	0	0	0	0
211	0	1	5	1d 02:04:34.02000	0d 05:45:48.96000	0.00162113	0.00651301	0.00028138	3.8647	D	1	18/08/2020 15:13		0	0	0	0	0	0	0	0	0	0	0	0	0	0
212	0	1	5	1d 02:14:34.02000	0d 05:55:48.96000	0.00166801	0.006694	0.00028122	3.8575	D	1	18/08/2020 15:23		0	0	0	0	0	0	0	0	0	0	0	0	0	0
213	0	1	5	1d 02:24:34.02000	0d 06:05:48.96000	0.00171488	0.00687466	0.00028122	3.8502	D	1	18/08/2020 15:33		0	0	0	0	0	0	0	0	0	0	0	0	0	0
214	0	1	5	1d 02:34:34.02000	0d 06:15:48.96000	0.00176176	0.007055	0.0002813	3.8434	D	1	18/08/2020 15:43		0	0	0	0	0	0	0	0	0	0	0	0	0	0
215	0	1	5	1d 02:44:34.02000	0d 06:25:48.96000	0.00180864	0.00723502	0.00028138	3.8369	D	1	18/08/2020 15:53		0	0	0	0	0	0	0	0	0	0	0	0	0	0
216	0	1	5	1d 02:54:34.02000	0d 06:35:48.96000	0.00185552	0.00741474	0.0002813	3.8306	D	1	18/08/2020 16:03		0	0	0	0	0	0	0	0	0	0	0	0	0	0
217	0	1	5	1d 03:04:34.02000	0d 06:45:48.96000	0.0019024	0.00759416	0.00028107	3.8244	D	1	18/08/2020 16:13		0	0	0	0	0	0	0	0	0	0	0	0	0	0
218	0	1	5	1d 03:14:34.02000	0d 06:55:48.96000	0.00194927	0.00777332	0.00028122	3.8186	D	1	18/08/2020 16:23		0	0	0	0	0	0	0	0	0	0	0	0	0	0
219	0	1	5	1d 03:24:34.02000	0d 07:05:48.96000	0.00199615	0.0079522	0.00028122	3.8132	D	1	18/08/2020 16:33		0	0	0	0	0	0	0	0	0	0	0	0	0	0
220	0	1	5	1d 03:34:34.02000	0d 07:15:48.96000	0.00204303	0.00813083	0.0002813	3.8077	D	1	18/08/2020 16:43		0	0	0	0	0	0	0	0	0	0	0	0	0	0
221	0	1	5	1d 03:44:34.02000	0d 07:25:48.96000	0.00208991	0.00830922	0.00028138	3.8029	D	1	18/08/2020 16:53		0	0	0	0	0	0	0	0	0	0	0	0	0	0
222	0	1	5	1d 03:54:34.02000	0d 07:35:48.96000	0.00213679	0.00848737	0.00028122	3.798	D	1	18/08/2020 17:03		0	0	0	0	0	0	0	0	0	0	0	0	0	0
223	0	1	5	1d 04:04:34.02000	0d 07:45:48.96000	0.00218367	0.00866531	0.00028122	3.7932	D	1	18/08/2020 17:13		0	0	0	0	0	0	0	0	0	0	0	0	0	0
224	0	1	5	1d 04:14:34.02000	0d 07:55:48.96000	0.00223054	0.00884303	0.00028138	3.7888	D	1	18/08/2020 17:23		0	0	0	0	0	0	0	0	0	0	0	0	0	0
225	0	1	5	1d 04:24:34.02000	0d 08:05:48.96000	0.00227742	0.00902055	0.0002813	3.7848	D	1	18/08/2020 17:33		0	0	0	0	0	0	0	0	0	0	0	0	0	0
226	0	1	5	1d 04:34:34.02000	0d 08:15:48.96000	0.0023243	0.00919788	0.00028115	3.7806	D	1	18/08/2020 17:43		0	0	0	0	0	0	0	0	0	0	0	0	0	0
227	0	1	5	1d 04:44:34.02000	0d 08:25:48.96000	0.00237118	0.00937502	0.00028138	3.7771	D	1	18/08/2020 17:53		0	0	0	0	0	0	0	0	0	0	0	0	0	0
228	0	1	5	1d 04:54:34.02000	0d 08:35:48.96000	0.00241806	0.00955198	0.0002813	3.7731	D	1	18/08/2020 18:03		0	0	0	0	0	0	0	0	0	0	0	0	0	0
229	0	1	5	1d 05:04:34.02000	0d 08:45:48.96000	0.00246494	0.00972878	0.00028115	3.7697	D	1	18/08/2020 18:13		0	0	0	0	0	0	0	0	0	0	0	0	0	0
230	0	1	5	1d 05:14:34.02000	0d 08:55:48.96000	0.00251181	0.00990541	0.00028145	3.7661	D	1	18/08/2020 18:23		0	0	0	0	0	0	0	0	0	0	0	0	0	0
231	0	1	5	1d 05:24:34.02000	0d 09:05:48.96000	0.00255869	0.0100819	0.00028153	3.7629	D	1	18/08/2020 18:33		0	0	0	0	0	0	0	0	0	0	0	0	0	0
232	0	1	5	1d 05:34:34.02000	0d 09:15:48.96000	0.00260557	0.0102582	0.00028115	3.7595	D	1	18/08/2020 18:43		0	0	0	0	0	0	0	0	0	0	0	0	0	0
233	0	1	5	1d 05:44:34.02000	0d 09:25:48.96000	0.00265245	0.0104344	0.00028138	3.7562	D	1	18/08/2020 18:53		0	0	0	0	0	0	0	0	0	0	0	0	0	0
234	0	1	5	1d 05:54:34.02000	0d 09:35:48.96000	0.00269933	0.0106104	0.00028122	3.7533	D	1	18/08/2020 19:03		0	0	0	0	0	0	0	0	0	0	0	0	0	0
235	0	1	5	1d 06:04:34.02000	0d 09:45:48.96000	0.00274621	0.0107863	0.00028107	3.7502	D	1	18/08/2020 19:13		0	0	0	0	0	0	0	0	0	0	0	0	0	0
236	0	1	5	1d 06:14:34.02000	0d 09:55:48.96000	0.00279308	0.010962	0.00028115	3.7472	D	1	18/08/2020 19:23		0	0	0	0	0	0	0	0	0	0	0	0	0	0
237	0	1	5	1d 06:24:34.02000	0d 10:05:48.96000	0.00283996	0.0111376	0.00028138	3.7446	D	1	18/08/2020 19:33		0	0	0	0	0	0	0	0	0	0	0	0	0	0
238	0	1	5	1d 06:34:34.02000	0d 10:15:48.96000	0.00288684	0.0113131	0.00028138	3.7417	D	1	18/08/2020 19:43		0	0	0	0	0	0	0	0	0	0	0	0	0	0
239	0	1	5	1d 06:44:34.02000	0d 10:25:48.96000	0.00293372	0.0114884	0.00028122	3.7388	D	1	18/08/2020 19:53		0	0	0	0	0	0	0	0	0	0	0	0	0	0
240	0	1	5	1d 06:54:34.02000	0d 10:35:48.96000	0.0029806	0.0116636	0.00028138	3.7359	D	1	18/08/2020 20:03		0	0	0	0	0	0	0	0	0	0	0	0	0	0
241	0	1	5	1d 07:04:34.02000	0d 10:45:48.96000	0.00302748	0.0118387	0.00028122	3.733	D	1	18/08/2020 20:13		0	0	0	0	0	0	0	0	0	0	0	0	0	0
242	0	1	5	1d 07:14:34.02000	0d 10:55:48.96000	0.00307435	0.0120136	0.00028122	3.7299	D	1	18/08/2020 20:23		0	0	0	0	0	0	0	0	0	0	0	0	0	0
243	0	1	5	1d 07:24:34.02000	0d 11:05:48.96000	0.00312123	0.0121884	0.00028138	3.7275	D	1	18/08/2020 20:33		0	0	0	0	0	0	0	0	0	0	0	0	0	0
244	0	1	5	1d 07:34:34.02000	0d 11:15:48.96000	0.00316811	0.0123631	0.00028115	3.7241	D	1	18/08/2020 20:43		0	0	0	0	0	0	0	0	0	0	0	0	0	0
245	0	1	5	1d 07:44:34.02000	0d 11:25:48.96000	0.00321499	0.0125376	0.0002813	3.7212	D	1	18/08/2020 20:53		0	0	0	0	0	0	0	0	0	0	0	0	0	0
246	0	1	5	1d 07:54:34.02000	0d 11:35:48.96000	0.00326187	0.012712	0.00028115	3.7185	D	1	18/08/2020 21:03		0	0	0	0	0	0	0	0	0	0	0	0	0	0
247	0	1	5	1d 08:04:34.02000	0d 11:45:48.96000	0.00330875	0.0128862	0.00028122	3.7156	D	1	18/08/2020 21:13		0	0	0	0	0	0	0	0	0	0	0	0	0	0
248	0	1	5	1d 08:14:34.02000	0d 11:55:48.96000	0.00335562	0.0130603	0.00028107	3.7125	D	1	18/08/2020 21:23		0	0	0	0	0	0	0	0	0	0	0	0	0	0
249	0	1	5	1d 08:24:34.02000	0d 12:05:48.96000	0.0034025	0.0132343	0.0002813	3.7093	D	1	18/08/2020 21:33		0	0	0	0	0	0	0	0	0	0	0	0	0	0
250	0	1	5	1d 08:34:34.02000	0d 12:15:48.96000	0.00344938	0.0134081	0.0002813	3.706	D	1	18/08/2020 21:43		0	0	0	0	0	0	0	0	0	0	0	0	0	0
251	0	1	5	1d 08:44:34.02000	0d 12:25:48.96000	0.00349626	0.0135818	0.00028145	3.7028	D	1	18/08/2020 21:53		0	0	0	0	0	0	0	0	0	0	0	0	0	0
252	0	1	5	1d 08:54:34.02000	0d 12:35:48.96000	0.00354314	0.0137553	0.00028138	3.6994	D	1	18/08/2020 22:03		0	0	0	0	0	0	0	0	0	0	0	0	0	0
253	0	1	5	1d 09:04:34.02000	0d 12:45:48.96000	0.00359002	0.0139286	0.00028122	3.6962	D	1	18/08/2020 22:13		0	0	0	0	0	0	0	0	0	0	0	0	0	0
254	0	1	5	1d 09:14:34.02000	0d 12:55:48.96000	0.00363689	0.0141018	0.0002813	3.6927	D	1	18/08/2020 22:23		0	0	0	0	0	0	0	0	0	0	0	0	0	0
255	0	1	5	1d 09:24:34.02000	0d 13:05:48.96000	0.00368377	0.0142749	0.0002813	3.6893	D	1	18/08/2020 22:33		0	0	0	0	0	0	0	0	0	0	0	0	0	0
256	0	1	5	1d 09:34:34.02000	0d 13:15:48.96000	0.00373065	0.0144477	0.00028138	3.6855	D	1	18/08/2020 22:43		0	0	0	0	0	0	0	0	0	0	0	0	0	0
257	0	1	5	1d 09:44:34.02000	0d 13:25:48.96000	0.00377753	0.0146204	0.00028145	3.6818	D	1	18/08/2020 22:53		0	0	0	0	0	0	0	0	0	0	0	0	0	0
258	0	1	5	1d 09:54:34.02000	0d 13:35:48.96000	0.00382441	0.0147929	0.00028122	3.6782	D	1	18/08/2020 23:03		0	0	0	0	0	0	0	0	0	0	0	0	0	0
259	0	1	5	1d 10:04:34.02000	0d 13:45:48.96000	0.00387129	0.0149653	0.0002813	3.6741	D	1	18/08/2020 23:13		0	0	0	0	0	0	0	0	0	0	0	0	0	0
260	0	1	5	1d 10:14:34.02000	0d 13:55:48.96000	0.00391816	0.0151374	0.0002813	3.6703	D	1	18/08/2020 23:23		0	0	0	0	0	0	0	0	0	0	0	0	0	0
261	0	1	5	1d 10:24:34.02000	0d 14:05:48.96000	0.00396504	0.0153094	0.00028138	3.6663	D	1	18/08/2020 23:33		0	0	0	0	0	0	0	0	0	0	0	0	0	0
262	0	1	5	1d 10:34:34.02000	0d 14:15:48.96000	0.00401192	0.0154812	0.00028122	3.6623	D	1	18/08/2020 23:43		0	0	0	0	0	0	0	0	0	0	0	0	0	0
263	0	1	5	1d 10:44:34.02000	0d 14:25:48.96000	0.0040588	0.0156527	0.0002813	3.658	D	1	18/08/2020 23:53		0	0	0	0	0	0	0	0	0	0	0	0	0	0
264	0	1	5	1d 10:54:34.02000	0d 14:35:48.96000	0.00410568	0.0158241	0.00028138	3.6535	D	1	19/08/2020 00:03		0	0	0	0	0	0	0	0	0	0	0	0	0	0
265	0	1	5	1d 11:04:34.02000	0d 14:45:48.96000	0.00415256	0.0159953	0.00028122	3.649	D	1	19/08/2020 00:13		0	0	0	0	0	0	0	0	0	0	0	0	0	0
266	0	1	5	1d 11:14:34.02000	0d 14:55:48.96000	0.00419943	0.0161662	0.00028122	3.6443	D	1	19/08/2020 00:23		0	0	0	0	0	0	0	0	0	0	0	0	0	0
267	0	1	5	1d 11:24:34.02000	0d 15:05:48.96000	0.00424631	0.016337	0.00028138	3.6394	D	1	19/08/2020 00:33		0	0	0	0	0	0	0	0	0	0	0	0	0	0
268	0	1	5	1d 11:34:34.02000	0d 15:15:48.96000	0.00429319	0.0165075	0.00028145	3.6345	D	1	19/08/2020 00:43		0	0	0	0	0	0	0	0	0	0	0	0	0	0
269	0	1	5	1d 11:44:34.02000	0d 15:25:48.96000	0.00434007	0.0166777	0.00028115	3.6294	D	1	19/08/2020 00:53		0	0	0	0	0	0	0	0	0	0	0	0	0	0
270	0	1	5	1d 11:54:34.02000	0d 15:35:48.96000	0.00438695	0.0168478	0.00028138	3.6239	D	1	19/08/2020 01:03		0	0	0	0	0	0	0	0	0	0	0	0	0	0
271	0	1	5	1d 12:04:34.02000	0d 15:45:48.96000	0.00443383	0.0170175	0.00028122	3.6176	D	1	19/08/2020 01:13		0	0	0	0	0	0	0	0	0	0	0	0	0	0
272	0	1	5	1d 12:14:34.02000	0d 15:55:48.96000	0.0044807	0.0171869	0.00028107	3.6112	D	1	19/08/2020 01:23		0	0	0	0	0	0	0	0	0	0	0	0	0	0
273	0	1	5	1d 12:24:34.02000	0d 16:05:48.96000	0.00452758	0.017356	0.00028115	3.6036	D	1	19/08/2020 01:33		0	0	0	0	0	0	0	0	0	0	0	0	0	0
274	0	1	5	1d 12:34:34.02000	0d 16:15:48.96000	0.00457446	0.0175248	0.00028115	3.5952	D	1	19/08/2020 01:43		0	0	0	0	0	0	0	0	0	0	0	0	0	0
275	0	1	5	1d 12:44:30.78000	0d 16:25:45.72000	0.00462109	0.0176922	0.00028122	3.5851	D	5	19/08/2020 01:53		0	0	0	0	0	0	0	0	0	0	0	0	0	0
276	0	1	5	1d 12:53:04.67000	0d 16:34:19.61000	0.00466124	0.0178359	0.00028122	3.575	D	5	19/08/2020 02:02		0	0	0	0	0	0	0	0	0	0	0	0	0	0
277	0	1	5	1d 12:59:48.46000	0d 16:41:03.40000	0.00469278	0.0179486	0.00028122	3.565	D	5	19/08/2020 02:08		0	0	0	0	0	0	0	0	0	0	0	0	0	0
278	0	1	5	1d 13:05:19.47000	0d 16:46:34.41000	0.00471865	0.0180406	0.00028122	3.5547	D	5	19/08/2020 02:14		0	0	0	0	0	0	0	0	0	0	0	0	0	0
279	0	1	5	1d 13:09:51.80000	0d 16:51:06.74000	0.00473992	0.0181162	0.0002813	3.5447	D	5	19/08/2020 02:18		0	0	0	0	0	0	0	0	0	0	0	0	0	0
280	0	1	5	1d 13:13:26.16000	0d 16:54:41.10000	0.00475667	0.0181755	0.00028122	3.5346	D	5	19/08/2020 02:22		0	0	0	0	0	0	0	0	0	0	0	0	0	0
281	0	1	5	1d 13:16:27.00000	0d 16:57:41.94000	0.0047708	0.0182253	0.00028122	3.5245	D	5	19/08/2020 02:25		0	0	0	0	0	0	0	0	0	0	0	0	0	0
282	0	1	5	1d 13:18:54.58000	0d 17:00:09.52000	0.00478233	0.0182659	0.00028115	3.5145	D	5	19/08/2020 02:27		0	0	0	0	0	0	0	0	0	0	0	0	0	0
283	0	1	5	1d 13:21:00.61000	0d 17:02:15.55000	0.00479218	0.0183005	0.00028138	3.5044	D	5	19/08/2020 02:30		0	0	0	0	0	0	0	0	0	0	0	0	0	0
284	0	1	5	1d 13:22:42.26000	0d 17:03:57.20000	0.00480012	0.0183283	0.00028138	3.4943	D	5	19/08/2020 02:31		0	0	0	0	0	0	0	0	0	0	0	0	0	0
285	0	1	5	1d 13:24:11.04000	0d 17:05:25.98000	0.00480706	0.0183525	0.00028115	3.4842	D	5	19/08/2020 02:33		0	0	0	0	0	0	0	0	0	0	0	0	0	0
286	0	1	5	1d 13:25:29.60000	0d 17:06:44.54000	0.0048132	0.0183738	0.00028122	3.474	D	5	19/08/2020 02:34		0	0	0	0	0	0	0	0	0	0	0	0	0	0
287	0	1	5	1d 13:26:38.91000	0d 17:07:53.85000	0.00481861	0.0183926	0.00028138	3.464	D	5	19/08/2020 02:35		0	0	0	0	0	0	0	0	0	0	0	0	0	0
288	0	1	5	1d 13:27:40.69000	0d 17:08:55.63000	0.00482344	0.0184093	0.00028138	3.4537	D	5	19/08/2020 02:36		0	0	0	0	0	0	0	0	0	0	0	0	0	0
289	0	1	5	1d 13:28:38.54000	0d 17:09:53.48000	0.00482796	0.0184249	0.00028145	3.4437	D	5	19/08/2020 02:37		0	0	0	0	0	0	0	0	0	0	0	0	0	0
290	0	1	5	1d 13:29:26.88000	0d 17:10:41.82000	0.00483173	0.0184379	0.00028122	3.4336	D	5	19/08/2020 02:38		0	0	0	0	0	0	0	0	0	0	0	0	0	0
291	0	1	5	1d 13:30:10.64000	0d 17:11:25.58000	0.00483515	0.0184496	0.0002813	3.4235	D	5	19/08/2020 02:39		0	0	0	0	0	0	0	0	0	0	0	0	0	0
292	0	1	5	1d 13:30:53.07000	0d 17:12:08.01000	0.00483847	0.018461	0.00028115	3.4134	D	5	19/08/2020 02:39		0	0	0	0	0	0	0	0	0	0	0	0	0	0
293	0	1	5	1d 13:31:31.74000	0d 17:12:46.68000	0.00484149	0.0184713	0.00028138	3.4034	D	5	19/08/2020 02:40		0	0	0	0	0	0	0	0	0	0	0	0	0	0
294	0	1	5	1d 13:32:07.68000	0d 17:13:22.62000	0.0048443	0.0184808	0.00028138	3.3933	D	5	19/08/2020 02:41		0	0	0	0	0	0	0	0	0	0	0	0	0	0
295	0	1	5	1d 13:32:43.36000	0d 17:13:58.30000	0.00484709	0.0184902	0.00028122	3.3832	D	5	19/08/2020 02:41		0	0	0	0	0	0	0	0	0	0	0	0	0	0
296	0	1	5	1d 13:33:17.22000	0d 17:14:32.16000	0.00484973	0.0184992	0.00028122	3.373	D	5	19/08/2020 02:42		0	0	0	0	0	0	0	0	0	0	0	0	0	0
297	0	1	5	1d 13:33:47.76000	0d 17:15:02.70000	0.00485212	0.0185072	0.00028122	3.3628	D	5	19/08/2020 02:42		0	0	0	0	0	0	0	0	0	0	0	0	0	0
298	0	1	5	1d 13:34:16.12000	0d 17:15:31.06000	0.00485433	0.0185147	0.00028122	3.3527	D	5	19/08/2020 02:43		0	0	0	0	0	0	0	0	0	0	0	0	0	0
299	0	1	5	1d 13:34:41.91000	0d 17:15:56.85000	0.00485635	0.0185214	0.00028115	3.3426	D	5	19/08/2020 02:43		0	0	0	0	0	0	0	0	0	0	0	0	0	0
300	0	1	5	1d 13:35:06.64000	0d 17:16:21.58000	0.00485828	0.0185279	0.0002813	3.3326	D	5	19/08/2020 02:44		0	0	0	0	0	0	0	0	0	0	0	0	0	0
301	0	1	5	1d 13:35:30.21000	0d 17:16:45.15000	0.00486012	0.018534	0.00028107	3.3223	D	5	19/08/2020 02:44		0	0	0	0	0	0	0	0	0	0	0	0	0	0
302	0	1	5	1d 13:35:53.29000	0d 17:17:08.23000	0.00486192	0.01854	0.00028122	3.3123	D	5	19/08/2020 02:44		0	0	0	0	0	0	0	0	0	0	0	0	0	0
303	0	1	5	1d 13:36:14.65000	0d 17:17:29.59000	0.00486359	0.0185455	0.00028122	3.3022	D	5	19/08/2020 02:45		0	0	0	0	0	0	0	0	0	0	0	0	0	0
304	0	1	5	1d 13:36:35.23000	0d 17:17:50.17000	0.0048652	0.0185508	0.00028122	3.2921	D	5	19/08/2020 02:45		0	0	0	0	0	0	0	0	0	0	0	0	0	0
305	0	1	5	1d 13:36:54.75000	0d 17:18:09.69000	0.00486673	0.0185558	0.00028107	3.2819	D	5	19/08/2020 02:45		0	0	0	0	0	0	0	0	0	0	0	0	0	0
306	0	1	5	1d 13:37:13.93000	0d 17:18:28.87000	0.00486822	0.0185607	0.00028138	3.2717	D	5	19/08/2020 02:46		0	0	0	0	0	0	0	0	0	0	0	0	0	0
307	0	1	5	1d 13:37:32.14000	0d 17:18:47.08000	0.00486965	0.0185654	0.00028145	3.2616	D	5	19/08/2020 02:46		0	0	0	0	0	0	0	0	0	0	0	0	0	0
308	0	1	5	1d 13:37:49.73000	0d 17:19:04.67000	0.00487102	0.0185698	0.00028115	3.2515	D	5	19/08/2020 02:46		0	0	0	0	0	0	0	0	0	0	0	0	0	0
309	0	1	5	1d 13:38:06.17000	0d 17:19:21.11000	0.00487231	0.018574	0.0002813	3.2415	D	5	19/08/2020 02:47		0	0	0	0	0	0	0	0	0	0	0	0	0	0
310	0	1	5	1d 13:38:22.15000	0d 17:19:37.09000	0.00487355	0.018578	0.00028122	3.2314	D	5	19/08/2020 02:47		0	0	0	0	0	0	0	0	0	0	0	0	0	0
311	0	1	5	1d 13:38:37.43000	0d 17:19:52.37000	0.00487475	0.0185819	0.0002813	3.2213	D	5	19/08/2020 02:47		0	0	0	0	0	0	0	0	0	0	0	0	0	0
312	0	1	5	1d 13:38:52.30000	0d 17:20:07.24000	0.00487591	0.0185856	0.00028138	3.2113	D	5	19/08/2020 02:47		0	0	0	0	0	0	0	0	0	0	0	0	0	0
313	0	1	5	1d 13:39:06.64000	0d 17:20:21.58000	0.00487703	0.0185892	0.00028115	3.201	D	5	19/08/2020 02:48		0	0	0	0	0	0	0	0	0	0	0	0	0	0
314	0	1	5	1d 13:39:20.62000	0d 17:20:35.56000	0.00487812	0.0185927	0.00028122	3.1908	D	5	19/08/2020 02:48		0	0	0	0	0	0	0	0	0	0	0	0	0	0
315	0	1	5	1d 13:39:34.24000	0d 17:20:49.18000	0.00487919	0.0185961	0.00028145	3.1807	D	5	19/08/2020 02:48		0	0	0	0	0	0	0	0	0	0	0	0	0	0
316	0	1	5	1d 13:39:47.42000	0d 17:21:02.36000	0.00488022	0.0185994	0.0002813	3.1705	D	5	19/08/2020 02:48		0	0	0	0	0	0	0	0	0	0	0	0	0	0
317	0	1	5	1d 13:40:00.30000	0d 17:21:15.24000	0.00488122	0.0186026	0.0002813	3.1603	D	5	19/08/2020 02:49		0	0	0	0	0	0	0	0	0	0	0	0	0	0
318	0	1	5	1d 13:40:12.93000	0d 17:21:27.87000	0.00488221	0.0186057	0.00028115	3.1502	D	5	19/08/2020 02:49		0	0	0	0	0	0	0	0	0	0	0	0	0	0
319	0	1	5	1d 13:40:24.89000	0d 17:21:39.83000	0.00488314	0.0186086	0.00028122	3.1402	D	5	19/08/2020 02:49		0	0	0	0	0	0	0	0	0	0	0	0	0	0
320	0	1	5	1d 13:40:36.39000	0d 17:21:51.33000	0.00488404	0.0186114	0.00028145	3.1298	D	5	19/08/2020 02:49		0	0	0	0	0	0	0	0	0	0	0	0	0	0
321	0	1	5	1d 13:40:47.69000	0d 17:22:02.63000	0.00488493	0.0186142	0.00028122	3.1197	D	5	19/08/2020 02:49		0	0	0	0	0	0	0	0	0	0	0	0	0	0
322	0	1	5	1d 13:40:58.24000	0d 17:22:13.18000	0.00488575	0.0186168	0.00028122	3.1096	D	5	19/08/2020 02:50		0	0	0	0	0	0	0	0	0	0	0	0	0	0
323	0	1	5	1d 13:41:08.58000	0d 17:22:23.52000	0.00488656	0.0186193	0.00028145	3.0996	D	5	19/08/2020 02:50		0	0	0	0	0	0	0	0	0	0	0	0	0	0
324	0	1	5	1d 13:41:18.93000	0d 17:22:33.87000	0.00488737	0.0186218	0.00028122	3.0893	D	5	19/08/2020 02:50		0	0	0	0	0	0	0	0	0	0	0	0	0	0
325	0	1	5	1d 13:41:28.95000	0d 17:22:43.89000	0.00488815	0.0186242	0.00028138	3.0791	D	5	19/08/2020 02:50		0	0	0	0	0	0	0	0	0	0	0	0	0	0
326	0	1	5	1d 13:41:38.60000	0d 17:22:53.54000	0.0048889	0.0186265	0.00028122	3.069	D	5	19/08/2020 02:50		0	0	0	0	0	0	0	0	0	0	0	0	0	0
327	0	1	5	1d 13:41:47.87000	0d 17:23:02.81000	0.00488963	0.0186287	0.00028138	3.059	D	5	19/08/2020 02:50		0	0	0	0	0	0	0	0	0	0	0	0	0	0
328	0	1	5	1d 13:41:56.89000	0d 17:23:11.83000	0.00489033	0.0186309	0.00028122	3.0488	D	5	19/08/2020 02:51		0	0	0	0	0	0	0	0	0	0	0	0	0	0
329	0	1	5	1d 13:42:05.98000	0d 17:23:20.92000	0.00489104	0.018633	0.00028122	3.0385	D	5	19/08/2020 02:51		0	0	0	0	0	0	0	0	0	0	0	0	0	0
330	0	1	5	1d 13:42:14.73000	0d 17:23:29.67000	0.00489173	0.0186351	0.00028145	3.0283	D	5	19/08/2020 02:51		0	0	0	0	0	0	0	0	0	0	0	0	0	0
331	0	1	5	1d 13:42:23.26000	0d 17:23:38.20000	0.00489239	0.0186371	0.00028145	3.0182	D	5	19/08/2020 02:51		0	0	0	0	0	0	0	0	0	0	0	0	0	0
332	0	1	5	1d 13:42:31.51000	0d 17:23:46.45000	0.00489304	0.0186391	0.0002813	3.0082	D	5	19/08/2020 02:51		0	0	0	0	0	0	0	0	0	0	0	0	0	0
333	0	1	5	1d 13:42:39.59000	0d 17:23:54.53000	0.00489367	0.018641	0.00028122	2.9979	D	5	19/08/2020 02:51		0	0	0	0	0	0	0	0	0	0	0	0	0	0
334	0	1	5	1d 13:42:47.57000	0d 17:24:02.51000	0.00489429	0.0186428	0.00028122	2.9877	D	5	19/08/2020 02:51		0	0	0	0	0	0	0	0	0	0	0	0	0	0
335	0	1	5	1d 13:42:55.43000	0d 17:24:10.37000	0.00489491	0.0186447	0.00028115	2.9775	D	5	19/08/2020 02:51		0	0	0	0	0	0	0	0	0	0	0	0	0	0
336	0	1	5	1d 13:43:03.08000	0d 17:24:18.02000	0.0048955	0.0186464	0.00028138	2.9674	D	5	19/08/2020 02:52		0	0	0	0	0	0	0	0	0	0	0	0	0	0
337	0	1	5	1d 13:43:10.43000	0d 17:24:25.37000	0.00489608	0.0186481	0.0002813	2.9574	D	5	19/08/2020 02:52		0	0	0	0	0	0	0	0	0	0	0	0	0	0
338	0	1	5	1d 13:43:17.62000	0d 17:24:32.56000	0.00489664	0.0186498	0.00028138	2.9471	D	5	19/08/2020 02:52		0	0	0	0	0	0	0	0	0	0	0	0	0	0
339	0	1	5	1d 13:43:24.95000	0d 17:24:39.89000	0.00489721	0.0186515	0.0002813	2.9371	D	5	19/08/2020 02:52		0	0	0	0	0	0	0	0	0	0	0	0	0	0
340	0	1	5	1d 13:43:31.88000	0d 17:24:46.82000	0.00489775	0.0186531	0.00028145	2.9268	D	5	19/08/2020 02:52		0	0	0	0	0	0	0	0	0	0	0	0	0	0
341	0	1	5	1d 13:43:38.99000	0d 17:24:53.93000	0.00489831	0.0186547	0.00028145	2.9168	D	5	19/08/2020 02:52		0	0	0	0	0	0	0	0	0	0	0	0	0	0
342	0	1	5	1d 13:43:45.62000	0d 17:25:00.56000	0.00489883	0.0186562	0.00028145	2.9065	D	5	19/08/2020 02:52		0	0	0	0	0	0	0	0	0	0	0	0	0	0
343	0	1	5	1d 13:43:52.33000	0d 17:25:07.27000	0.00489935	0.0186577	0.00028138	2.8965	D	5	19/08/2020 02:52		0	0	0	0	0	0	0	0	0	0	0	0	0	0
344	0	1	5	1d 13:43:58.80000	0d 17:25:13.74000	0.00489986	0.0186592	0.00028122	2.8864	D	5	19/08/2020 02:53		0	0	0	0	0	0	0	0	0	0	0	0	0	0
345	0	1	5	1d 13:44:05.08000	0d 17:25:20.02000	0.00490035	0.0186606	0.00028153	2.8762	D	5	19/08/2020 02:53		0	0	0	0	0	0	0	0	0	0	0	0	0	0
346	0	1	5	1d 13:44:11.62000	0d 17:25:26.56000	0.00490086	0.0186621	0.00028122	2.8659	D	5	19/08/2020 02:53		0	0	0	0	0	0	0	0	0	0	0	0	0	0
347	0	1	5	1d 13:44:17.93000	0d 17:25:32.87000	0.00490135	0.0186635	0.00028122	2.8557	D	5	19/08/2020 02:53		0	0	0	0	0	0	0	0	0	0	0	0	0	0
348	0	1	5	1d 13:44:24.22000	0d 17:25:39.16000	0.00490184	0.0186649	0.00028107	2.8455	D	5	19/08/2020 02:53		0	0	0	0	0	0	0	0	0	0	0	0	0	0
349	0	1	5	1d 13:44:30.31000	0d 17:25:45.25000	0.00490232	0.0186662	0.00028145	2.8353	D	5	19/08/2020 02:53		0	0	0	0	0	0	0	0	0	0	0	0	0	0
350	0	1	5	1d 13:44:36.39000	0d 17:25:51.33000	0.00490279	0.0186676	0.0002813	2.8252	D	5	19/08/2020 02:53		0	0	0	0	0	0	0	0	0	0	0	0	0	0
351	0	1	5	1d 13:44:42.13000	0d 17:25:57.07000	0.00490324	0.0186688	0.0002813	2.8151	D	5	19/08/2020 02:53		0	0	0	0	0	0	0	0	0	0	0	0	0	0
352	0	1	5	1d 13:44:48.03000	0d 17:26:02.97000	0.0049037	0.0186701	0.00028138	2.8049	D	5	19/08/2020 02:53		0	0	0	0	0	0	0	0	0	0	0	0	0	0
353	0	1	5	1d 13:44:53.81000	0d 17:26:08.75000	0.00490416	0.0186714	0.00028138	2.7947	D	5	19/08/2020 02:53		0	0	0	0	0	0	0	0	0	0	0	0	0	0
354	0	1	5	1d 13:44:59.51000	0d 17:26:14.45000	0.0049046	0.0186726	0.0002813	2.7846	D	5	19/08/2020 02:54		0	0	0	0	0	0	0	0	0	0	0	0	0	0
355	0	1	5	1d 13:45:05.13000	0d 17:26:20.07000	0.00490504	0.0186739	0.00028099	2.7745	D	5	19/08/2020 02:54		0	0	0	0	0	0	0	0	0	0	0	0	0	0
356	0	1	5	1d 13:45:10.67000	0d 17:26:25.61000	0.00490547	0.0186751	0.0002813	2.7645	D	5	19/08/2020 02:54		0	0	0	0	0	0	0	0	0	0	0	0	0	0
357	0	1	5	1d 13:45:16.30000	0d 17:26:31.24000	0.00490591	0.0186763	0.0002813	2.7541	D	5	19/08/2020 02:54		0	0	0	0	0	0	0	0	0	0	0	0	0	0
358	0	1	5	1d 13:45:21.87000	0d 17:26:36.81000	0.00490635	0.0186775	0.00028145	2.7439	D	5	19/08/2020 02:54		0	0	0	0	0	0	0	0	0	0	0	0	0	0
359	0	1	5	1d 13:45:27.34000	0d 17:26:42.28000	0.00490677	0.0186786	0.00028099	2.7335	D	5	19/08/2020 02:54		0	0	0	0	0	0	0	0	0	0	0	0	0	0
360	0	1	5	1d 13:45:32.78000	0d 17:26:47.72000	0.0049072	0.0186798	0.00028107	2.7234	D	5	19/08/2020 02:54		0	0	0	0	0	0	0	0	0	0	0	0	0	0
361	0	1	5	1d 13:45:38.03000	0d 17:26:52.97000	0.00490761	0.0186809	0.00028115	2.7134	D	5	19/08/2020 02:54		0	0	0	0	0	0	0	0	0	0	0	0	0	0
362	0	1	5	1d 13:45:43.28000	0d 17:26:58.22000	0.00490802	0.018682	0.0002813	2.7033	D	5	19/08/2020 02:54		0	0	0	0	0	0	0	0	0	0	0	0	0	0
363	0	1	5	1d 13:45:48.58000	0d 17:27:03.52000	0.00490843	0.0186831	0.00028115	2.6928	D	5	19/08/2020 02:54		0	0	0	0	0	0	0	0	0	0	0	0	0	0
364	0	1	5	1d 13:45:53.98000	0d 17:27:08.92000	0.00490886	0.0186843	0.00028138	2.6825	D	5	19/08/2020 02:54		0	0	0	0	0	0	0	0	0	0	0	0	0	0
365	0	1	5	1d 13:45:59.12000	0d 17:27:14.06000	0.00490926	0.0186854	0.00028115	2.6725	D	5	19/08/2020 02:55		0	0	0	0	0	0	0	0	0	0	0	0	0	0
366	0	1	5	1d 13:46:04.21000	0d 17:27:19.15000	0.00490966	0.0186864	0.00028122	2.6622	D	5	19/08/2020 02:55		0	0	0	0	0	0	0	0	0	0	0	0	0	0
367	0	1	5	1d 13:46:09.41000	0d 17:27:24.35000	0.00491006	0.0186875	0.00028122	2.652	D	5	19/08/2020 02:55		0	0	0	0	0	0	0	0	0	0	0	0	0	0
368	0	1	5	1d 13:46:14.48000	0d 17:27:29.42000	0.00491046	0.0186885	0.00028122	2.6418	D	5	19/08/2020 02:55		0	0	0	0	0	0	0	0	0	0	0	0	0	0
369	0	1	5	1d 13:46:19.55000	0d 17:27:34.49000	0.00491085	0.0186896	0.00028122	2.6316	D	5	19/08/2020 02:55		0	0	0	0	0	0	0	0	0	0	0	0	0	0
370	0	1	5	1d 13:46:24.63000	0d 17:27:39.57000	0.00491125	0.0186906	0.00028107	2.6213	D	5	19/08/2020 02:55		0	0	0	0	0	0	0	0	0	0	0	0	0	0
371	0	1	5	1d 13:46:29.73000	0d 17:27:44.67000	0.00491165	0.0186917	0.0002813	2.6111	D	5	19/08/2020 02:55		0	0	0	0	0	0	0	0	0	0	0	0	0	0
372	0	1	5	1d 13:46:34.71000	0d 17:27:49.65000	0.00491204	0.0186927	0.0002813	2.6009	D	5	19/08/2020 02:55		0	0	0	0	0	0	0	0	0	0	0	0	0	0
373	0	1	5	1d 13:46:39.72000	0d 17:27:54.66000	0.00491243	0.0186937	0.0002813	2.5907	D	5	19/08/2020 02:55		0	0	0	0	0	0	0	0	0	0	0	0	0	0
374	0	1	5	1d 13:46:44.67000	0d 17:27:59.61000	0.00491282	0.0186947	0.00028115	2.5805	D	5	19/08/2020 02:55		0	0	0	0	0	0	0	0	0	0	0	0	0	0
375	0	1	5	1d 13:46:49.65000	0d 17:28:04.59000	0.00491321	0.0186957	0.00028122	2.5701	D	5	19/08/2020 02:55		0	0	0	0	0	0	0	0	0	0	0	0	0	0
376	0	1	5	1d 13:46:54.60000	0d 17:28:09.54000	0.00491359	0.0186967	0.00028099	2.56	D	5	19/08/2020 02:55		0	0	0	0	0	0	0	0	0	0	0	0	0	0
377	0	1	5	1d 13:46:59.53000	0d 17:28:14.47000	0.00491398	0.0186977	0.00028138	2.5498	D	5	19/08/2020 02:56		0	0	0	0	0	0	0	0	0	0	0	0	0	0
378	0	1	5	1d 13:47:04.44000	0d 17:28:19.38000	0.00491436	0.0186987	0.00028107	2.5397	D	5	19/08/2020 02:56		0	0	0	0	0	0	0	0	0	0	0	0	0	0
379	0	1	5	1d 13:47:09.26000	0d 17:28:24.20000	0.00491474	0.0186996	0.0002813	2.5295	D	5	19/08/2020 02:56		0	0	0	0	0	0	0	0	0	0	0	0	0	0
380	0	1	5	1d 13:47:14.20000	0d 17:28:29.14000	0.00491512	0.0187006	0.0002813	2.5193	D	5	19/08/2020 02:56		0	0	0	0	0	0	0	0	0	0	0	0	0	0
381	0	1	5	1d 13:47:19.01000	0d 17:28:33.95000	0.0049155	0.0187015	0.00028145	2.509	D	5	19/08/2020 02:56		0	0	0	0	0	0	0	0	0	0	0	0	0	0
382	0	1	5	1d 13:47:23.36000	0d 17:28:38.30000	0.00491584	0.0187024	0.00028145	2.5	D	133	19/08/2020 02:56		0	0	0	0	0	0	0	0	0	0	0	0	0	0
383	0	1	6	1d 13:47:23.37000	0d 00:00:00.01000	0	0	0	2.5032	R	0	19/08/2020 02:56		0	0	0	0	0	0	0	0	0	0	0	0	0	0
384	0	1	6	1d 13:47:25.37000	0d 00:00:02.01000	0	0	0	2.5696	R	1	19/08/2020 02:56		0	0	0	0	0	0	0	0	0	0	0	0	0	0
385	0	1	6	1d 13:47:27.37000	0d 00:00:04.01000	0	0	0	2.6198	R	1	19/08/2020 02:56		0	0	0	0	0	0	0	0	0	0	0	0	0	0
386	0	1	6	1d 13:47:29.37000	0d 00:00:06.01000	0	0	0	2.6632	R	1	19/08/2020 02:56		0	0	0	0	0	0	0	0	0	0	0	0	0	0
387	0	1	6	1d 13:47:31.37000	0d 00:00:08.01000	0	0	0	2.7018	R	1	19/08/2020 02:56		0	0	0	0	0	0	0	0	0	0	0	0	0	0
388	0	1	6	1d 13:47:33.36000	0d 00:00:10.00000	0	0	0	2.7367	R	129	19/08/2020 02:56		0	0	0	0	0	0	0	0	0	0	0	0	0	0
389	1	2	9	1d 13:47:33.40000	0d 00:00:00.04000	0.00000001	0.00000003	0.00112634	2.766	C	0	19/08/2020 02:56		0	0	0	0	0	0	0	0	0	0	0	0	0	0
390	1	2	9	1d 13:47:33.56000	0d 00:00:00.20000	0.00000006	0.00000017	0.00112512	2.7935	C	5	19/08/2020 02:56		0	0	0	0	0	0	0	0	0	0	0	0	0	0
391	1	2	9	1d 13:47:33.71000	0d 00:00:00.35000	0.00000011	0.0000003	0.00112528	2.817	C	5	19/08/2020 02:56		0	0	0	0	0	0	0	0	0	0	0	0	0	0
392	1	2	9	1d 13:47:33.87000	0d 00:00:00.51000	0.00000016	0.00000045	0.00112535	2.8388	C	5	19/08/2020 02:56		0	0	0	0	0	0	0	0	0	0	0	0	0	0
393	1	2	9	1d 13:47:34.03000	0d 00:00:00.67000	0.00000021	0.00000059	0.00112528	2.8588	C	5	19/08/2020 02:56		0	0	0	0	0	0	0	0	0	0	0	0	0	0
394	1	2	9	1d 13:47:34.20000	0d 00:00:00.84000	0.00000026	0.00000074	0.00112512	2.8789	C	5	19/08/2020 02:56		0	0	0	0	0	0	0	0	0	0	0	0	0	0
395	1	2	9	1d 13:47:34.38000	0d 00:00:01.02000	0.00000032	0.0000009	0.00112512	2.8985	C	5	19/08/2020 02:56		0	0	0	0	0	0	0	0	0	0	0	0	0	0
396	1	2	9	1d 13:47:34.56000	0d 00:00:01.20000	0.00000037	0.00000107	0.00112528	2.9175	C	5	19/08/2020 02:56		0	0	0	0	0	0	0	0	0	0	0	0	0	0
397	1	2	9	1d 13:47:34.75000	0d 00:00:01.39000	0.00000043	0.00000124	0.00112512	2.9363	C	5	19/08/2020 02:56		0	0	0	0	0	0	0	0	0	0	0	0	0	0
398	1	2	9	1d 13:47:34.94000	0d 00:00:01.58000	0.00000049	0.00000142	0.0011252	2.9545	C	5	19/08/2020 02:56		0	0	0	0	0	0	0	0	0	0	0	0	0	0
399	1	2	9	1d 13:47:35.13000	0d 00:00:01.77000	0.00000055	0.00000159	0.00112505	2.9723	C	5	19/08/2020 02:56		0	0	0	0	0	0	0	0	0	0	0	0	0	0
400	1	2	9	1d 13:47:35.32000	0d 00:00:01.96000	0.00000061	0.00000177	0.0011252	2.9899	C	5	19/08/2020 02:56		0	0	0	0	0	0	0	0	0	0	0	0	0	0
401	1	2	9	1d 13:47:35.52000	0d 00:00:02.16000	0.00000067	0.00000196	0.00112528	3.0076	C	5	19/08/2020 02:56		0	0	0	0	0	0	0	0	0	0	0	0	0	0
402	1	2	9	1d 13:47:35.72000	0d 00:00:02.36000	0.00000074	0.00000215	0.00112535	3.0246	C	5	19/08/2020 02:56		0	0	0	0	0	0	0	0	0	0	0	0	0	0
403	1	2	9	1d 13:47:35.92000	0d 00:00:02.56000	0.0000008	0.00000234	0.00112528	3.0414	C	5	19/08/2020 02:56		0	0	0	0	0	0	0	0	0	0	0	0	0	0
404	1	2	9	1d 13:47:36.12000	0d 00:00:02.76000	0.00000086	0.00000253	0.00112512	3.0582	C	5	19/08/2020 02:56		0	0	0	0	0	0	0	0	0	0	0	0	0	0
405	1	2	9	1d 13:47:36.33000	0d 00:00:02.97000	0.00000093	0.00000273	0.00112528	3.0752	C	5	19/08/2020 02:56		0	0	0	0	0	0	0	0	0	0	0	0	0	0
406	1	2	9	1d 13:47:36.54000	0d 00:00:03.18000	0.00000099	0.00000293	0.00112528	3.0915	C	5	19/08/2020 02:56		0	0	0	0	0	0	0	0	0	0	0	0	0	0
407	1	2	9	1d 13:47:36.75000	0d 00:00:03.39000	0.00000106	0.00000313	0.00112528	3.1077	C	5	19/08/2020 02:56		0	0	0	0	0	0	0	0	0	0	0	0	0	0
408	1	2	9	1d 13:47:36.97000	0d 00:00:03.61000	0.00000113	0.00000335	0.0011252	3.1243	C	5	19/08/2020 02:56		0	0	0	0	0	0	0	0	0	0	0	0	0	0
409	1	2	9	1d 13:47:37.19000	0d 00:00:03.83000	0.0000012	0.00000356	0.0011252	3.1403	C	5	19/08/2020 02:56		0	0	0	0	0	0	0	0	0	0	0	0	0	0
410	1	2	9	1d 13:47:37.41000	0d 00:00:04.05000	0.00000127	0.00000378	0.00112528	3.1562	C	5	19/08/2020 02:56		0	0	0	0	0	0	0	0	0	0	0	0	0	0
411	1	2	9	1d 13:47:37.64000	0d 00:00:04.28000	0.00000134	0.00000401	0.0011252	3.1722	C	5	19/08/2020 02:56		0	0	0	0	0	0	0	0	0	0	0	0	0	0
412	1	2	9	1d 13:47:37.87000	0d 00:00:04.51000	0.00000141	0.00000424	0.00112505	3.1879	C	5	19/08/2020 02:56		0	0	0	0	0	0	0	0	0	0	0	0	0	0
413	1	2	9	1d 13:47:38.10000	0d 00:00:04.74000	0.00000148	0.00000447	0.00112505	3.2033	C	5	19/08/2020 02:56		0	0	0	0	0	0	0	0	0	0	0	0	0	0
414	1	2	9	1d 13:47:38.34000	0d 00:00:04.98000	0.00000156	0.00000471	0.0011252	3.2189	C	5	19/08/2020 02:56		0	0	0	0	0	0	0	0	0	0	0	0	0	0
415	1	2	9	1d 13:47:38.58000	0d 00:00:05.22000	0.00000163	0.00000495	0.00112497	3.2343	C	5	19/08/2020 02:56		0	0	0	0	0	0	0	0	0	0	0	0	0	0
416	1	2	9	1d 13:47:38.83000	0d 00:00:05.47000	0.00000171	0.0000052	0.00112528	3.2496	C	5	19/08/2020 02:56		0	0	0	0	0	0	0	0	0	0	0	0	0	0
417	1	2	9	1d 13:47:39.08000	0d 00:00:05.72000	0.00000179	0.00000546	0.00112551	3.2645	C	5	19/08/2020 02:56		0	0	0	0	0	0	0	0	0	0	0	0	0	0
418	1	2	9	1d 13:47:39.34000	0d 00:00:05.98000	0.00000187	0.00000572	0.0011252	3.2796	C	5	19/08/2020 02:56		0	0	0	0	0	0	0	0	0	0	0	0	0	0
419	1	2	9	1d 13:47:39.60000	0d 00:00:06.24000	0.00000195	0.00000599	0.00112505	3.2944	C	5	19/08/2020 02:56		0	0	0	0	0	0	0	0	0	0	0	0	0	0
420	1	2	9	1d 13:47:39.86000	0d 00:00:06.50000	0.00000203	0.00000626	0.00112528	3.3089	C	5	19/08/2020 02:56		0	0	0	0	0	0	0	0	0	0	0	0	0	0
421	1	2	9	1d 13:47:40.13000	0d 00:00:06.77000	0.00000212	0.00000654	0.00112497	3.3234	C	5	19/08/2020 02:56		0	0	0	0	0	0	0	0	0	0	0	0	0	0
422	1	2	9	1d 13:47:40.41000	0d 00:00:07.05000	0.0000022	0.00000683	0.0011252	3.3378	C	5	19/08/2020 02:56		0	0	0	0	0	0	0	0	0	0	0	0	0	0
423	1	2	9	1d 13:47:40.70000	0d 00:00:07.34000	0.00000229	0.00000713	0.00112512	3.3523	C	5	19/08/2020 02:56		0	0	0	0	0	0	0	0	0	0	0	0	0	0
424	1	2	9	1d 13:47:40.99000	0d 00:00:07.63000	0.00000238	0.00000744	0.00112528	3.3664	C	5	19/08/2020 02:56		0	0	0	0	0	0	0	0	0	0	0	0	0	0
425	1	2	9	1d 13:47:41.29000	0d 00:00:07.93000	0.00000248	0.00000775	0.0011252	3.3805	C	5	19/08/2020 02:56		0	0	0	0	0	0	0	0	0	0	0	0	0	0
426	1	2	9	1d 13:47:41.59000	0d 00:00:08.23000	0.00000257	0.00000807	0.00112528	3.3941	C	5	19/08/2020 02:56		0	0	0	0	0	0	0	0	0	0	0	0	0	0
427	1	2	9	1d 13:47:41.90000	0d 00:00:08.54000	0.00000267	0.0000084	0.0011252	3.4075	C	5	19/08/2020 02:56		0	0	0	0	0	0	0	0	0	0	0	0	0	0
428	1	2	9	1d 13:47:42.23000	0d 00:00:08.87000	0.00000277	0.00000875	0.00112505	3.4211	C	5	19/08/2020 02:56		0	0	0	0	0	0	0	0	0	0	0	0	0	0
429	1	2	9	1d 13:47:42.56000	0d 00:00:09.20000	0.00000288	0.00000911	0.00112512	3.4343	C	5	19/08/2020 02:56		0	0	0	0	0	0	0	0	0	0	0	0	0	0
430	1	2	9	1d 13:47:42.91000	0d 00:00:09.55000	0.00000298	0.00000948	0.00112497	3.4475	C	5	19/08/2020 02:56		0	0	0	0	0	0	0	0	0	0	0	0	0	0
431	1	2	9	1d 13:47:43.27000	0d 00:00:09.91000	0.0000031	0.00000987	0.00112528	3.4606	C	5	19/08/2020 02:56		0	0	0	0	0	0	0	0	0	0	0	0	0	0
432	1	2	9	1d 13:47:43.65000	0d 00:00:10.29000	0.00000322	0.00001029	0.00112512	3.4736	C	5	19/08/2020 02:56		0	0	0	0	0	0	0	0	0	0	0	0	0	0
433	1	2	9	1d 13:47:44.04000	0d 00:00:10.68000	0.00000334	0.00001071	0.00112505	3.4859	C	5	19/08/2020 02:56		0	0	0	0	0	0	0	0	0	0	0	0	0	0
434	1	2	9	1d 13:47:44.45000	0d 00:00:11.09000	0.00000347	0.00001116	0.00112505	3.4983	C	5	19/08/2020 02:56		0	0	0	0	0	0	0	0	0	0	0	0	0	0
435	1	2	9	1d 13:47:44.89000	0d 00:00:11.53000	0.0000036	0.00001164	0.0011252	3.5105	C	5	19/08/2020 02:56		0	0	0	0	0	0	0	0	0	0	0	0	0	0
436	1	2	9	1d 13:47:45.38000	0d 00:00:12.02000	0.00000376	0.00001218	0.00112505	3.5225	C	5	19/08/2020 02:56		0	0	0	0	0	0	0	0	0	0	0	0	0	0
437	1	2	9	1d 13:47:45.91000	0d 00:00:12.55000	0.00000392	0.00001276	0.00112512	3.5341	C	5	19/08/2020 02:56		0	0	0	0	0	0	0	0	0	0	0	0	0	0
438	1	2	9	1d 13:47:46.51000	0d 00:00:13.15000	0.00000411	0.00001343	0.00112512	3.5459	C	5	19/08/2020 02:56		0	0	0	0	0	0	0	0	0	0	0	0	0	0
439	1	2	9	1d 13:47:47.23000	0d 00:00:13.87000	0.00000433	0.00001423	0.00112497	3.557	C	5	19/08/2020 02:56		0	0	0	0	0	0	0	0	0	0	0	0	0	0
440	1	2	9	1d 13:47:48.09000	0d 00:00:14.73000	0.0000046	0.00001518	0.00112512	3.5679	C	5	19/08/2020 02:56		0	0	0	0	0	0	0	0	0	0	0	0	0	0
441	1	2	9	1d 13:47:49.24000	0d 00:00:15.88000	0.00000496	0.00001647	0.00112512	3.5785	C	5	19/08/2020 02:56		0	0	0	0	0	0	0	0	0	0	0	0	0	0
442	1	2	9	1d 13:47:50.87000	0d 00:00:17.51000	0.00000547	0.00001829	0.00112528	3.5888	C	5	19/08/2020 02:56		0	0	0	0	0	0	0	0	0	0	0	0	0	0
443	1	2	9	1d 13:47:53.37000	0d 00:00:20.01000	0.00000625	0.0000211	0.00112497	3.5991	C	5	19/08/2020 02:56		0	0	0	0	0	0	0	0	0	0	0	0	0	0
444	1	2	9	1d 13:47:57.80000	0d 00:00:24.44000	0.00000764	0.00002609	0.00112512	3.6094	C	5	19/08/2020 02:57		0	0	0	0	0	0	0	0	0	0	0	0	0	0
445	1	2	9	1d 13:48:06.71000	0d 00:00:33.35000	0.00001042	0.00003616	0.00112505	3.6196	C	5	19/08/2020 02:57		0	0	0	0	0	0	0	0	0	0	0	0	0	0
446	1	2	9	1d 13:48:26.52000	0d 00:00:53.16000	0.00001661	0.00005861	0.00112528	3.6297	C	5	19/08/2020 02:57		0	0	0	0	0	0	0	0	0	0	0	0	0	0
447	1	2	9	1d 13:49:16.85000	0d 00:01:43.49000	0.00003235	0.0001158	0.0011252	3.6397	C	5	19/08/2020 02:58		0	0	0	0	0	0	0	0	0	0	0	0	0	0
448	1	2	9	1d 13:51:06.81000	0d 00:03:33.45000	0.00006671	0.00024108	0.0011252	3.6498	C	5	19/08/2020 03:00		0	0	0	0	0	0	0	0	0	0	0	0	0	0
449	1	2	9	1d 13:54:17.16000	0d 00:06:43.80000	0.00012621	0.00045853	0.00112505	3.66	C	5	19/08/2020 03:03		0	0	0	0	0	0	0	0	0	0	0	0	0	0
450	1	2	9	1d 13:59:17.16000	0d 00:11:43.80000	0.00021997	0.0008022	0.00112528	3.6699	C	1	19/08/2020 03:08		0	0	0	0	0	0	0	0	0	0	0	0	0	0
451	1	2	9	1d 14:04:17.16000	0d 00:16:43.80000	0.00031373	0.00114667	0.00112535	3.6771	C	1	19/08/2020 03:13		0	0	0	0	0	0	0	0	0	0	0	0	0	0
452	1	2	9	1d 14:09:17.16000	0d 00:21:43.80000	0.0004075	0.00149176	0.00112512	3.6831	C	1	19/08/2020 03:18		0	0	0	0	0	0	0	0	0	0	0	0	0	0
453	1	2	9	1d 14:14:17.16000	0d 00:26:43.80000	0.00050126	0.00183732	0.00112528	3.6878	C	1	19/08/2020 03:23		0	0	0	0	0	0	0	0	0	0	0	0	0	0
454	1	2	9	1d 14:19:17.16000	0d 00:31:43.80000	0.00059503	0.00218333	0.00112528	3.6924	C	1	19/08/2020 03:28		0	0	0	0	0	0	0	0	0	0	0	0	0	0
455	1	2	9	1d 14:24:17.16000	0d 00:36:43.80000	0.00068879	0.00252973	0.0011252	3.6965	C	1	19/08/2020 03:33		0	0	0	0	0	0	0	0	0	0	0	0	0	0
456	1	2	9	1d 14:29:17.16000	0d 00:41:43.80000	0.00078256	0.00287653	0.0011252	3.7005	C	1	19/08/2020 03:38		0	0	0	0	0	0	0	0	0	0	0	0	0	0
457	1	2	9	1d 14:34:17.16000	0d 00:46:43.80000	0.00087632	0.00322372	0.00112551	3.7046	C	1	19/08/2020 03:43		0	0	0	0	0	0	0	0	0	0	0	0	0	0
458	1	2	9	1d 14:39:17.16000	0d 00:51:43.80000	0.00097008	0.00357131	0.00112512	3.709	C	1	19/08/2020 03:48		0	0	0	0	0	0	0	0	0	0	0	0	0	0
459	1	2	9	1d 14:44:17.16000	0d 00:56:43.80000	0.00106385	0.00391932	0.00112505	3.714	C	1	19/08/2020 03:53		0	0	0	0	0	0	0	0	0	0	0	0	0	0
460	1	2	9	1d 14:49:17.16000	0d 01:01:43.80000	0.00115761	0.00426778	0.00112512	3.7188	C	1	19/08/2020 03:58		0	0	0	0	0	0	0	0	0	0	0	0	0	0
461	1	2	9	1d 14:54:17.16000	0d 01:06:43.80000	0.00125138	0.00461671	0.0011252	3.7241	C	1	19/08/2020 04:03		0	0	0	0	0	0	0	0	0	0	0	0	0	0
462	1	2	9	1d 14:59:17.16000	0d 01:11:43.80000	0.00134514	0.00496614	0.00112505	3.7292	C	1	19/08/2020 04:08		0	0	0	0	0	0	0	0	0	0	0	0	0	0
463	1	2	9	1d 15:04:17.16000	0d 01:16:43.80000	0.0014389	0.00531607	0.00112505	3.7348	C	1	19/08/2020 04:13		0	0	0	0	0	0	0	0	0	0	0	0	0	0
464	1	2	9	1d 15:09:17.16000	0d 01:21:43.80000	0.00153267	0.00566651	0.00112497	3.7403	C	1	19/08/2020 04:18		0	0	0	0	0	0	0	0	0	0	0	0	0	0
465	1	2	9	1d 15:14:17.16000	0d 01:26:43.80000	0.00162643	0.00601746	0.00112505	3.7455	C	1	19/08/2020 04:23		0	0	0	0	0	0	0	0	0	0	0	0	0	0
466	1	2	9	1d 15:19:17.16000	0d 01:31:43.80000	0.0017202	0.00636892	0.00112497	3.7508	C	1	19/08/2020 04:28		0	0	0	0	0	0	0	0	0	0	0	0	0	0
467	1	2	9	1d 15:24:17.16000	0d 01:36:43.80000	0.00181396	0.00672086	0.00112528	3.756	C	1	19/08/2020 04:33		0	0	0	0	0	0	0	0	0	0	0	0	0	0
468	1	2	9	1d 15:29:17.16000	0d 01:41:43.80000	0.00190773	0.00707329	0.00112497	3.7615	C	1	19/08/2020 04:38		0	0	0	0	0	0	0	0	0	0	0	0	0	0
469	1	2	9	1d 15:34:17.16000	0d 01:46:43.80000	0.00200149	0.00742623	0.00112528	3.7667	C	1	19/08/2020 04:43		0	0	0	0	0	0	0	0	0	0	0	0	0	0
470	1	2	9	1d 15:39:17.16000	0d 01:51:43.80000	0.00209525	0.00777966	0.0011252	3.7722	C	1	19/08/2020 04:48		0	0	0	0	0	0	0	0	0	0	0	0	0	0
471	1	2	9	1d 15:44:17.16000	0d 01:56:43.80000	0.00218902	0.00813361	0.00112505	3.7778	C	1	19/08/2020 04:53		0	0	0	0	0	0	0	0	0	0	0	0	0	0
472	1	2	9	1d 15:49:17.16000	0d 02:01:43.80000	0.00228278	0.0084881	0.00112512	3.7836	C	1	19/08/2020 04:58		0	0	0	0	0	0	0	0	0	0	0	0	0	0
473	1	2	9	1d 15:54:17.16000	0d 02:06:43.80000	0.00237655	0.00884315	0.00112512	3.7897	C	1	19/08/2020 05:03		0	0	0	0	0	0	0	0	0	0	0	0	0	0
474	1	2	9	1d 15:59:17.16000	0d 02:11:43.80000	0.00247031	0.0091988	0.00112528	3.7964	C	1	19/08/2020 05:08		0	0	0	0	0	0	0	0	0	0	0	0	0	0
475	1	2	9	1d 16:04:17.16000	0d 02:16:43.80000	0.00256407	0.00955509	0.0011252	3.8035	C	1	19/08/2020 05:13		0	0	0	0	0	0	0	0	0	0	0	0	0	0
476	1	2	9	1d 16:09:17.16000	0d 02:21:43.80000	0.00265784	0.00991208	0.0011252	3.8112	C	1	19/08/2020 05:18		0	0	0	0	0	0	0	0	0	0	0	0	0	0
477	1	2	9	1d 16:14:17.16000	0d 02:26:43.80000	0.0027516	0.0102698	0.0011252	3.8196	C	1	19/08/2020 05:23		0	0	0	0	0	0	0	0	0	0	0	0	0	0
478	1	2	9	1d 16:19:17.16000	0d 02:31:43.80000	0.00284537	0.0106284	0.00112512	3.8291	C	1	19/08/2020 05:28		0	0	0	0	0	0	0	0	0	0	0	0	0	0
479	1	2	9	1d 16:24:05.23000	0d 02:36:31.87000	0.0029354	0.0109736	0.00112528	3.8392	C	5	19/08/2020 05:33		0	0	0	0	0	0	0	0	0	0	0	0	0	0
480	1	2	9	1d 16:28:34.80000	0d 02:41:01.44000	0.00301966	0.0112975	0.00112543	3.8492	C	5	19/08/2020 05:37		0	0	0	0	0	0	0	0	0	0	0	0	0	0
481	1	2	9	1d 16:32:38.66000	0d 02:45:05.30000	0.00309587	0.0115913	0.0011252	3.8593	C	5	19/08/2020 05:41		0	0	0	0	0	0	0	0	0	0	0	0	0	0
482	1	2	9	1d 16:36:32.72000	0d 02:48:59.36000	0.00316903	0.011874	0.0011252	3.8694	C	5	19/08/2020 05:45		0	0	0	0	0	0	0	0	0	0	0	0	0	0
483	1	2	9	1d 16:40:10.83000	0d 02:52:37.47000	0.0032372	0.0121381	0.00112505	3.8795	C	5	19/08/2020 05:49		0	0	0	0	0	0	0	0	0	0	0	0	0	0
484	1	2	9	1d 16:43:41.82000	0d 02:56:08.46000	0.00330314	0.0123942	0.00112528	3.8898	C	5	19/08/2020 05:52		0	0	0	0	0	0	0	0	0	0	0	0	0	0
485	1	2	9	1d 16:47:10.50000	0d 02:59:37.14000	0.00336837	0.0126483	0.00112512	3.8999	C	5	19/08/2020 05:56		0	0	0	0	0	0	0	0	0	0	0	0	0	0
486	1	2	9	1d 16:50:24.31000	0d 03:02:50.95000	0.00342894	0.0128848	0.00112505	3.9101	C	5	19/08/2020 05:59		0	0	0	0	0	0	0	0	0	0	0	0	0	0
487	1	2	9	1d 16:53:39.64000	0d 03:06:06.28000	0.00348999	0.0131238	0.00112512	3.9202	C	5	19/08/2020 06:02		0	0	0	0	0	0	0	0	0	0	0	0	0	0
488	1	2	9	1d 16:56:42.81000	0d 03:09:09.45000	0.00354724	0.0133485	0.00112505	3.9303	C	5	19/08/2020 06:05		0	0	0	0	0	0	0	0	0	0	0	0	0	0
489	1	2	9	1d 16:59:44.06000	0d 03:12:10.70000	0.00360389	0.0135714	0.0011252	3.9403	C	5	19/08/2020 06:08		0	0	0	0	0	0	0	0	0	0	0	0	0	0
490	1	2	9	1d 17:02:45.42000	0d 03:15:12.06000	0.00366057	0.0137951	0.00112512	3.9504	C	5	19/08/2020 06:11		0	0	0	0	0	0	0	0	0	0	0	0	0	0
491	1	2	9	1d 17:05:42.68000	0d 03:18:09.32000	0.00371597	0.0140142	0.0011252	3.9605	C	5	19/08/2020 06:14		0	0	0	0	0	0	0	0	0	0	0	0	0	0
492	1	2	9	1d 17:08:36.81000	0d 03:21:03.45000	0.0037704	0.01423	0.00112512	3.9706	C	5	19/08/2020 06:17		0	0	0	0	0	0	0	0	0	0	0	0	0	0
493	1	2	9	1d 17:11:30.70000	0d 03:23:57.34000	0.00382475	0.0144461	0.00112528	3.9808	C	5	19/08/2020 06:20		0	0	0	0	0	0	0	0	0	0	0	0	0	0
494	1	2	9	1d 17:14:24.49000	0d 03:26:51.13000	0.00387906	0.0146626	0.00112512	3.9908	C	5	19/08/2020 06:23		0	0	0	0	0	0	0	0	0	0	0	0	0	0
495	1	2	9	1d 17:17:15.57000	0d 03:29:42.21000	0.00393254	0.0148763	0.00112528	4.0009	C	5	19/08/2020 06:26		0	0	0	0	0	0	0	0	0	0	0	0	0	0
496	1	2	9	1d 17:20:06.34000	0d 03:32:32.98000	0.00398591	0.0150901	0.00112535	4.011	C	5	19/08/2020 06:29		0	0	0	0	0	0	0	0	0	0	0	0	0	0
497	1	2	9	1d 17:22:54.93000	0d 03:35:21.57000	0.0040386	0.0153017	0.00112512	4.0211	C	5	19/08/2020 06:31		0	0	0	0	0	0	0	0	0	0	0	0	0	0
498	1	2	9	1d 17:25:42.05000	0d 03:38:08.69000	0.00409083	0.015512	0.0011252	4.0311	C	5	19/08/2020 06:34		0	0	0	0	0	0	0	0	0	0	0	0	0	0
499	1	2	9	1d 17:28:22.58000	0d 03:40:49.22000	0.00414101	0.0157145	0.00112512	4.0412	C	5	19/08/2020 06:37		0	0	0	0	0	0	0	0	0	0	0	0	0	0
500	1	2	9	1d 17:31:05.51000	0d 03:43:32.15000	0.00419193	0.0159205	0.00112497	4.0513	C	5	19/08/2020 06:40		0	0	0	0	0	0	0	0	0	0	0	0	0	0
501	1	2	9	1d 17:33:48.57000	0d 03:46:15.21000	0.00424289	0.0161273	0.00112505	4.0613	C	5	19/08/2020 06:42		0	0	0	0	0	0	0	0	0	0	0	0	0	0
502	1	2	9	1d 17:36:27.49000	0d 03:48:54.13000	0.00429256	0.0163292	0.00112497	4.0714	C	5	19/08/2020 06:45		0	0	0	0	0	0	0	0	0	0	0	0	0	0
503	1	2	9	1d 17:39:05.09000	0d 03:51:31.73000	0.00434182	0.01653	0.00112512	4.0815	C	5	19/08/2020 06:48		0	0	0	0	0	0	0	0	0	0	0	0	0	0
504	1	2	9	1d 17:41:39.01000	0d 03:54:05.65000	0.00438993	0.0167266	0.00112497	4.0916	C	5	19/08/2020 06:50		0	0	0	0	0	0	0	0	0	0	0	0	0	0
505	1	2	9	1d 17:44:11.98000	0d 03:56:38.62000	0.00443774	0.0169225	0.00112543	4.1016	C	5	19/08/2020 06:53		0	0	0	0	0	0	0	0	0	0	0	0	0	0
506	1	2	9	1d 17:46:44.40000	0d 03:59:11.04000	0.00448538	0.0171181	0.00112528	4.1117	C	5	19/08/2020 06:55		0	0	0	0	0	0	0	0	0	0	0	0	0	0
507	1	2	9	1d 17:49:11.58000	0d 04:01:38.22000	0.00453138	0.0173075	0.00112505	4.1218	C	5	19/08/2020 06:58		0	0	0	0	0	0	0	0	0	0	0	0	0	0
508	1	2	9	1d 17:51:39.29000	0d 04:04:05.93000	0.00457754	0.017498	0.0011252	4.1318	C	5	19/08/2020 07:00		0	0	0	0	0	0	0	0	0	0	0	0	0	0
509	1	2	9	1d 17:54:02.77000	0d 04:06:29.41000	0.00462239	0.0176835	0.0011252	4.1419	C	5	19/08/2020 07:03		0	0	0	0	0	0	0	0	0	0	0	0	0	0
510	1	2	9	1d 17:56:28.79000	0d 04:08:55.43000	0.00466803	0.0178728	0.00112543	4.152	C	5	19/08/2020 07:05		0	0	0	0	0	0	0	0	0	0	0	0	0	0
511	1	2	9	1d 17:58:51.61000	0d 04:11:18.25000	0.00471267	0.0180583	0.00112528	4.1622	C	5	19/08/2020 07:07		0	0	0	0	0	0	0	0	0	0	0	0	0	0
512	1	2	9	1d 18:01:16.74000	0d 04:13:43.38000	0.00475803	0.0182473	0.0011252	4.1723	C	5	19/08/2020 07:10		0	0	0	0	0	0	0	0	0	0	0	0	0	0
513	1	2	9	1d 18:03:36.50000	0d 04:16:03.14000	0.00480171	0.0184298	0.00112505	4.1823	C	5	19/08/2020 07:12		0	0	0	0	0	0	0	0	0	0	0	0	0	0
514	1	2	9	1d 18:05:56.11000	0d 04:18:22.75000	0.00484534	0.0186125	0.0011252	4.1924	C	5	19/08/2020 07:15		0	0	0	0	0	0	0	0	0	0	0	0	0	0
515	1	2	9	1d 18:07:38.94000	0d 04:20:05.58000	0.00487748	0.0187474	0.00112535	4.2	C	133	19/08/2020 07:16		0	0	0	0	0	0	0	0	0	0	0	0	0	0
516	1	2	10	1d 18:07:38.97000	0d 00:00:00.03000	0.00487749	0.0187474	0.00115137	4.1999	C	0	19/08/2020 07:16		0	0	0	0	0	0	0	0	0	0	0	0	0	0
517	1	2	10	1d 18:07:55.52000	0d 00:00:16.58000	0.00488259	0.0187689	0.00105127	4.2005	C	4	19/08/2020 07:16		0	0	0	0	0	0	0	0	0	0	0	0	0	0
518	1	2	10	1d 18:08:08.70000	0d 00:00:29.76000	0.00488626	0.0187843	0.00095125	4.2005	C	4	19/08/2020 07:17		0	0	0	0	0	0	0	0	0	0	0	0	0	0
519	1	2	10	1d 18:08:22.32000	0d 00:00:43.38000	0.00488967	0.0187986	0.00085122	4.2002	C	4	19/08/2020 07:17		0	0	0	0	0	0	0	0	0	0	0	0	0	0
520	1	2	10	1d 18:08:38.72000	0d 00:00:59.78000	0.0048933	0.0188139	0.0007512	4.2	C	4	19/08/2020 07:17		0	0	0	0	0	0	0	0	0	0	0	0	0	0
521	1	2	10	1d 18:09:05.27000	0d 00:01:26.33000	0.00489847	0.0188355	0.00065118	4.2002	C	4	19/08/2020 07:18		0	0	0	0	0	0	0	0	0	0	0	0	0	0
522	1	2	10	1d 18:09:34.94000	0d 00:01:56.00000	0.00490341	0.0188563	0.00055108	4.2	C	4	19/08/2020 07:18		0	0	0	0	0	0	0	0	0	0	0	0	0	0
523	1	2	10	1d 18:10:12.76000	0d 00:02:33.82000	0.00490867	0.0188784	0.00045106	4.1999	C	4	19/08/2020 07:19		0	0	0	0	0	0	0	0	0	0	0	0	0	0
524	1	2	10	1d 18:11:01.19000	0d 00:03:22.25000	0.00491403	0.0189009	0.00035096	4.2002	C	4	19/08/2020 07:20		0	0	0	0	0	0	0	0	0	0	0	0	0	0
525	1	2	10	1d 18:12:10.74000	0d 00:04:31.80000	0.00491979	0.0189251	0.00025078	4.2	C	4	19/08/2020 07:21		0	0	0	0	0	0	0	0	0	0	0	0	0	0
526	1	2	10	1d 18:14:05.84000	0d 00:06:26.90000	0.00492612	0.0189517	0.00015076	4.2002	C	4	19/08/2020 07:23		0	0	0	0	0	0	0	0	0	0	0	0	0	0
527	1	2	10	1d 18:15:25.80000	0d 00:07:46.86000	0.00492906	0.018964	0.00011238	4.2	C	132	19/08/2020 07:24		0	0	0	0	0	0	0	0	0	0	0	0	0	0
528	1	2	11	1d 18:15:25.81000	0d 00:00:00.01000	0	0	0	4.1996	R	0	19/08/2020 07:24		0	0	0	0	0	0	0	0	0	0	0	0	0	0
529	1	2	11	1d 18:15:27.81000	0d 00:00:02.01000	0	0	0	4.1993	R	1	19/08/2020 07:24		0	0	0	0	0	0	0	0	0	0	0	0	0	0
530	1	2	11	1d 18:15:29.81000	0d 00:00:04.01000	0	0	0	4.1993	R	1	19/08/2020 07:24		0	0	0	0	0	0	0	0	0	0	0	0	0	0
531	1	2	11	1d 18:15:31.81000	0d 00:00:06.01000	0	0	0	4.199	R	1	19/08/2020 07:24		0	0	0	0	0	0	0	0	0	0	0	0	0	0
532	1	2	11	1d 18:15:33.81000	0d 00:00:08.01000	0	0	0	4.1993	R	1	19/08/2020 07:24		0	0	0	0	0	0	0	0	0	0	0	0	0	0
533	1	2	11	1d 18:15:35.80000	0d 00:00:10.00000	0	0	0	4.1993	R	129	19/08/2020 07:24		0	0	0	0	0	0	0	0	0	0	0	0	0	0
534	1	2	12	1d 18:15:35.84000	0d 00:00:00.04000	0.00000001	0.00000005	0.00112696	4.1932	D	0	19/08/2020 07:24		0	0	0	0	0	0	0	0	0	0	0	0	0	0
535	1	2	12	1d 18:16:16.14000	0d 00:00:40.34000	0.00001261	0.00005279	0.00112512	4.183	D	5	19/08/2020 07:25		0	0	0	0	0	0	0	0	0	0	0	0	0	0
536	1	2	12	1d 18:18:04.10000	0d 00:02:28.30000	0.00004635	0.00019375	0.0011252	4.1729	D	5	19/08/2020 07:27		0	0	0	0	0	0	0	0	0	0	0	0	0	0
537	1	2	12	1d 18:20:08.62000	0d 00:04:32.82000	0.00008527	0.00035596	0.00112505	4.1628	D	5	19/08/2020 07:29		0	0	0	0	0	0	0	0	0	0	0	0	0	0
538	1	2	12	1d 18:22:19.04000	0d 00:06:43.24000	0.00012603	0.00052545	0.00112512	4.1527	D	5	19/08/2020 07:31		0	0	0	0	0	0	0	0	0	0	0	0	0	0
539	1	2	12	1d 18:24:30.35000	0d 00:08:54.55000	0.00016707	0.00069568	0.00112497	4.1427	D	5	19/08/2020 07:33		0	0	0	0	0	0	0	0	0	0	0	0	0	0
540	1	2	12	1d 18:26:45.70000	0d 00:11:09.90000	0.00020938	0.00087072	0.00112512	4.1326	D	5	19/08/2020 07:35		0	0	0	0	0	0	0	0	0	0	0	0	0	0
541	1	2	12	1d 18:29:01.93000	0d 00:13:26.13000	0.00025195	0.00104647	0.00112505	4.1225	D	5	19/08/2020 07:38		0	0	0	0	0	0	0	0	0	0	0	0	0	0
542	1	2	12	1d 18:31:17.95000	0d 00:15:42.15000	0.00029447	0.00122152	0.00112512	4.1125	D	5	19/08/2020 07:40		0	0	0	0	0	0	0	0	0	0	0	0	0	0
543	1	2	12	1d 18:33:37.64000	0d 00:18:01.84000	0.00033813	0.00140085	0.00112528	4.1024	D	5	19/08/2020 07:42		0	0	0	0	0	0	0	0	0	0	0	0	0	0
544	1	2	12	1d 18:35:58.77000	0d 00:20:22.97000	0.00038224	0.0015816	0.00112505	4.0923	D	5	19/08/2020 07:45		0	0	0	0	0	0	0	0	0	0	0	0	0	0
545	1	2	12	1d 18:38:25.10000	0d 00:22:49.30000	0.00042797	0.00176853	0.00112512	4.0822	D	5	19/08/2020 07:47		0	0	0	0	0	0	0	0	0	0	0	0	0	0
546	1	2	12	1d 18:40:51.71000	0d 00:25:15.91000	0.00047379	0.00195537	0.0011252	4.0722	D	5	19/08/2020 07:49		0	0	0	0	0	0	0	0	0	0	0	0	0	0
547	1	2	12	1d 18:43:21.22000	0d 00:27:45.42000	0.00052052	0.00214542	0.00112528	4.0621	D	5	19/08/2020 07:52		0	0	0	0	0	0	0	0	0	0	0	0	0	0
548	1	2	12	1d 18:45:51.68000	0d 00:30:15.88000	0.00056755	0.00233622	0.0011252	4.052	D	5	19/08/2020 07:54		0	0	0	0	0	0	0	0	0	0	0	0	0	0
549	1	2	12	1d 18:48:24.66000	0d 00:32:48.86000	0.00061536	0.00252972	0.0011252	4.042	D	5	19/08/2020 07:57		0	0	0	0	0	0	0	0	0	0	0	0	0	0
550	1	2	12	1d 18:50:59.81000	0d 00:35:24.01000	0.00066385	0.00272549	0.00112512	4.0319	D	5	19/08/2020 08:00		0	0	0	0	0	0	0	0	0	0	0	0	0	0
551	1	2	12	1d 18:53:38.47000	0d 00:38:02.67000	0.00071344	0.00292518	0.00112512	4.0218	D	5	19/08/2020 08:02		0	0	0	0	0	0	0	0	0	0	0	0	0	0
552	1	2	12	1d 18:56:17.46000	0d 00:40:41.66000	0.00076313	0.00312478	0.0011252	4.0114	D	5	19/08/2020 08:05		0	0	0	0	0	0	0	0	0	0	0	0	0	0
553	1	2	12	1d 18:59:02.64000	0d 00:43:26.84000	0.00081476	0.00333163	0.00112512	4.0014	D	5	19/08/2020 08:08		0	0	0	0	0	0	0	0	0	0	0	0	0	0
554	1	2	12	1d 19:01:47.24000	0d 00:46:11.44000	0.00086621	0.00353723	0.00112505	3.9913	D	5	19/08/2020 08:10		0	0	0	0	0	0	0	0	0	0	0	0	0	0
555	1	2	12	1d 19:04:31.60000	0d 00:48:55.80000	0.00091758	0.00374202	0.00112528	3.9812	D	5	19/08/2020 08:13		0	0	0	0	0	0	0	0	0	0	0	0	0	0
556	1	2	12	1d 19:07:18.73000	0d 00:51:42.93000	0.00096981	0.00394973	0.0011252	3.9712	D	5	19/08/2020 08:16		0	0	0	0	0	0	0	0	0	0	0	0	0	0
557	1	2	12	1d 19:10:07.86000	0d 00:54:32.06000	0.00102267	0.00415939	0.00112497	3.9611	D	5	19/08/2020 08:19		0	0	0	0	0	0	0	0	0	0	0	0	0	0
558	1	2	12	1d 19:12:55.58000	0d 00:57:19.78000	0.00107509	0.00436678	0.00112512	3.951	D	5	19/08/2020 08:22		0	0	0	0	0	0	0	0	0	0	0	0	0	0
559	1	2	12	1d 19:15:43.84000	0d 01:00:08.04000	0.00112768	0.00457431	0.00112505	3.9409	D	5	19/08/2020 08:24		0	0	0	0	0	0	0	0	0	0	0	0	0	0
560	1	2	12	1d 19:18:37.67000	0d 01:03:01.87000	0.00118201	0.00478816	0.00112528	3.9307	D	5	19/08/2020 08:27		0	0	0	0	0	0	0	0	0	0	0	0	0	0
561	1	2	12	1d 19:21:36.30000	0d 01:06:00.50000	0.00123784	0.00500734	0.0011252	3.9207	D	5	19/08/2020 08:30		0	0	0	0	0	0	0	0	0	0	0	0	0	0
562	1	2	12	1d 19:24:32.02000	0d 01:08:56.22000	0.00129276	0.00522239	0.00112535	3.9106	D	5	19/08/2020 08:33		0	0	0	0	0	0	0	0	0	0	0	0	0	0
563	1	2	12	1d 19:27:31.39000	0d 01:11:55.59000	0.00134883	0.00544135	0.00112535	3.9005	D	5	19/08/2020 08:36		0	0	0	0	0	0	0	0	0	0	0	0	0	0
564	1	2	12	1d 19:30:32.34000	0d 01:14:56.54000	0.00140538	0.00566167	0.00112505	3.8904	D	5	19/08/2020 08:39		0	0	0	0	0	0	0	0	0	0	0	0	0	0
565	1	2	12	1d 19:33:38.49000	0d 01:18:02.69000	0.00146356	0.00588774	0.00112505	3.8804	D	5	19/08/2020 08:42		0	0	0	0	0	0	0	0	0	0	0	0	0	0
566	1	2	12	1d 19:36:50.71000	0d 01:21:14.91000	0.00152364	0.00612057	0.00112505	3.8701	D	5	19/08/2020 08:45		0	0	0	0	0	0	0	0	0	0	0	0	0	0
567	1	2	12	1d 19:40:09.58000	0d 01:24:33.78000	0.0015858	0.00636082	0.00112528	3.8601	D	5	19/08/2020 08:49		0	0	0	0	0	0	0	0	0	0	0	0	0	0
568	1	2	12	1d 19:43:31.73000	0d 01:27:55.93000	0.00164898	0.0066044	0.00112535	3.85	D	5	19/08/2020 08:52		0	0	0	0	0	0	0	0	0	0	0	0	0	0
569	1	2	12	1d 19:47:04.05000	0d 01:31:28.25000	0.00171534	0.00685956	0.00112512	3.8399	D	5	19/08/2020 08:56		0	0	0	0	0	0	0	0	0	0	0	0	0	0
570	1	2	12	1d 19:50:48.61000	0d 01:35:12.81000	0.00178552	0.00712873	0.00112535	3.8299	D	5	19/08/2020 08:59		0	0	0	0	0	0	0	0	0	0	0	0	0	0
571	1	2	12	1d 19:54:46.83000	0d 01:39:11.03000	0.00185998	0.00741352	0.00112512	3.8198	D	5	19/08/2020 09:03		0	0	0	0	0	0	0	0	0	0	0	0	0	0
572	1	2	12	1d 19:59:00.78000	0d 01:43:24.98000	0.00193935	0.00771631	0.00112512	3.8097	D	5	19/08/2020 09:08		0	0	0	0	0	0	0	0	0	0	0	0	0	0
573	1	2	12	1d 20:03:35.72000	0d 01:47:59.92000	0.00202528	0.00804326	0.00112505	3.7996	D	5	19/08/2020 09:12		0	0	0	0	0	0	0	0	0	0	0	0	0	0
574	1	2	12	1d 20:08:35.72000	0d 01:52:59.92000	0.00211905	0.00839907	0.0011252	3.7897	D	1	19/08/2020 09:17		0	0	0	0	0	0	0	0	0	0	0	0	0	0
575	1	2	12	1d 20:13:35.72000	0d 01:57:59.92000	0.00221281	0.00875397	0.00112497	3.7804	D	1	19/08/2020 09:22		0	0	0	0	0	0	0	0	0	0	0	0	0	0
576	1	2	12	1d 20:18:35.72000	0d 02:02:59.92000	0.00230657	0.00910805	0.00112512	3.772	D	1	19/08/2020 09:27		0	0	0	0	0	0	0	0	0	0	0	0	0	0
577	1	2	12	1d 20:23:35.72000	0d 02:07:59.92000	0.00240034	0.00946137	0.0011252	3.7644	D	1	19/08/2020 09:32		0	0	0	0	0	0	0	0	0	0	0	0	0	0
578	1	2	12	1d 20:28:35.72000	0d 02:12:59.92000	0.0024941	0.00981401	0.0011252	3.7571	D	1	19/08/2020 09:37		0	0	0	0	0	0	0	0	0	0	0	0	0	0
579	1	2	12	1d 20:33:35.72000	0d 02:17:59.92000	0.00258787	0.010166	0.0011252	3.7505	D	1	19/08/2020 09:42		0	0	0	0	0	0	0	0	0	0	0	0	0	0
580	1	2	12	1d 20:38:35.72000	0d 02:22:59.92000	0.00268163	0.0105174	0.00112512	3.7444	D	1	19/08/2020 09:47		0	0	0	0	0	0	0	0	0	0	0	0	0	0
581	1	2	12	1d 20:43:35.72000	0d 02:27:59.92000	0.00277539	0.0108682	0.00112512	3.738	D	1	19/08/2020 09:52		0	0	0	0	0	0	0	0	0	0	0	0	0	0
582	1	2	12	1d 20:48:35.72000	0d 02:32:59.92000	0.00286916	0.0112184	0.00112543	3.7322	D	1	19/08/2020 09:57		0	0	0	0	0	0	0	0	0	0	0	0	0	0
583	1	2	12	1d 20:53:35.72000	0d 02:37:59.92000	0.00296292	0.011568	0.00112543	3.7261	D	1	19/08/2020 10:02		0	0	0	0	0	0	0	0	0	0	0	0	0	0
584	1	2	12	1d 20:58:35.72000	0d 02:42:59.92000	0.00305669	0.0119172	0.00112512	3.7205	D	1	19/08/2020 10:07		0	0	0	0	0	0	0	0	0	0	0	0	0	0
585	1	2	12	1d 21:03:35.72000	0d 02:47:59.92000	0.00315045	0.0122657	0.00112512	3.7145	D	1	19/08/2020 10:12		0	0	0	0	0	0	0	0	0	0	0	0	0	0
586	1	2	12	1d 21:08:35.72000	0d 02:52:59.92000	0.00324422	0.0126137	0.0011252	3.7082	D	1	19/08/2020 10:17		0	0	0	0	0	0	0	0	0	0	0	0	0	0
587	1	2	12	1d 21:13:35.72000	0d 02:57:59.92000	0.00333798	0.0129611	0.0011249	3.702	D	1	19/08/2020 10:22		0	0	0	0	0	0	0	0	0	0	0	0	0	0
588	1	2	12	1d 21:18:35.72000	0d 03:02:59.92000	0.00343174	0.0133079	0.0011252	3.6954	D	1	19/08/2020 10:27		0	0	0	0	0	0	0	0	0	0	0	0	0	0
589	1	2	12	1d 21:23:35.72000	0d 03:07:59.92000	0.00352551	0.0136541	0.00112528	3.689	D	1	19/08/2020 10:32		0	0	0	0	0	0	0	0	0	0	0	0	0	0
590	1	2	12	1d 21:28:35.72000	0d 03:12:59.92000	0.00361927	0.0139997	0.00112528	3.6812	D	1	19/08/2020 10:37		0	0	0	0	0	0	0	0	0	0	0	0	0	0
591	1	2	12	1d 21:33:35.72000	0d 03:17:59.92000	0.00371304	0.0143445	0.00112497	3.6739	D	1	19/08/2020 10:42		0	0	0	0	0	0	0	0	0	0	0	0	0	0
592	1	2	12	1d 21:38:35.72000	0d 03:22:59.92000	0.0038068	0.0146886	0.0011252	3.666	D	1	19/08/2020 10:47		0	0	0	0	0	0	0	0	0	0	0	0	0	0
593	1	2	12	1d 21:43:35.72000	0d 03:27:59.92000	0.00390056	0.015032	0.00112505	3.6571	D	1	19/08/2020 10:52		0	0	0	0	0	0	0	0	0	0	0	0	0	0
594	1	2	12	1d 21:48:35.72000	0d 03:32:59.92000	0.00399433	0.0153745	0.00112512	3.6481	D	1	19/08/2020 10:57		0	0	0	0	0	0	0	0	0	0	0	0	0	0
595	1	2	12	1d 21:53:28.69000	0d 03:37:52.89000	0.0040859	0.0157081	0.00112543	3.6381	D	5	19/08/2020 11:02		0	0	0	0	0	0	0	0	0	0	0	0	0	0
596	1	2	12	1d 21:57:56.47000	0d 03:42:20.67000	0.00416959	0.0160121	0.00112528	3.628	D	5	19/08/2020 11:07		0	0	0	0	0	0	0	0	0	0	0	0	0	0
597	1	2	12	1d 22:01:52.89000	0d 03:46:17.09000	0.00424348	0.0162799	0.00112528	3.6179	D	5	19/08/2020 11:10		0	0	0	0	0	0	0	0	0	0	0	0	0	0
598	1	2	12	1d 22:05:15.63000	0d 03:49:39.83000	0.00430685	0.0165088	0.00112535	3.6078	D	5	19/08/2020 11:14		0	0	0	0	0	0	0	0	0	0	0	0	0	0
599	1	2	12	1d 22:08:09.73000	0d 03:52:33.93000	0.00436126	0.0167049	0.0011252	3.5978	D	5	19/08/2020 11:17		0	0	0	0	0	0	0	0	0	0	0	0	0	0
600	1	2	12	1d 22:10:35.94000	0d 03:55:00.14000	0.00440696	0.0168691	0.00112543	3.5877	D	5	19/08/2020 11:19		0	0	0	0	0	0	0	0	0	0	0	0	0	0
601	1	2	12	1d 22:12:40.36000	0d 03:57:04.56000	0.00444585	0.0170084	0.00112543	3.5775	D	5	19/08/2020 11:21		0	0	0	0	0	0	0	0	0	0	0	0	0	0
602	1	2	12	1d 22:14:20.35000	0d 03:58:44.55000	0.0044771	0.0171201	0.00112512	3.5674	D	5	19/08/2020 11:23		0	0	0	0	0	0	0	0	0	0	0	0	0	0
603	1	2	12	1d 22:15:43.20000	0d 04:00:07.40000	0.00450299	0.0172123	0.0011252	3.5572	D	5	19/08/2020 11:24		0	0	0	0	0	0	0	0	0	0	0	0	0	0
604	1	2	12	1d 22:16:52.10000	0d 04:01:16.30000	0.00452453	0.0172888	0.0011252	3.5471	D	5	19/08/2020 11:25		0	0	0	0	0	0	0	0	0	0	0	0	0	0
605	1	2	12	1d 22:17:48.65000	0d 04:02:12.85000	0.0045422	0.0173514	0.0011252	3.5369	D	5	19/08/2020 11:26		0	0	0	0	0	0	0	0	0	0	0	0	0	0
606	1	2	12	1d 22:18:35.39000	0d 04:02:59.59000	0.00455681	0.017403	0.00112543	3.5268	D	5	19/08/2020 11:27		0	0	0	0	0	0	0	0	0	0	0	0	0	0
607	1	2	12	1d 22:19:13.15000	0d 04:03:37.35000	0.00456861	0.0174446	0.00112528	3.5167	D	5	19/08/2020 11:28		0	0	0	0	0	0	0	0	0	0	0	0	0	0
608	1	2	12	1d 22:19:45.83000	0d 04:04:10.03000	0.00457883	0.0174805	0.0011252	3.5065	D	5	19/08/2020 11:28		0	0	0	0	0	0	0	0	0	0	0	0	0	0
609	1	2	12	1d 22:20:13.51000	0d 04:04:37.71000	0.00458748	0.0175108	0.00112535	3.4965	D	5	19/08/2020 11:29		0	0	0	0	0	0	0	0	0	0	0	0	0	0
610	1	2	12	1d 22:20:36.89000	0d 04:05:01.09000	0.00459479	0.0175363	0.00112505	3.4862	D	5	19/08/2020 11:29		0	0	0	0	0	0	0	0	0	0	0	0	0	0
611	1	2	12	1d 22:20:57.64000	0d 04:05:21.84000	0.00460127	0.0175588	0.0011252	3.476	D	5	19/08/2020 11:30		0	0	0	0	0	0	0	0	0	0	0	0	0	0
612	1	2	12	1d 22:21:15.84000	0d 04:05:40.04000	0.00460696	0.0175786	0.00112497	3.4658	D	5	19/08/2020 11:30		0	0	0	0	0	0	0	0	0	0	0	0	0	0
613	1	2	12	1d 22:21:31.45000	0d 04:05:55.65000	0.00461184	0.0175955	0.00112497	3.4557	D	5	19/08/2020 11:30		0	0	0	0	0	0	0	0	0	0	0	0	0	0
614	1	2	12	1d 22:21:46.00000	0d 04:06:10.20000	0.00461639	0.0176112	0.00112543	3.4455	D	5	19/08/2020 11:30		0	0	0	0	0	0	0	0	0	0	0	0	0	0
615	1	2	12	1d 22:21:59.06000	0d 04:06:23.26000	0.00462047	0.0176252	0.00112528	3.4354	D	5	19/08/2020 11:31		0	0	0	0	0	0	0	0	0	0	0	0	0	0
616	1	2	12	1d 22:22:10.71000	0d 04:06:34.91000	0.00462411	0.0176377	0.0011252	3.4252	D	5	19/08/2020 11:31		0	0	0	0	0	0	0	0	0	0	0	0	0	0
617	1	2	12	1d 22:22:21.59000	0d 04:06:45.79000	0.00462751	0.0176493	0.00112528	3.415	D	5	19/08/2020 11:31		0	0	0	0	0	0	0	0	0	0	0	0	0	0
618	1	2	12	1d 22:22:31.75000	0d 04:06:55.95000	0.00463068	0.0176602	0.00112528	3.4049	D	5	19/08/2020 11:31		0	0	0	0	0	0	0	0	0	0	0	0	0	0
619	1	2	12	1d 22:22:41.24000	0d 04:07:05.44000	0.00463365	0.0176702	0.00112512	3.3948	D	5	19/08/2020 11:31		0	0	0	0	0	0	0	0	0	0	0	0	0	0
620	1	2	12	1d 22:22:50.08000	0d 04:07:14.28000	0.00463641	0.0176796	0.0011252	3.3848	D	5	19/08/2020 11:31		0	0	0	0	0	0	0	0	0	0	0	0	0	0
621	1	2	12	1d 22:22:58.45000	0d 04:07:22.65000	0.00463903	0.0176885	0.0011252	3.3745	D	5	19/08/2020 11:32		0	0	0	0	0	0	0	0	0	0	0	0	0	0
622	1	2	12	1d 22:23:06.29000	0d 04:07:30.49000	0.00464148	0.0176967	0.00112512	3.3645	D	5	19/08/2020 11:32		0	0	0	0	0	0	0	0	0	0	0	0	0	0
623	1	2	12	1d 22:23:13.64000	0d 04:07:37.84000	0.00464378	0.0177044	0.00112528	3.3542	D	5	19/08/2020 11:32		0	0	0	0	0	0	0	0	0	0	0	0	0	0
624	1	2	12	1d 22:23:20.67000	0d 04:07:44.87000	0.00464597	0.0177118	0.00112505	3.3442	D	5	19/08/2020 11:32		0	0	0	0	0	0	0	0	0	0	0	0	0	0
625	1	2	12	1d 22:23:27.27000	0d 04:07:51.47000	0.00464804	0.0177187	0.0011252	3.3338	D	5	19/08/2020 11:32		0	0	0	0	0	0	0	0	0	0	0	0	0	0
626	1	2	12	1d 22:23:33.57000	0d 04:07:57.77000	0.00465001	0.0177252	0.00112512	3.3236	D	5	19/08/2020 11:32		0	0	0	0	0	0	0	0	0	0	0	0	0	0
627	1	2	12	1d 22:23:39.50000	0d 04:08:03.70000	0.00465186	0.0177314	0.0011252	3.3132	D	5	19/08/2020 11:32		0	0	0	0	0	0	0	0	0	0	0	0	0	0
628	1	2	12	1d 22:23:45.18000	0d 04:08:09.38000	0.00465363	0.0177373	0.00112535	3.3027	D	5	19/08/2020 11:32		0	0	0	0	0	0	0	0	0	0	0	0	0	0
629	1	2	12	1d 22:23:50.62000	0d 04:08:14.82000	0.00465533	0.0177429	0.00112528	3.2923	D	5	19/08/2020 11:32		0	0	0	0	0	0	0	0	0	0	0	0	0	0
630	1	2	12	1d 22:23:55.76000	0d 04:08:19.96000	0.00465694	0.0177481	0.0011252	3.2821	D	5	19/08/2020 11:33		0	0	0	0	0	0	0	0	0	0	0	0	0	0
631	1	2	12	1d 22:24:00.49000	0d 04:08:24.69000	0.00465842	0.017753	0.00112512	3.272	D	5	19/08/2020 11:33		0	0	0	0	0	0	0	0	0	0	0	0	0	0
632	1	2	12	1d 22:24:05.20000	0d 04:08:29.40000	0.00465989	0.0177578	0.00112512	3.2615	D	5	19/08/2020 11:33		0	0	0	0	0	0	0	0	0	0	0	0	0	0
633	1	2	12	1d 22:24:09.69000	0d 04:08:33.89000	0.0046613	0.0177624	0.00112497	3.2514	D	5	19/08/2020 11:33		0	0	0	0	0	0	0	0	0	0	0	0	0	0
634	1	2	12	1d 22:24:13.92000	0d 04:08:38.12000	0.00466262	0.0177667	0.0011252	3.2412	D	5	19/08/2020 11:33		0	0	0	0	0	0	0	0	0	0	0	0	0	0
635	1	2	12	1d 22:24:17.96000	0d 04:08:42.16000	0.00466388	0.0177707	0.00112528	3.2309	D	5	19/08/2020 11:33		0	0	0	0	0	0	0	0	0	0	0	0	0	0
636	1	2	12	1d 22:24:21.89000	0d 04:08:46.09000	0.00466511	0.0177747	0.00112505	3.2207	D	5	19/08/2020 11:33		0	0	0	0	0	0	0	0	0	0	0	0	0	0
637	1	2	12	1d 22:24:25.67000	0d 04:08:49.87000	0.00466629	0.0177785	0.00112512	3.2103	D	5	19/08/2020 11:33		0	0	0	0	0	0	0	0	0	0	0	0	0	0
638	1	2	12	1d 22:24:29.34000	0d 04:08:53.54000	0.00466744	0.0177822	0.00112512	3.2	D	5	19/08/2020 11:33		0	0	0	0	0	0	0	0	0	0	0	0	0	0
639	1	2	12	1d 22:24:32.94000	0d 04:08:57.14000	0.00466856	0.0177858	0.0011252	3.1896	D	5	19/08/2020 11:33		0	0	0	0	0	0	0	0	0	0	0	0	0	0
640	1	2	12	1d 22:24:36.49000	0d 04:09:00.69000	0.00466967	0.0177893	0.00112535	3.1791	D	5	19/08/2020 11:33		0	0	0	0	0	0	0	0	0	0	0	0	0	0
641	1	2	12	1d 22:24:39.85000	0d 04:09:04.05000	0.00467072	0.0177926	0.00112543	3.1685	D	5	19/08/2020 11:33		0	0	0	0	0	0	0	0	0	0	0	0	0	0
642	1	2	12	1d 22:24:43.09000	0d 04:09:07.29000	0.00467173	0.0177958	0.00112505	3.1583	D	5	19/08/2020 11:33		0	0	0	0	0	0	0	0	0	0	0	0	0	0
643	1	2	12	1d 22:24:46.11000	0d 04:09:10.31000	0.00467268	0.0177988	0.0011252	3.1482	D	5	19/08/2020 11:33		0	0	0	0	0	0	0	0	0	0	0	0	0	0
644	1	2	12	1d 22:24:49.11000	0d 04:09:13.31000	0.00467362	0.0178018	0.00112528	3.1379	D	5	19/08/2020 11:33		0	0	0	0	0	0	0	0	0	0	0	0	0	0
645	1	2	12	1d 22:24:51.99000	0d 04:09:16.19000	0.00467452	0.0178046	0.00112505	3.1278	D	5	19/08/2020 11:33		0	0	0	0	0	0	0	0	0	0	0	0	0	0
646	1	2	12	1d 22:24:54.78000	0d 04:09:18.98000	0.00467539	0.0178073	0.00112543	3.1174	D	5	19/08/2020 11:33		0	0	0	0	0	0	0	0	0	0	0	0	0	0
647	1	2	12	1d 22:24:57.57000	0d 04:09:21.77000	0.00467626	0.01781	0.00112535	3.107	D	5	19/08/2020 11:34		0	0	0	0	0	0	0	0	0	0	0	0	0	0
648	1	2	12	1d 22:25:00.29000	0d 04:09:24.49000	0.00467711	0.0178127	0.00112505	3.0967	D	5	19/08/2020 11:34		0	0	0	0	0	0	0	0	0	0	0	0	0	0
649	1	2	12	1d 22:25:02.91000	0d 04:09:27.11000	0.00467793	0.0178152	0.00112512	3.0866	D	5	19/08/2020 11:34		0	0	0	0	0	0	0	0	0	0	0	0	0	0
650	1	2	12	1d 22:25:05.40000	0d 04:09:29.60000	0.00467871	0.0178176	0.00112512	3.0762	D	5	19/08/2020 11:34		0	0	0	0	0	0	0	0	0	0	0	0	0	0
651	1	2	12	1d 22:25:07.89000	0d 04:09:32.09000	0.00467949	0.01782	0.00112535	3.0658	D	5	19/08/2020 11:34		0	0	0	0	0	0	0	0	0	0	0	0	0	0
652	1	2	12	1d 22:25:10.31000	0d 04:09:34.51000	0.00468024	0.0178223	0.00112535	3.0553	D	5	19/08/2020 11:34		0	0	0	0	0	0	0	0	0	0	0	0	0	0
653	1	2	12	1d 22:25:12.68000	0d 04:09:36.88000	0.00468098	0.0178246	0.00112505	3.0451	D	5	19/08/2020 11:34		0	0	0	0	0	0	0	0	0	0	0	0	0	0
654	1	2	12	1d 22:25:14.97000	0d 04:09:39.17000	0.0046817	0.0178267	0.00112505	3.0346	D	5	19/08/2020 11:34		0	0	0	0	0	0	0	0	0	0	0	0	0	0
655	1	2	12	1d 22:25:17.26000	0d 04:09:41.46000	0.00468241	0.0178289	0.0011252	3.0239	D	5	19/08/2020 11:34		0	0	0	0	0	0	0	0	0	0	0	0	0	0
656	1	2	12	1d 22:25:19.54000	0d 04:09:43.74000	0.00468313	0.0178311	0.0011252	3.0135	D	5	19/08/2020 11:34		0	0	0	0	0	0	0	0	0	0	0	0	0	0
657	1	2	12	1d 22:25:21.69000	0d 04:09:45.89000	0.0046838	0.0178331	0.0011252	3.0033	D	5	19/08/2020 11:34		0	0	0	0	0	0	0	0	0	0	0	0	0	0
658	1	2	12	1d 22:25:23.74000	0d 04:09:47.94000	0.00468444	0.017835	0.0011252	2.9929	D	5	19/08/2020 11:34		0	0	0	0	0	0	0	0	0	0	0	0	0	0
659	1	2	12	1d 22:25:25.80000	0d 04:09:50.00000	0.00468508	0.0178369	0.00112505	2.9825	D	5	19/08/2020 11:34		0	0	0	0	0	0	0	0	0	0	0	0	0	0
660	1	2	12	1d 22:25:27.82000	0d 04:09:52.02000	0.00468571	0.0178388	0.00112528	2.972	D	5	19/08/2020 11:34		0	0	0	0	0	0	0	0	0	0	0	0	0	0
661	1	2	12	1d 22:25:29.84000	0d 04:09:54.04000	0.00468635	0.0178407	0.0011252	2.9615	D	5	19/08/2020 11:34		0	0	0	0	0	0	0	0	0	0	0	0	0	0
662	1	2	12	1d 22:25:31.78000	0d 04:09:55.98000	0.00468695	0.0178425	0.00112535	2.9509	D	5	19/08/2020 11:34		0	0	0	0	0	0	0	0	0	0	0	0	0	0
663	1	2	12	1d 22:25:33.67000	0d 04:09:57.87000	0.00468754	0.0178442	0.00112512	2.9406	D	5	19/08/2020 11:34		0	0	0	0	0	0	0	0	0	0	0	0	0	0
664	1	2	12	1d 22:25:35.59000	0d 04:09:59.79000	0.00468814	0.017846	0.0011252	2.9299	D	5	19/08/2020 11:34		0	0	0	0	0	0	0	0	0	0	0	0	0	0
665	1	2	12	1d 22:25:37.42000	0d 04:10:01.62000	0.00468872	0.0178476	0.00112512	2.9194	D	5	19/08/2020 11:34		0	0	0	0	0	0	0	0	0	0	0	0	0	0
666	1	2	12	1d 22:25:39.28000	0d 04:10:03.48000	0.0046893	0.0178493	0.00112497	2.9085	D	5	19/08/2020 11:34		0	0	0	0	0	0	0	0	0	0	0	0	0	0
667	1	2	12	1d 22:25:41.09000	0d 04:10:05.29000	0.00468986	0.017851	0.00112528	2.8978	D	5	19/08/2020 11:34		0	0	0	0	0	0	0	0	0	0	0	0	0	0
668	1	2	12	1d 22:25:42.86000	0d 04:10:07.06000	0.00469042	0.0178526	0.00112505	2.887	D	5	19/08/2020 11:34		0	0	0	0	0	0	0	0	0	0	0	0	0	0
669	1	2	12	1d 22:25:44.63000	0d 04:10:08.83000	0.00469097	0.0178542	0.00112505	2.8762	D	5	19/08/2020 11:34		0	0	0	0	0	0	0	0	0	0	0	0	0	0
670	1	2	12	1d 22:25:46.33000	0d 04:10:10.53000	0.0046915	0.0178557	0.0011249	2.8656	D	5	19/08/2020 11:34		0	0	0	0	0	0	0	0	0	0	0	0	0	0
671	1	2	12	1d 22:25:48.00000	0d 04:10:12.20000	0.00469202	0.0178572	0.00112512	2.8554	D	5	19/08/2020 11:34		0	0	0	0	0	0	0	0	0	0	0	0	0	0
672	1	2	12	1d 22:25:49.59000	0d 04:10:13.79000	0.00469252	0.0178586	0.0011252	2.8449	D	5	19/08/2020 11:34		0	0	0	0	0	0	0	0	0	0	0	0	0	0
673	1	2	12	1d 22:25:51.18000	0d 04:10:15.38000	0.00469302	0.01786	0.00112528	2.8344	D	5	19/08/2020 11:34		0	0	0	0	0	0	0	0	0	0	0	0	0	0
674	1	2	12	1d 22:25:52.78000	0d 04:10:16.98000	0.00469352	0.0178614	0.00112535	2.8237	D	5	19/08/2020 11:34		0	0	0	0	0	0	0	0	0	0	0	0	0	0
675	1	2	12	1d 22:25:54.38000	0d 04:10:18.58000	0.00469402	0.0178628	0.0011252	2.813	D	5	19/08/2020 11:34		0	0	0	0	0	0	0	0	0	0	0	0	0	0
676	1	2	12	1d 22:25:55.91000	0d 04:10:20.11000	0.00469449	0.0178642	0.00112512	2.8023	D	5	19/08/2020 11:35		0	0	0	0	0	0	0	0	0	0	0	0	0	0
677	1	2	12	1d 22:25:57.45000	0d 04:10:21.65000	0.00469497	0.0178655	0.00112512	2.7918	D	5	19/08/2020 11:35		0	0	0	0	0	0	0	0	0	0	0	0	0	0
678	1	2	12	1d 22:25:58.95000	0d 04:10:23.15000	0.00469544	0.0178668	0.00112505	2.7811	D	5	19/08/2020 11:35		0	0	0	0	0	0	0	0	0	0	0	0	0	0
679	1	2	12	1d 22:26:00.45000	0d 04:10:24.65000	0.00469591	0.0178681	0.0011252	2.7706	D	5	19/08/2020 11:35		0	0	0	0	0	0	0	0	0	0	0	0	0	0
680	1	2	12	1d 22:26:01.90000	0d 04:10:26.10000	0.00469637	0.0178694	0.00112528	2.7601	D	5	19/08/2020 11:35		0	0	0	0	0	0	0	0	0	0	0	0	0	0
681	1	2	12	1d 22:26:03.37000	0d 04:10:27.57000	0.00469683	0.0178707	0.00112528	2.7494	D	5	19/08/2020 11:35		0	0	0	0	0	0	0	0	0	0	0	0	0	0
682	1	2	12	1d 22:26:04.82000	0d 04:10:29.02000	0.00469728	0.0178719	0.00112512	2.7387	D	5	19/08/2020 11:35		0	0	0	0	0	0	0	0	0	0	0	0	0	0
683	1	2	12	1d 22:26:06.23000	0d 04:10:30.43000	0.00469772	0.0178731	0.00112505	2.728	D	5	19/08/2020 11:35		0	0	0	0	0	0	0	0	0	0	0	0	0	0
684	1	2	12	1d 22:26:07.63000	0d 04:10:31.83000	0.00469816	0.0178743	0.00112497	2.7175	D	5	19/08/2020 11:35		0	0	0	0	0	0	0	0	0	0	0	0	0	0
685	1	2	12	1d 22:26:09.01000	0d 04:10:33.21000	0.00469859	0.0178755	0.00112543	2.7071	D	5	19/08/2020 11:35		0	0	0	0	0	0	0	0	0	0	0	0	0	0
686	1	2	12	1d 22:26:10.39000	0d 04:10:34.59000	0.00469902	0.0178766	0.00112505	2.6963	D	5	19/08/2020 11:35		0	0	0	0	0	0	0	0	0	0	0	0	0	0
687	1	2	12	1d 22:26:11.79000	0d 04:10:35.99000	0.00469946	0.0178778	0.00112505	2.6857	D	5	19/08/2020 11:35		0	0	0	0	0	0	0	0	0	0	0	0	0	0
688	1	2	12	1d 22:26:13.13000	0d 04:10:37.33000	0.00469988	0.0178789	0.00112512	2.6751	D	5	19/08/2020 11:35		0	0	0	0	0	0	0	0	0	0	0	0	0	0
689	1	2	12	1d 22:26:14.51000	0d 04:10:38.71000	0.00470031	0.0178801	0.00112543	2.6644	D	5	19/08/2020 11:35		0	0	0	0	0	0	0	0	0	0	0	0	0	0
690	1	2	12	1d 22:26:15.86000	0d 04:10:40.06000	0.00470073	0.0178812	0.00112505	2.6535	D	5	19/08/2020 11:35		0	0	0	0	0	0	0	0	0	0	0	0	0	0
691	1	2	12	1d 22:26:17.19000	0d 04:10:41.39000	0.00470114	0.0178823	0.00112528	2.6432	D	5	19/08/2020 11:35		0	0	0	0	0	0	0	0	0	0	0	0	0	0
692	1	2	12	1d 22:26:18.48000	0d 04:10:42.68000	0.00470155	0.0178834	0.00112512	2.6325	D	5	19/08/2020 11:35		0	0	0	0	0	0	0	0	0	0	0	0	0	0
693	1	2	12	1d 22:26:19.80000	0d 04:10:44.00000	0.00470196	0.0178845	0.00112528	2.6218	D	5	19/08/2020 11:35		0	0	0	0	0	0	0	0	0	0	0	0	0	0
694	1	2	12	1d 22:26:21.09000	0d 04:10:45.29000	0.00470236	0.0178855	0.00112512	2.6111	D	5	19/08/2020 11:35		0	0	0	0	0	0	0	0	0	0	0	0	0	0
695	1	2	12	1d 22:26:22.42000	0d 04:10:46.62000	0.00470278	0.0178866	0.0011252	2.6003	D	5	19/08/2020 11:35		0	0	0	0	0	0	0	0	0	0	0	0	0	0
696	1	2	12	1d 22:26:23.72000	0d 04:10:47.92000	0.00470319	0.0178876	0.00112535	2.5896	D	5	19/08/2020 11:35		0	0	0	0	0	0	0	0	0	0	0	0	0	0
697	1	2	12	1d 22:26:25.00000	0d 04:10:49.20000	0.00470359	0.0178887	0.00112512	2.5789	D	5	19/08/2020 11:35		0	0	0	0	0	0	0	0	0	0	0	0	0	0
698	1	2	12	1d 22:26:26.29000	0d 04:10:50.49000	0.00470399	0.0178897	0.00112505	2.5681	D	5	19/08/2020 11:35		0	0	0	0	0	0	0	0	0	0	0	0	0	0
699	1	2	12	1d 22:26:27.54000	0d 04:10:51.74000	0.00470438	0.0178907	0.0011249	2.5574	D	5	19/08/2020 11:35		0	0	0	0	0	0	0	0	0	0	0	0	0	0
700	1	2	12	1d 22:26:28.81000	0d 04:10:53.01000	0.00470478	0.0178917	0.00112528	2.5467	D	5	19/08/2020 11:35		0	0	0	0	0	0	0	0	0	0	0	0	0	0
701	1	2	12	1d 22:26:30.08000	0d 04:10:54.28000	0.00470517	0.0178927	0.00112528	2.5359	D	5	19/08/2020 11:35		0	0	0	0	0	0	0	0	0	0	0	0	0	0
702	1	2	12	1d 22:26:31.34000	0d 04:10:55.54000	0.00470557	0.0178937	0.00112512	2.5254	D	5	19/08/2020 11:35		0	0	0	0	0	0	0	0	0	0	0	0	0	0
703	1	2	12	1d 22:26:32.56000	0d 04:10:56.76000	0.00470595	0.0178947	0.0011252	2.5147	D	5	19/08/2020 11:35		0	0	0	0	0	0	0	0	0	0	0	0	0	0
704	1	2	12	1d 22:26:33.80000	0d 04:10:58.00000	0.00470634	0.0178957	0.00112505	2.504	D	5	19/08/2020 11:35		0	0	0	0	0	0	0	0	0	0	0	0	0	0
705	1	2	12	1d 22:26:34.27000	0d 04:10:58.47000	0.00470648	0.017896	0.00112528	2.5	D	133	19/08/2020 11:35		0	0	0	0	0	0	0	0	0	0	0	0	0	0
706	1	2	13	1d 22:26:34.28000	0d 00:00:00.01000	0	0	0	2.5106	R	0	19/08/2020 11:35		0	0	0	0	0	0	0	0	0	0	0	0	0	0
707	1	2	13	1d 22:26:36.28000	0d 00:00:02.01000	0	0	0	2.7016	R	1	19/08/2020 11:35		0	0	0	0	0	0	0	0	0	0	0	0	0	0
708	1	2	13	1d 22:26:38.28000	0d 00:00:04.01000	0	0	0	2.8278	R	1	19/08/2020 11:35		0	0	0	0	0	0	0	0	0	0	0	0	0	0
709	1	2	13	1d 22:26:40.28000	0d 00:00:06.01000	0	0	0	2.93	R	1	19/08/2020 11:35		0	0	0	0	0	0	0	0	0	0	0	0	0	0
710	1	2	13	1d 22:26:42.28000	0d 00:00:08.01000	0	0	0	3.0175	R	1	19/08/2020 11:35		0	0	0	0	0	0	0	0	0	0	0	0	0	0
711	1	2	13	1d 22:26:44.27000	0d 00:00:10.00000	0	0	0	3.0938	R	129	19/08/2020 11:35		0	0	0	0	0	0	0	0	0	0	0	0	0	0
712	2	3	9	1d 22:26:44.31000	0d 00:00:00.04000	0.00000001	0.00000004	0.00112619	3.1287	C	0	19/08/2020 11:35		0	0	0	0	0	0	0	0	0	0	0	0	0	0
713	2	3	9	1d 22:26:44.47000	0d 00:00:00.20000	0.00000006	0.0000002	0.0011252	3.1505	C	5	19/08/2020 11:35		0	0	0	0	0	0	0	0	0	0	0	0	0	0
714	2	3	9	1d 22:26:44.63000	0d 00:00:00.36000	0.00000011	0.00000035	0.00112512	3.1699	C	5	19/08/2020 11:35		0	0	0	0	0	0	0	0	0	0	0	0	0	0
715	2	3	9	1d 22:26:44.81000	0d 00:00:00.54000	0.00000017	0.00000053	0.00112505	3.1891	C	5	19/08/2020 11:35		0	0	0	0	0	0	0	0	0	0	0	0	0	0
716	2	3	9	1d 22:26:44.99000	0d 00:00:00.72000	0.00000022	0.00000071	0.00112505	3.2068	C	5	19/08/2020 11:35		0	0	0	0	0	0	0	0	0	0	0	0	0	0
717	2	3	9	1d 22:26:45.18000	0d 00:00:00.91000	0.00000028	0.0000009	0.00112528	3.2244	C	5	19/08/2020 11:35		0	0	0	0	0	0	0	0	0	0	0	0	0	0
718	2	3	9	1d 22:26:45.38000	0d 00:00:01.11000	0.00000035	0.00000111	0.00112528	3.2416	C	5	19/08/2020 11:35		0	0	0	0	0	0	0	0	0	0	0	0	0	0
719	2	3	9	1d 22:26:45.59000	0d 00:00:01.32000	0.00000041	0.00000132	0.0011249	3.259	C	5	19/08/2020 11:35		0	0	0	0	0	0	0	0	0	0	0	0	0	0
720	2	3	9	1d 22:26:45.80000	0d 00:00:01.53000	0.00000048	0.00000153	0.00112505	3.2755	C	5	19/08/2020 11:35		0	0	0	0	0	0	0	0	0	0	0	0	0	0
721	2	3	9	1d 22:26:46.02000	0d 00:00:01.75000	0.00000055	0.00000176	0.0011252	3.2921	C	5	19/08/2020 11:35		0	0	0	0	0	0	0	0	0	0	0	0	0	0
722	2	3	9	1d 22:26:46.24000	0d 00:00:01.97000	0.00000062	0.00000199	0.0011252	3.308	C	5	19/08/2020 11:35		0	0	0	0	0	0	0	0	0	0	0	0	0	0
723	2	3	9	1d 22:26:46.46000	0d 00:00:02.19000	0.00000068	0.00000221	0.00112505	3.3234	C	5	19/08/2020 11:35		0	0	0	0	0	0	0	0	0	0	0	0	0	0
724	2	3	9	1d 22:26:46.69000	0d 00:00:02.42000	0.00000076	0.00000245	0.0011252	3.3388	C	5	19/08/2020 11:35		0	0	0	0	0	0	0	0	0	0	0	0	0	0
725	2	3	9	1d 22:26:46.93000	0d 00:00:02.66000	0.00000083	0.00000271	0.00112512	3.3544	C	5	19/08/2020 11:35		0	0	0	0	0	0	0	0	0	0	0	0	0	0
726	2	3	9	1d 22:26:47.18000	0d 00:00:02.91000	0.00000091	0.00000297	0.00112535	3.37	C	5	19/08/2020 11:35		0	0	0	0	0	0	0	0	0	0	0	0	0	0
727	2	3	9	1d 22:26:47.44000	0d 00:00:03.17000	0.00000099	0.00000324	0.00112505	3.3852	C	5	19/08/2020 11:35		0	0	0	0	0	0	0	0	0	0	0	0	0	0
728	2	3	9	1d 22:26:47.71000	0d 00:00:03.44000	0.00000107	0.00000353	0.00112543	3.4	C	5	19/08/2020 11:35		0	0	0	0	0	0	0	0	0	0	0	0	0	0
729	2	3	9	1d 22:26:47.98000	0d 00:00:03.71000	0.00000116	0.00000382	0.00112505	3.4144	C	5	19/08/2020 11:35		0	0	0	0	0	0	0	0	0	0	0	0	0	0
730	2	3	9	1d 22:26:48.26000	0d 00:00:03.99000	0.00000125	0.00000412	0.0011252	3.4285	C	5	19/08/2020 11:35		0	0	0	0	0	0	0	0	0	0	0	0	0	0
731	2	3	9	1d 22:26:48.55000	0d 00:00:04.28000	0.00000134	0.00000443	0.0011252	3.4424	C	5	19/08/2020 11:35		0	0	0	0	0	0	0	0	0	0	0	0	0	0
732	2	3	9	1d 22:26:48.86000	0d 00:00:04.59000	0.00000143	0.00000476	0.0011252	3.456	C	5	19/08/2020 11:35		0	0	0	0	0	0	0	0	0	0	0	0	0	0
733	2	3	9	1d 22:26:49.18000	0d 00:00:04.91000	0.00000153	0.00000511	0.00112528	3.4693	C	5	19/08/2020 11:35		0	0	0	0	0	0	0	0	0	0	0	0	0	0
734	2	3	9	1d 22:26:49.52000	0d 00:00:05.25000	0.00000164	0.00000548	0.00112528	3.4824	C	5	19/08/2020 11:35		0	0	0	0	0	0	0	0	0	0	0	0	0	0
735	2	3	9	1d 22:26:49.89000	0d 00:00:05.62000	0.00000176	0.00000588	0.00112505	3.4954	C	5	19/08/2020 11:35		0	0	0	0	0	0	0	0	0	0	0	0	0	0
736	2	3	9	1d 22:26:50.29000	0d 00:00:06.02000	0.00000188	0.00000632	0.00112528	3.5077	C	5	19/08/2020 11:35		0	0	0	0	0	0	0	0	0	0	0	0	0	0
737	2	3	9	1d 22:26:50.72000	0d 00:00:06.45000	0.00000202	0.00000679	0.00112535	3.5201	C	5	19/08/2020 11:35		0	0	0	0	0	0	0	0	0	0	0	0	0	0
738	2	3	9	1d 22:26:51.22000	0d 00:00:06.95000	0.00000217	0.00000734	0.00112543	3.532	C	5	19/08/2020 11:35		0	0	0	0	0	0	0	0	0	0	0	0	0	0
739	2	3	9	1d 22:26:51.79000	0d 00:00:07.52000	0.00000235	0.00000797	0.00112512	3.5435	C	5	19/08/2020 11:35		0	0	0	0	0	0	0	0	0	0	0	0	0	0
740	2	3	9	1d 22:26:52.48000	0d 00:00:08.21000	0.00000257	0.00000874	0.00112543	3.5547	C	5	19/08/2020 11:35		0	0	0	0	0	0	0	0	0	0	0	0	0	0
741	2	3	9	1d 22:26:53.37000	0d 00:00:09.10000	0.00000284	0.00000973	0.00112512	3.5657	C	5	19/08/2020 11:35		0	0	0	0	0	0	0	0	0	0	0	0	0	0
742	2	3	9	1d 22:26:54.56000	0d 00:00:10.29000	0.00000322	0.00001106	0.0011252	3.5763	C	5	19/08/2020 11:35		0	0	0	0	0	0	0	0	0	0	0	0	0	0
743	2	3	9	1d 22:26:56.31000	0d 00:00:12.04000	0.00000376	0.00001302	0.00112535	3.5868	C	5	19/08/2020 11:36		0	0	0	0	0	0	0	0	0	0	0	0	0	0
744	2	3	9	1d 22:26:59.00000	0d 00:00:14.73000	0.0000046	0.00001604	0.00112512	3.597	C	5	19/08/2020 11:36		0	0	0	0	0	0	0	0	0	0	0	0	0	0
745	2	3	9	1d 22:27:03.63000	0d 00:00:19.36000	0.00000605	0.00002125	0.0011252	3.6072	C	5	19/08/2020 11:36		0	0	0	0	0	0	0	0	0	0	0	0	0	0
746	2	3	9	1d 22:27:12.09000	0d 00:00:27.82000	0.00000869	0.0000308	0.0011252	3.6173	C	5	19/08/2020 11:36		0	0	0	0	0	0	0	0	0	0	0	0	0	0
747	2	3	9	1d 22:27:29.74000	0d 00:00:45.47000	0.00001421	0.00005079	0.00112551	3.6275	C	5	19/08/2020 11:36		0	0	0	0	0	0	0	0	0	0	0	0	0	0
748	2	3	9	1d 22:28:11.59000	0d 00:01:27.32000	0.00002729	0.00009831	0.0011252	3.6376	C	5	19/08/2020 11:37		0	0	0	0	0	0	0	0	0	0	0	0	0	0
749	2	3	9	1d 22:29:42.34000	0d 00:02:58.07000	0.00005565	0.00020165	0.00112528	3.6477	C	5	19/08/2020 11:38		0	0	0	0	0	0	0	0	0	0	0	0	0	0
750	2	3	9	1d 22:32:19.09000	0d 00:05:34.82000	0.00010465	0.00038062	0.00112512	3.6579	C	5	19/08/2020 11:41		0	0	0	0	0	0	0	0	0	0	0	0	0	0
751	2	3	9	1d 22:36:21.99000	0d 00:09:37.72000	0.00018056	0.00065872	0.00112528	3.668	C	5	19/08/2020 11:45		0	0	0	0	0	0	0	0	0	0	0	0	0	0
752	2	3	9	1d 22:41:21.99000	0d 00:14:37.72000	0.00027433	0.00100307	0.0011252	3.6765	C	1	19/08/2020 11:50		0	0	0	0	0	0	0	0	0	0	0	0	0	0
753	2	3	9	1d 22:46:21.99000	0d 00:19:37.72000	0.00036809	0.00134813	0.00112512	3.6834	C	1	19/08/2020 11:55		0	0	0	0	0	0	0	0	0	0	0	0	0	0
754	2	3	9	1d 22:51:21.99000	0d 00:24:37.72000	0.00046186	0.00169377	0.00112512	3.6893	C	1	19/08/2020 12:00		0	0	0	0	0	0	0	0	0	0	0	0	0	0
755	2	3	9	1d 22:56:21.99000	0d 00:29:37.72000	0.00055562	0.00203993	0.00112512	3.6942	C	1	19/08/2020 12:05		0	0	0	0	0	0	0	0	0	0	0	0	0	0
756	2	3	9	1d 23:01:21.99000	0d 00:34:37.72000	0.00064939	0.00238658	0.0011252	3.6997	C	1	19/08/2020 12:10		0	0	0	0	0	0	0	0	0	0	0	0	0	0
757	2	3	9	1d 23:06:21.99000	0d 00:39:37.72000	0.00074315	0.00273371	0.00112535	3.7047	C	1	19/08/2020 12:15		0	0	0	0	0	0	0	0	0	0	0	0	0	0
758	2	3	9	1d 23:11:21.99000	0d 00:44:37.72000	0.00083691	0.00308133	0.00112528	3.7095	C	1	19/08/2020 12:20		0	0	0	0	0	0	0	0	0	0	0	0	0	0
759	2	3	9	1d 23:16:21.99000	0d 00:49:37.72000	0.00093068	0.00342945	0.00112512	3.7159	C	1	19/08/2020 12:25		0	0	0	0	0	0	0	0	0	0	0	0	0	0
760	2	3	9	1d 23:21:21.99000	0d 00:54:37.72000	0.00102444	0.00377813	0.0011252	3.7214	C	1	19/08/2020 12:30		0	0	0	0	0	0	0	0	0	0	0	0	0	0
761	2	3	9	1d 23:26:21.99000	0d 00:59:37.72000	0.00111821	0.00412733	0.00112528	3.7267	C	1	19/08/2020 12:35		0	0	0	0	0	0	0	0	0	0	0	0	0	0
762	2	3	9	1d 23:31:21.99000	0d 01:04:37.72000	0.00121197	0.00447705	0.00112505	3.7327	C	1	19/08/2020 12:40		0	0	0	0	0	0	0	0	0	0	0	0	0	0
763	2	3	9	1d 23:36:21.99000	0d 01:09:37.72000	0.00130573	0.0048273	0.00112528	3.738	C	1	19/08/2020 12:45		0	0	0	0	0	0	0	0	0	0	0	0	0	0
764	2	3	9	1d 23:41:21.99000	0d 01:14:37.72000	0.0013995	0.00517807	0.00112497	3.7438	C	1	19/08/2020 12:50		0	0	0	0	0	0	0	0	0	0	0	0	0	0
765	2	3	9	1d 23:46:21.99000	0d 01:19:37.72000	0.00149326	0.00552934	0.00112528	3.7488	C	1	19/08/2020 12:55		0	0	0	0	0	0	0	0	0	0	0	0	0	0
766	2	3	9	1d 23:51:21.99000	0d 01:24:37.72000	0.00158703	0.00588111	0.00112535	3.7543	C	1	19/08/2020 13:00		0	0	0	0	0	0	0	0	0	0	0	0	0	0
767	2	3	9	1d 23:56:21.99000	0d 01:29:37.72000	0.00168079	0.00623337	0.00112528	3.7594	C	1	19/08/2020 13:05		0	0	0	0	0	0	0	0	0	0	0	0	0	0
768	2	3	9	2d 00:01:21.99000	0d 01:34:37.72000	0.00177456	0.00658613	0.0011252	3.7649	C	1	19/08/2020 13:10		0	0	0	0	0	0	0	0	0	0	0	0	0	0
769	2	3	9	2d 00:06:21.99000	0d 01:39:37.72000	0.00186832	0.00693939	0.00112505	3.7702	C	1	19/08/2020 13:15		0	0	0	0	0	0	0	0	0	0	0	0	0	0
770	2	3	9	2d 00:11:21.99000	0d 01:44:37.72000	0.00196208	0.00729316	0.00112512	3.7757	C	1	19/08/2020 13:20		0	0	0	0	0	0	0	0	0	0	0	0	0	0
771	2	3	9	2d 00:16:21.99000	0d 01:49:37.72000	0.00205585	0.00764746	0.00112512	3.7815	C	1	19/08/2020 13:25		0	0	0	0	0	0	0	0	0	0	0	0	0	0
772	2	3	9	2d 00:21:21.99000	0d 01:54:37.72000	0.00214961	0.00800232	0.0011252	3.7876	C	1	19/08/2020 13:30		0	0	0	0	0	0	0	0	0	0	0	0	0	0
773	2	3	9	2d 00:26:21.99000	0d 01:59:37.72000	0.00224338	0.00835778	0.00112535	3.7942	C	1	19/08/2020 13:35		0	0	0	0	0	0	0	0	0	0	0	0	0	0
774	2	3	9	2d 00:31:21.99000	0d 02:04:37.72000	0.00233714	0.00871387	0.00112543	3.8013	C	1	19/08/2020 13:40		0	0	0	0	0	0	0	0	0	0	0	0	0	0
775	2	3	9	2d 00:36:21.99000	0d 02:09:37.72000	0.0024309	0.00907064	0.0011252	3.8088	C	1	19/08/2020 13:45		0	0	0	0	0	0	0	0	0	0	0	0	0	0
776	2	3	9	2d 00:41:21.99000	0d 02:14:37.72000	0.00252467	0.00942816	0.00112505	3.817	C	1	19/08/2020 13:50		0	0	0	0	0	0	0	0	0	0	0	0	0	0
777	2	3	9	2d 00:46:21.99000	0d 02:19:37.72000	0.00261843	0.00978651	0.00112512	3.8265	C	1	19/08/2020 13:55		0	0	0	0	0	0	0	0	0	0	0	0	0	0
778	2	3	9	2d 00:51:19.99000	0d 02:24:35.72000	0.00271157	0.0101434	0.00112512	3.8366	C	5	19/08/2020 14:00		0	0	0	0	0	0	0	0	0	0	0	0	0	0
779	2	3	9	2d 00:55:49.15000	0d 02:29:04.88000	0.0027957	0.0104665	0.0011252	3.8466	C	5	19/08/2020 14:04		0	0	0	0	0	0	0	0	0	0	0	0	0	0
780	2	3	9	2d 01:00:03.65000	0d 02:33:19.38000	0.00287524	0.0107729	0.0011252	3.8567	C	5	19/08/2020 14:09		0	0	0	0	0	0	0	0	0	0	0	0	0	0
781	2	3	9	2d 01:03:58.20000	0d 02:37:13.93000	0.00294855	0.011056	0.00112497	3.8668	C	5	19/08/2020 14:13		0	0	0	0	0	0	0	0	0	0	0	0	0	0
782	2	3	9	2d 01:07:36.54000	0d 02:40:52.27000	0.00301679	0.0113202	0.00112512	3.8769	C	5	19/08/2020 14:16		0	0	0	0	0	0	0	0	0	0	0	0	0	0
783	2	3	9	2d 01:11:08.76000	0d 02:44:24.49000	0.00308312	0.0115777	0.00112497	3.8869	C	5	19/08/2020 14:20		0	0	0	0	0	0	0	0	0	0	0	0	0	0
784	2	3	9	2d 01:14:29.99000	0d 02:47:45.72000	0.00314601	0.0118224	0.00112512	3.897	C	5	19/08/2020 14:23		0	0	0	0	0	0	0	0	0	0	0	0	0	0
785	2	3	9	2d 01:17:48.73000	0d 02:51:04.46000	0.00320813	0.0120648	0.0011252	3.9071	C	5	19/08/2020 14:26		0	0	0	0	0	0	0	0	0	0	0	0	0	0
786	2	3	9	2d 01:20:59.11000	0d 02:54:14.84000	0.00326763	0.0122976	0.00112528	3.9171	C	5	19/08/2020 14:30		0	0	0	0	0	0	0	0	0	0	0	0	0	0
787	2	3	9	2d 01:24:06.08000	0d 02:57:21.81000	0.00332607	0.0125268	0.00112505	3.9274	C	5	19/08/2020 14:33		0	0	0	0	0	0	0	0	0	0	0	0	0	0
788	2	3	9	2d 01:27:09.18000	0d 03:00:24.91000	0.0033833	0.0127518	0.00112505	3.9374	C	5	19/08/2020 14:36		0	0	0	0	0	0	0	0	0	0	0	0	0	0
789	2	3	9	2d 01:30:08.77000	0d 03:03:24.50000	0.00343943	0.0129731	0.00112528	3.9475	C	5	19/08/2020 14:39		0	0	0	0	0	0	0	0	0	0	0	0	0	0
790	2	3	9	2d 01:33:05.28000	0d 03:06:21.01000	0.00349459	0.0131912	0.00112505	3.9577	C	5	19/08/2020 14:42		0	0	0	0	0	0	0	0	0	0	0	0	0	0
791	2	3	9	2d 01:36:03.78000	0d 03:09:19.51000	0.00355038	0.0134122	0.00112528	3.968	C	5	19/08/2020 14:45		0	0	0	0	0	0	0	0	0	0	0	0	0	0
792	2	3	9	2d 01:38:57.59000	0d 03:12:13.32000	0.00360471	0.0136281	0.00112505	3.978	C	5	19/08/2020 14:48		0	0	0	0	0	0	0	0	0	0	0	0	0	0
793	2	3	9	2d 01:41:49.19000	0d 03:15:04.92000	0.00365834	0.0138417	0.00112512	3.9881	C	5	19/08/2020 14:50		0	0	0	0	0	0	0	0	0	0	0	0	0	0
794	2	3	9	2d 01:44:40.04000	0d 03:17:55.77000	0.00371174	0.0140549	0.00112535	3.9982	C	5	19/08/2020 14:53		0	0	0	0	0	0	0	0	0	0	0	0	0	0
795	2	3	9	2d 01:47:28.30000	0d 03:20:44.03000	0.00376433	0.0142654	0.00112512	4.0082	C	5	19/08/2020 14:56		0	0	0	0	0	0	0	0	0	0	0	0	0	0
796	2	3	9	2d 01:50:17.74000	0d 03:23:33.47000	0.00381729	0.014478	0.00112505	4.0183	C	5	19/08/2020 14:59		0	0	0	0	0	0	0	0	0	0	0	0	0	0
797	2	3	9	2d 01:53:03.66000	0d 03:26:19.39000	0.00386914	0.0146866	0.00112512	4.0284	C	5	19/08/2020 15:02		0	0	0	0	0	0	0	0	0	0	0	0	0	0
798	2	3	9	2d 01:55:43.81000	0d 03:28:59.54000	0.0039192	0.0148885	0.00112512	4.0385	C	5	19/08/2020 15:04		0	0	0	0	0	0	0	0	0	0	0	0	0	0
799	2	3	9	2d 01:58:27.50000	0d 03:31:43.23000	0.00397036	0.0150954	0.00112512	4.0487	C	5	19/08/2020 15:07		0	0	0	0	0	0	0	0	0	0	0	0	0	0
800	2	3	9	2d 02:01:09.98000	0d 03:34:25.71000	0.00402114	0.0153012	0.0011252	4.0587	C	5	19/08/2020 15:10		0	0	0	0	0	0	0	0	0	0	0	0	0	0
801	2	3	9	2d 02:03:50.07000	0d 03:37:05.80000	0.00407118	0.0155046	0.00112505	4.0688	C	5	19/08/2020 15:12		0	0	0	0	0	0	0	0	0	0	0	0	0	0
802	2	3	9	2d 02:06:27.22000	0d 03:39:42.95000	0.00412029	0.0157047	0.00112528	4.0789	C	5	19/08/2020 15:15		0	0	0	0	0	0	0	0	0	0	0	0	0	0
803	2	3	9	2d 02:09:00.82000	0d 03:42:16.55000	0.0041683	0.0159007	0.00112535	4.0891	C	5	19/08/2020 15:18		0	0	0	0	0	0	0	0	0	0	0	0	0	0
804	2	3	9	2d 02:11:36.53000	0d 03:44:52.26000	0.00421697	0.0161	0.00112512	4.0992	C	5	19/08/2020 15:20		0	0	0	0	0	0	0	0	0	0	0	0	0	0
805	2	3	9	2d 02:14:07.16000	0d 03:47:22.89000	0.00426405	0.0162932	0.0011252	4.1093	C	5	19/08/2020 15:23		0	0	0	0	0	0	0	0	0	0	0	0	0	0
806	2	3	9	2d 02:16:32.24000	0d 03:49:47.97000	0.00430939	0.0164797	0.0011252	4.1195	C	5	19/08/2020 15:25		0	0	0	0	0	0	0	0	0	0	0	0	0	0
807	2	3	9	2d 02:19:07.16000	0d 03:52:22.89000	0.00435781	0.0166794	0.00112512	4.1297	C	5	19/08/2020 15:28		0	0	0	0	0	0	0	0	0	0	0	0	0	0
808	2	3	9	2d 02:21:31.59000	0d 03:54:47.32000	0.00440295	0.0168661	0.00112497	4.1399	C	5	19/08/2020 15:30		0	0	0	0	0	0	0	0	0	0	0	0	0	0
809	2	3	9	2d 02:23:55.42000	0d 03:57:11.15000	0.00444791	0.0170524	0.00112497	4.15	C	5	19/08/2020 15:33		0	0	0	0	0	0	0	0	0	0	0	0	0	0
810	2	3	9	2d 02:26:18.11000	0d 03:59:33.84000	0.0044925	0.0172377	0.00112512	4.1601	C	5	19/08/2020 15:35		0	0	0	0	0	0	0	0	0	0	0	0	0	0
811	2	3	9	2d 02:28:38.36000	0d 04:01:54.09000	0.00453634	0.0174203	0.00112535	4.1701	C	5	19/08/2020 15:37		0	0	0	0	0	0	0	0	0	0	0	0	0	0
812	2	3	9	2d 02:30:59.08000	0d 04:04:14.81000	0.00458032	0.0176039	0.00112512	4.1804	C	5	19/08/2020 15:40		0	0	0	0	0	0	0	0	0	0	0	0	0	0
813	2	3	9	2d 02:33:21.43000	0d 04:06:37.16000	0.00462481	0.0177901	0.00112505	4.1904	C	5	19/08/2020 15:42		0	0	0	0	0	0	0	0	0	0	0	0	0	0
814	2	3	9	2d 02:35:32.54000	0d 04:08:48.27000	0.00466579	0.017962	0.0011252	4.2	C	133	19/08/2020 15:44		0	0	0	0	0	0	0	0	0	0	0	0	0	0
815	2	3	10	2d 02:35:32.55000	0d 00:00:00.01000	0.00466579	0.017962	0.00115084	4.1997	C	0	19/08/2020 15:44		0	0	0	0	0	0	0	0	0	0	0	0	0	0
816	2	3	10	2d 02:35:50.12000	0d 00:00:17.58000	0.00467122	0.0179848	0.00105081	4.2007	C	4	19/08/2020 15:44		0	0	0	0	0	0	0	0	0	0	0	0	0	0
817	2	3	10	2d 02:36:03.39000	0d 00:00:30.85000	0.00467491	0.0180003	0.00095079	4.2007	C	4	19/08/2020 15:45		0	0	0	0	0	0	0	0	0	0	0	0	0	0
818	2	3	10	2d 02:36:17.14000	0d 00:00:44.60000	0.00467835	0.0180148	0.00085077	4.2004	C	4	19/08/2020 15:45		0	0	0	0	0	0	0	0	0	0	0	0	0	0
819	2	3	10	2d 02:36:35.99000	0d 00:01:03.45000	0.00468252	0.0180323	0.00075067	4.2002	C	4	19/08/2020 15:45		0	0	0	0	0	0	0	0	0	0	0	0	0	0
820	2	3	10	2d 02:37:02.99000	0d 00:01:30.45000	0.00468777	0.0180543	0.00065064	4.2	C	4	19/08/2020 15:46		0	0	0	0	0	0	0	0	0	0	0	0	0	0
821	2	3	10	2d 02:37:32.13000	0d 00:01:59.59000	0.00469263	0.0180748	0.00055062	4.2004	C	4	19/08/2020 15:46		0	0	0	0	0	0	0	0	0	0	0	0	0	0
822	2	3	10	2d 02:38:03.17000	0d 00:02:30.63000	0.00469692	0.0180928	0.0004506	4.2002	C	4	19/08/2020 15:47		0	0	0	0	0	0	0	0	0	0	0	0	0	0
823	2	3	10	2d 02:38:47.29000	0d 00:03:14.75000	0.00470181	0.0181133	0.00035058	4.2	C	4	19/08/2020 15:47		0	0	0	0	0	0	0	0	0	0	0	0	0	0
824	2	3	10	2d 02:39:55.69000	0d 00:04:23.15000	0.00470751	0.0181373	0.00025048	4.2	C	4	19/08/2020 15:49		0	0	0	0	0	0	0	0	0	0	0	0	0	0
825	2	3	10	2d 02:41:45.97000	0d 00:06:13.43000	0.00471351	0.0181625	0.00015038	4.2	C	4	19/08/2020 15:50		0	0	0	0	0	0	0	0	0	0	0	0	0	0
826	2	3	10	2d 02:43:01.77000	0d 00:07:29.23000	0.00471626	0.018174	0.00011254	4.2	C	132	19/08/2020 15:52		0	0	0	0	0	0	0	0	0	0	0	0	0	0
827	2	3	11	2d 02:43:01.78000	0d 00:00:00.01000	0	0	0	4.1994	R	0	19/08/2020 15:52		0	0	0	0	0	0	0	0	0	0	0	0	0	0
828	2	3	11	2d 02:43:03.78000	0d 00:00:02.01000	0	0	0	4.1994	R	1	19/08/2020 15:52		0	0	0	0	0	0	0	0	0	0	0	0	0	0
829	2	3	11	2d 02:43:05.78000	0d 00:00:04.01000	0	0	0	4.1993	R	1	19/08/2020 15:52		0	0	0	0	0	0	0	0	0	0	0	0	0	0
830	2	3	11	2d 02:43:07.78000	0d 00:00:06.01000	0	0	0	4.1991	R	1	19/08/2020 15:52		0	0	0	0	0	0	0	0	0	0	0	0	0	0
831	2	3	11	2d 02:43:09.78000	0d 00:00:08.01000	0	0	0	4.1991	R	1	19/08/2020 15:52		0	0	0	0	0	0	0	0	0	0	0	0	0	0
832	2	3	11	2d 02:43:11.77000	0d 00:00:10.00000	0	0	0	4.1993	R	129	19/08/2020 15:52		0	0	0	0	0	0	0	0	0	0	0	0	0	0
833	2	3	12	2d 02:43:11.81000	0d 00:00:00.04000	0.00000001	0.00000005	0.00112711	4.193	D	0	19/08/2020 15:52		0	0	0	0	0	0	0	0	0	0	0	0	0	0
834	2	3	12	2d 02:43:51.91000	0d 00:00:40.14000	0.00001255	0.00005252	0.00112528	4.183	D	5	19/08/2020 15:52		0	0	0	0	0	0	0	0	0	0	0	0	0	0
835	2	3	12	2d 02:45:37.43000	0d 00:02:25.66000	0.00004553	0.0001903	0.0011252	4.1729	D	5	19/08/2020 15:54		0	0	0	0	0	0	0	0	0	0	0	0	0	0
836	2	3	12	2d 02:47:45.21000	0d 00:04:33.44000	0.00008546	0.00035676	0.00112528	4.1628	D	5	19/08/2020 15:56		0	0	0	0	0	0	0	0	0	0	0	0	0	0
837	2	3	12	2d 02:49:51.60000	0d 00:06:39.83000	0.00012497	0.00052101	0.0011252	4.1527	D	5	19/08/2020 15:58		0	0	0	0	0	0	0	0	0	0	0	0	0	0
838	2	3	12	2d 02:52:02.48000	0d 00:08:50.71000	0.00016587	0.00069068	0.00112512	4.1427	D	5	19/08/2020 16:01		0	0	0	0	0	0	0	0	0	0	0	0	0	0
839	2	3	12	2d 02:54:18.21000	0d 00:11:06.44000	0.00020829	0.00086621	0.00112528	4.1326	D	5	19/08/2020 16:03		0	0	0	0	0	0	0	0	0	0	0	0	0	0
840	2	3	12	2d 02:56:35.91000	0d 00:13:24.14000	0.00025133	0.00104386	0.00112497	4.1225	D	5	19/08/2020 16:05		0	0	0	0	0	0	0	0	0	0	0	0	0	0
841	2	3	12	2d 02:58:49.13000	0d 00:15:37.36000	0.00029297	0.00121531	0.0011252	4.1125	D	5	19/08/2020 16:07		0	0	0	0	0	0	0	0	0	0	0	0	0	0
842	2	3	12	2d 03:01:08.86000	0d 00:17:57.09000	0.00033664	0.00139469	0.00112512	4.1024	D	5	19/08/2020 16:10		0	0	0	0	0	0	0	0	0	0	0	0	0	0
843	2	3	12	2d 03:03:30.22000	0d 00:20:18.45000	0.00038082	0.00157573	0.0011252	4.0923	D	5	19/08/2020 16:12		0	0	0	0	0	0	0	0	0	0	0	0	0	0
844	2	3	12	2d 03:05:54.66000	0d 00:22:42.89000	0.00042597	0.00176025	0.00112512	4.0822	D	5	19/08/2020 16:15		0	0	0	0	0	0	0	0	0	0	0	0	0	0
845	2	3	12	2d 03:08:22.31000	0d 00:25:10.54000	0.00047211	0.00194841	0.00112497	4.0722	D	5	19/08/2020 16:17		0	0	0	0	0	0	0	0	0	0	0	0	0	0
846	2	3	12	2d 03:10:50.37000	0d 00:27:38.60000	0.00051839	0.00213663	0.00112512	4.0621	D	5	19/08/2020 16:19		0	0	0	0	0	0	0	0	0	0	0	0	0	0
847	2	3	12	2d 03:13:21.38000	0d 00:30:09.61000	0.00056559	0.00232812	0.00112512	4.0519	D	5	19/08/2020 16:22		0	0	0	0	0	0	0	0	0	0	0	0	0	0
848	2	3	12	2d 03:15:55.83000	0d 00:32:44.06000	0.00061386	0.00252348	0.0011252	4.0417	D	5	19/08/2020 16:25		0	0	0	0	0	0	0	0	0	0	0	0	0	0
849	2	3	12	2d 03:18:32.02000	0d 00:35:20.25000	0.00066268	0.00272054	0.0011252	4.0314	D	5	19/08/2020 16:27		0	0	0	0	0	0	0	0	0	0	0	0	0	0
850	2	3	12	2d 03:21:12.24000	0d 00:38:00.47000	0.00071275	0.00292218	0.00112505	4.0212	D	5	19/08/2020 16:30		0	0	0	0	0	0	0	0	0	0	0	0	0	0
851	2	3	12	2d 03:23:53.06000	0d 00:40:41.29000	0.00076302	0.00312406	0.00112528	4.0111	D	5	19/08/2020 16:32		0	0	0	0	0	0	0	0	0	0	0	0	0	0
852	2	3	12	2d 03:26:34.12000	0d 00:43:22.35000	0.00081336	0.00332573	0.0011252	4.0011	D	5	19/08/2020 16:35		0	0	0	0	0	0	0	0	0	0	0	0	0	0
853	2	3	12	2d 03:29:17.50000	0d 00:46:05.73000	0.00086442	0.00352979	0.0011252	3.991	D	5	19/08/2020 16:38		0	0	0	0	0	0	0	0	0	0	0	0	0	0
854	2	3	12	2d 03:32:03.41000	0d 00:48:51.64000	0.00091628	0.00373649	0.00112512	3.9809	D	5	19/08/2020 16:41		0	0	0	0	0	0	0	0	0	0	0	0	0	0
855	2	3	12	2d 03:34:50.00000	0d 00:51:38.23000	0.00096834	0.00394351	0.0011252	3.9709	D	5	19/08/2020 16:43		0	0	0	0	0	0	0	0	0	0	0	0	0	0
856	2	3	12	2d 03:37:36.30000	0d 00:54:24.53000	0.00102032	0.00414964	0.00112528	3.9608	D	5	19/08/2020 16:46		0	0	0	0	0	0	0	0	0	0	0	0	0	0
857	2	3	12	2d 03:40:23.51000	0d 00:57:11.74000	0.00107258	0.00435638	0.00112512	3.9506	D	5	19/08/2020 16:49		0	0	0	0	0	0	0	0	0	0	0	0	0	0
858	2	3	12	2d 03:43:16.64000	0d 01:00:04.87000	0.00112669	0.00456989	0.0011252	3.9405	D	5	19/08/2020 16:52		0	0	0	0	0	0	0	0	0	0	0	0	0	0
859	2	3	12	2d 03:46:06.44000	0d 01:02:54.67000	0.00117976	0.00477876	0.00112512	3.9304	D	5	19/08/2020 16:55		0	0	0	0	0	0	0	0	0	0	0	0	0	0
860	2	3	12	2d 03:49:00.89000	0d 01:05:49.12000	0.00123429	0.00499279	0.0011252	3.9203	D	5	19/08/2020 16:58		0	0	0	0	0	0	0	0	0	0	0	0	0	0
861	2	3	12	2d 03:51:58.36000	0d 01:08:46.59000	0.00128975	0.00520997	0.00112528	3.9103	D	5	19/08/2020 17:01		0	0	0	0	0	0	0	0	0	0	0	0	0	0
862	2	3	12	2d 03:54:55.90000	0d 01:11:44.13000	0.00134524	0.00542668	0.00112528	3.9002	D	5	19/08/2020 17:04		0	0	0	0	0	0	0	0	0	0	0	0	0	0
863	2	3	12	2d 03:57:55.58000	0d 01:14:43.81000	0.0014014	0.00564544	0.00112528	3.8901	D	5	19/08/2020 17:07		0	0	0	0	0	0	0	0	0	0	0	0	0	0
864	2	3	12	2d 04:01:01.12000	0d 01:17:49.35000	0.00145939	0.00587075	0.00112505	3.8799	D	5	19/08/2020 17:10		0	0	0	0	0	0	0	0	0	0	0	0	0	0
865	2	3	12	2d 04:04:13.85000	0d 01:21:02.08000	0.00151963	0.00610417	0.00112497	3.8698	D	5	19/08/2020 17:13		0	0	0	0	0	0	0	0	0	0	0	0	0	0
866	2	3	12	2d 04:07:31.51000	0d 01:24:19.74000	0.00158141	0.00634294	0.0011252	3.8598	D	5	19/08/2020 17:16		0	0	0	0	0	0	0	0	0	0	0	0	0	0
867	2	3	12	2d 04:10:52.23000	0d 01:27:40.46000	0.00164414	0.00658477	0.00112505	3.8497	D	5	19/08/2020 17:19		0	0	0	0	0	0	0	0	0	0	0	0	0	0
868	2	3	12	2d 04:14:23.62000	0d 01:31:11.85000	0.00171021	0.00683879	0.0011252	3.8396	D	5	19/08/2020 17:23		0	0	0	0	0	0	0	0	0	0	0	0	0	0
869	2	3	12	2d 04:18:03.83000	0d 01:34:52.06000	0.00177904	0.00710272	0.00112512	3.8296	D	5	19/08/2020 17:27		0	0	0	0	0	0	0	0	0	0	0	0	0	0
870	2	3	12	2d 04:22:01.85000	0d 01:38:50.08000	0.00185343	0.00738725	0.00112512	3.8195	D	5	19/08/2020 17:31		0	0	0	0	0	0	0	0	0	0	0	0	0	0
871	2	3	12	2d 04:26:14.43000	0d 01:43:02.66000	0.00193237	0.00768839	0.0011252	3.8094	D	5	19/08/2020 17:35		0	0	0	0	0	0	0	0	0	0	0	0	0	0
872	2	3	12	2d 04:30:45.81000	0d 01:47:34.04000	0.00201719	0.00801108	0.00112512	3.7993	D	5	19/08/2020 17:39		0	0	0	0	0	0	0	0	0	0	0	0	0	0
873	2	3	12	2d 04:35:42.81000	0d 01:52:31.04000	0.00211002	0.0083633	0.00112497	3.7893	D	5	19/08/2020 17:44		0	0	0	0	0	0	0	0	0	0	0	0	0	0
874	2	3	12	2d 04:40:42.81000	0d 01:57:31.04000	0.00220378	0.00871817	0.0011252	3.7801	D	1	19/08/2020 17:49		0	0	0	0	0	0	0	0	0	0	0	0	0	0
875	2	3	12	2d 04:45:42.81000	0d 02:02:31.04000	0.00229755	0.00907221	0.0011252	3.7716	D	1	19/08/2020 17:54		0	0	0	0	0	0	0	0	0	0	0	0	0	0
876	2	3	12	2d 04:50:42.81000	0d 02:07:31.04000	0.00239131	0.00942549	0.00112512	3.7638	D	1	19/08/2020 17:59		0	0	0	0	0	0	0	0	0	0	0	0	0	0
877	2	3	12	2d 04:55:42.81000	0d 02:12:31.04000	0.00248508	0.00977807	0.00112512	3.7566	D	1	19/08/2020 18:04		0	0	0	0	0	0	0	0	0	0	0	0	0	0
878	2	3	12	2d 05:00:42.81000	0d 02:17:31.04000	0.00257884	0.01013	0.00112512	3.7501	D	1	19/08/2020 18:09		0	0	0	0	0	0	0	0	0	0	0	0	0	0
879	2	3	12	2d 05:05:42.81000	0d 02:22:31.04000	0.0026726	0.0104813	0.00112512	3.7433	D	1	19/08/2020 18:14		0	0	0	0	0	0	0	0	0	0	0	0	0	0
880	2	3	12	2d 05:10:42.81000	0d 02:27:31.04000	0.00276637	0.010832	0.0011252	3.7375	D	1	19/08/2020 18:19		0	0	0	0	0	0	0	0	0	0	0	0	0	0
881	2	3	12	2d 05:15:42.81000	0d 02:32:31.04000	0.00286013	0.0111822	0.00112528	3.7313	D	1	19/08/2020 18:24		0	0	0	0	0	0	0	0	0	0	0	0	0	0
882	2	3	12	2d 05:20:42.81000	0d 02:37:31.04000	0.0029539	0.0115318	0.00112512	3.7253	D	1	19/08/2020 18:29		0	0	0	0	0	0	0	0	0	0	0	0	0	0
883	2	3	12	2d 05:25:42.81000	0d 02:42:31.04000	0.00304766	0.0118808	0.00112528	3.7195	D	1	19/08/2020 18:34		0	0	0	0	0	0	0	0	0	0	0	0	0	0
884	2	3	12	2d 05:30:42.81000	0d 02:47:31.04000	0.00314142	0.0122293	0.00112528	3.7134	D	1	19/08/2020 18:39		0	0	0	0	0	0	0	0	0	0	0	0	0	0
885	2	3	12	2d 05:35:42.81000	0d 02:52:31.04000	0.00323519	0.0125772	0.0011252	3.7072	D	1	19/08/2020 18:44		0	0	0	0	0	0	0	0	0	0	0	0	0	0
886	2	3	12	2d 05:40:42.81000	0d 02:57:31.04000	0.00332895	0.0129245	0.0011252	3.7011	D	1	19/08/2020 18:49		0	0	0	0	0	0	0	0	0	0	0	0	0	0
887	2	3	12	2d 05:45:42.81000	0d 03:02:31.04000	0.00342272	0.0132712	0.00112512	3.6942	D	1	19/08/2020 18:54		0	0	0	0	0	0	0	0	0	0	0	0	0	0
888	2	3	12	2d 05:50:42.81000	0d 03:07:31.04000	0.00351648	0.0136173	0.0011252	3.6875	D	1	19/08/2020 18:59		0	0	0	0	0	0	0	0	0	0	0	0	0	0
889	2	3	12	2d 05:55:42.81000	0d 03:12:31.04000	0.00361025	0.0139627	0.00112528	3.68	D	1	19/08/2020 19:04		0	0	0	0	0	0	0	0	0	0	0	0	0	0
890	2	3	12	2d 06:00:42.81000	0d 03:17:31.04000	0.00370401	0.0143074	0.00112482	3.6725	D	1	19/08/2020 19:09		0	0	0	0	0	0	0	0	0	0	0	0	0	0
891	2	3	12	2d 06:05:42.81000	0d 03:22:31.04000	0.00379777	0.0146514	0.00112497	3.6643	D	1	19/08/2020 19:14		0	0	0	0	0	0	0	0	0	0	0	0	0	0
892	2	3	12	2d 06:10:42.81000	0d 03:27:31.04000	0.00389154	0.0149946	0.00112505	3.6556	D	1	19/08/2020 19:19		0	0	0	0	0	0	0	0	0	0	0	0	0	0
893	2	3	12	2d 06:15:42.81000	0d 03:32:31.04000	0.0039853	0.0153369	0.00112528	3.6463	D	1	19/08/2020 19:24		0	0	0	0	0	0	0	0	0	0	0	0	0	0
894	2	3	12	2d 06:20:36.99000	0d 03:37:25.22000	0.00407725	0.0156717	0.00112512	3.6362	D	5	19/08/2020 19:29		0	0	0	0	0	0	0	0	0	0	0	0	0	0
895	2	3	12	2d 06:25:00.45000	0d 03:41:48.68000	0.00415959	0.0159707	0.00112512	3.6262	D	5	19/08/2020 19:34		0	0	0	0	0	0	0	0	0	0	0	0	0	0
896	2	3	12	2d 06:28:52.53000	0d 03:45:40.76000	0.00423213	0.0162334	0.00112543	3.6161	D	5	19/08/2020 19:37		0	0	0	0	0	0	0	0	0	0	0	0	0	0
897	2	3	12	2d 06:32:17.80000	0d 03:49:06.03000	0.00429628	0.0164651	0.00112497	3.6059	D	5	19/08/2020 19:41		0	0	0	0	0	0	0	0	0	0	0	0	0	0
898	2	3	12	2d 06:35:09.63000	0d 03:51:57.86000	0.00434999	0.0166585	0.00112535	3.5958	D	5	19/08/2020 19:44		0	0	0	0	0	0	0	0	0	0	0	0	0	0
899	2	3	12	2d 06:37:34.48000	0d 03:54:22.71000	0.00439526	0.0168211	0.00112528	3.5857	D	5	19/08/2020 19:46		0	0	0	0	0	0	0	0	0	0	0	0	0	0
900	2	3	12	2d 06:39:34.56000	0d 03:56:22.79000	0.00443279	0.0169555	0.00112512	3.5756	D	5	19/08/2020 19:48		0	0	0	0	0	0	0	0	0	0	0	0	0	0
901	2	3	12	2d 06:41:09.91000	0d 03:57:58.14000	0.00446259	0.0170619	0.00112512	3.5656	D	5	19/08/2020 19:50		0	0	0	0	0	0	0	0	0	0	0	0	0	0
902	2	3	12	2d 06:42:29.17000	0d 03:59:17.40000	0.00448737	0.0171501	0.00112505	3.5555	D	5	19/08/2020 19:51		0	0	0	0	0	0	0	0	0	0	0	0	0	0
903	2	3	12	2d 06:43:34.49000	0d 04:00:22.72000	0.00450778	0.0172226	0.00112528	3.5454	D	5	19/08/2020 19:52		0	0	0	0	0	0	0	0	0	0	0	0	0	0
904	2	3	12	2d 06:44:29.70000	0d 04:01:17.93000	0.00452504	0.0172837	0.00112512	3.5352	D	5	19/08/2020 19:53		0	0	0	0	0	0	0	0	0	0	0	0	0	0
905	2	3	12	2d 06:45:15.22000	0d 04:02:03.45000	0.00453926	0.0173339	0.00112505	3.5251	D	5	19/08/2020 19:54		0	0	0	0	0	0	0	0	0	0	0	0	0	0
906	2	3	12	2d 06:45:53.54000	0d 04:02:41.77000	0.00455124	0.0173761	0.00112505	3.5151	D	5	19/08/2020 19:54		0	0	0	0	0	0	0	0	0	0	0	0	0	0
907	2	3	12	2d 06:46:25.88000	0d 04:03:14.11000	0.00456135	0.0174116	0.0011252	3.5048	D	5	19/08/2020 19:55		0	0	0	0	0	0	0	0	0	0	0	0	0	0
908	2	3	12	2d 06:46:55.43000	0d 04:03:43.66000	0.00457058	0.0174439	0.0011252	3.4946	D	5	19/08/2020 19:56		0	0	0	0	0	0	0	0	0	0	0	0	0	0
909	2	3	12	2d 06:47:20.58000	0d 04:04:08.81000	0.00457845	0.0174713	0.0011252	3.4846	D	5	19/08/2020 19:56		0	0	0	0	0	0	0	0	0	0	0	0	0	0
910	2	3	12	2d 06:47:41.96000	0d 04:04:30.19000	0.00458513	0.0174946	0.00112512	3.4743	D	5	19/08/2020 19:56		0	0	0	0	0	0	0	0	0	0	0	0	0	0
911	2	3	12	2d 06:48:01.63000	0d 04:04:49.86000	0.00459128	0.0175159	0.00112497	3.4643	D	5	19/08/2020 19:57		0	0	0	0	0	0	0	0	0	0	0	0	0	0
912	2	3	12	2d 06:48:18.51000	0d 04:05:06.74000	0.00459655	0.0175342	0.00112497	3.454	D	5	19/08/2020 19:57		0	0	0	0	0	0	0	0	0	0	0	0	0	0
913	2	3	12	2d 06:48:34.02000	0d 04:05:22.25000	0.0046014	0.0175509	0.0011252	3.444	D	5	19/08/2020 19:57		0	0	0	0	0	0	0	0	0	0	0	0	0	0
914	2	3	12	2d 06:48:47.77000	0d 04:05:36.00000	0.0046057	0.0175657	0.0011252	3.4339	D	5	19/08/2020 19:57		0	0	0	0	0	0	0	0	0	0	0	0	0	0
915	2	3	12	2d 06:49:00.86000	0d 04:05:49.09000	0.00460979	0.0175797	0.0011252	3.4237	D	5	19/08/2020 19:58		0	0	0	0	0	0	0	0	0	0	0	0	0	0
916	2	3	12	2d 06:49:12.85000	0d 04:06:01.08000	0.00461354	0.0175925	0.00112528	3.4136	D	5	19/08/2020 19:58		0	0	0	0	0	0	0	0	0	0	0	0	0	0
917	2	3	12	2d 06:49:24.24000	0d 04:06:12.47000	0.00461709	0.0176046	0.00112512	3.4035	D	5	19/08/2020 19:58		0	0	0	0	0	0	0	0	0	0	0	0	0	0
918	2	3	12	2d 06:49:34.32000	0d 04:06:22.55000	0.00462025	0.0176153	0.00112505	3.3933	D	5	19/08/2020 19:58		0	0	0	0	0	0	0	0	0	0	0	0	0	0
919	2	3	12	2d 06:49:44.56000	0d 04:06:32.79000	0.00462345	0.0176262	0.00112535	3.3831	D	5	19/08/2020 19:58		0	0	0	0	0	0	0	0	0	0	0	0	0	0
920	2	3	12	2d 06:49:54.19000	0d 04:06:42.42000	0.00462646	0.0176364	0.0011252	3.373	D	5	19/08/2020 19:58		0	0	0	0	0	0	0	0	0	0	0	0	0	0
921	2	3	12	2d 06:50:03.27000	0d 04:06:51.50000	0.00462929	0.0176459	0.00112535	3.3626	D	5	19/08/2020 19:59		0	0	0	0	0	0	0	0	0	0	0	0	0	0
922	2	3	12	2d 06:50:11.84000	0d 04:07:00.07000	0.00463197	0.0176549	0.00112528	3.3526	D	5	19/08/2020 19:59		0	0	0	0	0	0	0	0	0	0	0	0	0	0
923	2	3	12	2d 06:50:19.78000	0d 04:07:08.01000	0.00463445	0.0176632	0.00112505	3.3425	D	5	19/08/2020 19:59		0	0	0	0	0	0	0	0	0	0	0	0	0	0
924	2	3	12	2d 06:50:27.74000	0d 04:07:15.97000	0.00463694	0.0176715	0.00112505	3.3323	D	5	19/08/2020 19:59		0	0	0	0	0	0	0	0	0	0	0	0	0	0
925	2	3	12	2d 06:50:35.46000	0d 04:07:23.69000	0.00463935	0.0176795	0.00112505	3.322	D	5	19/08/2020 19:59		0	0	0	0	0	0	0	0	0	0	0	0	0	0
926	2	3	12	2d 06:50:42.85000	0d 04:07:31.08000	0.00464166	0.0176872	0.00112535	3.3117	D	5	19/08/2020 19:59		0	0	0	0	0	0	0	0	0	0	0	0	0	0
927	2	3	12	2d 06:50:50.47000	0d 04:07:38.70000	0.00464405	0.0176951	0.00112512	3.3016	D	5	19/08/2020 19:59		0	0	0	0	0	0	0	0	0	0	0	0	0	0
928	2	3	12	2d 06:50:57.44000	0d 04:07:45.67000	0.00464622	0.0177023	0.00112535	3.2914	D	5	19/08/2020 20:00		0	0	0	0	0	0	0	0	0	0	0	0	0	0
929	2	3	12	2d 06:51:04.63000	0d 04:07:52.86000	0.00464847	0.0177097	0.00112512	3.2813	D	5	19/08/2020 20:00		0	0	0	0	0	0	0	0	0	0	0	0	0	0
930	2	3	12	2d 06:51:11.24000	0d 04:07:59.47000	0.00465054	0.0177164	0.00112528	3.2711	D	5	19/08/2020 20:00		0	0	0	0	0	0	0	0	0	0	0	0	0	0
931	2	3	12	2d 06:51:18.37000	0d 04:08:06.60000	0.00465277	0.0177237	0.00112505	3.261	D	5	19/08/2020 20:00		0	0	0	0	0	0	0	0	0	0	0	0	0	0
932	2	3	12	2d 06:51:25.47000	0d 04:08:13.70000	0.00465498	0.0177309	0.0011252	3.2509	D	5	19/08/2020 20:00		0	0	0	0	0	0	0	0	0	0	0	0	0	0
933	2	3	12	2d 06:51:32.67000	0d 04:08:20.90000	0.00465723	0.0177382	0.00112505	3.2409	D	5	19/08/2020 20:00		0	0	0	0	0	0	0	0	0	0	0	0	0	0
934	2	3	12	2d 06:51:40.03000	0d 04:08:28.26000	0.00465954	0.0177457	0.00112505	3.2308	D	5	19/08/2020 20:00		0	0	0	0	0	0	0	0	0	0	0	0	0	0
935	2	3	12	2d 06:51:47.02000	0d 04:08:35.25000	0.00466172	0.0177527	0.00112512	3.2206	D	5	19/08/2020 20:00		0	0	0	0	0	0	0	0	0	0	0	0	0	0
936	2	3	12	2d 06:51:54.56000	0d 04:08:42.79000	0.00466408	0.0177603	0.0011252	3.2103	D	5	19/08/2020 20:00		0	0	0	0	0	0	0	0	0	0	0	0	0	0
937	2	3	12	2d 06:52:02.30000	0d 04:08:50.53000	0.0046665	0.017768	0.00112543	3.2	D	5	19/08/2020 20:01		0	0	0	0	0	0	0	0	0	0	0	0	0	0
938	2	3	12	2d 06:52:10.07000	0d 04:08:58.30000	0.00466892	0.0177758	0.00112512	3.1896	D	5	19/08/2020 20:01		0	0	0	0	0	0	0	0	0	0	0	0	0	0
939	2	3	12	2d 06:52:17.51000	0d 04:09:05.74000	0.00467125	0.0177832	0.00112505	3.1794	D	5	19/08/2020 20:01		0	0	0	0	0	0	0	0	0	0	0	0	0	0
940	2	3	12	2d 06:52:24.42000	0d 04:09:12.65000	0.00467341	0.0177901	0.0011252	3.1691	D	5	19/08/2020 20:01		0	0	0	0	0	0	0	0	0	0	0	0	0	0
941	2	3	12	2d 06:52:30.88000	0d 04:09:19.11000	0.00467543	0.0177965	0.00112512	3.1591	D	5	19/08/2020 20:01		0	0	0	0	0	0	0	0	0	0	0	0	0	0
942	2	3	12	2d 06:52:36.94000	0d 04:09:25.17000	0.00467732	0.0178024	0.00112512	3.1489	D	5	19/08/2020 20:01		0	0	0	0	0	0	0	0	0	0	0	0	0	0
943	2	3	12	2d 06:52:42.56000	0d 04:09:30.79000	0.00467908	0.017808	0.00112528	3.1388	D	5	19/08/2020 20:01		0	0	0	0	0	0	0	0	0	0	0	0	0	0
944	2	3	12	2d 06:52:47.90000	0d 04:09:36.13000	0.00468075	0.0178132	0.0011252	3.1286	D	5	19/08/2020 20:01		0	0	0	0	0	0	0	0	0	0	0	0	0	0
945	2	3	12	2d 06:52:52.92000	0d 04:09:41.15000	0.00468232	0.0178181	0.00112528	3.1185	D	5	19/08/2020 20:01		0	0	0	0	0	0	0	0	0	0	0	0	0	0
946	2	3	12	2d 06:52:57.63000	0d 04:09:45.86000	0.00468379	0.0178227	0.0011252	3.1084	D	5	19/08/2020 20:02		0	0	0	0	0	0	0	0	0	0	0	0	0	0
947	2	3	12	2d 06:53:02.14000	0d 04:09:50.37000	0.0046852	0.017827	0.00112512	3.098	D	5	19/08/2020 20:02		0	0	0	0	0	0	0	0	0	0	0	0	0	0
948	2	3	12	2d 06:53:06.53000	0d 04:09:54.76000	0.00468657	0.0178313	0.00112505	3.0877	D	5	19/08/2020 20:02		0	0	0	0	0	0	0	0	0	0	0	0	0	0
949	2	3	12	2d 06:53:10.76000	0d 04:09:58.99000	0.00468789	0.0178354	0.00112535	3.0774	D	5	19/08/2020 20:02		0	0	0	0	0	0	0	0	0	0	0	0	0	0
950	2	3	12	2d 06:53:14.76000	0d 04:10:02.99000	0.00468914	0.0178392	0.00112535	3.0672	D	5	19/08/2020 20:02		0	0	0	0	0	0	0	0	0	0	0	0	0	0
951	2	3	12	2d 06:53:18.57000	0d 04:10:06.80000	0.00469033	0.0178428	0.00112497	3.0571	D	5	19/08/2020 20:02		0	0	0	0	0	0	0	0	0	0	0	0	0	0
952	2	3	12	2d 06:53:22.13000	0d 04:10:10.36000	0.00469145	0.0178462	0.0011249	3.0471	D	5	19/08/2020 20:02		0	0	0	0	0	0	0	0	0	0	0	0	0	0
953	2	3	12	2d 06:53:25.69000	0d 04:10:13.92000	0.00469256	0.0178496	0.00112528	3.0369	D	5	19/08/2020 20:02		0	0	0	0	0	0	0	0	0	0	0	0	0	0
954	2	3	12	2d 06:53:29.10000	0d 04:10:17.33000	0.00469363	0.0178529	0.0011252	3.0265	D	5	19/08/2020 20:02		0	0	0	0	0	0	0	0	0	0	0	0	0	0
955	2	3	12	2d 06:53:32.44000	0d 04:10:20.67000	0.00469467	0.017856	0.0011252	3.0163	D	5	19/08/2020 20:02		0	0	0	0	0	0	0	0	0	0	0	0	0	0
956	2	3	12	2d 06:53:35.64000	0d 04:10:23.87000	0.00469567	0.017859	0.00112528	3.0057	D	5	19/08/2020 20:02		0	0	0	0	0	0	0	0	0	0	0	0	0	0
957	2	3	12	2d 06:53:38.82000	0d 04:10:27.05000	0.00469666	0.017862	0.0011252	2.9953	D	5	19/08/2020 20:02		0	0	0	0	0	0	0	0	0	0	0	0	0	0
958	2	3	12	2d 06:53:41.89000	0d 04:10:30.12000	0.00469762	0.0178649	0.0011252	2.985	D	5	19/08/2020 20:02		0	0	0	0	0	0	0	0	0	0	0	0	0	0
959	2	3	12	2d 06:53:44.83000	0d 04:10:33.06000	0.00469854	0.0178676	0.00112528	2.9747	D	5	19/08/2020 20:02		0	0	0	0	0	0	0	0	0	0	0	0	0	0
960	2	3	12	2d 06:53:47.61000	0d 04:10:35.84000	0.00469941	0.0178702	0.00112505	2.9645	D	5	19/08/2020 20:02		0	0	0	0	0	0	0	0	0	0	0	0	0	0
961	2	3	12	2d 06:53:50.31000	0d 04:10:38.54000	0.00470025	0.0178727	0.00112535	2.9543	D	5	19/08/2020 20:02		0	0	0	0	0	0	0	0	0	0	0	0	0	0
962	2	3	12	2d 06:53:53.00000	0d 04:10:41.23000	0.0047011	0.0178752	0.00112535	2.9439	D	5	19/08/2020 20:02		0	0	0	0	0	0	0	0	0	0	0	0	0	0
963	2	3	12	2d 06:53:55.65000	0d 04:10:43.88000	0.00470192	0.0178776	0.00112528	2.9334	D	5	19/08/2020 20:03		0	0	0	0	0	0	0	0	0	0	0	0	0	0
964	2	3	12	2d 06:53:58.26000	0d 04:10:46.49000	0.00470274	0.01788	0.00112535	2.923	D	5	19/08/2020 20:03		0	0	0	0	0	0	0	0	0	0	0	0	0	0
965	2	3	12	2d 06:54:00.79000	0d 04:10:49.02000	0.00470353	0.0178823	0.0011252	2.9126	D	5	19/08/2020 20:03		0	0	0	0	0	0	0	0	0	0	0	0	0	0
966	2	3	12	2d 06:54:03.20000	0d 04:10:51.43000	0.00470428	0.0178845	0.00112505	2.9021	D	5	19/08/2020 20:03		0	0	0	0	0	0	0	0	0	0	0	0	0	0
967	2	3	12	2d 06:54:05.62000	0d 04:10:53.85000	0.00470504	0.0178867	0.0011252	2.8914	D	5	19/08/2020 20:03		0	0	0	0	0	0	0	0	0	0	0	0	0	0
968	2	3	12	2d 06:54:07.96000	0d 04:10:56.19000	0.00470577	0.0178888	0.0011252	2.8812	D	5	19/08/2020 20:03		0	0	0	0	0	0	0	0	0	0	0	0	0	0
969	2	3	12	2d 06:54:10.17000	0d 04:10:58.40000	0.00470646	0.0178908	0.00112512	2.8708	D	5	19/08/2020 20:03		0	0	0	0	0	0	0	0	0	0	0	0	0	0
970	2	3	12	2d 06:54:12.29000	0d 04:11:00.52000	0.00470712	0.0178927	0.00112512	2.8605	D	5	19/08/2020 20:03		0	0	0	0	0	0	0	0	0	0	0	0	0	0
971	2	3	12	2d 06:54:14.52000	0d 04:11:02.75000	0.00470782	0.0178947	0.00112512	2.8501	D	5	19/08/2020 20:03		0	0	0	0	0	0	0	0	0	0	0	0	0	0
972	2	3	12	2d 06:54:16.62000	0d 04:11:04.85000	0.00470848	0.0178965	0.00112512	2.8396	D	5	19/08/2020 20:03		0	0	0	0	0	0	0	0	0	0	0	0	0	0
973	2	3	12	2d 06:54:18.72000	0d 04:11:06.95000	0.00470913	0.0178984	0.00112535	2.8289	D	5	19/08/2020 20:03		0	0	0	0	0	0	0	0	0	0	0	0	0	0
974	2	3	12	2d 06:54:20.78000	0d 04:11:09.01000	0.00470978	0.0179002	0.00112543	2.8185	D	5	19/08/2020 20:03		0	0	0	0	0	0	0	0	0	0	0	0	0	0
975	2	3	12	2d 06:54:22.76000	0d 04:11:10.99000	0.0047104	0.017902	0.0011252	2.8081	D	5	19/08/2020 20:03		0	0	0	0	0	0	0	0	0	0	0	0	0	0
976	2	3	12	2d 06:54:24.70000	0d 04:11:12.93000	0.004711	0.0179037	0.0011252	2.7976	D	5	19/08/2020 20:03		0	0	0	0	0	0	0	0	0	0	0	0	0	0
977	2	3	12	2d 06:54:26.62000	0d 04:11:14.85000	0.0047116	0.0179053	0.00112512	2.7871	D	5	19/08/2020 20:03		0	0	0	0	0	0	0	0	0	0	0	0	0	0
978	2	3	12	2d 06:54:28.51000	0d 04:11:16.74000	0.00471219	0.017907	0.00112535	2.7765	D	5	19/08/2020 20:03		0	0	0	0	0	0	0	0	0	0	0	0	0	0
979	2	3	12	2d 06:54:30.37000	0d 04:11:18.60000	0.00471277	0.0179086	0.00112497	2.7663	D	5	19/08/2020 20:03		0	0	0	0	0	0	0	0	0	0	0	0	0	0
980	2	3	12	2d 06:54:32.09000	0d 04:11:20.32000	0.00471331	0.0179101	0.00112528	2.7561	D	5	19/08/2020 20:03		0	0	0	0	0	0	0	0	0	0	0	0	0	0
981	2	3	12	2d 06:54:33.81000	0d 04:11:22.04000	0.00471385	0.0179115	0.00112512	2.7454	D	5	19/08/2020 20:03		0	0	0	0	0	0	0	0	0	0	0	0	0	0
982	2	3	12	2d 06:54:35.60000	0d 04:11:23.83000	0.00471441	0.0179131	0.00112512	2.7349	D	5	19/08/2020 20:03		0	0	0	0	0	0	0	0	0	0	0	0	0	0
983	2	3	12	2d 06:54:37.36000	0d 04:11:25.59000	0.00471496	0.0179146	0.00112505	2.7243	D	5	19/08/2020 20:03		0	0	0	0	0	0	0	0	0	0	0	0	0	0
984	2	3	12	2d 06:54:39.06000	0d 04:11:27.29000	0.00471549	0.017916	0.00112482	2.7138	D	5	19/08/2020 20:03		0	0	0	0	0	0	0	0	0	0	0	0	0	0
985	2	3	12	2d 06:54:40.76000	0d 04:11:28.99000	0.00471602	0.0179175	0.0011252	2.703	D	5	19/08/2020 20:03		0	0	0	0	0	0	0	0	0	0	0	0	0	0
986	2	3	12	2d 06:54:42.45000	0d 04:11:30.68000	0.00471655	0.0179189	0.00112505	2.6923	D	5	19/08/2020 20:03		0	0	0	0	0	0	0	0	0	0	0	0	0	0
987	2	3	12	2d 06:54:44.12000	0d 04:11:32.35000	0.00471707	0.0179203	0.00112535	2.6816	D	5	19/08/2020 20:03		0	0	0	0	0	0	0	0	0	0	0	0	0	0
988	2	3	12	2d 06:54:45.78000	0d 04:11:34.01000	0.00471759	0.0179217	0.00112497	2.6708	D	5	19/08/2020 20:03		0	0	0	0	0	0	0	0	0	0	0	0	0	0
989	2	3	12	2d 06:54:47.34000	0d 04:11:35.57000	0.00471808	0.017923	0.00112505	2.66	D	5	19/08/2020 20:03		0	0	0	0	0	0	0	0	0	0	0	0	0	0
990	2	3	12	2d 06:54:48.94000	0d 04:11:37.17000	0.00471858	0.0179243	0.00112528	2.6493	D	5	19/08/2020 20:03		0	0	0	0	0	0	0	0	0	0	0	0	0	0
991	2	3	12	2d 06:54:50.50000	0d 04:11:38.73000	0.00471907	0.0179256	0.00112512	2.6387	D	5	19/08/2020 20:03		0	0	0	0	0	0	0	0	0	0	0	0	0	0
992	2	3	12	2d 06:54:52.08000	0d 04:11:40.31000	0.00471956	0.0179269	0.00112528	2.6279	D	5	19/08/2020 20:03		0	0	0	0	0	0	0	0	0	0	0	0	0	0
993	2	3	12	2d 06:54:53.66000	0d 04:11:41.89000	0.00472005	0.0179282	0.00112528	2.6168	D	5	19/08/2020 20:03		0	0	0	0	0	0	0	0	0	0	0	0	0	0
994	2	3	12	2d 06:54:55.21000	0d 04:11:43.44000	0.00472054	0.0179295	0.00112528	2.6059	D	5	19/08/2020 20:04		0	0	0	0	0	0	0	0	0	0	0	0	0	0
995	2	3	12	2d 06:54:56.75000	0d 04:11:44.98000	0.00472102	0.0179307	0.0011252	2.5951	D	5	19/08/2020 20:04		0	0	0	0	0	0	0	0	0	0	0	0	0	0
996	2	3	12	2d 06:54:58.27000	0d 04:11:46.50000	0.00472149	0.0179319	0.00112505	2.5844	D	5	19/08/2020 20:04		0	0	0	0	0	0	0	0	0	0	0	0	0	0
997	2	3	12	2d 06:54:59.76000	0d 04:11:47.99000	0.00472196	0.0179331	0.00112535	2.5739	D	5	19/08/2020 20:04		0	0	0	0	0	0	0	0	0	0	0	0	0	0
998	2	3	12	2d 06:55:01.20000	0d 04:11:49.43000	0.00472241	0.0179343	0.0011252	2.5632	D	5	19/08/2020 20:04		0	0	0	0	0	0	0	0	0	0	0	0	0	0
999	2	3	12	2d 06:55:02.70000	0d 04:11:50.93000	0.00472288	0.0179355	0.00112497	2.5525	D	5	19/08/2020 20:04		0	0	0	0	0	0	0	0	0	0	0	0	0	0
1000	2	3	12	2d 06:55:04.09000	0d 04:11:52.32000	0.00472331	0.0179366	0.0011252	2.5422	D	5	19/08/2020 20:04		0	0	0	0	0	0	0	0	0	0	0	0	0	0
1001	2	3	12	2d 06:55:05.49000	0d 04:11:53.72000	0.00472375	0.0179377	0.0011252	2.5315	D	5	19/08/2020 20:04		0	0	0	0	0	0	0	0	0	0	0	0	0	0
1002	2	3	12	2d 06:55:06.89000	0d 04:11:55.12000	0.00472419	0.0179388	0.00112505	2.5208	D	5	19/08/2020 20:04		0	0	0	0	0	0	0	0	0	0	0	0	0	0
1003	2	3	12	2d 06:55:08.28000	0d 04:11:56.51000	0.00472462	0.0179399	0.00112528	2.5103	D	5	19/08/2020 20:04		0	0	0	0	0	0	0	0	0	0	0	0	0	0
1004	2	3	12	2d 06:55:09.59000	0d 04:11:57.82000	0.00472503	0.0179409	0.0011252	2.5	D	133	19/08/2020 20:04		0	0	0	0	0	0	0	0	0	0	0	0	0	0
1005	2	3	13	2d 06:55:09.60000	0d 00:00:00.01000	0	0	0	2.5261	R	0	19/08/2020 20:04		0	0	0	0	0	0	0	0	0	0	0	0	0	0
1006	2	3	13	2d 06:55:11.60000	0d 00:00:02.01000	0	0	0	2.7605	R	1	19/08/2020 20:04		0	0	0	0	0	0	0	0	0	0	0	0	0	0
1007	2	3	13	2d 06:55:13.60000	0d 00:00:04.01000	0	0	0	2.889	R	1	19/08/2020 20:04		0	0	0	0	0	0	0	0	0	0	0	0	0	0
1008	2	3	13	2d 06:55:15.60000	0d 00:00:06.01000	0	0	0	2.9897	R	1	19/08/2020 20:04		0	0	0	0	0	0	0	0	0	0	0	0	0	0
1009	2	3	13	2d 06:55:17.60000	0d 00:00:08.01000	0	0	0	3.0739	R	1	19/08/2020 20:04		0	0	0	0	0	0	0	0	0	0	0	0	0	0
1010	2	3	13	2d 06:55:19.59000	0d 00:00:10.00000	0	0	0	3.1447	R	129	19/08/2020 20:04		0	0	0	0	0	0	0	0	0	0	0	0	0	0
1011	3	4	9	2d 06:55:19.63000	0d 00:00:00.04000	0.00000001	0.00000004	0.00112696	3.1992	C	0	19/08/2020 20:04		0	0	0	0	0	0	0	0	0	0	0	0	0	0
1012	3	4	9	2d 06:55:19.79000	0d 00:00:00.20000	0.00000006	0.0000002	0.0011252	3.2302	C	5	19/08/2020 20:04		0	0	0	0	0	0	0	0	0	0	0	0	0	0
1013	3	4	9	2d 06:55:19.94000	0d 00:00:00.35000	0.00000011	0.00000035	0.0011252	3.2526	C	5	19/08/2020 20:04		0	0	0	0	0	0	0	0	0	0	0	0	0	0
1014	3	4	9	2d 06:55:20.10000	0d 00:00:00.51000	0.00000016	0.00000052	0.00112505	3.2724	C	5	19/08/2020 20:04		0	0	0	0	0	0	0	0	0	0	0	0	0	0
1015	3	4	9	2d 06:55:20.27000	0d 00:00:00.68000	0.00000021	0.00000069	0.0011252	3.2911	C	5	19/08/2020 20:04		0	0	0	0	0	0	0	0	0	0	0	0	0	0
1016	3	4	9	2d 06:55:20.45000	0d 00:00:00.86000	0.00000027	0.00000088	0.00112505	3.3092	C	5	19/08/2020 20:04		0	0	0	0	0	0	0	0	0	0	0	0	0	0
1017	3	4	9	2d 06:55:20.64000	0d 00:00:01.05000	0.00000033	0.00000107	0.0011252	3.3271	C	5	19/08/2020 20:04		0	0	0	0	0	0	0	0	0	0	0	0	0	0
1018	3	4	9	2d 06:55:20.84000	0d 00:00:01.25000	0.00000039	0.00000128	0.00112505	3.3443	C	5	19/08/2020 20:04		0	0	0	0	0	0	0	0	0	0	0	0	0	0
1019	3	4	9	2d 06:55:21.04000	0d 00:00:01.45000	0.00000045	0.00000149	0.0011252	3.3608	C	5	19/08/2020 20:04		0	0	0	0	0	0	0	0	0	0	0	0	0	0
1020	3	4	9	2d 06:55:21.25000	0d 00:00:01.66000	0.00000052	0.00000171	0.00112505	3.3771	C	5	19/08/2020 20:04		0	0	0	0	0	0	0	0	0	0	0	0	0	0
1021	3	4	9	2d 06:55:21.47000	0d 00:00:01.88000	0.00000059	0.00000195	0.0011252	3.3933	C	5	19/08/2020 20:04		0	0	0	0	0	0	0	0	0	0	0	0	0	0
1022	3	4	9	2d 06:55:21.70000	0d 00:00:02.11000	0.00000066	0.00000219	0.00112528	3.4092	C	5	19/08/2020 20:04		0	0	0	0	0	0	0	0	0	0	0	0	0	0
1023	3	4	9	2d 06:55:21.93000	0d 00:00:02.34000	0.00000073	0.00000244	0.00112497	3.4241	C	5	19/08/2020 20:04		0	0	0	0	0	0	0	0	0	0	0	0	0	0
1024	3	4	9	2d 06:55:22.17000	0d 00:00:02.58000	0.00000081	0.00000269	0.00112528	3.4389	C	5	19/08/2020 20:04		0	0	0	0	0	0	0	0	0	0	0	0	0	0
1025	3	4	9	2d 06:55:22.43000	0d 00:00:02.84000	0.00000089	0.00000297	0.0011252	3.454	C	5	19/08/2020 20:04		0	0	0	0	0	0	0	0	0	0	0	0	0	0
1026	3	4	9	2d 06:55:22.70000	0d 00:00:03.11000	0.00000097	0.00000327	0.00112543	3.4688	C	5	19/08/2020 20:04		0	0	0	0	0	0	0	0	0	0	0	0	0	0
1027	3	4	9	2d 06:55:22.98000	0d 00:00:03.39000	0.00000106	0.00000357	0.0011252	3.4827	C	5	19/08/2020 20:04		0	0	0	0	0	0	0	0	0	0	0	0	0	0
1028	3	4	9	2d 06:55:23.28000	0d 00:00:03.69000	0.00000115	0.0000039	0.0011252	3.4969	C	5	19/08/2020 20:04		0	0	0	0	0	0	0	0	0	0	0	0	0	0
1029	3	4	9	2d 06:55:23.59000	0d 00:00:04.00000	0.00000125	0.00000424	0.00112512	3.5103	C	5	19/08/2020 20:04		0	0	0	0	0	0	0	0	0	0	0	0	0	0
1030	3	4	9	2d 06:55:23.92000	0d 00:00:04.33000	0.00000135	0.0000046	0.00112505	3.5233	C	5	19/08/2020 20:04		0	0	0	0	0	0	0	0	0	0	0	0	0	0
1031	3	4	9	2d 06:55:24.28000	0d 00:00:04.69000	0.00000147	0.000005	0.0011252	3.536	C	5	19/08/2020 20:04		0	0	0	0	0	0	0	0	0	0	0	0	0	0
1032	3	4	9	2d 06:55:24.68000	0d 00:00:05.09000	0.00000159	0.00000544	0.0011252	3.5486	C	5	19/08/2020 20:04		0	0	0	0	0	0	0	0	0	0	0	0	0	0
1033	3	4	9	2d 06:55:25.14000	0d 00:00:05.55000	0.00000173	0.00000595	0.00112528	3.561	C	5	19/08/2020 20:04		0	0	0	0	0	0	0	0	0	0	0	0	0	0
1034	3	4	9	2d 06:55:25.67000	0d 00:00:06.08000	0.0000019	0.00000654	0.00112528	3.5726	C	5	19/08/2020 20:04		0	0	0	0	0	0	0	0	0	0	0	0	0	0
1035	3	4	9	2d 06:55:26.31000	0d 00:00:06.72000	0.0000021	0.00000726	0.00112551	3.584	C	5	19/08/2020 20:04		0	0	0	0	0	0	0	0	0	0	0	0	0	0
1036	3	4	9	2d 06:55:27.13000	0d 00:00:07.54000	0.00000236	0.00000818	0.00112505	3.595	C	5	19/08/2020 20:04		0	0	0	0	0	0	0	0	0	0	0	0	0	0
1037	3	4	9	2d 06:55:28.22000	0d 00:00:08.63000	0.0000027	0.0000094	0.00112505	3.6059	C	5	19/08/2020 20:04		0	0	0	0	0	0	0	0	0	0	0	0	0	0
1038	3	4	9	2d 06:55:29.80000	0d 00:00:10.21000	0.00000319	0.00001119	0.00112512	3.6164	C	5	19/08/2020 20:04		0	0	0	0	0	0	0	0	0	0	0	0	0	0
1039	3	4	9	2d 06:55:32.19000	0d 00:00:12.60000	0.00000394	0.00001389	0.00112505	3.6266	C	5	19/08/2020 20:04		0	0	0	0	0	0	0	0	0	0	0	0	0	0
1040	3	4	9	2d 06:55:36.12000	0d 00:00:16.53000	0.00000517	0.00001836	0.00112512	3.6367	C	5	19/08/2020 20:04		0	0	0	0	0	0	0	0	0	0	0	0	0	0
1041	3	4	9	2d 06:55:43.25000	0d 00:00:23.66000	0.00000739	0.00002647	0.00112512	3.6468	C	5	19/08/2020 20:04		0	0	0	0	0	0	0	0	0	0	0	0	0	0
1042	3	4	9	2d 06:55:57.54000	0d 00:00:37.95000	0.00001186	0.00004279	0.00112512	3.6568	C	5	19/08/2020 20:05		0	0	0	0	0	0	0	0	0	0	0	0	0	0
1043	3	4	9	2d 06:56:32.92000	0d 00:01:13.33000	0.00002292	0.00008329	0.00112505	3.6669	C	5	19/08/2020 20:05		0	0	0	0	0	0	0	0	0	0	0	0	0	0
1044	3	4	9	2d 06:58:09.96000	0d 00:02:50.37000	0.00005325	0.00019468	0.00112512	3.677	C	5	19/08/2020 20:07		0	0	0	0	0	0	0	0	0	0	0	0	0	0
1045	3	4	9	2d 07:03:09.96000	0d 00:07:50.37000	0.00014701	0.00054	0.0011252	3.686	C	1	19/08/2020 20:12		0	0	0	0	0	0	0	0	0	0	0	0	0	0
1046	3	4	9	2d 07:08:09.96000	0d 00:12:50.37000	0.00024078	0.00088579	0.00112512	3.6896	C	1	19/08/2020 20:17		0	0	0	0	0	0	0	0	0	0	0	0	0	0
1047	3	4	9	2d 07:13:09.96000	0d 00:17:50.37000	0.00033454	0.0012319	0.00112535	3.6928	C	1	19/08/2020 20:22		0	0	0	0	0	0	0	0	0	0	0	0	0	0
1048	3	4	9	2d 07:18:09.96000	0d 00:22:50.37000	0.00042831	0.00157833	0.00112543	3.6963	C	1	19/08/2020 20:27		0	0	0	0	0	0	0	0	0	0	0	0	0	0
1049	3	4	9	2d 07:23:09.96000	0d 00:27:50.37000	0.00052207	0.0019251	0.00112505	3.6999	C	1	19/08/2020 20:32		0	0	0	0	0	0	0	0	0	0	0	0	0	0
1050	3	4	9	2d 07:28:09.96000	0d 00:32:50.37000	0.00061583	0.00227221	0.00112505	3.7038	C	1	19/08/2020 20:37		0	0	0	0	0	0	0	0	0	0	0	0	0	0
1051	3	4	9	2d 07:33:09.96000	0d 00:37:50.37000	0.0007096	0.0026197	0.00112505	3.7079	C	1	19/08/2020 20:42		0	0	0	0	0	0	0	0	0	0	0	0	0	0
1052	3	4	9	2d 07:38:09.96000	0d 00:42:50.37000	0.00080336	0.0029676	0.00112535	3.7125	C	1	19/08/2020 20:47		0	0	0	0	0	0	0	0	0	0	0	0	0	0
1053	3	4	9	2d 07:43:09.96000	0d 00:47:50.37000	0.00089713	0.00331593	0.00112512	3.7173	C	1	19/08/2020 20:52		0	0	0	0	0	0	0	0	0	0	0	0	0	0
1054	3	4	9	2d 07:48:09.96000	0d 00:52:50.37000	0.00099089	0.0036647	0.00112505	3.7221	C	1	19/08/2020 20:57		0	0	0	0	0	0	0	0	0	0	0	0	0	0
1055	3	4	9	2d 07:53:09.96000	0d 00:57:50.37000	0.00108465	0.00401395	0.00112528	3.727	C	1	19/08/2020 21:02		0	0	0	0	0	0	0	0	0	0	0	0	0	0
1056	3	4	9	2d 07:58:09.96000	0d 01:02:50.37000	0.00117842	0.00436368	0.00112505	3.7325	C	1	19/08/2020 21:07		0	0	0	0	0	0	0	0	0	0	0	0	0	0
1057	3	4	9	2d 08:03:09.96000	0d 01:07:50.37000	0.00127218	0.0047139	0.00112497	3.7377	C	1	19/08/2020 21:12		0	0	0	0	0	0	0	0	0	0	0	0	0	0
1058	3	4	9	2d 08:08:09.96000	0d 01:12:50.37000	0.00136595	0.00506461	0.0011252	3.7429	C	1	19/08/2020 21:17		0	0	0	0	0	0	0	0	0	0	0	0	0	0
1059	3	4	9	2d 08:13:09.96000	0d 01:17:50.37000	0.00145971	0.00541581	0.0011252	3.7479	C	1	19/08/2020 21:22		0	0	0	0	0	0	0	0	0	0	0	0	0	0
1060	3	4	9	2d 08:18:09.96000	0d 01:22:50.37000	0.00155348	0.00576748	0.00112512	3.7534	C	1	19/08/2020 21:27		0	0	0	0	0	0	0	0	0	0	0	0	0	0
1061	3	4	9	2d 08:23:09.96000	0d 01:27:50.37000	0.00164724	0.00611963	0.00112497	3.7581	C	1	19/08/2020 21:32		0	0	0	0	0	0	0	0	0	0	0	0	0	0
1062	3	4	9	2d 08:28:09.96000	0d 01:32:50.37000	0.001741	0.00647227	0.00112528	3.7635	C	1	19/08/2020 21:37		0	0	0	0	0	0	0	0	0	0	0	0	0	0
1063	3	4	9	2d 08:33:09.96000	0d 01:37:50.37000	0.00183477	0.00682539	0.00112512	3.7685	C	1	19/08/2020 21:42		0	0	0	0	0	0	0	0	0	0	0	0	0	0
1064	3	4	9	2d 08:38:09.96000	0d 01:42:50.37000	0.00192853	0.007179	0.00112512	3.774	C	1	19/08/2020 21:47		0	0	0	0	0	0	0	0	0	0	0	0	0	0
1065	3	4	9	2d 08:43:09.96000	0d 01:47:50.37000	0.0020223	0.00753312	0.00112543	3.7795	C	1	19/08/2020 21:52		0	0	0	0	0	0	0	0	0	0	0	0	0	0
1066	3	4	9	2d 08:48:09.96000	0d 01:52:50.37000	0.00211606	0.00788777	0.00112528	3.785	C	1	19/08/2020 21:57		0	0	0	0	0	0	0	0	0	0	0	0	0	0
1067	3	4	9	2d 08:53:09.96000	0d 01:57:50.37000	0.00220982	0.00824297	0.00112528	3.7913	C	1	19/08/2020 22:02		0	0	0	0	0	0	0	0	0	0	0	0	0	0
1068	3	4	9	2d 08:58:09.96000	0d 02:02:50.37000	0.00230359	0.00859878	0.00112505	3.7981	C	1	19/08/2020 22:07		0	0	0	0	0	0	0	0	0	0	0	0	0	0
1069	3	4	9	2d 09:03:09.96000	0d 02:07:50.37000	0.00239735	0.00895523	0.00112512	3.8051	C	1	19/08/2020 22:12		0	0	0	0	0	0	0	0	0	0	0	0	0	0
1070	3	4	9	2d 09:08:09.96000	0d 02:12:50.37000	0.00249112	0.00931239	0.00112528	3.8131	C	1	19/08/2020 22:17		0	0	0	0	0	0	0	0	0	0	0	0	0	0
1071	3	4	9	2d 09:13:09.96000	0d 02:17:50.37000	0.00258488	0.00967032	0.00112528	3.8219	C	1	19/08/2020 22:22		0	0	0	0	0	0	0	0	0	0	0	0	0	0
1072	3	4	9	2d 09:18:09.96000	0d 02:22:50.37000	0.00267865	0.0100291	0.00112512	3.8311	C	1	19/08/2020 22:27		0	0	0	0	0	0	0	0	0	0	0	0	0	0
1073	3	4	9	2d 09:22:51.30000	0d 02:27:31.71000	0.00276658	0.0103664	0.0011252	3.8412	C	5	19/08/2020 22:31		0	0	0	0	0	0	0	0	0	0	0	0	0	0
1074	3	4	9	2d 09:27:13.62000	0d 02:31:54.03000	0.00284856	0.0106817	0.00112505	3.8512	C	5	19/08/2020 22:36		0	0	0	0	0	0	0	0	0	0	0	0	0	0
1075	3	4	9	2d 09:31:18.52000	0d 02:35:58.93000	0.00292511	0.0109769	0.0011252	3.8614	C	5	19/08/2020 22:40		0	0	0	0	0	0	0	0	0	0	0	0	0	0
1076	3	4	9	2d 09:35:10.46000	0d 02:39:50.87000	0.0029976	0.0112572	0.00112512	3.8715	C	5	19/08/2020 22:44		0	0	0	0	0	0	0	0	0	0	0	0	0	0
1077	3	4	9	2d 09:38:50.41000	0d 02:43:30.82000	0.00306634	0.0115236	0.00112505	3.8816	C	5	19/08/2020 22:47		0	0	0	0	0	0	0	0	0	0	0	0	0	0
1078	3	4	9	2d 09:42:14.77000	0d 02:46:55.18000	0.00313022	0.0117719	0.00112505	3.8917	C	5	19/08/2020 22:51		0	0	0	0	0	0	0	0	0	0	0	0	0	0
1079	3	4	9	2d 09:45:35.69000	0d 02:50:16.10000	0.00319301	0.0120166	0.0011252	3.9017	C	5	19/08/2020 22:54		0	0	0	0	0	0	0	0	0	0	0	0	0	0
1080	3	4	9	2d 09:48:49.09000	0d 02:53:29.50000	0.00325346	0.0122527	0.00112528	3.9118	C	5	19/08/2020 22:57		0	0	0	0	0	0	0	0	0	0	0	0	0	0
1081	3	4	9	2d 09:51:59.19000	0d 02:56:39.60000	0.00331288	0.0124854	0.00112528	3.9219	C	5	19/08/2020 23:01		0	0	0	0	0	0	0	0	0	0	0	0	0	0
1082	3	4	9	2d 09:55:04.86000	0d 02:59:45.27000	0.00337091	0.0127133	0.00112497	3.9319	C	5	19/08/2020 23:04		0	0	0	0	0	0	0	0	0	0	0	0	0	0
1083	3	4	9	2d 09:58:05.02000	0d 03:02:45.43000	0.00342721	0.012935	0.00112497	3.942	C	5	19/08/2020 23:07		0	0	0	0	0	0	0	0	0	0	0	0	0	0
1084	3	4	9	2d 10:01:01.90000	0d 03:05:42.31000	0.0034825	0.0131532	0.00112512	3.9521	C	5	19/08/2020 23:10		0	0	0	0	0	0	0	0	0	0	0	0	0	0
1085	3	4	9	2d 10:03:55.07000	0d 03:08:35.48000	0.00353662	0.0133674	0.00112512	3.9622	C	5	19/08/2020 23:13		0	0	0	0	0	0	0	0	0	0	0	0	0	0
1086	3	4	9	2d 10:06:50.31000	0d 03:11:30.72000	0.00359139	0.0135847	0.00112528	3.9722	C	5	19/08/2020 23:15		0	0	0	0	0	0	0	0	0	0	0	0	0	0
1087	3	4	9	2d 10:09:44.61000	0d 03:14:25.02000	0.00364587	0.0138013	0.0011252	3.9823	C	5	19/08/2020 23:18		0	0	0	0	0	0	0	0	0	0	0	0	0	0
1088	3	4	9	2d 10:12:33.86000	0d 03:17:14.27000	0.00369877	0.0140123	0.0011252	3.9924	C	5	19/08/2020 23:21		0	0	0	0	0	0	0	0	0	0	0	0	0	0
1089	3	4	9	2d 10:15:24.49000	0d 03:20:04.90000	0.0037521	0.0142254	0.0011252	4.0024	C	5	19/08/2020 23:24		0	0	0	0	0	0	0	0	0	0	0	0	0	0
1090	3	4	9	2d 10:18:12.54000	0d 03:22:52.95000	0.00380462	0.0144359	0.00112512	4.0125	C	5	19/08/2020 23:27		0	0	0	0	0	0	0	0	0	0	0	0	0	0
1091	3	4	9	2d 10:20:57.56000	0d 03:25:37.97000	0.0038562	0.0146431	0.00112505	4.0226	C	5	19/08/2020 23:30		0	0	0	0	0	0	0	0	0	0	0	0	0	0
1092	3	4	9	2d 10:23:45.70000	0d 03:28:26.11000	0.00390875	0.0148548	0.00112512	4.0327	C	5	19/08/2020 23:32		0	0	0	0	0	0	0	0	0	0	0	0	0	0
1093	3	4	9	2d 10:26:27.88000	0d 03:31:08.29000	0.00395944	0.0150595	0.0011252	4.0427	C	5	19/08/2020 23:35		0	0	0	0	0	0	0	0	0	0	0	0	0	0
1094	3	4	9	2d 10:29:08.64000	0d 03:33:49.05000	0.00400968	0.0152628	0.00112535	4.0528	C	5	19/08/2020 23:38		0	0	0	0	0	0	0	0	0	0	0	0	0	0
1095	3	4	9	2d 10:31:48.12000	0d 03:36:28.53000	0.00405953	0.0154651	0.0011252	4.0629	C	5	19/08/2020 23:40		0	0	0	0	0	0	0	0	0	0	0	0	0	0
1096	3	4	9	2d 10:34:24.31000	0d 03:39:04.72000	0.00410835	0.0156637	0.00112505	4.0729	C	5	19/08/2020 23:43		0	0	0	0	0	0	0	0	0	0	0	0	0	0
1097	3	4	9	2d 10:37:03.10000	0d 03:41:43.51000	0.00415798	0.015866	0.0011252	4.083	C	5	19/08/2020 23:46		0	0	0	0	0	0	0	0	0	0	0	0	0	0
1098	3	4	9	2d 10:39:36.85000	0d 03:44:17.26000	0.00420603	0.0160625	0.00112505	4.0931	C	5	19/08/2020 23:48		0	0	0	0	0	0	0	0	0	0	0	0	0	0
1099	3	4	9	2d 10:42:08.90000	0d 03:46:49.31000	0.00425355	0.0162572	0.00112535	4.1032	C	5	19/08/2020 23:51		0	0	0	0	0	0	0	0	0	0	0	0	0	0
1100	3	4	9	2d 10:44:38.66000	0d 03:49:19.07000	0.00430036	0.0164495	0.00112512	4.1132	C	5	19/08/2020 23:53		0	0	0	0	0	0	0	0	0	0	0	0	0	0
1101	3	4	9	2d 10:47:04.60000	0d 03:51:45.01000	0.00434597	0.0166374	0.00112505	4.1234	C	5	19/08/2020 23:56		0	0	0	0	0	0	0	0	0	0	0	0	0	0
1102	3	4	9	2d 10:49:32.26000	0d 03:54:12.67000	0.00439212	0.0168279	0.00112512	4.1335	C	5	19/08/2020 23:58		0	0	0	0	0	0	0	0	0	0	0	0	0	0
1103	3	4	9	2d 10:51:57.98000	0d 03:56:38.39000	0.00443767	0.0170164	0.00112512	4.1436	C	5	20/08/2020 00:01		0	0	0	0	0	0	0	0	0	0	0	0	0	0
1104	3	4	9	2d 10:54:20.48000	0d 03:59:00.89000	0.00448221	0.0172012	0.00112512	4.1537	C	5	20/08/2020 00:03		0	0	0	0	0	0	0	0	0	0	0	0	0	0
1105	3	4	9	2d 10:56:42.68000	0d 04:01:23.09000	0.00452665	0.017386	0.00112528	4.1639	C	5	20/08/2020 00:05		0	0	0	0	0	0	0	0	0	0	0	0	0	0
1106	3	4	9	2d 10:59:04.19000	0d 04:03:44.60000	0.00457088	0.0175704	0.00112535	4.174	C	5	20/08/2020 00:08		0	0	0	0	0	0	0	0	0	0	0	0	0	0
1107	3	4	9	2d 11:01:22.94000	0d 04:06:03.35000	0.00461424	0.0177516	0.0011252	4.184	C	5	20/08/2020 00:10		0	0	0	0	0	0	0	0	0	0	0	0	0	0
1108	3	4	9	2d 11:03:43.34000	0d 04:08:23.75000	0.00465813	0.0179354	0.00112482	4.1941	C	5	20/08/2020 00:12		0	0	0	0	0	0	0	0	0	0	0	0	0	0
1109	3	4	9	2d 11:04:59.67000	0d 04:09:40.08000	0.00468198	0.0180355	0.00112505	4.2	C	133	20/08/2020 00:14		0	0	0	0	0	0	0	0	0	0	0	0	0	0
1110	3	4	10	2d 11:04:59.68000	0d 00:00:00.01000	0.00468198	0.0180355	0.00115084	4.1999	C	0	20/08/2020 00:14		0	0	0	0	0	0	0	0	0	0	0	0	0	0
1111	3	4	10	2d 11:05:17.26000	0d 00:00:17.59000	0.00468742	0.0180584	0.00105074	4.2004	C	4	20/08/2020 00:14		0	0	0	0	0	0	0	0	0	0	0	0	0	0
1112	3	4	10	2d 11:05:30.46000	0d 00:00:30.79000	0.00469109	0.0180738	0.00095071	4.2005	C	4	20/08/2020 00:14		0	0	0	0	0	0	0	0	0	0	0	0	0	0
1113	3	4	10	2d 11:05:44.01000	0d 00:00:44.34000	0.00469447	0.018088	0.00085061	4.2004	C	4	20/08/2020 00:14		0	0	0	0	0	0	0	0	0	0	0	0	0	0
1114	3	4	10	2d 11:06:01.64000	0d 00:01:01.97000	0.00469837	0.0181044	0.00075051	4.2002	C	4	20/08/2020 00:15		0	0	0	0	0	0	0	0	0	0	0	0	0	0
1115	3	4	10	2d 11:06:28.50000	0d 00:01:28.83000	0.00470359	0.0181263	0.00065042	4.2002	C	4	20/08/2020 00:15		0	0	0	0	0	0	0	0	0	0	0	0	0	0
1116	3	4	10	2d 11:06:59.93000	0d 00:02:00.26000	0.00470883	0.0181483	0.00055032	4.2	C	4	20/08/2020 00:16		0	0	0	0	0	0	0	0	0	0	0	0	0	0
1117	3	4	10	2d 11:07:39.50000	0d 00:02:39.83000	0.0047143	0.0181713	0.00045029	4.2	C	4	20/08/2020 00:16		0	0	0	0	0	0	0	0	0	0	0	0	0	0
1118	3	4	10	2d 11:08:30.38000	0d 00:03:30.71000	0.00471991	0.0181948	0.00035027	4.2002	C	4	20/08/2020 00:17		0	0	0	0	0	0	0	0	0	0	0	0	0	0
1119	3	4	10	2d 11:09:38.30000	0d 00:04:38.63000	0.00472552	0.0182184	0.00025017	4.2	C	4	20/08/2020 00:18		0	0	0	0	0	0	0	0	0	0	0	0	0	0
1120	3	4	10	2d 11:11:41.51000	0d 00:06:41.84000	0.00473221	0.0182465	0.00014992	4.2	C	4	20/08/2020 00:20		0	0	0	0	0	0	0	0	0	0	0	0	0	0
1121	3	4	10	2d 11:12:55.51000	0d 00:07:55.84000	0.00473489	0.0182578	0.00011254	4.1999	C	132	20/08/2020 00:22		0	0	0	0	0	0	0	0	0	0	0	0	0	0
1122	3	4	11	2d 11:12:55.52000	0d 00:00:00.01000	0	0	0	4.1994	R	0	20/08/2020 00:22		0	0	0	0	0	0	0	0	0	0	0	0	0	0
1123	3	4	11	2d 11:12:57.52000	0d 00:00:02.01000	0	0	0	4.1993	R	1	20/08/2020 00:22		0	0	0	0	0	0	0	0	0	0	0	0	0	0
1124	3	4	11	2d 11:12:59.52000	0d 00:00:04.01000	0	0	0	4.1993	R	1	20/08/2020 00:22		0	0	0	0	0	0	0	0	0	0	0	0	0	0
1125	3	4	11	2d 11:13:01.52000	0d 00:00:06.01000	0	0	0	4.1991	R	1	20/08/2020 00:22		0	0	0	0	0	0	0	0	0	0	0	0	0	0
1126	3	4	11	2d 11:13:03.52000	0d 00:00:08.01000	0	0	0	4.1991	R	1	20/08/2020 00:22		0	0	0	0	0	0	0	0	0	0	0	0	0	0
1127	3	4	11	2d 11:13:05.51000	0d 00:00:10.00000	0	0	0	4.199	R	129	20/08/2020 00:22		0	0	0	0	0	0	0	0	0	0	0	0	0	0
1128	3	4	12	2d 11:13:05.55000	0d 00:00:00.04000	0.00000001	0.00000005	0.00112581	4.1929	D	0	20/08/2020 00:22		0	0	0	0	0	0	0	0	0	0	0	0	0	0
1129	3	4	12	2d 11:13:42.69000	0d 00:00:37.18000	0.00001162	0.00004865	0.00112512	4.1828	D	5	20/08/2020 00:22		0	0	0	0	0	0	0	0	0	0	0	0	0	0
1130	3	4	12	2d 11:15:24.85000	0d 00:02:19.34000	0.00004355	0.00018204	0.0011252	4.1727	D	5	20/08/2020 00:24		0	0	0	0	0	0	0	0	0	0	0	0	0	0
1131	3	4	12	2d 11:17:29.36000	0d 00:04:23.85000	0.00008247	0.00034422	0.00112497	4.1627	D	5	20/08/2020 00:26		0	0	0	0	0	0	0	0	0	0	0	0	0	0
1132	3	4	12	2d 11:19:37.47000	0d 00:06:31.96000	0.00012251	0.0005107	0.00112497	4.1526	D	5	20/08/2020 00:28		0	0	0	0	0	0	0	0	0	0	0	0	0	0
1133	3	4	12	2d 11:21:47.98000	0d 00:08:42.47000	0.0001633	0.00067989	0.00112535	4.1425	D	5	20/08/2020 00:30		0	0	0	0	0	0	0	0	0	0	0	0	0	0
1134	3	4	12	2d 11:24:01.27000	0d 00:10:55.76000	0.00020496	0.00085226	0.00112512	4.1324	D	5	20/08/2020 00:33		0	0	0	0	0	0	0	0	0	0	0	0	0	0
1135	3	4	12	2d 11:26:17.14000	0d 00:13:11.63000	0.00024742	0.00102754	0.00112528	4.1224	D	5	20/08/2020 00:35		0	0	0	0	0	0	0	0	0	0	0	0	0	0
1136	3	4	12	2d 11:28:33.37000	0d 00:15:27.86000	0.00029	0.00120285	0.00112505	4.1123	D	5	20/08/2020 00:37		0	0	0	0	0	0	0	0	0	0	0	0	0	0
1137	3	4	12	2d 11:30:51.30000	0d 00:17:45.79000	0.00033311	0.00137992	0.00112528	4.1022	D	5	20/08/2020 00:39		0	0	0	0	0	0	0	0	0	0	0	0	0	0
1138	3	4	12	2d 11:33:11.50000	0d 00:20:05.99000	0.00037693	0.00155946	0.00112497	4.0922	D	5	20/08/2020 00:42		0	0	0	0	0	0	0	0	0	0	0	0	0	0
1139	3	4	12	2d 11:35:35.38000	0d 00:22:29.87000	0.0004219	0.00174327	0.00112512	4.0821	D	5	20/08/2020 00:44		0	0	0	0	0	0	0	0	0	0	0	0	0	0
1140	3	4	12	2d 11:38:00.59000	0d 00:24:55.08000	0.00046728	0.00192831	0.0011252	4.072	D	5	20/08/2020 00:47		0	0	0	0	0	0	0	0	0	0	0	0	0	0
1141	3	4	12	2d 11:40:29.07000	0d 00:27:23.56000	0.00051369	0.00211706	0.00112512	4.062	D	5	20/08/2020 00:49		0	0	0	0	0	0	0	0	0	0	0	0	0	0
1142	3	4	12	2d 11:42:59.41000	0d 00:29:53.90000	0.00056068	0.00230769	0.00112505	4.0519	D	5	20/08/2020 00:52		0	0	0	0	0	0	0	0	0	0	0	0	0	0
1143	3	4	12	2d 11:45:30.69000	0d 00:32:25.18000	0.00060796	0.00249904	0.0011252	4.0418	D	5	20/08/2020 00:54		0	0	0	0	0	0	0	0	0	0	0	0	0	0
1144	3	4	12	2d 11:48:04.82000	0d 00:34:59.31000	0.00065613	0.00269351	0.00112505	4.0316	D	5	20/08/2020 00:57		0	0	0	0	0	0	0	0	0	0	0	0	0	0
1145	3	4	12	2d 11:50:43.82000	0d 00:37:38.31000	0.00070583	0.00289362	0.00112535	4.0215	D	5	20/08/2020 00:59		0	0	0	0	0	0	0	0	0	0	0	0	0	0
1146	3	4	12	2d 11:53:23.03000	0d 00:40:17.52000	0.00075559	0.00309349	0.00112528	4.0114	D	5	20/08/2020 01:02		0	0	0	0	0	0	0	0	0	0	0	0	0	0
1147	3	4	12	2d 11:56:02.53000	0d 00:42:57.02000	0.00080544	0.00329322	0.00112512	4.0014	D	5	20/08/2020 01:05		0	0	0	0	0	0	0	0	0	0	0	0	0	0
1148	3	4	12	2d 11:58:44.40000	0d 00:45:38.89000	0.00085603	0.00349541	0.0011252	3.9913	D	5	20/08/2020 01:07		0	0	0	0	0	0	0	0	0	0	0	0	0	0
1149	3	4	12	2d 12:01:28.35000	0d 00:48:22.84000	0.00090727	0.00369968	0.00112512	3.9811	D	5	20/08/2020 01:10		0	0	0	0	0	0	0	0	0	0	0	0	0	0
1150	3	4	12	2d 12:04:17.68000	0d 00:51:12.17000	0.0009602	0.00391012	0.0011252	3.971	D	5	20/08/2020 01:13		0	0	0	0	0	0	0	0	0	0	0	0	0	0
1151	3	4	12	2d 12:07:03.66000	0d 00:53:58.15000	0.00101207	0.00411587	0.00112497	3.9609	D	5	20/08/2020 01:16		0	0	0	0	0	0	0	0	0	0	0	0	0	0
1152	3	4	12	2d 12:09:49.96000	0d 00:56:44.45000	0.00106405	0.00432149	0.00112512	3.9509	D	5	20/08/2020 01:18		0	0	0	0	0	0	0	0	0	0	0	0	0	0
1153	3	4	12	2d 12:12:38.24000	0d 00:59:32.73000	0.00111665	0.00452903	0.0011252	3.9408	D	5	20/08/2020 01:21		0	0	0	0	0	0	0	0	0	0	0	0	0	0
1154	3	4	12	2d 12:15:27.67000	0d 01:02:22.16000	0.0011696	0.00473746	0.00112512	3.9306	D	5	20/08/2020 01:24		0	0	0	0	0	0	0	0	0	0	0	0	0	0
1155	3	4	12	2d 12:18:24.21000	0d 01:05:18.70000	0.00122478	0.00495408	0.00112505	3.9203	D	5	20/08/2020 01:27		0	0	0	0	0	0	0	0	0	0	0	0	0	0
1156	3	4	12	2d 12:21:24.16000	0d 01:08:18.65000	0.00128102	0.0051743	0.0011252	3.9103	D	5	20/08/2020 01:30		0	0	0	0	0	0	0	0	0	0	0	0	0	0
1157	3	4	12	2d 12:24:19.67000	0d 01:11:14.16000	0.00133588	0.00538852	0.00112528	3.9002	D	5	20/08/2020 01:33		0	0	0	0	0	0	0	0	0	0	0	0	0	0
1158	3	4	12	2d 12:27:18.04000	0d 01:14:12.53000	0.00139163	0.00560569	0.00112512	3.8901	D	5	20/08/2020 01:36		0	0	0	0	0	0	0	0	0	0	0	0	0	0
1159	3	4	12	2d 12:30:21.21000	0d 01:17:15.70000	0.00144888	0.00582812	0.00112528	3.8801	D	5	20/08/2020 01:39		0	0	0	0	0	0	0	0	0	0	0	0	0	0
1160	3	4	12	2d 12:33:30.93000	0d 01:20:25.42000	0.00150817	0.00605791	0.00112528	3.8698	D	5	20/08/2020 01:42		0	0	0	0	0	0	0	0	0	0	0	0	0	0
1161	3	4	12	2d 12:36:48.63000	0d 01:23:43.12000	0.00156996	0.00629672	0.00112535	3.8598	D	5	20/08/2020 01:45		0	0	0	0	0	0	0	0	0	0	0	0	0	0
1162	3	4	12	2d 12:40:07.23000	0d 01:27:01.72000	0.00163203	0.006536	0.0011252	3.8497	D	5	20/08/2020 01:49		0	0	0	0	0	0	0	0	0	0	0	0	0	0
1163	3	4	12	2d 12:43:35.73000	0d 01:30:30.22000	0.0016972	0.00678655	0.00112505	3.8396	D	5	20/08/2020 01:52		0	0	0	0	0	0	0	0	0	0	0	0	0	0
1164	3	4	12	2d 12:47:16.34000	0d 01:34:10.83000	0.00176615	0.00705096	0.0011252	3.8296	D	5	20/08/2020 01:56		0	0	0	0	0	0	0	0	0	0	0	0	0	0
1165	3	4	12	2d 12:51:08.84000	0d 01:38:03.33000	0.00183882	0.00732889	0.00112535	3.8195	D	5	20/08/2020 02:00		0	0	0	0	0	0	0	0	0	0	0	0	0	0
1166	3	4	12	2d 12:55:16.72000	0d 01:42:11.21000	0.00191629	0.00762442	0.0011252	3.8093	D	5	20/08/2020 02:04		0	0	0	0	0	0	0	0	0	0	0	0	0	0
1167	3	4	12	2d 12:59:45.72000	0d 01:46:40.21000	0.00200037	0.00794428	0.0011252	3.7992	D	5	20/08/2020 02:08		0	0	0	0	0	0	0	0	0	0	0	0	0	0
1168	3	4	12	2d 13:04:36.43000	0d 01:51:30.92000	0.00209123	0.00828903	0.0011252	3.7891	D	5	20/08/2020 02:13		0	0	0	0	0	0	0	0	0	0	0	0	0	0
1169	3	4	12	2d 13:09:36.43000	0d 01:56:30.92000	0.00218499	0.00864388	0.00112535	3.7798	D	1	20/08/2020 02:18		0	0	0	0	0	0	0	0	0	0	0	0	0	0
1170	3	4	12	2d 13:14:36.43000	0d 02:01:30.92000	0.00227876	0.00899788	0.00112512	3.771	D	1	20/08/2020 02:23		0	0	0	0	0	0	0	0	0	0	0	0	0	0
1171	3	4	12	2d 13:19:36.43000	0d 02:06:30.92000	0.00237252	0.0093511	0.00112497	3.7632	D	1	20/08/2020 02:28		0	0	0	0	0	0	0	0	0	0	0	0	0	0
1172	3	4	12	2d 13:24:36.43000	0d 02:11:30.92000	0.00246629	0.00970359	0.0011252	3.7559	D	1	20/08/2020 02:33		0	0	0	0	0	0	0	0	0	0	0	0	0	0
1173	3	4	12	2d 13:29:36.43000	0d 02:16:30.92000	0.00256005	0.0100554	0.00112535	3.7488	D	1	20/08/2020 02:38		0	0	0	0	0	0	0	0	0	0	0	0	0	0
1174	3	4	12	2d 13:34:36.43000	0d 02:21:30.92000	0.00265381	0.0104066	0.0011252	3.7424	D	1	20/08/2020 02:43		0	0	0	0	0	0	0	0	0	0	0	0	0	0
1175	3	4	12	2d 13:39:36.43000	0d 02:26:30.92000	0.00274758	0.0107572	0.00112512	3.736	D	1	20/08/2020 02:48		0	0	0	0	0	0	0	0	0	0	0	0	0	0
1176	3	4	12	2d 13:44:36.43000	0d 02:31:30.92000	0.00284134	0.0111072	0.00112528	3.7299	D	1	20/08/2020 02:53		0	0	0	0	0	0	0	0	0	0	0	0	0	0
1177	3	4	12	2d 13:49:36.43000	0d 02:36:30.92000	0.00293511	0.0114567	0.0011252	3.7237	D	1	20/08/2020 02:58		0	0	0	0	0	0	0	0	0	0	0	0	0	0
1178	3	4	12	2d 13:54:36.43000	0d 02:41:30.92000	0.00302887	0.0118055	0.0011252	3.7177	D	1	20/08/2020 03:03		0	0	0	0	0	0	0	0	0	0	0	0	0	0
1179	3	4	12	2d 13:59:36.43000	0d 02:46:30.92000	0.00312263	0.0121538	0.00112543	3.7111	D	1	20/08/2020 03:08		0	0	0	0	0	0	0	0	0	0	0	0	0	0
1180	3	4	12	2d 14:04:36.43000	0d 02:51:30.92000	0.0032164	0.0125015	0.00112505	3.7049	D	1	20/08/2020 03:13		0	0	0	0	0	0	0	0	0	0	0	0	0	0
1181	3	4	12	2d 14:09:36.43000	0d 02:56:30.92000	0.00331016	0.0128486	0.0011252	3.6986	D	1	20/08/2020 03:18		0	0	0	0	0	0	0	0	0	0	0	0	0	0
1182	3	4	12	2d 14:14:36.43000	0d 03:01:30.92000	0.00340393	0.0131951	0.00112528	3.6918	D	1	20/08/2020 03:23		0	0	0	0	0	0	0	0	0	0	0	0	0	0
1183	3	4	12	2d 14:19:36.43000	0d 03:06:30.92000	0.00349769	0.0135409	0.0011252	3.6846	D	1	20/08/2020 03:28		0	0	0	0	0	0	0	0	0	0	0	0	0	0
1184	3	4	12	2d 14:24:36.43000	0d 03:11:30.92000	0.00359146	0.013886	0.00112512	3.6768	D	1	20/08/2020 03:33		0	0	0	0	0	0	0	0	0	0	0	0	0	0
1185	3	4	12	2d 14:29:36.43000	0d 03:16:30.92000	0.00368522	0.0142304	0.00112512	3.6689	D	1	20/08/2020 03:38		0	0	0	0	0	0	0	0	0	0	0	0	0	0
1186	3	4	12	2d 14:34:36.43000	0d 03:21:30.92000	0.00377898	0.014574	0.00112505	3.66	D	1	20/08/2020 03:43		0	0	0	0	0	0	0	0	0	0	0	0	0	0
1187	3	4	12	2d 14:39:29.98000	0d 03:26:24.47000	0.00387073	0.0149094	0.00112497	3.65	D	5	20/08/2020 03:48		0	0	0	0	0	0	0	0	0	0	0	0	0	0
1188	3	4	12	2d 14:43:53.83000	0d 03:30:48.32000	0.0039532	0.01521	0.00112512	3.6399	D	5	20/08/2020 03:53		0	0	0	0	0	0	0	0	0	0	0	0	0	0
1189	3	4	12	2d 14:47:37.18000	0d 03:34:31.67000	0.004023	0.0154638	0.00112528	3.6298	D	5	20/08/2020 03:56		0	0	0	0	0	0	0	0	0	0	0	0	0	0
1190	3	4	12	2d 14:50:38.59000	0d 03:37:33.08000	0.0040797	0.0156693	0.00112528	3.6197	D	5	20/08/2020 03:59		0	0	0	0	0	0	0	0	0	0	0	0	0	0
1191	3	4	12	2d 14:53:09.97000	0d 03:40:04.46000	0.00412702	0.0158403	0.0011252	3.6097	D	5	20/08/2020 04:02		0	0	0	0	0	0	0	0	0	0	0	0	0	0
1192	3	4	12	2d 14:55:14.08000	0d 03:42:08.57000	0.00416581	0.0159802	0.0011252	3.5996	D	5	20/08/2020 04:04		0	0	0	0	0	0	0	0	0	0	0	0	0	0
1193	3	4	12	2d 14:56:57.90000	0d 03:43:52.39000	0.00419826	0.0160968	0.00112505	3.5895	D	5	20/08/2020 04:06		0	0	0	0	0	0	0	0	0	0	0	0	0	0
1194	3	4	12	2d 14:58:18.66000	0d 03:45:13.15000	0.0042235	0.0161873	0.00112528	3.5795	D	5	20/08/2020 04:07		0	0	0	0	0	0	0	0	0	0	0	0	0	0
1195	3	4	12	2d 14:59:25.14000	0d 03:46:19.63000	0.00424428	0.0162616	0.00112535	3.5694	D	5	20/08/2020 04:08		0	0	0	0	0	0	0	0	0	0	0	0	0	0
1196	3	4	12	2d 15:00:19.51000	0d 03:47:14.00000	0.00426127	0.0163222	0.00112528	3.5593	D	5	20/08/2020 04:09		0	0	0	0	0	0	0	0	0	0	0	0	0	0
1197	3	4	12	2d 15:01:05.27000	0d 03:47:59.76000	0.00427557	0.016373	0.00112497	3.5492	D	5	20/08/2020 04:10		0	0	0	0	0	0	0	0	0	0	0	0	0	0
1198	3	4	12	2d 15:01:45.98000	0d 03:48:40.47000	0.00428829	0.0164181	0.00112512	3.5392	D	5	20/08/2020 04:10		0	0	0	0	0	0	0	0	0	0	0	0	0	0
1199	3	4	12	2d 15:02:21.68000	0d 03:49:16.17000	0.00429945	0.0164575	0.00112512	3.5291	D	5	20/08/2020 04:11		0	0	0	0	0	0	0	0	0	0	0	0	0	0
1200	3	4	12	2d 15:02:51.89000	0d 03:49:46.38000	0.0043089	0.0164908	0.0011252	3.5189	D	5	20/08/2020 04:11		0	0	0	0	0	0	0	0	0	0	0	0	0	0
1201	3	4	12	2d 15:03:19.93000	0d 03:50:14.42000	0.00431766	0.0165216	0.0011252	3.5088	D	5	20/08/2020 04:12		0	0	0	0	0	0	0	0	0	0	0	0	0	0
1202	3	4	12	2d 15:03:43.33000	0d 03:50:37.82000	0.00432497	0.0165472	0.00112535	3.4984	D	5	20/08/2020 04:12		0	0	0	0	0	0	0	0	0	0	0	0	0	0
1203	3	4	12	2d 15:04:06.07000	0d 03:51:00.56000	0.00433208	0.0165721	0.00112512	3.4884	D	5	20/08/2020 04:13		0	0	0	0	0	0	0	0	0	0	0	0	0	0
1204	3	4	12	2d 15:04:27.19000	0d 03:51:21.68000	0.00433868	0.0165951	0.00112512	3.4783	D	5	20/08/2020 04:13		0	0	0	0	0	0	0	0	0	0	0	0	0	0
1205	3	4	12	2d 15:04:45.61000	0d 03:51:40.10000	0.00434444	0.016615	0.0011252	3.4682	D	5	20/08/2020 04:13		0	0	0	0	0	0	0	0	0	0	0	0	0	0
1206	3	4	12	2d 15:05:03.20000	0d 03:51:57.69000	0.00434994	0.0166341	0.0011252	3.4582	D	5	20/08/2020 04:14		0	0	0	0	0	0	0	0	0	0	0	0	0	0
1207	3	4	12	2d 15:05:19.80000	0d 03:52:14.29000	0.00435512	0.016652	0.00112535	3.4479	D	5	20/08/2020 04:14		0	0	0	0	0	0	0	0	0	0	0	0	0	0
1208	3	4	12	2d 15:05:35.28000	0d 03:52:29.77000	0.00435996	0.0166687	0.0011252	3.4379	D	5	20/08/2020 04:14		0	0	0	0	0	0	0	0	0	0	0	0	0	0
1209	3	4	12	2d 15:05:50.24000	0d 03:52:44.73000	0.00436464	0.0166847	0.00112535	3.4278	D	5	20/08/2020 04:14		0	0	0	0	0	0	0	0	0	0	0	0	0	0
1210	3	4	12	2d 15:06:08.31000	0d 03:53:02.80000	0.00437029	0.016704	0.0011252	3.4177	D	5	20/08/2020 04:15		0	0	0	0	0	0	0	0	0	0	0	0	0	0
1211	3	4	12	2d 15:06:33.42000	0d 03:53:27.91000	0.00437813	0.0167308	0.00112512	3.4076	D	5	20/08/2020 04:15		0	0	0	0	0	0	0	0	0	0	0	0	0	0
1212	3	4	12	2d 15:07:03.78000	0d 03:53:58.27000	0.00438762	0.0167631	0.00112512	3.3976	D	5	20/08/2020 04:16		0	0	0	0	0	0	0	0	0	0	0	0	0	0
1213	3	4	12	2d 15:07:45.97000	0d 03:54:40.46000	0.00440081	0.0168078	0.0011252	3.3872	D	5	20/08/2020 04:16		0	0	0	0	0	0	0	0	0	0	0	0	0	0
1214	3	4	12	2d 15:08:38.69000	0d 03:55:33.18000	0.00441729	0.0168636	0.00112535	3.3768	D	5	20/08/2020 04:17		0	0	0	0	0	0	0	0	0	0	0	0	0	0
1215	3	4	12	2d 15:09:49.89000	0d 03:56:44.38000	0.00443954	0.0169386	0.00112512	3.3668	D	5	20/08/2020 04:18		0	0	0	0	0	0	0	0	0	0	0	0	0	0
1216	3	4	12	2d 15:11:21.26000	0d 03:58:15.75000	0.0044681	0.0170346	0.0011252	3.3567	D	5	20/08/2020 04:20		0	0	0	0	0	0	0	0	0	0	0	0	0	0
1217	3	4	12	2d 15:13:35.77000	0d 04:00:30.26000	0.00451014	0.0171755	0.00112528	3.3466	D	5	20/08/2020 04:22		0	0	0	0	0	0	0	0	0	0	0	0	0	0
1218	3	4	12	2d 15:15:31.65000	0d 04:02:26.14000	0.00454636	0.0172965	0.00112512	3.3365	D	5	20/08/2020 04:24		0	0	0	0	0	0	0	0	0	0	0	0	0	0
1219	3	4	12	2d 15:17:00.23000	0d 04:03:54.72000	0.00457404	0.0173888	0.0011252	3.3265	D	5	20/08/2020 04:26		0	0	0	0	0	0	0	0	0	0	0	0	0	0
1220	3	4	12	2d 15:18:09.61000	0d 04:05:04.10000	0.00459573	0.0174608	0.0011252	3.3164	D	5	20/08/2020 04:27		0	0	0	0	0	0	0	0	0	0	0	0	0	0
1221	3	4	12	2d 15:19:00.39000	0d 04:05:54.88000	0.0046116	0.0175134	0.00112505	3.3063	D	5	20/08/2020 04:28		0	0	0	0	0	0	0	0	0	0	0	0	0	0
1222	3	4	12	2d 15:19:39.21000	0d 04:06:33.70000	0.00462373	0.0175534	0.00112528	3.2963	D	5	20/08/2020 04:28		0	0	0	0	0	0	0	0	0	0	0	0	0	0
1223	3	4	12	2d 15:20:11.08000	0d 04:07:05.57000	0.00463369	0.0175862	0.0011252	3.286	D	5	20/08/2020 04:29		0	0	0	0	0	0	0	0	0	0	0	0	0	0
1224	3	4	12	2d 15:20:38.58000	0d 04:07:33.07000	0.00464229	0.0176144	0.00112512	3.2758	D	5	20/08/2020 04:29		0	0	0	0	0	0	0	0	0	0	0	0	0	0
1225	3	4	12	2d 15:21:00.70000	0d 04:07:55.19000	0.0046492	0.017637	0.00112497	3.2657	D	5	20/08/2020 04:30		0	0	0	0	0	0	0	0	0	0	0	0	0	0
1226	3	4	12	2d 15:21:19.20000	0d 04:08:13.69000	0.00465498	0.0176559	0.00112512	3.2557	D	5	20/08/2020 04:30		0	0	0	0	0	0	0	0	0	0	0	0	0	0
1227	3	4	12	2d 15:21:34.81000	0d 04:08:29.30000	0.00465986	0.0176717	0.00112528	3.2454	D	5	20/08/2020 04:30		0	0	0	0	0	0	0	0	0	0	0	0	0	0
1228	3	4	12	2d 15:21:48.86000	0d 04:08:43.35000	0.00466425	0.017686	0.0011252	3.2352	D	5	20/08/2020 04:30		0	0	0	0	0	0	0	0	0	0	0	0	0	0
1229	3	4	12	2d 15:22:01.59000	0d 04:08:56.08000	0.00466823	0.0176988	0.00112528	3.225	D	5	20/08/2020 04:31		0	0	0	0	0	0	0	0	0	0	0	0	0	0
1230	3	4	12	2d 15:22:12.88000	0d 04:09:07.37000	0.00467176	0.0177102	0.00112512	3.2148	D	5	20/08/2020 04:31		0	0	0	0	0	0	0	0	0	0	0	0	0	0
1231	3	4	12	2d 15:22:23.35000	0d 04:09:17.84000	0.00467503	0.0177207	0.00112535	3.2047	D	5	20/08/2020 04:31		0	0	0	0	0	0	0	0	0	0	0	0	0	0
1232	3	4	12	2d 15:22:32.91000	0d 04:09:27.40000	0.00467802	0.0177303	0.00112528	3.1946	D	5	20/08/2020 04:31		0	0	0	0	0	0	0	0	0	0	0	0	0	0
1233	3	4	12	2d 15:22:41.56000	0d 04:09:36.05000	0.00468072	0.0177389	0.00112505	3.1846	D	5	20/08/2020 04:31		0	0	0	0	0	0	0	0	0	0	0	0	0	0
1234	3	4	12	2d 15:22:49.72000	0d 04:09:44.21000	0.00468327	0.017747	0.0011252	3.1745	D	5	20/08/2020 04:31		0	0	0	0	0	0	0	0	0	0	0	0	0	0
1235	3	4	12	2d 15:22:57.41000	0d 04:09:51.90000	0.00468568	0.0177546	0.00112512	3.1643	D	5	20/08/2020 04:32		0	0	0	0	0	0	0	0	0	0	0	0	0	0
1236	3	4	12	2d 15:23:04.75000	0d 04:09:59.24000	0.00468797	0.0177619	0.00112528	3.154	D	5	20/08/2020 04:32		0	0	0	0	0	0	0	0	0	0	0	0	0	0
1237	3	4	12	2d 15:23:11.63000	0d 04:10:06.12000	0.00469012	0.0177686	0.0011252	3.144	D	5	20/08/2020 04:32		0	0	0	0	0	0	0	0	0	0	0	0	0	0
1238	3	4	12	2d 15:23:18.17000	0d 04:10:12.66000	0.00469217	0.017775	0.00112512	3.1336	D	5	20/08/2020 04:32		0	0	0	0	0	0	0	0	0	0	0	0	0	0
1239	3	4	12	2d 15:23:24.34000	0d 04:10:18.83000	0.00469409	0.0177811	0.00112512	3.1235	D	5	20/08/2020 04:32		0	0	0	0	0	0	0	0	0	0	0	0	0	0
1240	3	4	12	2d 15:23:30.15000	0d 04:10:24.64000	0.00469591	0.0177867	0.00112535	3.1135	D	5	20/08/2020 04:32		0	0	0	0	0	0	0	0	0	0	0	0	0	0
1241	3	4	12	2d 15:23:35.76000	0d 04:10:30.25000	0.00469766	0.0177922	0.00112512	3.1032	D	5	20/08/2020 04:32		0	0	0	0	0	0	0	0	0	0	0	0	0	0
1242	3	4	12	2d 15:23:41.22000	0d 04:10:35.71000	0.00469937	0.0177975	0.0011252	3.0932	D	5	20/08/2020 04:32		0	0	0	0	0	0	0	0	0	0	0	0	0	0
1243	3	4	12	2d 15:23:46.31000	0d 04:10:40.80000	0.00470096	0.0178024	0.00112512	3.0828	D	5	20/08/2020 04:32		0	0	0	0	0	0	0	0	0	0	0	0	0	0
1244	3	4	12	2d 15:23:51.28000	0d 04:10:45.77000	0.00470251	0.0178072	0.00112497	3.0724	D	5	20/08/2020 04:32		0	0	0	0	0	0	0	0	0	0	0	0	0	0
1245	3	4	12	2d 15:23:56.00000	0d 04:10:50.49000	0.00470399	0.0178117	0.00112512	3.0623	D	5	20/08/2020 04:33		0	0	0	0	0	0	0	0	0	0	0	0	0	0
1246	3	4	12	2d 15:24:00.48000	0d 04:10:54.97000	0.00470539	0.017816	0.0011252	3.0521	D	5	20/08/2020 04:33		0	0	0	0	0	0	0	0	0	0	0	0	0	0
1247	3	4	12	2d 15:24:04.85000	0d 04:10:59.34000	0.00470676	0.0178201	0.00112505	3.0417	D	5	20/08/2020 04:33		0	0	0	0	0	0	0	0	0	0	0	0	0	0
1248	3	4	12	2d 15:24:09.14000	0d 04:11:03.63000	0.0047081	0.0178242	0.00112528	3.0315	D	5	20/08/2020 04:33		0	0	0	0	0	0	0	0	0	0	0	0	0	0
1249	3	4	12	2d 15:24:13.08000	0d 04:11:07.57000	0.00470933	0.0178279	0.00112512	3.0213	D	5	20/08/2020 04:33		0	0	0	0	0	0	0	0	0	0	0	0	0	0
1250	3	4	12	2d 15:24:17.08000	0d 04:11:11.57000	0.00471058	0.0178317	0.00112512	3.0109	D	5	20/08/2020 04:33		0	0	0	0	0	0	0	0	0	0	0	0	0	0
1251	3	4	12	2d 15:24:20.83000	0d 04:11:15.32000	0.00471175	0.0178352	0.00112528	3.0007	D	5	20/08/2020 04:33		0	0	0	0	0	0	0	0	0	0	0	0	0	0
1252	3	4	12	2d 15:24:24.48000	0d 04:11:18.97000	0.00471289	0.0178386	0.00112512	2.9903	D	5	20/08/2020 04:33		0	0	0	0	0	0	0	0	0	0	0	0	0	0
1253	3	4	12	2d 15:24:27.92000	0d 04:11:22.41000	0.00471397	0.0178419	0.00112528	2.9802	D	5	20/08/2020 04:33		0	0	0	0	0	0	0	0	0	0	0	0	0	0
1254	3	4	12	2d 15:24:31.34000	0d 04:11:25.83000	0.00471503	0.017845	0.00112505	2.9697	D	5	20/08/2020 04:33		0	0	0	0	0	0	0	0	0	0	0	0	0	0
1255	3	4	12	2d 15:24:34.71000	0d 04:11:29.20000	0.00471609	0.0178482	0.00112512	2.9593	D	5	20/08/2020 04:33		0	0	0	0	0	0	0	0	0	0	0	0	0	0
1256	3	4	12	2d 15:24:37.93000	0d 04:11:32.42000	0.00471709	0.0178511	0.0011252	2.9491	D	5	20/08/2020 04:33		0	0	0	0	0	0	0	0	0	0	0	0	0	0
1257	3	4	12	2d 15:24:41.02000	0d 04:11:35.51000	0.00471806	0.017854	0.0011252	2.9389	D	5	20/08/2020 04:33		0	0	0	0	0	0	0	0	0	0	0	0	0	0
1258	3	4	12	2d 15:24:44.05000	0d 04:11:38.54000	0.00471901	0.0178568	0.00112512	2.9287	D	5	20/08/2020 04:33		0	0	0	0	0	0	0	0	0	0	0	0	0	0
1259	3	4	12	2d 15:24:46.94000	0d 04:11:41.43000	0.00471991	0.0178594	0.00112497	2.9183	D	5	20/08/2020 04:33		0	0	0	0	0	0	0	0	0	0	0	0	0	0
1260	3	4	12	2d 15:24:49.80000	0d 04:11:44.29000	0.0047208	0.017862	0.0011252	2.9078	D	5	20/08/2020 04:33		0	0	0	0	0	0	0	0	0	0	0	0	0	0
1261	3	4	12	2d 15:24:52.58000	0d 04:11:47.07000	0.00472167	0.0178645	0.0011252	2.8975	D	5	20/08/2020 04:33		0	0	0	0	0	0	0	0	0	0	0	0	0	0
1262	3	4	12	2d 15:24:55.26000	0d 04:11:49.75000	0.00472251	0.0178669	0.00112512	2.8873	D	5	20/08/2020 04:34		0	0	0	0	0	0	0	0	0	0	0	0	0	0
1263	3	4	12	2d 15:24:57.94000	0d 04:11:52.43000	0.00472335	0.0178694	0.00112543	2.8766	D	5	20/08/2020 04:34		0	0	0	0	0	0	0	0	0	0	0	0	0	0
1264	3	4	12	2d 15:25:00.56000	0d 04:11:55.05000	0.00472417	0.0178717	0.0011252	2.8663	D	5	20/08/2020 04:34		0	0	0	0	0	0	0	0	0	0	0	0	0	0
1265	3	4	12	2d 15:25:03.12000	0d 04:11:57.61000	0.00472497	0.017874	0.0011252	2.8557	D	5	20/08/2020 04:34		0	0	0	0	0	0	0	0	0	0	0	0	0	0
1266	3	4	12	2d 15:25:05.58000	0d 04:12:00.07000	0.00472574	0.0178762	0.00112543	2.8453	D	5	20/08/2020 04:34		0	0	0	0	0	0	0	0	0	0	0	0	0	0
1267	3	4	12	2d 15:25:07.98000	0d 04:12:02.47000	0.00472649	0.0178783	0.0011252	2.835	D	5	20/08/2020 04:34		0	0	0	0	0	0	0	0	0	0	0	0	0	0
1268	3	4	12	2d 15:25:10.32000	0d 04:12:04.81000	0.00472722	0.0178804	0.0011252	2.8246	D	5	20/08/2020 04:34		0	0	0	0	0	0	0	0	0	0	0	0	0	0
1269	3	4	12	2d 15:25:12.61000	0d 04:12:07.10000	0.00472793	0.0178824	0.0011252	2.8141	D	5	20/08/2020 04:34		0	0	0	0	0	0	0	0	0	0	0	0	0	0
1270	3	4	12	2d 15:25:14.88000	0d 04:12:09.37000	0.00472864	0.0178844	0.00112505	2.8035	D	5	20/08/2020 04:34		0	0	0	0	0	0	0	0	0	0	0	0	0	0
1271	3	4	12	2d 15:25:17.11000	0d 04:12:11.60000	0.00472934	0.0178864	0.00112505	2.793	D	5	20/08/2020 04:34		0	0	0	0	0	0	0	0	0	0	0	0	0	0
1272	3	4	12	2d 15:25:19.25000	0d 04:12:13.74000	0.00473001	0.0178882	0.00112535	2.7828	D	5	20/08/2020 04:34		0	0	0	0	0	0	0	0	0	0	0	0	0	0
1273	3	4	12	2d 15:25:21.36000	0d 04:12:15.85000	0.00473067	0.01789	0.00112528	2.7723	D	5	20/08/2020 04:34		0	0	0	0	0	0	0	0	0	0	0	0	0	0
1274	3	4	12	2d 15:25:23.46000	0d 04:12:17.95000	0.00473132	0.0178919	0.0011252	2.7617	D	5	20/08/2020 04:34		0	0	0	0	0	0	0	0	0	0	0	0	0	0
1275	3	4	12	2d 15:25:25.45000	0d 04:12:19.94000	0.00473195	0.0178936	0.00112543	2.7514	D	5	20/08/2020 04:34		0	0	0	0	0	0	0	0	0	0	0	0	0	0
1276	3	4	12	2d 15:25:27.42000	0d 04:12:21.91000	0.00473256	0.0178953	0.00112512	2.7411	D	5	20/08/2020 04:34		0	0	0	0	0	0	0	0	0	0	0	0	0	0
1277	3	4	12	2d 15:25:29.34000	0d 04:12:23.83000	0.00473316	0.0178969	0.00112528	2.7306	D	5	20/08/2020 04:34		0	0	0	0	0	0	0	0	0	0	0	0	0	0
1278	3	4	12	2d 15:25:31.26000	0d 04:12:25.75000	0.00473376	0.0178985	0.00112512	2.7204	D	5	20/08/2020 04:34		0	0	0	0	0	0	0	0	0	0	0	0	0	0
1279	3	4	12	2d 15:25:33.07000	0d 04:12:27.56000	0.00473433	0.0179001	0.00112535	2.71	D	5	20/08/2020 04:34		0	0	0	0	0	0	0	0	0	0	0	0	0	0
1280	3	4	12	2d 15:25:34.96000	0d 04:12:29.45000	0.00473492	0.0179017	0.0011252	2.6993	D	5	20/08/2020 04:34		0	0	0	0	0	0	0	0	0	0	0	0	0	0
1281	3	4	12	2d 15:25:36.79000	0d 04:12:31.28000	0.00473549	0.0179032	0.0011252	2.6889	D	5	20/08/2020 04:34		0	0	0	0	0	0	0	0	0	0	0	0	0	0
1282	3	4	12	2d 15:25:38.57000	0d 04:12:33.06000	0.00473605	0.0179047	0.00112512	2.6786	D	5	20/08/2020 04:34		0	0	0	0	0	0	0	0	0	0	0	0	0	0
1283	3	4	12	2d 15:25:40.35000	0d 04:12:34.84000	0.0047366	0.0179062	0.00112505	2.668	D	5	20/08/2020 04:34		0	0	0	0	0	0	0	0	0	0	0	0	0	0
1284	3	4	12	2d 15:25:42.10000	0d 04:12:36.59000	0.00473715	0.0179077	0.00112535	2.6574	D	5	20/08/2020 04:34		0	0	0	0	0	0	0	0	0	0	0	0	0	0
1285	3	4	12	2d 15:25:43.85000	0d 04:12:38.34000	0.0047377	0.0179091	0.00112535	2.6467	D	5	20/08/2020 04:34		0	0	0	0	0	0	0	0	0	0	0	0	0	0
1286	3	4	12	2d 15:25:45.54000	0d 04:12:40.03000	0.00473823	0.0179105	0.00112528	2.636	D	5	20/08/2020 04:34		0	0	0	0	0	0	0	0	0	0	0	0	0	0
1287	3	4	12	2d 15:25:47.26000	0d 04:12:41.75000	0.00473876	0.0179119	0.00112512	2.6253	D	5	20/08/2020 04:34		0	0	0	0	0	0	0	0	0	0	0	0	0	0
1288	3	4	12	2d 15:25:48.90000	0d 04:12:43.39000	0.00473928	0.0179133	0.00112512	2.6149	D	5	20/08/2020 04:34		0	0	0	0	0	0	0	0	0	0	0	0	0	0
1289	3	4	12	2d 15:25:50.50000	0d 04:12:44.99000	0.00473978	0.0179146	0.00112497	2.6044	D	5	20/08/2020 04:34		0	0	0	0	0	0	0	0	0	0	0	0	0	0
1290	3	4	12	2d 15:25:52.13000	0d 04:12:46.62000	0.00474029	0.0179159	0.00112512	2.5939	D	5	20/08/2020 04:34		0	0	0	0	0	0	0	0	0	0	0	0	0	0
1291	3	4	12	2d 15:25:53.71000	0d 04:12:48.20000	0.00474078	0.0179172	0.0011252	2.5832	D	5	20/08/2020 04:35		0	0	0	0	0	0	0	0	0	0	0	0	0	0
1292	3	4	12	2d 15:25:55.30000	0d 04:12:49.79000	0.00474128	0.0179184	0.00112512	2.5727	D	5	20/08/2020 04:35		0	0	0	0	0	0	0	0	0	0	0	0	0	0
1293	3	4	12	2d 15:25:56.86000	0d 04:12:51.35000	0.00474176	0.0179197	0.00112505	2.5618	D	5	20/08/2020 04:35		0	0	0	0	0	0	0	0	0	0	0	0	0	0
1294	3	4	12	2d 15:25:58.42000	0d 04:12:52.91000	0.00474225	0.0179209	0.00112512	2.5512	D	5	20/08/2020 04:35		0	0	0	0	0	0	0	0	0	0	0	0	0	0
1295	3	4	12	2d 15:25:59.94000	0d 04:12:54.43000	0.00474273	0.0179222	0.0011252	2.5408	D	5	20/08/2020 04:35		0	0	0	0	0	0	0	0	0	0	0	0	0	0
1296	3	4	12	2d 15:26:01.43000	0d 04:12:55.92000	0.00474319	0.0179233	0.00112512	2.5301	D	5	20/08/2020 04:35		0	0	0	0	0	0	0	0	0	0	0	0	0	0
1297	3	4	12	2d 15:26:02.97000	0d 04:12:57.46000	0.00474367	0.0179246	0.00112512	2.5194	D	5	20/08/2020 04:35		0	0	0	0	0	0	0	0	0	0	0	0	0	0
1298	3	4	12	2d 15:26:04.47000	0d 04:12:58.96000	0.00474414	0.0179257	0.00112512	2.5086	D	5	20/08/2020 04:35		0	0	0	0	0	0	0	0	0	0	0	0	0	0
1299	3	4	12	2d 15:26:05.68000	0d 04:13:00.17000	0.00474452	0.0179267	0.00112535	2.5	D	133	20/08/2020 04:35		0	0	0	0	0	0	0	0	0	0	0	0	0	0
1300	3	4	13	2d 15:26:05.69000	0d 00:00:00.01000	0	0	0	2.6229	R	0	20/08/2020 04:35		0	0	0	0	0	0	0	0	0	0	0	0	0	0
1301	3	4	13	2d 15:26:07.69000	0d 00:00:02.01000	0	0	0	2.837	R	1	20/08/2020 04:35		0	0	0	0	0	0	0	0	0	0	0	0	0	0
1302	3	4	13	2d 15:26:09.69000	0d 00:00:04.01000	0	0	0	2.9549	R	1	20/08/2020 04:35		0	0	0	0	0	0	0	0	0	0	0	0	0	0
1303	3	4	13	2d 15:26:11.69000	0d 00:00:06.01000	0	0	0	3.0475	R	1	20/08/2020 04:35		0	0	0	0	0	0	0	0	0	0	0	0	0	0
1304	3	4	13	2d 15:26:13.69000	0d 00:00:08.01000	0	0	0	3.1243	R	1	20/08/2020 04:35		0	0	0	0	0	0	0	0	0	0	0	0	0	0
1305	3	4	13	2d 15:26:15.68000	0d 00:00:10.00000	0	0	0	3.1885	R	129	20/08/2020 04:35		0	0	0	0	0	0	0	0	0	0	0	0	0	0
1306	4	5	9	2d 15:26:15.72000	0d 00:00:00.04000	0.00000001	0.00000004	0.00112657	3.3519	C	0	20/08/2020 04:35		0	0	0	0	0	0	0	0	0	0	0	0	0	0
1307	4	5	9	2d 15:26:15.88000	0d 00:00:00.20000	0.00000006	0.00000021	0.0011252	3.3806	C	5	20/08/2020 04:35		0	0	0	0	0	0	0	0	0	0	0	0	0	0
1308	4	5	9	2d 15:26:16.04000	0d 00:00:00.36000	0.00000011	0.00000038	0.00112528	3.4012	C	5	20/08/2020 04:35		0	0	0	0	0	0	0	0	0	0	0	0	0	0
1309	4	5	9	2d 15:26:16.21000	0d 00:00:00.53000	0.00000017	0.00000056	0.0011249	3.4194	C	5	20/08/2020 04:35		0	0	0	0	0	0	0	0	0	0	0	0	0	0
1310	4	5	9	2d 15:26:16.40000	0d 00:00:00.72000	0.00000022	0.00000076	0.00112505	3.4369	C	5	20/08/2020 04:35		0	0	0	0	0	0	0	0	0	0	0	0	0	0
1311	4	5	9	2d 15:26:16.60000	0d 00:00:00.92000	0.00000029	0.00000098	0.0011252	3.4536	C	5	20/08/2020 04:35		0	0	0	0	0	0	0	0	0	0	0	0	0	0
1312	4	5	9	2d 15:26:16.81000	0d 00:00:01.13000	0.00000035	0.00000121	0.00112528	3.4702	C	5	20/08/2020 04:35		0	0	0	0	0	0	0	0	0	0	0	0	0	0
1313	4	5	9	2d 15:26:17.04000	0d 00:00:01.36000	0.00000042	0.00000146	0.0011252	3.4867	C	5	20/08/2020 04:35		0	0	0	0	0	0	0	0	0	0	0	0	0	0
1314	4	5	9	2d 15:26:17.27000	0d 00:00:01.59000	0.0000005	0.00000171	0.00112528	3.5019	C	5	20/08/2020 04:35		0	0	0	0	0	0	0	0	0	0	0	0	0	0
1315	4	5	9	2d 15:26:17.51000	0d 00:00:01.83000	0.00000057	0.00000197	0.0011252	3.5172	C	5	20/08/2020 04:35		0	0	0	0	0	0	0	0	0	0	0	0	0	0
1316	4	5	9	2d 15:26:17.76000	0d 00:00:02.08000	0.00000065	0.00000225	0.00112528	3.5319	C	5	20/08/2020 04:35		0	0	0	0	0	0	0	0	0	0	0	0	0	0
1317	4	5	9	2d 15:26:18.01000	0d 00:00:02.33000	0.00000073	0.00000252	0.00112535	3.5462	C	5	20/08/2020 04:35		0	0	0	0	0	0	0	0	0	0	0	0	0	0
1318	4	5	9	2d 15:26:18.28000	0d 00:00:02.60000	0.00000081	0.00000282	0.00112512	3.5605	C	5	20/08/2020 04:35		0	0	0	0	0	0	0	0	0	0	0	0	0	0
1319	4	5	9	2d 15:26:18.57000	0d 00:00:02.89000	0.0000009	0.00000315	0.00112535	3.5746	C	5	20/08/2020 04:35		0	0	0	0	0	0	0	0	0	0	0	0	0	0
1320	4	5	9	2d 15:26:18.87000	0d 00:00:03.19000	0.000001	0.00000348	0.0011252	3.5885	C	5	20/08/2020 04:35		0	0	0	0	0	0	0	0	0	0	0	0	0	0
1321	4	5	9	2d 15:26:19.18000	0d 00:00:03.50000	0.00000109	0.00000383	0.0011252	3.6017	C	5	20/08/2020 04:35		0	0	0	0	0	0	0	0	0	0	0	0	0	0
1322	4	5	9	2d 15:26:19.52000	0d 00:00:03.84000	0.0000012	0.00000422	0.00112528	3.6147	C	5	20/08/2020 04:35		0	0	0	0	0	0	0	0	0	0	0	0	0	0
1323	4	5	9	2d 15:26:19.87000	0d 00:00:04.19000	0.00000131	0.00000461	0.0011252	3.6275	C	5	20/08/2020 04:35		0	0	0	0	0	0	0	0	0	0	0	0	0	0
1324	4	5	9	2d 15:26:20.27000	0d 00:00:04.59000	0.00000143	0.00000507	0.00112512	3.6402	C	5	20/08/2020 04:35		0	0	0	0	0	0	0	0	0	0	0	0	0	0
1325	4	5	9	2d 15:26:20.70000	0d 00:00:05.02000	0.00000157	0.00000556	0.00112505	3.6522	C	5	20/08/2020 04:35		0	0	0	0	0	0	0	0	0	0	0	0	0	0
1326	4	5	9	2d 15:26:21.19000	0d 00:00:05.51000	0.00000172	0.00000612	0.00112512	3.6641	C	5	20/08/2020 04:35		0	0	0	0	0	0	0	0	0	0	0	0	0	0
1327	4	5	9	2d 15:26:21.77000	0d 00:00:06.09000	0.0000019	0.00000678	0.0011252	3.6757	C	5	20/08/2020 04:35		0	0	0	0	0	0	0	0	0	0	0	0	0	0
1328	4	5	9	2d 15:26:22.46000	0d 00:00:06.78000	0.00000212	0.00000758	0.00112528	3.6867	C	5	20/08/2020 04:35		0	0	0	0	0	0	0	0	0	0	0	0	0	0
1329	4	5	9	2d 15:26:23.33000	0d 00:00:07.65000	0.00000239	0.00000858	0.00112535	3.6976	C	5	20/08/2020 04:35		0	0	0	0	0	0	0	0	0	0	0	0	0	0
1330	4	5	9	2d 15:26:24.54000	0d 00:00:08.86000	0.00000277	0.00000998	0.00112505	3.7081	C	5	20/08/2020 04:35		0	0	0	0	0	0	0	0	0	0	0	0	0	0
1331	4	5	9	2d 15:26:26.39000	0d 00:00:10.71000	0.00000335	0.00001213	0.0011252	3.7183	C	5	20/08/2020 04:35		0	0	0	0	0	0	0	0	0	0	0	0	0	0
1332	4	5	9	2d 15:26:30.10000	0d 00:00:14.42000	0.00000451	0.00001645	0.00112512	3.7285	C	5	20/08/2020 04:35		0	0	0	0	0	0	0	0	0	0	0	0	0	0
1333	4	5	9	2d 15:27:11.59000	0d 00:00:55.91000	0.00001747	0.0000648	0.00112505	3.7185	C	5	20/08/2020 04:36		0	0	0	0	0	0	0	0	0	0	0	0	0	0
1334	4	5	9	2d 15:27:29.73000	0d 00:01:14.05000	0.00002314	0.00008585	0.0011252	3.7084	C	5	20/08/2020 04:36		0	0	0	0	0	0	0	0	0	0	0	0	0	0
1335	4	5	9	2d 15:27:57.62000	0d 00:01:41.94000	0.00003186	0.00011813	0.00112528	3.6983	C	5	20/08/2020 04:37		0	0	0	0	0	0	0	0	0	0	0	0	0	0
1336	4	5	9	2d 15:28:49.48000	0d 00:02:33.80000	0.00004807	0.00017798	0.00112528	3.6883	C	5	20/08/2020 04:37		0	0	0	0	0	0	0	0	0	0	0	0	0	0
1337	4	5	9	2d 15:33:49.48000	0d 00:07:33.80000	0.00014183	0.00052318	0.00112512	3.6803	C	1	20/08/2020 04:42		0	0	0	0	0	0	0	0	0	0	0	0	0	0
1338	4	5	9	2d 15:38:49.48000	0d 00:12:33.80000	0.0002356	0.0008684	0.00112512	3.6834	C	1	20/08/2020 04:47		0	0	0	0	0	0	0	0	0	0	0	0	0	0
1339	4	5	9	2d 15:43:49.48000	0d 00:17:33.80000	0.00032936	0.00121399	0.00112512	3.6876	C	1	20/08/2020 04:52		0	0	0	0	0	0	0	0	0	0	0	0	0	0
1340	4	5	9	2d 15:48:49.48000	0d 00:22:33.80000	0.00042313	0.00155997	0.0011252	3.6918	C	1	20/08/2020 04:57		0	0	0	0	0	0	0	0	0	0	0	0	0	0
1341	4	5	9	2d 15:53:49.48000	0d 00:27:33.80000	0.00051689	0.00190632	0.00112535	3.6957	C	1	20/08/2020 05:02		0	0	0	0	0	0	0	0	0	0	0	0	0	0
1342	4	5	9	2d 15:58:49.48000	0d 00:32:33.80000	0.00061065	0.00225304	0.00112512	3.7	C	1	20/08/2020 05:07		0	0	0	0	0	0	0	0	0	0	0	0	0	0
1343	4	5	9	2d 16:03:49.48000	0d 00:37:33.80000	0.00070442	0.00260016	0.0011252	3.7043	C	1	20/08/2020 05:12		0	0	0	0	0	0	0	0	0	0	0	0	0	0
1344	4	5	9	2d 16:08:49.48000	0d 00:42:33.80000	0.00079818	0.0029477	0.0011252	3.7087	C	1	20/08/2020 05:17		0	0	0	0	0	0	0	0	0	0	0	0	0	0
1345	4	5	9	2d 16:13:49.48000	0d 00:47:33.80000	0.00089195	0.00329568	0.00112497	3.7136	C	1	20/08/2020 05:22		0	0	0	0	0	0	0	0	0	0	0	0	0	0
1346	4	5	9	2d 16:18:49.48000	0d 00:52:33.80000	0.00098571	0.00364413	0.00112512	3.7188	C	1	20/08/2020 05:27		0	0	0	0	0	0	0	0	0	0	0	0	0	0
1347	4	5	9	2d 16:23:49.48000	0d 00:57:33.80000	0.00107948	0.00399307	0.0011252	3.7241	C	1	20/08/2020 05:32		0	0	0	0	0	0	0	0	0	0	0	0	0	0
1348	4	5	9	2d 16:28:49.48000	0d 01:02:33.80000	0.00117324	0.00434253	0.0011252	3.7296	C	1	20/08/2020 05:37		0	0	0	0	0	0	0	0	0	0	0	0	0	0
1349	4	5	9	2d 16:33:49.48000	0d 01:07:33.80000	0.001267	0.00469249	0.00112512	3.7351	C	1	20/08/2020 05:42		0	0	0	0	0	0	0	0	0	0	0	0	0	0
1350	4	5	9	2d 16:38:49.48000	0d 01:12:33.80000	0.00136077	0.00504297	0.00112505	3.7404	C	1	20/08/2020 05:47		0	0	0	0	0	0	0	0	0	0	0	0	0	0
1351	4	5	9	2d 16:43:49.48000	0d 01:17:33.80000	0.00145453	0.00539395	0.00112512	3.7458	C	1	20/08/2020 05:52		0	0	0	0	0	0	0	0	0	0	0	0	0	0
1352	4	5	9	2d 16:48:49.48000	0d 01:22:33.80000	0.0015483	0.00574542	0.00112497	3.751	C	1	20/08/2020 05:57		0	0	0	0	0	0	0	0	0	0	0	0	0	0
1353	4	5	9	2d 16:53:49.48000	0d 01:27:33.80000	0.00164206	0.00609739	0.0011252	3.7563	C	1	20/08/2020 06:02		0	0	0	0	0	0	0	0	0	0	0	0	0	0
1354	4	5	9	2d 16:58:49.48000	0d 01:32:33.80000	0.00173582	0.00644984	0.00112505	3.7613	C	1	20/08/2020 06:07		0	0	0	0	0	0	0	0	0	0	0	0	0	0
1355	4	5	9	2d 17:03:49.48000	0d 01:37:33.80000	0.00182959	0.00680279	0.0011252	3.7667	C	1	20/08/2020 06:12		0	0	0	0	0	0	0	0	0	0	0	0	0	0
1356	4	5	9	2d 17:08:49.48000	0d 01:42:33.80000	0.00192335	0.00715623	0.00112512	3.7722	C	1	20/08/2020 06:17		0	0	0	0	0	0	0	0	0	0	0	0	0	0
1357	4	5	9	2d 17:13:49.48000	0d 01:47:33.80000	0.00201712	0.00751018	0.0011252	3.7774	C	1	20/08/2020 06:22		0	0	0	0	0	0	0	0	0	0	0	0	0	0
1358	4	5	9	2d 17:18:49.48000	0d 01:52:33.80000	0.00211088	0.00786466	0.0011252	3.7833	C	1	20/08/2020 06:27		0	0	0	0	0	0	0	0	0	0	0	0	0	0
1359	4	5	9	2d 17:23:49.48000	0d 01:57:33.80000	0.00220465	0.00821969	0.00112512	3.7894	C	1	20/08/2020 06:32		0	0	0	0	0	0	0	0	0	0	0	0	0	0
1360	4	5	9	2d 17:28:49.48000	0d 02:02:33.80000	0.00229841	0.00857533	0.00112512	3.7961	C	1	20/08/2020 06:37		0	0	0	0	0	0	0	0	0	0	0	0	0	0
1361	4	5	9	2d 17:33:49.48000	0d 02:07:33.80000	0.00239217	0.00893159	0.0011252	3.8032	C	1	20/08/2020 06:42		0	0	0	0	0	0	0	0	0	0	0	0	0	0
1362	4	5	9	2d 17:38:49.48000	0d 02:12:33.80000	0.00248594	0.00928854	0.00112535	3.8109	C	1	20/08/2020 06:47		0	0	0	0	0	0	0	0	0	0	0	0	0	0
1363	4	5	9	2d 17:43:49.48000	0d 02:17:33.80000	0.0025797	0.00964625	0.0011252	3.8193	C	1	20/08/2020 06:52		0	0	0	0	0	0	0	0	0	0	0	0	0	0
1364	4	5	9	2d 17:48:49.48000	0d 02:22:33.80000	0.00267347	0.0100048	0.00112551	3.8285	C	1	20/08/2020 06:57		0	0	0	0	0	0	0	0	0	0	0	0	0	0
1365	4	5	9	2d 17:53:41.04000	0d 02:27:25.36000	0.00276459	0.0103541	0.0011252	3.8386	C	5	20/08/2020 07:02		0	0	0	0	0	0	0	0	0	0	0	0	0	0
1366	4	5	9	2d 17:58:10.27000	0d 02:31:54.59000	0.00284874	0.0106775	0.00112528	3.8486	C	5	20/08/2020 07:07		0	0	0	0	0	0	0	0	0	0	0	0	0	0
1367	4	5	9	2d 18:02:18.48000	0d 02:36:02.80000	0.00292632	0.0109765	0.00112512	3.8587	C	5	20/08/2020 07:11		0	0	0	0	0	0	0	0	0	0	0	0	0	0
1368	4	5	9	2d 18:06:09.88000	0d 02:39:54.20000	0.00299864	0.0112559	0.0011252	3.8688	C	5	20/08/2020 07:15		0	0	0	0	0	0	0	0	0	0	0	0	0	0
1369	4	5	9	2d 18:09:47.92000	0d 02:43:32.24000	0.00306679	0.0115199	0.00112528	3.8788	C	5	20/08/2020 07:18		0	0	0	0	0	0	0	0	0	0	0	0	0	0
1370	4	5	9	2d 18:13:19.74000	0d 02:47:04.06000	0.00313299	0.011777	0.00112505	3.8889	C	5	20/08/2020 07:22		0	0	0	0	0	0	0	0	0	0	0	0	0	0
1371	4	5	9	2d 18:16:41.76000	0d 02:50:26.08000	0.00319613	0.0120229	0.00112528	3.899	C	5	20/08/2020 07:25		0	0	0	0	0	0	0	0	0	0	0	0	0	0
1372	4	5	9	2d 18:19:56.36000	0d 02:53:40.68000	0.00325695	0.0122603	0.0011252	3.9092	C	5	20/08/2020 07:29		0	0	0	0	0	0	0	0	0	0	0	0	0	0
1373	4	5	9	2d 18:23:07.18000	0d 02:56:51.50000	0.00331659	0.0124938	0.00112505	3.9193	C	5	20/08/2020 07:32		0	0	0	0	0	0	0	0	0	0	0	0	0	0
1374	4	5	9	2d 18:26:13.04000	0d 02:59:57.36000	0.00337469	0.0127217	0.0011252	3.9294	C	5	20/08/2020 07:35		0	0	0	0	0	0	0	0	0	0	0	0	0	0
1375	4	5	9	2d 18:29:15.94000	0d 03:03:00.26000	0.00343185	0.0129466	0.00112497	3.9396	C	5	20/08/2020 07:38		0	0	0	0	0	0	0	0	0	0	0	0	0	0
1376	4	5	9	2d 18:32:16.66000	0d 03:06:00.98000	0.00348833	0.0131695	0.00112512	3.9498	C	5	20/08/2020 07:41		0	0	0	0	0	0	0	0	0	0	0	0	0	0
1377	4	5	9	2d 18:35:12.64000	0d 03:08:56.96000	0.00354334	0.013387	0.00112528	3.9599	C	5	20/08/2020 07:44		0	0	0	0	0	0	0	0	0	0	0	0	0	0
1378	4	5	9	2d 18:38:08.16000	0d 03:11:52.48000	0.00359819	0.0136045	0.00112505	3.9699	C	5	20/08/2020 07:47		0	0	0	0	0	0	0	0	0	0	0	0	0	0
1379	4	5	9	2d 18:40:58.01000	0d 03:14:42.33000	0.00365128	0.0138155	0.00112497	3.98	C	5	20/08/2020 07:50		0	0	0	0	0	0	0	0	0	0	0	0	0	0
1380	4	5	9	2d 18:43:49.56000	0d 03:17:33.88000	0.0037049	0.0140292	0.00112505	3.9901	C	5	20/08/2020 07:52		0	0	0	0	0	0	0	0	0	0	0	0	0	0
1381	4	5	9	2d 18:46:41.31000	0d 03:20:25.63000	0.00375858	0.0142436	0.0011252	4.0002	C	5	20/08/2020 07:55		0	0	0	0	0	0	0	0	0	0	0	0	0	0
1382	4	5	9	2d 18:49:30.24000	0d 03:23:14.56000	0.00381138	0.0144551	0.00112543	4.0102	C	5	20/08/2020 07:58		0	0	0	0	0	0	0	0	0	0	0	0	0	0
1383	4	5	9	2d 18:52:17.28000	0d 03:26:01.60000	0.00386358	0.0146647	0.00112512	4.0204	C	5	20/08/2020 08:01		0	0	0	0	0	0	0	0	0	0	0	0	0	0
1384	4	5	9	2d 18:55:03.81000	0d 03:28:48.13000	0.00391563	0.0148742	0.0011252	4.0305	C	5	20/08/2020 08:04		0	0	0	0	0	0	0	0	0	0	0	0	0	0
1385	4	5	9	2d 18:57:45.82000	0d 03:31:30.14000	0.00396627	0.0150786	0.00112543	4.0406	C	5	20/08/2020 08:06		0	0	0	0	0	0	0	0	0	0	0	0	0	0
1386	4	5	9	2d 19:00:30.16000	0d 03:34:14.48000	0.00401763	0.0152864	0.00112528	4.0507	C	5	20/08/2020 08:09		0	0	0	0	0	0	0	0	0	0	0	0	0	0
1387	4	5	9	2d 19:03:09.07000	0d 03:36:53.39000	0.0040673	0.0154878	0.0011249	4.0609	C	5	20/08/2020 08:12		0	0	0	0	0	0	0	0	0	0	0	0	0	0
1388	4	5	9	2d 19:05:48.38000	0d 03:39:32.70000	0.00411709	0.0156902	0.00112512	4.0711	C	5	20/08/2020 08:14		0	0	0	0	0	0	0	0	0	0	0	0	0	0
1389	4	5	9	2d 19:08:28.15000	0d 03:42:12.47000	0.00416703	0.0158938	0.00112497	4.0812	C	5	20/08/2020 08:17		0	0	0	0	0	0	0	0	0	0	0	0	0	0
1390	4	5	9	2d 19:11:00.54000	0d 03:44:44.86000	0.00421466	0.0160884	0.00112505	4.0912	C	5	20/08/2020 08:20		0	0	0	0	0	0	0	0	0	0	0	0	0	0
1391	4	5	9	2d 19:13:33.55000	0d 03:47:17.87000	0.00426248	0.0162843	0.00112528	4.1013	C	5	20/08/2020 08:22		0	0	0	0	0	0	0	0	0	0	0	0	0	0
1392	4	5	9	2d 19:16:05.77000	0d 03:49:50.09000	0.00431005	0.0164796	0.00112512	4.1115	C	5	20/08/2020 08:25		0	0	0	0	0	0	0	0	0	0	0	0	0	0
1393	4	5	9	2d 19:18:33.60000	0d 03:52:17.92000	0.00435626	0.0166698	0.00112512	4.1218	C	5	20/08/2020 08:27		0	0	0	0	0	0	0	0	0	0	0	0	0	0
1394	4	5	9	2d 19:21:02.08000	0d 03:54:46.40000	0.00440267	0.0168614	0.00112512	4.1318	C	5	20/08/2020 08:30		0	0	0	0	0	0	0	0	0	0	0	0	0	0
1395	4	5	9	2d 19:23:25.13000	0d 03:57:09.45000	0.00444738	0.0170463	0.00112512	4.1419	C	5	20/08/2020 08:32		0	0	0	0	0	0	0	0	0	0	0	0	0	0
1396	4	5	9	2d 19:25:48.48000	0d 03:59:32.80000	0.00449218	0.0172321	0.00112512	4.152	C	5	20/08/2020 08:34		0	0	0	0	0	0	0	0	0	0	0	0	0	0
1397	4	5	9	2d 19:28:12.01000	0d 04:01:56.33000	0.00453704	0.0174186	0.00112528	4.1622	C	5	20/08/2020 08:37		0	0	0	0	0	0	0	0	0	0	0	0	0	0
1398	4	5	9	2d 19:30:34.59000	0d 04:04:18.91000	0.0045816	0.0176043	0.00112505	4.1723	C	5	20/08/2020 08:39		0	0	0	0	0	0	0	0	0	0	0	0	0	0
1399	4	5	9	2d 19:32:53.36000	0d 04:06:37.68000	0.00462497	0.0177855	0.00112512	4.1823	C	5	20/08/2020 08:42		0	0	0	0	0	0	0	0	0	0	0	0	0	0
1400	4	5	9	2d 19:35:10.69000	0d 04:08:55.01000	0.0046679	0.0179652	0.00112512	4.1924	C	5	20/08/2020 08:44		0	0	0	0	0	0	0	0	0	0	0	0	0	0
1401	4	5	9	2d 19:36:51.85000	0d 04:10:36.17000	0.00469951	0.0180979	0.0011252	4.2	C	133	20/08/2020 08:45		0	0	0	0	0	0	0	0	0	0	0	0	0	0
1402	4	5	10	2d 19:36:51.86000	0d 00:00:00.01000	0.00469951	0.0180979	0.00115084	4.2	C	0	20/08/2020 08:45		0	0	0	0	0	0	0	0	0	0	0	0	0	0
1403	4	5	10	2d 19:37:09.34000	0d 00:00:17.49000	0.00470491	0.0181205	0.00105066	4.2005	C	4	20/08/2020 08:46		0	0	0	0	0	0	0	0	0	0	0	0	0	0
1404	4	5	10	2d 19:37:22.98000	0d 00:00:31.13000	0.0047087	0.0181365	0.00095064	4.2004	C	4	20/08/2020 08:46		0	0	0	0	0	0	0	0	0	0	0	0	0	0
1405	4	5	10	2d 19:37:38.22000	0d 00:00:46.37000	0.00471251	0.0181524	0.00085061	4.2002	C	4	20/08/2020 08:46		0	0	0	0	0	0	0	0	0	0	0	0	0	0
1406	4	5	10	2d 19:38:00.40000	0d 00:01:08.55000	0.00471742	0.0181731	0.00075059	4.2002	C	4	20/08/2020 08:47		0	0	0	0	0	0	0	0	0	0	0	0	0	0
1407	4	5	10	2d 19:38:28.67000	0d 00:01:36.82000	0.0047229	0.0181961	0.00065057	4.2002	C	4	20/08/2020 08:47		0	0	0	0	0	0	0	0	0	0	0	0	0	0
1408	4	5	10	2d 19:39:01.24000	0d 00:02:09.39000	0.00472833	0.0182189	0.00055055	4.2	C	4	20/08/2020 08:48		0	0	0	0	0	0	0	0	0	0	0	0	0	0
1409	4	5	10	2d 19:39:41.86000	0d 00:02:50.01000	0.00473396	0.0182426	0.00045052	4.2002	C	4	20/08/2020 08:48		0	0	0	0	0	0	0	0	0	0	0	0	0	0
1410	4	5	10	2d 19:40:36.62000	0d 00:03:44.77000	0.00474002	0.018268	0.0003505	4.2	C	4	20/08/2020 08:49		0	0	0	0	0	0	0	0	0	0	0	0	0	0
1411	4	5	10	2d 19:41:55.23000	0d 00:05:03.38000	0.00474653	0.0182953	0.00025048	4.2	C	4	20/08/2020 08:51		0	0	0	0	0	0	0	0	0	0	0	0	0	0
1412	4	5	10	2d 19:44:02.35000	0d 00:07:10.50000	0.00475341	0.0183242	0.0001503	4.2	C	4	20/08/2020 08:53		0	0	0	0	0	0	0	0	0	0	0	0	0	0
1413	4	5	10	2d 19:45:17.73000	0d 00:08:25.88000	0.00475618	0.0183359	0.00011254	4.2	C	132	20/08/2020 08:54		0	0	0	0	0	0	0	0	0	0	0	0	0	0
1414	4	5	11	2d 19:45:17.74000	0d 00:00:00.01000	0	0	0	4.1991	R	0	20/08/2020 08:54		0	0	0	0	0	0	0	0	0	0	0	0	0	0
1415	4	5	11	2d 19:45:19.74000	0d 00:00:02.01000	0	0	0	4.1993	R	1	20/08/2020 08:54		0	0	0	0	0	0	0	0	0	0	0	0	0	0
1416	4	5	11	2d 19:45:21.74000	0d 00:00:04.01000	0	0	0	4.1991	R	1	20/08/2020 08:54		0	0	0	0	0	0	0	0	0	0	0	0	0	0
1417	4	5	11	2d 19:45:23.74000	0d 00:00:06.01000	0	0	0	4.1991	R	1	20/08/2020 08:54		0	0	0	0	0	0	0	0	0	0	0	0	0	0
1418	4	5	11	2d 19:45:25.74000	0d 00:00:08.01000	0	0	0	4.199	R	1	20/08/2020 08:54		0	0	0	0	0	0	0	0	0	0	0	0	0	0
1419	4	5	11	2d 19:45:27.73000	0d 00:00:10.00000	0	0	0	4.199	R	129	20/08/2020 08:54		0	0	0	0	0	0	0	0	0	0	0	0	0	0
1420	4	5	12	2d 19:45:27.77000	0d 00:00:00.04000	0.00000001	0.00000005	0.00112604	4.192	D	0	20/08/2020 08:54		0	0	0	0	0	0	0	0	0	0	0	0	0	0
1421	4	5	12	2d 19:46:04.24000	0d 00:00:36.51000	0.00001141	0.00004776	0.00112512	4.1817	D	5	20/08/2020 08:55		0	0	0	0	0	0	0	0	0	0	0	0	0	0
1422	4	5	12	2d 19:47:45.26000	0d 00:02:17.53000	0.00004298	0.00017963	0.0011252	4.1715	D	5	20/08/2020 08:56		0	0	0	0	0	0	0	0	0	0	0	0	0	0
1423	4	5	12	2d 19:49:50.29000	0d 00:04:22.56000	0.00008206	0.00034245	0.00112512	4.1614	D	5	20/08/2020 08:58		0	0	0	0	0	0	0	0	0	0	0	0	0	0
1424	4	5	12	2d 19:51:59.16000	0d 00:06:31.43000	0.00012234	0.00050987	0.00112512	4.1514	D	5	20/08/2020 09:01		0	0	0	0	0	0	0	0	0	0	0	0	0	0
1425	4	5	12	2d 19:54:08.50000	0d 00:08:40.77000	0.00016276	0.00067749	0.00112505	4.1413	D	5	20/08/2020 09:03		0	0	0	0	0	0	0	0	0	0	0	0	0	0
1426	4	5	12	2d 19:56:20.75000	0d 00:10:53.02000	0.0002041	0.00084847	0.00112497	4.1312	D	5	20/08/2020 09:05		0	0	0	0	0	0	0	0	0	0	0	0	0	0
1427	4	5	12	2d 19:58:36.38000	0d 00:13:08.65000	0.00024649	0.00102339	0.00112528	4.1212	D	5	20/08/2020 09:07		0	0	0	0	0	0	0	0	0	0	0	0	0	0
1428	4	5	12	2d 20:00:53.48000	0d 00:15:25.75000	0.00028934	0.00119977	0.00112528	4.1111	D	5	20/08/2020 09:10		0	0	0	0	0	0	0	0	0	0	0	0	0	0
1429	4	5	12	2d 20:03:10.44000	0d 00:17:42.71000	0.00033215	0.00137554	0.0011252	4.101	D	5	20/08/2020 09:12		0	0	0	0	0	0	0	0	0	0	0	0	0	0
1430	4	5	12	2d 20:05:27.15000	0d 00:19:59.42000	0.00037488	0.00155055	0.00112535	4.0908	D	5	20/08/2020 09:14		0	0	0	0	0	0	0	0	0	0	0	0	0	0
1431	4	5	12	2d 20:07:49.76000	0d 00:22:22.03000	0.00041945	0.00173267	0.0011252	4.0807	D	5	20/08/2020 09:16		0	0	0	0	0	0	0	0	0	0	0	0	0	0
1432	4	5	12	2d 20:10:14.24000	0d 00:24:46.51000	0.0004646	0.00191672	0.00112528	4.0706	D	5	20/08/2020 09:19		0	0	0	0	0	0	0	0	0	0	0	0	0	0
1433	4	5	12	2d 20:12:41.63000	0d 00:27:13.90000	0.00051067	0.00210401	0.0011252	4.0604	D	5	20/08/2020 09:21		0	0	0	0	0	0	0	0	0	0	0	0	0	0
1434	4	5	12	2d 20:15:13.91000	0d 00:29:46.18000	0.00055827	0.00229703	0.00112505	4.0504	D	5	20/08/2020 09:24		0	0	0	0	0	0	0	0	0	0	0	0	0	0
1435	4	5	12	2d 20:17:45.02000	0d 00:32:17.29000	0.00060549	0.00248809	0.00112512	4.0403	D	5	20/08/2020 09:26		0	0	0	0	0	0	0	0	0	0	0	0	0	0
1436	4	5	12	2d 20:20:17.48000	0d 00:34:49.75000	0.00065315	0.00268038	0.0011252	4.0302	D	5	20/08/2020 09:29		0	0	0	0	0	0	0	0	0	0	0	0	0	0
1437	4	5	12	2d 20:22:51.41000	0d 00:37:23.68000	0.00070126	0.00287404	0.00112497	4.0201	D	5	20/08/2020 09:31		0	0	0	0	0	0	0	0	0	0	0	0	0	0
1438	4	5	12	2d 20:25:28.85000	0d 00:40:01.12000	0.00075046	0.00307162	0.00112512	4.0099	D	5	20/08/2020 09:34		0	0	0	0	0	0	0	0	0	0	0	0	0	0
1439	4	5	12	2d 20:28:11.79000	0d 00:42:44.06000	0.00080139	0.00327558	0.0011252	3.9998	D	5	20/08/2020 09:37		0	0	0	0	0	0	0	0	0	0	0	0	0	0
1440	4	5	12	2d 20:30:53.22000	0d 00:45:25.49000	0.00085184	0.00347714	0.0011252	3.9898	D	5	20/08/2020 09:40		0	0	0	0	0	0	0	0	0	0	0	0	0	0
1441	4	5	12	2d 20:33:35.43000	0d 00:48:07.70000	0.00090254	0.00367917	0.00112505	3.9797	D	5	20/08/2020 09:42		0	0	0	0	0	0	0	0	0	0	0	0	0	0
1442	4	5	12	2d 20:36:20.08000	0d 00:50:52.35000	0.000954	0.00388372	0.0011252	3.9696	D	5	20/08/2020 09:45		0	0	0	0	0	0	0	0	0	0	0	0	0	0
1443	4	5	12	2d 20:39:05.32000	0d 00:53:37.59000	0.00100565	0.00408848	0.00112512	3.9596	D	5	20/08/2020 09:48		0	0	0	0	0	0	0	0	0	0	0	0	0	0
1444	4	5	12	2d 20:41:54.46000	0d 00:56:26.73000	0.00105851	0.00429754	0.00112512	3.9493	D	5	20/08/2020 09:51		0	0	0	0	0	0	0	0	0	0	0	0	0	0
1445	4	5	12	2d 20:44:44.60000	0d 00:59:16.87000	0.00111169	0.0045073	0.00112528	3.9393	D	5	20/08/2020 09:53		0	0	0	0	0	0	0	0	0	0	0	0	0	0
1446	4	5	12	2d 20:47:34.15000	0d 01:02:06.42000	0.00116468	0.00471579	0.0011252	3.9292	D	5	20/08/2020 09:56		0	0	0	0	0	0	0	0	0	0	0	0	0	0
1447	4	5	12	2d 20:50:25.57000	0d 01:04:57.84000	0.00121826	0.00492604	0.00112543	3.9191	D	5	20/08/2020 09:59		0	0	0	0	0	0	0	0	0	0	0	0	0	0
1448	4	5	12	2d 20:53:19.40000	0d 01:07:51.67000	0.00127259	0.0051387	0.00112528	3.9089	D	5	20/08/2020 10:02		0	0	0	0	0	0	0	0	0	0	0	0	0	0
1449	4	5	12	2d 20:56:20.47000	0d 01:10:52.74000	0.00132918	0.00535965	0.00112551	3.8987	D	5	20/08/2020 10:05		0	0	0	0	0	0	0	0	0	0	0	0	0	0
1450	4	5	12	2d 20:59:22.38000	0d 01:13:54.65000	0.00138604	0.00558104	0.00112512	3.8886	D	5	20/08/2020 10:08		0	0	0	0	0	0	0	0	0	0	0	0	0	0
1451	4	5	12	2d 21:02:25.26000	0d 01:16:57.53000	0.0014432	0.00580302	0.00112482	3.8785	D	5	20/08/2020 10:11		0	0	0	0	0	0	0	0	0	0	0	0	0	0
1452	4	5	12	2d 21:05:31.66000	0d 01:20:03.93000	0.00150145	0.0060287	0.00112505	3.8683	D	5	20/08/2020 10:14		0	0	0	0	0	0	0	0	0	0	0	0	0	0
1453	4	5	12	2d 21:08:46.31000	0d 01:23:18.58000	0.00156229	0.00626374	0.00112505	3.8582	D	5	20/08/2020 10:17		0	0	0	0	0	0	0	0	0	0	0	0	0	0
1454	4	5	12	2d 21:12:07.26000	0d 01:26:39.53000	0.0016251	0.00650575	0.00112512	3.848	D	5	20/08/2020 10:21		0	0	0	0	0	0	0	0	0	0	0	0	0	0
1455	4	5	12	2d 21:15:37.91000	0d 01:30:10.18000	0.00169094	0.00675878	0.00112512	3.8379	D	5	20/08/2020 10:24		0	0	0	0	0	0	0	0	0	0	0	0	0	0
1456	4	5	12	2d 21:19:18.86000	0d 01:33:51.13000	0.00175999	0.00702347	0.00112512	3.8277	D	5	20/08/2020 10:28		0	0	0	0	0	0	0	0	0	0	0	0	0	0
1457	4	5	12	2d 21:23:12.11000	0d 01:37:44.38000	0.0018329	0.00730216	0.0011252	3.8177	D	5	20/08/2020 10:32		0	0	0	0	0	0	0	0	0	0	0	0	0	0
1458	4	5	12	2d 21:27:15.46000	0d 01:41:47.73000	0.00190895	0.00759215	0.0011252	3.8076	D	5	20/08/2020 10:36		0	0	0	0	0	0	0	0	0	0	0	0	0	0
1459	4	5	12	2d 21:31:38.47000	0d 01:46:10.74000	0.00199116	0.00790475	0.00112505	3.7974	D	5	20/08/2020 10:40		0	0	0	0	0	0	0	0	0	0	0	0	0	0
1460	4	5	12	2d 21:36:38.11000	0d 01:51:10.38000	0.00208481	0.00825992	0.00112512	3.7873	D	5	20/08/2020 10:45		0	0	0	0	0	0	0	0	0	0	0	0	0	0
1461	4	5	12	2d 21:41:38.11000	0d 01:56:10.38000	0.00217857	0.00861458	0.00112535	3.7775	D	1	20/08/2020 10:50		0	0	0	0	0	0	0	0	0	0	0	0	0	0
1462	4	5	12	2d 21:46:38.11000	0d 02:01:10.38000	0.00227234	0.00896836	0.00112528	3.7688	D	1	20/08/2020 10:55		0	0	0	0	0	0	0	0	0	0	0	0	0	0
1463	4	5	12	2d 21:51:38.11000	0d 02:06:10.38000	0.0023661	0.00932135	0.00112497	3.7603	D	1	20/08/2020 11:00		0	0	0	0	0	0	0	0	0	0	0	0	0	0
1464	4	5	12	2d 21:56:38.11000	0d 02:11:10.38000	0.00245987	0.0096736	0.00112512	3.7531	D	1	20/08/2020 11:05		0	0	0	0	0	0	0	0	0	0	0	0	0	0
1465	4	5	12	2d 22:01:38.11000	0d 02:16:10.38000	0.00255363	0.0100252	0.0011252	3.7458	D	1	20/08/2020 11:10		0	0	0	0	0	0	0	0	0	0	0	0	0	0
1466	4	5	12	2d 22:06:38.11000	0d 02:21:10.38000	0.00264739	0.0103761	0.00112512	3.7394	D	1	20/08/2020 11:15		0	0	0	0	0	0	0	0	0	0	0	0	0	0
1467	4	5	12	2d 22:11:38.11000	0d 02:26:10.38000	0.00274116	0.0107264	0.00112535	3.7325	D	1	20/08/2020 11:20		0	0	0	0	0	0	0	0	0	0	0	0	0	0
1468	4	5	12	2d 22:16:38.11000	0d 02:31:10.38000	0.00283492	0.0110761	0.00112543	3.7263	D	1	20/08/2020 11:25		0	0	0	0	0	0	0	0	0	0	0	0	0	0
1469	4	5	12	2d 22:21:38.11000	0d 02:36:10.38000	0.00292869	0.0114252	0.0011252	3.7194	D	1	20/08/2020 11:30		0	0	0	0	0	0	0	0	0	0	0	0	0	0
1470	4	5	12	2d 22:26:38.11000	0d 02:41:10.38000	0.00302245	0.0117736	0.00112512	3.7127	D	1	20/08/2020 11:35		0	0	0	0	0	0	0	0	0	0	0	0	0	0
1471	4	5	12	2d 22:31:38.11000	0d 02:46:10.38000	0.00311621	0.0121214	0.00112551	3.7058	D	1	20/08/2020 11:40		0	0	0	0	0	0	0	0	0	0	0	0	0	0
1472	4	5	12	2d 22:36:38.11000	0d 02:51:10.38000	0.00320998	0.0124685	0.00112528	3.6985	D	1	20/08/2020 11:45		0	0	0	0	0	0	0	0	0	0	0	0	0	0
1473	4	5	12	2d 22:41:38.11000	0d 02:56:10.38000	0.00330374	0.012815	0.00112528	3.6909	D	1	20/08/2020 11:50		0	0	0	0	0	0	0	0	0	0	0	0	0	0
1474	4	5	12	2d 22:46:38.11000	0d 03:01:10.38000	0.00339751	0.0131607	0.0011252	3.6825	D	1	20/08/2020 11:55		0	0	0	0	0	0	0	0	0	0	0	0	0	0
1475	4	5	12	2d 22:51:38.11000	0d 03:06:10.38000	0.00349127	0.0135055	0.00112505	3.6735	D	1	20/08/2020 12:00		0	0	0	0	0	0	0	0	0	0	0	0	0	0
1476	4	5	12	2d 22:56:25.64000	0d 03:10:57.91000	0.00358114	0.0138352	0.00112512	3.6634	D	5	20/08/2020 12:05		0	0	0	0	0	0	0	0	0	0	0	0	0	0
1477	4	5	12	2d 23:00:41.60000	0d 03:15:13.87000	0.00366114	0.0141279	0.00112512	3.6533	D	5	20/08/2020 12:09		0	0	0	0	0	0	0	0	0	0	0	0	0	0
1478	4	5	12	2d 23:04:30.61000	0d 03:19:02.88000	0.00373271	0.014389	0.00112497	3.6432	D	5	20/08/2020 12:13		0	0	0	0	0	0	0	0	0	0	0	0	0	0
1479	4	5	12	2d 23:07:45.36000	0d 03:22:17.63000	0.00379358	0.0146105	0.00112512	3.6332	D	5	20/08/2020 12:16		0	0	0	0	0	0	0	0	0	0	0	0	0	0
1480	4	5	12	2d 23:10:34.99000	0d 03:25:07.26000	0.0038466	0.0148029	0.00112512	3.6229	D	5	20/08/2020 12:19		0	0	0	0	0	0	0	0	0	0	0	0	0	0
1481	4	5	12	2d 23:12:58.07000	0d 03:27:30.34000	0.00389132	0.0149647	0.00112528	3.6129	D	5	20/08/2020 12:22		0	0	0	0	0	0	0	0	0	0	0	0	0	0
1482	4	5	12	2d 23:15:00.67000	0d 03:29:32.94000	0.00392964	0.0151029	0.00112535	3.6028	D	5	20/08/2020 12:24		0	0	0	0	0	0	0	0	0	0	0	0	0	0
1483	4	5	12	2d 23:16:39.60000	0d 03:31:11.87000	0.00396056	0.0152142	0.00112528	3.5927	D	5	20/08/2020 12:25		0	0	0	0	0	0	0	0	0	0	0	0	0	0
1484	4	5	12	2d 23:18:02.93000	0d 03:32:35.20000	0.0039866	0.0153076	0.00112512	3.5827	D	5	20/08/2020 12:27		0	0	0	0	0	0	0	0	0	0	0	0	0	0
1485	4	5	12	2d 23:19:11.07000	0d 03:33:43.34000	0.0040079	0.0153838	0.00112528	3.5726	D	5	20/08/2020 12:28		0	0	0	0	0	0	0	0	0	0	0	0	0	0
1486	4	5	12	2d 23:20:07.63000	0d 03:34:39.90000	0.00402558	0.0154469	0.0011252	3.5625	D	5	20/08/2020 12:29		0	0	0	0	0	0	0	0	0	0	0	0	0	0
1487	4	5	12	2d 23:20:54.98000	0d 03:35:27.25000	0.00404038	0.0154996	0.0011252	3.5523	D	5	20/08/2020 12:30		0	0	0	0	0	0	0	0	0	0	0	0	0	0
1488	4	5	12	2d 23:21:34.99000	0d 03:36:07.26000	0.00405288	0.0155439	0.0011252	3.5421	D	5	20/08/2020 12:30		0	0	0	0	0	0	0	0	0	0	0	0	0	0
1489	4	5	12	2d 23:22:10.70000	0d 03:36:42.97000	0.00406404	0.0155834	0.0011252	3.532	D	5	20/08/2020 12:31		0	0	0	0	0	0	0	0	0	0	0	0	0	0
1490	4	5	12	2d 23:22:45.10000	0d 03:37:17.37000	0.00407479	0.0156213	0.00112512	3.5219	D	5	20/08/2020 12:31		0	0	0	0	0	0	0	0	0	0	0	0	0	0
1491	4	5	12	2d 23:23:16.66000	0d 03:37:48.93000	0.00408466	0.015656	0.00112543	3.5119	D	5	20/08/2020 12:32		0	0	0	0	0	0	0	0	0	0	0	0	0	0
1492	4	5	12	2d 23:23:45.59000	0d 03:38:17.86000	0.0040937	0.0156877	0.00112505	3.5018	D	5	20/08/2020 12:32		0	0	0	0	0	0	0	0	0	0	0	0	0	0
1493	4	5	12	2d 23:24:15.66000	0d 03:38:47.93000	0.0041031	0.0157206	0.00112505	3.4917	D	5	20/08/2020 12:33		0	0	0	0	0	0	0	0	0	0	0	0	0	0
1494	4	5	12	2d 23:24:51.55000	0d 03:39:23.82000	0.00411432	0.0157597	0.00112512	3.4817	D	5	20/08/2020 12:33		0	0	0	0	0	0	0	0	0	0	0	0	0	0
1495	4	5	12	2d 23:25:39.32000	0d 03:40:11.59000	0.00412925	0.0158116	0.00112528	3.4716	D	5	20/08/2020 12:34		0	0	0	0	0	0	0	0	0	0	0	0	0	0
1496	4	5	12	2d 23:26:37.13000	0d 03:41:09.40000	0.00414731	0.0158742	0.00112505	3.4615	D	5	20/08/2020 12:35		0	0	0	0	0	0	0	0	0	0	0	0	0	0
1497	4	5	12	2d 23:28:26.12000	0d 03:42:58.39000	0.00418138	0.015992	0.00112512	3.4514	D	5	20/08/2020 12:37		0	0	0	0	0	0	0	0	0	0	0	0	0	0
1498	4	5	12	2d 23:30:49.62000	0d 03:45:21.89000	0.00422623	0.0161466	0.00112512	3.4414	D	5	20/08/2020 12:39		0	0	0	0	0	0	0	0	0	0	0	0	0	0
1499	4	5	12	2d 23:35:20.93000	0d 03:49:53.20000	0.00431103	0.0164379	0.0011249	3.4313	D	5	20/08/2020 12:44		0	0	0	0	0	0	0	0	0	0	0	0	0	0
1500	4	5	12	2d 23:40:20.93000	0d 03:54:53.20000	0.00440479	0.0167592	0.0011252	3.4217	D	1	20/08/2020 12:49		0	0	0	0	0	0	0	0	0	0	0	0	0	0
1501	4	5	12	2d 23:43:46.64000	0d 03:58:18.91000	0.00446909	0.0169789	0.0011249	3.4115	D	5	20/08/2020 12:52		0	0	0	0	0	0	0	0	0	0	0	0	0	0
1502	4	5	12	2d 23:46:13.82000	0d 04:00:46.09000	0.00451509	0.0171357	0.00112512	3.4014	D	5	20/08/2020 12:55		0	0	0	0	0	0	0	0	0	0	0	0	0	0
1503	4	5	12	2d 23:48:04.71000	0d 04:02:36.98000	0.00454974	0.0172534	0.0011252	3.3913	D	5	20/08/2020 12:57		0	0	0	0	0	0	0	0	0	0	0	0	0	0
1504	4	5	12	2d 23:49:26.13000	0d 04:03:58.40000	0.00457519	0.0173396	0.0011252	3.3812	D	5	20/08/2020 12:58		0	0	0	0	0	0	0	0	0	0	0	0	0	0
1505	4	5	12	2d 23:50:37.52000	0d 04:05:09.79000	0.0045975	0.0174149	0.00112505	3.371	D	5	20/08/2020 12:59		0	0	0	0	0	0	0	0	0	0	0	0	0	0
1506	4	5	12	2d 23:51:30.85000	0d 04:06:03.12000	0.00461417	0.017471	0.00112528	3.361	D	5	20/08/2020 13:00		0	0	0	0	0	0	0	0	0	0	0	0	0	0
1507	4	5	12	2d 23:52:12.22000	0d 04:06:44.49000	0.0046271	0.0175144	0.0011252	3.3507	D	5	20/08/2020 13:01		0	0	0	0	0	0	0	0	0	0	0	0	0	0
1508	4	5	12	2d 23:52:48.10000	0d 04:07:20.37000	0.00463832	0.0175519	0.0011249	3.3407	D	5	20/08/2020 13:01		0	0	0	0	0	0	0	0	0	0	0	0	0	0
1509	4	5	12	2d 23:53:18.13000	0d 04:07:50.40000	0.0046477	0.0175833	0.00112505	3.3306	D	5	20/08/2020 13:02		0	0	0	0	0	0	0	0	0	0	0	0	0	0
1510	4	5	12	2d 23:53:43.79000	0d 04:08:16.06000	0.00465572	0.0176099	0.00112512	3.3204	D	5	20/08/2020 13:02		0	0	0	0	0	0	0	0	0	0	0	0	0	0
1511	4	5	12	2d 23:54:06.60000	0d 04:08:38.87000	0.00466285	0.0176336	0.0011252	3.3103	D	5	20/08/2020 13:03		0	0	0	0	0	0	0	0	0	0	0	0	0	0
1512	4	5	12	2d 23:54:26.70000	0d 04:08:58.97000	0.00466913	0.0176543	0.00112505	3.3002	D	5	20/08/2020 13:03		0	0	0	0	0	0	0	0	0	0	0	0	0	0
1513	4	5	12	2d 23:54:44.46000	0d 04:09:16.73000	0.00467468	0.0176726	0.00112512	3.29	D	5	20/08/2020 13:03		0	0	0	0	0	0	0	0	0	0	0	0	0	0
1514	4	5	12	2d 23:55:00.30000	0d 04:09:32.57000	0.00467964	0.0176889	0.00112528	3.2799	D	5	20/08/2020 13:04		0	0	0	0	0	0	0	0	0	0	0	0	0	0
1515	4	5	12	2d 23:55:14.07000	0d 04:09:46.34000	0.00468394	0.017703	0.00112535	3.2699	D	5	20/08/2020 13:04		0	0	0	0	0	0	0	0	0	0	0	0	0	0
1516	4	5	12	2d 23:55:26.24000	0d 04:09:58.51000	0.00468774	0.0177154	0.0011252	3.2598	D	5	20/08/2020 13:04		0	0	0	0	0	0	0	0	0	0	0	0	0	0
1517	4	5	12	2d 23:55:37.48000	0d 04:10:09.75000	0.00469126	0.0177268	0.0011252	3.2496	D	5	20/08/2020 13:04		0	0	0	0	0	0	0	0	0	0	0	0	0	0
1518	4	5	12	2d 23:55:48.19000	0d 04:10:20.46000	0.0046946	0.0177377	0.00112512	3.2393	D	5	20/08/2020 13:04		0	0	0	0	0	0	0	0	0	0	0	0	0	0
1519	4	5	12	2d 23:55:57.96000	0d 04:10:30.23000	0.00469766	0.0177476	0.00112528	3.2291	D	5	20/08/2020 13:05		0	0	0	0	0	0	0	0	0	0	0	0	0	0
1520	4	5	12	2d 23:56:07.14000	0d 04:10:39.41000	0.00470053	0.0177568	0.0011252	3.219	D	5	20/08/2020 13:05		0	0	0	0	0	0	0	0	0	0	0	0	0	0
1521	4	5	12	2d 23:56:15.50000	0d 04:10:47.77000	0.00470314	0.0177652	0.00112535	3.209	D	5	20/08/2020 13:05		0	0	0	0	0	0	0	0	0	0	0	0	0	0
1522	4	5	12	2d 23:56:23.44000	0d 04:10:55.71000	0.00470562	0.0177732	0.00112505	3.1989	D	5	20/08/2020 13:05		0	0	0	0	0	0	0	0	0	0	0	0	0	0
1523	4	5	12	2d 23:56:31.02000	0d 04:11:03.29000	0.00470799	0.0177807	0.0011252	3.1888	D	5	20/08/2020 13:05		0	0	0	0	0	0	0	0	0	0	0	0	0	0
1524	4	5	12	2d 23:56:38.15000	0d 04:11:10.42000	0.00471022	0.0177878	0.00112528	3.1786	D	5	20/08/2020 13:05		0	0	0	0	0	0	0	0	0	0	0	0	0	0
1525	4	5	12	2d 23:56:45.11000	0d 04:11:17.38000	0.00471239	0.0177947	0.00112535	3.1684	D	5	20/08/2020 13:05		0	0	0	0	0	0	0	0	0	0	0	0	0	0
1526	4	5	12	2d 23:56:51.54000	0d 04:11:23.81000	0.0047144	0.0178011	0.00112528	3.1583	D	5	20/08/2020 13:05		0	0	0	0	0	0	0	0	0	0	0	0	0	0
1527	4	5	12	2d 23:56:57.64000	0d 04:11:29.91000	0.00471631	0.0178071	0.00112512	3.1481	D	5	20/08/2020 13:06		0	0	0	0	0	0	0	0	0	0	0	0	0	0
1528	4	5	12	2d 23:57:03.60000	0d 04:11:35.87000	0.00471817	0.017813	0.00112535	3.138	D	5	20/08/2020 13:06		0	0	0	0	0	0	0	0	0	0	0	0	0	0
1529	4	5	12	2d 23:57:09.27000	0d 04:11:41.54000	0.00471994	0.0178185	0.00112505	3.1278	D	5	20/08/2020 13:06		0	0	0	0	0	0	0	0	0	0	0	0	0	0
1530	4	5	12	2d 23:57:14.79000	0d 04:11:47.06000	0.00472167	0.0178239	0.00112505	3.1176	D	5	20/08/2020 13:06		0	0	0	0	0	0	0	0	0	0	0	0	0	0
1531	4	5	12	2d 23:57:20.08000	0d 04:11:52.35000	0.00472332	0.017829	0.00112512	3.1073	D	5	20/08/2020 13:06		0	0	0	0	0	0	0	0	0	0	0	0	0	0
1532	4	5	12	2d 23:57:25.13000	0d 04:11:57.40000	0.0047249	0.0178339	0.00112512	3.0971	D	5	20/08/2020 13:06		0	0	0	0	0	0	0	0	0	0	0	0	0	0
1533	4	5	12	2d 23:57:29.98000	0d 04:12:02.25000	0.00472642	0.0178386	0.00112497	3.0869	D	5	20/08/2020 13:06		0	0	0	0	0	0	0	0	0	0	0	0	0	0
1534	4	5	12	2d 23:57:34.67000	0d 04:12:06.94000	0.00472788	0.0178431	0.00112528	3.0764	D	5	20/08/2020 13:06		0	0	0	0	0	0	0	0	0	0	0	0	0	0
1535	4	5	12	2d 23:57:39.22000	0d 04:12:11.49000	0.00472931	0.0178475	0.00112528	3.066	D	5	20/08/2020 13:06		0	0	0	0	0	0	0	0	0	0	0	0	0	0
1536	4	5	12	2d 23:57:43.56000	0d 04:12:15.83000	0.00473066	0.0178517	0.00112505	3.0558	D	5	20/08/2020 13:06		0	0	0	0	0	0	0	0	0	0	0	0	0	0
1537	4	5	12	2d 23:57:47.75000	0d 04:12:20.02000	0.00473197	0.0178557	0.00112528	3.0452	D	5	20/08/2020 13:06		0	0	0	0	0	0	0	0	0	0	0	0	0	0
1538	4	5	12	2d 23:57:51.84000	0d 04:12:24.11000	0.00473325	0.0178595	0.00112505	3.035	D	5	20/08/2020 13:06		0	0	0	0	0	0	0	0	0	0	0	0	0	0
1539	4	5	12	2d 23:57:55.73000	0d 04:12:28.00000	0.00473447	0.0178632	0.00112528	3.0245	D	5	20/08/2020 13:07		0	0	0	0	0	0	0	0	0	0	0	0	0	0
1540	4	5	12	2d 23:57:59.56000	0d 04:12:31.83000	0.00473566	0.0178668	0.0011252	3.0143	D	5	20/08/2020 13:07		0	0	0	0	0	0	0	0	0	0	0	0	0	0
1541	4	5	12	2d 23:58:03.22000	0d 04:12:35.49000	0.00473681	0.0178703	0.00112528	3.0037	D	5	20/08/2020 13:07		0	0	0	0	0	0	0	0	0	0	0	0	0	0
1542	4	5	12	2d 23:58:06.71000	0d 04:12:38.98000	0.0047379	0.0178736	0.00112512	2.9937	D	5	20/08/2020 13:07		0	0	0	0	0	0	0	0	0	0	0	0	0	0
1543	4	5	12	2d 23:58:10.07000	0d 04:12:42.34000	0.00473895	0.0178767	0.0011252	2.9833	D	5	20/08/2020 13:07		0	0	0	0	0	0	0	0	0	0	0	0	0	0
1544	4	5	12	2d 23:58:13.40000	0d 04:12:45.67000	0.00473999	0.0178798	0.00112512	2.9729	D	5	20/08/2020 13:07		0	0	0	0	0	0	0	0	0	0	0	0	0	0
1545	4	5	12	2d 23:58:16.65000	0d 04:12:48.92000	0.004741	0.0178828	0.00112505	2.9627	D	5	20/08/2020 13:07		0	0	0	0	0	0	0	0	0	0	0	0	0	0
1546	4	5	12	2d 23:58:19.80000	0d 04:12:52.07000	0.00474199	0.0178857	0.00112505	2.952	D	5	20/08/2020 13:07		0	0	0	0	0	0	0	0	0	0	0	0	0	0
1547	4	5	12	2d 23:58:22.94000	0d 04:12:55.21000	0.00474297	0.0178886	0.00112512	2.9415	D	5	20/08/2020 13:07		0	0	0	0	0	0	0	0	0	0	0	0	0	0
1548	4	5	12	2d 23:58:25.99000	0d 04:12:58.26000	0.00474392	0.0178914	0.0011252	2.931	D	5	20/08/2020 13:07		0	0	0	0	0	0	0	0	0	0	0	0	0	0
1549	4	5	12	2d 23:58:28.92000	0d 04:13:01.19000	0.00474484	0.0178941	0.00112535	2.9204	D	5	20/08/2020 13:07		0	0	0	0	0	0	0	0	0	0	0	0	0	0
1550	4	5	12	2d 23:58:31.74000	0d 04:13:04.01000	0.00474572	0.0178967	0.00112497	2.9102	D	5	20/08/2020 13:07		0	0	0	0	0	0	0	0	0	0	0	0	0	0
1551	4	5	12	2d 23:58:34.41000	0d 04:13:06.68000	0.00474655	0.0178991	0.0011252	2.9	D	5	20/08/2020 13:07		0	0	0	0	0	0	0	0	0	0	0	0	0	0
1552	4	5	12	2d 23:58:37.02000	0d 04:13:09.29000	0.00474737	0.0179014	0.00112528	2.8898	D	5	20/08/2020 13:07		0	0	0	0	0	0	0	0	0	0	0	0	0	0
1553	4	5	12	2d 23:58:39.60000	0d 04:13:11.87000	0.00474818	0.0179038	0.00112535	2.8794	D	5	20/08/2020 13:07		0	0	0	0	0	0	0	0	0	0	0	0	0	0
1554	4	5	12	2d 23:58:42.15000	0d 04:13:14.42000	0.00474897	0.0179061	0.00112512	2.8688	D	5	20/08/2020 13:07		0	0	0	0	0	0	0	0	0	0	0	0	0	0
1555	4	5	12	2d 23:58:44.65000	0d 04:13:16.92000	0.00474976	0.0179083	0.00112512	2.8583	D	5	20/08/2020 13:07		0	0	0	0	0	0	0	0	0	0	0	0	0	0
1556	4	5	12	2d 23:58:47.12000	0d 04:13:19.39000	0.00475053	0.0179105	0.0011252	2.8481	D	5	20/08/2020 13:07		0	0	0	0	0	0	0	0	0	0	0	0	0	0
1557	4	5	12	2d 23:58:49.49000	0d 04:13:21.76000	0.00475127	0.0179126	0.00112512	2.8376	D	5	20/08/2020 13:07		0	0	0	0	0	0	0	0	0	0	0	0	0	0
1558	4	5	12	2d 23:58:51.79000	0d 04:13:24.06000	0.00475199	0.0179146	0.0011252	2.8272	D	5	20/08/2020 13:07		0	0	0	0	0	0	0	0	0	0	0	0	0	0
1559	4	5	12	2d 23:58:54.08000	0d 04:13:26.35000	0.0047527	0.0179167	0.00112505	2.8168	D	5	20/08/2020 13:08		0	0	0	0	0	0	0	0	0	0	0	0	0	0
1560	4	5	12	2d 23:58:56.27000	0d 04:13:28.54000	0.00475339	0.0179186	0.00112505	2.8063	D	5	20/08/2020 13:08		0	0	0	0	0	0	0	0	0	0	0	0	0	0
1561	4	5	12	2d 23:58:58.48000	0d 04:13:30.75000	0.00475408	0.0179205	0.00112528	2.7958	D	5	20/08/2020 13:08		0	0	0	0	0	0	0	0	0	0	0	0	0	0
1562	4	5	12	2d 23:59:00.61000	0d 04:13:32.88000	0.00475474	0.0179224	0.00112528	2.7855	D	5	20/08/2020 13:08		0	0	0	0	0	0	0	0	0	0	0	0	0	0
1563	4	5	12	2d 23:59:02.69000	0d 04:13:34.96000	0.00475539	0.0179242	0.00112528	2.7752	D	5	20/08/2020 13:08		0	0	0	0	0	0	0	0	0	0	0	0	0	0
1564	4	5	12	2d 23:59:04.75000	0d 04:13:37.02000	0.00475604	0.017926	0.00112505	2.7646	D	5	20/08/2020 13:08		0	0	0	0	0	0	0	0	0	0	0	0	0	0
1565	4	5	12	2d 23:59:06.81000	0d 04:13:39.08000	0.00475668	0.0179278	0.00112505	2.7539	D	5	20/08/2020 13:08		0	0	0	0	0	0	0	0	0	0	0	0	0	0
1566	4	5	12	2d 23:59:08.83000	0d 04:13:41.10000	0.00475731	0.0179295	0.00112497	2.7433	D	5	20/08/2020 13:08		0	0	0	0	0	0	0	0	0	0	0	0	0	0
1567	4	5	12	2d 23:59:10.83000	0d 04:13:43.10000	0.00475794	0.0179312	0.00112512	2.7326	D	5	20/08/2020 13:08		0	0	0	0	0	0	0	0	0	0	0	0	0	0
1568	4	5	12	2d 23:59:12.73000	0d 04:13:45.00000	0.00475853	0.0179328	0.00112512	2.7222	D	5	20/08/2020 13:08		0	0	0	0	0	0	0	0	0	0	0	0	0	0
1569	4	5	12	2d 23:59:14.60000	0d 04:13:46.87000	0.00475912	0.0179344	0.00112497	2.7118	D	5	20/08/2020 13:08		0	0	0	0	0	0	0	0	0	0	0	0	0	0
1570	4	5	12	2d 23:59:16.41000	0d 04:13:48.68000	0.00475968	0.0179359	0.0011252	2.7015	D	5	20/08/2020 13:08		0	0	0	0	0	0	0	0	0	0	0	0	0	0
1571	4	5	12	2d 23:59:18.25000	0d 04:13:50.52000	0.00476026	0.0179375	0.00112528	2.6911	D	5	20/08/2020 13:08		0	0	0	0	0	0	0	0	0	0	0	0	0	0
1572	4	5	12	2d 23:59:20.02000	0d 04:13:52.29000	0.00476081	0.017939	0.00112505	2.6807	D	5	20/08/2020 13:08		0	0	0	0	0	0	0	0	0	0	0	0	0	0
1573	4	5	12	2d 23:59:21.78000	0d 04:13:54.05000	0.00476136	0.0179404	0.00112512	2.67	D	5	20/08/2020 13:08		0	0	0	0	0	0	0	0	0	0	0	0	0	0
1574	4	5	12	2d 23:59:23.53000	0d 04:13:55.80000	0.00476191	0.0179419	0.00112505	2.6596	D	5	20/08/2020 13:08		0	0	0	0	0	0	0	0	0	0	0	0	0	0
1575	4	5	12	2d 23:59:25.24000	0d 04:13:57.51000	0.00476244	0.0179433	0.00112482	2.6493	D	5	20/08/2020 13:08		0	0	0	0	0	0	0	0	0	0	0	0	0	0
1576	4	5	12	2d 23:59:26.92000	0d 04:13:59.19000	0.00476297	0.0179447	0.00112512	2.6387	D	5	20/08/2020 13:08		0	0	0	0	0	0	0	0	0	0	0	0	0	0
1577	4	5	12	2d 23:59:28.62000	0d 04:14:00.89000	0.0047635	0.0179461	0.00112535	2.6281	D	5	20/08/2020 13:08		0	0	0	0	0	0	0	0	0	0	0	0	0	0
1578	4	5	12	2d 23:59:30.31000	0d 04:14:02.58000	0.00476403	0.0179475	0.00112535	2.6175	D	5	20/08/2020 13:08		0	0	0	0	0	0	0	0	0	0	0	0	0	0
1579	4	5	12	2d 23:59:31.97000	0d 04:14:04.24000	0.00476455	0.0179488	0.0011252	2.607	D	5	20/08/2020 13:08		0	0	0	0	0	0	0	0	0	0	0	0	0	0
1580	4	5	12	2d 23:59:33.57000	0d 04:14:05.84000	0.00476505	0.0179501	0.00112512	2.5965	D	5	20/08/2020 13:08		0	0	0	0	0	0	0	0	0	0	0	0	0	0
1581	4	5	12	2d 23:59:35.19000	0d 04:14:07.46000	0.00476555	0.0179515	0.00112512	2.5863	D	5	20/08/2020 13:08		0	0	0	0	0	0	0	0	0	0	0	0	0	0
1582	4	5	12	2d 23:59:36.70000	0d 04:14:08.97000	0.00476602	0.0179527	0.00112528	2.5757	D	5	20/08/2020 13:08		0	0	0	0	0	0	0	0	0	0	0	0	0	0
1583	4	5	12	2d 23:59:38.28000	0d 04:14:10.55000	0.00476652	0.0179539	0.0011252	2.565	D	5	20/08/2020 13:08		0	0	0	0	0	0	0	0	0	0	0	0	0	0
1584	4	5	12	2d 23:59:39.84000	0d 04:14:12.11000	0.004767	0.0179552	0.00112528	2.5545	D	5	20/08/2020 13:08		0	0	0	0	0	0	0	0	0	0	0	0	0	0
1585	4	5	12	2d 23:59:41.38000	0d 04:14:13.65000	0.00476749	0.0179564	0.00112535	2.544	D	5	20/08/2020 13:08		0	0	0	0	0	0	0	0	0	0	0	0	0	0
1586	4	5	12	2d 23:59:42.94000	0d 04:14:15.21000	0.00476797	0.0179577	0.00112505	2.5332	D	5	20/08/2020 13:08		0	0	0	0	0	0	0	0	0	0	0	0	0	0
1587	4	5	12	2d 23:59:44.47000	0d 04:14:16.74000	0.00476845	0.0179589	0.0011252	2.5226	D	5	20/08/2020 13:08		0	0	0	0	0	0	0	0	0	0	0	0	0	0
1588	4	5	12	2d 23:59:45.96000	0d 04:14:18.23000	0.00476892	0.01796	0.00112512	2.5121	D	5	20/08/2020 13:08		0	0	0	0	0	0	0	0	0	0	0	0	0	0
1589	4	5	12	2d 23:59:47.47000	0d 04:14:19.74000	0.00476939	0.0179612	0.0011252	2.5014	D	5	20/08/2020 13:08		0	0	0	0	0	0	0	0	0	0	0	0	0	0
1590	4	5	12	2d 23:59:47.66000	0d 04:14:19.93000	0.00476945	0.0179614	0.0011252	2.5	D	133	20/08/2020 13:08		0	0	0	0	0	0	0	0	0	0	0	0	0	0
1591	4	5	13	2d 23:59:47.67000	0d 00:00:00.01000	0	0	0	2.6258	R	0	20/08/2020 13:08		0	0	0	0	0	0	0	0	0	0	0	0	0	0
1592	4	5	13	2d 23:59:49.67000	0d 00:00:02.01000	0	0	0	2.8119	R	1	20/08/2020 13:08		0	0	0	0	0	0	0	0	0	0	0	0	0	0
1593	4	5	13	2d 23:59:51.67000	0d 00:00:04.01000	0	0	0	2.9258	R	1	20/08/2020 13:08		0	0	0	0	0	0	0	0	0	0	0	0	0	0
1594	4	5	13	2d 23:59:53.67000	0d 00:00:06.01000	0	0	0	3.0172	R	1	20/08/2020 13:09		0	0	0	0	0	0	0	0	0	0	0	0	0	0
1595	4	5	13	2d 23:59:55.67000	0d 00:00:08.01000	0	0	0	3.0936	R	1	20/08/2020 13:09		0	0	0	0	0	0	0	0	0	0	0	0	0	0
1596	4	5	13	2d 23:59:57.66000	0d 00:00:10.00000	0	0	0	3.1582	R	129	20/08/2020 13:09		0	0	0	0	0	0	0	0	0	0	0	0	0	0
1597	5	6	9	2d 23:59:57.70000	0d 00:00:00.04000	0.00000001	0.00000004	0.00112642	3.3143	C	0	20/08/2020 13:09		0	0	0	0	0	0	0	0	0	0	0	0	0	0
1598	5	6	9	2d 23:59:57.86000	0d 00:00:00.20000	0.00000006	0.00000021	0.0011252	3.3368	C	5	20/08/2020 13:09		0	0	0	0	0	0	0	0	0	0	0	0	0	0
1599	5	6	9	2d 23:59:58.03000	0d 00:00:00.37000	0.00000012	0.00000038	0.0011252	3.3558	C	5	20/08/2020 13:09		0	0	0	0	0	0	0	0	0	0	0	0	0	0
1600	5	6	9	2d 23:59:58.21000	0d 00:00:00.55000	0.00000017	0.00000057	0.00112528	3.3735	C	5	20/08/2020 13:09		0	0	0	0	0	0	0	0	0	0	0	0	0	0
1601	5	6	9	2d 23:59:58.41000	0d 00:00:00.75000	0.00000023	0.00000079	0.00112512	3.3907	C	5	20/08/2020 13:09		0	0	0	0	0	0	0	0	0	0	0	0	0	0
1602	5	6	9	2d 23:59:58.62000	0d 00:00:00.96000	0.0000003	0.00000101	0.00112512	3.4073	C	5	20/08/2020 13:09		0	0	0	0	0	0	0	0	0	0	0	0	0	0
1603	5	6	9	2d 23:59:58.84000	0d 00:00:01.18000	0.00000037	0.00000124	0.00112512	3.4237	C	5	20/08/2020 13:09		0	0	0	0	0	0	0	0	0	0	0	0	0	0
1604	5	6	9	2d 23:59:59.07000	0d 00:00:01.41000	0.00000044	0.00000149	0.00112512	3.4397	C	5	20/08/2020 13:09		0	0	0	0	0	0	0	0	0	0	0	0	0	0
1605	5	6	9	2d 23:59:59.31000	0d 00:00:01.65000	0.00000052	0.00000175	0.0011252	3.4553	C	5	20/08/2020 13:09		0	0	0	0	0	0	0	0	0	0	0	0	0	0
1606	5	6	9	2d 23:59:59.56000	0d 00:00:01.90000	0.00000059	0.00000202	0.00112512	3.4707	C	5	20/08/2020 13:09		0	0	0	0	0	0	0	0	0	0	0	0	0	0
1607	5	6	9	2d 23:59:59.82000	0d 00:00:02.16000	0.00000067	0.0000023	0.00112512	3.4856	C	5	20/08/2020 13:09		0	0	0	0	0	0	0	0	0	0	0	0	0	0
1608	5	6	9	3d 00:00:00.08000	0d 00:00:02.42000	0.00000076	0.00000259	0.0011252	3.5001	C	5	20/08/2020 13:09		0	0	0	0	0	0	0	0	0	0	0	0	0	0
1609	5	6	9	3d 00:00:00.35000	0d 00:00:02.69000	0.00000084	0.00000288	0.00112497	3.5142	C	5	20/08/2020 13:09		0	0	0	0	0	0	0	0	0	0	0	0	0	0
1610	5	6	9	3d 00:00:00.63000	0d 00:00:02.97000	0.00000093	0.00000319	0.00112482	3.5285	C	5	20/08/2020 13:09		0	0	0	0	0	0	0	0	0	0	0	0	0	0
1611	5	6	9	3d 00:00:00.92000	0d 00:00:03.26000	0.00000102	0.00000351	0.00112505	3.5425	C	5	20/08/2020 13:09		0	0	0	0	0	0	0	0	0	0	0	0	0	0
1612	5	6	9	3d 00:00:01.22000	0d 00:00:03.56000	0.00000111	0.00000384	0.0011252	3.5564	C	5	20/08/2020 13:09		0	0	0	0	0	0	0	0	0	0	0	0	0	0
1613	5	6	9	3d 00:00:01.54000	0d 00:00:03.88000	0.00000121	0.0000042	0.00112535	3.5702	C	5	20/08/2020 13:09		0	0	0	0	0	0	0	0	0	0	0	0	0	0
1614	5	6	9	3d 00:00:01.88000	0d 00:00:04.22000	0.00000132	0.00000458	0.00112505	3.5834	C	5	20/08/2020 13:09		0	0	0	0	0	0	0	0	0	0	0	0	0	0
1615	5	6	9	3d 00:00:02.23000	0d 00:00:04.57000	0.00000143	0.00000497	0.00112528	3.5966	C	5	20/08/2020 13:09		0	0	0	0	0	0	0	0	0	0	0	0	0	0
1616	5	6	9	3d 00:00:02.60000	0d 00:00:04.94000	0.00000154	0.00000539	0.00112505	3.6092	C	5	20/08/2020 13:09		0	0	0	0	0	0	0	0	0	0	0	0	0	0
1617	5	6	9	3d 00:00:03.00000	0d 00:00:05.34000	0.00000167	0.00000584	0.0011252	3.6217	C	5	20/08/2020 13:09		0	0	0	0	0	0	0	0	0	0	0	0	0	0
1618	5	6	9	3d 00:00:03.43000	0d 00:00:05.77000	0.0000018	0.00000633	0.0011252	3.6339	C	5	20/08/2020 13:09		0	0	0	0	0	0	0	0	0	0	0	0	0	0
1619	5	6	9	3d 00:00:03.92000	0d 00:00:06.26000	0.00000196	0.00000689	0.00112512	3.6461	C	5	20/08/2020 13:09		0	0	0	0	0	0	0	0	0	0	0	0	0	0
1620	5	6	9	3d 00:00:04.48000	0d 00:00:06.82000	0.00000213	0.00000753	0.00112512	3.6577	C	5	20/08/2020 13:09		0	0	0	0	0	0	0	0	0	0	0	0	0	0
1621	5	6	9	3d 00:00:05.14000	0d 00:00:07.48000	0.00000234	0.00000828	0.00112512	3.6689	C	5	20/08/2020 13:09		0	0	0	0	0	0	0	0	0	0	0	0	0	0
1622	5	6	9	3d 00:00:05.99000	0d 00:00:08.33000	0.0000026	0.00000926	0.0011249	3.6797	C	5	20/08/2020 13:09		0	0	0	0	0	0	0	0	0	0	0	0	0	0
1623	5	6	9	3d 00:00:07.13000	0d 00:00:09.47000	0.00000296	0.00001057	0.00112512	3.6902	C	5	20/08/2020 13:09		0	0	0	0	0	0	0	0	0	0	0	0	0	0
1624	5	6	9	3d 00:00:08.78000	0d 00:00:11.12000	0.00000348	0.00001248	0.00112528	3.7008	C	5	20/08/2020 13:09		0	0	0	0	0	0	0	0	0	0	0	0	0	0
1625	5	6	9	3d 00:00:11.47000	0d 00:00:13.81000	0.00000432	0.00001559	0.00112512	3.7108	C	5	20/08/2020 13:09		0	0	0	0	0	0	0	0	0	0	0	0	0	0
1626	5	6	9	3d 00:00:16.94000	0d 00:00:19.28000	0.00000603	0.00002195	0.0011252	3.7211	C	5	20/08/2020 13:09		0	0	0	0	0	0	0	0	0	0	0	0	0	0
1627	5	6	9	3d 00:01:09.77000	0d 00:01:12.11000	0.00002254	0.00008339	0.00112528	3.711	C	5	20/08/2020 13:10		0	0	0	0	0	0	0	0	0	0	0	0	0	0
1628	5	6	9	3d 00:01:37.31000	0d 00:01:39.65000	0.00003115	0.00011529	0.00112528	3.7009	C	5	20/08/2020 13:10		0	0	0	0	0	0	0	0	0	0	0	0	0	0
1629	5	6	9	3d 00:02:30.08000	0d 00:02:32.42000	0.00004764	0.00017623	0.0011252	3.6909	C	5	20/08/2020 13:11		0	0	0	0	0	0	0	0	0	0	0	0	0	0
1630	5	6	9	3d 00:07:30.08000	0d 00:07:32.42000	0.0001414	0.00052168	0.0011252	3.6828	C	1	20/08/2020 13:16		0	0	0	0	0	0	0	0	0	0	0	0	0	0
1631	5	6	9	3d 00:12:30.08000	0d 00:12:32.42000	0.00023517	0.00086711	0.00112528	3.6855	C	1	20/08/2020 13:21		0	0	0	0	0	0	0	0	0	0	0	0	0	0
1632	5	6	9	3d 00:17:30.08000	0d 00:17:32.42000	0.00032893	0.00121286	0.00112512	3.6895	C	1	20/08/2020 13:26		0	0	0	0	0	0	0	0	0	0	0	0	0	0
1633	5	6	9	3d 00:22:30.08000	0d 00:22:32.42000	0.00042269	0.00155897	0.0011252	3.6931	C	1	20/08/2020 13:31		0	0	0	0	0	0	0	0	0	0	0	0	0	0
1634	5	6	9	3d 00:27:30.08000	0d 00:27:32.42000	0.00051646	0.00190545	0.00112512	3.6973	C	1	20/08/2020 13:36		0	0	0	0	0	0	0	0	0	0	0	0	0	0
1635	5	6	9	3d 00:32:30.08000	0d 00:32:32.42000	0.00061022	0.00225231	0.00112528	3.7012	C	1	20/08/2020 13:41		0	0	0	0	0	0	0	0	0	0	0	0	0	0
1636	5	6	9	3d 00:37:30.08000	0d 00:37:32.42000	0.00070399	0.00259956	0.0011252	3.7055	C	1	20/08/2020 13:46		0	0	0	0	0	0	0	0	0	0	0	0	0	0
1637	5	6	9	3d 00:42:30.08000	0d 00:42:32.42000	0.00079775	0.00294722	0.00112512	3.7101	C	1	20/08/2020 13:51		0	0	0	0	0	0	0	0	0	0	0	0	0	0
1638	5	6	9	3d 00:47:30.08000	0d 00:47:32.42000	0.00089152	0.00329533	0.0011252	3.715	C	1	20/08/2020 13:56		0	0	0	0	0	0	0	0	0	0	0	0	0	0
1639	5	6	9	3d 00:52:30.08000	0d 00:52:32.42000	0.00098528	0.00364391	0.00112512	3.7198	C	1	20/08/2020 14:01		0	0	0	0	0	0	0	0	0	0	0	0	0	0
1640	5	6	9	3d 00:57:30.08000	0d 00:57:32.42000	0.00107904	0.00399298	0.00112505	3.7253	C	1	20/08/2020 14:06		0	0	0	0	0	0	0	0	0	0	0	0	0	0
1641	5	6	9	3d 01:02:30.08000	0d 01:02:32.42000	0.00117281	0.00434255	0.00112512	3.7308	C	1	20/08/2020 14:11		0	0	0	0	0	0	0	0	0	0	0	0	0	0
1642	5	6	9	3d 01:07:30.08000	0d 01:07:32.42000	0.00126657	0.00469263	0.00112505	3.7365	C	1	20/08/2020 14:16		0	0	0	0	0	0	0	0	0	0	0	0	0	0
1643	5	6	9	3d 01:12:30.08000	0d 01:12:32.42000	0.00136034	0.00504323	0.00112512	3.7417	C	1	20/08/2020 14:21		0	0	0	0	0	0	0	0	0	0	0	0	0	0
1644	5	6	9	3d 01:17:30.08000	0d 01:17:32.42000	0.0014541	0.00539433	0.00112512	3.7473	C	1	20/08/2020 14:26		0	0	0	0	0	0	0	0	0	0	0	0	0	0
1645	5	6	9	3d 01:22:30.08000	0d 01:22:32.42000	0.00154786	0.00574592	0.00112512	3.7519	C	1	20/08/2020 14:31		0	0	0	0	0	0	0	0	0	0	0	0	0	0
1646	5	6	9	3d 01:27:30.08000	0d 01:27:32.42000	0.00164163	0.00609799	0.00112497	3.7572	C	1	20/08/2020 14:36		0	0	0	0	0	0	0	0	0	0	0	0	0	0
1647	5	6	9	3d 01:32:30.08000	0d 01:32:32.42000	0.00173539	0.00645055	0.0011249	3.7626	C	1	20/08/2020 14:41		0	0	0	0	0	0	0	0	0	0	0	0	0	0
1648	5	6	9	3d 01:37:30.08000	0d 01:37:32.42000	0.00182916	0.00680359	0.0011252	3.7679	C	1	20/08/2020 14:46		0	0	0	0	0	0	0	0	0	0	0	0	0	0
1649	5	6	9	3d 01:42:30.08000	0d 01:42:32.42000	0.00192292	0.00715714	0.00112512	3.7731	C	1	20/08/2020 14:51		0	0	0	0	0	0	0	0	0	0	0	0	0	0
1650	5	6	9	3d 01:47:30.08000	0d 01:47:32.42000	0.00201669	0.00751118	0.00112528	3.7786	C	1	20/08/2020 14:56		0	0	0	0	0	0	0	0	0	0	0	0	0	0
1651	5	6	9	3d 01:52:30.08000	0d 01:52:32.42000	0.00211045	0.00786575	0.0011252	3.7841	C	1	20/08/2020 15:01		0	0	0	0	0	0	0	0	0	0	0	0	0	0
1652	5	6	9	3d 01:57:30.08000	0d 01:57:32.42000	0.00220421	0.00822086	0.0011252	3.7902	C	1	20/08/2020 15:06		0	0	0	0	0	0	0	0	0	0	0	0	0	0
1653	5	6	9	3d 02:02:30.08000	0d 02:02:32.42000	0.00229798	0.00857656	0.00112512	3.7967	C	1	20/08/2020 15:11		0	0	0	0	0	0	0	0	0	0	0	0	0	0
1654	5	6	9	3d 02:07:30.08000	0d 02:07:32.42000	0.00239174	0.00893287	0.0011252	3.8036	C	1	20/08/2020 15:16		0	0	0	0	0	0	0	0	0	0	0	0	0	0
1655	5	6	9	3d 02:12:30.08000	0d 02:12:32.42000	0.00248551	0.00928986	0.00112512	3.8112	C	1	20/08/2020 15:21		0	0	0	0	0	0	0	0	0	0	0	0	0	0
1656	5	6	9	3d 02:17:30.08000	0d 02:17:32.42000	0.00257927	0.00964758	0.00112512	3.8192	C	1	20/08/2020 15:26		0	0	0	0	0	0	0	0	0	0	0	0	0	0
1657	5	6	9	3d 02:22:30.08000	0d 02:22:32.42000	0.00267304	0.0100061	0.00112512	3.8282	C	1	20/08/2020 15:31		0	0	0	0	0	0	0	0	0	0	0	0	0	0
1658	5	6	9	3d 02:27:29.34000	0d 02:27:31.68000	0.00276657	0.0103646	0.00112528	3.8383	C	5	20/08/2020 15:36		0	0	0	0	0	0	0	0	0	0	0	0	0	0
1659	5	6	9	3d 02:32:03.22000	0d 02:32:05.56000	0.00285217	0.0106936	0.00112512	3.8483	C	5	20/08/2020 15:41		0	0	0	0	0	0	0	0	0	0	0	0	0	0
1660	5	6	9	3d 02:36:17.74000	0d 02:36:20.08000	0.00293172	0.0110001	0.00112528	3.8584	C	5	20/08/2020 15:45		0	0	0	0	0	0	0	0	0	0	0	0	0	0
1661	5	6	9	3d 02:40:11.91000	0d 02:40:14.25000	0.00300491	0.0112829	0.00112512	3.8685	C	5	20/08/2020 15:49		0	0	0	0	0	0	0	0	0	0	0	0	0	0
1662	5	6	9	3d 02:43:56.76000	0d 02:43:59.10000	0.00307518	0.0115551	0.00112512	3.8785	C	5	20/08/2020 15:53		0	0	0	0	0	0	0	0	0	0	0	0	0	0
1663	5	6	9	3d 02:47:28.81000	0d 02:47:31.15000	0.00314146	0.0118125	0.00112512	3.8886	C	5	20/08/2020 15:56		0	0	0	0	0	0	0	0	0	0	0	0	0	0
1664	5	6	9	3d 02:50:54.17000	0d 02:50:56.51000	0.00320564	0.0120624	0.00112535	3.8987	C	5	20/08/2020 16:00		0	0	0	0	0	0	0	0	0	0	0	0	0	0
1665	5	6	9	3d 02:54:15.44000	0d 02:54:17.78000	0.00326855	0.012308	0.00112528	3.9088	C	5	20/08/2020 16:03		0	0	0	0	0	0	0	0	0	0	0	0	0	0
1666	5	6	9	3d 02:57:26.98000	0d 02:57:29.32000	0.00332842	0.0125423	0.0011252	3.9188	C	5	20/08/2020 16:06		0	0	0	0	0	0	0	0	0	0	0	0	0	0
1667	5	6	9	3d 03:00:34.66000	0d 03:00:37.00000	0.00338707	0.0127724	0.00112535	3.9289	C	5	20/08/2020 16:09		0	0	0	0	0	0	0	0	0	0	0	0	0	0
1668	5	6	9	3d 03:03:37.70000	0d 03:03:40.04000	0.00344428	0.0129975	0.00112528	3.9391	C	5	20/08/2020 16:12		0	0	0	0	0	0	0	0	0	0	0	0	0	0
1669	5	6	9	3d 03:06:39.36000	0d 03:06:41.70000	0.00350106	0.0132214	0.0011252	3.9492	C	5	20/08/2020 16:15		0	0	0	0	0	0	0	0	0	0	0	0	0	0
1670	5	6	9	3d 03:09:33.68000	0d 03:09:36.02000	0.00355554	0.0134369	0.00112497	3.9593	C	5	20/08/2020 16:18		0	0	0	0	0	0	0	0	0	0	0	0	0	0
1671	5	6	9	3d 03:12:28.64000	0d 03:12:30.98000	0.00361023	0.0136536	0.00112535	3.9693	C	5	20/08/2020 16:21		0	0	0	0	0	0	0	0	0	0	0	0	0	0
1672	5	6	9	3d 03:15:21.08000	0d 03:15:23.42000	0.00366412	0.0138678	0.00112535	3.9794	C	5	20/08/2020 16:24		0	0	0	0	0	0	0	0	0	0	0	0	0	0
1673	5	6	9	3d 03:18:12.97000	0d 03:18:15.31000	0.00371785	0.0140819	0.00112512	3.9896	C	5	20/08/2020 16:27		0	0	0	0	0	0	0	0	0	0	0	0	0	0
1674	5	6	9	3d 03:21:04.92000	0d 03:21:07.26000	0.00377159	0.0142966	0.00112505	3.9997	C	5	20/08/2020 16:30		0	0	0	0	0	0	0	0	0	0	0	0	0	0
1675	5	6	9	3d 03:23:53.23000	0d 03:23:55.57000	0.00382419	0.0145072	0.00112512	4.0098	C	5	20/08/2020 16:33		0	0	0	0	0	0	0	0	0	0	0	0	0	0
1676	5	6	9	3d 03:26:39.26000	0d 03:26:41.60000	0.00387609	0.0147156	0.00112528	4.0198	C	5	20/08/2020 16:35		0	0	0	0	0	0	0	0	0	0	0	0	0	0
1677	5	6	9	3d 03:29:23.94000	0d 03:29:26.28000	0.00392756	0.0149227	0.0011252	4.0299	C	5	20/08/2020 16:38		0	0	0	0	0	0	0	0	0	0	0	0	0	0
1678	5	6	9	3d 03:32:08.80000	0d 03:32:11.14000	0.00397908	0.0151306	0.00112512	4.04	C	5	20/08/2020 16:41		0	0	0	0	0	0	0	0	0	0	0	0	0	0
1679	5	6	9	3d 03:34:51.61000	0d 03:34:53.95000	0.00402997	0.0153365	0.00112535	4.05	C	5	20/08/2020 16:43		0	0	0	0	0	0	0	0	0	0	0	0	0	0
1680	5	6	9	3d 03:37:31.51000	0d 03:37:33.85000	0.00407994	0.0155391	0.00112505	4.0601	C	5	20/08/2020 16:46		0	0	0	0	0	0	0	0	0	0	0	0	0	0
1681	5	6	9	3d 03:40:10.05000	0d 03:40:12.39000	0.0041295	0.0157405	0.00112505	4.0702	C	5	20/08/2020 16:49		0	0	0	0	0	0	0	0	0	0	0	0	0	0
1682	5	6	9	3d 03:42:47.14000	0d 03:42:49.48000	0.00417859	0.0159406	0.00112528	4.0803	C	5	20/08/2020 16:51		0	0	0	0	0	0	0	0	0	0	0	0	0	0
1683	5	6	9	3d 03:45:23.36000	0d 03:45:25.70000	0.00422742	0.0161401	0.00112528	4.0903	C	5	20/08/2020 16:54		0	0	0	0	0	0	0	0	0	0	0	0	0	0
1684	5	6	9	3d 03:47:55.65000	0d 03:47:57.99000	0.00427502	0.016335	0.00112512	4.1004	C	5	20/08/2020 16:57		0	0	0	0	0	0	0	0	0	0	0	0	0	0
1685	5	6	9	3d 03:50:26.41000	0d 03:50:28.75000	0.00432214	0.0165285	0.00112535	4.1105	C	5	20/08/2020 16:59		0	0	0	0	0	0	0	0	0	0	0	0	0	0
1686	5	6	9	3d 03:52:52.01000	0d 03:52:54.35000	0.00436764	0.0167158	0.0011252	4.1205	C	5	20/08/2020 17:01		0	0	0	0	0	0	0	0	0	0	0	0	0	0
1687	5	6	9	3d 03:55:19.29000	0d 03:55:21.63000	0.00441368	0.0169057	0.00112505	4.1306	C	5	20/08/2020 17:04		0	0	0	0	0	0	0	0	0	0	0	0	0	0
1688	5	6	9	3d 03:57:44.30000	0d 03:57:46.64000	0.004459	0.0170931	0.00112528	4.1407	C	5	20/08/2020 17:06		0	0	0	0	0	0	0	0	0	0	0	0	0	0
1689	5	6	9	3d 04:00:07.46000	0d 04:00:09.80000	0.00450374	0.0172786	0.00112512	4.1508	C	5	20/08/2020 17:09		0	0	0	0	0	0	0	0	0	0	0	0	0	0
1690	5	6	9	3d 04:02:29.86000	0d 04:02:32.20000	0.00454825	0.0174636	0.00112543	4.161	C	5	20/08/2020 17:11		0	0	0	0	0	0	0	0	0	0	0	0	0	0
1691	5	6	9	3d 04:04:51.16000	0d 04:04:53.50000	0.00459241	0.0176475	0.0011252	4.1711	C	5	20/08/2020 17:13		0	0	0	0	0	0	0	0	0	0	0	0	0	0
1692	5	6	9	3d 04:07:11.85000	0d 04:07:14.19000	0.00463639	0.0178312	0.0011252	4.1813	C	5	20/08/2020 17:16		0	0	0	0	0	0	0	0	0	0	0	0	0	0
1693	5	6	9	3d 04:09:31.46000	0d 04:09:33.80000	0.00468002	0.0180138	0.0011252	4.1913	C	5	20/08/2020 17:18		0	0	0	0	0	0	0	0	0	0	0	0	0	0
1694	5	6	9	3d 04:11:29.33000	0d 04:11:31.67000	0.00471686	0.0181684	0.00112505	4.2	C	133	20/08/2020 17:20		0	0	0	0	0	0	0	0	0	0	0	0	0	0
1695	5	6	10	3d 04:11:29.34000	0d 00:00:00.01000	0.00471686	0.0181684	0.00115114	4.2	C	0	20/08/2020 17:20		0	0	0	0	0	0	0	0	0	0	0	0	0	0
1696	5	6	10	3d 04:11:46.64000	0d 00:00:17.31000	0.00472219	0.0181908	0.00105097	4.2002	C	4	20/08/2020 17:20		0	0	0	0	0	0	0	0	0	0	0	0	0	0
1697	5	6	10	3d 04:12:01.85000	0d 00:00:32.52000	0.00472641	0.0182085	0.00095094	4.2002	C	4	20/08/2020 17:21		0	0	0	0	0	0	0	0	0	0	0	0	0	0
1698	5	6	10	3d 04:12:22.68000	0d 00:00:53.35000	0.00473161	0.0182304	0.00085092	4.2	C	4	20/08/2020 17:21		0	0	0	0	0	0	0	0	0	0	0	0	0	0
1699	5	6	10	3d 04:12:49.90000	0d 00:01:20.57000	0.00473767	0.0182558	0.0007509	4.2002	C	4	20/08/2020 17:21		0	0	0	0	0	0	0	0	0	0	0	0	0	0
1700	5	6	10	3d 04:13:23.70000	0d 00:01:54.37000	0.00474423	0.0182833	0.0006508	4.2	C	4	20/08/2020 17:22		0	0	0	0	0	0	0	0	0	0	0	0	0	0
1701	5	6	10	3d 04:14:01.86000	0d 00:02:32.53000	0.00475059	0.0183101	0.00055077	4.2002	C	4	20/08/2020 17:23		0	0	0	0	0	0	0	0	0	0	0	0	0	0
1702	5	6	10	3d 04:14:49.64000	0d 00:03:20.31000	0.00475721	0.0183379	0.00045068	4.2	C	4	20/08/2020 17:23		0	0	0	0	0	0	0	0	0	0	0	0	0	0
1703	5	6	10	3d 04:15:51.52000	0d 00:04:22.19000	0.00476404	0.0183666	0.00035058	4.2002	C	4	20/08/2020 17:24		0	0	0	0	0	0	0	0	0	0	0	0	0	0
1704	5	6	10	3d 04:17:19.24000	0d 00:05:49.91000	0.00477127	0.0183969	0.00025055	4.2	C	4	20/08/2020 17:26		0	0	0	0	0	0	0	0	0	0	0	0	0	0
1705	5	6	10	3d 04:19:37.86000	0d 00:08:08.53000	0.0047788	0.0184285	0.00015053	4.2	C	4	20/08/2020 17:28		0	0	0	0	0	0	0	0	0	0	0	0	0	0
1706	5	6	10	3d 04:21:07.76000	0d 00:09:38.43000	0.0047821	0.0184424	0.00011254	4.2002	C	132	20/08/2020 17:30		0	0	0	0	0	0	0	0	0	0	0	0	0	0
1707	5	6	11	3d 04:21:07.77000	0d 00:00:00.01000	0	0	0	4.1994	R	0	20/08/2020 17:30		0	0	0	0	0	0	0	0	0	0	0	0	0	0
1708	5	6	11	3d 04:21:09.77000	0d 00:00:02.01000	0	0	0	4.1991	R	1	20/08/2020 17:30		0	0	0	0	0	0	0	0	0	0	0	0	0	0
1709	5	6	11	3d 04:21:11.77000	0d 00:00:04.01000	0	0	0	4.1991	R	1	20/08/2020 17:30		0	0	0	0	0	0	0	0	0	0	0	0	0	0
1710	5	6	11	3d 04:21:13.77000	0d 00:00:06.01000	0	0	0	4.1988	R	1	20/08/2020 17:30		0	0	0	0	0	0	0	0	0	0	0	0	0	0
1711	5	6	11	3d 04:21:15.77000	0d 00:00:08.01000	0	0	0	4.1988	R	1	20/08/2020 17:30		0	0	0	0	0	0	0	0	0	0	0	0	0	0
1712	5	6	11	3d 04:21:17.76000	0d 00:00:10.00000	0	0	0	4.1987	R	129	20/08/2020 17:30		0	0	0	0	0	0	0	0	0	0	0	0	0	0
1713	5	6	12	3d 04:21:17.80000	0d 00:00:00.04000	0.00000001	0.00000005	0.00112619	4.1904	D	0	20/08/2020 17:30		0	0	0	0	0	0	0	0	0	0	0	0	0	0
1714	5	6	12	3d 04:21:51.06000	0d 00:00:33.30000	0.00001041	0.00004355	0.0011252	4.1802	D	5	20/08/2020 17:30		0	0	0	0	0	0	0	0	0	0	0	0	0	0
1715	5	6	12	3d 04:23:24.25000	0d 00:02:06.49000	0.00003953	0.00016514	0.00112505	4.1701	D	5	20/08/2020 17:32		0	0	0	0	0	0	0	0	0	0	0	0	0	0
1716	5	6	12	3d 04:25:20.69000	0d 00:04:02.93000	0.00007593	0.00031673	0.0011252	4.1601	D	5	20/08/2020 17:34		0	0	0	0	0	0	0	0	0	0	0	0	0	0
1717	5	6	12	3d 04:27:27.85000	0d 00:06:10.09000	0.00011567	0.00048187	0.00112528	4.15	D	5	20/08/2020 17:36		0	0	0	0	0	0	0	0	0	0	0	0	0	0
1718	5	6	12	3d 04:29:39.70000	0d 00:08:21.94000	0.00015688	0.00065269	0.00112512	4.1398	D	5	20/08/2020 17:38		0	0	0	0	0	0	0	0	0	0	0	0	0	0
1719	5	6	12	3d 04:31:50.32000	0d 00:10:32.56000	0.0001977	0.0008215	0.0011252	4.1297	D	5	20/08/2020 17:40		0	0	0	0	0	0	0	0	0	0	0	0	0	0
1720	5	6	12	3d 04:34:04.67000	0d 00:12:46.91000	0.0002397	0.0009947	0.00112505	4.1196	D	5	20/08/2020 17:43		0	0	0	0	0	0	0	0	0	0	0	0	0	0
1721	5	6	12	3d 04:36:17.64000	0d 00:14:59.88000	0.00028125	0.00116571	0.00112528	4.1094	D	5	20/08/2020 17:45		0	0	0	0	0	0	0	0	0	0	0	0	0	0
1722	5	6	12	3d 04:38:38.16000	0d 00:17:20.40000	0.00032517	0.00134598	0.00112528	4.0993	D	5	20/08/2020 17:47		0	0	0	0	0	0	0	0	0	0	0	0	0	0
1723	5	6	12	3d 04:40:58.45000	0d 00:19:40.69000	0.00036902	0.00152551	0.00112528	4.0893	D	5	20/08/2020 17:50		0	0	0	0	0	0	0	0	0	0	0	0	0	0
1724	5	6	12	3d 04:43:20.18000	0d 00:22:02.42000	0.00041332	0.00170643	0.00112535	4.0792	D	5	20/08/2020 17:52		0	0	0	0	0	0	0	0	0	0	0	0	0	0
1725	5	6	12	3d 04:45:45.02000	0d 00:24:27.26000	0.00045859	0.00189087	0.0011252	4.069	D	5	20/08/2020 17:54		0	0	0	0	0	0	0	0	0	0	0	0	0	0
1726	5	6	12	3d 04:48:10.96000	0d 00:26:53.20000	0.0005042	0.00207625	0.00112528	4.0587	D	5	20/08/2020 17:57		0	0	0	0	0	0	0	0	0	0	0	0	0	0
1727	5	6	12	3d 04:50:41.86000	0d 00:29:24.10000	0.00055136	0.00226744	0.00112512	4.0487	D	5	20/08/2020 17:59		0	0	0	0	0	0	0	0	0	0	0	0	0	0
1728	5	6	12	3d 04:53:10.63000	0d 00:31:52.87000	0.00059786	0.00245547	0.0011252	4.0386	D	5	20/08/2020 18:02		0	0	0	0	0	0	0	0	0	0	0	0	0	0
1729	5	6	12	3d 04:55:44.42000	0d 00:34:26.66000	0.00064593	0.00264936	0.00112512	4.0285	D	5	20/08/2020 18:04		0	0	0	0	0	0	0	0	0	0	0	0	0	0
1730	5	6	12	3d 04:58:15.97000	0d 00:36:58.21000	0.0006933	0.00283995	0.0011252	4.0185	D	5	20/08/2020 18:07		0	0	0	0	0	0	0	0	0	0	0	0	0	0
1731	5	6	12	3d 05:00:51.15000	0d 00:39:33.39000	0.0007418	0.00303461	0.00112535	4.0084	D	5	20/08/2020 18:09		0	0	0	0	0	0	0	0	0	0	0	0	0	0
1732	5	6	12	3d 05:02:55.91000	0d 00:41:38.15000	0.00078079	0.00319075	0.0011252	3.9983	D	5	20/08/2020 18:12		0	0	0	0	0	0	0	0	0	0	0	0	0	0
1733	5	6	12	3d 05:05:33.88000	0d 00:44:16.12000	0.00083016	0.00338792	0.00112512	3.9883	D	5	20/08/2020 18:14		0	0	0	0	0	0	0	0	0	0	0	0	0	0
1734	5	6	12	3d 05:08:16.91000	0d 00:46:59.15000	0.00088112	0.00359088	0.00112505	3.978	D	5	20/08/2020 18:17		0	0	0	0	0	0	0	0	0	0	0	0	0	0
1735	5	6	12	3d 05:11:00.45000	0d 00:49:42.69000	0.00093223	0.00379397	0.00112528	3.968	D	5	20/08/2020 18:20		0	0	0	0	0	0	0	0	0	0	0	0	0	0
1736	5	6	12	3d 05:13:43.13000	0d 00:52:25.37000	0.00098308	0.00399547	0.00112512	3.9579	D	5	20/08/2020 18:22		0	0	0	0	0	0	0	0	0	0	0	0	0	0
1737	5	6	12	3d 05:16:25.60000	0d 00:55:07.84000	0.00103386	0.0041962	0.00112528	3.9478	D	5	20/08/2020 18:25		0	0	0	0	0	0	0	0	0	0	0	0	0	0
1738	5	6	12	3d 05:19:08.10000	0d 00:57:50.34000	0.00108464	0.00439645	0.00112505	3.9377	D	5	20/08/2020 18:28		0	0	0	0	0	0	0	0	0	0	0	0	0	0
1739	5	6	12	3d 05:21:56.63000	0d 01:00:38.87000	0.00113732	0.00460361	0.00112528	3.9277	D	5	20/08/2020 18:31		0	0	0	0	0	0	0	0	0	0	0	0	0	0
1740	5	6	12	3d 05:24:45.21000	0d 01:03:27.45000	0.00119001	0.00481029	0.00112512	3.9174	D	5	20/08/2020 18:33		0	0	0	0	0	0	0	0	0	0	0	0	0	0
1741	5	6	12	3d 05:27:35.11000	0d 01:06:17.35000	0.00124311	0.00501806	0.00112535	3.9074	D	5	20/08/2020 18:36		0	0	0	0	0	0	0	0	0	0	0	0	0	0
1742	5	6	12	3d 05:30:24.28000	0d 01:09:06.52000	0.00129598	0.0052244	0.00112528	3.8972	D	5	20/08/2020 18:39		0	0	0	0	0	0	0	0	0	0	0	0	0	0
1743	5	6	12	3d 05:33:20.22000	0d 01:12:02.46000	0.00135097	0.00543843	0.00112528	3.8871	D	5	20/08/2020 18:42		0	0	0	0	0	0	0	0	0	0	0	0	0	0
1744	5	6	12	3d 05:36:16.98000	0d 01:14:59.22000	0.00140622	0.00565291	0.0011252	3.8769	D	5	20/08/2020 18:45		0	0	0	0	0	0	0	0	0	0	0	0	0	0
1745	5	6	12	3d 05:39:15.94000	0d 01:17:58.18000	0.00146215	0.00586948	0.00112528	3.8668	D	5	20/08/2020 18:48		0	0	0	0	0	0	0	0	0	0	0	0	0	0
1746	5	6	12	3d 05:42:17.81000	0d 01:21:00.05000	0.001519	0.006089	0.00112497	3.8567	D	5	20/08/2020 18:51		0	0	0	0	0	0	0	0	0	0	0	0	0	0
1747	5	6	12	3d 05:45:24.87000	0d 01:24:07.11000	0.00157746	0.0063142	0.00112497	3.8466	D	5	20/08/2020 18:54		0	0	0	0	0	0	0	0	0	0	0	0	0	0
1748	5	6	12	3d 05:48:38.04000	0d 01:27:20.28000	0.00163783	0.00654614	0.00112505	3.8366	D	5	20/08/2020 18:57		0	0	0	0	0	0	0	0	0	0	0	0	0	0
1749	5	6	12	3d 05:51:59.59000	0d 01:30:41.83000	0.00170083	0.00678752	0.00112535	3.8265	D	5	20/08/2020 19:01		0	0	0	0	0	0	0	0	0	0	0	0	0	0
1750	5	6	12	3d 05:55:29.71000	0d 01:34:11.95000	0.0017665	0.00703849	0.00112512	3.8164	D	5	20/08/2020 19:04		0	0	0	0	0	0	0	0	0	0	0	0	0	0
1751	5	6	12	3d 05:59:17.47000	0d 01:37:59.71000	0.00183769	0.00730981	0.0011252	3.8062	D	5	20/08/2020 19:08		0	0	0	0	0	0	0	0	0	0	0	0	0	0
1752	5	6	12	3d 06:03:17.31000	0d 01:41:59.55000	0.00191265	0.00759477	0.00112528	3.7961	D	5	20/08/2020 19:12		0	0	0	0	0	0	0	0	0	0	0	0	0	0
1753	5	6	12	3d 06:07:37.06000	0d 01:46:19.30000	0.00199383	0.00790255	0.00112512	3.7861	D	5	20/08/2020 19:16		0	0	0	0	0	0	0	0	0	0	0	0	0	0
1754	5	6	12	3d 06:12:15.33000	0d 01:50:57.57000	0.0020808	0.00823141	0.00112528	3.776	D	5	20/08/2020 19:21		0	0	0	0	0	0	0	0	0	0	0	0	0	0
1755	5	6	12	3d 06:17:15.33000	0d 01:55:57.57000	0.00217457	0.00858502	0.00112512	3.7662	D	1	20/08/2020 19:26		0	0	0	0	0	0	0	0	0	0	0	0	0	0
1756	5	6	12	3d 06:22:15.33000	0d 02:00:57.57000	0.00226833	0.00893772	0.00112505	3.7568	D	1	20/08/2020 19:31		0	0	0	0	0	0	0	0	0	0	0	0	0	0
1757	5	6	12	3d 06:27:15.33000	0d 02:05:57.57000	0.0023621	0.00928956	0.00112505	3.7484	D	1	20/08/2020 19:36		0	0	0	0	0	0	0	0	0	0	0	0	0	0
1758	5	6	12	3d 06:32:15.33000	0d 02:10:57.57000	0.00245586	0.00964061	0.0011252	3.7397	D	1	20/08/2020 19:41		0	0	0	0	0	0	0	0	0	0	0	0	0	0
1759	5	6	12	3d 06:37:15.33000	0d 02:15:57.57000	0.00254963	0.00999088	0.00112512	3.7316	D	1	20/08/2020 19:46		0	0	0	0	0	0	0	0	0	0	0	0	0	0
1760	5	6	12	3d 06:42:15.33000	0d 02:20:57.57000	0.00264339	0.0103404	0.00112528	3.7235	D	1	20/08/2020 19:51		0	0	0	0	0	0	0	0	0	0	0	0	0	0
1761	5	6	12	3d 06:47:15.33000	0d 02:25:57.57000	0.00273715	0.0106891	0.00112512	3.7156	D	1	20/08/2020 19:56		0	0	0	0	0	0	0	0	0	0	0	0	0	0
1762	5	6	12	3d 06:52:15.33000	0d 02:30:57.57000	0.00283092	0.0110372	0.00112528	3.7072	D	1	20/08/2020 20:01		0	0	0	0	0	0	0	0	0	0	0	0	0	0
1763	5	6	12	3d 06:57:15.33000	0d 02:35:57.57000	0.00292468	0.0113844	0.00112505	3.6989	D	1	20/08/2020 20:06		0	0	0	0	0	0	0	0	0	0	0	0	0	0
1764	5	6	12	3d 07:02:15.33000	0d 02:40:57.57000	0.00301845	0.0117308	0.0011252	3.6898	D	1	20/08/2020 20:11		0	0	0	0	0	0	0	0	0	0	0	0	0	0
1765	5	6	12	3d 07:07:15.33000	0d 02:45:57.57000	0.00311221	0.0120763	0.00112535	3.6803	D	1	20/08/2020 20:16		0	0	0	0	0	0	0	0	0	0	0	0	0	0
1766	5	6	12	3d 07:11:58.48000	0d 02:50:40.72000	0.00320071	0.0124016	0.00112535	3.6703	D	5	20/08/2020 20:21		0	0	0	0	0	0	0	0	0	0	0	0	0	0
1767	5	6	12	3d 07:16:22.74000	0d 02:55:04.98000	0.0032833	0.0127043	0.00112512	3.6602	D	5	20/08/2020 20:25		0	0	0	0	0	0	0	0	0	0	0	0	0	0
1768	5	6	12	3d 07:20:14.41000	0d 02:58:56.65000	0.00335571	0.012969	0.00112528	3.6501	D	5	20/08/2020 20:29		0	0	0	0	0	0	0	0	0	0	0	0	0	0
1769	5	6	12	3d 07:23:51.23000	0d 03:02:33.47000	0.00342348	0.013216	0.00112512	3.64	D	5	20/08/2020 20:32		0	0	0	0	0	0	0	0	0	0	0	0	0	0
1770	5	6	12	3d 07:27:04.08000	0d 03:05:46.32000	0.00348375	0.0134351	0.0011252	3.63	D	5	20/08/2020 20:36		0	0	0	0	0	0	0	0	0	0	0	0	0	0
1771	5	6	12	3d 07:29:53.90000	0d 03:08:36.14000	0.00353683	0.0136276	0.0011252	3.6199	D	5	20/08/2020 20:39		0	0	0	0	0	0	0	0	0	0	0	0	0	0
1772	5	6	12	3d 07:32:30.76000	0d 03:11:13.00000	0.00358585	0.0138048	0.00112528	3.6098	D	5	20/08/2020 20:41		0	0	0	0	0	0	0	0	0	0	0	0	0	0
1773	5	6	12	3d 07:34:48.74000	0d 03:13:30.98000	0.00362898	0.0139603	0.00112535	3.5996	D	5	20/08/2020 20:43		0	0	0	0	0	0	0	0	0	0	0	0	0	0
1774	5	6	12	3d 07:36:53.91000	0d 03:15:36.15000	0.0036681	0.0141009	0.0011252	3.5895	D	5	20/08/2020 20:46		0	0	0	0	0	0	0	0	0	0	0	0	0	0
1775	5	6	12	3d 07:38:45.47000	0d 03:17:27.71000	0.00370297	0.0142259	0.0011252	3.5795	D	5	20/08/2020 20:47		0	0	0	0	0	0	0	0	0	0	0	0	0	0
1776	5	6	12	3d 07:40:24.86000	0d 03:19:07.10000	0.00373403	0.0143369	0.00112528	3.5694	D	5	20/08/2020 20:49		0	0	0	0	0	0	0	0	0	0	0	0	0	0
1777	5	6	12	3d 07:42:00.74000	0d 03:20:42.98000	0.003764	0.0144438	0.00112543	3.5593	D	5	20/08/2020 20:51		0	0	0	0	0	0	0	0	0	0	0	0	0	0
1778	5	6	12	3d 07:43:29.55000	0d 03:22:11.79000	0.00379176	0.0145424	0.00112512	3.5492	D	5	20/08/2020 20:52		0	0	0	0	0	0	0	0	0	0	0	0	0	0
1779	5	6	12	3d 07:44:57.45000	0d 03:23:39.69000	0.00381923	0.0146398	0.00112512	3.539	D	5	20/08/2020 20:54		0	0	0	0	0	0	0	0	0	0	0	0	0	0
1780	5	6	12	3d 07:46:40.39000	0d 03:25:22.63000	0.0038514	0.0147535	0.00112528	3.5288	D	5	20/08/2020 20:55		0	0	0	0	0	0	0	0	0	0	0	0	0	0
1781	5	6	12	3d 07:48:42.39000	0d 03:27:24.63000	0.00388953	0.0148879	0.0011252	3.5187	D	5	20/08/2020 20:57		0	0	0	0	0	0	0	0	0	0	0	0	0	0
1782	5	6	12	3d 07:51:58.43000	0d 03:30:40.67000	0.00395081	0.0151031	0.00112535	3.5087	D	5	20/08/2020 21:01		0	0	0	0	0	0	0	0	0	0	0	0	0	0
1783	5	6	12	3d 07:56:38.42000	0d 03:35:20.66000	0.00403832	0.0154098	0.00112535	3.4984	D	5	20/08/2020 21:05		0	0	0	0	0	0	0	0	0	0	0	0	0	0
1784	5	6	12	3d 08:01:38.42000	0d 03:40:20.66000	0.00413208	0.0157373	0.00112512	3.4887	D	1	20/08/2020 21:10		0	0	0	0	0	0	0	0	0	0	0	0	0	0
1785	5	6	12	3d 08:05:35.89000	0d 03:44:18.13000	0.0042063	0.015996	0.0011252	3.4786	D	5	20/08/2020 21:14		0	0	0	0	0	0	0	0	0	0	0	0	0	0
1786	5	6	12	3d 08:10:01.42000	0d 03:48:43.66000	0.00428929	0.0162843	0.00112512	3.4685	D	5	20/08/2020 21:19		0	0	0	0	0	0	0	0	0	0	0	0	0	0
1787	5	6	12	3d 08:13:50.41000	0d 03:52:32.65000	0.00436086	0.0165322	0.00112512	3.4585	D	5	20/08/2020 21:22		0	0	0	0	0	0	0	0	0	0	0	0	0	0
1788	5	6	12	3d 08:16:56.59000	0d 03:55:38.83000	0.00441905	0.0167331	0.00112505	3.4484	D	5	20/08/2020 21:26		0	0	0	0	0	0	0	0	0	0	0	0	0	0
1789	5	6	12	3d 08:19:33.99000	0d 03:58:16.23000	0.00446825	0.0169025	0.00112535	3.4383	D	5	20/08/2020 21:28		0	0	0	0	0	0	0	0	0	0	0	0	0	0
1790	5	6	12	3d 08:21:40.76000	0d 04:00:23.00000	0.00450787	0.0170386	0.00112535	3.4282	D	5	20/08/2020 21:30		0	0	0	0	0	0	0	0	0	0	0	0	0	0
1791	5	6	12	3d 08:23:25.70000	0d 04:02:07.94000	0.00454067	0.0171509	0.00112512	3.4182	D	5	20/08/2020 21:32		0	0	0	0	0	0	0	0	0	0	0	0	0	0
1792	5	6	12	3d 08:24:48.18000	0d 04:03:30.42000	0.00456645	0.0172389	0.00112528	3.4081	D	5	20/08/2020 21:33		0	0	0	0	0	0	0	0	0	0	0	0	0	0
1793	5	6	12	3d 08:25:57.14000	0d 04:04:39.38000	0.004588	0.0173122	0.00112535	3.398	D	5	20/08/2020 21:35		0	0	0	0	0	0	0	0	0	0	0	0	0	0
1794	5	6	12	3d 08:26:55.61000	0d 04:05:37.85000	0.00460627	0.0173742	0.00112535	3.3878	D	5	20/08/2020 21:36		0	0	0	0	0	0	0	0	0	0	0	0	0	0
1795	5	6	12	3d 08:27:43.60000	0d 04:06:25.84000	0.00462127	0.017425	0.00112497	3.3777	D	5	20/08/2020 21:36		0	0	0	0	0	0	0	0	0	0	0	0	0	0
1796	5	6	12	3d 08:28:23.48000	0d 04:07:05.72000	0.00463374	0.017467	0.0011252	3.3677	D	5	20/08/2020 21:37		0	0	0	0	0	0	0	0	0	0	0	0	0	0
1797	5	6	12	3d 08:28:57.30000	0d 04:07:39.54000	0.00464431	0.0175025	0.00112512	3.3576	D	5	20/08/2020 21:38		0	0	0	0	0	0	0	0	0	0	0	0	0	0
1798	5	6	12	3d 08:29:26.26000	0d 04:08:08.50000	0.00465336	0.0175329	0.00112535	3.3475	D	5	20/08/2020 21:38		0	0	0	0	0	0	0	0	0	0	0	0	0	0
1799	5	6	12	3d 08:29:51.98000	0d 04:08:34.22000	0.0046614	0.0175598	0.00112505	3.3375	D	5	20/08/2020 21:39		0	0	0	0	0	0	0	0	0	0	0	0	0	0
1800	5	6	12	3d 08:30:14.52000	0d 04:08:56.76000	0.00466844	0.0175832	0.00112512	3.3272	D	5	20/08/2020 21:39		0	0	0	0	0	0	0	0	0	0	0	0	0	0
1801	5	6	12	3d 08:30:34.00000	0d 04:09:16.24000	0.00467453	0.0176035	0.0011252	3.3172	D	5	20/08/2020 21:39		0	0	0	0	0	0	0	0	0	0	0	0	0	0
1802	5	6	12	3d 08:30:51.78000	0d 04:09:34.02000	0.00468009	0.0176219	0.0011252	3.3071	D	5	20/08/2020 21:40		0	0	0	0	0	0	0	0	0	0	0	0	0	0
1803	5	6	12	3d 08:31:07.21000	0d 04:09:49.45000	0.00468491	0.0176378	0.00112505	3.297	D	5	20/08/2020 21:40		0	0	0	0	0	0	0	0	0	0	0	0	0	0
1804	5	6	12	3d 08:31:22.12000	0d 04:10:04.36000	0.00468957	0.0176531	0.00112528	3.2866	D	5	20/08/2020 21:40		0	0	0	0	0	0	0	0	0	0	0	0	0	0
1805	5	6	12	3d 08:31:35.55000	0d 04:10:17.79000	0.00469377	0.0176669	0.0011252	3.2766	D	5	20/08/2020 21:40		0	0	0	0	0	0	0	0	0	0	0	0	0	0
1806	5	6	12	3d 08:31:47.60000	0d 04:10:29.84000	0.00469753	0.0176792	0.00112512	3.2663	D	5	20/08/2020 21:40		0	0	0	0	0	0	0	0	0	0	0	0	0	0
1807	5	6	12	3d 08:31:59.06000	0d 04:10:41.30000	0.00470112	0.0176909	0.00112512	3.256	D	5	20/08/2020 21:41		0	0	0	0	0	0	0	0	0	0	0	0	0	0
1808	5	6	12	3d 08:32:09.69000	0d 04:10:51.93000	0.00470444	0.0177017	0.0011252	3.2459	D	5	20/08/2020 21:41		0	0	0	0	0	0	0	0	0	0	0	0	0	0
1809	5	6	12	3d 08:32:19.37000	0d 04:11:01.61000	0.00470746	0.0177115	0.0011252	3.2355	D	5	20/08/2020 21:41		0	0	0	0	0	0	0	0	0	0	0	0	0	0
1810	5	6	12	3d 08:32:28.63000	0d 04:11:10.87000	0.00471036	0.0177209	0.00112535	3.2255	D	5	20/08/2020 21:41		0	0	0	0	0	0	0	0	0	0	0	0	0	0
1811	5	6	12	3d 08:32:37.27000	0d 04:11:19.51000	0.00471306	0.0177296	0.00112512	3.2154	D	5	20/08/2020 21:41		0	0	0	0	0	0	0	0	0	0	0	0	0	0
1812	5	6	12	3d 08:32:45.27000	0d 04:11:27.51000	0.00471556	0.0177376	0.00112505	3.2053	D	5	20/08/2020 21:41		0	0	0	0	0	0	0	0	0	0	0	0	0	0
1813	5	6	12	3d 08:32:53.00000	0d 04:11:35.24000	0.00471798	0.0177453	0.00112528	3.1951	D	5	20/08/2020 21:42		0	0	0	0	0	0	0	0	0	0	0	0	0	0
1814	5	6	12	3d 08:33:00.33000	0d 04:11:42.57000	0.00472027	0.0177526	0.00112497	3.185	D	5	20/08/2020 21:42		0	0	0	0	0	0	0	0	0	0	0	0	0	0
1815	5	6	12	3d 08:33:07.29000	0d 04:11:49.53000	0.00472244	0.0177596	0.00112543	3.1749	D	5	20/08/2020 21:42		0	0	0	0	0	0	0	0	0	0	0	0	0	0
1816	5	6	12	3d 08:33:14.01000	0d 04:11:56.25000	0.00472454	0.0177662	0.0011252	3.1647	D	5	20/08/2020 21:42		0	0	0	0	0	0	0	0	0	0	0	0	0	0
1817	5	6	12	3d 08:33:20.34000	0d 04:12:02.58000	0.00472652	0.0177725	0.00112512	3.1545	D	5	20/08/2020 21:42		0	0	0	0	0	0	0	0	0	0	0	0	0	0
1818	5	6	12	3d 08:33:26.39000	0d 04:12:08.63000	0.00472841	0.0177784	0.0011252	3.1444	D	5	20/08/2020 21:42		0	0	0	0	0	0	0	0	0	0	0	0	0	0
1819	5	6	12	3d 08:33:32.10000	0d 04:12:14.34000	0.0047302	0.017784	0.00112505	3.1344	D	5	20/08/2020 21:42		0	0	0	0	0	0	0	0	0	0	0	0	0	0
1820	5	6	12	3d 08:33:37.70000	0d 04:12:19.94000	0.00473195	0.0177895	0.00112497	3.124	D	5	20/08/2020 21:42		0	0	0	0	0	0	0	0	0	0	0	0	0	0
1821	5	6	12	3d 08:33:43.08000	0d 04:12:25.32000	0.00473363	0.0177947	0.0011252	3.1136	D	5	20/08/2020 21:42		0	0	0	0	0	0	0	0	0	0	0	0	0	0
1822	5	6	12	3d 08:33:48.29000	0d 04:12:30.53000	0.00473526	0.0177998	0.00112512	3.1035	D	5	20/08/2020 21:42		0	0	0	0	0	0	0	0	0	0	0	0	0	0
1823	5	6	12	3d 08:33:53.25000	0d 04:12:35.49000	0.00473681	0.0178046	0.00112528	3.0932	D	5	20/08/2020 21:43		0	0	0	0	0	0	0	0	0	0	0	0	0	0
1824	5	6	12	3d 08:33:58.07000	0d 04:12:40.31000	0.00473831	0.0178093	0.00112505	3.0829	D	5	20/08/2020 21:43		0	0	0	0	0	0	0	0	0	0	0	0	0	0
1825	5	6	12	3d 08:34:02.55000	0d 04:12:44.79000	0.00473971	0.0178136	0.00112512	3.0729	D	5	20/08/2020 21:43		0	0	0	0	0	0	0	0	0	0	0	0	0	0
1826	5	6	12	3d 08:34:06.88000	0d 04:12:49.12000	0.00474107	0.0178177	0.00112505	3.0628	D	5	20/08/2020 21:43		0	0	0	0	0	0	0	0	0	0	0	0	0	0
1827	5	6	12	3d 08:34:11.03000	0d 04:12:53.27000	0.00474236	0.0178217	0.0011252	3.0527	D	5	20/08/2020 21:43		0	0	0	0	0	0	0	0	0	0	0	0	0	0
1828	5	6	12	3d 08:34:15.22000	0d 04:12:57.46000	0.00474367	0.0178257	0.00112528	3.0425	D	5	20/08/2020 21:43		0	0	0	0	0	0	0	0	0	0	0	0	0	0
1829	5	6	12	3d 08:34:19.19000	0d 04:13:01.43000	0.00474491	0.0178295	0.0011252	3.0324	D	5	20/08/2020 21:43		0	0	0	0	0	0	0	0	0	0	0	0	0	0
1830	5	6	12	3d 08:34:22.98000	0d 04:13:05.22000	0.0047461	0.017833	0.00112505	3.022	D	5	20/08/2020 21:43		0	0	0	0	0	0	0	0	0	0	0	0	0	0
1831	5	6	12	3d 08:34:26.80000	0d 04:13:09.04000	0.00474729	0.0178366	0.00112505	3.0118	D	5	20/08/2020 21:43		0	0	0	0	0	0	0	0	0	0	0	0	0	0
1832	5	6	12	3d 08:34:30.40000	0d 04:13:12.64000	0.00474842	0.01784	0.0011252	3.0016	D	5	20/08/2020 21:43		0	0	0	0	0	0	0	0	0	0	0	0	0	0
1833	5	6	12	3d 08:34:33.89000	0d 04:13:16.13000	0.00474951	0.0178433	0.00112512	2.9915	D	5	20/08/2020 21:43		0	0	0	0	0	0	0	0	0	0	0	0	0	0
1834	5	6	12	3d 08:34:37.36000	0d 04:13:19.60000	0.00475059	0.0178465	0.00112505	2.9808	D	5	20/08/2020 21:43		0	0	0	0	0	0	0	0	0	0	0	0	0	0
1835	5	6	12	3d 08:34:40.78000	0d 04:13:23.02000	0.00475166	0.0178497	0.00112505	2.9706	D	5	20/08/2020 21:43		0	0	0	0	0	0	0	0	0	0	0	0	0	0
1836	5	6	12	3d 08:34:44.01000	0d 04:13:26.25000	0.00475267	0.0178527	0.0011252	2.9603	D	5	20/08/2020 21:43		0	0	0	0	0	0	0	0	0	0	0	0	0	0
1837	5	6	12	3d 08:34:47.16000	0d 04:13:29.40000	0.00475366	0.0178556	0.0011252	2.9499	D	5	20/08/2020 21:43		0	0	0	0	0	0	0	0	0	0	0	0	0	0
1838	5	6	12	3d 08:34:50.25000	0d 04:13:32.49000	0.00475462	0.0178585	0.00112535	2.9397	D	5	20/08/2020 21:43		0	0	0	0	0	0	0	0	0	0	0	0	0	0
1839	5	6	12	3d 08:34:53.27000	0d 04:13:35.51000	0.00475557	0.0178612	0.00112512	2.9294	D	5	20/08/2020 21:44		0	0	0	0	0	0	0	0	0	0	0	0	0	0
1840	5	6	12	3d 08:34:56.17000	0d 04:13:38.41000	0.00475647	0.0178639	0.0011252	2.9189	D	5	20/08/2020 21:44		0	0	0	0	0	0	0	0	0	0	0	0	0	0
1841	5	6	12	3d 08:34:59.06000	0d 04:13:41.30000	0.00475738	0.0178665	0.00112535	2.9087	D	5	20/08/2020 21:44		0	0	0	0	0	0	0	0	0	0	0	0	0	0
1842	5	6	12	3d 08:35:01.85000	0d 04:13:44.09000	0.00475825	0.017869	0.0011252	2.8983	D	5	20/08/2020 21:44		0	0	0	0	0	0	0	0	0	0	0	0	0	0
1843	5	6	12	3d 08:35:04.61000	0d 04:13:46.85000	0.00475911	0.0178715	0.00112528	2.8879	D	5	20/08/2020 21:44		0	0	0	0	0	0	0	0	0	0	0	0	0	0
1844	5	6	12	3d 08:35:07.21000	0d 04:13:49.45000	0.00475992	0.0178739	0.00112497	2.8777	D	5	20/08/2020 21:44		0	0	0	0	0	0	0	0	0	0	0	0	0	0
1845	5	6	12	3d 08:35:09.79000	0d 04:13:52.03000	0.00476073	0.0178762	0.00112528	2.8675	D	5	20/08/2020 21:44		0	0	0	0	0	0	0	0	0	0	0	0	0	0
1846	5	6	12	3d 08:35:12.35000	0d 04:13:54.59000	0.00476153	0.0178785	0.00112535	2.8571	D	5	20/08/2020 21:44		0	0	0	0	0	0	0	0	0	0	0	0	0	0
1847	5	6	12	3d 08:35:14.80000	0d 04:13:57.04000	0.00476229	0.0178807	0.0011252	2.8469	D	5	20/08/2020 21:44		0	0	0	0	0	0	0	0	0	0	0	0	0	0
1848	5	6	12	3d 08:35:17.23000	0d 04:13:59.47000	0.00476305	0.0178828	0.0011252	2.8363	D	5	20/08/2020 21:44		0	0	0	0	0	0	0	0	0	0	0	0	0	0
1849	5	6	12	3d 08:35:19.66000	0d 04:14:01.90000	0.00476381	0.017885	0.00112512	2.8258	D	5	20/08/2020 21:44		0	0	0	0	0	0	0	0	0	0	0	0	0	0
1850	5	6	12	3d 08:35:22.08000	0d 04:14:04.32000	0.00476457	0.0178871	0.00112512	2.8151	D	5	20/08/2020 21:44		0	0	0	0	0	0	0	0	0	0	0	0	0	0
1851	5	6	12	3d 08:35:24.34000	0d 04:14:06.58000	0.00476528	0.0178891	0.00112543	2.8049	D	5	20/08/2020 21:44		0	0	0	0	0	0	0	0	0	0	0	0	0	0
1852	5	6	12	3d 08:35:26.62000	0d 04:14:08.86000	0.00476599	0.0178911	0.00112512	2.7945	D	5	20/08/2020 21:44		0	0	0	0	0	0	0	0	0	0	0	0	0	0
1853	5	6	12	3d 08:35:28.82000	0d 04:14:11.06000	0.00476668	0.017893	0.0011252	2.7843	D	5	20/08/2020 21:44		0	0	0	0	0	0	0	0	0	0	0	0	0	0
1854	5	6	12	3d 08:35:30.96000	0d 04:14:13.20000	0.00476735	0.0178949	0.00112505	2.7741	D	5	20/08/2020 21:44		0	0	0	0	0	0	0	0	0	0	0	0	0	0
1855	5	6	12	3d 08:35:33.04000	0d 04:14:15.28000	0.004768	0.0178967	0.00112512	2.7637	D	5	20/08/2020 21:44		0	0	0	0	0	0	0	0	0	0	0	0	0	0
1856	5	6	12	3d 08:35:35.11000	0d 04:14:17.35000	0.00476864	0.0178985	0.00112512	2.7533	D	5	20/08/2020 21:44		0	0	0	0	0	0	0	0	0	0	0	0	0	0
1857	5	6	12	3d 08:35:37.19000	0d 04:14:19.43000	0.00476929	0.0179002	0.0011252	2.743	D	5	20/08/2020 21:44		0	0	0	0	0	0	0	0	0	0	0	0	0	0
1858	5	6	12	3d 08:35:39.18000	0d 04:14:21.42000	0.00476991	0.0179019	0.00112497	2.7326	D	5	20/08/2020 21:44		0	0	0	0	0	0	0	0	0	0	0	0	0	0
1859	5	6	12	3d 08:35:41.18000	0d 04:14:23.42000	0.00477054	0.0179037	0.0011252	2.7221	D	5	20/08/2020 21:44		0	0	0	0	0	0	0	0	0	0	0	0	0	0
1860	5	6	12	3d 08:35:43.18000	0d 04:14:25.42000	0.00477116	0.0179053	0.0011252	2.7115	D	5	20/08/2020 21:44		0	0	0	0	0	0	0	0	0	0	0	0	0	0
1861	5	6	12	3d 08:35:45.09000	0d 04:14:27.33000	0.00477176	0.017907	0.00112543	2.701	D	5	20/08/2020 21:44		0	0	0	0	0	0	0	0	0	0	0	0	0	0
1862	5	6	12	3d 08:35:47.03000	0d 04:14:29.27000	0.00477237	0.0179086	0.00112535	2.6903	D	5	20/08/2020 21:44		0	0	0	0	0	0	0	0	0	0	0	0	0	0
1863	5	6	12	3d 08:35:48.92000	0d 04:14:31.16000	0.00477296	0.0179102	0.00112512	2.6799	D	5	20/08/2020 21:44		0	0	0	0	0	0	0	0	0	0	0	0	0	0
1864	5	6	12	3d 08:35:50.75000	0d 04:14:32.99000	0.00477353	0.0179117	0.00112512	2.6694	D	5	20/08/2020 21:44		0	0	0	0	0	0	0	0	0	0	0	0	0	0
1865	5	6	12	3d 08:35:52.58000	0d 04:14:34.82000	0.0047741	0.0179132	0.00112528	2.659	D	5	20/08/2020 21:45		0	0	0	0	0	0	0	0	0	0	0	0	0	0
1866	5	6	12	3d 08:35:54.38000	0d 04:14:36.62000	0.00477467	0.0179147	0.00112505	2.6487	D	5	20/08/2020 21:45		0	0	0	0	0	0	0	0	0	0	0	0	0	0
1867	5	6	12	3d 08:35:56.12000	0d 04:14:38.36000	0.00477521	0.0179162	0.00112512	2.6381	D	5	20/08/2020 21:45		0	0	0	0	0	0	0	0	0	0	0	0	0	0
1868	5	6	12	3d 08:35:57.87000	0d 04:14:40.11000	0.00477576	0.0179176	0.00112512	2.6278	D	5	20/08/2020 21:45		0	0	0	0	0	0	0	0	0	0	0	0	0	0
1869	5	6	12	3d 08:35:59.63000	0d 04:14:41.87000	0.00477631	0.0179191	0.00112535	2.6172	D	5	20/08/2020 21:45		0	0	0	0	0	0	0	0	0	0	0	0	0	0
1870	5	6	12	3d 08:36:01.40000	0d 04:14:43.64000	0.00477686	0.0179205	0.00112505	2.6062	D	5	20/08/2020 21:45		0	0	0	0	0	0	0	0	0	0	0	0	0	0
1871	5	6	12	3d 08:36:03.13000	0d 04:14:45.37000	0.0047774	0.0179219	0.0011252	2.5954	D	5	20/08/2020 21:45		0	0	0	0	0	0	0	0	0	0	0	0	0	0
1872	5	6	12	3d 08:36:04.87000	0d 04:14:47.11000	0.00477794	0.0179233	0.00112528	2.5846	D	5	20/08/2020 21:45		0	0	0	0	0	0	0	0	0	0	0	0	0	0
1873	5	6	12	3d 08:36:06.58000	0d 04:14:48.82000	0.00477848	0.0179247	0.00112512	2.574	D	5	20/08/2020 21:45		0	0	0	0	0	0	0	0	0	0	0	0	0	0
1874	5	6	12	3d 08:36:08.24000	0d 04:14:50.48000	0.004779	0.017926	0.00112528	2.5631	D	5	20/08/2020 21:45		0	0	0	0	0	0	0	0	0	0	0	0	0	0
1875	5	6	12	3d 08:36:09.95000	0d 04:14:52.19000	0.00477953	0.0179274	0.00112528	2.5522	D	5	20/08/2020 21:45		0	0	0	0	0	0	0	0	0	0	0	0	0	0
1876	5	6	12	3d 08:36:11.59000	0d 04:14:53.83000	0.00478004	0.0179287	0.00112512	2.5417	D	5	20/08/2020 21:45		0	0	0	0	0	0	0	0	0	0	0	0	0	0
1877	5	6	12	3d 08:36:13.21000	0d 04:14:55.45000	0.00478055	0.01793	0.00112528	2.5312	D	5	20/08/2020 21:45		0	0	0	0	0	0	0	0	0	0	0	0	0	0
1878	5	6	12	3d 08:36:14.84000	0d 04:14:57.08000	0.00478106	0.0179313	0.00112528	2.5203	D	5	20/08/2020 21:45		0	0	0	0	0	0	0	0	0	0	0	0	0	0
1879	5	6	12	3d 08:36:16.48000	0d 04:14:58.72000	0.00478157	0.0179326	0.0011252	2.5097	D	5	20/08/2020 21:45		0	0	0	0	0	0	0	0	0	0	0	0	0	0
1880	5	6	12	3d 08:36:17.91000	0d 04:15:00.15000	0.00478202	0.0179337	0.00112512	2.5	D	133	20/08/2020 21:45		0	0	0	0	0	0	0	0	0	0	0	0	0	0
1881	5	6	13	3d 08:36:17.92000	0d 00:00:00.01000	0	0	0	2.6224	R	0	20/08/2020 21:45		0	0	0	0	0	0	0	0	0	0	0	0	0	0
1882	5	6	13	3d 08:36:19.92000	0d 00:00:02.01000	0	0	0	2.797	R	1	20/08/2020 21:45		0	0	0	0	0	0	0	0	0	0	0	0	0	0
1883	5	6	13	3d 08:36:21.92000	0d 00:00:04.01000	0	0	0	2.9087	R	1	20/08/2020 21:45		0	0	0	0	0	0	0	0	0	0	0	0	0	0
1884	5	6	13	3d 08:36:23.92000	0d 00:00:06.01000	0	0	0	2.9984	R	1	20/08/2020 21:45		0	0	0	0	0	0	0	0	0	0	0	0	0	0
1885	5	6	13	3d 08:36:25.92000	0d 00:00:08.01000	0	0	0	3.0739	R	1	20/08/2020 21:45		0	0	0	0	0	0	0	0	0	0	0	0	0	0
1886	5	6	13	3d 08:36:27.91000	0d 00:00:10.00000	0	0	0	3.1383	R	129	20/08/2020 21:45		0	0	0	0	0	0	0	0	0	0	0	0	0	0
1887	6	7	9	3d 08:36:27.95000	0d 00:00:00.04000	0.00000001	0.00000004	0.00112612	3.2879	C	0	20/08/2020 21:45		0	0	0	0	0	0	0	0	0	0	0	0	0	0
1888	6	7	9	3d 08:36:28.11000	0d 00:00:00.20000	0.00000006	0.00000021	0.0011252	3.308	C	5	20/08/2020 21:45		0	0	0	0	0	0	0	0	0	0	0	0	0	0
1889	6	7	9	3d 08:36:28.28000	0d 00:00:00.37000	0.00000012	0.00000038	0.0011252	3.3268	C	5	20/08/2020 21:45		0	0	0	0	0	0	0	0	0	0	0	0	0	0
1890	6	7	9	3d 08:36:28.47000	0d 00:00:00.56000	0.00000017	0.00000058	0.00112512	3.3446	C	5	20/08/2020 21:45		0	0	0	0	0	0	0	0	0	0	0	0	0	0
1891	6	7	9	3d 08:36:28.67000	0d 00:00:00.76000	0.00000024	0.00000079	0.00112528	3.3614	C	5	20/08/2020 21:45		0	0	0	0	0	0	0	0	0	0	0	0	0	0
1892	6	7	9	3d 08:36:28.88000	0d 00:00:00.97000	0.0000003	0.00000101	0.00112505	3.3776	C	5	20/08/2020 21:45		0	0	0	0	0	0	0	0	0	0	0	0	0	0
1893	6	7	9	3d 08:36:29.10000	0d 00:00:01.19000	0.00000037	0.00000124	0.00112497	3.3938	C	5	20/08/2020 21:45		0	0	0	0	0	0	0	0	0	0	0	0	0	0
1894	6	7	9	3d 08:36:29.33000	0d 00:00:01.42000	0.00000044	0.00000149	0.00112512	3.4098	C	5	20/08/2020 21:45		0	0	0	0	0	0	0	0	0	0	0	0	0	0
1895	6	7	9	3d 08:36:29.57000	0d 00:00:01.66000	0.00000052	0.00000174	0.00112543	3.4252	C	5	20/08/2020 21:45		0	0	0	0	0	0	0	0	0	0	0	0	0	0
1896	6	7	9	3d 08:36:29.81000	0d 00:00:01.90000	0.00000059	0.000002	0.00112505	3.4406	C	5	20/08/2020 21:45		0	0	0	0	0	0	0	0	0	0	0	0	0	0
1897	6	7	9	3d 08:36:30.07000	0d 00:00:02.16000	0.00000067	0.00000228	0.00112528	3.4559	C	5	20/08/2020 21:45		0	0	0	0	0	0	0	0	0	0	0	0	0	0
1898	6	7	9	3d 08:36:30.33000	0d 00:00:02.42000	0.00000076	0.00000256	0.0011252	3.4711	C	5	20/08/2020 21:45		0	0	0	0	0	0	0	0	0	0	0	0	0	0
1899	6	7	9	3d 08:36:30.60000	0d 00:00:02.69000	0.00000084	0.00000286	0.00112528	3.4856	C	5	20/08/2020 21:45		0	0	0	0	0	0	0	0	0	0	0	0	0	0
1900	6	7	9	3d 08:36:30.87000	0d 00:00:02.96000	0.00000092	0.00000315	0.0011252	3.4998	C	5	20/08/2020 21:45		0	0	0	0	0	0	0	0	0	0	0	0	0	0
1901	6	7	9	3d 08:36:31.15000	0d 00:00:03.24000	0.00000101	0.00000346	0.00112497	3.5137	C	5	20/08/2020 21:45		0	0	0	0	0	0	0	0	0	0	0	0	0	0
1902	6	7	9	3d 08:36:31.45000	0d 00:00:03.54000	0.00000111	0.00000379	0.0011252	3.5279	C	5	20/08/2020 21:45		0	0	0	0	0	0	0	0	0	0	0	0	0	0
1903	6	7	9	3d 08:36:31.76000	0d 00:00:03.85000	0.0000012	0.00000413	0.0011252	3.5418	C	5	20/08/2020 21:45		0	0	0	0	0	0	0	0	0	0	0	0	0	0
1904	6	7	9	3d 08:36:32.08000	0d 00:00:04.17000	0.0000013	0.00000449	0.00112512	3.5554	C	5	20/08/2020 21:45		0	0	0	0	0	0	0	0	0	0	0	0	0	0
1905	6	7	9	3d 08:36:32.41000	0d 00:00:04.50000	0.00000141	0.00000485	0.00112512	3.5685	C	5	20/08/2020 21:45		0	0	0	0	0	0	0	0	0	0	0	0	0	0
1906	6	7	9	3d 08:36:32.76000	0d 00:00:04.85000	0.00000152	0.00000525	0.0011252	3.5816	C	5	20/08/2020 21:45		0	0	0	0	0	0	0	0	0	0	0	0	0	0
1907	6	7	9	3d 08:36:33.13000	0d 00:00:05.22000	0.00000163	0.00000566	0.00112528	3.5946	C	5	20/08/2020 21:45		0	0	0	0	0	0	0	0	0	0	0	0	0	0
1908	6	7	9	3d 08:36:33.53000	0d 00:00:05.62000	0.00000176	0.00000611	0.00112512	3.6072	C	5	20/08/2020 21:45		0	0	0	0	0	0	0	0	0	0	0	0	0	0
1909	6	7	9	3d 08:36:33.95000	0d 00:00:06.04000	0.00000189	0.00000659	0.0011252	3.6194	C	5	20/08/2020 21:45		0	0	0	0	0	0	0	0	0	0	0	0	0	0
1910	6	7	9	3d 08:36:34.41000	0d 00:00:06.50000	0.00000203	0.00000711	0.0011252	3.6315	C	5	20/08/2020 21:45		0	0	0	0	0	0	0	0	0	0	0	0	0	0
1911	6	7	9	3d 08:36:34.93000	0d 00:00:07.02000	0.00000219	0.0000077	0.0011252	3.6435	C	5	20/08/2020 21:45		0	0	0	0	0	0	0	0	0	0	0	0	0	0
1912	6	7	9	3d 08:36:35.52000	0d 00:00:07.61000	0.00000238	0.00000837	0.00112505	3.6551	C	5	20/08/2020 21:45		0	0	0	0	0	0	0	0	0	0	0	0	0	0
1913	6	7	9	3d 08:36:36.22000	0d 00:00:08.31000	0.0000026	0.00000917	0.00112512	3.6664	C	5	20/08/2020 21:45		0	0	0	0	0	0	0	0	0	0	0	0	0	0
1914	6	7	9	3d 08:36:37.13000	0d 00:00:09.22000	0.00000288	0.00001022	0.00112512	3.6776	C	5	20/08/2020 21:45		0	0	0	0	0	0	0	0	0	0	0	0	0	0
1915	6	7	9	3d 08:36:38.31000	0d 00:00:10.40000	0.00000325	0.00001158	0.00112512	3.6886	C	5	20/08/2020 21:45		0	0	0	0	0	0	0	0	0	0	0	0	0	0
1916	6	7	9	3d 08:36:40.05000	0d 00:00:12.14000	0.00000379	0.00001358	0.0011249	3.6988	C	5	20/08/2020 21:45		0	0	0	0	0	0	0	0	0	0	0	0	0	0
1917	6	7	9	3d 08:36:42.74000	0d 00:00:14.83000	0.00000463	0.0000167	0.00112505	3.7092	C	5	20/08/2020 21:45		0	0	0	0	0	0	0	0	0	0	0	0	0	0
1918	6	7	9	3d 08:36:50.25000	0d 00:00:22.34000	0.00000698	0.00002542	0.00112512	3.7192	C	5	20/08/2020 21:45		0	0	0	0	0	0	0	0	0	0	0	0	0	0
1919	6	7	9	3d 08:38:10.45000	0d 00:01:42.54000	0.00003205	0.00011864	0.00112505	3.7092	C	5	20/08/2020 21:47		0	0	0	0	0	0	0	0	0	0	0	0	0	0
1920	6	7	9	3d 08:39:10.15000	0d 00:02:42.24000	0.00005071	0.00018774	0.0011252	3.6989	C	5	20/08/2020 21:48		0	0	0	0	0	0	0	0	0	0	0	0	0	0
1921	6	7	9	3d 08:41:27.72000	0d 00:04:59.81000	0.0000937	0.00034656	0.0011252	3.6889	C	5	20/08/2020 21:50		0	0	0	0	0	0	0	0	0	0	0	0	0	0
1922	6	7	9	3d 08:46:27.72000	0d 00:09:59.81000	0.00018747	0.00069225	0.0011252	3.6863	C	1	20/08/2020 21:55		0	0	0	0	0	0	0	0	0	0	0	0	0	0
1923	6	7	9	3d 08:51:27.72000	0d 00:14:59.81000	0.00028123	0.00103798	0.0011249	3.6884	C	1	20/08/2020 22:00		0	0	0	0	0	0	0	0	0	0	0	0	0	0
1924	6	7	9	3d 08:56:27.72000	0d 00:19:59.81000	0.000375	0.001384	0.00112505	3.6921	C	1	20/08/2020 22:05		0	0	0	0	0	0	0	0	0	0	0	0	0	0
1925	6	7	9	3d 09:01:27.72000	0d 00:24:59.81000	0.00046876	0.00173036	0.00112505	3.6959	C	1	20/08/2020 22:10		0	0	0	0	0	0	0	0	0	0	0	0	0	0
1926	6	7	9	3d 09:06:27.72000	0d 00:29:59.81000	0.00056253	0.0020771	0.00112505	3.7	C	1	20/08/2020 22:15		0	0	0	0	0	0	0	0	0	0	0	0	0	0
1927	6	7	9	3d 09:11:27.72000	0d 00:34:59.81000	0.00065629	0.00242422	0.00112512	3.7041	C	1	20/08/2020 22:20		0	0	0	0	0	0	0	0	0	0	0	0	0	0
1928	6	7	9	3d 09:16:27.72000	0d 00:39:59.81000	0.00075005	0.00277175	0.00112512	3.7087	C	1	20/08/2020 22:25		0	0	0	0	0	0	0	0	0	0	0	0	0	0
1929	6	7	9	3d 09:21:27.72000	0d 00:44:59.81000	0.00084382	0.00311972	0.00112512	3.7134	C	1	20/08/2020 22:30		0	0	0	0	0	0	0	0	0	0	0	0	0	0
1930	6	7	9	3d 09:26:27.72000	0d 00:49:59.81000	0.00093758	0.00346814	0.00112528	3.7185	C	1	20/08/2020 22:35		0	0	0	0	0	0	0	0	0	0	0	0	0	0
1931	6	7	9	3d 09:31:27.72000	0d 00:54:59.81000	0.00103135	0.00381704	0.00112528	3.7238	C	1	20/08/2020 22:40		0	0	0	0	0	0	0	0	0	0	0	0	0	0
1932	6	7	9	3d 09:36:27.72000	0d 00:59:59.81000	0.00112511	0.00416645	0.0011249	3.7292	C	1	20/08/2020 22:45		0	0	0	0	0	0	0	0	0	0	0	0	0	0
1933	6	7	9	3d 09:41:27.72000	0d 01:04:59.81000	0.00121887	0.00451637	0.00112528	3.7346	C	1	20/08/2020 22:50		0	0	0	0	0	0	0	0	0	0	0	0	0	0
1934	6	7	9	3d 09:46:27.72000	0d 01:09:59.81000	0.00131264	0.0048668	0.00112512	3.7401	C	1	20/08/2020 22:55		0	0	0	0	0	0	0	0	0	0	0	0	0	0
1935	6	7	9	3d 09:51:27.72000	0d 01:14:59.81000	0.0014064	0.00521775	0.00112528	3.7455	C	1	20/08/2020 23:00		0	0	0	0	0	0	0	0	0	0	0	0	0	0
1936	6	7	9	3d 09:56:27.72000	0d 01:19:59.81000	0.00150017	0.00556919	0.00112512	3.7507	C	1	20/08/2020 23:05		0	0	0	0	0	0	0	0	0	0	0	0	0	0
1937	6	7	9	3d 10:01:27.72000	0d 01:24:59.81000	0.00159393	0.00592111	0.00112512	3.7557	C	1	20/08/2020 23:10		0	0	0	0	0	0	0	0	0	0	0	0	0	0
1938	6	7	9	3d 10:06:27.72000	0d 01:29:59.81000	0.0016877	0.00627352	0.00112535	3.761	C	1	20/08/2020 23:15		0	0	0	0	0	0	0	0	0	0	0	0	0	0
1939	6	7	9	3d 10:11:27.72000	0d 01:34:59.81000	0.00178146	0.00662641	0.00112505	3.7662	C	1	20/08/2020 23:20		0	0	0	0	0	0	0	0	0	0	0	0	0	0
1940	6	7	9	3d 10:16:27.72000	0d 01:39:59.81000	0.00187522	0.00697979	0.0011252	3.7713	C	1	20/08/2020 23:25		0	0	0	0	0	0	0	0	0	0	0	0	0	0
1941	6	7	9	3d 10:21:27.72000	0d 01:44:59.81000	0.00196899	0.00733366	0.00112505	3.7766	C	1	20/08/2020 23:30		0	0	0	0	0	0	0	0	0	0	0	0	0	0
1942	6	7	9	3d 10:26:27.72000	0d 01:49:59.81000	0.00206275	0.00768804	0.00112528	3.7821	C	1	20/08/2020 23:35		0	0	0	0	0	0	0	0	0	0	0	0	0	0
1943	6	7	9	3d 10:31:27.72000	0d 01:54:59.81000	0.00215652	0.00804295	0.0011252	3.7877	C	1	20/08/2020 23:40		0	0	0	0	0	0	0	0	0	0	0	0	0	0
1944	6	7	9	3d 10:36:27.72000	0d 01:59:59.81000	0.00225028	0.00839839	0.00112512	3.7939	C	1	20/08/2020 23:45		0	0	0	0	0	0	0	0	0	0	0	0	0	0
1945	6	7	9	3d 10:41:27.72000	0d 02:04:59.81000	0.00234404	0.00875442	0.00112528	3.8003	C	1	20/08/2020 23:50		0	0	0	0	0	0	0	0	0	0	0	0	0	0
1946	6	7	9	3d 10:46:27.72000	0d 02:09:59.81000	0.00243781	0.00911107	0.00112512	3.8073	C	1	20/08/2020 23:55		0	0	0	0	0	0	0	0	0	0	0	0	0	0
1947	6	7	9	3d 10:51:27.72000	0d 02:14:59.81000	0.00253157	0.00946842	0.00112505	3.8149	C	1	21/08/2020 00:00		0	0	0	0	0	0	0	0	0	0	0	0	0	0
1948	6	7	9	3d 10:56:27.72000	0d 02:19:59.81000	0.00262534	0.00982651	0.00112512	3.8235	C	1	21/08/2020 00:05		0	0	0	0	0	0	0	0	0	0	0	0	0	0
1949	6	7	9	3d 11:01:27.72000	0d 02:24:59.81000	0.0027191	0.0101854	0.00112512	3.8328	C	1	21/08/2020 00:10		0	0	0	0	0	0	0	0	0	0	0	0	0	0
1950	6	7	9	3d 11:06:19.60000	0d 02:29:51.69000	0.00281033	0.0105355	0.0011252	3.8428	C	5	21/08/2020 00:15		0	0	0	0	0	0	0	0	0	0	0	0	0	0
1951	6	7	9	3d 11:10:50.01000	0d 02:34:22.10000	0.00289484	0.0108607	0.00112528	3.8531	C	5	21/08/2020 00:19		0	0	0	0	0	0	0	0	0	0	0	0	0	0
1952	6	7	9	3d 11:15:00.42000	0d 02:38:32.51000	0.00297311	0.0111627	0.00112505	3.8631	C	5	21/08/2020 00:24		0	0	0	0	0	0	0	0	0	0	0	0	0	0
1953	6	7	9	3d 11:18:49.84000	0d 02:42:21.93000	0.00304481	0.0114401	0.00112505	3.8732	C	5	21/08/2020 00:27		0	0	0	0	0	0	0	0	0	0	0	0	0	0
1954	6	7	9	3d 11:22:27.92000	0d 02:46:00.01000	0.00311297	0.0117044	0.0011252	3.8833	C	5	21/08/2020 00:31		0	0	0	0	0	0	0	0	0	0	0	0	0	0
1955	6	7	9	3d 11:25:57.44000	0d 02:49:29.53000	0.00317846	0.011959	0.00112528	3.8933	C	5	21/08/2020 00:35		0	0	0	0	0	0	0	0	0	0	0	0	0	0
1956	6	7	9	3d 11:29:18.75000	0d 02:52:50.84000	0.00324138	0.0122043	0.0011252	3.9034	C	5	21/08/2020 00:38		0	0	0	0	0	0	0	0	0	0	0	0	0	0
1957	6	7	9	3d 11:32:32.61000	0d 02:56:04.70000	0.00330197	0.0124411	0.00112535	3.9135	C	5	21/08/2020 00:41		0	0	0	0	0	0	0	0	0	0	0	0	0	0
1958	6	7	9	3d 11:35:41.27000	0d 02:59:13.36000	0.00336093	0.0126721	0.00112497	3.9236	C	5	21/08/2020 00:44		0	0	0	0	0	0	0	0	0	0	0	0	0	0
1959	6	7	9	3d 11:38:46.01000	0d 03:02:18.10000	0.00341867	0.012899	0.00112528	3.9336	C	5	21/08/2020 00:47		0	0	0	0	0	0	0	0	0	0	0	0	0	0
1960	6	7	9	3d 11:41:47.19000	0d 03:05:19.28000	0.0034753	0.013122	0.00112505	3.9437	C	5	21/08/2020 00:50		0	0	0	0	0	0	0	0	0	0	0	0	0	0
1961	6	7	9	3d 11:44:45.09000	0d 03:08:17.18000	0.0035309	0.0133416	0.00112512	3.9538	C	5	21/08/2020 00:53		0	0	0	0	0	0	0	0	0	0	0	0	0	0
1962	6	7	9	3d 11:47:41.26000	0d 03:11:13.35000	0.00358596	0.0135595	0.00112528	3.9638	C	5	21/08/2020 00:56		0	0	0	0	0	0	0	0	0	0	0	0	0	0
1963	6	7	9	3d 11:50:32.61000	0d 03:14:04.70000	0.00363952	0.0137721	0.00112528	3.9739	C	5	21/08/2020 00:59		0	0	0	0	0	0	0	0	0	0	0	0	0	0
1964	6	7	9	3d 11:53:25.87000	0d 03:16:57.96000	0.00369367	0.0139875	0.0011249	3.984	C	5	21/08/2020 01:02		0	0	0	0	0	0	0	0	0	0	0	0	0	0
1965	6	7	9	3d 11:56:16.78000	0d 03:19:48.87000	0.00374709	0.0142006	0.00112497	3.994	C	5	21/08/2020 01:05		0	0	0	0	0	0	0	0	0	0	0	0	0	0
1966	6	7	9	3d 11:59:08.44000	0d 03:22:40.53000	0.00380074	0.0144152	0.0011252	4.0041	C	5	21/08/2020 01:08		0	0	0	0	0	0	0	0	0	0	0	0	0	0
1967	6	7	9	3d 12:01:56.64000	0d 03:25:28.73000	0.00385331	0.0146259	0.0011252	4.0142	C	5	21/08/2020 01:11		0	0	0	0	0	0	0	0	0	0	0	0	0	0
1968	6	7	9	3d 12:04:43.21000	0d 03:28:15.30000	0.00390537	0.0148352	0.00112535	4.0243	C	5	21/08/2020 01:13		0	0	0	0	0	0	0	0	0	0	0	0	0	0
1969	6	7	9	3d 12:07:27.72000	0d 03:30:59.81000	0.00395679	0.0150423	0.0011252	4.0343	C	5	21/08/2020 01:16		0	0	0	0	0	0	0	0	0	0	0	0	0	0
1970	6	7	9	3d 12:10:10.14000	0d 03:33:42.23000	0.00400755	0.0152474	0.00112512	4.0444	C	5	21/08/2020 01:19		0	0	0	0	0	0	0	0	0	0	0	0	0	0
1971	6	7	9	3d 12:12:53.36000	0d 03:36:25.45000	0.00405857	0.015454	0.00112528	4.0546	C	5	21/08/2020 01:22		0	0	0	0	0	0	0	0	0	0	0	0	0	0
1972	6	7	9	3d 12:15:35.19000	0d 03:39:07.28000	0.00410915	0.0156593	0.00112505	4.0647	C	5	21/08/2020 01:24		0	0	0	0	0	0	0	0	0	0	0	0	0	0
1973	6	7	9	3d 12:18:13.92000	0d 03:41:46.01000	0.00415876	0.0158612	0.00112528	4.0748	C	5	21/08/2020 01:27		0	0	0	0	0	0	0	0	0	0	0	0	0	0
1974	6	7	9	3d 12:20:50.40000	0d 03:44:22.49000	0.00420766	0.0160607	0.0011252	4.0848	C	5	21/08/2020 01:29		0	0	0	0	0	0	0	0	0	0	0	0	0	0
1975	6	7	9	3d 12:23:24.10000	0d 03:46:56.19000	0.0042557	0.0162572	0.00112512	4.0949	C	5	21/08/2020 01:32		0	0	0	0	0	0	0	0	0	0	0	0	0	0
1976	6	7	9	3d 12:25:55.29000	0d 03:49:27.38000	0.00430296	0.0164509	0.00112512	4.105	C	5	21/08/2020 01:35		0	0	0	0	0	0	0	0	0	0	0	0	0	0
1977	6	7	9	3d 12:28:25.92000	0d 03:51:58.01000	0.00435004	0.0166444	0.00112535	4.1151	C	5	21/08/2020 01:37		0	0	0	0	0	0	0	0	0	0	0	0	0	0
1978	6	7	9	3d 12:30:51.40000	0d 03:54:23.49000	0.0043955	0.0168318	0.0011252	4.1251	C	5	21/08/2020 01:40		0	0	0	0	0	0	0	0	0	0	0	0	0	0
1979	6	7	9	3d 12:33:16.16000	0d 03:56:48.25000	0.00444075	0.0170186	0.00112543	4.1352	C	5	21/08/2020 01:42		0	0	0	0	0	0	0	0	0	0	0	0	0	0
1980	6	7	9	3d 12:35:40.98000	0d 03:59:13.07000	0.00448601	0.017206	0.00112497	4.1453	C	5	21/08/2020 01:44		0	0	0	0	0	0	0	0	0	0	0	0	0	0
1981	6	7	9	3d 12:38:02.33000	0d 04:01:34.42000	0.00453019	0.0173894	0.00112528	4.1553	C	5	21/08/2020 01:47		0	0	0	0	0	0	0	0	0	0	0	0	0	0
1982	6	7	9	3d 12:40:25.43000	0d 04:03:57.52000	0.00457492	0.0175755	0.00112505	4.1654	C	5	21/08/2020 01:49		0	0	0	0	0	0	0	0	0	0	0	0	0	0
1983	6	7	9	3d 12:42:44.27000	0d 04:06:16.36000	0.00461831	0.0177564	0.00112497	4.1755	C	5	21/08/2020 01:51		0	0	0	0	0	0	0	0	0	0	0	0	0	0
1984	6	7	9	3d 12:45:02.93000	0d 04:08:35.02000	0.00466165	0.0179376	0.00112512	4.1855	C	5	21/08/2020 01:54		0	0	0	0	0	0	0	0	0	0	0	0	0	0
1985	6	7	9	3d 12:47:20.06000	0d 04:10:52.15000	0.00470451	0.0181172	0.0011252	4.1956	C	5	21/08/2020 01:56		0	0	0	0	0	0	0	0	0	0	0	0	0	0
[truncated: 3,101 more rows]
