# Supplementary material for: Experimental data of cathodes manufactured in a convective dryer at the pilot-plant scale, and charge and discharge capacities of half-coin lithium-ion cells
Source: Data Brief. 2021 Dec 16;40:107720. doi: 10.1016/j.dib.2021.107720 (PMC8703052; doi:10.1016/j.dib.2021.107720)
Supplement: Supplementary file 1 [file mmc1.zip › Megtech and Mesys recordings/NEX_CAT2_3 coating Megtec file.xlsx]

## Sheet: Sheet1
Row Number	Date	Time	Unwind Brake Pressure	Dancer Postion Actual (-100%-100%)	Unwind Tension SP (N)	Line Speed Actual (M/Min)	Rewind Diameter Actual (mm)	Rewind Tension SP (N)	Rewind Tension (N)	Pump Speed SP (%)	Pump Speed (rev/sec)	Die Command Position (mm)	Supply Valve Position (mm)	Bypass Valve Position (mm)	Comma Bar Op Position (mm)	Comma Bar Gr Position (mm)	Bump Roll Op Position (mm)	Bump Roll Gr Position (mm)	Coating Roll Gear Ratio Setpoint	Zone 1 Box Press (mbar)	Zone 2 Box Press (mbar)	Zone 3 Box Press (mbar)	Zone 1 Upper Supply Velocity (mbar)	Zone 2 Upper Supply Velocity (mbar)	Zone 3 Upper Supply Velocity (mbar)	Zone 1 Lower Supply Velocity (mbar)	Zone 2 Lower Supply Velocity (mbar)	Zone 3 Lower Supply Velocity (mbar)	Zone 1 Upper Supply Temp (Deg. C)	Zone 2 Upper Supply Temp (Deg. C)	Zone 3 Upper Supply Temp (Deg. C)	Zone 1 Lower Supply Temp (Deg. C)	Zone 2 Lower Supply Temp (Deg. C)	Zone 3 Lower Supply Temp (Deg. C)	SLA Fan Speed (Hz)	SLA Flow (Nm3/hr)	SLA Temp (Deg. C)
13463	07/29/2020	13:19:02	0	-72.247	20	0.505	90.333	20	20.045	5.3	0	0	0	0	0.007	0.002	6.289	6.22	150	-0.496	-0.497	-0.527	5.074	4.667	4.95	5.109	4.685	5.01	87.921	111.358	96.463	88.026	114.032	97.991	45	0	45.091
13464	07/29/2020	13:19:12	0	-71.862	20	0.506	93.697	20	18.863	5.3	0	0	0	0	0.14	0.14	0.035	-0.02	150	-0.499	-0.5	-0.51	5.105	5.133	4.999	5.203	4.844	5.048	87.852	111.48	96.446	87.991	113.876	98.147	45	0	45.178
13465	07/29/2020	13:19:22	0	-72.416	20	0.501	92.095	20	19.69	5.3	0	0	0	0	0.14	0.14	0.035	-0.02	150	-0.498	-0.499	-0.522	4.938	5.124	4.905	5.001	4.898	4.904	87.626	111.688	96.654	87.887	113.563	98.199	45	0	45.105
13466	07/29/2020	13:19:32	0	-72.247	20	0.492	91.585	20	20.253	5.3	0	0	0	0	0.14	0.14	0.035	-0.02	150	-0.497	-0.495	-0.511	5.073	4.747	5.086	4.906	5	4.999	87.487	111.827	97.001	87.783	113.58	98.008	45	0	45.11
13467	07/29/2020	13:19:42	0	-71.816	20	0.493	91.732	20	20.024	5.3	0	0	0	0	0.14	0.14	0.035	-0.02	150	-0.502	-0.497	-0.513	5.065	5.415	4.946	5.012	4.816	5.424	87.349	111.896	97.14	87.713	113.563	97.973	45	0	45.113
13477	07/29/2020	13:21:23	0	-70.923	20	0.503	93.469	20	19.183	5.3	0	0	0	0	0.14	0.14	0.035	-0.02	150	-0.498	-0.502	-0.519	4.997	5.157	4.922	4.988	4.53	4.969	86.498	111.758	96.862	86.185	111.949	96.793	45	0	44.972
13478	07/29/2020	13:21:33	0	-71.231	20	0.502	92.538	20	19.384	5.3	0	0	0	0	0.14	0.14	0.035	-0.02	150	-0.5	-0.495	-0.512	5.041	4.985	5.05	4.848	5.033	4.951	86.324	111.688	96.671	86.168	111.758	96.619	45	0	44.969
13479	07/29/2020	13:21:43	0	-71.292	20	0.504	91.921	20	19.565	5.3	0	0	0	0	0.14	0.14	0.035	-0.02	150	-0.496	-0.489	-0.511	4.833	4.899	4.987	5.028	5.11	5.076	86.255	111.584	96.689	86.133	111.185	96.637	45	0	44.955
13480	07/29/2020	13:21:53	0	-71.615	20	0.502	91.748	20	20.267	5.3	0	0	0	0	0.14	0.14	0.035	-0.02	150	-0.496	-0.492	-0.505	4.918	5.14	4.968	5.202	4.636	4.829	86.22	111.48	96.758	86.116	110.699	96.689	45	0	44.975
13588	07/29/2020	13:39:57	0	-72.385	20	0.504	92.59	20	19.371	5.3	0	0	0	0	0.14	0.14	0.035	-0.02	150	-0.501	-0.497	-0.511	4.963	4.726	4.925	5.014	3.538	5.021	84.797	109.987	94.918	85.074	110.126	94.831	45	0	45.109
13589	07/29/2020	13:40:07	0	-72.647	20	0.505	92.151	20	19.106	5.3	0	0	0	0	0.14	0.14	0.035	-0.02	150	-0.492	-0.494	-0.51	4.886	5.16	5.03	4.822	5.916	4.88	84.797	110.074	94.796	85.109	110.056	94.935	45	0	45.02
13590	07/29/2020	13:40:17	0	-72.308	20	0.502	91.99	20	19.794	5.3	0	0	0	0	0.14	0.14	0.035	-0.02	150	-0.5	-0.507	-0.508	5.025	5.037	4.986	4.982	6.242	5.045	84.762	109.969	94.953	85.144	109.883	95.005	45	0	45.076
13591	07/29/2020	13:40:27	0	-72.016	20	0.503	92.216	20	19.753	5.3	0	0	0	0	0.14	0.14	0.036	-0.02	150	-0.503	-0.505	-0.511	4.958	4.888	5.031	5.092	6.278	4.91	84.727	109.883	94.987	85.178	109.848	94.883	45	0	45.014
13592	07/29/2020	13:40:37	0	-72.139	20	0.498	92.119	20	20.323	5.3	0	0	0	0	0.14	0.14	0.035	-0.02	150	-0.503	-0.503	-0.509	5.136	4.804	4.894	5.054	5.496	4.873	84.71	109.917	95.022	85.144	110.091	94.97	45	0	45.043
13593	07/29/2020	13:40:47	0	-71.954	20	0.493	91.913	20	20.225	5.3	0	0	0	0	0.14	0.14	0.034	-0.02	150	-0.496	-0.485	-0.498	5.067	5.265	5.117	5.227	4.518	5.038	84.762	109.987	94.97	85.109	110.056	94.987	45	0	44.984
13594	07/29/2020	13:40:57	0	-72.062	20	0.499	92.167	20	19.767	5.3	0	0	0	0	0.14	0.14	0.04	-0.02	150	-0.502	-0.505	-0.509	4.86	4.921	4.99	4.85	3.656	4.864	84.866	110.022	94.987	85.109	110.056	95.057	45	0	45.05
13595	07/29/2020	13:41:07	0	-71.846	20	0.498	92.239	20	19.586	5.3	0	0	0	0	0.14	0.14	0.04	-0.02	150	-0.505	-0.495	-0.516	5.045	5.135	5.066	5.068	3.034	5.088	84.866	110.056	95.126	85.04	110.056	95.057	45	0	45.041
13596	07/29/2020	13:41:17	0	-72.247	20	0.503	92.078	20	19.718	5.3	0	0	0	0	0.14	0.14	0.041	-0.02	150	-0.5	-0.507	-0.515	5.019	4.87	4.881	4.874	5.498	4.95	84.762	110.091	95.022	85.005	110.16	95.161	45	0	44.976
