# Supplementary material for: Experimental data of cathodes manufactured in a convective dryer at the pilot-plant scale, and charge and discharge capacities of half-coin lithium-ion cells
Source: Data Brief. 2021 Dec 16;40:107720. doi: 10.1016/j.dib.2021.107720 (PMC8703052; doi:10.1016/j.dib.2021.107720)
Supplement: Supplementary file 1 [file mmc1.zip › Megtech and Mesys recordings/NEX_CAT2_4 coating Megtec file.xlsx]

## Sheet: Sheet1
Row Number	Date	Time	Unwind Brake Pressure	Dancer Postion Actual (-100%-100%)	Unwind Tension SP (N)	Line Speed Actual (M/Min)	Rewind Diameter Actual (mm)	Rewind Tension SP (N)	Rewind Tension (N)	Pump Speed SP (%)	Pump Speed (rev/sec)	Die Command Position (mm)	Supply Valve Position (mm)	Bypass Valve Position (mm)	Comma Bar Op Position (mm)	Comma Bar Gr Position (mm)	Bump Roll Op Position (mm)	Bump Roll Gr Position (mm)	Coating Roll Gear Ratio Setpoint	Zone 1 Box Press (mbar)	Zone 2 Box Press (mbar)	Zone 3 Box Press (mbar)	Zone 1 Upper Supply Velocity (mbar)	Zone 2 Upper Supply Velocity (mbar)	Zone 3 Upper Supply Velocity (mbar)	Zone 1 Lower Supply Velocity (mbar)	Zone 2 Lower Supply Velocity (mbar)	Zone 3 Lower Supply Velocity (mbar)	Zone 1 Upper Supply Temp (Deg. C)	Zone 2 Upper Supply Temp (Deg. C)	Zone 3 Upper Supply Temp (Deg. C)	Zone 1 Lower Supply Temp (Deg. C)	Zone 2 Lower Supply Temp (Deg. C)	Zone 3 Lower Supply Temp (Deg. C)	SLA Fan Speed (Hz)	SLA Flow (Nm3/hr)	SLA Temp (Deg. C)
13688	07/29/2020	13:56:40	0	-72.616	20	0.504	93.501	20	18.502	5.3	0	0	0	0	0.08	0.08	0.04	-0.02	150	-0.493	-0.492	-0.502	14.965	14.988	15.048	14.96	14.937	15.016	84.797	110.351	95.161	84.935	109.848	95.091	45	0	45.026
13689	07/29/2020	13:56:50	0	-72.601	20	0.505	92.807	20	20.357	5.3	0	0	0	0	0.08	0.08	0.04	-0.02	150	-0.5	-0.497	-0.502	15.027	15.111	15.04	14.98	14.866	15.023	84.762	110.178	95.23	85.005	109.813	95.178	45	0	44.996
13690	07/29/2020	13:57:00	0	-72.939	20	0.501	92.482	20	19.822	5.3	0	0	0	0	0.08	0.08	0.04	-0.02	150	-0.5	-0.494	-0.49	15.061	15.099	14.981	14.997	14.934	14.998	84.797	109.952	95.178	85.074	109.709	95.265	45	0	45.09
13691	07/29/2020	13:57:10	0	-72.862	20	0.494	92.787	20	19.245	5.3	0	0	0	0	0.08	0.08	0.04	-0.02	150	-0.494	-0.496	-0.504	14.908	15.015	14.988	14.943	14.683	15.093	84.727	109.848	95.317	85.074	109.674	95.143	45	0	45.049
13692	07/29/2020	13:57:20	0	-72.631	20	0.5	92.789	20	19.447	5.3	0	0	0	0	0.08	0.08	0.04	-0.02	150	-0.496	-0.504	-0.508	14.873	14.821	14.806	14.927	15.259	14.975	84.831	109.744	95.248	85.005	109.674	95.126	45	0	45.13
13693	07/29/2020	13:57:30	0	-72.493	20	0.5	92.616	20	19.468	5.3	0	0	0	0	0.08	0.08	0.04	-0.025	150	-0.499	-0.489	-0.494	15.045	14.941	15.043	15.011	14.903	14.992	84.866	109.674	95.196	85.005	109.709	95.143	45	0	45.11
13694	07/29/2020	13:57:40	0	-72.231	20	0.504	92.738	20	20.17	5.3	0	0	0	0	0.08	0.08	0.04	-0.025	150	-0.497	-0.498	-0.49	15.078	15.022	15.046	14.965	14.994	15.023	84.797	109.605	95.196	84.901	109.64	95.178	45	0	45.068
13695	07/29/2020	13:57:50	0	-72.524	20	0.506	92.849	20	18.384	5.3	0	0	0	0	0.08	0.08	0.04	-0.025	150	-0.505	-0.507	-0.513	14.878	14.911	14.967	14.894	15.239	15.094	84.623	109.535	95.039	84.97	109.779	94.987	45	0	45.099
