# Supplementary material for: Experimental data of cathodes manufactured in a convective dryer at the pilot-plant scale, and charge and discharge capacities of half-coin lithium-ion cells
Source: Data Brief. 2021 Dec 16;40:107720. doi: 10.1016/j.dib.2021.107720 (PMC8703052; doi:10.1016/j.dib.2021.107720)
Supplement: Supplementary file 1 [file mmc1.zip › Megtech and Mesys recordings/NEX_CAT2_5 coating Megtec file.xlsx]

## Sheet: Sheet1
Row Number	Date	Time	Unwind Brake Pressure	Dancer Postion Actual (-100%-100%)	Unwind Tension SP (N)	Line Speed Actual (M/Min)	Rewind Diameter Actual (mm)	Rewind Tension SP (N)	Rewind Tension (N)	Pump Speed SP (%)	Pump Speed (rev/sec)	Die Command Position (mm)	Supply Valve Position (mm)	Bypass Valve Position (mm)	Comma Bar Op Position (mm)	Comma Bar Gr Position (mm)	Bump Roll Op Position (mm)	Bump Roll Gr Position (mm)	Coating Roll Gear Ratio Setpoint	Zone 1 Box Press (mbar)	Zone 2 Box Press (mbar)	Zone 3 Box Press (mbar)	Zone 1 Upper Supply Velocity (mbar)	Zone 2 Upper Supply Velocity (mbar)	Zone 3 Upper Supply Velocity (mbar)	Zone 1 Lower Supply Velocity (mbar)	Zone 2 Lower Supply Velocity (mbar)	Zone 3 Lower Supply Velocity (mbar)	Zone 1 Upper Supply Temp (Deg. C)	Zone 2 Upper Supply Temp (Deg. C)	Zone 3 Upper Supply Temp (Deg. C)	Zone 1 Lower Supply Temp (Deg. C)	Zone 2 Lower Supply Temp (Deg. C)	Zone 3 Lower Supply Temp (Deg. C)	SLA Fan Speed (Hz)	SLA Flow (Nm3/hr)	SLA Temp (Deg. C)
13823	07/29/2020	14:19:13	0	-73.032	20	1.51	96.316	20	18.675	5.3	0	0	0	0	0.08	0.08	0.04	-0.025	150	-0.501	-0.494	-0.517	5.201	4.92	5.067	4.826	4.261	5.457	113.077	111.549	97.4	114.761	113.737	98.164	45	0	45.016
13824	07/29/2020	14:19:23	0	-72.647	20	1.501	96.358	20	19.989	5.3	0	0	0	0	0.08	0.08	0.041	-0.025	150	-0.504	-0.492	-0.522	5.062	5.299	5.015	5.207	3.866	5.111	113.008	111.653	97.348	114.518	113.546	98.095	45	0	45.089
13825	07/29/2020	14:19:33	0	-72.985	20	1.508	96.391	20	19.113	5.3	0	0	0	0	0.08	0.08	0.04	-0.025	150	-0.497	-0.492	-0.517	5.044	5.004	5.13	5.121	5.261	4.927	112.799	111.827	97.331	114.188	113.459	97.956	45	0	45.11
13826	07/29/2020	14:19:43	0	-72.97	20	1.493	96.487	20	20.045	5.3	0	0	0	0	0.08	0.08	0.041	-0.024	150	-0.499	-0.498	-0.525	4.95	4.671	4.934	4.783	5.282	4.836	112.452	112.018	97.157	114.084	113.39	97.73	45	0	45.034
