# Supplementary material for: Experimental data of cathodes manufactured in a convective dryer at the pilot-plant scale, and charge and discharge capacities of half-coin lithium-ion cells
Source: Data Brief. 2021 Dec 16;40:107720. doi: 10.1016/j.dib.2021.107720 (PMC8703052; doi:10.1016/j.dib.2021.107720)
Supplement: Supplementary file 1 [file mmc1.zip › Megtech and Mesys recordings/NEX_CAT2_6 coating Megtec file.xlsx]

## Sheet: Sheet1
Row Number	Date	Time	Unwind Brake Pressure	Dancer Postion Actual (-100%-100%)	Unwind Tension SP (N)	Line Speed Actual (M/Min)	Rewind Diameter Actual (mm)	Rewind Tension SP (N)	Rewind Tension (N)	Pump Speed SP (%)	Pump Speed (rev/sec)	Die Command Position (mm)	Supply Valve Position (mm)	Bypass Valve Position (mm)	Comma Bar Op Position (mm)	Comma Bar Gr Position (mm)	Bump Roll Op Position (mm)	Bump Roll Gr Position (mm)	Coating Roll Gear Ratio Setpoint	Zone 1 Box Press (mbar)	Zone 2 Box Press (mbar)	Zone 3 Box Press (mbar)	Zone 1 Upper Supply Velocity (mbar)	Zone 2 Upper Supply Velocity (mbar)	Zone 3 Upper Supply Velocity (mbar)	Zone 1 Lower Supply Velocity (mbar)	Zone 2 Lower Supply Velocity (mbar)	Zone 3 Lower Supply Velocity (mbar)	Zone 1 Upper Supply Temp (Deg. C)	Zone 2 Upper Supply Temp (Deg. C)	Zone 3 Upper Supply Temp (Deg. C)	Zone 1 Lower Supply Temp (Deg. C)	Zone 2 Lower Supply Temp (Deg. C)	Zone 3 Lower Supply Temp (Deg. C)	SLA Fan Speed (Hz)	SLA Flow (Nm3/hr)	SLA Temp (Deg. C)
13861	07/29/2020	14:25:34	0	-73.17	20	0.504	97.197	20	19.954	5.3	0	0	0	0	0.14	0.14	0.04	-0.024	110	-0.505	-0.502	-0.529	4.818	4.992	4.846	4.777	6.216	5.003	110.976	110.004	95.178	109.917	109.987	95.005	45	0	45.075
13862	07/29/2020	14:25:44	0	-73.186	20	0.503	98.789	20	19.426	5.3	0	0	0	0	0.14	0.14	0.04	-0.025	110	-0.499	-0.493	-0.518	5.055	4.981	4.913	4.97	6.148	4.876	110.942	109.917	95.057	110.091	110.022	94.953	45	0	44.989
13863	07/29/2020	14:25:54	0	-73.524	20	0.498	98.475	20	19.885	5.3	0	0	0	0	0.14	0.14	0.04	-0.025	110	-0.501	-0.498	-0.521	4.971	4.778	4.992	4.936	6.573	5.039	110.907	109.952	95.161	110.265	110.213	95.039	45	0	44.981
13864	07/29/2020	14:26:04	0	-73.309	20	0.491	98.426	20	20.608	5.3	0	0	0	0	0.14	0.14	0.04	-0.025	110	-0.493	-0.497	-0.512	4.927	4.982	5.04	5.06	6.18	5.033	110.803	110.126	95.126	110.334	110.178	95.074	45	0	44.964
13865	07/29/2020	14:26:14	0	-73.124	20	0.496	98.576	20	20.01	5.3	0	0	0	0	0.14	0.14	0.04	-0.025	110	-0.497	-0.488	-0.51	4.918	5.063	5.123	4.942	4.791	5.002	110.733	110.247	95.178	110.403	110.039	95.039	45	0	44.973
13866	07/29/2020	14:26:24	0	-73.247	20	0.496	98.448	20	19.704	5.3	0	0	0	0	0.14	0.14	0.039	-0.025	110	-0.498	-0.498	-0.531	4.955	5.163	4.959	4.973	4.451	5.012	110.664	110.247	95.196	110.403	110.247	95.057	45	0	44.999
13867	07/29/2020	14:26:34	0	-72.693	20	0.503	98.43	20	19.704	5.3	0	0	0	0	0.14	0.14	0.04	-0.025	110	-0.497	-0.499	-0.515	4.978	5.22	5.027	5.015	3.735	5.112	110.56	110.282	95.143	110.265	110.091	95.161	45	0	44.958
13868	07/29/2020	14:26:44	0	-72.785	20	0.504	98.516	20	19.892	5.3	0	0	0	0	0.14	0.14	0.04	-0.025	110	-0.501	-0.501	-0.521	4.898	4.919	5.014	5.028	3.155	4.998	110.629	110.178	95.23	110.23	109.883	95.074	45	0	44.944
13869	07/29/2020	14:26:54	0	-72.97	20	0.504	98.595	20	19.572	5.3	0	0	0	0	0.14	0.14	0.04	-0.025	110	-0.501	-0.495	-0.505	5.18	5.507	5.014	5.14	3.11	4.929	110.664	110.074	95.126	110.23	109.883	95.039	45	0	44.971
13870	07/29/2020	14:27:04	0	-73.432	20	0.505	98.539	20	19.76	5.3	0	0	0	0	0.14	0.14	0.04	-0.025	110	-0.503	-0.498	-0.518	4.802	5.208	4.913	4.969	4.937	5.003	110.594	110.056	95.143	110.265	109.848	95.143	45	0	44.977
13871	07/29/2020	14:27:14	0	-73.278	20	0.498	98.377	20	19.989	5.3	0	0	0	0	0.14	0.14	0.04	-0.025	110	-0.495	-0.493	-0.504	5.12	4.824	5.108	5.053	6.888	5.077	110.525	110.091	95.178	110.369	109.64	95.3	45	0	44.995
13872	07/29/2020	14:27:24	0	-73.078	20	0.494	98.615	20	20.128	5.3	0	0	0	0	0.14	0.14	0.04	-0.025	110	-0.501	-0.5	-0.508	5.113	5.1	4.992	4.931	6.609	4.881	110.594	110.022	95.178	110.386	109.709	95.334	45	0	45.004
13873	07/29/2020	14:27:34	0	-72.939	20	0.494	98.661	20	19.899	5.3	0	0	0	0	0.14	0.14	0.04	-0.025	110	-0.497	-0.484	-0.52	5.093	5.159	5.005	5.093	6.115	5.016	110.421	110.022	95.317	110.334	109.883	95.248	45	0	45.04
13874	07/29/2020	14:27:44	0	-72.524	20	0.498	98.642	20	19.343	5.3	0	0	0	0	0.14	0.14	0.04	-0.025	110	-0.499	-0.5	-0.514	5.102	5.023	5.008	5.023	5.761	4.887	110.299	110.108	95.143	110.23	109.987	95.23	45	0	44.98
13875	07/29/2020	14:27:54	0	-72.631	20	0.504	98.684	20	19.655	5.3	0	0	0	0	0.14	0.14	0.04	-0.025	110	-0.498	-0.491	-0.519	5.059	5.209	5.07	4.929	4.663	5.207	110.178	110.178	95.196	110.16	110.299	95.265	45	0	45.013
13876	07/29/2020	14:28:04	0	-72.939	20	0.505	98.815	20	20.059	5.3	0	0	0	0	0.14	0.14	0.041	-0.025	110	-0.504	-0.505	-0.519	4.954	4.915	5.057	4.961	4.508	4.882	110.126	110.178	95.196	110.195	110.49	95.196	45	0	45.021
13877	07/29/2020	14:28:14	0	-73.17	20	0.506	98.819	20	19.405	5.3	0	0	0	0	0.14	0.14	0.04	-0.025	110	-0.501	-0.504	-0.52	5.151	4.882	5.052	4.932	4.921	5.144	110.16	110.143	95.23	110.299	110.49	95.091	45	0	44.967
