# Supplementary material for: Experimental data of cathodes manufactured in a convective dryer at the pilot-plant scale, and charge and discharge capacities of half-coin lithium-ion cells
Source: Data Brief. 2021 Dec 16;40:107720. doi: 10.1016/j.dib.2021.107720 (PMC8703052; doi:10.1016/j.dib.2021.107720)
Supplement: Supplementary file 1 [file mmc1.zip › Megtech and Mesys recordings/NEX_CAT3_10 coating Megtec file.xlsx]

## Sheet: Sheet1
Row Number	Date	Time	Unwind Brake Pressure	Dancer Postion Actual (-100%-100%)	Unwind Tension SP (N)	Line Speed Actual (M/Min)	Rewind Diameter Actual (mm)	Rewind Tension SP (N)	Rewind Tension (N)	Pump Speed SP (%)	Pump Speed (rev/sec)	Die Command Position (mm)	Supply Valve Position (mm)	Bypass Valve Position (mm)	Comma Bar Op Position (mm)	Comma Bar Gr Position (mm)	Bump Roll Op Position (mm)	Bump Roll Gr Position (mm)	Coating Roll Gear Ratio Setpoint	Zone 1 Box Press (mbar)	Zone 2 Box Press (mbar)	Zone 3 Box Press (mbar)	Zone 1 Upper Supply Velocity (mbar)	Zone 2 Upper Supply Velocity (mbar)	Zone 3 Upper Supply Velocity (mbar)	Zone 1 Lower Supply Velocity (mbar)	Zone 2 Lower Supply Velocity (mbar)	Zone 3 Lower Supply Velocity (mbar)	Zone 1 Upper Supply Temp (Deg. C)	Zone 2 Upper Supply Temp (Deg. C)	Zone 3 Upper Supply Temp (Deg. C)	Zone 1 Lower Supply Temp (Deg. C)	Zone 2 Lower Supply Temp (Deg. C)	Zone 3 Lower Supply Temp (Deg. C)	SLA Fan Speed (Hz)	SLA Flow (Nm3/hr)	SLA Temp (Deg. C)
14493	07/30/2020	13:48:23	0	-80.913	20	1.492	96.34	20	19.468	5.3	0	0	0	0	0.14	0.14	0.04	-0.025	110	-0.493	-0.499	-0.498	15.1	15.1	15.067	14.97	14.998	15.034	84.658	109.987	94.605	83.755	109.709	95.161	45	0	45.124
14494	07/30/2020	13:48:34	0	-80.897	20	1.508	95.983	20	19.975	5.3	0	0	0	0	0.14	0.14	0.04	-0.025	110	-0.503	-0.504	-0.502	14.978	15.07	14.979	15.076	15.146	15.033	84.658	109.917	94.675	83.998	109.883	95.196	45	0	45.124
14495	07/30/2020	13:48:44	0	-80.636	20	1.49	95.862	20	20.99	5.3	0	0	0	0	0.14	0.14	0.04	-0.025	110	-0.502	-0.493	-0.492	14.99	14.988	14.97	15.065	15.143	14.92	84.588	110.074	94.692	84.258	109.987	95.369	45	0	45.132
