# Supplementary material for: Experimental data of cathodes manufactured in a convective dryer at the pilot-plant scale, and charge and discharge capacities of half-coin lithium-ion cells
Source: Data Brief. 2021 Dec 16;40:107720. doi: 10.1016/j.dib.2021.107720 (PMC8703052; doi:10.1016/j.dib.2021.107720)
Supplement: Supplementary file 1 [file mmc1.zip › Megtech and Mesys recordings/NEX_CAT3_10 coating Mesys dry.xlsx]

## Sheet: Sheet1
30.07.2020	14:35:50	1	30.491	0.05	0.05	0.05	0.05	0.1	0.1	0.1	0.1	0.1	0.1	0.1	0.1	0.1	0.1	0.1	0.1	0.1	0.1	0.1	0.1	0.1	0.1	0.1	0.1	0.1	0.1	0.1	0.1	0.1	0.1	0.1	0.1	0.1	0.1	0.05	0.05	0.05	0.05	0.05	0	0	0	0.05	0.05	0.1	0.1
30.07.2020	14:35:58	1	30.694	0.1	0.1	0.1	0.05	0.05	0.05	0.05	0.1	0.1	0.1	0.1	0.05	0.05	0.05	0.05	0.05	0.1	0.1	0.1	0.1	0.1	0.05	0.05	0.05	0.05	0.1	0.1	0.1	0.1	0.05	0.05	0.05	0.1	0.1	0.1	0.1	0.1	0.1	0.1	0.1	0.05	0.05	0.05	0.1	0.1	0.1
30.07.2020	14:36:06	1	30.888	0.1	0.1	0.1	0.1	0.1	0.1	0.1	0.1	0.05	0.05	0.05	0.05	0.05	0.05	0.05	0.05	0.05	0.05	0.05	0.05	0.1	0.1	0.1	0.1	0.1	0.1	0.1	0.1	0.1	0.1	0.1	0.1	0.1	0.1	0.1	0.1	0.1	0.1	0.1	0.1	0.05	0.05	0.05	0.05	0.05	0.1
30.07.2020	14:36:14	1	31.095	0.1	0.1	0.1	0.05	0.05	0.1	0.1	0.1	0.1	0.1	0.1	0.1	0.1	0.1	0.1	0.1	0.1	0.1	0.1	0.1	0.1	0.05	0.05	0.05	0.05	0.1	0.1	0.1	0.1	0.05	0.05	0.05	0.05	0.1	0.1	0.1	0.1	0.1	0.1	0.05	0.05	0	0	0.05	0.05	0.1
30.07.2020	14:36:22	1	31.289	0.1	0.1	0.1	0.1	0.1	0.1	0.1	0.1	0.1	0.1	0.1	0.1	0.1	0.1	0.1	0.1	0.1	0.1	0.1	0.1	0.1	0.1	0.1	0.1	0.1	0.1	0.1	0.1	0.1	0.05	0.05	0.05	0.05	0.05	0.05	0.05	0.05	0	0	0	0	0	0	0	0.05	0.1
[truncated: 755 more columns]
