# Supplementary material for: Experimental data of cathodes manufactured in a convective dryer at the pilot-plant scale, and charge and discharge capacities of half-coin lithium-ion cells
Source: Data Brief. 2021 Dec 16;40:107720. doi: 10.1016/j.dib.2021.107720 (PMC8703052; doi:10.1016/j.dib.2021.107720)
Supplement: Supplementary file 1 [file mmc1.zip › Megtech and Mesys recordings/NEX_CAT3_11 coating Megtec file.xlsx]

## Sheet: Sheet1
Row Number	Date	Time	Unwind Brake Pressure	Dancer Postion Actual (-100%-100%)	Unwind Tension SP (N)	Line Speed Actual (M/Min)	Rewind Diameter Actual (mm)	Rewind Tension SP (N)	Rewind Tension (N)	Pump Speed SP (%)	Pump Speed (rev/sec)	Die Command Position (mm)	Supply Valve Position (mm)	Bypass Valve Position (mm)	Comma Bar Op Position (mm)	Comma Bar Gr Position (mm)	Bump Roll Op Position (mm)	Bump Roll Gr Position (mm)	Coating Roll Gear Ratio Setpoint	Zone 1 Box Press (mbar)	Zone 2 Box Press (mbar)	Zone 3 Box Press (mbar)	Zone 1 Upper Supply Velocity (mbar)	Zone 2 Upper Supply Velocity (mbar)	Zone 3 Upper Supply Velocity (mbar)	Zone 1 Lower Supply Velocity (mbar)	Zone 2 Lower Supply Velocity (mbar)	Zone 3 Lower Supply Velocity (mbar)	Zone 1 Upper Supply Temp (Deg. C)	Zone 2 Upper Supply Temp (Deg. C)	Zone 3 Upper Supply Temp (Deg. C)	Zone 1 Lower Supply Temp (Deg. C)	Zone 2 Lower Supply Temp (Deg. C)	Zone 3 Lower Supply Temp (Deg. C)	SLA Fan Speed (Hz)	SLA Flow (Nm3/hr)	SLA Temp (Deg. C)
14525	07/30/2020	13:53:44	0	-81.59	20	1.509	98.555	20	20.01	5.3	0	0	0	0	0.14	0.14	0.04	-0.024	150	-0.5	-0.512	-0.508	15.032	15.03	14.955	14.941	15.054	14.992	84.831	109.917	95.404	85.178	110.456	95.074	45	0	44.997
14526	07/30/2020	13:53:54	0	-81.759	20	1.488	97.972	20	21.831	5.3	0	0	0	0	0.14	0.14	0.04	-0.025	150	-0.495	-0.498	-0.494	14.969	14.977	15.059	15.088	15.04	15.018	84.918	110.056	95.369	85.213	110.386	95.074	45	0	45.049
14527	07/30/2020	13:54:04	0	-81.698	20	1.51	97.859	20	18.293	5.3	0	0	0	0	0.14	0.14	0.039	-0.025	150	-0.504	-0.495	-0.486	14.992	15.057	15.05	15.027	15.1	15.046	84.97	110.091	95.369	85.213	110.386	95.143	45	0	45.084
