# Supplementary material for: Experimental data of cathodes manufactured in a convective dryer at the pilot-plant scale, and charge and discharge capacities of half-coin lithium-ion cells
Source: Data Brief. 2021 Dec 16;40:107720. doi: 10.1016/j.dib.2021.107720 (PMC8703052; doi:10.1016/j.dib.2021.107720)
Supplement: Supplementary file 1 [file mmc1.zip › Megtech and Mesys recordings/NEX_CAT3_12 coating Megtec file.xlsx]

## Sheet: Sheet1
Row Number	Date	Time	Unwind Brake Pressure	Dancer Postion Actual (-100%-100%)	Unwind Tension SP (N)	Line Speed Actual (M/Min)	Rewind Diameter Actual (mm)	Rewind Tension SP (N)	Rewind Tension (N)	Pump Speed SP (%)	Pump Speed (rev/sec)	Die Command Position (mm)	Supply Valve Position (mm)	Bypass Valve Position (mm)	Comma Bar Op Position (mm)	Comma Bar Gr Position (mm)	Bump Roll Op Position (mm)	Bump Roll Gr Position (mm)	Coating Roll Gear Ratio Setpoint	Zone 1 Box Press (mbar)	Zone 2 Box Press (mbar)	Zone 3 Box Press (mbar)	Zone 1 Upper Supply Velocity (mbar)	Zone 2 Upper Supply Velocity (mbar)	Zone 3 Upper Supply Velocity (mbar)	Zone 1 Lower Supply Velocity (mbar)	Zone 2 Lower Supply Velocity (mbar)	Zone 3 Lower Supply Velocity (mbar)	Zone 1 Upper Supply Temp (Deg. C)	Zone 2 Upper Supply Temp (Deg. C)	Zone 3 Upper Supply Temp (Deg. C)	Zone 1 Lower Supply Temp (Deg. C)	Zone 2 Lower Supply Temp (Deg. C)	Zone 3 Lower Supply Temp (Deg. C)	SLA Fan Speed (Hz)	SLA Flow (Nm3/hr)	SLA Temp (Deg. C)
14581	07/30/2020	14:03:06	0	-80.682	20	0.503	98.248	20	19.009	5.3	0	0	0	0	0.14	0.14	0.04	-0.025	110	-0.494	-0.499	-0.506	14.947	15.003	14.939	15.009	15.075	14.937	109.379	109.987	95.265	109.379	110.091	95.143	45	0	45.051
14582	07/30/2020	14:03:16	0	-80.913	20	0.503	99.704	20	20.093	5.3	0	0	0	0	0.14	0.14	0.04	-0.025	110	-0.503	-0.502	-0.493	14.964	15.051	15.015	14.941	14.889	14.979	109.622	109.952	95.143	109.64	110.108	95.074	45	0	45.056
14583	07/30/2020	14:03:26	0	-80.805	20	0.503	99.555	20	17.751	5.3	0	0	0	0	0.14	0.14	0.04	-0.025	110	-0.503	-0.507	-0.513	14.94	14.982	15.028	14.97	14.976	14.944	109.848	110.056	95.161	109.831	110.108	94.9	45	0	45
14584	07/30/2020	14:03:36	0	-80.497	20	0.505	99.402	20	20.337	5.3	0	0	0	0	0.14	0.14	0.04	-0.025	110	-0.5	-0.489	-0.499	14.955	14.936	15.019	15.037	14.9	14.977	109.952	110.056	95.074	110.022	110.074	94.918	45	0	45.08
14585	07/30/2020	14:03:46	0	-80.297	20	0.502	99.396	20	21.442	5.3	0	0	0	0	0.14	0.14	0.04	-0.025	110	-0.494	-0.492	-0.499	15.059	14.963	14.987	14.93	15.069	14.93	110.022	110.022	95.039	110.16	109.987	94.987	45	0	45.084
14586	07/30/2020	14:03:56	0	-77.726	20	0.497	99.574	20	19.635	5.3	0	0	0	0	0.14	0.14	0.04	-0.025	110	-0.505	-0.504	-0.508	14.953	14.985	14.964	14.965	14.884	14.99	110.126	109.987	95.091	110.265	110.039	94.918	45	0	45.086
14587	07/30/2020	14:04:06	0	-78.327	20	0.492	99.48	20	20.052	5.3	0	0	0	0	0.14	0.14	0.04	-0.025	110	-0.493	-0.494	-0.499	15.086	14.991	15.063	15.038	14.855	14.977	110.733	109.987	95.005	110.473	110.039	94.744	45	0	45.079
14588	07/30/2020	14:04:16	0	-78.111	20	0.498	99.547	20	20.948	5.3	0	0	0	0	0.14	0.14	0.039	-0.025	110	-0.499	-0.501	-0.513	14.949	15.087	14.955	15.026	14.897	15.067	110.872	109.952	95.074	110.768	110.091	94.796	45	0	45.133
14589	07/30/2020	14:04:26	0	-78.404	20	0.503	99.476	20	20.781	5.3	0	0	0	0	0.14	0.14	0.04	-0.025	110	-0.493	-0.491	-0.5	14.987	15.067	15.072	15.038	14.902	15.072	110.942	109.917	95.143	111.098	110.143	94.848	45	0	45.182
