# Supplementary material for: Experimental data of cathodes manufactured in a convective dryer at the pilot-plant scale, and charge and discharge capacities of half-coin lithium-ion cells
Source: Data Brief. 2021 Dec 16;40:107720. doi: 10.1016/j.dib.2021.107720 (PMC8703052; doi:10.1016/j.dib.2021.107720)
Supplement: Supplementary file 1 [file mmc1.zip › Megtech and Mesys recordings/NEX_CAT3_13 coating Megtec file.xlsx]

## Sheet: Sheet1
Row Number	Date	Time	Unwind Brake Pressure	Dancer Postion Actual (-100%-100%)	Unwind Tension SP (N)	Line Speed Actual (M/Min)	Rewind Diameter Actual (mm)	Rewind Tension SP (N)	Rewind Tension (N)	Pump Speed SP (%)	Pump Speed (rev/sec)	Die Command Position (mm)	Supply Valve Position (mm)	Bypass Valve Position (mm)	Comma Bar Op Position (mm)	Comma Bar Gr Position (mm)	Bump Roll Op Position (mm)	Bump Roll Gr Position (mm)	Coating Roll Gear Ratio Setpoint	Zone 1 Box Press (mbar)	Zone 2 Box Press (mbar)	Zone 3 Box Press (mbar)	Zone 1 Upper Supply Velocity (mbar)	Zone 2 Upper Supply Velocity (mbar)	Zone 3 Upper Supply Velocity (mbar)	Zone 1 Lower Supply Velocity (mbar)	Zone 2 Lower Supply Velocity (mbar)	Zone 3 Lower Supply Velocity (mbar)	Zone 1 Upper Supply Temp (Deg. C)	Zone 2 Upper Supply Temp (Deg. C)	Zone 3 Upper Supply Temp (Deg. C)	Zone 1 Lower Supply Temp (Deg. C)	Zone 2 Lower Supply Temp (Deg. C)	Zone 3 Lower Supply Temp (Deg. C)	SLA Fan Speed (Hz)	SLA Flow (Nm3/hr)	SLA Temp (Deg. C)
14716	07/30/2020	14:25:40	0	-80.543	20	0.502	99.997	20	20.712	5.3	0	0	0	0	0.082	0.081	0.04	-0.025	110	-0.499	-0.503	-0.521	5.009	4.723	4.958	4.897	4.896	5.004	85.439	108.997	95.682	85.474	112.365	97.383	45	0	44.74
14717	07/30/2020	14:25:50	0	-80.236	20	0.504	101.883	20	19.398	5.3	0	0	0	0	0.08	0.08	0.04	-0.025	110	-0.5	-0.502	-0.518	4.986	5.376	5.04	5.059	5.167	5.124	85.734	109.535	96.012	85.821	112.678	97.522	45	0	44.78
14718	07/30/2020	14:26:00	0	-78.696	20	0.501	101.468	20	19.947	5.3	0	0	0	0	0.08	0.08	0.04	-0.025	110	-0.502	-0.505	-0.518	4.929	4.977	4.952	4.88	5.008	4.892	85.942	109.969	96.463	86.081	112.973	97.678	45	0	44.773
14719	07/30/2020	14:26:10	0	-78.804	20	0.494	101.213	20	19.892	5.3	0	0	0	0	0.08	0.08	0.04	-0.025	110	-0.499	-0.5	-0.525	5.043	5.052	5.2	5.17	4.28	4.819	86.133	110.421	96.55	86.359	113.251	97.939	45	0	44.813
14720	07/30/2020	14:26:20	0	-79.743	20	0.496	101.372	20	19.961	5.3	0	0	0	0	0.08	0.08	0.04	-0.025	110	-0.503	-0.503	-0.524	4.838	4.67	4.837	5.042	3.658	4.868	86.185	110.733	96.689	86.602	113.633	98.043	45	0	44.77
14721	07/30/2020	14:26:30	0	-80.42	20	0.503	101.327	20	19.621	5.3	0	0	0	0	0.08	0.08	0.041	-0.025	110	-0.505	-0.509	-0.522	5.082	5.332	4.978	5.164	6.202	4.922	86.047	110.994	96.775	86.758	113.806	98.095	45	0	44.817
