# Supplementary material for: Experimental data of cathodes manufactured in a convective dryer at the pilot-plant scale, and charge and discharge capacities of half-coin lithium-ion cells
Source: Data Brief. 2021 Dec 16;40:107720. doi: 10.1016/j.dib.2021.107720 (PMC8703052; doi:10.1016/j.dib.2021.107720)
Supplement: Supplementary file 1 [file mmc1.zip › Megtech and Mesys recordings/NEX_CAT3_14 coating Megtec file.xlsx]

## Sheet: Sheet1
Row Number	Date	Time	Unwind Brake Pressure	Dancer Postion Actual (-100%-100%)	Unwind Tension SP (N)	Line Speed Actual (M/Min)	Rewind Diameter Actual (mm)	Rewind Tension SP (N)	Rewind Tension (N)	Pump Speed SP (%)	Pump Speed (rev/sec)	Die Command Position (mm)	Supply Valve Position (mm)	Bypass Valve Position (mm)	Comma Bar Op Position (mm)	Comma Bar Gr Position (mm)	Bump Roll Op Position (mm)	Bump Roll Gr Position (mm)	Coating Roll Gear Ratio Setpoint	Zone 1 Box Press (mbar)	Zone 2 Box Press (mbar)	Zone 3 Box Press (mbar)	Zone 1 Upper Supply Velocity (mbar)	Zone 2 Upper Supply Velocity (mbar)	Zone 3 Upper Supply Velocity (mbar)	Zone 1 Lower Supply Velocity (mbar)	Zone 2 Lower Supply Velocity (mbar)	Zone 3 Lower Supply Velocity (mbar)	Zone 1 Upper Supply Temp (Deg. C)	Zone 2 Upper Supply Temp (Deg. C)	Zone 3 Upper Supply Temp (Deg. C)	Zone 1 Lower Supply Temp (Deg. C)	Zone 2 Lower Supply Temp (Deg. C)	Zone 3 Lower Supply Temp (Deg. C)	SLA Fan Speed (Hz)	SLA Flow (Nm3/hr)	SLA Temp (Deg. C)
14840	07/30/2020	14:46:23	0	-81.036	20	0.496	101.692	20	20.191	5.3	0	0	0	0	0.08	0.08	0.04	-0.025	150	-0.501	-0.508	-0.495	15.011	14.923	15.018	15.065	15.094	15.027	111.376	109.917	94.744	111.653	109.744	95.161	45	0	45.172
14841	07/30/2020	14:46:33	0	-81.39	20	0.503	102.428	20	18.773	5.3	0	0	0	0	0.08	0.08	0.04	-0.025	150	-0.498	-0.486	-0.487	14.959	15.085	15.017	15.036	15.047	14.938	111.445	110.004	94.814	111.758	109.969	95.196	45	0	45.159
14842	07/30/2020	14:46:43	0	-80.959	20	0.505	102.666	20	20.177	5.3	0	0	0	0	0.08	0.08	0.04	-0.025	150	-0.499	-0.494	-0.494	15.066	15.102	14.997	15.093	15.249	15.006	111.41	110.004	95.022	111.792	110.178	95.404	45	0	45.183
14843	07/30/2020	14:46:53	0	-80.466	20	0.505	102.801	20	20.135	5.3	0	0	0	0	0.08	0.08	0.04	-0.025	150	-0.497	-0.499	-0.499	14.926	15.031	15.025	15.012	15.029	14.998	111.272	109.952	94.987	111.758	110.351	95.508	45	0	45.145
14844	07/30/2020	14:47:04	0	-80.451	20	0.501	102.734	20	19.058	5.3	0	0	0	0	0.08	0.08	0.04	-0.025	150	-0.505	-0.513	-0.511	14.997	15.034	14.938	14.954	14.994	14.958	111.081	110.022	95.057	111.653	110.49	95.421	45	0	45.233
14845	07/30/2020	14:47:14	0	-78.989	20	0.503	102.687	20	20.135	5.3	0	0	0	0	0.08	0.08	0.04	-0.025	150	-0.496	-0.504	-0.502	14.98	15.056	14.955	15.03	14.801	14.933	111.167	110.056	95.005	111.74	110.594	95.387	45	0	45.184
