# Supplementary material for: Experimental data of cathodes manufactured in a convective dryer at the pilot-plant scale, and charge and discharge capacities of half-coin lithium-ion cells
Source: Data Brief. 2021 Dec 16;40:107720. doi: 10.1016/j.dib.2021.107720 (PMC8703052; doi:10.1016/j.dib.2021.107720)
Supplement: Supplementary file 1 [file mmc1.zip › Megtech and Mesys recordings/NEX_CAT3_14 coating Mesys dry.xlsx]

## Sheet: Sheet1
30.07.2020	15:49:24	2	0.882	97.91	99.82	101.87	0	106.27	108.42	110.52	112.92	115.22	117.76	119.96	122.11	124.21	126.61	126.61	131.54	134.04	137.17	137.17	140.44	144.45	144.45	148.51	152.27	156.13	159.36	162.63	166.06	166.06	168.84	172.07	175.34	175.34	178.03	181.16	184.19	186.68	188.98	188.98	191.23	193.58	195.53	195.53	196.85	197.98	199.44
30.07.2020	15:49:32	2	1.04	185.85	185.41	184.97	184.68	185.27	184.97	184.97	184.68	184.68	185.32	185.32	185.76	186	186.93	187.52	189.08	189.08	190.99	192.16	193.48	194.11	194.11	195.09	195.48	195.29	195.43	195.43	195.39	196.56	196.71	196.61	196.61	196.75	196.41	196.75	196.71	196.71	196.02	195.92	195.68	196.17	196.17	195.78	195.34	195.83	196.02
30.07.2020	15:49:40	2	1.197	181.75	181.55	181.11	181.11	180.67	180.87	180.43	180.72	180.52	181.16	181.01	181.01	180.96	182.14	182.92	183.41	184.14	185.36	186.54	187.96	187.96	189.03	189.03	189.32	189.47	189.37	190.2	189.27	190.55	190.2	190.2	190.64	190.64	190.64	190.59	190.4	190.3	191.03	190.64	190.06	190.06	190.25	190.15	190.15	190.55	189.52
[truncated: 151 more columns]
