# Supplementary material for: Experimental data of cathodes manufactured in a convective dryer at the pilot-plant scale, and charge and discharge capacities of half-coin lithium-ion cells
Source: Data Brief. 2021 Dec 16;40:107720. doi: 10.1016/j.dib.2021.107720 (PMC8703052; doi:10.1016/j.dib.2021.107720)
Supplement: Supplementary file 1 [file mmc1.zip › Megtech and Mesys recordings/NEX_CAT3_7 coating Megtec file.xlsx]

## Sheet: Sheet1
Row Number	Date	Time	Unwind Brake Pressure	Dancer Postion Actual (-100%-100%)	Unwind Tension SP (N)	Line Speed Actual (M/Min)	Rewind Diameter Actual (mm)	Rewind Tension SP (N)	Rewind Tension (N)	Pump Speed SP (%)	Pump Speed (rev/sec)	Die Command Position (mm)	Supply Valve Position (mm)	Bypass Valve Position (mm)	Comma Bar Op Position (mm)	Comma Bar Gr Position (mm)	Bump Roll Op Position (mm)	Bump Roll Gr Position (mm)	Coating Roll Gear Ratio Setpoint	Zone 1 Box Press (mbar)	Zone 2 Box Press (mbar)	Zone 3 Box Press (mbar)	Zone 1 Upper Supply Velocity (mbar)	Zone 2 Upper Supply Velocity (mbar)	Zone 3 Upper Supply Velocity (mbar)	Zone 1 Lower Supply Velocity (mbar)	Zone 2 Lower Supply Velocity (mbar)	Zone 3 Lower Supply Velocity (mbar)	Zone 1 Upper Supply Temp (Deg. C)	Zone 2 Upper Supply Temp (Deg. C)	Zone 3 Upper Supply Temp (Deg. C)	Zone 1 Lower Supply Temp (Deg. C)	Zone 2 Lower Supply Temp (Deg. C)	Zone 3 Lower Supply Temp (Deg. C)	SLA Fan Speed (Hz)	SLA Flow (Nm3/hr)	SLA Temp (Deg. C)
14228	07/30/2020	13:04:06	0	-77.927	20	1.511	92.457	20	19.12	5.3	0	0	0	0	0.08	0.08	0.04	-0.025	110	-0.498	-0.504	-0.511	4.914	4.797	5.015	5.019	2.948	5.012	85.526	110.16	95.265	85.248	110.334	95.473	45	0	45.125
14229	07/30/2020	13:04:16	0	-78.388	20	1.492	92.198	20	20.809	5.3	0	0	0	0	0.08	0.08	0.04	-0.025	110	-0.499	-0.496	-0.512	4.866	5.03	4.935	4.943	5.003	4.944	85.491	110.178	95.352	85.283	110.438	95.456	45	0	45.087
14230	07/30/2020	13:04:26	0	-77.988	20	1.51	92.115	20	18.703	5.3	0	0	0	0	0.08	0.08	0.04	-0.026	110	-0.498	-0.5	-0.511	5.051	5.22	5.03	5.112	6.518	4.95	85.456	110.23	95.265	85.283	110.542	95.525	45	0	45.057
