# Supplementary material for: Experimental data of cathodes manufactured in a convective dryer at the pilot-plant scale, and charge and discharge capacities of half-coin lithium-ion cells
Source: Data Brief. 2021 Dec 16;40:107720. doi: 10.1016/j.dib.2021.107720 (PMC8703052; doi:10.1016/j.dib.2021.107720)
Supplement: Supplementary file 1 [file mmc1.zip › Megtech and Mesys recordings/NEX_CAT3_7 coating Mesys dry.xlsx]

## Sheet: Sheet1
30.07.2020	13:58:53	1	7.435	0.1	0.1	0.1	0.1	0.1	0.1	0.1	0.1	0.1	0.1	0.1	0.1	0.1	0.1	0.1	0.1	0.1	0.1	0.1	0.1	0.1	0.1	0.1	0.1	0.1	0.1	0.1	0.1	0.1	0.1	0.1	0.1	0.1	0.1	0.1	0.1	0.05	0.05	0.05	0.05	0	0	0	0.05	0.1	0.1
30.07.2020	13:59:01	1	7.639	0.1	0.1	0.1	0.1	0.1	0.1	0.1	0.1	0.1	0.1	0.05	0.05	0.05	0.05	0.1	0.1	0.1	0.1	0.1	0.1	0.1	0.1	0.1	0.1	0.1	0.1	0.1	0.1	0.1	0.1	0.1	0.1	0.1	0.1	0.1	0.1	0.1	0.1	0.1	0.05	0.05	0.05	0.1	0.1	0.1	0.15
30.07.2020	13:59:09	1	7.833	0.1	0.1	0.1	0.1	0.1	0.1	0.1	0.1	0.1	0.1	0.1	0.1	0.1	0.1	0.1	0.05	0.05	0.05	0.05	0.05	0.05	0.1	0.1	0.1	0.1	0.1	0.1	0.1	0.1	0.1	0.1	0.1	0.1	0.1	0.1	0.1	0.1	0.1	0.1	0.05	0.05	0.05	0.1	0.1	0.1	0.1
30.07.2020	13:59:17	1	8.036	0.1	0.1	0.1	0.1	0.05	0.1	0.1	0.1	0.1	0.1	0.1	0.1	0.1	0.1	0.1	0.1	0.1	0.1	0.1	0.1	0.1	0.1	0.1	0.1	0.1	0.15	0.15	0.15	0.15	0.15	0.1	0.1	0.15	0.15	0.15	0.15	0.15	0.1	0.1	0.1	0.05	0.05	0.05	0.1	0.1	0.1
30.07.2020	13:59:24	1	8.234	0.1	0.1	0.1	0.1	0.1	0.1	0.1	0.1	0.1	0.1	0.1	0.1	0.1	0.1	0.1	0.1	0.1	0.1	0.1	0.1	0.1	0.1	0.1	0.1	0.1	0.1	0.1	0.1	0.1	0.1	0.1	0.1	0.1	0.1	0.1	0.1	0.1	0.1	0.1	0.1	0.05	0.05	0.1	0.1	0.1	0.1
[truncated: 755 more columns]
