# Supplementary material for: Experimental data of cathodes manufactured in a convective dryer at the pilot-plant scale, and charge and discharge capacities of half-coin lithium-ion cells
Source: Data Brief. 2021 Dec 16;40:107720. doi: 10.1016/j.dib.2021.107720 (PMC8703052; doi:10.1016/j.dib.2021.107720)
Supplement: Supplementary file 1 [file mmc1.zip › Megtech and Mesys recordings/NEX_CAT3_8 coating Megtec file.xlsx]

## Sheet: Sheet1
Row Number	Date	Time	Unwind Brake Pressure	Dancer Postion Actual (-100%-100%)	Unwind Tension SP (N)	Line Speed Actual (M/Min)	Rewind Diameter Actual (mm)	Rewind Tension SP (N)	Rewind Tension (N)	Pump Speed SP (%)	Pump Speed (rev/sec)	Die Command Position (mm)	Supply Valve Position (mm)	Bypass Valve Position (mm)	Comma Bar Op Position (mm)	Comma Bar Gr Position (mm)	Bump Roll Op Position (mm)	Bump Roll Gr Position (mm)	Coating Roll Gear Ratio Setpoint	Zone 1 Box Press (mbar)	Zone 2 Box Press (mbar)	Zone 3 Box Press (mbar)	Zone 1 Upper Supply Velocity (mbar)	Zone 2 Upper Supply Velocity (mbar)	Zone 3 Upper Supply Velocity (mbar)	Zone 1 Lower Supply Velocity (mbar)	Zone 2 Lower Supply Velocity (mbar)	Zone 3 Lower Supply Velocity (mbar)	Zone 1 Upper Supply Temp (Deg. C)	Zone 2 Upper Supply Temp (Deg. C)	Zone 3 Upper Supply Temp (Deg. C)	Zone 1 Lower Supply Temp (Deg. C)	Zone 2 Lower Supply Temp (Deg. C)	Zone 3 Lower Supply Temp (Deg. C)	SLA Fan Speed (Hz)	SLA Flow (Nm3/hr)	SLA Temp (Deg. C)
14303	07/30/2020	13:16:38	0	-81.205	20	1.492	94.444	20	19.371	5.3	0	0	0	0	0.08	0.08	0.04	-0.025	110	-0.495	-0.496	-0.506	14.952	14.921	15.021	15.102	14.899	15.014	111.081	109.518	94.675	111.653	109.657	95.091	45	0	45.062
14304	07/30/2020	13:16:48	0	-80.636	20	1.503	93.133	20	19.642	5.3	0	0	0	0	0.08	0.08	0.04	-0.025	110	-0.499	-0.497	-0.507	15.014	15.097	15.077	15.085	15.141	15.042	111.15	109.622	94.779	111.584	109.883	95.074	45	0	45.044
14305	07/30/2020	13:16:58	0	-81.236	20	1.493	92.902	20	21.115	5.3	0	0	0	0	0.08	0.08	0.04	-0.025	110	-0.499	-0.497	-0.502	15.069	15.061	14.944	15.048	15.028	15.039	111.254	109.657	94.744	111.653	110.056	95.039	45	0	45.045
14306	07/30/2020	13:17:08	0	-81.005	20	1.506	92.852	20	20.17	5.3	0	0	0	0	0.08	0.08	0.04	-0.025	110	-0.5	-0.503	-0.499	14.895	15.073	14.97	15.084	15.201	14.991	111.254	109.709	94.727	111.584	110.23	95.23	45	0	45.101
