# Supplementary material for: Experimental data of cathodes manufactured in a convective dryer at the pilot-plant scale, and charge and discharge capacities of half-coin lithium-ion cells
Source: Data Brief. 2021 Dec 16;40:107720. doi: 10.1016/j.dib.2021.107720 (PMC8703052; doi:10.1016/j.dib.2021.107720)
Supplement: Supplementary file 1 [file mmc1.zip › Megtech and Mesys recordings/NEX_CAT3_9 coating Megtec file.xlsx]

## Sheet: Sheet1
Row Number	Date	Time	Unwind Brake Pressure	Dancer Postion Actual (-100%-100%)	Unwind Tension SP (N)	Line Speed Actual (M/Min)	Rewind Diameter Actual (mm)	Rewind Tension SP (N)	Rewind Tension (N)	Pump Speed SP (%)	Pump Speed (rev/sec)	Die Command Position (mm)	Supply Valve Position (mm)	Bypass Valve Position (mm)	Comma Bar Op Position (mm)	Comma Bar Gr Position (mm)	Bump Roll Op Position (mm)	Bump Roll Gr Position (mm)	Coating Roll Gear Ratio Setpoint	Zone 1 Box Press (mbar)	Zone 2 Box Press (mbar)	Zone 3 Box Press (mbar)	Zone 1 Upper Supply Velocity (mbar)	Zone 2 Upper Supply Velocity (mbar)	Zone 3 Upper Supply Velocity (mbar)	Zone 1 Lower Supply Velocity (mbar)	Zone 2 Lower Supply Velocity (mbar)	Zone 3 Lower Supply Velocity (mbar)	Zone 1 Upper Supply Temp (Deg. C)	Zone 2 Upper Supply Temp (Deg. C)	Zone 3 Upper Supply Temp (Deg. C)	Zone 1 Lower Supply Temp (Deg. C)	Zone 2 Lower Supply Temp (Deg. C)	Zone 3 Lower Supply Temp (Deg. C)	SLA Fan Speed (Hz)	SLA Flow (Nm3/hr)	SLA Temp (Deg. C)
14394	07/30/2020	13:31:51	0	-80.59	20	1.488	94.933	20	21.268	5.3	0	0	0	0	0.14	0.14	0.04	-0.025	150	-0.501	-0.502	-0.52	4.912	5.047	5.024	5.022	4.885	5.367	113.424	112.157	97.296	114.292	114.153	98.008	45	0	44.972
14395	07/30/2020	13:32:01	0	-80.282	20	1.51	94.632	20	19.384	5.3	0	0	0	0	0.14	0.14	0.039	-0.025	150	-0.501	-0.502	-0.517	4.979	5.139	4.924	4.944	4.815	5.055	113.181	112.157	97.4	114.119	114.084	98.112	45	0	45.067
14396	07/30/2020	13:32:11	0	-80.005	20	1.501	94.495	20	19.468	5.3	0	0	0	0	0.14	0.14	0.041	-0.025	150	-0.5	-0.507	-0.516	4.976	4.681	4.982	4.901	5.285	4.821	112.973	112.226	97.4	113.928	114.084	98.095	45	0	45.008
