# Supplementary material for: Experimental data of cathodes manufactured in a convective dryer at the pilot-plant scale, and charge and discharge capacities of half-coin lithium-ion cells
Source: Data Brief. 2021 Dec 16;40:107720. doi: 10.1016/j.dib.2021.107720 (PMC8703052; doi:10.1016/j.dib.2021.107720)
Supplement: Supplementary file 1 [file mmc1.zip › Megtech and Mesys recordings/NEX_CAT3_9 coating Mesys dry.xlsx]

## Sheet: Sheet1
30.07.2020	14:18:09	1	23.176	0.05	0.05	0.05	0.05	0.05	0.05	0.05	0.1	0.1	0.1	0.1	0.1	0.05	0.05	0.1	0.1	0.1	0.1	0.1	0.1	0.1	0.1	0.1	0.1	0.1	0.1	0.1	0.1	0.1	0.1	0.1	0.1	0.1	0.1	0.1	0.1	0.1	0.1	0.1	0.1	0.05	0.05	0.05	0.1	0.1	0.1
30.07.2020	14:18:17	1	23.37	0.05	0.05	0.05	0.05	0.05	0.1	0.1	0.1	0.1	0.1	0.1	0.1	0.1	0.1	0.1	0.05	0.05	0.05	0.05	0.05	0.05	0.05	0.1	0.1	0.1	0.1	0.1	0.1	0.1	0.1	0.1	0.1	0.1	0.1	0.1	0.1	0.1	0.05	0.05	0.05	0	0	0	0.05	0.05	0.1
30.07.2020	14:18:25	1	23.556	0.1	0.05	0.05	0.05	0.05	0.05	0.1	0.1	0.1	0.1	0.1	0.1	0.1	0.1	0.1	0.1	0.1	0.1	0.1	0.1	0.1	0.05	0.05	0.1	0.1	0.1	0.1	0.1	0.1	0.1	0.1	0.05	0.05	0.05	0.1	0.1	0.1	0.1	0.1	0.05	0.05	0.05	0.05	0.05	0.1	0.1
30.07.2020	14:18:33	1	23.562	0.1	0.1	0.1	0.1	0.1	0.1	0.1	0.05	0.05	0.05	0	0	0	0	0.05	0.05	0.05	0.05	0.1	0.1	0.1	0.1	0.1	0.1	0.1	0.1	0.1	0.1	0.1	0.05	0.05	0.05	0.05	0.1	0.05	0.05	0.05	0.05	0.05	0.05	0.05	0.05	0.05	0.05	0.1	0.1
30.07.2020	14:18:41	1	23.562	0.1	0.1	0.1	0.05	0.05	0.05	0.1	0.1	0.1	0.1	0.1	0.1	0.05	0.05	0.05	0.1	0.1	0.1	0.1	0.1	0.05	0.05	0.05	0.05	0.05	0.1	0.1	0.1	0.1	0.1	0.05	0.05	0.05	0.05	0.1	0.1	0.1	0.1	0.1	0.05	0.05	0.05	0.05	0.1	0.1	0.1
30.07.2020	14:18:49	1	23.562	0.05	0.05	0.05	0.05	0.05	0.05	0.05	0.05	0.05	0.05	0.05	0.1	0.1	0.1	0.1	0.1	0.1	0.1	0.1	0.1	0.1	0.1	0.1	0.1	0.1	0.1	0.1	0.1	0.1	0.1	0.1	0.1	0.1	0.1	0.1	0.1	0.1	0.1	0.1	0.1	0.05	0.05	0.05	0.05	0.1	0.1
30.07.2020	14:18:57	1	23.562	0.1	0.1	0.1	0.1	0.1	0.1	0.1	0.1	0.1	0.1	0.1	0.1	0.1	0.1	0.1	0.1	0.1	0.1	0.1	0.1	0.1	0.1	0.05	0.1	0.1	0.1	0.1	0.1	0.1	0.1	0.1	0.05	0.05	0.05	0.1	0.1	0.1	0.1	0.05	0.05	0.05	0	0	0.05	0.1	0.1
30.07.2020	14:19:05	1	23.562	0.1	0.1	0.1	0.1	0.1	0.1	0.1	0.1	0.1	0.1	0.1	0.1	0.1	0.05	0.1	0.1	0.1	0.1	0.1	0.1	0.1	0.1	0.1	0.1	0.1	0.1	0.1	0.1	0.1	0.1	0.1	0.1	0.1	0.1	0.1	0.1	0.1	0.05	0.05	0.05	0.05	0.05	0.05	0.05	0.05	0.1
30.07.2020	14:19:13	1	23.562	0.1	0.1	0.1	0.1	0.05	0.1	0.1	0.1	0.1	0.1	0.1	0.1	0.05	0.1	0.1	0.1	0.1	0.1	0.1	0.1	0.1	0.1	0.1	0.1	0.1	0.1	0.1	0.1	0.1	0.1	0.1	0.1	0.1	0.1	0.1	0.1	0.1	0.1	0.1	0.1	0.1	0.05	0.05	0.1	0.1	0.15
30.07.2020	14:19:21	1	23.562	0.05	0.05	0.05	0.1	0.05	0.05	0.1	0.05	0.05	0.05	0.05	0.05	0.1	0.05	0.1	0.1	0.1	0.1	0.05	0.1	0.05	0.05	0.05	0.1	0.1	0.1	0.1	0.1	0.05	0.1	0.05	0.05	0.05	0.1	0.1	0.1	0.1	0.1	0.05	0.05	0.05	0.05	0.05	0.05	0.1	0.1
30.07.2020	14:19:29	1	23.562	0.1	0.1	0.1	0.05	0.05	0.05	0.1	0.1	0.1	0.1	0.1	0.05	0.05	0.1	0.1	0.1	0.1	0.1	0.1	0.1	0.1	0.1	0.1	0.1	0.1	0.1	0.1	0.1	0.1	0.1	0.1	0.1	0.05	0.1	0.1	0.1	0.1	0.1	0.1	0.05	0.05	0.05	0.05	0.05	0.1	0.1
30.07.2020	14:19:37	1	23.562	0.15	0.15	0.15	0.15	0.1	0.1	0.1	0.05	0.05	0.1	0.1	0.1	0.1	0.1	0.1	0.05	0.05	0.05	0	0	0	0	0	0	0.05	0.05	0.1	0.1	0.1	0.15	0.15	0.2	0.2	0.2	0.2	0.2	0.2	0.2	0.2	0.15	0.15	0.15	0.15	0.15	0.15	0.15
30.07.2020	14:19:45	1	23.562	0.1	0.1	0.1	0.1	0.1	0.1	0.1	0.15	0.15	0.15	0.1	0.1	0.1	0.1	0.15	0.15	0.15	0.15	0.15	0.15	0.15	0.15	0.1	0.15	0.15	0.15	0.15	0.15	0.15	0.1	0.1	0.1	0.1	0.15	0.15	0.15	0.15	0.15	0.1	0.1	0.1	0.1	0.1	0.1	0.15	0.15
30.07.2020	14:19:52	1	23.562	0.1	0.1	0.1	0.1	0.1	0.1	0.1	0.1	0.1	0.1	0.1	0.1	0.1	0.1	0.1	0.1	0.1	0.1	0.1	0.05	0.1	0.05	0.05	0.05	0.05	0.05	0.05	0.05	0.05	0.05	0.05	0.05	0.05	0.05	0.05	0.05	0.05	0.05	0.05	0.05	0.05	0.05	0.05	0.05	0.05	0.1
30.07.2020	14:20:01	1	23.562	0.05	0.1	0.05	0.05	0.05	0.05	0.05	0.1	0.1	0.1	0.1	0.1	0.1	0.1	0.1	0.1	0.1	0.1	0.1	0.1	0.1	0.1	0.1	0.1	0.1	0.1	0.1	0.1	0.1	0.1	0.1	0.1	0.1	0.1	0.1	0.1	0.1	0.1	0.1	0.05	0.05	0.05	0.05	0.05	0.1	0.1
30.07.2020	14:20:08	1	23.562	0.1	0.1	0.1	0.1	0.1	0.1	0.1	0.1	0.1	0.1	0.05	0.1	0.1	0.1	0.1	0.1	0.1	0.1	0.1	0.1	0.1	0.1	0.1	0.1	0.1	0.1	0.1	0.1	0.1	0.1	0.1	0.1	0.1	0.1	0.1	0.1	0.1	0.1	0.05	0.05	0.05	0.05	0.05	0.05	0.1	0.1
30.07.2020	14:20:17	1	23.562	0.1	0.1	0.1	0.05	0.05	0.05	0.1	0.1	0.1	0.1	0.1	0.05	0.05	0.1	0.1	0.1	0.1	0.1	0.1	0.1	0.1	0.1	0.05	0.05	0.1	0.1	0.1	0.1	0.1	0.1	0.05	0.05	0.05	0.1	0.1	0.1	0.1	0.1	0.1	0.05	0.05	0.05	0.05	0.05	0.1	0.1
30.07.2020	14:20:24	1	23.562	0.1	0.1	0.1	0.1	0.1	0.1	0.1	0.1	0.1	0.05	0.05	0.05	0.05	0.05	0.1	0.05	0.1	0.1	0.1	0.1	0.1	0.1	0.1	0.1	0.1	0.1	0.1	0.1	0.1	0.1	0.1	0.1	0.1	0.1	0.1	0.1	0.1	0.05	0.05	0.05	0.05	0.05	0.05	0.1	0.1	0.1
30.07.2020	14:20:32	1	23.562	0.1	0.1	0.1	0.05	0.05	0.05	0.05	0.05	0.1	0.1	0.1	0.05	0.05	0.05	0.1	0.1	0.1	0.1	0.1	0.1	0.1	0.05	0.05	0.05	0.1	0.1	0.1	0.1	0.1	0.1	0.1	0.05	0.1	0.1	0.1	0.1	0.1	0.1	0.1	0.05	0.05	0.05	0.05	0.1	0.1	0.1
30.07.2020	14:20:40	1	23.562	0.1	0.1	0.1	0.1	0.1	0.1	0.1	0.1	0.1	0.05	0.05	0.05	0.05	0.05	0.05	0.05	0.05	0.05	0.05	0.05	0.05	0.05	0.05	0.05	0.05	0.05	0.1	0.1	0.1	0.1	0.1	0.1	0.1	0.1	0.1	0.1	0.1	0.1	0.1	0.05	0.05	0.05	0.05	0.05	0.1	0.1
30.07.2020	14:20:48	1	23.562	0.1	0.1	0.1	0.1	0.05	0.05	0.1	0.1	0.1	0.1	0.1	0.1	0.1	0.1	0.1	0.1	0.1	0.1	0.1	0.1	0.1	0.1	0.1	0.1	0.1	0.1	0.1	0.1	0.1	0.1	0.1	0.05	0.1	0.1	0.1	0.1	0.1	0.1	0.1	0.05	0.05	0.05	0.05	0.05	0.1	0.1
30.07.2020	14:20:56	1	23.562	0.05	0.05	0.05	0.05	0.05	0.05	0.05	0.05	0.05	0.05	0.05	0.05	0.05	0.05	0.05	0.05	0.05	0.05	0.05	0.05	0.1	0.1	0.1	0.1	0.1	0.1	0.1	0.1	0.1	0.1	0.1	0.1	0.1	0.1	0.1	0.1	0.05	0.05	0.05	0	0	0	0	0	0	0.05
30.07.2020	14:21:04	1	23.562	0.15	0.15	0.1	0.1	0.1	0.15	0.15	0.15	0.15	0.15	0.15	0.15	0.15	0.1	0.1	0.1	0.05	0.05	0	0	0	0	0	0	0	0	0	0.05	0.05	0.05	0.05	0.05	0.05	0.05	0.1	0.1	0.1	0.1	0.05	0.05	0.05	0.05	0.05	0.05	0.1	0.1
30.07.2020	14:21:12	1	23.562	0	0	0	0	0	0	0	0	0	0	0	0	0	0	0	0	0	0	0	0	0	0	0	0	0	0	0	0	0	0	0	0	0	0	0	0	0	0	0	0	0	0	0	0	0	0.05
30.07.2020	14:21:20	1	23.562	0.05	0.05	0.05	0.05	0.05	0.1	0.1	0.1	0.1	0.1	0.1	0.1	0.1	0.1	0.15	0.15	0.15	0.15	0.15	0.15	0.1	0.1	0.1	0.1	0.1	0.1	0.1	0.1	0.1	0.1	0.1	0.1	0.1	0.1	0.1	0.15	0.15	0.15	0.15	0.1	0.1	0.1	0.1	0.1	0.1	0.1
30.07.2020	14:21:28	1	23.562	0.15	0.15	0.15	0.1	0.1	0.1	0.1	0.1	0.1	0.1	0.1	0.1	0.1	0.1	0.1	0.1	0.1	0.1	0.1	0.1	0.1	0.1	0.1	0.1	0.1	0.1	0.1	0.1	0.15	0.15	0.15	0.15	0.15	0.15	0.15	0.1	0.1	0.1	0.1	0.1	0.1	0.1	0.1	0.1	0.15	0.15
30.07.2020	14:21:36	1	23.562	0	0	0	0	0	0	0	0.05	0.05	0.05	0.05	0.05	0.05	0.05	0.05	0.1	0.1	0.1	0.1	0.1	0.1	0.05	0.05	0.05	0.05	0.1	0.1	0.1	0.1	0.05	0.05	0.05	0.05	0.05	0.1	0.1	0.1	0.1	0.1	0.1	0.05	0.05	0.05	0.1	0.1	0.1
30.07.2020	14:21:44	1	23.562	0.1	0.1	0.1	0.1	0.1	0.1	0.1	0.1	0.1	0.1	0.1	0.1	0.1	0.1	0.1	0.1	0.1	0.1	0.1	0.1	0.1	0.1	0.1	0.1	0.1	0.1	0.1	0.1	0.1	0.1	0.05	0.05	0.05	0.1	0.1	0.1	0.05	0.05	0.05	0	0	0	0	0	0	0
30.07.2020	14:21:52	1	23.562	0.1	0.1	0.1	0.1	0.05	0	0	0	0	0	0	0	0	0	0	0.05	0.05	0.05	0.05	0.05	0.05	0.05	0	0	0	0	0	0	0	0	0	0	0.05	0.05	0.05	0.05	0.1	0.05	0.05	0.05	0.05	0.05	0.05	0.1	0.1	0.1
30.07.2020	14:22:00	1	23.562	0.05	0.05	0.05	0.05	0.05	0.05	0.05	0.05	0.05	0.05	0.05	0.05	0.05	0.05	0	0	0	0	0	0	0	0	0	0.05	0.05	0.05	0.05	0.05	0.05	0.05	0.05	0.05	0.05	0.05	0.05	0.05	0.05	0.05	0.05	0.05	0.05	0	0.05	0.05	0.05	0.1
30.07.2020	14:22:08	1	23.562	0.05	0.05	0.05	0	0	0.05	0.05	0.05	0.1	0.1	0.05	0.05	0.05	0.05	0.05	0.1	0.1	0.1	0.1	0.1	0.1	0.05	0.05	0.05	0.1	0.1	0.1	0.05	0.05	0.05	0.05	0	0	0	0	0	0	0	0	0	0	0	0	0	0	0.05
30.07.2020	14:22:16	1	23.562	0.1	0.1	0.1	0.1	0.1	0.1	0.1	0.1	0.1	0.1	0.1	0.1	0.1	0.1	0.1	0.15	0.15	0.15	0.15	0.15	0.15	0.15	0.15	0.15	0.15	0.1	0.1	0.1	0.1	0.1	0.05	0.05	0.05	0.05	0.05	0.1	0.1	0.1	0.1	0.1	0.1	0.05	0.05	0.05	0.1	0.1
30.07.2020	14:22:24	1	23.564	0.05	0.1	0.1	0.05	0.05	0.05	0.05	0.1	0.1	0.1	0.1	0.05	0.05	0.05	0.05	0.1	0.1	0.1	0.1	0.1	0.05	0.05	0.05	0.05	0.05	0.1	0.1	0.1	0.1	0.1	0.05	0.05	0.05	0.1	0.1	0.1	0.1	0.1	0.1	0.05	0.05	0.05	0.05	0.05	0.1	0.1
30.07.2020	14:22:32	1	23.564	0.1	0.1	0.1	0.1	0.1	0.1	0.1	0.1	0.1	0.1	0.1	0.1	0.1	0.1	0.1	0.1	0.1	0.1	0.1	0.1	0.1	0.1	0.1	0.1	0.1	0.1	0.1	0.1	0.1	0.1	0.1	0.1	0.1	0.1	0.1	0.1	0.1	0.1	0.1	0.05	0.05	0.05	0.05	0.05	0.1	0.1
30.07.2020	14:22:40	1	23.564	0.05	0.05	0.05	0.05	0.05	0.05	0.05	0.1	0.1	0.1	0.05	0.05	0.05	0.05	0.1	0.1	0.1	0.1	0.1	0.1	0.1	0.05	0.05	0.05	0.1	0.1	0.1	0.1	0.1	0.1	0.1	0.05	0.05	0.1	0.1	0.1	0.1	0.1	0.1	0.1	0.05	0.05	0.05	0.1	0.1	0.1
30.07.2020	14:22:48	1	23.564	0.1	0.1	0.1	0.1	0.1	0.1	0.1	0.1	0.1	0.1	0.1	0.1	0.05	0.1	0.1	0.1	0.1	0.1	0.05	0.1	0.1	0.1	0.1	0.1	0.1	0.1	0.1	0.1	0.1	0.1	0.1	0.1	0.1	0.1	0.1	0.1	0.1	0.1	0.05	0.05	0.05	0.05	0.05	0.05	0.1	0.1
30.07.2020	14:22:56	1	23.564	0.1	0.1	0.1	0.05	0.05	0.05	0.05	0.1	0.1	0.1	0.1	0.05	0.05	0.05	0.1	0.1	0.1	0.1	0.1	0.1	0.1	0.1	0.05	0.1	0.1	0.1	0.1	0.1	0.1	0.1	0.1	0.1	0.1	0.1	0.1	0.1	0.1	0.1	0.1	0.05	0.05	0.05	0.05	0.1	0.1	0.1
30.07.2020	14:23:04	1	23.565	0.1	0.1	0.1	0.1	0.1	0.1	0.1	0.1	0.1	0.1	0.1	0.1	0.1	0.1	0.1	0.1	0.1	0.1	0.1	0.1	0.1	0.1	0.1	0.1	0.1	0.1	0.1	0.1	0.1	0.1	0.05	0.1	0.1	0.1	0.1	0.1	0.1	0.1	0.1	0.05	0.05	0.05	0.05	0.05	0.1	0.1
30.07.2020	14:23:12	1	23.571	0.1	0.1	0.1	0.05	0.05	0.05	0.05	0.1	0.1	0.1	0.1	0.05	0.05	0.05	0.05	0.05	0.1	0.1	0.1	0.1	0.05	0.05	0.05	0.1	0.1	0.1	0.1	0.1	0.1	0.1	0.05	0.05	0.1	0.1	0.1	0.1	0.1	0.1	0.1	0.1	0.05	0.05	0.05	0.1	0.1	0.1
30.07.2020	14:23:20	1	23.571	0.05	0.05	0.05	0.05	0.05	0.05	0.05	0.05	0.05	0.05	0.05	0.05	0.05	0.05	0.05	0.05	0.05	0.05	0.05	0.05	0.05	0.05	0.05	0.05	0.05	0.05	0.05	0.05	0.05	0.05	0.05	0.05	0.05	0.05	0.05	0.1	0.1	0.1	0.05	0.05	0.05	0.05	0.05	0.05	0.1	0.1
30.07.2020	14:23:28	1	23.571	0.05	0.05	0.05	0.05	0.05	0.1	0.1	0.1	0.1	0.1	0.1	0.1	0.05	0.1	0.1	0.1	0.1	0.1	0.1	0.1	0.1	0.1	0.1	0.1	0.1	0.1	0.1	0.1	0.1	0.1	0.1	0.1	0.1	0.1	0.1	0.1	0.1	0.1	0.1	0.05	0.05	0	0	0.05	0.05	0.1
30.07.2020	14:23:36	1	23.571	0.1	0.1	0.1	0.1	0.1	0.1	0.1	0.1	0.1	0.1	0.1	0.1	0.1	0.1	0.1	0.1	0.1	0.1	0.1	0.1	0.1	0.1	0.1	0.1	0.1	0.1	0.1	0.1	0.1	0.1	0.1	0.1	0.1	0.1	0.1	0.1	0.1	0.1	0.1	0.05	0.05	0.05	0.05	0.05	0.05	0.1
30.07.2020	14:23:44	1	23.571	0.05	0.05	0.05	0.05	0	0.05	0.05	0.05	0.1	0.1	0.1	0.1	0.1	0.1	0.1	0.1	0.1	0.1	0.1	0.1	0.1	0.1	0.1	0.1	0.1	0.1	0.1	0.1	0.1	0.1	0.1	0.1	0.1	0.1	0.1	0.1	0.1	0.1	0.1	0.05	0.05	0.05	0.05	0.05	0.1	0.1
30.07.2020	14:23:52	1	23.571	0.1	0.1	0.1	0.1	0.1	0.1	0.1	0.1	0.1	0.1	0.1	0.1	0.1	0.1	0.1	0.1	0.1	0.1	0.05	0.05	0.05	0.05	0.05	0.05	0.05	0.05	0.05	0.05	0.05	0.05	0.05	0.05	0.05	0.1	0.1	0.1	0.1	0.05	0.05	0.05	0.05	0.05	0.05	0.05	0.1	0.1
30.07.2020	14:24:00	1	23.571	0.1	0.1	0.1	0.05	0.05	0.05	0.05	0.1	0.1	0.1	0.1	0.05	0.05	0.05	0.05	0.1	0.1	0.1	0.1	0.1	0.1	0.05	0.1	0.1	0.1	0.1	0.1	0.1	0.1	0.1	0.1	0.1	0.1	0.1	0.1	0.1	0.1	0.1	0.1	0.1	0.1	0.05	0.1	0.1	0.1	0.1
30.07.2020	14:24:08	1	23.571	0.1	0.1	0.1	0.1	0.1	0.1	0.1	0.1	0.1	0.1	0.1	0.1	0.1	0.1	0.1	0.1	0.1	0.1	0.1	0.1	0.1	0.1	0.1	0.1	0.1	0.1	0.1	0.1	0.1	0.1	0.1	0.1	0.1	0.1	0.1	0.1	0.1	0.1	0.1	0.1	0.1	0.1	0.1	0.05	0.1	0.1
30.07.2020	14:24:16	1	23.571	0.1	0.1	0.1	0.05	0.05	0.05	0.1	0.1	0.1	0.1	0.05	0.05	0.05	0.05	0.1	0.1	0.1	0.1	0.1	0.1	0.1	0.1	0.1	0.1	0.1	0.1	0.1	0.1	0.1	0.1	0.1	0.1	0.1	0.1	0.1	0.1	0.1	0.1	0.1	0.05	0.05	0.05	0.05	0.1	0.1	0.15
30.07.2020	14:24:24	1	23.571	0.1	0.1	0.1	0.1	0.1	0.1	0.1	0.1	0.1	0.1	0.1	0.1	0.1	0.1	0.1	0.1	0.1	0.1	0.1	0.1	0.1	0.1	0.1	0.1	0.1	0.1	0.1	0.1	0.1	0.1	0.1	0.1	0.1	0.1	0.1	0.1	0.1	0.1	0.1	0.05	0.05	0.05	0.05	0.05	0.1	0.1
30.07.2020	14:24:32	1	23.571	0.1	0.1	0.1	0.1	0.1	0.1	0.1	0.1	0.1	0.1	0.1	0.1	0.1	0.1	0.1	0.1	0.1	0.1	0.1	0.1	0.1	0.1	0.1	0.1	0.1	0.1	0.1	0.1	0.1	0.1	0.1	0.1	0.1	0.1	0.1	0.1	0.1	0.1	0.1	0.1	0.05	0.05	0.05	0.05	0.1	0.1
30.07.2020	14:24:40	1	23.571	0.1	0.1	0.1	0.1	0.1	0.1	0.1	0.1	0.1	0.1	0.1	0.1	0.1	0.1	0.1	0.05	0.05	0.05	0.05	0.05	0.05	0.05	0.05	0.05	0.1	0.1	0.1	0.1	0.1	0.1	0.1	0.1	0.1	0.1	0.1	0.1	0.1	0.1	0.1	0.1	0.1	0.1	0.1	0.1	0.1	0.15
30.07.2020	14:24:48	1	23.571	0.1	0.1	0.1	0.1	0.1	0.1	0.1	0.1	0.1	0.1	0.1	0.1	0.1	0.1	0.1	0.1	0.1	0.1	0.1	0.1	0.1	0.1	0.1	0.1	0.1	0.1	0.1	0.1	0.1	0.05	0.05	0.05	0.1	0.1	0.1	0.1	0.1	0.1	0.1	0.1	0.1	0.05	0.1	0.1	0.1	0.1
30.07.2020	14:24:56	1	23.571	0.05	0.05	0.05	0.05	0.1	0.1	0.1	0.1	0.1	0.1	0.1	0.1	0.1	0.1	0.1	0.1	0.1	0.1	0.1	0.1	0.1	0.1	0.1	0.1	0.1	0.1	0.1	0.1	0.1	0.1	0.1	0.1	0.1	0.1	0.1	0.1	0.1	0.1	0.1	0.1	0.1	0.05	0.05	0.1	0.1	0.1
30.07.2020	14:25:04	1	23.571	0.1	0.1	0.1	0.1	0.1	0.1	0.1	0.1	0.1	0.1	0.1	0.1	0.05	0.05	0.05	0.1	0.1	0.1	0.1	0.1	0.1	0.1	0.1	0.1	0.1	0.1	0.1	0.1	0.1	0.1	0.1	0.1	0.1	0.1	0.15	0.15	0.15	0.1	0.1	0.1	0.1	0.1	0.1	0.1	0.1	0.1
30.07.2020	14:25:12	1	23.579	0.1	0.1	0.1	0.1	0.1	0.1	0.1	0.1	0.1	0.1	0.1	0.1	0.1	0.1	0.1	0.1	0.1	0.1	0.1	0.1	0.1	0.1	0.1	0.1	0.1	0.1	0.1	0.1	0.1	0.1	0.1	0.1	0.1	0.1	0.1	0.1	0.1	0.1	0.05	0.05	0.05	0.05	0.05	0.05	0.1	0.1
30.07.2020	14:25:20	1	23.599	0.1	0.1	0.1	0.05	0.05	0.05	0.05	0.05	0.05	0.05	0.05	0.05	0.1	0.1	0.1	0.15	0.15	0.15	0.1	0.1	0.1	0.1	0.05	0.05	0.05	0.1	0.1	0.1	0.1	0.1	0.05	0.05	0.1	0.1	0.1	0.1	0.1	0.1	0.1	0.1	0.1	0.05	0.05	0.1	0.1	0.15
30.07.2020	14:25:28	1	23.62	0.1	0.05	0.05	0.05	0.05	0.05	0.05	0.05	0.1	0.1	0.1	0.1	0.1	0.1	0.1	0.1	0.1	0.1	0.1	0.1	0.1	0.1	0.1	0.1	0.1	0.1	0.1	0.1	0.1	0.1	0.1	0.1	0.1	0.1	0.1	0.1	0.1	0.1	0.05	0.05	0.05	0.05	0.05	0.05	0.1	0.1
30.07.2020	14:25:36	1	23.622	0.1	0.1	0.1	0.05	0.05	0.05	0.1	0.1	0.1	0.1	0.1	0.1	0.05	0.05	0.05	0.05	0.05	0.1	0.1	0.1	0.1	0.1	0.1	0.1	0.1	0.1	0.1	0.1	0.1	0.1	0.1	0.1	0.1	0.1	0.1	0.1	0.1	0.1	0.05	0.05	0.05	0.05	0.05	0.1	0.1	0.1
30.07.2020	14:25:44	1	23.622	0.1	0.1	0.1	0.1	0.1	0.1	0.1	0.1	0.1	0.1	0.1	0.1	0.1	0.1	0.1	0.1	0.1	0.1	0.1	0.1	0.1	0.1	0.1	0.1	0.1	0.1	0.1	0.1	0.1	0.1	0.1	0.1	0.1	0.1	0.1	0.1	0.1	0.1	0.1	0.1	0.05	0.05	0.05	0.05	0.05	0.1
30.07.2020	14:25:52	1	23.622	0.1	0.1	0.1	0.1	0.1	0.1	0.1	0.1	0.1	0.1	0.1	0.1	0.1	0.1	0.1	0.1	0.1	0.1	0.1	0.1	0.1	0.1	0.1	0.1	0.1	0.1	0.1	0.1	0.1	0.1	0.1	0.1	0.1	0.1	0.1	0.1	0.1	0.1	0.1	0.1	0.1	0.05	0.1	0.1	0.1	0.15
30.07.2020	14:26:00	1	23.622	0.1	0.1	0.1	0.1	0.1	0.1	0.1	0.1	0.1	0.1	0.1	0.1	0.1	0.1	0.1	0.1	0.1	0.1	0.1	0.1	0.1	0.05	0.05	0.05	0.1	0.1	0.1	0.1	0.1	0.1	0.1	0.1	0.1	0.1	0.1	0.1	0.1	0.1	0.1	0.1	0.05	0.05	0.05	0.1	0.1	0.1
30.07.2020	14:26:08	1	23.622	0.05	0.05	0.05	0.05	0.05	0.05	0.05	0.05	0.05	0.05	0.05	0.05	0.05	0.05	0.05	0.05	0.05	0.05	0.05	0.05	0.05	0	0	0	0.05	0.05	0.05	0.05	0.05	0.05	0.05	0.05	0.05	0.1	0.1	0.1	0.1	0.1	0.1	0.1	0.05	0.05	0.1	0.1	0.1	0.1
30.07.2020	14:26:16	1	23.622	0.05	0.05	0.05	0.05	0.05	0.05	0.1	0.1	0.1	0.1	0.1	0.1	0.1	0.1	0.1	0.1	0.1	0.1	0.1	0.1	0.1	0.1	0.1	0.1	0.1	0.1	0.1	0.1	0.1	0.1	0.1	0.1	0.1	0.1	0.1	0.1	0.1	0.1	0.1	0.1	0.1	0.1	0.05	0.1	0.1	0.1
30.07.2020	14:26:24	1	23.622	0.1	0.1	0.1	0.1	0.1	0.1	0.1	0.1	0.1	0.1	0.1	0.1	0.1	0.1	0.1	0.1	0.1	0.1	0.1	0.1	0.1	0.1	0.1	0.1	0.1	0.15	0.15	0.15	0.1	0.1	0.1	0.1	0.1	0.05	0.1	0.05	0.05	0.05	0.05	0	0	0	0	0.05	0.1	0.1
30.07.2020	14:26:32	1	23.622	0	0.05	0.05	0.05	0.05	0.05	0.05	0.05	0.05	0.05	0.05	0.1	0.1	0.05	0.1	0.1	0.1	0.1	0.05	0.05	0.1	0.1	0.1	0.1	0.1	0.1	0.1	0.1	0.1	0.1	0.1	0.1	0.1	0.1	0.15	0.15	0.15	0.15	0.15	0.15	0.15	0.15	0.15	0.15	0.15	0.1
30.07.2020	14:26:40	1	23.622	0.1	0.1	0.1	0.05	0.05	0.05	0.1	0.1	0.1	0.1	0.1	0.1	0.1	0.1	0.1	0.1	0.1	0.1	0.1	0.1	0.1	0.1	0.1	0.1	0.1	0.1	0.1	0.1	0.1	0.1	0.1	0.1	0.1	0.1	0.1	0.1	0.1	0.1	0.1	0.1	0.1	0.1	0.1	0.1	0.15	0.15
30.07.2020	14:26:48	1	23.622	0.05	0.05	0.05	0.05	0.1	0.1	0.1	0.1	0.1	0.1	0.1	0.1	0.1	0.1	0.1	0.1	0.1	0.1	0.1	0.1	0.1	0.1	0.1	0.1	0.1	0.1	0.1	0.15	0.15	0.15	0.15	0.15	0.15	0.1	0.1	0.1	0.1	0.05	0.05	0.05	0	0	0.05	0.05	0.05	0.1
30.07.2020	14:26:56	1	23.622	0.1	0.1	0.1	0.05	0.05	0.05	0.1	0.1	0.1	0.1	0.1	0.05	0.1	0.1	0.1	0.1	0.1	0.1	0.1	0.1	0.1	0.05	0.1	0.1	0.1	0.1	0.1	0.1	0.1	0.1	0.1	0.05	0.05	0.1	0.1	0.1	0.1	0.1	0.1	0.1	0.1	0.1	0.1	0.1	0.1	0.15
30.07.2020	14:27:03	1	23.622	0.05	0.05	0.05	0.05	0.05	0.05	0.05	0.05	0.05	0.05	0.05	0.05	0.05	0.05	0.1	0.1	0.1	0.15	0.15	0.15	0.15	0.15	0.15	0.1	0.1	0.1	0.1	0.1	0.05	0.05	0.1	0.1	0.1	0.1	0.1	0.1	0.1	0.1	0.05	0.05	0.05	0.05	0.05	0.05	0.1	0.1
30.07.2020	14:27:12	1	23.622	0.05	0.05	0.05	0.05	0.05	0.05	0.05	0.05	0.05	0.05	0.05	0.05	0.05	0.05	0.05	0.1	0.1	0.1	0.1	0.1	0.1	0.05	0.05	0.1	0.1	0.1	0.1	0.1	0.1	0.1	0.1	0.1	0.1	0.1	0.1	0.1	0.1	0.1	0.1	0.05	0.05	0.05	0.05	0.1	0.1	0.15
30.07.2020	14:27:19	1	23.622	0.1	0.1	0.1	0.1	0.1	0.1	0.1	0.1	0.1	0.1	0.1	0.1	0.1	0.1	0.1	0.1	0.1	0.1	0.1	0.1	0.05	0.05	0.05	0.05	0.05	0.05	0.05	0.05	0.05	0.05	0.05	0.05	0.05	0.05	0.1	0.1	0.1	0.1	0.1	0.05	0.05	0.05	0.05	0.1	0.1	0.1
30.07.2020	14:27:27	1	23.622	0.05	0.05	0.05	0.05	0.05	0.05	0.05	0.05	0.1	0.1	0.1	0.05	0.05	0.05	0.1	0.1	0.1	0.1	0.1	0.1	0.1	0.1	0.1	0.1	0.1	0.1	0.1	0.1	0.1	0.1	0.1	0.1	0.1	0.1	0.1	0.1	0.1	0.1	0.05	0.05	0	0	0.05	0.1	0.1	0.15
30.07.2020	14:27:35	1	23.622	0.1	0.1	0.1	0.1	0.1	0.1	0.1	0.1	0.05	0.05	0	0	0	0	0	0	0	0	0	0	0	0	0	0.05	0.05	0.05	0.05	0.05	0.05	0.05	0.05	0.05	0.05	0.05	0.05	0.05	0.05	0.05	0	0	0	0	0	0	0.05	0.1
30.07.2020	14:27:43	1	23.622	0.1	0.1	0.1	0.1	0.1	0.1	0.1	0.1	0.1	0.1	0.1	0.1	0.1	0.1	0.1	0.1	0.1	0.1	0.1	0.1	0.1	0.1	0.05	0.05	0.05	0.05	0.05	0.05	0.05	0.05	0	0	0	0	0.05	0.05	0.05	0.05	0.05	0	0	0	0	0	0.05	0.1
30.07.2020	14:27:51	1	23.622	0.1	0.1	0.1	0.1	0.1	0.1	0.1	0.1	0.1	0.1	0.1	0.1	0.05	0.05	0.05	0.05	0.05	0.05	0.1	0.1	0.1	0.1	0.1	0.1	0.1	0.1	0.1	0.1	0.1	0.1	0.1	0.1	0.1	0.1	0.15	0.15	0.15	0.15	0.15	0.15	0.15	0.15	0.15	0.15	0.15	0.15
30.07.2020	14:27:59	1	23.622	0.1	0.1	0.05	0.05	0	0	0.05	0.05	0.05	0.05	0.05	0.05	0	0	0.05	0.05	0.05	0.05	0.05	0.05	0.05	0.05	0.05	0.05	0.05	0.05	0.1	0.1	0.1	0.1	0.1	0.1	0.1	0.1	0.1	0.1	0.1	0.1	0.1	0.1	0.1	0.05	0.1	0.1	0.1	0.1
30.07.2020	14:28:07	1	23.626	0.1	0.1	0.1	0.1	0.1	0.1	0.1	0.1	0.05	0.05	0.05	0.05	0.05	0.05	0.05	0.05	0.05	0.05	0.05	0.05	0.05	0.05	0.1	0.1	0.1	0.1	0.1	0.1	0.1	0.1	0.1	0.1	0.1	0.1	0.1	0.1	0.1	0.1	0.1	0.1	0.1	0.1	0.1	0.1	0.1	0.15
30.07.2020	14:28:15	1	23.635	0.1	0.15	0.1	0.1	0.1	0.1	0.1	0.1	0.1	0.1	0.1	0.1	0.1	0.1	0.1	0.1	0.1	0.1	0.05	0.05	0	0	0.05	0.05	0.05	0.1	0.1	0.1	0.1	0.1	0.1	0.1	0.1	0.1	0.1	0.1	0.1	0.1	0.1	0.1	0.1	0.1	0.1	0.1	0.1	0.15
30.07.2020	14:28:23	1	23.658	0.1	0.1	0.05	0.05	0.05	0.05	0.05	0.05	0.05	0.05	0.1	0.1	0.1	0.05	0.05	0.05	0.05	0.05	0.05	0.05	0.05	0.05	0.05	0.05	0.1	0.1	0.1	0.1	0.1	0.05	0.05	0.05	0.05	0.05	0.05	0.05	0.05	0.05	0.05	0.05	0.05	0.05	0.05	0.05	0.05	0.1
30.07.2020	14:28:31	1	23.758	0.05	0.05	0.05	0.05	0.05	0.05	0.1	0.1	0.1	0.1	0.1	0.1	0.1	0.1	0.1	0.1	0.1	0.1	0.1	0.1	0.05	0.05	0.05	0.05	0.05	0.05	0.05	0.1	0.1	0.1	0.1	0.1	0.1	0.15	0.15	0.15	0.15	0.15	0.1	0.1	0.1	0.05	0.05	0.05	0.05	0.1
30.07.2020	14:28:39	1	23.773	0.1	0.1	0.1	0.1	0.1	0.1	0.1	0.1	0.1	0.1	0.1	0.1	0.1	0.1	0.1	0.1	0.1	0.1	0.05	0.05	0.05	0.05	0.05	0.05	0.05	0.1	0.1	0.1	0.1	0.1	0.1	0.1	0.1	0.1	0.1	0.1	0.1	0.1	0.05	0.05	0.05	0.05	0.05	0.05	0.05	0.1
30.07.2020	14:28:47	1	23.775	0.05	0.05	0.05	0	0	0.05	0.05	0.05	0.05	0.05	0.05	0.1	0.05	0.05	0.1	0.1	0.1	0.1	0.1	0.1	0.1	0.1	0.1	0.1	0.1	0.1	0.1	0.1	0.1	0.1	0.05	0.05	0.05	0.1	0.1	0.1	0.1	0.1	0.1	0.1	0.05	0.05	0.1	0.1	0.1	0.1
30.07.2020	14:28:55	1	23.775	0.05	0.05	0.05	0.05	0.05	0.05	0.1	0.1	0.1	0.1	0.1	0.1	0.1	0.1	0.1	0.1	0.1	0.1	0.1	0.1	0.1	0.1	0.1	0.1	0.1	0.1	0.1	0.1	0.1	0.1	0.1	0.1	0.1	0.1	0.1	0.1	0.1	0.1	0.05	0.05	0	0	0	0	0.05	0.1
30.07.2020	14:29:03	1	23.775	0.1	0.1	0.1	0.1	0.1	0.1	0.1	0.1	0.1	0.15	0.1	0.1	0.1	0.1	0.1	0.1	0.1	0.1	0.05	0.05	0.05	0.05	0.05	0.1	0.1	0.1	0.15	0.15	0.15	0.15	0.15	0.1	0.1	0.1	0.15	0.15	0.15	0.15	0.15	0.1	0.1	0.1	0.1	0.15	0.15	0.15
30.07.2020	14:29:11	1	23.775	0.1	0.1	0.1	0.1	0.1	0.1	0.1	0.05	0.05	0.05	0.05	0.05	0.1	0.1	0.1	0.1	0.1	0.1	0.1	0.1	0.1	0.1	0.1	0.1	0.1	0.1	0.1	0.1	0.1	0.1	0.1	0.1	0.1	0.1	0.1	0.1	0.1	0.1	0.1	0.05	0.05	0.05	0.05	0.05	0.05	0.1
30.07.2020	14:29:19	1	23.775	0.05	0.1	0.05	0.05	0.05	0.05	0.1	0.1	0.1	0.1	0.1	0.05	0.05	0.05	0.05	0.1	0.1	0.1	0.1	0.1	0.1	0.1	0.1	0.1	0.1	0.1	0.1	0.1	0.1	0.1	0.1	0.1	0.1	0.1	0.1	0.1	0.1	0.1	0.1	0.1	0.05	0.05	0.05	0.05	0.1	0.1
30.07.2020	14:29:27	1	23.775	0.1	0.1	0.1	0.1	0.1	0.1	0.1	0.1	0.1	0.1	0.1	0.1	0.1	0.1	0.1	0.1	0.1	0.1	0.1	0.1	0.1	0.1	0.1	0.1	0.1	0.1	0.1	0.1	0.1	0.1	0.1	0.1	0.1	0.1	0.1	0.1	0.1	0.1	0.1	0.1	0.05	0.05	0.05	0.05	0.05	0.1
30.07.2020	14:29:35	1	23.775	0.1	0.15	0.15	0.15	0.1	0.1	0.1	0.1	0.05	0.05	0	0	0	0	0	0	0.05	0.05	0.05	0.05	0.05	0	0	0	0	0.05	0.05	0.05	0.05	0.05	0.05	0	0	0	0	0.05	0.05	0.05	0.05	0.05	0.05	0.05	0.1	0.1	0.1	0.15
30.07.2020	14:29:43	1	23.775	0	0	0	0	0.05	0.05	0.1	0.1	0.1	0.1	0.1	0.1	0.1	0.1	0.1	0.1	0.1	0.05	0.05	0.05	0.05	0.05	0.05	0.05	0.05	0.05	0.05	0.05	0.05	0.05	0.05	0.05	0.05	0.1	0.1	0.1	0.1	0.05	0.05	0.05	0.05	0.05	0.05	0.05	0.1	0.1
30.07.2020	14:29:51	1	23.775	0.1	0.1	0.1	0.1	0.05	0.05	0.1	0.1	0.1	0.1	0.1	0.1	0.1	0.1	0.1	0.1	0.1	0.1	0.1	0.1	0.1	0.05	0.05	0.1	0.1	0.1	0.1	0.1	0.1	0.1	0.1	0.1	0.1	0.1	0.1	0.1	0.1	0.1	0.1	0.1	0.1	0.1	0.1	0.1	0.1	0.1
30.07.2020	14:29:59	1	23.775	0.05	0.05	0.05	0.05	0.05	0.05	0.05	0.1	0.1	0.1	0.05	0.05	0.1	0.1	0.1	0.05	0.05	0.05	0.05	0.05	0.05	0.05	0.05	0.05	0.05	0.1	0.1	0.1	0.05	0.1	0.1	0.1	0.1	0.1	0.1	0.1	0.1	0.1	0.1	0.05	0.05	0.05	0.05	0.05	0.1	0.1
30.07.2020	14:30:07	1	23.775	0.05	0.05	0.05	0.05	0.05	0.05	0.05	0.1	0.1	0.1	0.05	0.05	0.05	0.05	0.05	0.1	0.1	0.1	0.1	0.1	0.1	0.1	0.1	0.1	0.1	0.1	0.1	0.1	0.1	0.1	0.1	0.1	0.1	0.1	0.1	0.1	0.1	0.1	0.1	0.05	0.05	0.05	0.1	0.1	0.15	0.15
30.07.2020	14:30:15	1	23.775	0.1	0.1	0.1	0.1	0.1	0.1	0.1	0.1	0.1	0.1	0.1	0.1	0.1	0.05	0.05	0.05	0.05	0.05	0	0	0	0	0	0	0	0.05	0.05	0.05	0.05	0.05	0.05	0.05	0.1	0.05	0.05	0.05	0.05	0.05	0.05	0.05	0	0.05	0.05	0.05	0.1	0.1
30.07.2020	14:30:23	1	23.876	0.1	0.1	0.1	0.1	0.1	0.05	0.05	0	0	0	0	0	0	0	0	0.05	0.05	0.1	0.1	0.1	0.1	0.1	0.1	0.1	0.1	0.1	0.1	0.1	0.1	0.1	0.1	0.1	0.1	0.1	0.1	0.1	0.1	0.1	0.1	0.1	0.05	0.05	0.05	0.1	0.1	0.1
30.07.2020	14:30:31	1	24.07	0.05	0.05	0.05	0.05	0.05	0.05	0.05	0.05	0.05	0.05	0.05	0.05	0.05	0	0	0	0	0	0	0	0	0	0	0	0	0	0	0	0	0	0	0.05	0.05	0.05	0.05	0.05	0.05	0.05	0.05	0.05	0	0	0	0	0.05	0.1
30.07.2020	14:30:39	1	24.277	0	0	0	0	0	0	0	0	0.05	0	0	0	0	0	0	0	0.05	0.05	0.05	0.05	0.05	0.05	0.05	0.05	0.05	0.1	0.1	0.1	0.1	0.1	0.1	0.1	0.1	0.1	0.1	0.1	0.1	0.1	0.1	0.1	0.1	0.05	0.05	0.1	0.1	0.1
[truncated: 755 more columns]
