# Supplementary material for: Experimental data of cathodes manufactured in a convective dryer at the pilot-plant scale, and charge and discharge capacities of half-coin lithium-ion cells
Source: Data Brief. 2021 Dec 16;40:107720. doi: 10.1016/j.dib.2021.107720 (PMC8703052; doi:10.1016/j.dib.2021.107720)
Supplement: Supplementary file 1 [file mmc1.zip › Megtech and Mesys recordings/NEX_CAT3_REF dry mesys.xlsx]

## Sheet: KDMA00001257_15_45
30.07.2020	15:54:16	2	6.72	236.89	235.71	234.15	234.15	233.71	232.78	232.49	234.25	234.25	234.69	233.37	233.32	233.47	233.47	232.83	231.95	230.92	231.27	232.05	232.05	232.83	235.18	237.23	237.23	239.58	241.19	241.24	241.04	240.55	240.55	240.11	239.97	238.89	238.89	238.74	239.14	239.09	239.04	238.79	238.79	238.6	238.3	238.01	238.01	237.67	236.94
30.07.2020	15:54:24	2	6.877	232.49	231.66	230.09	229.02	226.77	225.15	223.49	223.1	223.2	222.76	223.1	222.61	222.12	221.1	221.1	219.29	217.87	217.58	216.65	216.5	217.09	217.38	217.38	218.36	219.53	220.8	221.73	221.93	221.93	221.49	221.68	221.44	221.44	221.78	222.47	222.61	224.37	224.32	224.32	225.15	226.38	227.6	227.6	228.33	229.26	231.02
30.07.2020	15:54:34	2	7.085	0.1	0.1	0.1	0.1	0.1	0.1	0.1	0.1	0.1	0.1	0.1	0.1	0.1	0.1	0.1	0.1	0.1	0.1	0.1	0.1	0.1	0.1	0.1	0.1	0.1	0.1	0.1	0.1	0.1	0.1	0.1	0.1	0.1	0.1	0.1	0.1	0.1	0.1	0.1	0.1	0.1	0.1	0.1	0.1	0.1	0.15
30.07.2020	15:54:45	2	7.298	0.15	0.15	0.15	0.15	0.15	0.15	0.15	0.15	0.15	0.15	0.15	0.15	0.15	0.15	0.15	0.15	0.15	0.15	0.15	0.15	0.15	0.15	0.15	0.15	0.15	0.15	0.15	0.15	0.15	0.1	0.1	0.1	0.1	0.1	0.1	0.15	0.15	0.15	0.1	0.1	0.1	0.1	0.1	0.1	0.1	0.15
30.07.2020	15:54:50	2	7.406	152.07	0	0	183.95	198.86	209.46	217.87	217.87	220.8	221	219.39	217.19	215.57	215.57	214.4	214.5	215.33	216.16	216.16	216.16	216.55	216.8	216.5	216.5	216.4	215.92	215.43	216.06	216.75	216.75	218.65	219.97	221.83	221.83	223.64	224.57	224.81	225.11	224.08	224.08	224.37	224.32	223.93	223.59	223.59	224.18
30.07.2020	15:54:56	2	7.516	148.36	160.14	160.14	176.61	191.77	202.86	213.96	217.33	219.58	219.83	216.89	216.89	214.6	213.23	212.15	213.03	213.28	214.25	215.13	215.13	215.48	216.06	216.06	215.28	214.79	213.33	212.74	211.66	211.42	211.42	211.47	212.64	212.64	213.57	214.4	214.55	215.28	214.74	214.79	214.79	213.57	212.89	213.77	213.77	214.65	214.89
30.07.2020	15:55:03	2	7.668	0	0	182.09	197.34	209.22	216.6	216.6	220.66	220.27	218.9	216.99	216.99	215.13	214.69	214.25	214.55	214.55	215.48	216.16	216.4	215.43	215.43	215.38	214.5	213.47	212.35	212.35	212.3	212.01	212.93	213.96	215.87	215.87	217.33	217.48	217.72	217.72	217.92	217.09	216.45	216.7	217.38	217.38	217.77	218.85	219.14
30.07.2020	15:55:11	2	7.829	147.24	154.37	164.59	178.57	194.21	0	213.57	218.8	220.12	221.64	221.39	219.92	216.75	214.94	214.94	212.64	212.84	213.62	213.62	214.21	215.43	214.6	214.6	214.74	214.01	212.84	212.89	213.47	213.47	213.67	214.89	216.75	216.75	218.56	219.48	220.95	221.1	222.08	222.08	221.68	221	220.76	220.76	221.29	221.78	221.78
30.07.2020	15:55:19	2	7.984	149.88	0	182.63	197.78	210.05	210.05	217.38	220.56	220.71	218.46	218.46	216.5	214.35	213.37	213.08	213.08	214.01	214.11	215.62	215.57	215.43	215.43	215.62	214.69	213.96	213.96	213.67	213.57	214.35	214.94	216.75	216.75	217.72	218.12	219.73	219.73	219.68	219.39	218.75	218.7	217.92	217.92	218.65	218.7	219.48	219.48
30.07.2020	15:55:27	2	8.141	146.75	154.23	164.34	178.28	193.38	0	212.98	217.24	219.88	221.1	220.36	218.65	216.45	214.3	213.77	212.74	213.72	214.55	214.55	215.04	215.96	215.28	215.28	215.28	214.11	213.77	212.98	212.74	212.89	212.89	214.01	214.89	214.89	216.31	217.19	218.16	217.87	218.56	218.56	218.12	217.53	217.48	217.48	218.31	217.72	218.26
30.07.2020	15:55:35	2	8.302	0	171.33	189.27	189.27	203.11	212.74	217.82	220.17	220.17	219.29	217.92	215.67	213.67	213.67	213.18	213.62	214.35	214.84	216.06	216.06	216.16	216.01	215.62	215.62	214.84	214.5	214.01	213.72	214.4	214.4	215.33	216.94	217.72	217.72	218.75	219.19	219.19	218.9	218.65	218.65	217.97	217.68	218.36	219	219	219.53
30.07.2020	15:55:43	2	8.459	142.79	155.79	165.96	180.33	194.99	0	212.93	216.7	218.7	220.22	219.48	218.02	215.62	214.35	214.35	213.03	213.77	213.57	213.57	214.45	215.23	215.23	215.18	214.79	213.72	213.47	212.35	212.64	212.64	212.69	212.98	212.98	214.25	215.87	216.99	217.63	217.87	218.41	218.41	217.43	217.92	217.48	217.48	217.53	217.97	218.07
30.07.2020	15:55:51	2	8.617	0	177.1	177.1	192.94	205.75	215.72	220.02	220.02	221.24	220.76	218.46	216.45	216.45	214.94	214.3	214.5	214.69	214.69	215.43	216.5	216.21	216.06	216.06	215.62	214.25	213.91	213.42	213.42	213.57	213.72	214.89	215.33	215.33	216.6	218.31	218.31	218.65	218.65	217.97	217.53	218.02	217.33	217.92	217.92	218.26	218.8
30.07.2020	15:55:58	2	8.775	145.96	152.81	162.24	176.13	191.43	203.55	0	216.11	221	221	221	219.78	218.36	215.77	215.33	214.84	214.79	215.87	216.36	216.36	217.04	217.33	217.33	217.24	215.82	215.77	215.09	214.35	213.96	213.96	213.96	215.04	215.04	216.06	216.84	218.31	218.16	218.36	218.26	218.26	217.53	216.94	216.94	217.14	216.8	217.53
30.07.2020	15:56:07	2	8.938	0	0	179.74	194.6	206.43	213.62	213.62	218.02	218.85	218.12	216.36	216.36	215.62	214.4	214.25	215.09	215.09	216.01	217.09	217.72	217.58	217.58	217.58	216.36	216.01	215.43	215.43	214.69	214.74	214.89	216.31	216.31	217.19	218.41	218.41	218.9	218.9	218.41	217.68	216.84	216.89	216.65	216.65	217.33	217.28	218.46
30.07.2020	15:56:14	2	9.093	139.85	152.17	162.83	176.57	191.82	203.99	0	216.26	218.6	221	221.44	220.32	218.26	216.75	216.75	215.92	216.11	216.99	216.99	217.92	218.7	218.7	219.14	219.24	218.56	218.46	217.53	217.28	217.28	217.87	218.65	219.97	219.97	221.64	223.15	224.57	225.06	225.84	225.84	225.55	225.06	225.01	225.01	224.47	224.08	223.79
30.07.2020	15:56:22	2	9.253	0	172.56	172.56	189.03	202.42	212.84	218.75	218.75	221.24	220.8	219.14	217.19	217.19	216.11	215.33	215.72	215.96	215.96	216.89	217.63	217.87	217.92	217.92	217.04	216.55	215.82	215.62	215.77	215.77	216.65	218.12	219.97	221.24	221.24	223.15	224.23	224.18	224.18	224.67	224.23	223.44	223.35	223.05	223.05	225.01	224.57
30.07.2020	15:56:30	2	9.408	141.86	147.77	157.26	169.14	184.29	199.1	0	218.36	221.24	222.47	222.08	222.08	220.46	217.87	216.89	217.04	216.65	217.04	217.77	218.7	218.7	219.44	219.34	219.34	218.51	217.63	216.8	216.11	216.4	215.92	215.92	216.89	218.65	218.65	220.85	221.68	222.96	223.49	223.84	223.79	223.79	223.2	223	223	223.3	223.25
30.07.2020	15:56:38	2	9.571	149.58	0	181.21	197.49	197.49	208.88	216.89	221.1	221.83	220.17	220.17	219	217.68	216.7	216.31	216.31	216.6	217.58	218.46	218.36	218.36	219.24	218.12	217.48	216.6	216.6	216.16	215.48	216.84	217.63	217.63	218.8	220.32	222.22	223.25	223.25	224.32	224.47	224.47	225.06	225.06	224.13	224.18	224.32	224.52	224.52
30.07.2020	15:56:46	2	9.729	139.76	152.81	164.2	179.06	179.06	194.46	0	216.5	219.39	221.39	221.44	220.17	220.17	218.41	217.09	216.21	215.87	216.6	217.53	217.19	218.8	218.8	218.26	217.92	217.92	217.14	216.4	215.38	215.62	215.48	216.31	216.31	217.43	219.04	220.51	220.51	221.93	222.76	223.2	223	223.64	223.64	223.25	223.3	223.3	223.3
30.07.2020	15:56:54	2	9.889	146.55	0	178.67	193.67	206.82	206.82	215.38	219.92	221.54	220.61	220.61	219.44	217.24	217.14	216.7	216.7	216.99	217.72	218.6	219.48	219.78	219.78	219.83	218.12	217.63	217.63	216.4	215.87	216.26	217.09	218.26	218.26	219.68	220.9	222.27	222.27	222.56	222.27	222.91	222.61	222.37	222.37	222.27	221.39	221.78	222.17
30.07.2020	15:57:02	2	10.044	137.61	149.92	159.85	173.29	188.44	201.25	0	214.6	217.82	219.92	220.71	220.32	217.97	217.97	216.7	215.62	215.57	215.62	215.96	216.65	217.38	217.38	217.77	217.19	216.16	216.01	214.3	214.3	214.69	214.16	214.69	214.69	215.04	217.19	218.65	220.22	220.71	220.71	221.34	221.39	220.95	221.49	221.49	220.71	220.32	220.71
30.07.2020	15:57:10	2	10.207	0	171.33	171.33	187.56	201.01	211.61	217.87	217.87	220.02	220.12	218.85	217.48	217.48	216.4	215.62	216.16	216.75	216.75	218.07	219	220.17	219.58	219.58	219.14	218.41	217.53	217.33	217.33	217.24	217.43	218.41	220.17	220.17	221.39	223.4	223.74	223.93	223.93	224.32	223.1	222.56	222.86	222.86	222.37	222.96	223.15
30.07.2020	15:57:18	2	10.362	138.73	150.66	161.02	175.34	190.55	190.55	0	214.99	217.77	220.22	221.29	220.32	218.75	218.75	216.7	216.89	215.77	216.5	216.8	216.89	217.87	217.87	218.16	217.92	217.92	216.94	216.06	215.77	215.33	215.18	216.06	216.06	217.63	218.46	220.07	220.07	221.34	222.22	223.35	223.35	222.66	222.66	223.35	222.66	222.71	223.74
30.07.2020	15:57:26	2	10.522	144.89	0	176.42	192.11	205.11	205.11	214.06	218.85	220.76	220.66	220.66	218.46	217.43	216.4	216.5	216.5	216.65	217.82	218.95	220.07	220.07	219.24	219.19	219.04	218.26	218.26	217.68	217.38	217.19	218.36	220.56	220.56	220.76	222.03	223.4	223.4	224.18	224.37	223.98	223.49	222.66	222.66	222.37	222.32	222.52	222.52
30.07.2020	15:57:33	2	10.677	139.56	152.07	162.98	177.15	192.7	192.7	0	215.57	219	220.41	221.2	219.97	218.36	218.36	217.38	216.65	216.11	217.04	217.53	218.36	219.09	219.09	219.88	219.39	219.39	219.63	218.36	217.58	217.72	217.63	218.51	218.51	220.56	221.49	223.15	223.15	224.32	224.47	224.91	225.01	224.32	224.32	224.13	223.35	222.71	223.2
30.07.2020	15:57:42	2	10.843	149.68	0	181.6	196.36	196.36	207.56	214.69	219.09	219.24	219.24	218.41	216.55	215.38	214.79	214.79	215.13	215.53	216.7	217.72	217.72	218.56	219.04	218.16	218.16	218.16	216.7	216.6	217.33	217.28	217.28	218.56	219.78	221.39	223.3	223.3	224.18	225.15	225.06	224.57	224.57	223.54	223.64	223.49	222.71	222.71	224.42
30.07.2020	15:57:49	2	10.996	137.56	150.22	160.14	174.37	189.37	202.33	0	215.28	218.26	219.88	221.2	220.12	218.07	218.07	216.84	215.62	216.01	216.11	216.16	217.28	218.16	218.16	218.6	218.02	218.36	216.8	216.75	216.75	216.75	216.99	217.58	217.58	218.65	220.51	221.93	223.1	224.28	224.28	225.11	224.47	224.86	224.86	223.74	223.35	223.25	223.1
30.07.2020	15:57:57	2	11.158	147.24	0	179.16	195.14	207.36	207.36	216.36	220.8	222.22	221.39	221.39	219.88	218.12	218.46	217.77	217.77	217.92	219.24	219.39	220.07	220.07	219.97	219.97	219.24	218.26	218.26	217.53	217.48	217.92	219	220.12	220.12	222.03	223.3	224.28	224.28	224.28	224.42	224.72	223.98	222.81	222.81	223	221.83	222.86	222.86
30.07.2020	15:58:05	2	11.311	138.53	150.51	160.58	174.46	189.37	201.98	0	214.16	216.8	219.09	219.63	219.19	217.09	215.23	215.23	215.23	215.43	215.92	215.92	216.31	217.53	217.53	218.41	217.28	217.24	216.16	215.43	215.33	215.33	215.67	216.65	218.31	218.31	219.92	221.73	222.56	223.74	223.59	223.59	223.1	222.32	221.68	221.68	221.54	221.39	221.39
30.07.2020	15:58:13	2	11.477	148.21	0	179.89	195.29	195.29	207.17	215.13	219.48	220.27	219.88	219.88	218.95	217.19	215.57	215.57	215.57	216.01	217.82	218.21	218.9	218.9	219.63	218.8	218.7	218.07	218.07	217.58	217.43	218.16	219.73	219.73	220.61	222.71	224.57	225.3	225.3	225.79	225.69	225.64	224.86	224.47	224.47	223.49	224.08	224.18	224.18
30.07.2020	15:58:21	2	11.632	143.08	149.44	158.63	171.77	187.76	200.76	0	214.84	220.27	221.34	221.34	220.85	219.34	217.24	216.36	215.87	215.72	216.36	217.09	217.09	217.19	217.72	217.72	217.82	217.19	217.14	216.36	215.57	215.62	215.62	216.94	218.07	218.07	219.39	220.46	222.12	222.56	223.35	223.05	223.05	222.52	221.88	221.88	221.05	221.78	221.73
30.07.2020	15:58:29	2	11.79	146.36	0	178.42	193.63	206.24	206.24	215.67	221.2	222.08	221.54	221.54	220.51	218.7	217.72	217.72	217.72	217.77	218.56	219.39	219.58	219.34	219.34	218.95	218.36	216.84	216.84	216.8	216.16	215.62	216.6	217.48	217.48	218.85	219.24	220.27	220.27	220.9	221	220.56	220.07	220.27	220.27	219.73	220.22	221.05	222.08
30.07.2020	15:58:37	2	11.945	131.69	143.86	150.07	159.21	172.36	188.1	202.38	0	218.02	225.15	225.89	225.79	225.79	223.54	222.27	221.54	220.66	221.24	221.78	222.56	222.56	223.79	223.74	223.74	223.05	222.03	221.1	220.56	219.92	219.48	219.48	219.29	220.51	220.51	221.59	222.76	223.88	225.06	225.11	225.45	225.45	225.3	225.74	225.69	225.69	226.08
30.07.2020	15:58:45	2	12.11	0	168.35	184.78	200.18	200.18	211.91	219.92	223.64	224.81	224.81	223.59	221.39	219.83	219.68	219.68	218.6	219.48	220.41	220.9	220.9	220.41	220.32	219.04	218.56	218.56	216.55	216.4	217.19	216.55	217.68	217.68	219.09	220.22	222.42	222.42	222.66	223.88	223.64	224.57	223.93	223.93	224.42	224.37	224.67	224.67	225.35
30.07.2020	15:58:53	2	12.263	125.92	139.95	152.86	163.56	178.42	194.02	194.02	214.99	219.39	222.61	224.86	224.96	224.52	222.66	222.66	220.51	219.78	219.44	219.53	219.29	220.46	220.71	220.71	220.41	219.29	219.29	218.51	217.43	216.36	216.45	216.31	216.99	216.99	218.36	220.8	222.22	222.22	223.4	223.79	224.42	225.01	224.67	224.67	224.72	224.57	224.23
30.07.2020	15:59:01	2	12.423	148.9	0	180.62	198.12	198.12	210.54	219.53	225.01	225.59	224.47	224.47	223	221.05	219.58	219.58	219.39	218.9	219.04	219.39	219.19	219.19	218.95	218.41	217.77	215.87	215.87	215.82	216.06	215.62	216.99	216.99	219.04	220.8	223	224.42	224.42	225.11	225.35	225.94	225.5	225.5	225.3	225.94	225.64	226.28	226.28
30.07.2020	15:59:08	2	12.576	143.03	149.34	158.87	172.56	188.59	202.18	0	217.19	222.42	223.88	223.88	223.74	221.49	219.19	218.56	217.38	217.92	217.58	218.6	218.6	218.56	219.34	219.34	218.95	217.87	216.99	216.65	216.16	216.7	216.7	216.94	218.51	218.51	220.36	221.68	223.93	223.98	225.79	225.99	225.99	225.3	224.18	224.18	224.86	224.28	223.1
30.07.2020	15:59:17	2	12.744	0	169.77	186.59	186.59	201.45	213.33	220.95	224.86	224.86	224.81	223.3	221.68	219	219	218.26	217.24	217.97	217.87	217.87	218.21	218.36	218.12	217.72	217.72	217.38	216.11	216.11	216.11	216.11	216.65	218.51	219.48	222.22	222.22	223.59	224.32	225.45	225.84	225.84	224.57	223.98	223.64	223.25	223.25	223.1	222.22
30.07.2020	15:59:24	2	12.897	139.95	146.06	155.2	168.45	183.9	199.44	0	215.82	223.1	224.18	224.18	224.32	223.05	219.92	218.26	217.68	216.84	216.7	216.94	216.94	217.19	216.75	216.75	216.31	216.06	214.89	214.5	213.96	214.5	214.5	215.09	216.4	216.4	218.36	220.17	221.73	222.81	223.74	223.79	223.79	223.98	223.3	222.81	222.81	222.27	221.78
30.07.2020	15:59:32	2	13.058	0	170.99	170.99	187.32	201.25	212.3	218.9	218.9	221.93	222.27	220.36	218.07	218.07	216.11	214.69	214.5	213.86	213.86	213.96	214.4	213.86	214.4	214.4	213.28	212.93	212.49	211.96	212.59	212.59	213.37	214.89	216.31	216.31	218.8	219.68	221.05	222.42	222.42	221.68	221.64	221.15	221.78	221.2	221.2	221.15	220.61
30.07.2020	15:59:40	2	13.212	141.08	146.5	155.64	167.18	182.58	196.75	0	214.4	220.9	222.76	222.76	222.76	221.59	219.19	217.09	216.26	215.18	215.13	215.92	215.13	215.13	216.01	215.87	215.87	215.33	214.25	214.35	214.4	214.16	214.25	214.25	216.4	217.97	217.97	219.58	221.15	221.83	222.76	223.49	223	223	222.22	222.27	222.27	221.64	221.68
30.07.2020	15:59:48	2	13.377	146.36	0	178.33	194.46	194.46	207.31	216.06	221.05	222.66	221.2	221.2	218.85	216.75	214.99	213.18	213.18	212.79	213.28	213.08	212.98	212.98	213.03	212.3	211.76	211.47	211.47	211.08	210.88	211.81	212.3	212.3	214.5	216.21	218.21	219.78	219.78	220.36	221.44	220.95	220.46	220.61	220.61	220.8	220.22	220.61	220.61
30.07.2020	15:59:56	2	13.532	143.32	149.53	159.16	172.26	188.1	202.67	0	218.02	223.49	225.4	225.5	225.5	222.03	218.9	216.7	214.84	214.89	214.21	214.11	214.11	213.57	213.57	213.57	212.45	211.66	211.47	210.88	210.69	211.08	211.08	212.74	213.67	213.67	214.69	216.75	218.16	219.73	220.66	220.95	220.95	221.29	222.22	220.95	220.95	221.29	221.59
30.07.2020	16:00:04	2	13.695	147.33	0	178.96	195.39	195.39	207.61	216.26	220.61	221.78	220.9	220.9	218.36	216.84	214.65	214.65	213.47	212.4	211.91	211.86	211.66	211.66	211.37	210.88	209.95	209.95	209.17	208.68	208.53	209.41	210.34	210.34	211.91	213.86	215.53	217.24	217.24	217.72	218.46	218.95	218.7	218.7	219.19	219.48	219.04	219.97	219.97
30.07.2020	16:00:11	2	13.846	129.54	140.88	147.19	156.08	169.28	184.68	198.61	0	212.59	218.41	219.34	219.34	218.7	216.4	214.11	212.05	210.93	210.15	210.2	210.69	210.69	210.73	210.29	210.29	209.9	209.56	208.97	208.97	208.49	208.78	208.78	208.63	211.03	211.03	212.89	214.55	215.82	217.04	218.36	218.41	218.41	218.85	218.31	218.31	218.16	218.12
30.07.2020	16:00:20	2	14.011	147.24	0	0	175.34	186.44	195.09	200.52	200.52	202.03	201.15	198.76	195.58	195.58	192.11	189.71	188.35	187.37	187.37	186.73	186.64	186.78	186.93	186.93	187.37	186.88	187.66	188.05	189.32	189.32	190.59	192.31	195.09	195.09	198.07	201.15	202.91	204.92	204.92	206.48	207.17	208.39	208.29	209.61	209.61	210.64	212.2
30.07.2020	16:00:27	2	14.166	122.99	126.36	130.96	138.39	145.82	152.22	155.79	157.26	155.74	153.74	151.2	151.2	148.21	145.18	141.66	138.93	136.53	134.33	132.23	132.23	130.22	128.07	128.07	126.17	124.06	122.55	120.94	119.57	118.1	117.07	117.07	116.29	115.46	115.46	114.63	114.04	113.21	112.48	111.31	110.48	110.48	109.6	108.62	108.62	107.74	106.96
30.07.2020	16:00:35	2	14.324	137.31	151.49	0	180.57	192.79	192.79	200.76	205.36	207.17	205.8	205.8	203.45	200.32	198.07	197.1	197.1	195.63	195.48	194.8	195.29	195.58	195.58	196.31	195.97	195.97	195.97	196.12	196.31	197.1	198.27	200.08	200.08	201.89	203.79	206.09	206.09	207.51	208.49	210.44	210.29	210.93	210.93	211.91	212.64	212.93	212.93
30.07.2020	16:00:43	2	14.479	123.72	134.62	140.29	148.51	160.68	175.78	189.03	198.9	0	210.1	211.22	211.22	210.78	208.39	205.46	202.86	201.74	200.37	200.57	199.83	199.83	200.22	200.08	200.08	199.3	198.42	198.42	197.93	198.17	197.63	197.63	197.58	197.98	197.98	198.51	199.44	200.57	201.54	202.03	201.98	201.98	202.33	202.91	202.91	203.01	202.96
30.07.2020	16:00:51	2	14.639	138.24	152.42	0	181.31	181.31	192.75	200.96	205.02	205.6	205.6	204.53	201.74	198.76	197.15	197.15	194.85	193.92	193.48	193.23	193.43	193.43	193.14	193.33	192.65	192.65	191.91	191.67	191.67	191.77	192.45	192.45	193.14	194.21	194.85	194.85	196.22	196.36	196.85	196.51	196.75	196.75	195.97	196.41	196.41	196.41	197.24
30.07.2020	16:00:59	2	14.795	114.24	126.75	137.26	145.67	157.75	171.48	183.36	191.77	196.36	199.49	201.2	201.64	200.08	197.93	197.93	194.55	192.55	191.47	190.5	190.5	190.15	190.84	190.84	191.52	191.77	192.35	192.35	192.5	192.45	192.65	193.23	193.58	193.58	194.51	195.92	197.34	197.54	197.54	198.71	199.1	199.15	198.9	198.42	198.42	197.63	197.54
30.07.2020	16:01:07	2	14.952	132.52	145.87	0	173.58	185.41	185.41	194.21	199.74	201.15	200.13	200.13	197.73	194.99	193.04	191.91	191.91	191.13	191.62	192.35	193.67	193.67	194.65	195.83	196.51	197.1	197.1	197.88	198.12	198.86	199.98	200.76	200.76	202.18	203.55	204.38	204.38	204.58	204.53	203.11	202.86	201.25	201.25	200.91	199.34	199.44	199.44
30.07.2020	16:01:14	2	15.108	118.74	128.9	134.04	141.81	152.61	165.81	178.72	188.69	194.51	200.81	202.28	0	0	199.39	196.36	193.38	192.11	191.47	191.08	191.62	191.62	192.21	193.72	193.72	194.11	194.99	195.43	196.12	196.12	197.05	197.05	197.88	199.25	200.86	200.86	201.89	203.21	203.94	204.18	204.62	204.62	203.84	202.52	201.15	201.15	200.57
[truncated: 754 more columns]
