# Supplementary material for: Experimental data of cathodes manufactured in a convective dryer at the pilot-plant scale, and charge and discharge capacities of half-coin lithium-ion cells
Source: Data Brief. 2021 Dec 16;40:107720. doi: 10.1016/j.dib.2021.107720 (PMC8703052; doi:10.1016/j.dib.2021.107720)
Supplement: Supplementary file 1 [file mmc1.zip › Operating variables and responses.xlsx]

## Sheet: Factors and levels
	Factors and levels
	Factors	No of levels	Low	High
1	Comma bag gap (um)	2	80	140
2	Web speed (m/min)	2	0.5	1.5
3	Temperature (first oven)- other ovens: 110 and 95 °C	2	85	110
4	Air speed (m/s)	2	5	15
5	Coating ratio (%)	2	110	150

## Sheet: Design matrix and Responses
	Design Matrix									Pre-calendered							Pre cell		Coin cell																					Slurry properties				Room conditions
	Std. Order	Run Order	Comma bar gap (um)	Web speed (m/min)	Temperaturea (°C)	Air speed (m/s)	Coating ratio (%)		Experiment ID	Visual coating defects	Spatial Autocorrelation (Carbon) Join Count Z Score	Spatial Autocorrelation (Fluorine) Join Count Z Score	Pre-calendered coating thickness (um)	Pre-calendered porosity (%)	Mass loading wet (g/m2)	Mass loading dry (g/m2)	Calendered thickness (um)	Calendered porosity (%)	Thickness (um)	Coating weight (g/m2)	Porosity (%)	Gravimetric capacity at C/20 (mA h/g)	Gravimetric capacity at C/5 (mA h/g)	Gravimetric capacity at C/2 (mA h/g)	Gravimetric capacity at C (mA h/g)	Gravimetric capacity at 2C (mA h/g)	Gravimetric capacity at 5C (mA h/g)	Gravimetric capacity at 10C (mA h/g)	Volumetric capacity at C/20 (mA h/cm3)	Volumetric capacity at C/5 (mA h/cm3)	Volumetric capacity at C/2 (mA h/cm3)	Volumetric capacity at C (mA h/cm3)	Volumetric capacity at 2C (mA h/cm3)	Volumetric capacity at 5C (mA h/cm3)	Volumetric capacity at 10C (mA h/cm3)	Rate performance 5C:0.2C (%)	First cycle loss (%)	rate capacity coefficient, k		Slurry solid content (%)	Slurry viscosity at 10 s-1 (Pa s)	Coating shear rate (1/s)	Viscosity at coating shear rate (Pa s)	Temperature during coating (°C)	Humidity during coating (%)
	10	1	140	0.5	85	5	150		NEX_CAT2_03	stripes even after calendering	290.6	88.5	109.3	49.5	314.051	257.511	80.3	31.27	81.6667	259.443	29.8429	164.579	158.698	146.48	105.097	32.4315	5.24774	2.50049	502.142	484.181	446.926	320.658	99.3172	16.0763	7.6933	3.29404	10.4156	0.4553		65.91	4.3	39.6825	2.91	20.3	48
	9	2	80	0.5	85	15	150		NEX_CAT2_04	stripes- the usual	176.1	67.8	72.4	50.91	241.96	163.833	50.5	39.62	52	163.483	30.5983	164.552	159.564	152.693	144.729	122.939	47.8456	9.74484	496.599	481.568	460.814	436.686	370.222	143.213	29.269	29.9388	10.4146	0.2861		65.91	4.3	69.4444	2.25	20.3	48
	3	3	80	1.5	110	5	150		NEX_CAT2_05	stripes	229.9	69	66.3	47.72	216.266	149.312	50.8	31.77	50.3333	150.3	34.0857	163.708	159.666	152.968	146.044	135.17	76.4771	12.0937	469.385	457.757	438.51	418.74	387.633	218.098	34.5804	47.9195	11.2209	0.2537		65.91	4.3	208.333	1.37	20.3	48
	1	4	140	0.5	110	5	110		NEX_CAT2_06	stripes	187.7	65.5	78.4	47.34	276.086	184.033	60.1	31.31	62	190.235	32.2035	163.956	160.118	153.581	146.172	135.072	57.8819	11.4595	483.456	472.121	452.849	431.006	398.262	170.334	33.7659	36.0135	10.5661	0.2669		65.91	4.3	54.1126	2.49	20.3	48
	11	5	80	1.5	85	5	110		NEX_CAT3_07	uniform, some pinholes after calendering	182	75.1	53.3	48.22	187	125.974	40.7	32.2	41	126.843	31.6735	163.499	155.915	148.831	142.289	132.926	104.71	19.4807	485.725	463.205	442.169	422.729	394.909	311.149	58.0562	67.163	11.2905	0.1987		68.12	3.8	284.091	1.18	20.4	49
	7	6	80	1.5	110	15	110		NEX_CAT3_08	uniform	169.1	65.6	53.1	47.2	187	126.4	40.5	30.77	41.6667	124.129	34.231	162.417	153.465	146.569	140.146	131.488	108.537	29.5443	464.527	438.889	419.165	400.794	376.033	310.396	84.4779	70.711	11.6248	0.1581		68.12	3.8	284.091	1.18	20.4	49
	6	7	140	1.5	110	5	150		NEX_CAT3_09	Cracked coating, fairly uniform after calendering apart from the cracking	156.3	76.6	102.2	46	384	260.955	80.2	31.18	82.3333	261.963	29.7549	163.998	158.642	150.448	136.978	42.1049	8.49325	4.69403	500.996	484.637	459.608	418.456	128.623	25.9368	14.3223	5.35571	10.6184	0.3921		68.12	3.8	119.048	1.65	20.4	49
	2	8	140	1.5	85	15	110		NEX_CAT3_10	a few lines along the coating	164.2	40.4	79.3	44.6	285	195.712	63.3	30.6	66.6667	192.755	36.17	162.402	157.913	150.529	141.85	125.581	16.6096	6.84384	450.798	438.339	417.848	393.759	348.579	46.1528	19.0117	10.5161	11.793	0.3477		68.12	3.8	162.338	1.44	20.4	49
	5	9	140	1.5	85	15	150		NEX_CAT3_11	Cracked coating; apart from crack, fairly uniform after calendering	136.6	54.9	100.6	46.28	380	249.411	85	29.87	86	254.17	34.733	162.085	156.585	146.568	124.625	42.6069	8.50484	4.77876	460.038	444.468	416.031	353.685	120.939	24.1353	13.5607	5.4245	11.5904	0.387		68.12	3.8	119.048	1.65	20.4	49
	4	10	140	0.5	110	15	110		NEX_CAT3_12	fairly uniform after calendering, a few pinholes after calendering	157	69.1	81.4	44.67	290	197.798	64.5	30.18	65.3333	198.377	32.9595	163.704	156.624	141.167	96.497	85.3667	12.6391	5.42993	477.284	456.719	411.879	282.014	250.076	37.0789	15.9147	7.93597	11.0128	0.3637		68.12	3.8	54.1126	2.3	20.4	49
	12	11	80	0.5	85	5	110		NEX_CAT3_13	fairly uniform after calendering, a few pin-holes before calendering	161.2	73.5	54.5	50.17	177	122.438	39.16	30.66	40	119.864	33.8497	160.011	160.174	153.369	147.008	138.382	117.378	35.0268	460.168	460.773	441.199	422.903	398.089	337.649	100.763	73.2812	18.3831	0.1438		68.12	3.8	94.697	1.85	20.4	49
	8	12	80	0.5	110	15	150		NEX_CAT3_14	fairly uniform after calendering, a few pinholes after calendering	152.8	82.6	69.8	50.97	230	160.032	50.14	31.75	48.3333	151.851	30.5777	162.863	158.357	151.946	144.738	133.585	70.9855	10.4944	491.75	478.152	458.804	437.032	403.428	214.658	31.8594	44.8224	11.3297	0.2679		68.12	3.8	69.4444	2.16	20.4	49
	aOnly the first temperature setting is displayed, the other two temperature zones settings are held constant at 110 and 95 °C, respectively.														Note: From 07 to 14, mass loading wet are readings from the display due to recording issues
	Validation experiments									Pre-calendered							Pre cell		Coin cell																					Slurry properties				Room conditions
		Run number	Comma bar gap (um)	Web speed (m/min)	Temperaturea (°C)	Air speed (m/s)	Coating ratio (%)		Experiment ID	Visual coating defects	Spatial Autocorrelation (Carbon) Join Count Z Score	Spatial Autocorrelation (Fluorine) Join Count Z Score	Pre-calendered coating thickness (um)	Pre-calendered porosity (%)	Mass loading wet (g/m2)	Mass loading dry (g/m2)	Calendered thickness (um)	Calendered porosity (%)	Thickness (um)	Coating weight (g/m2)	Porosity (%)	Gravimetric capacity at C/20 (mA h/g)	Gravimetric capacity at C/5 (mA h/g)	Gravimetric capacity at C/2 (mA h/g)	Gravimetric capacity at C (mA h/g)	Gravimetric capacity at 2C (mA h/g)	Gravimetric capacity at 5C (mA h/g)	Gravimetric capacity at 10C (mA h/g)	Volumetric capacity at C/20 (mA h/cm3)	Volumetric capacity at C/5 (mA h/cm3)	Volumetric capacity at C/2 (mA h/cm3)	Volumetric capacity at C (mA h/cm3)	Volumetric capacity at 2C (mA h/cm3)	Volumetric capacity at 5C (mA h/cm3)	Volumetric capacity at 10C (mA h/cm3)	Rate performance 5C:0.2C (%)	First cycle loss (%)	rate capacity coefficient, k		Slurry solid content (%)	Slurry viscosity at 10 s-1 (Pa s)	Coating shear rate (1/s)	Viscosity at coating shear rate (Pa s)	Temperature during coating (°C)	Humidity during coating (%)
		1	100	1.2	85	5	150		NEX_CAT3_REF15		-	-	77	48.27	273.212	185.395	69	25.57	59	186.695	30.1232	163.322	159.137	152.512	144.797	127.767	30.4701	8.95297	496.302	483.59	463.447	439.999	388.401	92.5296	27.1996	19.1464	11.1908	0.3069		68.12	3.8	133.333	1.5805	20.4	49
		2	85	1	85	15	125		NEX_CAT5_EXTRA_22		-	-	52.9651	44.1508	194.774	133.219	43.4	31.84	45.3333	128.733	37.3173	161.08	152.714	145.963	140.067	132.269	76.7856	28.4854	439.112	416.501	398.108	382.038	360.773	208.67	77.4127	51.035	11.2529	0.171		69.8	3.67	156.863	1.3813	20.1	33
		3	120	0.5	85	15	150		NEX_CAT5_EXTRA_23		-	-	83.3088	47.2693	299.558	202.904	64.6	31.99	67.3333	199.028	34.7401	162.662	158.696	151.818	143.775	126.309	36.214	10.0304	461.641	450.385	430.87	408.033	358.441	102.926	28.3422	22.8185	11.0271	0.2909		69.8	3.67	46.2963	2.16	20.1	33
	a Only the first temperature setting is varied, the other two temperature zones settings are held constant at 110 and 95 °C, respectively.

## Sheet: Standard deviations
	Design Matrix									Pre-calendered				Pre cell		Coin cell
	Std. Order	Run Order	Comma bar gap (um)	Web speed (m/min)	Temperaturea (°C)	Air speed (m/s)	Coating ratio (%)		Experiment ID	Pre-calendered coating thickness (um)	Pre-calendered porosity (%)	Mass loading wet (g/m2)	Mass loading dry (g/m2)	Calendered thickness (um)	Calendered porosity (%)	Thickness (um)	Coating weight (g/m2)	Porosity (%)	Gravimetric capacity at C/20 (mA h/g)	Gravimetric capacity at C/5 (mA h/g)	Gravimetric capacity at C/2 (mA h/g)	Gravimetric capacity at C (mA h/g)	Gravimetric capacity at 2C (mA h/g)	Gravimetric capacity at 5C (mA h/g)	Gravimetric capacity at 10C (mA h/g)	Volumetric capacity at C/20 (mA h/cm3)	Volumetric capacity at C/5 (mA h/cm3)	Volumetric capacity at C/2 (mA h/cm3)	Volumetric capacity at C (mA h/cm3)	Volumetric capacity at 2C (mA h/cm3)	Volumetric capacity at 5C (mA h/cm3)	Volumetric capacity at 10C (mA h/cm3)	Rate performance 5C:0.2C (%)	First cycle loss (%)
	10	1	140	0.5	85	5	150		NEX_CAT2_03	1.57	0.71	59.1326	1.81948	1.51	1.27	3.21455	6.60544	1.17259	0.813518	2.03512	6.93843	52.2191	23.075	3.19277	2.59543	9.73258	9.91127	23.0496	159.788	71.8234	9.99871	8.08601	1.98226	0.44273
	9	2	80	0.5	85	15	150		NEX_CAT2_04	0.97	0.65	2.18557	1.18561	1.05	1.46	0	3.07741	1.30642	1.53367	0.539933	0.987166	3.36868	22.1309	32.8772	4.21998	6.92844	7.5062	5.76435	2.5906	60.6542	97.7081	12.374	20.5412	0.369873
	3	3	80	1.5	110	5	150		NEX_CAT2_05	1.57	1.23	1.8138	0.519471	2.1	2.73	1.52753	9.7721	3.75512	1.36698	0.870634	0.564186	1.43404	2.76039	10.3413	1.0263	30.135	28.2532	25.862	26.9866	27.5707	18.0755	1.80701	6.68387	0.105609
	1	4	140	0.5	110	5	110		NEX_CAT2_06	3.8	2.5	2.90355	0.547193	2.15	2.39	2.64575	2.32631	2.30379	1.78695	1.79898	2.27324	2.90083	4.80419	33.6239	3.77925	19.4526	18.3559	18.2759	18.3808	20.1756	99.3512	11.1726	20.5101	0.632403
	11	5	80	1.5	85	5	110		NEX_CAT3_07	0.94	0.92	[]	0.103132	1.51	2.5	1	1.16315	2.0384	1.73115	1.4794	1.3423	1.41236	1.99553	0.4154	4.76404	10.1889	10.24	10.2252	9.78229	9.95269	10.0535	15.4729	0.715893	0.223192
	7	6	80	1.5	110	15	110		NEX_CAT3_08	2.23	2.27	[]	0.944463	1.05	1.79	0.57735	0.671547	0.560016	0.873892	3.26589	3.24737	3.19434	2.99031	4.1497	1.9207	1.88303	6.50165	6.56989	6.40581	5.84735	10.6289	4.96957	1.46105	0.329254
	6	7	140	1.5	110	5	150		NEX_CAT3_09	1.99	1.05	[]	0.280752	1.38	1.19	1.52753	2.98442	0.813996	1.52205	1.40697	1.29902	0.612109	3.11236	0.483196	0.740787	8.55567	8.52225	8.14418	6.70947	9.56031	1.26345	2.11254	0.351191	0.128159
	2	8	140	1.5	85	15	110		NEX_CAT3_10	2.06	1.44	[]	2.99441	1.77	1.92	1.1547	2.62247	0.506318	0.452317	0.218626	0.266944	0.508273	2.72825	5.64083	3.04598	3.25559	3.36732	3.96898	4.43552	7.06577	15.882	8.49013	3.56564	0.238817
	5	9	140	1.5	85	15	150		NEX_CAT3_11	1.99	1.18	[]	2.91641	1.26	1.05	2	0.698699	1.6183	0.423426	1.04906	3.82791	20.8107	20.1128	3.05641	2.5985	10.7168	12.9444	16.0914	59.6147	57.4402	8.70966	7.40015	1.92788	0.430594
	4	10	140	0.5	110	15	110		NEX_CAT3_12	1.33	0.89	[]	3.32535	1.64	1.78	1.1547	0.581577	1.02976	0.559562	4.94746	18.313	58.9767	68.2009	10.3502	4.68549	8.72801	19.4532	57.0067	172.352	200.131	30.5571	13.7444	6.46705	0.223223
	12	11	80	0.5	85	5	110		NEX_CAT3_13	1.38	1.29	[]	2.13436	1.8	2.86	0	1.16315	0.641917	8.88256	0.385223	0.618213	0.847719	1.28325	1.04326	8.20398	21.8879	3.62525	3.89656	4.57771	5.27697	0.807821	23.6262	0.490431	12.3891
	8	12	80	0.5	110	15	150		NEX_CAT3_14	2.61	1.85	[]	4.76251	1.46	1.93	2.51661	5.54789	2.77616	0.862946	0.845445	0.928929	0.954895	2.73328	17.2824	2.79792	22.0426	21.7018	21.2075	19.9803	22.1655	54.4331	9.60645	10.903	0.474536
	a Only the first temperature setting is varied, the other two temperature zones settings are held constant at 110 and 95 °C, respectively.
	Validation experiments									Pre-calendered				Pre cell		Coin cell
		Run number	Comma bar gap (um)	Web speed (m/min)	Temperaturea (°C)	Air speed (m/s)	Coating ratio (%)		Experiment ID	Pre-calendered coating thickness (um)	Pre-calendered porosity (%)	Mass loading wet (g/m2)	Mass loading dry (g/m2)	Calendered thickness (um)	Calendered porosity (%)	Thickness (um)	Coating weight (g/m2)	Porosity (%)	Gravimetric capacity at C/20 (mA h/g)	Gravimetric capacity at C/5 (mA h/g)	Gravimetric capacity at C/2 (mA h/g)	Gravimetric capacity at C (mA h/g)	Gravimetric capacity at 2C (mA h/g)	Gravimetric capacity at 5C (mA h/g)	Gravimetric capacity at 10C (mA h/g)	Volumetric capacity at C/20 (mA h/cm3)	Volumetric capacity at C/5 (mA h/cm3)	Volumetric capacity at C/2 (mA h/cm3)	Volumetric capacity at C (mA h/cm3)	Volumetric capacity at 2C (mA h/cm3)	Volumetric capacity at 5C (mA h/cm3)	Volumetric capacity at 10C (mA h/cm3)	Rate performance 5C:0.2C (%)	First cycle loss (%)
		1	100	1.2	85	5	150		NEX_CAT3_REF15	1	0.67	5.63246	2.00677	1	1.36	2	3.84484	1.23098	0.130906	0.121462	0.350072	0.91839	4.74744	8.54106	1.28706	8.53372	8.84781	7.51277	7.3109	20.4523	25.9153	3.90963	5.36197	0.165165
		2	85	1	85	15	125		NEX_CAT5_EXTRA_22	2.98	3.5	1.31947	2.4941	1.01	1.57	0.57735	2.94492	0.835045	0.736471	8.71927	9.07204	9.27292	8.84432	52.6137	13.1918	7.80884	29.1285	29.84	30.1689	28.724	142.721	35.2172	35.4363	0.874416
		3	120	0.5	85	15	150		NEX_CAT5_EXTRA_23	3.26	2.28	6.82663	2.77791	1.51	1.6	2.08167	4.98028	0.604671	0.268823	0.205456	0.418257	0.137971	1.56679	8.72146	7.61797	4.54464	4.46014	5.0418	3.49994	1.15873	25.5731	21.2794	5.49163	0.614081
	a Only the first temperature setting is varied, the other two temperature zones settings are held constant at 110 and 95 °C, respectively.
